# Supplementary material for: Singularity response reveals entrainment properties in mammalian circadian clock
Source: Nat Commun. 2023 May 17;14:2819. doi: 10.1038/s41467-023-38392-x (PMC10192398; doi:10.1038/s41467-023-38392-x)
Supplement: Supplementary file 4 — Source Data [file 41467_2023_38392_MOESM4_ESM.zip]

Archive with 20 entries (20 files):
- Figure_data.xlsx
- Raw_data/Figure4/1st_experiment.xlsx
- Raw_data/Figure4/2nd_experiment.xlsx
- Raw_data/Figure5/4h+2C_1.xlsx
- Raw_data/Figure5/4h+2C_2.xlsx
- Raw_data/Figure5/4h-2C_1.xlsx
- Raw_data/Figure5/4h-2C_2.xlsx
- Raw_data/Figure5/DEX_1.xlsx
- Raw_data/Figure5/DEX_2.xlsx
- Raw_data/Figure5/H2O2_medium_exchange_1.xlsx
- Raw_data/Figure5/H2O2_medium_exchange_2.xlsx
- Raw_data/Figure5/Untreated.xlsx
- Raw_data/Figure6/Tissue_+2C_11d.xlsx
- Raw_data/Figure6/Tissue_+2C_9d.xlsx
- Raw_data/Figure6/Tissue_ctrl_11d.xlsx
- Raw_data/Figure6/Tissue_ctrl_9d.xlsx
- Raw_data/Supplementary_Figure12/DEX_PRC_30.xlsx
- Raw_data/Supplementary_Figure12/DEX_PRC_36.xlsx
- Raw_data/Supplementary_Figure12/DEX_PRC_42.xlsx
- Raw_data/Supplementary_Figure12/DEX_PRC_48.xlsx
