# Supplementary material for: Singularity response reveals entrainment properties in mammalian circadian clock
Source: Nat Commun. 2023 May 17;14:2819. doi: 10.1038/s41467-023-38392-x (PMC10192398; doi:10.1038/s41467-023-38392-x)
Supplement: Supplementary file 4 — Source Data [file 41467_2023_38392_MOESM4_ESM.zip › Figure_data.xlsx]

## Sheet: Figure 1
Fig. 1bc	Phase (rad/2pi)	Phase shift (single cell) (rad/2pi)	Amplitude shift (single cell) (-)		Phase (rad/2pi)	Phase shift (population) (rad/2pi)	Amplitude shift (population) (-)		Fig. 1d	Forskolin	Phase (rad)	Phase shift (rad)	Amplitude (-)		PMA	Phase (rad)	Phase shift (rad)	Amplitude (-)		NaHCO3	Phase (rad)	Phase shift (rad)	Amplitude (-)		Fig. 1e	Forskolin_synchronized	Phase (rad/2pi)	Phase shift (rad/2pi)	Forskolin_desynchronized	Phase (rad/2pi)	Phase shift (rad/2pi)		PMA_synchronized	Phase (rad/2pi)	Phase shift (rad/2pi)	PMA_desynchronized	Phase (rad/2pi)	Phase shift (rad/2pi)		NaHCO3_synchronized	Phase (rad/2pi)	Phase shift (rad/2pi)	NaHCO3_desynchronized	Phase (rad/2pi)	Phase shift (rad/2pi)
	0	-0.25	0.1		0	-0.25	0.0499375				5.78821	0.695974	0.546638			3.14236	0.0572413	0.570805			2.12276	0.568936	0.516309				0.917326	0.0576912		0.116092	-0.0363231			0.344138	0.0812314		0.346736	0.243252			0.662269	-0.0763738		0.406052	0.131779
	0.01	-0.26	0.1		0.01	-0.26	0.0499375				1.43608	-0.543105	1.0063			2.85297	0.869364	0.429467			5.94483	-1.16958	0.697051				0.993775	0.452466		0.485945	-0.0655859			0.481832	0.119924		0.140154	0.19547			0.322963	0.146617		0.265559	0.280635
	0.02	-0.27	0.1		0.02	-0.27	0.0499375				1.56881	-0.766639	0.78681			3.57883	0.788586	0.451732			3.19775	0.363199	0.600192				0.319334	-0.146667		0.435138	-0.308854			0.193667	0.0806782		0.326753	0.100298			0.341497	0.0697949		0.653406	-0.0114468
	0.03	-0.28	0.1		0.03	-0.28	0.0499375				2.88391	-1.43823	0.646298			5.69199	3.10203	0.283809			0.341215	0.154975	0.244622				0.0459536	0.0349259		0.15948	0.0565304			0.347141	0.192534		0.0509092	0.2753			0.695961	0.123778		0.823235	-0.209867
	0.04	-0.29	0.1		0.04	-0.29	0.0499375				1.47194	-1.32678	0.555442			0.812507	0.775285	0.500279			3.71934	-0.316648	0.776547				0.158405	0.0713833		0.00268303	0.0903351			0.556539	0.0777073		0.0356543	0.195662			0.336616	0.14412		0.834256	-0.401185
	0.05	-0.3	0.1		0.05	-0.3	0.0499375				3.30783	-0.523351	0.271564			5.02475	0.412153	0.955494			5.28526	-0.133429	0.171801				0.053919	0.00837678		0.814546	-0.0466787			0.760259	-0.0317115		0.412845	0.164398			0.201754	0.251711		0.301708	0.228826
	0.06	-0.31	0.1		0.06	-0.31	0.0499375				6.25811	0.926074	0.326297			3.05381	0.328429	0.932138			2.581	-0.398961	0.435496				0.204177	-0.0517088		0.0451031	-0.042904			0.0195289	-0.316065		0.490676	-0.0413764			0.499809	-0.115159		0.635922	-0.173014
	0.07	-0.32	0.1		0.07	-0.32	0.0499375				1.44849	-0.269342	0.573422			4.7084	0.00091485	0.245035			5.80573	-0.513321	0.546635				0.278705	-0.031962		0.00328272	0.157923			0.422464	0.0203033		0.192307	0.209428			0.506233	0.0257357		0.781917	-0.104204
	0.08	-0.33	0.1		0.08	-0.33	0.0499375				3.54519	-0.392959	0.453636			3.09435	0.912043	0.812191			3.96856	-0.646722	0.259821				0.0505174	0.104922		0.327119	0.0397477			0.295744	-0.0196383		0.18956	0.0694151			0.703997	-0.0322042		0.438781	-0.00738697
	0.09	-0.34	0.1		0.09	-0.34	0.0499375				4.14284	2.52622	0.373049			5.22376	-1.76837	0.165304			1.173	-1.16411	0.668539				0.354267	0.0554928		0.397005	-0.0129737			0.302923	0.121081		0.997112	0.213648			0.461157	0.0102507		0.13398	0.265696
	0.1	-0.35	0.1		0.1	-0.35	0.0499375				0.315929	0.553415	0.558054			2.95133	0.214874	0.554212			2.17771	0.100574	0.637553				0.537142	-0.0732412		0.522778	-0.189004			0.205769	-0.00100988		0.305897	0.183822			0.439148	0.0977451		0.979085	-0.109859
	0.11	-0.36	0.1		0.11	-0.36	0.0499375				0.438985	1.71469	0.217034			3.58185	0.105746	0.649262			0.710545	2.55115	0.204093				0.618313	-0.127153		0.205022	-0.147266			0.613465	-0.0747076		0.142667	0.0954117			0.08552	0.026263		0.588797	-0.0642881
	0.12	-0.37	0.1		0.12	-0.37	0.0499375				5.74837	0.849883	0.748941			5.7868	-1.34044	0.877316			0.254498	2.00411	0.428884				0.306363	-0.0697038		0.363668	-0.115741			0.336458	0.0174423		0.990804	-0.381468			0.124228	-0.267593		0.363176	0.14865
	0.13	-0.38	0.1		0.13	-0.38	0.0499375				5.68015	0.666642	0.830821			4.89111	0.0349474	1.03539			5.64456	-1.13119	0.466569				0.00849313	0.109882		0.216494	0.152699			0.198729	0.0879089		0.00135957	0.275931			0.945427	-0.402894		0.274829	-0.000490796
	0.14	-0.39	0.1		0.14	-0.39	0.0499375				1.36649	-0.418963	0.754627			3.5966	0.4061	0.709489			5.92372	-2.55634	0.219427				0.0584978	-0.00569849		0.677129	-0.390692			0.675916	0.0507292		0.559556	0.0297278			0.715871	-0.0493241		0.280679	0.119478
	0.15	-0.4	0.1		0.15	-0.4	0.0499375				3.41405	-1.09781	0.844646			3.78846	0.162285	0.575358			4.40834	0.589714	0.486408				0.988885	0.102972		0.0720707	-0.1853			0.966045	0.287464		0.459476	0.124309			0.362994	0.0595733		0.393723	0.0427876
	0.16	-0.41	0.1		0.16	-0.41	0.0499375				0.650359	-0.155367	0.481179			2.05893	-0.155413	0.584403			3.31354	0.128642	0.453908				0.9211	0.169901		0.881805	0.216228			0.36997	0.0407112		0.257996	0.0384748			0.724332	-0.181312		0.342464	0.430523
	0.17	-0.42	0.1		0.17	-0.42	0.0499375				3.52667	-1.38156	0.155942			5.39613	-1.25936	0.586184			5.55474	-0.536613	0.50292				0.106306	0.0826382		0.147278	-0.0553877			0.695089	0.0210885		0.769826	-0.126672			0.239443	-0.114897		0.388016	0.00536468
	0.18	-0.43	0.1		0.18	-0.43	0.0499375				1.11289	0.196084	0.27004			4.14312	0.794084	0.535772			1.75361	-0.347819	0.688797				0.439627	-0.0807893		0.560275	-0.139529			0.341745	-0.023297		0.992753	0.316682			0.117693	0.413663		0.471965	0.0694026
	0.19	-0.44	0.1		0.19	-0.44	0.0499375				6.21592	-0.197077	0.627554			2.98654	-0.716185	0.257758			4.49707	0.451834	0.288177				0.946349	0.116928		0.493341	0.358176			0.577832	0.0689943		0.709859	-0.0516986			0.327497	0.0696597		0.131017	0.225124
	0.2	-0.45	0.1		0.2	-0.45	0.0499375				5.17864	2.99206	0.250571			2.79651	0.242408	0.41962			5.46784	-1.29341	0.479834				0.436439	0.0561323		0.877913	0.215926			0.312899	0.0714931		0.250051	0.0360763			0.427777	0.0158673		0.706635	-0.265107
	0.21	-0.46	0.1		0.21	-0.46	0.0499375				5.68579	1.5147	0.663269			3.67448	0.480841	0.687036			3.99538	-1.0093	0.160573				0.145303	-0.031062		0.0214235	0.224461			0.302685	0.0712566		0.271878	0.151872			0.414069	-0.0301198		0.0764981	0.426715
	0.22	-0.47	0.1		0.22	-0.47	0.0499375				1.83042	-0.0173235	0.629989			3.88805	0.941547	0.607286			2.10965	-0.284424	0.782752				0.819344	0.0940169		0.497203	-0.0860581			0.257259	0.00654145		0.639624	0.0328982			0.354669	0.174837		0.0303842	-0.229825
	0.23	-0.48	0.1		0.23	-0.48	0.0499375				2.78563	-0.228353	0.696982			2.27851	0.243849	0.459155			1.6841	0.00442247	0.64942				0.754822	0.0509083		0.715636	-0.0386536			0.180565	0.00291193		0.973074	-0.214678			0.809981	-0.0128172		0.399249	-0.106819
	0.24	-0.49	0.1		0.24	-0.49	0.0499375				0.165087	0.0651983	0.594537			5.04303	-0.206337	0.40116			2.07562	0.128237	1.04634				0.411189	-0.0420524		0.298956	-0.131333			0.391898	0.0158261		0.557668	-0.0422178			0.898223	-0.0375309		0.310665	0.123843
	0.25	-0.5	0.1		0.25	-0.5	0.0499375				3.22771	-0.918877	0.186957			0.818031	1.89931	0.642926			0.362035	0.404662	0.653267				0.518483	-0.3234		0.448964	-0.048795			0.94167	0.369453		0.316018	0.113173			0.684555	-0.00725783		0.0770315	0.415909
	0.26	0.49	0.1		0.26	0.49	0.0499375				6.00532	0.763311	0.166495			5.44243	-1.58165	0.329475			1.47788	-0.0912686	0.978748				0.885831	0.104752		0.95213	0.156595			0.1695	0.00458112		0.0384871	0.127837			0.0290777	0.106895		0.419294	0.107944
	0.27	0.48	0.1		0.27	0.48	0.0499375				2.91587	-0.250098	0.751167			5.30498	0.891915	0.458769			0.0537302	0.486529	0.276449				0.0358232	0.0532298		0.252801	-0.0256252			0.585662	0.0777886		0.465662	0.0290359			0.0810819	-0.199388		0.84243	0.0964688
	0.28	0.47	0.1		0.28	0.47	0.0499375				2.7768	0.247151	0.994423			5.78726	-3.08778	0.390745			5.26061	-0.993927	0.776297				0.126503	0.0470143		0.661024	-0.429909			0.0563131	0.0928051		0.236525	0.158659			0.356469	0.027581		0.248307	-0.118126
	0.29	0.46	0.1		0.29	0.46	0.0499375				1.29115	-0.083142	0.531846			1.70215	0.384826	0.203864			6.20118	-0.413631	0.824902				0.267702	0.0870414		0.518945	-0.287138			0.27147	0.126814		0.095533	0.345984			0.284182	0.0505589		0.630954	-0.0842898
	0.3	0.45	0.1		0.3	0.45	0.0499375				5.78704	0.922102	0.504781			0.0663793	2.69562	0.584609			2.99683	-1.23724	0.398854				0.0224349	0.0487244		0.855001	-0.0205686			0.342221	0.234365		0.516191	0.00672084			0.211101	0.0613821		0.862937	-0.295185
	0.31	0.44	0.1		0.31	0.44	0.0499375				1.35579	0.138437	0.407441			5.76911	2.34113	0.397796			5.20841	0.407779	0.520689				0.603023	-0.447478		0.738169	-0.137152			0.427345	0.0950777		0.389854	-0.0343492			0.244102	0.0962677		0.586494	-0.0298694
	0.32	0.43	0.1		0.32	0.43	0.0499375				3.27445	-1.58695	0.189429			2.26983	0.974947	0.498983			2.56418	0.634703	0.110606				0.348316	0.0715309		0.239544	-0.194127			0.0738619	0.327544		0.0364335	0.205898			0.531003	0.0197125		0.059791	-0.218684
	0.33	0.42	0.1		0.33	0.42	0.0499375				3.4254	-1.33088	0.59958			1.10786	1.05002	0.343314			1.14956	-0.0217439	0.252825				0.599867	-0.238758		0.362003	-0.275557			0.353939	0.0967286		0.0513619	0.418302			0.243223	0.0585386		0.511287	0.163039
	0.34	0.41	0.1		0.34	0.41	0.0499375				0.37388	1.11235	0.466681			0.50421	1.71277	0.665097			3.97217	-0.389152	0.629081				0.104704	0.147041		0.83578	0.382196			0.265437	-0.0333736		0.601846	-0.0146203			0.417721	0.0167097		0.0688522	0.00912129
	0.35	0.4	0.1		0.35	0.4	0.0499375				1.55029	0.356285	0.851351			2.17546	2.77579	0.385174			4.94403	-0.143695	0.749746				0.537235	-0.068171		0.429903	0.097552			0.262566	0.101584		0.303093	0.323653			0.777529	-0.167111		0.641083	0.44909
	0.36	0.39	0.1		0.36	0.39	0.0499375				1.53896	-0.080325	0.604435			2.62631	-0.845532	0.688858			1.0422	1.12474	0.303686				0.148353	-0.130615		0.473373	-0.123255			0.32887	0.0782866		0.548085	-0.0785154			0.497103	-0.0328642		0.0330345	-0.0288799
	0.37	0.38	0.1		0.37	0.38	0.0499375				3.23835	-0.60843	0.957802			0.341554	1.65505	0.957845			4.21904	-0.810452	0.417273				0.994692	0.146688		0.949271	0.108661			0.271616	0.0625489		0.351256	0.0899953			0.984015	0.240735		0.977656	-0.126645
	0.38	0.37	0.1		0.38	0.37	0.0499375				4.97368	0.579425	0.494458			0.0678683	1.27517	0.265566			0.374818	0.743401	0.458051				0.894133	0.00791962		0.646147	-0.0760763			0.507158	0.00892554		0.362074	0.110526			0.448519	0.0578952		0.575289	-0.0942649
	0.39	0.36	0.1		0.39	0.36	0.0499375				3.57455	0.0109212	0.406635			3.96372	-1.40758	0.880065			1.99441	0.366273	0.190882				0.0826363	-0.0118397		0.569393	0.498993			0.415449	0.0777501		0.496303	-0.100882			0.602312	-0.338238		0.0137789	0.149565
	0.4	0.35	0.1		0.4	0.35	0.0499375				0.903186	-0.25002	0.505304			4.52895	-0.976637	0.902984			1.33025	0.453518	0.845452				0.0530856	0.0414004		0.454883	-0.178626			0.0410921	0.352353		0.626679	-0.0359748			0.709369	-0.151922		0.15514	0.138153
	0.41	0.34	0.1		0.41	0.34	0.0499375				2.29654	0.200479	0.966592			1.33671	0.313663	0.79631			2.79128	-0.136996	0.567336				0.319456	-0.0649093		0.315098	-0.097729			0.730189	-0.085383		0.284806	0.186308			0.0931259	-0.12979		0.614268	-0.0798472
	0.42	0.33	0.1		0.42	0.33	0.0499375				1.23181	0.30039	0.640254			3.52653	-0.188508	1.06354			4.21076	0.800889	0.142192				0.315495	-0.0888499		0.551439	0.135263			0.0163182	0.189797		0.432705	0.0304327			0.263131	-0.0409953		0.556876	-0.119689
	0.43	0.32	0.1		0.43	0.32	0.0499375				5.18409	-0.348367	0.45943			0.478373	1.7522	0.842344			3.84335	0.123356	0.296695				0.283196	-0.0737889		0.37155	-0.153597			0.970187	-0.117801		0.801741	-0.0535179			0.112548	0.349591		0.856381	-0.115907
	0.44	0.31	0.1		0.44	0.31	0.0499375				1.46339	0.645916	0.24419			2.72593	2.98703	0.17721			1.81741	0.573902	0.663882				0.903557	0.234915		0.232016	-0.00233802			0.0600898	0.0751173		0.42202	0.0861443			0.832476	-0.0618182		0.133236	0.124989
	0.45	0.3	0.1		0.45	0.3	0.0499375				3.97113	2.07397	0.589782			0.59582	1.9526	0.571051			0.298862	1.8063	0.45259				0.435097	0.0223837		0.13041	-0.01072			0.283885	0.184229		0.89804	-0.291962			0.773103	-0.171923		0.108065	0.378901
	0.46	0.29	0.1		0.46	0.29	0.0499375				2.78673	-0.0819705	0.819499			5.12415	-0.593748	0.427858			1.98305	-1.33971	0.700782				0.625654	0.127043		0.38491	-0.128393			0.897123	0.232964		0.321623	-0.0200186			0.210656	0.081905		0.676251	-0.0613434
	0.47	0.28	0.1		0.47	0.28	0.0499375				0.660292	-0.304491	0.670177			0.772674	0.283093	0.661652			0.36262	-1.12263	0.723265				0.400151	-0.190376		0.152743	-0.0490538			0.200547	0.069246		0.47186	0.00938262			0.493422	-0.0295268		0.998055	-0.0418772
	0.48	0.27	0.1		0.48	0.27	0.0499375				1.12108	0.701911	0.604902			5.17798	-0.481365	0.46681			2.19123	-2.98725	0.590369				0.954005	0.241186		0.643128	-0.283941			0.141815	0.130745		0.0282616	-0.465342			0.265778	0.161574		0.887619	0.399965
	0.49	0.26	0.1		0.49	0.26	0.0499375				4.56999	-1.74966	0.733246			2.56114	0.220662	0.211307			0.927772	-0.394155	0.461623				0.1811	-0.0332182		0.123627	0.0134226			0.411102	0.0225682		0.7627	-0.0621795			0.871377	-0.034683		0.500558	0.0403125
	0.5	0.25	0.1		0.5	0.25	0.0499375				3.65516	-0.336365	0.313267			3.4636	0.954343	0.304192			5.21771	-2.97363	0.284573				0.198585	0.0471247		0.829776	0.24588			0.0240737	0.247796		0.536259	0.00768437			0.181252	0.034423		0.588261	-0.0899296
	0.51	0.24	0.1		0.51	0.24	0.0499375				1.56736	0.610781	0.621879			2.51757	-0.701242	0.335574			0.456493	2.72132	0.275467				0.00605691	0.117442		0.342862	0.0218232			0.57921	0.0846753		0.577298	-0.128606			0.329375	0.0945432		0.11358	0.247417
	0.52	0.23	0.1		0.52	0.23	0.0499375				3.7025	3.08378	0.520277			1.79258	0.644802	0.315661			3.30563	-1.58241	0.951333				0.288354	0.0122014		0.585823	-0.0517189			0.418628	0.0841025		0.794759	-0.188013			0.907737	-0.303956		0.243191	0.13407
	0.53	0.22	0.1		0.53	0.22	0.0499375				3.63167	-3.05256	0.817991			1.3153	0.615999	0.268366			1.41575	1.17179	0.757299				0.43781	-0.116066		0.678215	-0.221287			0.235897	0.276098		0.886673	-0.153704			0.719581	-0.100761		0.0713456	0.398613
	0.54	0.21	0.1		0.54	0.21	0.0499375				0.753624	-0.233769	0.629901			3.99152	0.670823	0.303488			3.66105	-1.21271	0.522761				0.702962	0.365757		0.253208	0.0173469			0.287702	0.223571		0.0695822	-0.346135			0.367077	0.0811875		0.0997959	-0.144675
	0.55	0.2	0.1		0.55	0.2	0.0499375				5.75802	-2.05596	0.156116			3.99754	0.741265	0.272267			1.69893	-0.652189	0.611257				0.029042	0.0770443		0.499227	-0.0342396			0.153795	0.172982		0.17804	0.164053			0.363179	0.00741846		0.936981	0.0940773
	0.56	0.19	0.1		0.56	0.19	0.0499375				0.937306	-0.531229	0.63156			2.43715	0.410842	0.376739			5.29249	0.598911	0.982271				0.238943	-0.0305867		0.066722	0.0382708			0.428243	-0.102075		0.800199	0.0405414			0.426832	0.00259497		0.772686	0.0607024
	0.57	0.18	0.1		0.57	0.18	0.0499375				5.50779	1.11462	0.327549			2.89472	1.63972	0.212529			2.23029	-0.215017	0.592773				0.933251	-0.00214639		0.350311	-0.0915708			0.77204	-0.0344702		0.571164	0.085922			0.145235	-0.213017		0.537814	-0.0800449
	0.58	0.17	0.1		0.58	0.17	0.0499375				0.57958	0.9444	0.506008			0.35569	1.54984	0.176385			2.38581	1.227	0.713159				0.344724	-0.00779214		0.342474	0.191712			0.837794	-0.0343428		0.228017	0.18344			0.968361	0.147512		0.879816	-0.0426367
	0.59	0.16	0.1		0.59	0.16	0.0499375				4.34743	0.299653	0.654548			6.0855	1.2685	0.531411			4.08449	-1.48004	0.569282				0.12385	-0.0548852		0.678002	0.274735			0.662171	-0.109048		0.539598	-0.0237159			0.0339697	-0.397418		0.910891	-0.433793
	0.6	0.15	0.1		0.6	0.15	0.0499375				2.01578	-0.543731	0.465062			1.93608	0.180308	0.709418			0.564777	-1.40147	0.82003				0.186132	-0.0881766		0.496185	0.247614			0.253971	0.087082		0.877151	0.438478			0.362965	0.178758		0.990258	-0.000206316
	0.61	0.14	0.1		0.61	0.14	0.0499375				2.01263	-0.557871	0.600842			6.00505	-0.269741	0.693326			4.03224	0.543874	0.572001				0.260482	-0.0289152		0.0617527	0.0608005			0.833396	-0.0899518		0.342856	0.158556			0.613259	0.0253605		0.0791862	0.171021
	0.62	0.13	0.1		0.62	0.13	0.0499375				5.13227	1.22815	0.754986			2.69299	1.48517	0.769673			1.34044	0.931643	0.251298				0.535515	-0.125059		0.704304	0.198036			0.391794	0.0375138		0.160046	0.207547			0.100611	-0.318047		0.207789	-0.399596
	0.63	0.12	0.1		0.63	0.12	0.0499375				4.32722	2.06398	0.514027			1.36588	0.71936	0.422959			4.82047	-1.61231	0.693886				0.679457	-0.172833		0.572114	0.225762			0.425591	0.0361752		0.246259	0.0152056			0.516481	-0.0248775		0.252175	0.1762
	0.64	0.11	0.1		0.64	0.11	0.0499375				5.36292	1.19587	0.754863			2.93316	-0.486526	0.829606			5.80199	-0.571823	0.543272				0.983733	0.0788812		0.334593	0.00276944			0.169684	0.026556		0.935675	-0.348594			0.495433	0.0208249		0.792786	-0.14958
	0.65	0.1	0.1		0.65	0.1	0.0499375				4.38714	-0.904137	0.382514			1.62342	-0.667643	0.218197			2.62873	0.34374	0.623447				0.0957648	-0.0731477		0.336304	-0.0444744			0.311535	0.102832		0.489839	0.130908			0.306156	0.160981		0.576247	-0.132754
	0.66	0.09	0.1		0.66	0.09	0.0499375				4.10566	0.587368	0.350211			1.84486	1.11999	0.497608			0.934062	-0.00446664	0.31175				0.669851	-0.0580842		0.20412	0.0302259			0.314986	0.0407729		0.439492	-0.000413215			0.0837841	-0.143237		0.283179	0.0132329
	0.67	0.08	0.1		0.67	0.08	0.0499375				4.6586	1.55958	0.53503			5.05608	0.794386	0.369763			4.41259	-1.23402	0.790962				0.447898	-0.142426		0.07286	0.177759			0.249968	-0.150893		0.518858	-0.00774398			0.378151	0.007281		0.636228	-0.107676
	0.68	0.07	0.1		0.68	0.07	0.0499375				3.02333	1.46754	0.459279			2.74147	0.296436	0.456966			2.69853	-0.0889457	0.786654				0.034284	0.0939123		0.913663	0.228954			0.474363	0.0892623		0.879596	-0.402621			0.13803	-0.0305192		0.698784	-0.145899
	0.69	0.06	0.1		0.69	0.06	0.0499375				1.0515	-0.0277664	0.612126			4.91237	2.04537	0.34926			0.42383	-1.11997	0.193587				0.701667	-0.114935		0.778923	0.430522			0.555377	0.0375238		0.986493	0.318087			0.357747	0.0865157		0.638826	-0.163043
	0.7	0.05	0.1		0.7	0.05	0.0499375				3.76134	-1.17598	0.659377			0.679863	3.04536	0.526044			2.67791	-0.12894	0.480813				0.854132	0.131414		0.151538	0.0268424			0.222077	0.0358808		0.542273	0.0173702			0.0930694	-0.249348		0.995035	0.361208
	0.71	0.04	0.1		0.71	0.04	0.0499375				1.90365	-0.191865	0.353307			0.17479	0.411859	0.937284			3.56971	-0.794179	0.698438				0.14287	0.00239576		0.905605	0.170068			0.428655	-0.0429642		0.114117	0.258761			0.470379	0.0156777		0.865877	-0.31574
	0.72	0.03	0.1		0.72	0.03	0.0499375				5.58585	1.33346	0.522366			6.22431	2.49264	0.729087			4.1041	-1.05953	0.37035				0.991114	0.0668104		0.754347	0.449073			0.17843	0.157292		0.641787	0.0142533			0.662603	-0.027649		0.518124	0.0228159
	0.73	0.02	0.1		0.73	0.02	0.0499375				3.94382	-2.67724	0.574271			0.134807	1.54164	0.426289			2.0199	-0.813714	0.459187				0.499584	-0.224748		0.504714	-0.272118			0.328928	0.00179649		0.686972	0.133045			0.769785	0.100832		0.551059	-0.100676
	0.74	0.01	0.1		0.74	0.01	0.0499375				5.2685	1.62103	0.345345			6.07156	0.847712	0.337698			2.29418	0.13952	0.553914				0.949003	0.0747747		0.80969	0.191221			0.496108	-0.013309		0.083001	0.248066			0.174881	0.0370899		0.610938	-0.00874741
	0.75	0	0.1		0.75	0	0.0499375				2.36656	-2.21647	0.820098			0.743577	0.947452	0.552512			2.52748	0.0129825	0.632774				0.936428	0.0604938		0.554648	-0.0115008			0.995369	0.315748		0.893133	0.404171			0.0682926	0.144395		0.562875	-0.0618012
	0.76	-0.01	0.1		0.76	-0.01	0.0499375				4.71865	1.79987	0.510109			2.20961	0.595009	0.43775			1.60954	-1.25485	0.25349				0.930629	0.0308714		0.253559	-0.0486386			0.324556	0.0868142		0.420113	-0.0635321			0.279358	0.123915		0.0141812	-0.122952
	0.77	-0.02	0.1		0.77	-0.02	0.0499375				0.603982	0.707475	0.257668			3.6875	0.553412	0.443138			0.11078	-0.665325	0.477414				0.0129741	0.0925365		0.611761	0.319244			0.797476	-0.0833928		0.650474	0.0825676			0.357192	0.0870517		0.25886	0.154718
	0.78	-0.03	0.1		0.78	-0.03	0.0499375				2.43432	-1.61162	0.914829			3.02706	0.501364	0.427679			3.19713	-1.00602	0.332426				0.929277	0.200889		0.417176	0.0409053			0.38313	0.165267		0.958118	-0.287683			0.298433	0.120708		0.826374	-0.496431
	0.79	-0.04	0.1		0.79	-0.04	0.0499375				0.931662	0.117674	0.873849			1.82448	0.566289	0.699063			2.69952	0.0683644	0.316435				0.26224	0.0565408		0.141978	0.0386477			0.973404	-0.403336		0.205503	0.344604			0.580777	-0.0164187		0.168907	0.302214
	0.8	-0.05	0.1		0.8	-0.05	0.0499375				3.03299	0.115062	0.397358			3.01851	0.0601308	0.764676			1.57144	0.0597115	0.476573				0.53867	-0.00195446		0.705912	0.239303			0.532978	0.222386		0.556697	-0.0178056			0.244811	0.0713055		0.638411	-0.0883284
	0.81	-0.06	0.1		0.81	-0.06	0.0499375				2.19595	-1.36068	0.276496			2.63579	0.156315	0.675725			0.702645	-0.62959	0.484785				0.0610481	0.0923991		0.304803	0.0735072			0.215154	0.232145		0.834295	0.00447774			0.35293	0.0823159		0.95271	0.0787507
	0.82	-0.07	0.1		0.82	-0.07	0.0499375				1.12561	-0.718852	0.635914			0.382338	2.38566	0.271646			2.02703	0.252046	0.296737				0.265352	-0.130258		0.391257	0.0878722			0.136766	0.309346		0.141505	0.0381827			0.3675	-0.0666519		0.0622156	-0.194604
	0.83	-0.08	0.1		0.83	-0.08	0.0499375				5.69612	-0.129886	0.532431			2.56506	1.32581	0.247519			2.2615	0.888006	0.39981				0.334954	-0.0538699		0.12875	-0.200435			0.650257	0.0107914		0.664304	0.118304			0.475751	0.0608287		0.324635	0.067966
	0.84	-0.09	0.1		0.84	-0.09	0.0499375				0.368933	0.667915	0.683462			1.4768	0.602042	1.0156			3.17811	1.3629	0.811611				0.268109	-0.0137181		0.386318	-0.00224549			0.66613	0.0398384		0.283172	0.150685			0.434582	-0.0364973		0.236989	0.0637623
	0.85	-0.1	0.1		0.85	-0.1	0.0499375				3.57707	-0.692783	0.459251			1.16736	1.28997	0.396582			0.522332	0.0473	0.837747				0.901096	0.158301		0.148423	-0.0629913			0.218671	-0.0910444		0.355496	0.0353083			0.262945	0.0393401		0.530344	-0.0528668
	0.86	-0.11	0.1		0.86	-0.11	0.0499375				3.61901	0.0901557	0.432799			0.388954	1.94933	0.485369			1.55415	0.43173	0.76296				0.0751553	0.00497675		0.119063	0.344688			0.324783	0.158605		0.865761	0.385584			0.189996	0.0117462		0.866853	0.0921661
	0.87	-0.12	0.1		0.87	-0.12	0.0499375				5.48943	1.64884	0.593974			4.28253	-0.58297	0.49008			4.09727	-0.447888	0.764395				0.97353	0.0591831		0.434158	-0.0713713			0.668578	-0.0537618		0.698418	0.174287			0.276452	0.104958		0.40302	0.154815
	0.88	-0.13	0.1		0.88	-0.13	0.0499375				4.27183	-0.342833	0.52357			1.15079	2.91829	0.200738			4.09234	0.350659	0.540333				0.168038	-0.150111		0.732958	0.307404			0.990153	0.222244		0.362726	0.111189			0.21214	0.138342		0.4641	-0.00843066
	0.89	-0.14	0.1		0.89	-0.14	0.0499375				1.76438	0.200168	0.224346			2.67713	-0.211484	0.805226			3.90797	0.421681	0.891707				0.93906	0.115219		0.177267	0.167377			0.364857	0.0151788		0.865043	-0.480817			0.0249088	-0.322224		0.115981	0.168108
	0.9	-0.15	0.1		0.9	-0.15	0.0499375				2.97277	0.880068	0.436476			2.34237	-0.204482	0.443871			4.21794	-0.014591	0.634078				0.563019	0.00118761		0.274475	0.127093			0.630104	-0.110554		0.629701	0.0477488			0.562046	0.157704		0.69272	-0.132487
	0.91	-0.16	0.1		0.91	-0.16	0.0499375				5.75721	-0.399172	0.383302			0.902805	0.703466	0.436367			4.54296	-1.16309	0.798257				0.491993	0.0312367		0.386392	-0.168844			0.995486	0.187581		0.0421088	0.38207			0.224536	0.368627		0.603255	-0.0621219
	0.92	-0.17	0.1		0.92	-0.17	0.0499375				3.30722	0.938453	0.650044			1.27497	0.597618	0.868152			4.07263	0.191401	0.753333				0.221087	0.0377793		0.362618	-0.176124			0.848264	0.422492		0.914113	-0.129574			0.285052	0.179592		0.516371	-0.0445949
	0.93	-0.18	0.1		0.93	-0.18	0.0499375				5.00868	1.31437	0.445392			2.67811	-0.281709	0.349464			3.7243	-0.535394	0.599883				0.0598654	0.0945076		0.912777	0.273582			0.918347	-0.0905024		0.187181	0.116484			0.417945	0.031536		0.427146	-0.0204718
	0.94	-0.19	0.1		0.94	-0.19	0.0499375				1.40143	-0.606476	0.570154			4.95075	-0.289515	0.671498			2.41669	-0.163032	0.434193				0.462912	-0.0290374		0.413791	0.00786576			0.483708	0.0152687		0.307815	0.0688291			0.160895	0.0855694		0.357551	0.0480107
	0.95	-0.2	0.1		0.95	-0.2	0.0499375				2.85666	-0.596612	0.810713			5.34293	-0.762021	0.514461			3.70038	-0.296108	0.21887				0.363647	-0.0632933		0.892618	0.216703			0.412887	-0.00274164		0.383589	0.254383			0.24888	0.136985		0.973426	-0.289645
	0.96	-0.21	0.1		0.96	-0.21	0.0499375				1.41468	-0.255457	0.620735			6.01068	0.598041	1.1198			2.20512	0.371862	0.747794				0.832326	0.201215		0.600638	0.258563			0.437868	0.163816		0.482857	0.0449168			0.000837133	0.00423665		0.147054	-0.198222
	0.97	-0.22	0.1		0.97	-0.22	0.0499375				2.21857	0.865369	0.278445			1.13732	0.512182	0.224816			1.8744	-0.448575	0.417668				0.6218	-0.409551		0.999376	-0.180756			0.358075	0.186545		0.378988	0.00304523			0.841477	0.128858		0.675755	-0.336861
	0.98	-0.23	0.1		0.98	-0.23	0.0499375				0.901259	-0.102083	0.545583			5.27916	-1.40978	0.755679			3.89048	-0.575487	0.663508				0.31227	-0.0601705		0.187217	-0.148405			0.798839	-0.0700285		0.476618	-0.129507			0.767736	-0.122949		0.149241	-0.0172655
	0.99	-0.24	0.1		0.99	-0.24	0.0499375				2.93714	0.663782	0.686133			2.74508	-0.477458	0.672172			1.70344	-1.97283	0.424732				0.339648	-0.0930176		0.21093	-0.156026			0.238462	0.125352		0.966063	-0.33737			0.27912	0.121587		0.161491	0.111308
	0	-0.234137	0.0904988		0	-0.219	0.0414086				2.25908	-0.604197	0.661356			5.52153	-1.41258	0.423477			1.79556	0.675947	0.528759				0.405644	-0.13823		0.901926	0.116218			0.419375	0.0948676		0.727007	-0.156981			0.0985294	0.304607		0.332537	0.353937
	0.01	-0.244069	0.089872		0.01	-0.228486	0.0408004				2.23736	0.858245	0.541399			6.18787	2.4534	0.256279			1.09784	-0.738068	0.470406				0.421192	0.0932596		0.123147	0.00355538			0.422725	0.145271		0.159161	0.247598			0.817465	-0.141688		0.819944	0.0154961
	0.02	-0.254063	0.0892438		0.02	-0.23808	0.0401795				2.41013	0.130275	0.711915			2.77569	0.120116	0.263408			1.03394	-0.957825	0.461288				0.326587	-0.0209042		0.576212	-0.176592			0.253618	0.127487		0.922927	-0.22315			0.349536	0.0458915		0.207695	0.463843
	0.03	-0.264121	0.0886166		0.03	-0.24779	0.039548				1.12893	-0.794098	0.466836			3.15	-0.399365	0.472507			4.8807	-0.169956	0.269143				0.257962	-0.171089		0.347042	-0.0380128			0.440919	0.082582		0.96602	0.33832			0.346943	0.0811567		0.325589	0.00819104
	0.04	-0.274243	0.087993		0.04	-0.257623	0.0389081				4.80999	-2.28786	0.475383			1.52503	0.533838	0.202147			3.89695	-0.13165	0.252348				0.318027	-0.0792573		0.0413613	-0.0225348			0.705472	-0.133042		0.0818778	0.351914			0.434714	-0.0279467		0.73578	0.129025
	0.05	-0.284431	0.0873754		0.05	-0.267587	0.0382625				0.330129	0.622914	0.129504			3.49325	-0.488909	0.228467			1.40986	0.0502807	0.407653				0.345223	0.0924061		0.979077	0.209312			0.767869	0.00916591		0.634153	-0.139912			0.123983	0.0523156		0.955745	-0.0688655
	0.06	-0.294684	0.0867665		0.06	-0.277691	0.0376137				4.39172	-1.88568	0.797277			2.64269	0.820292	0.641397			2.6304	-0.34235	0.863413				0.363528	-0.116181		0.867617	0.131463			0.388973	0.267324		0.478494	0.20458			0.931622	0.285953		0.964262	0.240771
	0.07	-0.305003	0.0861688		0.07	-0.287942	0.0369649				1.3553	-0.670906	0.492187			1.45756	-0.583633	0.414493			1.85209	0.415052	0.507211				0.271981	-0.0409823		0.720732	0.302778			0.178679	0.210054		0.911797	-0.129942			0.105381	-0.275014		0.236302	0.228087
	0.08	-0.315388	0.085585		0.08	-0.298348	0.036319				1.01899	-0.526839	0.51901			5.67322	-1.84911	0.341827			4.85035	-0.538006	0.601294				0.364593	0.0351709		0.251662	-0.114699			0.24008	-0.0139331		0.655784	-0.168303			0.365136	0.114791		0.836666	-0.474846
	0.09	-0.325839	0.0850176		0.09	-0.308915	0.0356795				0.0988002	0.682544	0.297456			3.66683	0.226911	0.632025			0.4576	0.0934676	0.705726				0.280581	-6.02241e-05		0.483657	0.431518			0.0890977	0.322293		0.582231	-0.176564			0.266001	0.288615		0.618673	0.102429
	0.1	-0.336354	0.0844692		0.1	-0.31965	0.0350499				2.11808	-1.20623	0.831377			2.47774	0.921019	0.433518			3.58431	-0.778496	0.776436				0.421326	-0.0134378		0.372858	-0.0503155			0.106923	0.130882		0.293672	0.246414			0.0457693	0.03325		0.956451	-0.100642
	0.11	-0.346931	0.0839423		0.11	-0.330558	0.034434				6.15179	-0.312559	0.734522			2.2683	0.394061	0.473579			1.82227	0.444845	0.480558				0.268277	-0.106014		0.666988	-0.311656			0.784878	-0.0403807		0.330638	0.249973			0.463915	-0.0773086		0.385313	0.133912
	0.12	-0.357571	0.0834393		0.12	-0.341644	0.0338357				0.979672	0.277254	0.752902			4.71609	0.11871	0.205523			0.0446403	2.26102	0.33367				0.0564841	0.199359		0.183669	0.138648			0.262102	0.179611		0.914712	-0.0348676			0.464167	0.0304619		0.677724	-0.198978
	0.13	-0.36827	0.0829627		0.13	-0.352909	0.033259				1.8697	-0.361828	0.837858			1.10109	1.13055	0.671711			2.03353	0.894744	0.732622				0.0676051	-0.0186275		0.842448	0.121662			0.227072	0.187522		0.58053	-0.148392			0.186362	0.0969392		0.177387	0.244439
	0.14	-0.379026	0.0825147		0.14	-0.364354	0.032708				0.62806	0.298478	0.750573			5.94995	1.90918	0.275569			3.63755	-0.451732	0.728269				0.97875	0.0456852		0.439077	-0.0959099			0.578625	0.0911239		0.615654	-0.102988			0.0745795	-0.0303732		0.160651	0.171132
	0.15	-0.389836	0.0820976		0.15	-0.375979	0.0321868				1.62571	-0.182931	0.830581			1.87985	1.04821	0.598806			1.41906	0.333168	0.452011				0.368956	-0.0574619		0.218135	-0.0661124			0.252426	0.108776		0.503106	0.168016			0.74463	-0.429783		0.0503779	-0.117931
	0.16	-0.400696	0.0817134		0.16	-0.38778	0.0316997				0.618497	-0.246357	0.739011			4.17724	-0.545169	0.827111			3.21001	-0.0273359	0.554994				0.281809	-0.0979518		0.386327	-0.156239			0.158849	0.168824		0.325009	0.0920432			0.956964	0.306108		0.0273762	-0.252781
	0.17	-0.411604	0.081364		0.17	-0.399752	0.0312506				0.932113	-0.449241	0.654771			0.345168	1.31365	0.560827			6.03965	-2.86962	0.17063				0.367062	-0.0178708		0.412947	-0.10801			0.268733	0.0524998		0.847937	0.0525537			0.482846	0.0177862		0.864141	-0.0743639
	0.18	-0.422555	0.0810513		0.18	-0.411884	0.0308436				0.36203	-0.361433	0.647329			4.05433	-0.0311977	0.685894			0.798545	-0.863568	0.206573				0.423686	0.0697823		0.102985	0.0304867			0.0436734	0.306		0.0201751	0.206001			0.954278	0.0538864		0.00638947	-0.131959
	0.19	-0.433544	0.0807769		0.19	-0.424166	0.0304824				0.769691	-0.721687	0.552558			1.80343	-0.208791	0.478329			0.461362	2.45812	0.402609				0.213454	-0.0302504		0.411074	-0.0986599			0.553987	0.105492		0.932107	-0.451286			0.922958	0.397662		0.411148	0.256184
	0.2	-0.444567	0.0805422		0.2	-0.436582	0.0301703				1.11186	0.697126	0.533319			5.99157	2.37311	0.430703			3.65953	-0.358473	0.618193				0.0670595	-0.311183		0.376076	-0.087688			0.359548	0.128111		0.146406	-0.0413438			0.434913	0.0126813		0.0119688	0.498441
	0.21	-0.455619	0.0803484		0.21	-0.449117	0.0299104				5.81301	0.613952	0.488833			2.54132	0.751112	0.493879			1.62905	0.912784	0.270914				0.0930387	0.0158931		0.158571	0.0731681			0.537948	0.140263		0.201363	0.211735			0.0413019	0.111036		0.351582	-0.103913
	0.22	-0.466693	0.0801966		0.22	-0.461749	0.0297055				4.85503	-0.344206	0.579218			2.32172	-0.0275083	0.651584			1.37463	0.749334	0.266832				0.318933	0.108234		0.0696922	0.0259956			0.45352	0.135391		0.814698	-0.432626			0.88082	-0.1991		0.604626	0.0536054
	0.23	-0.477786	0.0800876		0.23	-0.474456	0.0295575				0.65799	-0.00359496	0.620761			3.87595	0.252132	0.320817			5.9664	-1.62979	0.631317				0.341725	-0.00678017		0.507178	-0.267114			0.319958	0.200582		0.0906191	0.146228			0.0378633	0.0917151		0.650116	0.280653
	0.24	-0.48889	0.0800219		0.24	-0.487215	0.0294681				1.37869	0.56885	0.569957			4.88802	-0.890362	0.568359			2.27454	0.830394	0.626569				0.465924	0.0524907		0.0141197	0.172272			0.161421	0.149901		0.373214	0.00045863			0.345234	0.189651		0.873671	-0.197205
	0.25	-0.5	0.08		0.25	-0.5	0.0294382				5.51698	0.808216	0.539046			0.105251	1.69792	0.240223			1.8822	1.07504	0.455543				0.254918	-0.0587734		0.484394	-0.0135602			0.230054	0.110341		0.352049	0.0590215			0.663351	0.0486405		0.72941	-0.309586
	0.26	0.48889	0.0800219		0.26	0.487215	0.0294681				0.709291	-0.243802	0.445118			6.1205	-2.12152	0.256852			5.88797	0.34821	0.585483				0.814763	0.271037		0.136699	-0.0250472			0.395642	0.146308		0.301828	0.243649			0.100361	0.075304		0.36295	0.0918039
	0.27	0.477786	0.0800876		0.27	0.474456	0.0295575				4.67283	0.548098	0.512735			4.26034	-0.0520947	0.436059			0.554953	-0.826429	0.279414				0.730799	-0.13405		0.203801	-0.186163			0.143188	0.101816		0.910138	0.343454			0.357651	-0.0570526		0.557067	-0.285838
	0.28	0.466693	0.0801966		0.28	0.461749	0.0297055				5.72215	1.47936	0.872527			4.91435	-1.19603	0.222801			2.05934	2.76158	0.798873				0.864739	0.133579		0.123061	-0.0071584			0.485213	-0.0154766		0.0851716	0.116949			0.444656	0.0693165		0.768731	-0.338076
	0.29	0.455619	0.0803484		0.29	0.449117	0.0299104				2.92218	2.91652	0.359497			3.60341	0.834272	0.245199			1.99986	-0.093082	0.559954				0.890113	0.0335445		0.149262	-0.0706237			0.860979	0.4729		0.874406	-0.0203677			0.722386	-0.166779		0.187825	0.374105
	0.3	0.444567	0.0805422		0.3	0.436582	0.0301703				3.75271	-1.59162	0.41542			5.55492	-1.17147	0.193932			3.54213	-0.242836	0.48082				0.199656	0.103027		0.715899	-0.467094			0.320924	0.175013		0.29076	0.230179			0.504549	0.0433362		0.522745	-0.0629675
	0.31	0.433544	0.0807769		0.31	0.424166	0.0304824				3.53244	-0.0982563	0.569937			2.82821	0.238442	0.527054			1.1114	0.842264	0.841308				0.791701	0.0226006		0.114091	0.165216			0.681068	0.00115816		0.176608	0.252587			0.757926	-0.00393099		0.981625	0.158777
	0.32	0.422555	0.0810513		0.32	0.411884	0.0308436				5.67529	0.25489	0.16684			3.89988	-1.33713	0.327068			1.88395	1.15266	0.5382				0.316588	-0.0443174		0.124772	0.00201258			0.358796	0.016887		0.590048	-0.0787194			0.266882	0.129227		0.505636	-0.0852139
	0.33	0.411604	0.081364		0.33	0.399752	0.0312506				4.68737	-0.394399	0.282231			3.97362	1.10285	0.236402			1.03141	0.789907	0.505829				0.259693	-0.123472		0.906515	-0.267001			0.07266	0.235438		0.932495	0.439518			0.347926	0.0606618		0.64479	-0.14779
	0.34	0.400696	0.0817134		0.34	0.38778	0.0316997				2.89644	0.55567	0.223106			2.77464	0.170787	0.248858			2.51057	1.2258	0.827057				0.366864	-0.061529		0.76489	0.379716			0.452232	-0.0238048		0.00761109	-0.396256			0.811501	0.0476574		0.148257	0.210539
	0.35	0.389836	0.0820976		0.35	0.375979	0.0321868				5.80392	1.25853	0.630905			4.74136	-0.137879	0.30399			1.08154	0.031931	0.708063				0.772956	0.0775155		0.486909	-0.310163			0.373595	0.428033		0.514156	0.155188			0.343538	-0.124125		0.192474	0.256719
	0.36	0.379026	0.0825147		0.36	0.364354	0.032708				4.23842	0.475863	0.7684			5.82338	-0.31077	0.720904			6.0488	2.37411	0.531593				0.223209	-0.00823242		0.517122	-0.0442945			0.429498	0.0814027		0.479655	-0.200086			0.451662	0.0927361		0.461085	0.0257233
	0.37	0.36827	0.0829627		0.37	0.352909	0.033259				5.14614	0.351071	0.645035			1.85502	1.0586	0.256595			1.56453	1.48497	0.853549				0.141345	-0.0521093		0.264016	-0.0287014			0.228228	0.134912		0.223523	0.0821229			0.884409	0.0584128		0.954275	0.347625
	0.38	0.357571	0.0834393		0.38	0.341644	0.0338357				0.207316	-0.20164	0.757382			1.37204	0.976105	0.518241			0.452097	0.20662	0.394182				0.799729	0.133198		0.750175	-0.345477			0.485269	0.097329		0.726296	-0.0592655			0.826183	-0.0988672		0.903997	0.158696
	0.39	0.346931	0.0839423		0.39	0.330558	0.034434				0.462425	0.0916981	1.02587			1.69115	1.77823	0.48375			2.34873	0.246685	0.420494				0.948178	0.121947		0.386136	-0.179755			0.245147	0.0312778		0.80365	0.0333139			0.361788	-0.0196277		0.277959	0.0383254
	0.4	0.336354	0.0844692		0.4	0.31965	0.0350499				1.77747	-0.982006	0.927378			1.97635	0.725693	0.494294			4.21231	0.0273852	0.785522				0.49304	-0.0477924		0.00691778	0.0475626			0.119731	0.0815809		0.445052	-0.0774395			0.578307	-0.048588		0.299432	0.379888
	0.41	0.325839	0.0850176		0.41	0.308915	0.0356795				1.15542	0.406404	0.963972			0.518547	1.3257	0.665308			1.85507	0.657945	0.415686				0.417465	-0.183113		0.492607	0.0137029			0.563779	0.0665491		0.766842	-0.0494754			0.446519	-0.0017194		0.0102679	0.135506
	0.42	0.315388	0.085585		0.42	0.298348	0.036319				2.78359	-0.961302	0.320651			3.00924	0.0325506	0.313875			4.10818	-1.86519	0.702134				0.150153	-0.0806389		0.497731	-0.164229			0.83032	-0.076574		0.97399	-0.445667			0.901776	-0.126613		0.651902	-0.0262362
	0.43	0.305003	0.0861688		0.43	0.287942	0.0369649				3.62302	-0.288028	0.407224			5.49062	-1.82984	0.234312			1.1282	2.33129	0.543577				0.39472	-0.0393557		0.730015	-0.0297992			0.264089	0.0460603		0.0584885	0.201772			0.301999	0.095343		0.328983	0.271825
	0.44	0.294684	0.0867665		0.44	0.277691	0.0376137				1.80112	-0.00303437	0.921238			0.25652	1.87876	0.552205			1.01708	-0.12863	0.396076				0.328864	-0.00388776		0.0305947	0.2802			0.0536591	0.232753		0.762451	-0.0192961			0.105075	0.319421		0.0772943	-0.47237
	0.45	0.284431	0.0873754		0.45	0.267587	0.0382625				3.40363	-1.83839	0.21374			4.10713	-0.684344	0.433654			1.20876	0.305734	0.457013				0.597518	-0.131589		0.367794	-0.101214			0.309036	0.116537		0.854748	-0.0636201			0.199007	-0.0830031		0.551965	-0.0735298
	0.46	0.274243	0.087993		0.46	0.257623	0.0389081				1.37577	-0.0405765	0.474155			2.72019	0.333074	0.597818			1.20872	-0.968701	0.329307				0.143723	0.0995667		0.302447	-0.188312			0.242019	0.221761		0.0130863	-0.280917			0.348515	0.123773		0.0244806	-0.0833882
	0.47	0.264121	0.0886166		0.47	0.24779	0.039548				1.58614	0.665777	0.536862			5.24019	0.71623	0.213099			3.58785	-0.601675	0.706658				0.217333	0.03595		0.260313	0.011607			0.417283	0.307175		0.854739	0.00367517			0.805276	0.0317648		0.686668	-0.110265
	0.48	0.254063	0.0892438		0.48	0.23808	0.0401795				0.461312	0.547872	1.04934			5.70521	-2.066	0.474142			1.27901	2.17215	0.625955				0.238044	-0.0789823		0.385223	-0.31463			0.160169	0.032238		0.180517	0.103658			0.874364	0.0111365		0.0152643	-0.324282
	0.49	0.244069	0.089872		0.49	0.228486	0.0408004				1.84405	-0.512791	0.889593			3.04006	0.456009	0.601922			2.57227	-0.0834179	0.177693				0.0431931	0.0472833		0.866487	-0.023765			0.151268	0.0747299		0.0309314	-0.483063			0.930361	0.0889046		0.918904	0.0131771
	0.5	0.234137	0.0904988		0.5	0.219	0.0414086				1.24921	-0.230565	0.557943			0.694445	1.28651	0.442144			2.40259	0.703824	0.415309				0.242832	-0.0627487		0.478628	-0.153063			0.16308	0.195183		0.494739	0.0151982			0.682487	-0.0105293		0.953924	0.129026
	0.51	0.224266	0.0911216		0.51	0.209614	0.0420022				3.78756	-0.013492	0.449785			2.44082	0.0113873	0.192548			0.854442	2.33922	0.690312				0.337825	-0.0100262		0.341866	-0.0689749			0.529096	0.118242		0.144284	0.118763			0.662421	0.0616848		0.510357	0.013674
	0.52	0.214455	0.0917382		0.52	0.200321	0.0425796				0.884769	0.0563132	0.807402			2.68284	-0.53126	0.272179			2.78654	0.544079	0.277103				0.519266	-0.0272305		0.36624	-0.0764767			0.799331	-0.243955		0.0185641	0.239568			0.366558	0.079848		0.650479	-0.107392
	0.53	0.204701	0.0923463		0.53	0.191114	0.0431391				2.32272	0.0788257	0.41567			1.30682	0.554041	0.512246			4.35102	0.451994	0.193976				0.734463	-0.0372433		0.354686	-0.0766067			0.0492203	-0.481649		0.341685	0.10289			0.549399	-0.0712763		0.955107	-0.0544526
	0.54	0.195003	0.0929436		0.54	0.181986	0.0436795				4.85616	-0.388784	0.375913			0.833439	0.144121	0.753518			5.23023	-1.80331	0.218662				0.84211	0.189077		0.259051	0.0549776			0.802181	-0.101533		0.24422	0.317973			0.275082	0.251584		0.0835714	-0.039423
	0.55	0.185359	0.0935279		0.55	0.17293	0.0441996				1.0766	-0.225558	0.434241			1.32335	2.95594	0.41557			4.84302	0.414291	0.464897				0.112144	0.0901734		0.397678	0.228067			0.524684	0.0504426		0.0478477	0.48938			0.0528153	0.0233778		0.761909	0.0513191
	0.56	0.175766	0.0940973		0.56	0.163941	0.0446983				4.26939	0.303243	0.338318			0.456199	1.16811	0.540905			0.0874528	-2.31007	0.296657				0.211864	-0.0644208		0.334537	-0.0201166			0.683236	0.228667		0.027763	0.233798			0.255631	0.0511992		0.681886	-0.00323481
	0.57	0.166222	0.0946497		0.57	0.155014	0.0451747				0.130533	1.09367	0.665091			1.52767	0.842533	0.592199			0.176905	1.86819	0.180208				0.162975	0.0436466		0.642008	0.107026			0.979818	0.340391		0.837823	-0.363092			0.318418	0.0501182		0.414205	-0.076232
	0.58	0.156725	0.0951832		0.58	0.146142	0.045628				1.25234	-0.15414	0.383301			0.432064	1.08077	1.02868			2.52119	0.848032	0.755422				0.239808	0.049411		0.72079	0.296706			0.367497	-0.0839136		0.510053	0.0373391			0.263247	0.0425364		0.617162	-0.324969
	0.59	0.147273	0.095696		0.59	0.13732	0.0460576				2.50526	-0.00719075	0.459406			2.55986	1.21922	0.672519			2.78459	0.785455	0.391534				0.0177904	0.151976		0.210009	0.150611			0.747387	-0.39373		0.784856	-0.0998512			0.601638	-0.0769295		0.273548	0.199598
	0.6	0.137862	0.0961865		0.6	0.128544	0.0464629				1.71746	-0.0290825	0.556126			2.75314	0.296271	0.170665			3.62817	-0.377489	0.614644				0.25561	-0.0775687		0.728814	-0.423345			0.146366	0.0941717		0.846612	-0.29113			0.501114	0.0261111		0.427582	0.0841827
	0.61	0.128492	0.0966529		0.61	0.11981	0.0468433				1.90151	-0.233848	0.344989			1.85076	0.334732	0.741267			2.78606	0.160797	1.07364				0.8167	0.207166		0.65756	-0.471839			0.0914445	0.208312		0.0983857	-0.0356395			0.330398	0.0391675		0.708769	0.0226113
	0.62	0.119158	0.0970939		0.62	0.111113	0.0471986				1.56453	-0.898595	0.436923			5.7196	-1.42254	0.356532			4.559	-1.25188	0.736297				0.0859785	-0.0238792		0.424665	-0.177596			0.463149	0.146309		0.491278	0.014136			0.133293	0.128071		0.399339	0.490144
	0.63	0.109859	0.0975078		0.63	0.10245	0.0475284				2.71843	0.422972	0.54517			4.42427	-0.34369	0.69586			5.16098	0.667236	0.637335				0.0262047	-0.0232656		0.381792	-0.023802			0.126033	0.209112		0.361639	0.0183127			0.991512	0.323048		0.342747	0.0915148
	0.64	0.100592	0.0978936		0.64	0.0938165	0.0478324				3.4303	-0.290468	0.284014			1.92198	0.783498	0.205257			0.187337	0.106038	0.348867				0.31296	-0.0949835		0.65832	-0.118182			0.637404	-0.0029018		0.894784	0.321643			0.419531	0.109574		0.614194	-0.132654
	0.65	0.0913538	0.0982499		0.65	0.0852097	0.0481104				1.32259	0.0423545	0.452579			5.90416	2.86124	0.696978			3.41453	-1.18016	0.530133				0.309445	-0.0103023		0.4602	-0.0820361			0.376795	0.151686		0.740841	0.00370473			0.073873	-0.0467707		0.862904	-0.352622
	0.66	0.0821424	0.0985756		0.66	0.0766263	0.0483622				0.0334957	0.25374	0.854271			0.892687	1.9184	0.689903			1.08846	-1.99496	0.451548				0.225035	-0.0309532		0.464036	-0.213188			0.171952	0.256497		0.446032	0.0494513			0.91096	-0.0168791		0.242318	0.215587
	0.67	0.072955	0.0988697		0.67	0.0680634	0.0485877				4.24627	-0.56691	0.397685			4.03028	0.603462	0.23166			0.603338	0.14259	1.06271				0.709174	-0.152239		0.579927	0.0376008			0.55788	-0.00163413		0.73275	-0.0586671			0.995554	0.244607		0.214217	0.00898407
	0.68	0.0637889	0.0991314		0.68	0.0595184	0.0487869				0.0857645	0.470948	0.746447			3.51841	0.136398	0.195188			6.21158	0.126247	0.899557				0.558111	0.0065792		0.663145	0.12463			0.109928	0.261096		0.301218	0.05874			0.202075	-0.0651598		0.77787	-0.383989
	0.69	0.0546415	0.0993597		0.69	0.0509885	0.0489596				5.68508	1.29148	0.646242			2.24884	0.488477	0.358052			0.8827	-1.26784	0.459389				0.500817	-0.0963816		0.602347	-0.434391			0.0636644	0.0905668		0.252256	0.0335422			0.285428	0.0711663		0.453165	0.0945318
	0.7	0.0455102	0.0995542		0.7	0.0424715	0.0491058				2.71785	0.268105	0.396183			1.43358	0.573328	0.509858			3.94571	-0.5056	1.31277				0.348716	-0.0642036		0.326317	-0.0807115			0.176688	0.114908		0.753474	-0.268234			0.842816	-0.292498		0.120407	-0.463342
	0.71	0.0363921	0.099714		0.71	0.0339649	0.0492254				2.7088	-0.377381	0.383132			3.96105	-0.305976	0.604627			4.90569	-0.0432279	0.492375				0.110665	-0.0208948		0.50737	0.0765597			0.669983	0.0705669		0.445501	-0.142451			0.0514791	-0.0383911		0.230644	-0.416137
	0.72	0.0272847	0.0998389		0.72	0.0254665	0.0493185				5.47861	1.49007	0.674385			1.37467	1.66644	0.66358			1.39443	0.0523821	0.325829				0.461846	-0.0249433		0.670262	-0.266096			0.799169	-0.163889		0.812199	-0.130165			0.473243	0.00883451		0.0364925	-0.0209976
	0.73	0.0181854	0.0999283		0.73	0.0169743	0.049385				3.07665	-1.56407	0.566346			3.66225	0.180399	0.190344			0.0644194	0.077597	0.65002				0.213627	-0.0446184		0.359021	0.178625			0.180808	0.174959		0.432664	-0.0679028			0.814011	-0.252962		0.0510103	0.151637
	0.74	0.00909135	0.0999821		0.74	0.00848616	0.0494249				4.51731	1.67643	0.661482			4.95478	-0.240561	0.815626			5.07892	-1.62122	0.467382				0.212794	0.0261671		0.302244	-0.2419			0.143144	0.129834		0.149763	0.111075			0.94911	0.0430652		0.450854	0.0695033
	0.75	0	0.1		0.75	0	0.0494382				0.0971031	0.217625	0.530671			3.2768	0.0411615	0.283966			2.08191	0.163891	0.347759				0.0705189	0.10905		0.289528	-0.0246983			0.308909	0.0268034		0.0284685	0.302629			0.417698	-0.0610338		0.0949813	-0.0569677
	0.76	-0.00909135	0.0999821		0.76	-0.00848616	0.0494249				5.30164	1.4904	0.273495			2.63031	-0.0525423	0.459956			1.10142	0.788594	0.315292				0.180063	0.06304		0.299409	-0.122453			0.308978	0.0132951		0.501657	0.027014			0.395832	0.127648		0.22392	0.311883
	0.77	-0.0181854	0.0999283		0.77	-0.0169743	0.049385				3.73594	-0.429139	0.636133			0.0534506	-3.04207	0.183675			2.22075	-0.689283	0.356926				0.69608	0.105257		0.502517	-0.0208014			0.381052	0.0361754		0.78661	-0.0590393			0.29426	0.0122854		0.169612	0.270025
	0.78	-0.0272847	0.0998389		0.78	-0.0254665	0.0493185				1.16608	0.0896754	0.488329			5.69009	-2.1608	0.367658			2.76324	0.178484	0.393994				0.317234	0.0227944		0.253419	-0.00061005			0.121103	0.0984618		0.278724	0.101451			0.125289	0.0861359		0.445126	-0.00291088
	0.79	-0.0363921	0.099714		0.79	-0.0339649	0.0492254				4.6495	1.79385	0.58729			1.90269	1.47024	0.713139			0.848027	1.72282	0.333935				0.00362472	0.0663321		0.190102	0.0917818			0.266929	0.0761281		0.102164	0.313588			0.173583	0.182899		0.0325059	0.284264
	0.8	-0.0455102	0.0995542		0.8	-0.0424715	0.0491058				1.79144	-0.0894534	0.505972			4.93301	-0.3223	0.91774			0.727538	-0.139685	0.597857				0.729998	-0.0332059		0.695999	0.061676			0.304046	0.00702911		0.9195	-0.481586			0.26497	0.171151		0.90898	-0.374423
	0.81	-0.0546415	0.0993597		0.81	-0.0509885	0.0489596				1.3099	0.199206	0.43089			5.07464	-1.26724	0.735149			0.655985	1.06943	0.381491				0.878954	0.146652		0.359476	-0.139368			0.333064	0.00830904		0.568709	-0.0183555			0.634101	0.133431		0.0687173	0.0813055
	0.82	-0.0637889	0.0991314		0.82	-0.0595184	0.0487869				3.74917	-1.4273	0.566839			5.43884	0.0701868	0.573142			2.46652	0.37175	0.493724				0.487297	-0.160444		0.28394	-0.0884523			0.922086	0.0533034		0.472757	-0.0331483			0.0299017	0.113861		0.275125	0.199581
	0.83	-0.072955	0.0988697		0.83	-0.0680634	0.0485877				0.195406	0.847623	0.715816			1.96298	0.874841	0.607762			0.465387	-0.447126	0.509921				0.0309944	0.249422		0.00212491	0.194433			0.93538	0.396014		0.400829	-0.0410581			0.759535	-0.100253		0.042209	-0.235256
	0.84	-0.0821424	0.0985756		0.84	-0.0766263	0.0483622				3.3657	-0.308105	0.0887244			4.50926	0.0221842	0.386153			4.95432	0.361831	0.350903				0.875766	0.16112		0.494921	-0.173592			0.76615	-0.151349		0.289996	0.232221			0.728967	-0.0624053		0.0462642	-0.0138056
	0.85	-0.0913538	0.0982499		0.85	-0.0852097	0.0481104				5.44766	0.588449	0.727103			3.17987	-0.488269	0.361503			2.78707	0.394871	0.655362				0.504597	-0.0214877		0.909569	0.124348			0.332587	0.113984		0.396178	0.063911			0.344165	0.0729193		0.646756	-0.108571
	0.86	-0.100592	0.0978936		0.86	-0.0938165	0.0478324				0.609665	-0.234669	0.696441			4.04743	-0.356209	0.399259			0.592323	1.84134	0.342761				0.338219	-0.107183		0.647628	0.158108			0.418817	0.00809413		0.870738	0.2798			0.0682384	0.08553		0.729017	-0.162456
	0.87	-0.109859	0.0975078		0.87	-0.10245	0.0475284				5.1112	2.75362	0.617225			0.815671	2.10523	0.530423			3.07895	0.1476	0.734539				0.0774844	0.105144		0.065351	0.0598598			0.196656	0.155005		0.377548	0.0728752			0.817262	0.0402461		0.0144509	-0.0315658
	0.88	-0.119158	0.0970939		0.88	-0.111113	0.0471986				6.07467	1.3408	0.711731			2.84958	0.992907	1.05344			5.08803	-2.01214	1.01765				0.226411	-0.134691		0.96981	0.0994171			0.43397	0.0287857		0.881557	-0.431057			0.33572	0.0977013		0.496889	-0.00388782
	0.89	-0.128492	0.0966529		0.89	-0.11981	0.0468433				4.75652	0.846705	0.61765			2.78042	0.611604	0.23803			1.02146	2.55006	0.322129				0.90168	0.0595975		0.871701	0.207369			0.67377	-0.170797		0.659598	-0.0895824			0.402958	0.0353836		0.643904	-0.111894
	0.9	-0.137862	0.0961865		0.9	-0.128544	0.0464629				1.81981	-0.940316	0.556071			3.89189	0.0436389	0.915438			1.44436	0.400851	0.678483				0.202931	-0.0464166		0.225258	0.134435			0.183483	0.0787848		0.90678	-0.424202			0.174169	-0.134972		0.0586941	-0.117633
	0.91	-0.147273	0.095696		0.91	-0.13732	0.0460576				3.0827	0.20676	0.749624			2.58004	0.0746871	0.500816			3.08181	-0.555739	0.676575				0.317965	-0.137284		0.855125	0.200097			0.658057	-0.0227983		0.765464	0.00265667			0.55277	0.0508281		0.579797	-0.171466
	0.92	-0.156725	0.0951832		0.92	-0.146142	0.045628				1.44842	-0.133552	0.584874			3.45695	0.617895	0.348924			5.04673	0.391846	0.97182				0.771037	0.0678309		0.281549	-0.0730858			0.195041	0.188003		0.458601	0.220249			0.0284152	-0.108022		0.932676	0.329573
	0.93	-0.166222	0.0946497		0.93	-0.155014	0.0451747				2.42486	-1.4129	0.950709			2.16784	0.148896	0.963753			3.03491	-0.0354038	0.182106				0.422612	-0.105304		0.400273	-0.056911			0.300229	0.0235227		0.0346948	0.423477			0.288062	0.208048		0.146081	0.0401973
	0.94	-0.175766	0.0940973		0.94	-0.163941	0.0446983				3.38215	-0.807816	0.658664			2.66787	-0.336919	0.676431			2.96143	-0.484793	0.352188				0.97244	0.0558226		0.665347	0.037462			0.154255	0.353464		0.312412	0.0597952			0.415219	0.0671943		0.294273	0.0293784
	0.95	-0.185359	0.0935279		0.95	-0.17293	0.0441996				4.45115	-0.183835	0.673645			4.41354	-0.310207	0.543034			3.55102	-0.0973081	0.159032				0.349039	0.0322593		0.026079	0.192436			0.382318	0.124911		0.661227	-0.112385			0.26469	0.169909		0.000184654	0.130351
	0.96	-0.195003	0.0929436		0.96	-0.181986	0.0436795				5.7008	1.00862	0.734643			2.79855	0.345673	0.297333			3.69554	-0.744977	0.206939				0.386575	-0.0262368		0.732434	0.299287			0.714218	0.0388416		0.552534	0.168983			0.213679	0.122824		0.394191	0.0292779
	0.97	-0.204701	0.0923463		0.97	-0.191114	0.0431391				1.31731	0.122669	0.787176			5.18943	-0.854311	0.472976			6.24683	-0.563602	0.290476				0.00282608	0.106758		0.97801	0.0639725			0.653419	0.110425		0.183258	0.144687			0.578983	-0.0849004		0.469971	0.0516212
	0.98	-0.214455	0.0917382		0.98	-0.200321	0.0425796				6.21949	0.350728	0.435537			0.960758	0.637549	0.311856			3.48078	-0.0786464	0.382139				0.0838092	0.0156702		0.885253	0.00326781			0.378531	0.212325		0.552506	-0.0278422			0.910658	-0.295184		0.337402	0.157569
	0.99	-0.224266	0.0911216		0.99	-0.209614	0.0420022				4.02509	-2.99878	0.161442			5.72581	0.776253	0.301687			4.76815	0.0346559	0.424514				0.25639	-0.00915685		0.265041	-0.0444621			0.498785	0.149115		0.633796	0.234848			0.329884	0.187177		0.412394	0.0729781
	0	-0.218584	0.0819804		0	-0.190722	0.0346848				1.71369	-0.394106	0.780973			3.36735	-0.792254	0.48213			1.88865	1.70486	0.225124				0.637504	0.121387		0.104425	0.262144			0.523365	0.114917		0.486742	0.0329873			0.109992	-0.150529		0.185048	0.188521
	0.01	-0.228256	0.0807414		0.01	-0.199123	0.0335477				1.2862	-0.763682	0.825865			3.33189	-1.164	0.43118			3.19219	-0.214641	0.303343				0.461623	-0.000830215		0.428889	-0.165877			0.2145	0.240794		0.44194	0.056615			0.930347	0.0189755		0.313931	0.129057
	0.02	-0.238045	0.079492		0.02	-0.207666	0.0323758				2.48393	-0.299416	0.437072			0.136952	0.541289	0.304107			4.82934	-0.0433116	0.525484				0.889221	0.156585		0.545244	-0.115489			0.139922	0.159474		0.60473	0.0128752			0.318862	0.114812		0.0497194	0.066785
	0.03	-0.247956	0.0782368		0.03	-0.216367	0.0311717				5.07854	2.58053	0.700096			0.969324	1.50958	0.634329			3.62289	1.87132	0.253264				0.133132	-0.0326009		0.779358	0.155888			0.773343	0.0562184		0.330328	0.208294			0.0662064	-0.0369391		0.625634	0.0821387
	0.04	-0.257994	0.0769806		0.04	-0.225246	0.0299382				5.02721	0.669913	0.407194			4.76371	-1.15656	0.920598			5.81046	-2.30031	0.664067				0.658755	0.424738		0.736588	0.236591			0.712751	-0.152245		0.340448	0.0344367			0.0333459	0.092864		0.907381	-0.170128
	0.05	-0.268164	0.0757284		0.05	-0.234325	0.0286787				3.80089	-0.705109	0.652182			5.66518	2.35166	1.08207			1.79113	0.393107	0.298993				0.230787	-0.0977859		0.488425	0.0117836			0.491544	0.0442146		0.692632	-0.367301			0.324553	0.0912562		0.656179	-0.250953
	0.06	-0.278471	0.0744855		0.06	-0.243625	0.027397				2.01146	0.0379973	0.38921			6.26097	1.43224	0.921231			1.42986	0.470334	0.793771				0.271068	0.0178224		0.125023	0.0706438			0.30804	0.0362059		0.150699	0.375423			0.445645	0.0182888		0.545436	-0.0439769
	0.07	-0.288919	0.0732571		0.07	-0.253173	0.0260975				3.71831	-0.188132	0.572807			2.09358	-0.10928	0.56264			2.16118	0.730881	0.672233				0.0469214	-0.0269795		0.546707	0.413151			0.746741	-0.0168519		0.570892	0.182908			0.0795	-0.0119229		0.354573	0.0917154
	0.08	-0.299511	0.0720488		0.08	-0.262997	0.024785				5.33889	1.21711	0.540977			3.18136	0.28547	0.561302			3.75995	-0.155148	0.804959				0.281767	0.0149929		0.913015	0.0370521			0.14461	0.216869		0.766968	-0.132063			0.209841	0.373991		0.258037	0.115052
	0.09	-0.31025	0.0708663		0.09	-0.273128	0.0234651				3.0149	-0.770688	0.632304			1.91701	0.416776	0.561748			0.520833	-0.79291	0.615519				0.0618866	0.0947754		0.531395	-0.0259731			0.335348	0.0589908		0.799351	-0.254554			0.377826	-0.0385854		0.625448	-0.0857319
	0.1	-0.321138	0.0697154		0.1	-0.283598	0.0221442				2.20925	0.0308911	0.607406			4.43418	0.828564	0.387923			2.13267	0.44613	0.23428				0.323783	-0.085072		0.173873	0.0300448			0.831275	0.0378692		0.744655	-0.19302			0.472846	0.0512261		0.0735101	-0.352268
	0.11	-0.332177	0.0686019		0.11	-0.294445	0.0208291				4.67548	1.18018	0.574155			3.49007	0.173897	0.232346			3.17952	0.204017	0.510792				0.280327	0.00253754		0.429823	-0.010621			0.639028	-0.0576769		0.205459	0.0638348			0.194714	0.246846		0.87392	-0.349742
	0.12	-0.343367	0.0675318		0.12	-0.305704	0.0195279				0.715962	0.338226	0.20539			4.83214	0.0813557	0.545629			1.79755	0.735277	0.374228				0.187192	-0.0183339		0.378719	-0.0520557			0.660476	-0.0189761		0.881001	0.0695743			0.0732743	-0.0147689		0.0808402	0.354419
	0.13	-0.354706	0.0665108		0.13	-0.317416	0.0182494				0.160076	0.796751	0.330416			0.28599	0.855222	0.889448			1.5041	0.395592	0.792374				0.184547	-0.0138807		0.0974074	0.0670059			0.39045	0.137066		0.462851	-0.0110266			0.673957	0.110569		0.919284	0.060259
	0.14	-0.366193	0.065545		0.14	-0.329618	0.0170031				4.47781	2.67774	0.259009			2.36963	-0.0259292	0.509245			3.063	0.332755	0.52572				0.637636	0.0125672		0.0718387	0.111527			0.629586	0.209447		0.0148464	0.378524			0.118606	0.275487		0.295948	-0.00695977
	0.15	-0.377823	0.06464		0.15	-0.34235	0.0158				0.699471	0.259191	0.558841			2.66831	0.49951	0.451303			1.34368	0.735986	0.602209				0.866523	0.0656797		0.392847	-0.192143			0.146359	0.139492		0.169792	0.197108			0.456491	0.00592414		0.0470374	0.453451
	0.16	-0.389591	0.0638015		0.16	-0.355645	0.0146517				5.83887	0.698984	0.481885			3.3779	-1.71549	0.192594			0.162901	-1.48944	0.57946				0.344188	0.0391615		0.357754	0.0464405			0.245528	0.10435		0.0737833	0.0366384			0.125824	0.0360179		0.650262	-0.491189
	0.17	-0.401491	0.0630348		0.17	-0.369531	0.0135707				0.290798	0.423819	0.393031			1.77163	0.318984	0.239864			1.79932	0.673541	0.534493				0.319771	-0.0953921		0.185762	0.129838			0.417677	-0.0428013		0.919999	-0.260346			0.136542	-0.100493		0.719197	-0.174529
	0.18	-0.413512	0.062345		0.18	-0.384026	0.0125706				2.61372	-2.76623	0.177426			2.44191	-0.97208	0.448032			1.12294	0.890422	0.771369				0.157729	0.0460822		0.121225	0.130706			0.00425097	-0.305856		0.555309	0.202981			0.163634	-0.13879		0.731442	0.0430285
	0.19	-0.425645	0.0617367		0.19	-0.399132	0.011665				3.51975	-0.508643	0.690865			2.20954	0.241712	0.638806			5.64598	0.256816	0.581669				0.820428	0.149921		0.571722	-0.197613			0.411055	-0.0550418		0.6515	-0.0751227			0.113781	-0.0593428		0.955322	-0.425435
	0.2	-0.437877	0.0612144		0.2	-0.414834	0.0108681				5.31733	1.17328	0.81773			3.8982	0.296156	0.318431			2.25615	2.03123	0.746704				0.0919831	0.0662587		0.302938	-0.062115			0.607079	-0.0705635		0.488083	0.0429996			0.19639	-0.126393		0.513574	-0.0745635
	0.21	-0.450194	0.0607816		0.21	-0.431093	0.0101935				4.57444	-2.50131	0.82201			6.14112	2.26223	0.680742			4.1302	-0.952982	0.754634				0.262077	-0.0567831		0.296591	-0.0191644			0.344439	0.0999847		0.798136	-0.092586			0.691169	-0.160464		0.754194	-0.17371
	0.22	-0.462583	0.0604416		0.22	-0.447842	0.00965361				5.48168	0.814612	0.137436			3.32807	0.635645	0.603538			4.69654	-0.329871	0.635488				0.0607665	0.0623288		0.0848768	0.134407			0.095926	0.0618205		0.315488	0.121594			0.134556	0.0131313		0.524136	0.00231961
	0.23	-0.475025	0.0601969		0.23	-0.464991	0.00925946				2.1927	0.0660256	0.410799			1.62047	-0.052772	0.258141			2.002	2.33834	0.747214				0.147318	0.0803507		0.396182	0.00329246			0.551462	0.094203		0.0468959	0.362753			0.339169	0.123191		0.0622919	-0.0326744
	0.24	-0.487503	0.0600493		0.24	-0.482422	0.0090194				3.32084	1.0303	0.579578			5.07803	0.677152	0.737754			1.31812	-3.13273	0.301697				0.168684	-0.0226379		0.679914	0.00363028			0.343688	-0.014402		0.633021	0.120847			0.220609	0.195042		0.50401	0.0146532
	0.25	-0.5	0.06		0.25	-0.5	0.00893878				3.82994	-0.93207	0.574583			3.07415	-0.109284	0.560241			1.70812	-0.592521	0.201512				0.411613	-0.00932217		0.120291	0.447867			0.850396	0.0409974		0.634756	0.00702257			0.726504	0.0647799		0.208172	0.237564
	0.26	0.487503	0.0600493		0.26	0.482422	0.0090194				5.6552	2.12706	0.208143			0.84835	-2.81258	0.652537			2.26314	-0.149474	0.767758				0.0517299	-0.0166749		0.132691	-0.083919			0.34061	0.112347		0.462064	0.031787			0.356657	-0.105972		0.975441	0.452813
	0.27	0.475025	0.0601969		0.27	0.464991	0.00925946				1.87452	0.630214	0.449452			0.311171	1.24344	0.554259			2.0186	-0.293908	0.512836				0.495081	-0.0897275		0.286679	-0.0995449			0.565715	0.0774897		0.867188	-0.389617			0.593303	-0.0362225		0.590558	0.0108315
	0.28	0.462583	0.0604416		0.28	0.447842	0.00965361				3.57277	0.942742	0.309325			1.87609	-0.063049	0.872558			3.31075	-0.63673	0.649599				0.324023	-0.0513281		0.286559	-0.0201017			0.206755	0.181697		0.682239	-0.013264			0.520392	-0.00308915		0.222264	0.187272
	0.29	0.450194	0.0607816		0.29	0.431093	0.0101935				0.613048	-0.244119	0.410587			2.4538	0.56795	0.266871			1.97502	0.089301	0.719649				0.342309	-0.107753		0.356654	-0.0116803			0.170097	0.0954419		0.345997	0.0911005			0.372033	0.0838127		0.0743219	-0.287988
	0.3	0.437877	0.0612144		0.3	0.414834	0.0108681				0.066165	-0.13013	0.629339			4.70974	-1.96833	0.888242			1.96322	0.66553	0.436547				0.477401	-0.035014		0.0457419	0.060474			0.389083	0.0336758		0.0267152	0.330306			0.532428	-0.103084		0.563956	0.0603966
	0.31	0.425645	0.0617367		0.31	0.399132	0.011665				3.20697	-0.173153	0.758056			5.98793	3.08878	0.603732			4.84304	-2.41744	0.784494				0.120002	0.028074		0.382964	-0.15897			0.200877	0.076409		0.235237	0.136561			0.265607	0.0494072		0.617239	-0.441284
	0.32	0.413512	0.062345		0.32	0.384026	0.0125706				2.188	-0.776312	0.826018			5.29693	0.262612	0.520167			1.5298	2.79798	0.716466				0.139384	0.212889		0.402397	0.0112891			0.451585	0.0236705		0.630212	0.0996514			0.181054	0.197705		0.775408	0.0881113
	0.33	0.401491	0.0630348		0.33	0.369531	0.0135707				5.4687	0.285598	0.799698			0.0610546	1.55223	0.525065			3.63392	0.519389	0.415796				0.103532	0.0548067		0.828056	0.195505			0.395217	-0.224294		0.40984	0.1638			0.228526	0.117183		0.188087	0.23895
	0.34	0.389591	0.0638015		0.34	0.355645	0.0146517				2.64996	-1.37036	0.598067			1.87211	0.695921	0.665583			5.49364	-0.571557	0.507461				0.115944	-0.0200972		0.266211	-0.0465626			0.528014	-0.0858628		0.531772	0.0234657			0.960609	-0.185748		0.973348	0.498347
	0.35	0.377823	0.06464		0.35	0.34235	0.0158				2.79138	-1.16484	0.303007			6.13947	1.57722	0.53022			1.12078	-1.02447	0.391061				0.350435	-0.0301988		0.581921	-0.253838			0.257413	0.0558957		0.95616	-0.24862			0.170372	0.0446965		0.347055	0.0728982
	0.36	0.366193	0.065545		0.36	0.329618	0.0170031				2.25273	-1.24456	0.493387			4.96631	0.287926	0.925259			2.93559	-2.9447	0.232351				0.89829	0.0686266		0.217982	0.0313779			0.749822	-0.00917355		0.199902	0.296353			0.930324	0.14842		0.0695325	-0.0606623
	0.37	0.354706	0.0665108		0.37	0.317416	0.0182494				5.13809	1.8859	0.376445			1.70073	-0.513382	0.330473			2.47989	-0.200964	0.977106				0.80146	0.123783		0.24091	0.073281			0.230928	0.290295		0.828562	-0.081782			0.425542	-0.00346595		0.484084	0.0204784
	0.38	0.343367	0.0675318		0.38	0.305704	0.0195279				1.84992	-0.223267	0.693654			0.324183	1.08594	0.363904			1.05322	1.86195	0.264197				0.202419	-0.100862		0.0460494	0.10378			0.314667	0.136602		0.884496	-0.33722			0.526602	-0.125962		0.932852	-0.290031
	0.39	0.332177	0.0686019		0.39	0.294445	0.0208291				3.02775	0.574993	0.909875			2.06646	0.525151	0.32538			5.66361	-0.312441	0.178096				0.897313	0.137386		0.25652	0.0607958			0.953295	0.352264		0.371223	0.100268			0.622486	0.033732		0.67167	-0.159932
	0.4	0.321138	0.0697154		0.4	0.283598	0.0221442				0.510939	0.104747	0.581397			1.92159	-0.243012	0.896986			4.11184	-0.633516	0.518507				0.642199	-0.1341		0.333581	0.144997			0.982852	0.19855		0.759821	0.0170947			0.335838	0.139105		0.62454	-0.195291
	0.41	0.31025	0.0708663		0.41	0.273128	0.0234651				0.0200973	0.763543	0.298667			3.79412	0.632058	0.336186			5.45043	0.369177	0.397172				0.991298	0.110498		0.673747	-0.0249514			0.368577	0.0086022		0.297349	-0.00528222			0.273441	0.0904728		0.770197	-0.26164
	0.42	0.299511	0.0720488		0.42	0.262997	0.024785				5.69512	1.04994	0.436207			0.489708	0.501042	0.826458			4.19193	-0.157008	0.982059				0.761065	0.186372		0.201578	0.158828			0.13978	0.0723071		0.533442	-0.322659			0.612128	-0.0367361		0.240235	0.159003
	0.43	0.288919	0.0732571		0.43	0.253173	0.0260975				0.697502	0.362192	0.494688			1.98005	0.877064	0.545339			3.46474	1.36444	0.265949				0.237981	-0.00870495		0.573759	-0.0988636			0.548852	0.257966		0.297327	0.0989129			0.344635	0.0276562		0.275799	0.158172
	0.44	0.278471	0.0744855		0.44	0.243625	0.027397				6.24746	1.25565	0.372687			4.756	-0.368823	0.186577			4.95155	-0.281682	0.818541				0.40225	-0.00569673		0.369978	-0.0745313			0.349879	0.0348407		0.11402	0.355811			0.279048	-0.0110638		0.431825	0.0464201
	0.45	0.268164	0.0757284		0.45	0.234325	0.0286787				1.03749	0.329432	0.742513			4.92045	0.308197	0.164573			5.19085	-1.85116	0.466731				0.853699	0.128895		0.402432	-0.168962			0.326441	0.0996816		0.655108	-0.117041			0.371332	0.0828456		0.196443	0.171256
	0.46	0.257994	0.0769806		0.46	0.225246	0.0299382				2.81437	-0.687781	0.544195			2.51233	1.95711	0.132503			3.45933	1.05544	0.403211				0.348853	-0.0556738		0.0972588	0.182718			0.0635404	0.069245		0.165008	0.276094			0.978311	-0.0486493		0.379117	-0.0376939
	0.47	0.247956	0.0782368		0.47	0.216367	0.0311717				4.73506	1.21745	0.599364			5.7325	0.907866	0.700837			3.8919	0.320761	0.704787				0.199666	-0.00499095		0.257151	-0.143343			0.586608	-0.0772607		0.502724	0.0415653			0.37331	0.135692		0.531938	-0.0093168
	0.48	0.238045	0.079492		0.48	0.207666	0.0323758				4.13605	-0.833437	0.141483			6.13686	-1.03772	0.141026			1.95764	0.468271	0.825571				0.96186	-0.373114		0.627448	-0.455325			0.382051	0.0713539		0.525692	-0.112849			0.850013	-0.188		0.82157	-0.254833
	0.49	0.228256	0.0807414		0.49	0.199123	0.0335477				3.83414	-0.0949154	0.299203			4.96597	-1.52629	0.568599			3.46224	-0.0423816	0.624581				0.817292	0.129671		0.627198	-0.222851			0.386731	0.133345		0.704127	-0.166571			0.387714	0.012934		0.487489	0.00988908
	0.5	0.218584	0.0819804		0.5	0.190722	0.0346848				3.50332	-1.98079	0.310033			1.16526	0.469884	0.334402			5.30662	0.75246	0.650187				0.98884	0.194546		0.60422	-0.0408623			0.148435	0.0340002		0.261385	0.231209			0.0904531	-0.0570791		0.0553511	-0.0495438
	0.51	0.209023	0.0832045		0.51	0.182447	0.035785				4.20368	-1.30945	0.503018			4.44688	-0.307081	0.305031			5.05704	1.0648	0.282378				0.0182995	0.14047		0.139875	0.129258			0.650576	-0.117109		0.352245	-0.0251206			0.11831	0.110574		0.28003	0.101596
	0.52	0.199569	0.0844094		0.52	0.174284	0.0368464				5.11222	-2.37196	0.633666			3.24145	0.445542	0.681695			2.85217	-2.77143	0.737103				0.75588	0.0478082		0.960097	0.384357			0.962841	0.285533		0.362139	0.0471834			0.325864	-0.00667015		0.743398	0.125154
	0.53	0.190215	0.0855913		0.53	0.166221	0.0378673				3.53111	-0.695977	0.706565			2.5151	0.609144	0.568606			4.71379	-0.160969	0.587134				0.224859	0.0197653		0.189927	0.00941434			0.379751	0.0296222		0.839932	-0.241921			0.0566623	0.0611799		0.292058	0.163735
	0.54	0.180957	0.0867462		0.54	0.158247	0.0388465				0.489743	2.20591	0.390987			2.70964	-0.604185	0.595865			2.87087	-0.354501	0.183586				0.481681	0.0999371		0.0641446	0.0701477			0.116306	0.0232531		0.262718	0.228271			0.281901	0.0642535		0.458038	-0.0377343
	0.55	0.171788	0.0878706		0.55	0.150352	0.0397828				6.12894	0.827971	0.658584			0.291077	1.0537	0.75182			3.09052	0.191935	0.196388				0.962578	0.118957		0.320328	-0.0638095			0.45756	0.162399		0.581433	-0.0841815			0.555398	0.0352883		0.580871	-0.0269437
	0.56	0.162705	0.088961		0.56	0.142526	0.0406753				5.19242	1.9457	0.526808			6.02486	0.101754	0.478279			0.308103	-0.270858	0.581157				0.280606	0.00148439		0.783031	-0.00991968			0.23796	0.0595123		0.905448	0.345811			0.696367	-0.0185484		0.973676	-0.0566831
	0.57	0.153701	0.0900142		0.57	0.134761	0.0415234				2.27721	0.125802	0.268147			4.77708	-0.498406	0.458612			3.88078	0.059528	0.364889				0.373696	-0.115225		0.65835	0.306682			0.100195	0.182716		0.635062	-0.135474			0.610199	-0.0750031		0.87664	-0.00441531
	0.58	0.144771	0.0910271		0.58	0.127051	0.0423263				1.49361	-1.01385	0.604933			3.84658	-0.0301166	0.298252			1.01537	-0.425846	0.276337				0.327756	-0.0678296		0.136804	-0.00456019			0.354311	-0.0327325		0.760096	0.145485			0.658495	-0.122445		0.67322	-0.206168
	0.59	0.135911	0.0919969		0.59	0.119389	0.0430838				1.1747	0.0727473	0.701068			0.708582	0.87166	0.23132			5.44336	-0.137328	0.783921				0.268049	0.0407606		0.34777	-0.0207776			0.4091	-0.0622196		0.639477	0.0138622			0.908185	-0.0450663		0.549647	-0.221188
	0.6	0.127116	0.092921		0.6	0.111769	0.0437953				1.9985	-2.13356	0.781			0.273757	1.40225	0.816111			2.44852	0.597899	0.266016				0.934212	0.0772157		0.597534	-0.0886095			0.680393	-0.0629178		0.637026	0.114589			0.58056	0.184878		0.624547	-0.263248
	0.61	0.118381	0.0937967		0.61	0.104186	0.0444608				1.91909	0.201902	0.379797			2.51023	0.159106	0.76953			3.85567	1.11453	0.645409				0.480695	-0.306134		0.568388	-0.00338697			0.398695	0.0428181		0.462654	0.243529			0.207326	0.485462		0.305173	0.0574339
	0.62	0.109701	0.0946219		0.62	0.0966351	0.04508				6.21313	0.985155	0.27417			2.1821	0.0122076	0.705307			2.58324	-0.235479	0.763747				0.235177	0.00596599		0.371871	-0.0505945			0.284415	0.0415816		0.0701374	-0.459576			0.530937	-0.022774		0.00525531	-0.190063
	0.63	0.101073	0.0953944		0.63	0.0891123	0.045653				4.82951	-2.56699	0.410356			3.76409	0.367478	0.986371			4.5529	-0.149722	0.6292				0.519307	-0.0294172		0.99567	0.157195			0.434325	0.018284		0.435162	0.058412			0.454404	0.0747913		0.731767	-0.218572
	0.64	0.0924904	0.0961122		0.64	0.081614	0.0461796				2.98401	-1.30968	0.440588			2.73387	0.374866	0.703367			2.94112	-0.419117	0.494182				0.563596	-0.0371128		0.475304	-0.373439			0.165352	0.338403		0.0376413	0.372805			0.328341	-0.192886		0.270472	0.0447614
	0.65	0.0839505	0.0967736		0.65	0.0741367	0.04666				1.24557	-0.655703	0.311269			0.644178	0.881912	1.12254			3.15302	0.146607	0.326372				0.823411	0.149313		0.0276768	0.0814765			0.177172	0.113163		0.913223	0.0201359			0.298549	-0.191208		0.116838	0.155579
	0.66	0.0754488	0.0973768		0.66	0.0666776	0.0470941				1.36704	0.568931	0.386299			5.35634	-0.468051	0.322387			1.34771	0.546858	0.682289				0.849232	0.218189		0.493279	-0.039071			0.444734	0.0667299		0.546499	0.136127			0.995606	0.00671366		0.112858	0.438722
	0.67	0.0669812	0.0979204		0.67	0.059234	0.0474822				4.5898	2.86379	0.259218			3.62082	-0.24188	0.705138			0.63767	0.325635	0.467236				0.235583	0.0560613		0.603159	-0.327284			0.116284	0.215783		0.770779	-0.125677			0.626779	0.0207713		0.518176	-0.0105798
	0.68	0.0585436	0.0984032		0.68	0.0518035	0.0478242				3.35601	-1.61572	0.43771			4.49344	0.629967	0.703016			4.94827	-1.08042	0.631031				0.191321	0.0274235		0.281417	-0.127105			0.380016	-0.0363779		0.748507	0.0895466			0.398417	0.0377097		0.424276	-0.0102656
	0.69	0.0501322	0.0988238		0.69	0.044384	0.0481203				2.61749	-2.114	0.393393			3.52309	0.315309	0.723472			3.02848	-2.50488	0.383485				0.529086	-0.240702		0.273744	-0.117264			0.525133	0.369606		0.665333	-0.233806			0.240646	0.187043		0.251938	-0.144064
	0.7	0.0417431	0.0991815		0.7	0.0369736	0.0483707				3.35731	-1.98655	0.332028			2.76006	0.229588	1.00205			1.44331	0.903022	0.536889				0.847743	0.0337822		0.62619	0.241606			0.925461	-0.245526		0.853614	0.259219			0.784434	-0.255691		0.255188	0.088132
	0.71	0.0333724	0.0994752		0.71	0.0295705	0.0485753				1.46625	0.718025	0.308321			5.49682	-0.53342	0.479882			4.67515	-1.35378	0.882719				0.00752117	0.0498572		0.696171	0.341501			0.770315	-0.0157938		0.703615	-0.199182			0.267267	0.141594		0.0609643	-0.352479
	0.72	0.0250165	0.0997044		0.72	0.0221731	0.0487344				2.1652	-0.521142	0.168147			0.769162	1.02326	0.477352			4.44026	-1.07454	0.431748				0.0526712	0.0692236		0.806213	0.0632018			0.837455	-0.0409179		0.88728	0.415272			0.865674	-0.407386		0.873672	-0.224164
	0.73	0.0166715	0.0998685		0.73	0.0147798	0.048848				0.719776	-0.108911	0.592611			2.27344	0.567935	0.811128			5.22922	1.02409	0.5108				0.224264	0.0479906		0.771143	0.308126			0.175992	0.17531		0.679513	0.0320989			0.400045	-0.0210434		0.0947266	-0.0934644
	0.74	0.00833394	0.0999671		0.74	0.00738921	0.0489161				3.69014	-0.520264	0.242058			1.63995	0.659919	0.596212			5.59483	0.263748	0.583175				0.461122	0.028917		0.218478	0.186399			0.481782	0.0453217		0.56775	0.108148			0.481497	0.0376798		0.0479752	-0.0702397
	0.75	0	0.1		0.75	0	0.0489388				0.536778	-0.357883	0.743208			2.45848	0.153995	0.32249			1.96532	0.219453	0.667826				0.199702	-0.0745407		0.509197	-0.368865			0.438433	0.0351443		0.648086	0.12437			0.411667	0.109491		0.0796455	-0.069871
	0.76	-0.00833394	0.0999671		0.76	-0.00738921	0.0489161				3.56306	-2.0328	0.293699			1.93464	0.833987	0.407611			2.90834	-0.416269	0.649517				0.416551	-0.0351681		0.339909	0.00962114			0.211049	0.108578		0.732454	-0.0682152			0.247945	0.150591		0.629954	-0.143282
	0.77	-0.0166715	0.0998685		0.77	-0.0147798	0.048848				2.16906	1.06851	0.175837			0.886214	0.811643	0.640545			4.19907	-0.0836348	0.339472				0.296268	-0.117011		0.76705	0.353528			0.914568	-0.00642025		0.556927	-0.0633737			0.644007	-0.0133508		0.240145	0.300767
	0.78	-0.0250165	0.0997044		0.78	-0.0221731	0.0487344				4.19038	-0.0596193	0.69285			4.25515	-0.404618	0.588595			4.62622	-1.26507	0.631145				0.350866	-0.137958		0.581682	-0.0439837			0.0433673	0.146967		0.155044	0.146647			0.0485193	0.137163		0.113647	-0.236484
	0.79	-0.0333724	0.0994752		0.79	-0.0295705	0.0485753				6.19679	1.42064	0.927049			4.08102	-0.0260819	0.758753			3.30706	0.100648	0.543432				0.226127	-0.0445789		0.641488	-0.322992			0.424365	-0.0106309		0.922499	0.268571			0.342333	-0.0710666		0.221191	0.264541
	0.8	-0.0417431	0.0991815		0.8	-0.0369736	0.0483707				0.249329	1.11824	1.0521			6.16244	2.01272	0.374289			2.1491	0.276776	0.168801				0.305815	-0.0362463		0.135096	0.061238			0.819311	-0.0821522		0.010527	0.331761			0.213225	-0.244654		0.633424	-0.144377
	0.81	-0.0501322	0.0988238		0.81	-0.044384	0.0481203				5.07241	-0.0466834	0.797614			5.53282	-2.16876	0.674268			4.97817	3.00197	0.357365				0.595629	-0.0689514		0.589729	-0.422724			0.425238	0.106165		0.177271	-0.0827709			0.438992	-0.0279409		0.565344	-0.0562706
	0.82	-0.0585436	0.0984032		0.82	-0.0518035	0.0478242				1.33871	-0.171498	0.700018			2.53884	0.61655	0.654038			4.26023	1.75536	0.646294				0.906483	0.156885		0.31907	-0.00793199			0.214982	0.11582		0.69227	0.174186			0.514406	-0.0509711		0.636059	0.0584525
	0.83	-0.0669812	0.0979204		0.83	-0.059234	0.0474822				1.40788	0.206861	0.713162			4.77595	0.5259	0.281065			2.40974	-0.00312139	0.405391				0.246211	-0.123408		0.0443827	0.206607			0.787871	0.107311		0.753351	-0.166593			0.16677	0.124433		0.616067	-0.209126
	0.84	-0.0754488	0.0973768		0.84	-0.0666776	0.0470941				2.1079	-0.59096	0.803937			3.21646	0.748913	1.05953			5.13348	-0.446731	0.440339				0.341904	0.0104849		0.287539	0.0989521			0.351227	0.0797543		0.684266	-0.302775			0.925485	0.195286		0.520359	-0.0531069
	0.85	-0.0839505	0.0967736		0.85	-0.0741367	0.04666				5.47754	2.35682	0.120123			2.81123	0.0985478	0.744153			1.05816	0.484358	0.359225				0.323597	0.0119379		0.145896	0.051192			0.798297	-0.0272669		0.872463	-0.243912			0.815929	-0.0470714		0.281806	0.132666
	0.86	-0.0924904	0.0961122		0.86	-0.081614	0.0461796				3.3853	2.85046	0.144842			2.77074	0.125507	0.915099			0.608904	1.11213	0.466468				0.0265628	0.063292		0.189334	-0.120045			0.428265	0.157934		0.408988	0.0410443			0.37085	0.022914		0.723958	-0.0101001
	0.87	-0.101073	0.0953944		0.87	-0.0891123	0.045653				3.30009	0.0262089	0.635571			3.77855	-0.550647	0.550415			4.77764	-0.0902486	0.431179				0.868083	0.189498		0.10808	0.0199202			0.492232	-0.0699161		0.842518	-0.323739			0.640131	-0.289612		0.33392	0.0807286
	0.88	-0.109701	0.0946219		0.88	-0.0966351	0.04508				2.76735	-2.34906	0.236031			5.41749	0.0882557	0.420608			1.41647	0.720765	0.393925				0.229911	-0.0623103		0.473774	0.063829			0.313366	0.0426248		0.659537	0.0304437			0.892723	0.300833		0.398594	0.162894
	0.89	-0.118381	0.0937967		0.89	-0.104186	0.0444608				2.73796	-0.603393	0.495713			2.31374	1.13297	0.442358			2.80192	-1.88093	0.21714				0.00906675	0.172598		0.0918972	0.0695018			0.388226	0.0581389		0.321127	0.0758809			0.415576	0.083155		0.265836	0.108057
	0.9	-0.127116	0.092921		0.9	-0.111769	0.0437953				2.2111	-0.506732	0.295545			4.18104	-0.331324	0.539684			3.47132	-0.559745	0.350651				0.461016	-0.234132		0.0653254	-0.0258316			0.946866	-0.259689		0.746396	0.332972			0.579833	-0.0394838		0.525698	-0.0177135
	0.91	-0.135911	0.0919969		0.91	-0.119389	0.0430838				2.98907	-0.0606295	0.173164			5.69957	-0.0482638	0.24509			5.46943	-0.383621	0.34783				0.252701	-0.113189		0.122869	0.0397274			0.534747	-0.148895		0.6141	0.0986624			0.0386218	-0.0304162		0.433919	-0.00532886
	0.92	-0.144771	0.0910271		0.92	-0.127051	0.0423263				2.5098	-0.53317	0.676522			5.73952	2.94011	0.577164			5.93206	0.561016	0.380979				0.939736	0.0401351		0.446826	-0.155691			0.473916	0.0694511		0.998595	0.44433			0.868745	-0.0788803		0.818489	0.177198
	0.93	-0.153701	0.0900142		0.93	-0.134761	0.0415234				0.992425	0.292474	0.411441			0.0911733	-0.0536728	0.608108			2.71103	1.11656	0.372091				0.0223077	0.168046		0.921484	0.176116			0.28354	-0.0892694		0.610555	0.0451948			0.255886	0.124551		0.242498	0.00778087
	0.94	-0.162705	0.088961		0.94	-0.142526	0.0406753				1.53974	-0.6558	0.499419			0.499915	1.69577	0.896216			2.45978	-0.0374128	0.801769				0.360845	0.00517844		0.748414	0.108233			0.922183	0.307406		0.924365	0.307649			0.236497	0.160512		0.258608	0.0251289
	0.95	-0.171788	0.0878706		0.95	-0.150352	0.0397828				3.02227	-0.194984	0.302644			4.27807	0.210035	0.456046			1.73482	-1.36243	0.982346				0.265913	-0.0714884		0.410261	-0.0576307			0.88028	-0.155959		0.244302	-0.000183205			0.733325	-0.132567		0.390307	0.0817733
	0.96	-0.180957	0.0867462		0.96	-0.158247	0.0388465				3.79898	1.00855	0.273815			3.90243	0.613488	0.703825			0.148211	-0.215804	0.523715				0.453764	-0.0897912		0.234158	0.0932718			0.460747	0.00678574		0.375354	0.0322876			0.0471614	-0.485448		0.399695	0.0612883
	0.97	-0.190215	0.0855913		0.97	-0.166221	0.0378673				4.25578	0.810528	0.654251			0.342469	2.61348	0.370947			4.43813	0.334165	0.375238				0.526637	0.0104158		0.965623	0.274842			0.633385	0.0453669		0.430657	0.0334088			0.186273	-0.0623318		0.436965	0.0144162
	0.98	-0.199569	0.0844094		0.98	-0.174284	0.0368464				1.98783	0.325055	0.252349			4.13486	0.213553	0.176613			1.62509	0.0808309	0.957377				0.931623	0.343387		0.997183	0.112699			0.194928	-0.0273427		0.00969867	0.229584			0.579242	-0.0391937		0.186574	0.250055
	0.99	-0.209023	0.0832045		0.99	-0.182447	0.035785				3.63282	0.823505	0.503122			5.59966	-0.373877	0.60518			5.3836	0.618991	0.599483				0.000866408	0.0876195		0.077066	0.0287932			0.385556	0.142987		0.764005	0.00878306			0.298004	0.0243671		0.755	-0.0452526
	0	-0.203613	0.0744031		0	-0.166309	0.0294687				1.63319	-0.140767	0.512096			2.21062	0.626991	0.77318			2.30447	0.817099	0.327002				0.258434	0.0578688		0.842841	0.151012			0.23557	0.198645		0.893478	0.492848			0.791657	-0.136536		0.854345	-0.191871
	0.01	-0.212861	0.0725829		0.01	-0.173399	0.027912				1.42836	-0.313348	0.628342			2.79074	-0.310062	0.725549			2.25313	0.924237	0.978323				0.92123	0.133645		0.929413	0.0636122			0.792622	-0.0216785		0.514298	-0.020614			0.510819	-0.0309617		0.577495	-0.110347
	0.02	-0.222264	0.0707373		0.02	-0.180591	0.0262984				6.14197	0.57288	0.430664			1.87216	0.182605	0.784241			1.78941	1.23292	0.278406				0.609809	0.0185297		0.917284	0.179599			0.362827	0.176548		0.361311	0.160122			0.433056	-0.137561		0.0647601	0.293037
	0.03	-0.231832	0.0688722		0.03	-0.1879	0.0246295				4.56771	0.220547	0.462264			1.1375	0.86876	0.795758			1.00963	0.270947	0.951832				0.924613	0.142036		0.832807	0.149861			0.0750174	0.22519		0.280174	0.139946			0.226054	-0.460607		0.332555	0.174307
	0.04	-0.241577	0.0669941		0.04	-0.195348	0.0229076				1.24543	0.284611	0.359377			1.48047	-1.08995	0.702254			2.37689	-0.451735	0.802632				0.243774	-0.0134344		0.991761	0.0662346			0.928089	-0.0864071		0.442908	-0.0478887			0.363304	0.135706		0.392254	0.181134
	0.05	-0.251509	0.0651099		0.05	-0.202956	0.0211352				5.8002	1.43279	0.384437			1.95184	1.18442	0.331285			2.87601	-0.221988	1.02805				0.780432	0.268659		0.124449	0.0166286			0.466977	0.196792		0.459141	-0.0299275			0.129241	0.0516942		0.156586	-0.182629
	0.06	-0.26164	0.0632269		0.06	-0.210751	0.0193151				4.64462	0.0124187	0.314891			3.25377	-0.0192566	0.422998			1.55074	1.38047	0.790488				0.0838565	0.124576		0.492794	-0.175118			0.82195	-0.044066		0.763425	0.0330894			0.376977	0.125876		0.26202	0.177077
	0.07	-0.271983	0.0613527		0.07	-0.218765	0.0174509				3.94823	-1.05278	0.471999			2.7747	0.617476	0.637309			1.2284	-0.644552	0.798028				0.979638	0.0915528		0.575048	-0.0808886			0.216017	0.190447		0.114411	0.0543078			0.233969	-0.000198263		0.129345	-0.390674
	0.08	-0.282549	0.0594957		0.08	-0.227036	0.0155466				5.05828	1.31976	0.488501			3.59593	0.440419	0.615124			5.05639	0.119167	0.135469				0.0740318	0.0256093		0.153405	0.0459766			0.0307114	0.197148		0.18371	0.175951			0.404464	0.00193405		0.170716	0.114092
	0.09	-0.293348	0.0576644		0.09	-0.235608	0.0136069				2.19012	0.708486	0.230337			1.147	-1.56425	0.257418			4.98116	0.219455	0.488309				0.299371	-0.000869243		0.805478	0.389603			0.400497	-0.00331976		0.85318	-0.0789073			0.218246	0.0585559		0.807247	-0.0507037
	0.1	-0.304393	0.0558679		0.1	-0.244533	0.0116373				3.62459	-1.90658	0.349791			2.86164	-0.479835	0.313878			2.44445	0.352931	0.164724				0.120855	0.093837		0.765435	0.13339			0.777602	0.12822		0.255572	0.0139525			0.254653	0.132137		0.478172	0.322182
	0.11	-0.315693	0.0541157		0.11	-0.253876	0.00964421				1.86844	0.53849	0.368498			1.04999	1.78615	0.522945			5.8336	-2.39129	0.418941				0.430082	-0.0609186		0.118875	0.00178944			0.341896	-0.0215615		0.359259	0.0759076			0.190929	-0.0841455		0.941304	0.106087
	0.12	-0.327257	0.0524179		0.12	-0.263713	0.00763539				3.97307	-2.04191	0.168079			1.85725	0.421354	0.361757			0.271797	0.577889	0.740326				0.499488	0.0107243		0.347773	0.0353442			0.985203	0.281175		0.581284	0.0100534			0.896897	-0.145041		0.321493	0.00937452
	0.13	-0.339092	0.0507848		0.13	-0.274136	0.00561989				2.95664	-1.31424	0.533253			4.27287	0.432691	0.748734			1.83734	-1.32447	0.190589				0.101147	-0.0125636		0.268397	0.104435			0.497472	0.103924		0.687235	-0.210778			0.509522	-0.0946176		0.0858933	0.454077
	0.14	-0.351202	0.049227		0.14	-0.285255	0.00360863				2.15356	-0.773352	1.13929			1.96788	-0.4365	0.653949			1.94496	-0.232516	0.997862				0.668807	-0.126301		0.593719	-0.0551427			0.216542	0.102562		0.249816	0.290043			0.430449	0.0429316		0.608756	-0.0245569
	0.15	-0.36359	0.0477554		0.15	-0.297206	0.00161476				0.391651	0.319984	0.503877			0.154501	0.473979	0.607455			5.16146	-0.735234	0.585005				0.033247	0.0458245		0.253286	0.117402			0.475418	-0.0700134		0.584918	0.0356383			0.210995	0.162127		0.869578	-0.336082
	0.16	-0.376253	0.0463808		0.16	-0.310146	-0.000345694				2.63952	-0.45183	0.340584			2.21149	-0.198248	0.809701			0.74229	-0.426707	0.591723				0.168305	0.0770714		0.770445	0.263733			0.189794	0.272643		0.590728	-0.0493183			0.0560218	0.211479		0.496476	0.0400395
	0.17	-0.389185	0.0451143		0.17	-0.324265	-0.00225309				1.18571	0.775073	0.505984			0.518298	-2.21923	0.0890769			5.87146	-1.1872	0.432169				0.254304	-0.0612871		0.256848	-0.0391137			0.355169	0.112		0.620165	0.104864			0.345393	-0.120801		0.098285	-0.100742
	0.18	-0.402377	0.0439665		0.18	-0.339779	-0.00408331				3.49315	-2.86457	0.149244			0.479043	1.65563	0.06208			0.408045	0.608697	0.271833				0.282968	-0.0610589		0.563276	-0.345385			0.447821	0.0959739		0.184825	0.289151			0.679728	-0.0546682		0.860982	-0.170116
	0.19	-0.415812	0.0429475		0.19	-0.356923	-0.00580673				5.9157	1.4005	0.369819			4.63135	0.763514	0.146323			2.14194	0.50015	0.746123				0.675763	0.433915		0.162896	-0.303332			0.851909	-0.219512		0.437867	0.093678			0.399917	0.0540809		0.806454	-0.259018
	0.2	-0.42947	0.0420671		0.2	-0.375933	-0.00738745				6.06722	0.556319	0.406332			4.82681	-1.00033	0.903309			3.27029	2.4968	0.686227				0.195361	-0.0661116		0.110012	-0.0344272			0.170806	-0.0565074		0.349025	-0.0316539			0.207102	0.110252		0.690094	-0.253446
	0.21	-0.443324	0.0413337		0.21	-0.397	-0.00878294				0.237571	0.482481	0.909228			1.0384	0.122592	0.838426			4.43197	-0.861161	0.568314				0.245146	0.00448942		0.49102	-0.159725			0.974976	0.21687		0.81515	0.0484639			0.148487	-0.084716		0.158358	0.157976
	0.22	-0.457342	0.040755		0.22	-0.420206	-0.00994516				4.63136	0.637596	0.59218			1.1978	-1.29449	0.357427			0.779982	-0.017392	0.739401				0.12091	0.0511023		0.459582	-0.06963			0.204255	0.243794		0.555719	4.73996e-06			0.734095	-0.00636047		0.873303	-0.0819081
	0.23	-0.471488	0.0403371		0.23	-0.445428	-0.010824				5.21379	1.06084	0.5793			5.48132	-1.10393	0.865568			5.94013	-2.70416	0.332065				0.328679	0.0269891		0.502427	0.0414074			0.853948	0.0622713		0.137032	-0.200247			0.388121	0.0394972		0.745329	-0.181189
	0.24	-0.485722	0.0400845		0.24	-0.472262	-0.0113734				0.776254	0.0946087	0.396657			4.50318	-0.533481	0.33216			6.24022	-0.151557	0.578595				0.0729705	0.166615		0.822104	0.317568			0.282569	0.104568		0.766651	-0.0581535			0.181655	-0.24232		0.97834	-0.466627
	0.25	-0.5	0.04		0.25	-0.5	-0.0115606				4.58275	-0.402686	0.68393			4.57517	-0.224794	0.917236			0.589812	-1.96499	0.343078				0.00717335	0.164035		0.762458	0.0838641			0.42077	0.11446		0.872112	0.26448			0.148512	-0.105056		0.00159332	-0.364609
	0.26	0.485722	0.0400845		0.26	0.472262	-0.0113734				4.60666	-2.10025	0.69567			3.1374	-1.18538	0.616846			1.29011	0.851224	0.709066				0.824594	0.147981		0.703621	-0.0765639			0.470244	0.0685367		0.756356	-0.174621			0.282638	0.237701		0.00695641	-0.223294
	0.27	0.471488	0.0403371		0.27	0.445428	-0.010824				0.611481	0.503696	0.629874			4.2877	-0.57987	0.554689			5.59005	0.0758621	0.975903				0.40085	-0.0447172		0.975705	-0.0120684			0.271322	0.147218		0.713574	-0.00923824			0.474253	-0.0247342		0.440598	-0.0568807
	0.28	0.457342	0.040755		0.28	0.420206	-0.00994516				0.115257	-0.0604112	0.361446			1.46259	-0.151357	0.469398			1.5807	1.17687	0.242815				0.017148	0.144493		0.00531027	0.0594479			0.285826	0.102771		0.67999	-0.0967173			0.380309	0.0417321		0.39907	0.145648
	0.29	0.443324	0.0413337		0.29	0.397	-0.00878294				2.54074	-0.414033	0.6594			1.08972	0.220765	0.987666			2.07551	-1.40227	0.282847				0.602221	-0.453584		0.943149	0.297287			0.0828148	0.186885		0.938775	-0.472038			0.0105513	-0.0625589		0.132173	0.137069
	0.3	0.42947	0.0420671		0.3	0.375933	-0.00738745				3.52587	0.830562	0.312081			0.346211	1.29724	0.416572			0.57892	-0.908377	0.815019				0.375303	-0.192278		0.467362	-0.172667			0.163229	0.192533		0.421396	0.0501944			0.337535	0.37726		0.0409802	-0.421635
	0.31	0.415812	0.0429475		0.31	0.356923	-0.00580673				1.61976	-0.543856	0.854945			1.37937	0.566315	0.560805			1.65416	0.608677	0.44544				0.121001	-0.0667044		0.999938	0.010432			0.474564	0.0678593		0.00386529	0.313156			0.0521133	0.434959		0.660883	-0.0161369
	0.32	0.402377	0.0439665		0.32	0.339779	-0.00408331				2.63993	-1.71117	0.162566			1.26682	0.839373	0.460458			1.94552	0.242687	0.506041				0.810232	0.348987		0.396847	-0.0123744			0.952407	0.19641		0.492829	-0.0729436			0.732965	-0.00617435		0.368985	0.0581848
	0.33	0.389185	0.0451143		0.33	0.324265	-0.00225309				3.63022	-3.1004	0.286599			4.24437	-0.100112	0.512984			0.278688	2.1709	0.545724				0.377219	-0.0572572		0.105174	0.0359582			0.982443	0.403548		0.838009	-0.398398			0.0402491	0.195878		0.341224	0.138633
	0.34	0.376253	0.0463808		0.34	0.310146	-0.000345694				2.32943	-0.322497	0.868605			5.63302	3.02753	0.6466			1.33592	1.48002	0.540495				0.255067	-0.176741		0.159223	0.0752113			0.499699	0.0241822		0.409644	-0.0316025			0.396881	0.0886576		0.922489	-0.337703
	0.35	0.36359	0.0477554		0.35	0.297206	0.00161476				2.82772	-2.98045	0.278418			6.26691	2.42191	0.701805			5.31456	0.406931	0.505583				0.969699	0.0789977		0.900235	0.208642			0.377999	-0.0225618		0.947045	-0.344114			0.354959	0.0557125		0.608969	-0.0927086
	0.36	0.351202	0.049227		0.36	0.285255	0.00360863				0.87449	-0.295652	0.403345			1.44546	0.581043	0.771937			5.35487	-0.714418	0.510892				0.00524711	0.105522		0.0419723	0.105589			0.820774	0.0541886		0.508892	-0.0988807			0.26779	0.142246		0.282347	0.091921
	0.37	0.339092	0.0507848		0.37	0.274136	0.00561989				2.49009	-2.17507	0.620051			2.12888	0.435413	0.68171			3.5704	-0.429536	0.2276				0.924009	-0.0174221		0.364531	-0.0469027			0.455444	0.0645677		0.903649	0.342071			0.58316	-0.0413463		0.027713	-0.0347761
	0.38	0.327257	0.0524179		0.38	0.263713	0.00763539				4.56689	0.178509	0.809664			4.32125	-0.38132	0.808474			5.35199	-0.700175	0.505114				0.931385	0.0461294		0.311647	-0.162957			0.401595	-0.13093		0.751212	0.140599			0.218299	0.305446		0.0885148	0.132316
	0.39	0.315693	0.0541157		0.39	0.253876	0.00964421				2.57481	0.937135	0.700007			2.02212	0.779955	0.825906			0.0776965	0.00819587	0.587419				0.201008	0.0486		0.451441	0.0705673			0.457385	-0.0354817		0.230669	0.167569			0.235983	0.0939549		0.545947	-0.157798
	0.4	0.304393	0.0558679		0.4	0.244533	0.0116373				1.97648	-0.659591	0.505448			0.0148244	-0.966143	0.326316			5.72509	-0.285107	0.185032				0.101882	0.147909		0.0772389	-0.183181			0.157014	0.0905847		0.341739	0.0150439			0.0552171	-0.396225		0.0486001	0.197154
	0.41	0.293348	0.0576644		0.41	0.235608	0.0136069				2.61046	-2.78446	0.259593			3.17146	-0.170712	0.364345			0.280396	0.543182	0.527787				0.393355	-0.021706		0.954078	0.114732			0.178489	0.126741		0.446725	0.102287			0.10423	-0.450938		0.0105963	-0.438587
	0.42	0.282549	0.0594957		0.42	0.227036	0.0155466				0.514723	0.675995	0.360367			5.80028	-2.64454	0.409806			0.510831	2.37618	0.299245				0.541154	0.16687		0.506615	0.26565			0.991792	0.415858		0.115314	-0.367741			0.23328	-0.0357545		0.333103	0.0622796
	0.43	0.271983	0.0613527		0.43	0.218765	0.0174509				4.54199	1.80044	0.344499			3.21777	1.49918	0.353953			1.77307	0.850483	0.568544				0.535398	-0.0136029		0.264441	-0.0737706			0.132257	0.202625		0.873691	0.112237			0.300562	-0.0646808		0.638029	0.0921148
	0.44	0.26164	0.0632269		0.44	0.210751	0.0193151				5.75219	2.55124	0.43323			1.24339	1.0544	0.430297			3.25379	-0.410966	0.545289				0.992931	0.0604915		0.316664	-0.133796			0.294293	0.13151		0.265908	0.137606			0.416939	0.0437605		0.216945	0.327073
	0.45	0.251509	0.0651099		0.45	0.202956	0.0211352				2.85951	-1.46028	0.284073			6.18037	1.48312	0.798187			4.23494	-0.543029	0.630752				0.186712	0.0590988		0.886769	0.0717083			0.205566	0.153461		0.863591	0.335231			0.217593	0.356243		0.58324	0.476327
	0.46	0.241577	0.0669941		0.46	0.195348	0.0229076				3.55142	-0.351726	0.389487			2.31692	-0.0721903	0.499416			4.57854	-1.13516	0.441437				0.0247508	0.226613		0.411861	-0.0996267			0.893675	-0.19775		0.817749	-0.347545			0.458527	0.0378359		0.626154	0.0554011
	0.47	0.231832	0.0688722		0.47	0.1879	0.0246295				3.47693	-2.22784	0.554982			2.56858	0.597299	0.648736			1.29807	-0.14642	0.570098				0.00327637	0.106481		0.358855	0.0444545			0.833039	-0.100747		0.45452	0.155411			0.534713	0.105612		0.143637	0.483256
	0.48	0.222264	0.0707373		0.48	0.180591	0.0262984				2.21759	-1.09671	0.691259			5.83396	1.3861	0.783366			1.31007	1.82545	0.489608				0.0621314	-0.0161727		0.164893	-0.108568			0.840383	-0.41486		0.709536	-0.0439277			0.596488	-0.0464399		0.105096	0.0702156
	0.49	0.212861	0.0725829		0.49	0.173399	0.027912				1.38298	-0.225149	0.454386			5.40482	0.0290786	0.586804			4.79966	0.276932	0.437424				0.764096	0.154688		0.218794	-0.0127147			0.310357	0.0150032		0.0375	0.280589			0.232272	0.0818881		0.471895	0.0177909
	0.5	0.203613	0.0744031		0.5	0.166309	0.0294687				5.5217	1.67555	0.428736			1.9248	0.265304	0.376064			4.39076	-1.45431	0.377962				0.349766	-0.0928949		0.278326	0.0307957			0.932569	0.0120207		0.541984	-0.0498652			0.251736	-0.0135582		0.0189514	-0.133027
	0.51	0.194509	0.076192		0.51	0.159305	0.030967				6.08841	2.56967	0.459646			0.816406	0.754787	0.462193			3.96452	-0.6636	0.340337				0.23057	0.0294191		0.381629	-0.0363479			0.433118	-0.00557293		0.183732	-0.0388593			0.432898	-0.0296201		0.226745	0.381895
	0.52	0.18554	0.0779444		0.52	0.152375	0.0324055				5.6884	0.781468	0.480084			0.745224	1.33274	0.57877			4.06155	-0.732434	0.521479				0.00733014	0.0406997		0.517265	-0.0530253			0.72339	-0.201831		0.714058	-0.199811			0.251665	0.0418103		0.755514	-0.0930983
	0.53	0.176697	0.0796553		0.53	0.145509	0.0337835				6.15057	0.630295	0.413945			4.01248	0.175748	0.642092			0.465702	-0.9808	0.347811				0.316568	0.0223481		0.864879	0.0891447			0.265346	0.167554		0.513135	-0.0684197			0.963722	0.357879		0.125794	-0.0453392
	0.54	0.167969	0.08132		0.54	0.138696	0.0351				2.37539	-0.168365	0.199543			2.63895	-2.38941	0.167018			0.545909	-0.867213	0.807499				0.749363	-0.0953419		0.401249	-0.0261132			0.263553	0.19967		0.707135	-0.0925996			0.153464	-0.173563		0.0517545	0.0195472
	0.55	0.159351	0.0829341		0.55	0.13193	0.0363545				1.90757	0.197681	0.425958			1.04291	0.539303	0.473987			5.34277	-0.0932061	0.491827				0.356314	-0.0635358		0.709232	-0.0848281			0.444891	-0.0186702		0.40442	0.0254315			0.694557	-0.0903696		0.0342123	0.133533
	0.56	0.150832	0.0844934		0.56	0.125202	0.0375466				3.02833	0.208091	0.35611			0.640963	0.340957	0.471072			2.62888	0.361478	0.668182				0.269706	-0.143007		0.444136	-0.0616979			0.902153	0.342024		0.0699365	0.310848			0.779	0.170379		0.519583	0.0516175
	0.57	0.142406	0.0859943		0.57	0.118506	0.0386761				2.82607	0.117681	0.396675			3.96078	0.49618	0.784561			2.05469	0.664185	0.436911				0.450042	-0.0949894		0.375218	-0.107478			0.828579	0.296724		0.711045	-0.0356146			0.491984	-0.115668		0.60842	-0.0701237
	0.58	0.134066	0.0874331		0.58	0.111838	0.0397428				2.15164	-0.15876	0.652366			2.5024	0.00705165	0.603155			2.65598	0.379439	0.490888				0.895914	0.226297		0.2363	0.071653			0.781377	0.0254472		0.692301	-0.140795			0.162572	0.377475		0.226065	0.167804
	0.59	0.125805	0.0888064		0.59	0.105193	0.0407466				0.712906	0.603994	0.75004			0.375295	1.33151	0.492281			4.48813	-1.0926	0.488476				0.86833	0.205673		0.27442	0.113883			0.251619	0.121322		0.665651	-0.11424			0.78266	0.0982681		0.00347646	0.261543
	0.6	0.117617	0.0901112		0.6	0.098566	0.0416877				1.62758	-0.432698	0.838712			4.35613	0.424502	0.271699			1.8633	0.748481	0.578764				0.724252	0.13737		0.542094	-0.143053			0.400834	0.155446		0.875275	0.436868			0.258061	0.0730927		0.12009	0.281323
	0.61	0.109496	0.0913447		0.61	0.0919548	0.0425661				3.9912	-0.56514	0.271602			3.68415	0.949555	0.360806			6.10132	-0.266939	0.482001				0.462579	-0.184193		0.719699	0.462442			0.39876	0.0461814		0.376653	-0.101841			0.244882	0.118942		0.175562	0.0980016
	0.62	0.101435	0.0925042		0.62	0.0853561	0.0433822				3.53067	0.290261	0.259031			4.77929	-0.57211	0.578434			1.38271	-0.0127795	0.567789				0.484651	0.0402158		0.704738	0.295488			0.683435	-0.0377858		0.851704	-0.420946			0.501813	-0.0348526		0.56812	0.273123
	0.63	0.0934301	0.0935873		0.63	0.0787674	0.044136				4.76856	1.12746	0.223546			3.68025	0.365811	0.545755			0.629862	2.71103	0.418243				0.304265	-0.0420297		0.0891418	0.0954228			0.376531	0.122455		0.918134	0.0341476			0.066923	-0.0351827		0.145881	-0.171318
	0.64	0.0854755	0.0945917		0.64	0.0721867	0.044828				2.14516	-0.368705	0.393824			4.63846	-0.161301	0.895504			3.84654	-0.669554	0.386555				0.360813	0.0100573		0.346299	-0.138134			0.22816	-0.329529		0.902297	0.0909303			0.726376	0.0856354		0.0193822	-0.164621
	0.65	0.0775662	0.0955153		0.65	0.0656122	0.0454584				1.70333	0.045652	0.458181			5.2986	-0.352012	0.601821			1.6766	-0.325278	0.470805				0.0194146	0.0518273		0.432312	-0.147823			0.721193	0.202595		0.946365	-0.339638			0.0805748	-0.206773		0.684909	0.0682138
	0.66	0.0696976	0.0963565		0.66	0.0590426	0.0460275				2.71822	-0.0938411	0.357511			6.17752	0.494277	0.826322			0.698186	-1.14186	0.365981				0.768677	0.116402		0.194162	0.0821397			0.131022	0.191374		0.109509	0.182762			0.147186	0.10928		0.104333	0.409929
	0.67	0.0618651	0.0971135		0.67	0.0524765	0.0465357				0.722927	0.692453	0.429285			3.5694	0.276325	0.565506			0.72157	0.371473	0.515531				0.178311	-0.027858		0.170172	0.0814469			0.812542	-0.101803		0.0173435	0.222309			0.862325	-0.0429804		0.943188	-0.030662
	0.68	0.0540642	0.0977848		0.68	0.0459132	0.0469833				2.07769	-0.596605	0.484075			1.02215	1.04656	0.328047			2.35777	-1.50273	0.428512				0.00896637	0.0904697		0.446928	-0.228955			0.0792137	0.266812		0.0153633	0.395994			0.268682	0.134659		0.0561977	0.0884
	0.69	0.0462908	0.0983692		0.69	0.0393517	0.0473705				1.99778	-0.820065	0.64115			2.91329	0.838903	0.651764			1.67317	0.831536	0.5748				0.183108	0.231328		0.116793	-0.0271866			0.526683	0.141007		0.436626	0.0687356			0.116518	0.0124366		0.522536	-0.00568099
	0.7	0.0385406	0.0988656		0.7	0.0327917	0.0476976				1.2194	-0.0784591	0.813509			2.53448	1.39117	0.301729			2.95092	0.140536	0.456916				0.972565	0.0301912		0.224688	-0.105208			0.381863	-0.122879		0.418723	0.0116808			0.947215	-0.0514757		0.455781	0.0467836
	0.71	0.0308096	0.099273		0.71	0.0262325	0.0479649				2.25939	-1.72326	0.214688			2.95452	0.465038	0.893034			2.36885	0.424219	0.555354				0.0258182	0.0195998		0.337489	-0.146716			0.249431	0.0585649		0.506578	0.207148			0.388128	0.0825552		0.680554	0.00675747
	0.72	0.0230939	0.0995906		0.72	0.019674	0.0481726				2.66819	-1.65097	0.759934			4.00716	0.446594	0.413784			2.51219	0.54433	0.453272				0.692569	-0.353517		0.388651	-0.235825			0.422236	0.302071		0.308847	0.0795378			0.168468	0.00523707		0.839183	-0.0281313
	0.73	0.0153897	0.0998179		0.73	0.0131158	0.0483209				3.43934	-0.153131	0.478131			3.83273	-0.232583	0.40196			1.5584	-0.844787	0.338453				0.205493	-0.180959		0.836929	0.270929			0.530994	-0.0432653		0.797869	0.168835			0.368717	0.0553249		0.909613	-0.393044
	0.74	0.00769294	0.0999545		0.74	0.00655787	0.0484098				2.38495	-1.17328	0.212536			2.54787	0.84715	0.535319			4.34292	-0.848548	0.481369				0.192227	0.112252		0.299592	-0.108919			0.428935	0.416777		0.62532	0.0710905			0.354701	0.151915		0.421781	-0.422519
	0.75	0	0.1		0.75	0	0.0484394				3.75148	-1.55522	0.343309			5.07879	-0.533216	0.485147			2.33734	0.189761	0.428117				0.157558	-0.0111467		0.38417	-0.0379854			0.0604962	0.136437		0.484436	-0.0435651			0.624909	-0.218557		0.257855	0.109079
	0.76	-0.00769294	0.0999545		0.76	-0.00655787	0.0484098				3.88736	2.54008	0.177357			3.82163	0.396335	0.573282			1.28128	0.340309	0.713707				0.852003	0.190983		0.226146	-0.11258			0.215055	0.083887		0.631978	0.0525942			0.396634	0.0320148		0.663855	-0.126146
	0.77	-0.0153897	0.0998179		0.77	-0.0131158	0.0483209				2.43003	-0.387199	0.737167			1.83374	1.04354	0.436545			4.64998	-0.0722328	0.825555				0.377555	-0.0127446		0.852733	0.0944106			0.0228146	0.302621		0.717313	0.0333968			0.209079	0.130592		0.301002	0.172743
	0.78	-0.0230939	0.0995906		0.78	-0.019674	0.0481726				4.24077	1.42467	0.295637			3.19008	0.634871	0.868919			5.91777	-2.56988	0.39756				0.229763	-0.0050065		0.791471	0.272897			0.897475	-0.171046		0.24999	0.177721			0.670955	0.0218253		0.484973	-0.11635
	0.79	-0.0308096	0.099273		0.79	-0.0262325	0.0479649				5.06093	0.568058	0.634511			3.47459	0.68004	0.596478			4.3939	-0.457851	0.429503				0.23177	-0.0149894		0.79479	-0.371051			0.905573	0.133944		0.240518	0.214563			0.556556	-0.0611357		0.405842	0.0248385
	0.8	-0.0385406	0.0988656		0.8	-0.0327917	0.0476976				1.21933	0.0227688	0.603847			3.5051	0.497993	0.893196			4.89424	-1.10566	0.471178				0.995376	0.0986454		0.052321	-0.094488			0.365311	0.100522		0.350926	-0.0325067			0.258793	0.165261		0.294159	0.135614
	0.81	-0.0462908	0.0983692		0.81	-0.0393517	0.0473705				5.52425	0.886231	0.209073			5.05333	-0.0450038	0.518187			3.81028	-0.00915936	0.78631				0.344621	-0.0211432		0.99609	0.0903588			0.493396	0.094917		0.193751	0.0300489			0.259439	0.0129223		0.706089	0.0844055
	0.82	-0.0540642	0.0977848		0.82	-0.0459132	0.0469833				5.02769	1.09394	0.419045			6.12426	1.56444	0.466196			0.579195	0.222665	0.836486				0.314765	-0.08448		0.906045	0.118374			0.293855	0.0191049		0.437675	-0.0322383			0.176121	-0.200271		0.888232	-0.443384
	0.83	-0.0618651	0.0971135		0.83	-0.0524765	0.0465357				0.984531	-1.45909	0.635171			2.82947	0.443771	1.01553			4.35197	0.491187	0.31602				0.922132	0.0955765		0.253914	-0.00191943			0.449708	0.133216		0.435813	-0.144051			0.579039	-0.024572		0.829676	-0.21987
	0.84	-0.0696976	0.0963565		0.84	-0.0590426	0.0460275				4.67846	0.0132247	0.717378			4.23581	0.158466	0.507109			2.74383	-0.376427	0.388185				0.741084	0.453693		0.908492	0.10461			0.227701	0.187808		0.327416	0.126755			0.943211	-0.220737		0.33982	0.000365381
	0.85	-0.0775662	0.0955153		0.85	-0.0656122	0.0454584				3.31935	-0.378	0.549299			4.52124	-0.365415	0.412999			1.58121	1.75862	0.235484				0.291465	0.0530301		0.047814	0.0044157			0.15844	0.17708		0.950747	0.312081			0.0659705	-0.190003		0.998307	0.427134
	0.86	-0.0854755	0.0945917		0.86	-0.0721867	0.044828				0.386636	0.25359	0.627429			3.26204	0.140256	0.45368			0.305481	-0.27811	1.10001				0.343233	0.027135		0.618886	0.391012			0.253085	0.0328615		0.104118	0.0925948			0.184124	0.0640547		0.688266	-0.15289
	0.87	-0.0934301	0.0935873		0.87	-0.0787674	0.044136				0.727477	-0.335064	0.120103			2.29638	1.58442	0.618029			5.56436	-0.119678	0.674482				0.134504	-0.0474278		0.328024	-0.0855807			0.420137	-0.0818358		0.180508	0.107105			0.481839	0.00299698		0.274261	0.100801
	0.88	-0.101435	0.0925042		0.88	-0.0853561	0.0433822				1.71879	-0.0409793	0.337629			2.78963	0.389778	0.373594			5.74421	-0.13092	0.323373				0.37819	-0.0387789		0.342482	0.0160257			0.35051	0.0387831		0.60728	0.0986751			0.323172	-0.206671		0.322257	0.0997003
	0.89	-0.109496	0.0913447		0.89	-0.0919548	0.0425661				2.72806	-1.6868	0.418443			0.32096	1.43259	0.295507			5.4169	-0.357862	0.910458				0.87592	-0.0141701		0.374482	0.0109748			0.329742	-0.0966828		0.576533	0.10977			0.343066	0.0318422		0.565763	-0.163555
	0.9	-0.117617	0.0901112		0.9	-0.098566	0.0416877				1.40349	0.252015	0.25381			3.95153	-0.842967	0.14713			4.32943	-0.55453	0.488805				0.652908	0.255124		0.520769	-0.0776431			0.428545	0.150852		0.324925	0.0439471			0.195169	0.0445161		0.520381	0.0887136
	0.91	-0.125805	0.0888064		0.91	-0.105193	0.0407466				4.10056	-0.798884	0.204546			4.39379	0.265863	0.482747			4.74824	0.803652	0.287616				0.939894	0.233724		0.57081	0.338851			0.448214	0.085083		0.00748229	0.436472			0.59516	0.0552107		0.677611	-0.135146
	0.92	-0.134066	0.0874331		0.92	-0.111838	0.0397428				2.43704	0.80397	0.242713			2.50563	0.90982	0.417238			0.289604	0.201846	0.151402				0.428254	0.056117		0.558109	-0.0741107			0.182654	0.330114		0.389298	0.0516292			0.220748	0.0981796		0.739497	0.00340943
	0.93	-0.142406	0.0859943		0.93	-0.118506	0.0386761				1.62854	-0.999625	0.408264			5.60143	2.77087	0.53662			5.40196	0.041711	0.583264				0.612104	-0.219171		0.17316	0.0346145			0.356677	-0.0257764		0.58953	-0.0168444			0.452884	-0.0732549		0.413156	-0.0717047
	0.94	-0.150832	0.0844934		0.94	-0.125202	0.0375466				2.25742	-0.212571	0.245863			1.13499	0.48121	0.853474			2.35243	0.0343275	0.737813				0.911821	0.360859		0.540026	-0.00674475			0.354729	0.00226186		0.0540555	0.117106			0.307357	0.0580903		0.18514	-0.413483
	0.95	-0.159351	0.0829341		0.95	-0.13193	0.0363545				0.0486086	0.581667	1.06748			0.503185	1.31973	0.663188			2.27796	0.83163	0.324997				0.150175	0.010161		0.608745	-0.0755306			0.173603	0.289352		0.12097	0.239985			0.390731	-0.0927591		0.830166	0.125533
	0.96	-0.167969	0.08132		0.96	-0.138696	0.0351				2.24699	-0.608809	0.705787			4.36021	-0.492038	0.137664			5.23697	-0.658295	0.815189				0.78972	0.132559		0.77344	0.410683			0.445773	0.0190411		0.248474	0.250149			0.458814	0.0159718		0.183126	0.458135
	0.97	-0.176697	0.0796553		0.97	-0.145509	0.0337835				4.53264	2.42885	0.398702			0.722158	0.912493	0.564914			5.35962	0.701677	0.901413				0.447286	-0.223041		0.916637	0.20327			0.274049	-0.0587369		0.00647656	0.23946			0.882614	-0.05969		0.374422	0.0491294
	0.98	-0.18554	0.0779444		0.98	-0.152375	0.0324055				2.36904	-0.325671	0.361833			3.65475	-0.275708	0.596424			5.47987	-1.09935	0.862638				0.370422	-0.174984		0.255839	-0.0247478			0.019775	0.221508		0.625294	-0.0371354			0.266796	-0.0133106		0.17376	0.181532
	0.99	-0.194509	0.076192		0.99	-0.159305	0.030967				2.49244	0.41623	0.150963			0.0385943	0.86715	0.711346			2.35877	-0.00462386	0.703614				0.488309	-0.0011935		0.591746	0.00503549			0.136976	0.186595		0.740384	-0.335971			0.149611	-0.211339		0.27615	0.0660636
	0	-0.189441	0.0677033		0	-0.145929	0.0254303				1.121	-0.0115977	0.488056			1.23531	0.619163	0.630017			3.77609	-0.806683	0.427726				0.666243	0.118772		0.68101	0.447818			0.257121	0.229226		0.0448401	0.280149			0.430111	-0.0997953		0.726185	-0.284093
	0.01	-0.198142	0.0653455		0.01	-0.151756	0.023561				3.33856	-1.90635	0.176507			5.39219	-1.66036	0.56292			0.406673	-3.06395	0.216686				0.863709	0.0929724		0.324015	-0.0215924			0.442041	0.168563		0.16224	0.221069			0.658797	-0.106801		0.57311	-0.0233696
	0.02	-0.207015	0.0629434		0.02	-0.157608	0.0216182				0.600935	-0.861388	0.479591			4.63648	-1.01275	0.466383			5.87303	-1.29853	0.662536				0.988253	0.0139429		0.856055	0.125273			0.79371	-0.0852237		0.361136	0.0109204			0.228582	0.0453933		0.524041	0.467264
	0.03	-0.216074	0.0605035		0.03	-0.163495	0.0196031				3.31764	-1.48741	0.509595			4.05472	-0.553001	0.876331			1.90696	0.561985	0.833846				0.0805033	0.0579456		0.254025	0.0398787			0.147979	0.214123		0.0539193	-0.448107			0.200039	0.123634		0.308564	0.138974
	0.04	-0.225336	0.0580331		0.04	-0.169427	0.0175168				0.00163784	0.0417697	0.88854			3.31477	-0.9824	0.376059			0.478553	1.85338	0.375068				0.275631	0.0601788		0.431019	-0.304944			0.558073	-0.00387859		0.312245	0.130523			0.578504	-0.0196097		0.963139	-0.224363
	0.05	-0.234821	0.0555399		0.05	-0.175414	0.0153609				3.66602	-1.49791	0.16203			1.1207	0.965919	0.282701			2.71604	0.943445	0.187301				0.264781	0.0173202		0.534638	-0.0907501			0.21161	0.22363		0.0475714	0.403745			0.134324	0.0739131		0.764108	0.056236
	0.06	-0.244546	0.0530323		0.06	-0.181471	0.0131374				4.79108	1.94613	0.602854			5.58797	-1.54661	0.888604			1.00987	-0.180365	0.456432				0.0606294	-0.0174904		0.141954	0.0104533			0.540028	-0.206031		0.595783	-0.10081			0.477288	0.000108053		0.591884	-0.0697302
	0.07	-0.254533	0.0505194		0.07	-0.187616	0.0108482				3.4871	-0.827132	0.611762			4.50891	-0.459803	0.227365			5.91261	1.33809	0.203161				0.103837	-0.0428297		0.904352	0.279278			0.198226	0.271447		0.582298	-0.131711			0.177657	0.0555764		0.22014	0.0935051
	0.08	-0.264805	0.0480112		0.08	-0.193869	0.00849584				5.81362	0.0969629	0.407835			2.6556	0.119051	0.741407			5.72119	-0.0772557	0.658464				0.0237888	0.00263364		0.544809	-0.171268			0.47801	0.210506		0.46408	0.0915011			0.229799	0.116551		0.366007	0.262423
	0.09	-0.275386	0.0455183		0.09	-0.200256	0.00608303				0.311517	1.28447	0.317894			1.63215	0.899012	0.514082			0.952564	0.300149	0.533612				0.485821	0.0361418		0.124811	0.180447			0.411903	0.147387		0.0608095	0.0780068			0.148752	0.176937		0.00592727	0.309057
	0.1	-0.2863	0.0430525		0.1	-0.206809	0.00361293				5.46048	0.281752	0.810542			4.49506	-0.5245	0.637434			2.23959	0.250725	0.625146				0.373067	0.0363867		0.642143	0.133121			0.275912	-0.026222		0.73648	0.252156			0.143046	0.112115		0.13103	-0.371519
	0.11	-0.297572	0.0406263		0.11	-0.21357	0.00108913				2.22554	-0.473258	0.387955			1.61365	2.71081	0.295983			2.91651	-0.0240249	0.704996				0.0604747	0.00581723		0.523029	0.441963			0.97124	0.477068		0.758717	-0.21616			0.427169	0.0363205		0.421143	-0.0632647
	0.12	-0.30923	0.0382536		0.12	-0.220591	-0.00148426				4.03081	-1.83072	0.449991			1.54978	1.20068	0.463914			3.20968	-0.392572	0.664953				0.482517	-0.0378665		0.381825	-0.0263344			0.0875757	0.0404965		0.271325	0.0722493			0.0228071	0.1766		0.737916	-0.201893
	0.13	-0.321298	0.035949		0.13	-0.227941	-0.00410249				2.87395	-2.93816	0.570751			2.81987	-0.519238	0.327141			4.22388	-0.833876	0.698969				0.183682	0.000572762		0.629001	0.0836278			0.102886	0.0229545		0.849224	-0.0130862			0.257068	0.0943168		0.331812	0.00829396
	0.14	-0.3338	0.0337285		0.14	-0.235711	-0.00676003				0.547018	0.546256	0.452293			4.38053	0.341996	0.388075			2.71257	0.498041	0.393639				0.11617	0.099312		0.280448	0.0241482			0.303789	0.118892		0.842829	-0.0780933			0.745211	-0.234836		0.843977	0.0844003
	0.15	-0.346757	0.0316091		0.15	-0.244025	-0.00945025				2.32812	-1.97472	0.858329			3.53119	0.819171	0.638965			0.678192	-0.134688	0.738614				0.31413	-0.0466725		0.894525	0.175712			0.462475	0.0659794		0.858763	0.0240849			0.399901	0.0330788		0.837239	-0.0137763
	0.16	-0.360186	0.0296087		0.16	-0.253056	-0.012165				1.09139	-1.80476	0.353622			3.90842	-0.0119457	0.307837			3.00641	0.438242	0.45478				0.558855	-0.0534448		0.482171	-0.257926			0.253662	0.0993858		0.470219	0.039801			0.301087	0.0954742		0.51609	-0.173502
	0.17	-0.374095	0.0277462		0.17	-0.263052	-0.0148941				1.58991	-1.34533	0.12966			4.87083	0.391074	0.262569			2.91064	0.542713	0.522345				0.534483	0.137911		0.251026	0.0763039			0.0924913	0.106236		0.834481	-0.06008			0.262984	-0.252354		0.929019	-0.156359
	0.18	-0.388487	0.0260408		0.18	-0.274375	-0.0176236				3.99032	-0.842095	0.347546			2.50935	0.685317	0.72423			2.95596	0.319235	0.746156				0.285274	0.0853135		0.361007	0.494217			0.444292	0.0589497		0.677801	0.182492			0.182232	-0.265649		0.538823	-0.0972168
	0.19	-0.403349	0.0245119		0.19	-0.287581	-0.0203342				4.86908	0.882188	0.557092			1.89546	0.111105	0.967269			6.0405	0.734866	0.46755				0.317382	-0.0910961		0.0874977	0.0827284			0.312227	0.160238		0.25466	0.170358			0.690973	-0.01316		0.212282	0.230017
	0.2	-0.41866	0.0231787		0.2	-0.303541	-0.0229967				4.23333	0.298744	0.147389			1.55695	0.44661	0.744657			4.3691	-1.03987	0.669685				0.264923	-0.0435501		0.0761149	0.101237			0.352688	0.0270611		0.858244	-0.244553			0.722849	-0.135192		0.924219	0.160408
	0.21	-0.434378	0.0220591		0.21	-0.323672	-0.0255639				5.9089	0.385517	0.693091			2.43536	0.747458	0.548988			4.96149	-2.02169	0.370479				0.329871	0.0601918		0.467875	-0.114545			0.913504	-0.235411		0.0012785	0.269371			0.362821	0.0680191		0.818869	-0.0618127
	0.22	-0.450449	0.0211695		0.22	-0.350286	-0.0279541				0.583907	-0.221845	0.946165			0.723971	0.990261	0.5828			1.14709	0.690294	0.639871				0.511951	-0.13644		0.930703	0.248808			0.179077	0.0129746		0.535586	-0.0487867			0.0281096	0.0391042		0.515769	-0.0482644
	0.23	-0.466802	0.0205234		0.23	-0.386911	-0.0300196				0.587581	0.734469	0.557327			1.1223	0.292601	0.31919			5.57332	0.699034	0.591481				0.970237	0.0850931		0.116227	0.0109507			0.661789	0.090866		0.607716	-0.219549			0.0993006	0.198767		0.372464	0.121246
	0.24	-0.48335	0.0201314		0.24	-0.437304	-0.031503				4.09038	0.405449	0.722178			1.69815	-0.345753	1.02625			3.27996	-0.384141	0.392026				0.0380672	0.0675424		0.850709	0.227984			0.520683	-0.00460267		0.573571	-0.0469616			0.33225	0.014655		0.964159	0.0269326
	0.25	-0.5	0.02		0.25	0.5	-0.03206				0.989158	0.712711	0.57135			3.61617	0.576143	0.138769			5.27171	-0.455136	0.490343				0.667286	0.389872		0.986061	0.179022			0.815049	-0.148362		0.00225954	0.363359			0.543099	-0.0180789		0.257219	0.138077
	0.26	0.48335	0.0201314		0.26	0.437304	-0.031503				3.2822	0.881202	0.73618			0.716082	0.862791	0.480259			4.65439	-0.671722	0.450942				0.146735	0.0308781		0.198781	0.132604			0.177396	0.0555602		0.0712273	0.493792			0.788767	-0.147459		0.39378	0.0195361
	0.27	0.466802	0.0205234		0.27	0.386911	-0.0300196				0.239473	0.771441	0.203537			0.558303	1.27382	0.482333			5.19041	-0.862425	0.311407				0.26446	-0.000484063		0.230691	0.0517943			0.352695	0.071815		0.339566	0.147147			0.665662	-0.163135		0.837668	-0.142942
	0.28	0.450449	0.0211695		0.28	0.350286	-0.0279541				1.05258	-0.123554	0.771953			3.41463	0.0662896	0.755147			5.09622	0.36718	0.536194				0.260556	-0.0751949		0.157389	0.0629537			0.353592	0.0336135		0.0611713	0.115344			0.91266	-0.0448893		0.971351	-0.49649
	0.29	0.434378	0.0220591		0.29	0.323672	-0.0255639				2.27542	0.157374	0.64136			5.09822	0.494904	0.740067			2.64139	-0.673205	0.571978				0.249695	0.0744274		0.479575	-0.148353			0.872314	-0.206475		0.0141796	0.225813			0.635595	-0.0819207		0.25344	0.04637
	0.3	0.41866	0.0231787		0.3	0.303541	-0.0229967				1.53512	-0.273174	1.20047								1.6516	0.0857417	0.382993				0.338442	-0.0369882		0.174992	-0.123721			0.613863	0.0884018		0.7278	0.0570928			0.0311813	0.23963		0.0716703	-0.0919186
	0.31	0.403349	0.0245119		0.31	0.287581	-0.0203342				2.35633	-0.168648	0.407201								0.760933	-0.494212	0.326644				0.305943	-0.00823328		0.956817	0.0289731			0.213549	0.111801		0.258916	0.197224			0.435613	-0.121496		0.220803	0.0347567
	0.32	0.388487	0.0260408		0.32	0.274375	-0.0176236				3.05074	-0.507163	0.386708								1.07868	0.510153	0.176848				0.161509	0.00424141		0.529603	0.346629			0.346454	0.154082		0.275239	0.255528			0.326526	0.10738		0.927906	-0.221535
	0.33	0.374095	0.0277462		0.33	0.263052	-0.0148941				5.55171	0.80844	0.538388								5.62997	-0.355563	0.656596				0.333783	-0.0336051		0.433276	0.0005229			0.38471	0.178596		0.214158	0.0655786			0.622159	-0.0815116		0.586033	-0.237034
	0.34	0.360186	0.0296087		0.34	0.253056	-0.012165				2.3492	-1.08916	0.483855								1.09618	1.50418	0.345106				0.279431	-0.0360361		0.212361	-0.0157399			0.908337	0.315686		0.578063	0.193441			0.282121	0.0998443		0.918066	-0.126971
	0.35	0.346757	0.0316091		0.35	0.244025	-0.00945025				2.08229	0.464551	0.144741								6.21872	-0.325596	0.429457				0.198164	-0.0161945		0.340629	-0.182471			0.714572	-0.107267		0.760275	0.0576848			0.545598	0.190665		0.407387	-0.290383
	0.36	0.3338	0.0337285		0.36	0.235711	-0.00676003				6.19376	0.773567	0.724802								5.0081	0.0726579	0.584769				0.340384	-0.00137586		0.0873957	0.0959284			0.422951	-0.0554685		0.480674	0.082206			0.368726	-0.071811		0.50963	-0.0208727
	0.37	0.321298	0.035949		0.37	0.227941	-0.00410249				0.63804	0.466844	0.332638								4.5219	-0.121418	0.347473				0.899387	0.170767		0.511292	-0.137646			0.695287	-0.29141		0.607382	0.072393			0.307356	0.164388		0.955857	-0.322007
	0.38	0.30923	0.0382536		0.38	0.220591	-0.00148426				6.21099	0.291489	0.668782								2.71361	-0.518895	0.540472				0.201647	0.0348178		0.0820397	0.0666609			0.037011	0.202012		0.754288	-0.411625			0.493435	0.0334411		0.688174	-0.121549
	0.39	0.297572	0.0406263		0.39	0.21357	0.00108913				2.99749	-0.365488	0.685806								2.54595	0.276469	0.439017				0.433893	-0.0808476		0.335386	-0.251242			0.438715	0.0941871		0.915349	-0.374854			0.226087	0.112485		0.695853	-0.0579583
	0.4	0.2863	0.0430525		0.4	0.206809	0.00361293				4.62277	-0.630449	0.197753								5.74846	2.48218	0.550143				0.308642	0.053664		0.877084	0.32483			0.94245	0.440392		0.737521	-0.020848			0.62156	0.205851		0.445169	0.0554679
	0.41	0.275386	0.0455183		0.41	0.200256	0.00608303				1.02292	0.36994	0.439594								1.23279	-1.96172	0.538955				0.348353	-0.132961		0.941713	0.292403			0.873776	-0.185489		0.15311	0.385143			0.802452	0.118875		0.958967	-0.413334
	0.42	0.264805	0.0480112		0.42	0.193869	0.00849584				4.6208	0.314789	0.709807								1.81997	0.726792	0.565421				0.930702	0.172315		0.180954	0.0177212			0.990616	0.169353		0.490811	-0.0393158			0.422793	-0.16544		0.359296	0.0427444
	0.43	0.254533	0.0505194		0.43	0.187616	0.0108482				4.00211	-0.437794	0.463895								3.62055	-0.600042	0.358987				0.816262	0.206921		0.0761872	-0.0384125			0.328454	0.0771895		0.499826	-0.0220963			0.0203337	-0.410917		0.473499	-0.100948
	0.44	0.244546	0.0530323		0.44	0.181471	0.0131374				5.85499	1.47884	0.15372								3.29101	-0.22137	0.736806				0.0782424	0.089157		0.125599	-0.0348493			0.977123	0.278803		0.814898	-0.248701			0.0826606	0.0414547		0.411609	0.0522244
	0.45	0.234821	0.0555399		0.45	0.175414	0.0153609				1.64122	0.516041	0.214528								2.73243	-0.689478	0.512397				0.283882	-0.0293799		0.156275	0.0272007			0.122347	0.216939		0.669055	-0.0315373			0.417976	0.0125417		0.497117	0.0765533
	0.46	0.225336	0.0580331		0.46	0.169427	0.0175168				5.03545	1.47575	0.648316								1.61788	0.3172	0.754115				0.0296665	0.0463593		0.122197	0.0975286			0.146612	0.405342		0.570025	-0.104942			0.0338566	0.314681		0.967408	-0.0210552
	0.47	0.216074	0.0605035		0.47	0.163495	0.0196031				2.66669	-0.626587	0.481773								2.70283	0.337027	0.677884				0.716844	0.0463218		0.367002	-0.0159057			0.15325	0.133689		0.328417	-0.000448092			0.83224	-0.0770386		0.539014	0.0252064
	0.48	0.207015	0.0629434		0.48	0.157608	0.0216182				3.30512	-3.06825	0.791166								4.11785	0.176394	0.472086				0.243374	-0.0581125		0.327002	0.0467314			0.312	0.174055		0.221179	0.0520916			0.21062	0.163246		0.321759	-0.142256
	0.49	0.198142	0.0653455		0.49	0.151756	0.023561				1.79718	1.67094	0.665477								2.98676	-0.490933	0.610037				0.0428719	0.121842		0.258247	-0.0352637			0.764988	-0.036211		0.360438	0.041736			0.425278	0.079531		0.967949	-0.0236508
	0.5	0.189441	0.0677033		0.5	0.145929	0.0254303				2.7113	-0.474249	0.628262								0.947324	0.270368	0.707678				0.124077	0.0173325		0.568698	-0.423846			0.858437	0.0158644		0.800055	-0.0628788			0.440792	0.074152		0.19862	0.178956
	0.51	0.180896	0.0700106		0.51	0.140122	0.0272253				5.66253	0.894916	0.508381								5.73655	0.2023	0.61755				0.21524	-0.0303933		0.61017	-0.1512			0.354196	0.0122187		0.327095	0.245664			0.85482	0.0510696		0.973233	-0.296754
	0.52	0.172496	0.0722616		0.52	0.134329	0.0289452				3.93521	1.26434	0.731062								2.16221	0.542343	0.750619				0.130612	-0.00961499		0.0668435	0.04515			0.155433	0.162003		0.10262	0.135256			0.304777	0.116156		0.0188919	-0.244139
	0.53	0.164227	0.0744511		0.53	0.128545	0.0305896				3.90117	0.162707	0.731196								2.10091	0.724912	0.939166				0.108236	-0.059726		0.420382	-0.126785			0.453922	0.0753143		0.288473	0.0840532			0.254156	0.0557104		0.242627	0.293975
	0.54	0.156079	0.0765741		0.54	0.122766	0.0321581				0.567382	0.555617	0.533355								1.00862	1.94531	0.777923				0.461124	-0.019538		0.307154	-0.133859			0.214541	0.371153		0.727096	-0.170132			0.473277	0.0757005		0.68705	-0.034159
	0.55	0.148043	0.078626		0.55	0.116988	0.0336506				2.98282	-0.764246	0.705247								0.419794	-0.984824	0.441115				0.955004	0.18403		0.39586	-0.097252			0.443098	-0.0873929		0.547235	-0.142949			0.265593	0.0911248		0.79288	0.0341541
	0.56	0.140107	0.0806026		0.56	0.111208	0.035067				2.92851	0.658303	0.6575								6.03396	-1.42271	0.574968				0.229532	0.0597511		0.057495	0.13081			0.548209	-0.0206739		0.721456	-0.155314			0.198272	0.138884		0.171107	-0.428417
	0.57	0.132265	0.0824999		0.57	0.105425	0.0364073				0.0862056	0.854126	0.494305								4.88644	-2.45673	0.449534				0.34602	-0.00189499		0.352859	-0.330886			0.348659	0.0411215		0.782475	-0.160368			0.327508	0.00820718		0.9832	-0.151007
	0.58	0.124507	0.0843142		0.58	0.099637	0.0376718				0.853919	0.264081	0.693705								2.0362	0.322937	0.344682				0.893409	0.407434		0.50926	0.160111			0.826675	-0.122657		0.570964	-0.0194376			0.214203	0.111273		0.313892	0.0115924
	0.59	0.116827	0.0860421		0.59	0.0938416	0.0388607				3.26983	-1.03137	0.609434								2.44754	-0.193802	0.550915				0.323287	-0.0657562		0.151902	0.128226			0.037978	0.171639		0.0851511	0.19724			0.234013	0.0678296		0.264276	0.406811
	0.6	0.109217	0.0876804		0.6	0.0880382	0.0399743				2.80909	-0.619422	0.764816								5.57264	0.522356	0.496367				0.185172	0.0330191		0.366191	-0.187838			0.471475	0.106403		0.77767	0.0255065			0.550091	0.0431435		0.0743219	-0.352031
	0.61	0.101672	0.0892261		0.61	0.0822261	0.041013				2.42108	-0.80748	0.478854								1.06795	2.95255	0.68273				0.227224	-0.00499192		0.0723684	-0.0381817			0.341348	0.0186708		0.177682	0.169137			0.38952	0.336905		0.791128	-0.210789
	0.62	0.0941852	0.0906766		0.62	0.0764046	0.0419773				5.83591	1.29675	0.647245								3.30399	-0.392865	0.629263				0.144287	0.228378		0.400647	-0.148409			0.809376	-0.0282747		0.314381	0.0847124			0.0825139	-0.389502		0.357789	0.163557
	0.63	0.0867512	0.0920293		0.63	0.0705736	0.0428675				5.84548	0.389954	0.832762								5.97738	-0.957844	0.267765				0.286285	-0.0289541		0.222792	-0.0775947			0.24502	0.0394121		0.381757	-0.0028825			0.198982	0.0229878		0.699704	-0.12911
	0.64	0.0793647	0.0932821		0.64	0.064733	0.0436842				3.7209	-0.603087	0.815079								2.07868	-0.204039	0.396534				0.516278	0.0421945		0.246675	0.0198758			0.190099	0.0635001		0.406716	0.100163			0.375939	0.14619		0.789287	0.0661411
	0.65	0.0720209	0.0944326		0.65	0.0588829	0.0444278				4.01375	-0.439118	0.929468								5.88123	-1.49016	0.357914				0.0406755	0.0637431		0.16432	-0.0698136			0.305183	0.0550537		0.020096	0.188982			0.288299	0.118262		0.632529	-0.148504
	0.66	0.0647152	0.0954792		0.66	0.0530238	0.0450989				1.47357	0.0666116	0.755064								1.12577	-0.239768	0.149661				0.820432	0.309968		0.144151	0.232234			0.991878	0.180862		0.0314165	0.188726			0.287728	0.00373215		0.00314671	0.337241
	0.67	0.057443	0.0964201		0.67	0.047156	0.0456979				2.42224	-0.300034	0.692533								3.01666	-1.32245	0.20434				0.50164	0.0329672		0.966262	0.235916			0.800195	-0.0140064		0.615445	0.182894			0.293716	-0.00924314		0.646654	-0.249019
	0.68	0.0502002	0.0972538		0.68	0.0412803	0.0462253				3.33059	-2.07605	0.560127								2.34752	0.16854	0.444673				0.427753	-0.0102264		0.787905	0.367627			0.156778	0.260001		0.836385	-0.154411			0.915338	0.285576		0.439526	-0.03426
	0.69	0.0429827	0.097979		0.69	0.0353973	0.0466814				3.57159	-0.63738	0.634514								3.89814	2.47847	0.478634				0.00864733	0.106235		0.68287	0.292332			0.980032	0.228453		0.466647	-0.0136076			0.156474	0.136843		0.304273	0.133659
	0.7	0.0357867	0.0985946		0.7	0.0295079	0.0470667				3.3336	-0.649943	0.408679								1.77108	0.893498	0.81535				0.788247	0.0458968		0.332533	0.144765			0.888772	0.0156173		0.264861	-0.078154			0.139671	-0.010592		0.50567	0.312781
	0.71	0.0286084	0.0990995		0.71	0.023613	0.0473815				4.85962	1.35449	0.107734								0.248096	2.41808	0.769711				0.0240145	0.0897554		0.215537	-0.0330966			0.0639616	0.175084		0.71762	-0.174362			0.27793	0.13095		0.475599	-0.105638
	0.72	0.0214441	0.099493		0.72	0.0177137	0.047626				3.9163	-0.237027	0.812984								2.05539	-0.116209	0.682695				0.100005	0.0603404		0.42307	0.0171737			0.756546	-0.000339102		0.826262	-0.269489			0.0255787	0.078012		0.17209	0.2022
	0.73	0.0142903	0.0997745		0.73	0.0118111	0.0478005				4.53332	0.29694	0.447206								4.22859	0.139414	0.42589				0.487688	0.0344844		0.328715	-0.0611343			0.413572	0.0887516		0.919287	0.327969			0.409157	-0.0751823		0.585016	-0.0619886
	0.74	0.00714343	0.0999436		0.74	0.00590611	0.0479052				2.20448	0.468789	0.615212								3.01462	-2.42961	0.236728				0.908518	0.159064		0.411248	-0.176257			0.505246	0.212992		0.405094	0.3419			0.369981	0.0234655		0.672426	-0.329482
	0.75	0	0.1		0.75	0	0.04794				4.17986	0.997277	0.524928								6.21168	0.0391714	0.829542				0.438794	-0.252491		0.179156	0.000805951			0.172836	0.144467		0.527014	0.0352009			0.95304	0.0127054		0.809125	-0.0505837
	0.76	-0.00714343	0.0999436		0.76	-0.00590611	0.0479052				4.50128	1.9996	0.270068								2.53931	0.729604	0.388441				0.845072	0.139317		0.0938366	-0.0247387			0.237809	0.0979815		0.529392	0.00164401			0.955519	0.10356		0.965564	-0.00896246
	0.77	-0.0142903	0.0997745		0.77	-0.0118111	0.0478005				4.99165	-0.158673	0.611257								1.24209	0.780018	0.950508				0.331347	-0.0550313		0.900534	0.295567			0.162828	0.363118		0.491246	-0.164709			0.326278	0.0688156		0.203071	0.284716
	0.78	-0.0214441	0.099493		0.78	-0.0177137	0.047626				5.99201	0.151946	0.395868								5.62421	-0.327654	0.392362				0.52098	-0.138835		0.468141	-0.212809			0.228556	0.205469		0.641132	-0.0916068			0.736965	-0.190456		0.733943	0.0307256
	0.79	-0.0286084	0.0990995		0.79	-0.023613	0.0473815				5.34561	2.53436	0.832036								0.139341	2.73407	0.283374				0.898241	0.262687		0.671305	-0.323362			0.772095	-0.0357618		0.722555	-0.18952			0.0528911	0.0235273		0.521874	0.0983816
	0.8	-0.0357867	0.0985946		0.8	-0.0295079	0.0470667				4.44685	2.02523	0.678692								0.213159	-1.32526	0.736273				0.708414	-0.0701698		0.259633	-0.0042161			0.0311394	0.257259		0.45161	-0.0175755			0.888892	0.109635		0.680943	-0.114392
	0.81	-0.0429827	0.097979		0.81	-0.0353973	0.0466814				1.76655	0.0970597	0.862685								5.24286	-0.165736	0.331916				0.343887	-0.225004		0.438352	-0.0339014			0.685439	0.224968		0.295829	0.177633			0.638816	-0.0694226		0.290767	0.257371
	0.82	-0.0502002	0.0972538		0.82	-0.0412803	0.0462253				0.00983693	1.05812	0.0918266								1.9957	0.161749	1.04632				0.779229	0.196931		0.457151	-0.365848			0.327301	0.149498		0.0854223	0.321477			0.0338458	-0.0600803		0.326987	0.049657
	0.83	-0.057443	0.0964201		0.83	-0.047156	0.0456979				2.27861	-1.00299	0.67115								1.53511	0.814615	0.946177				0.204403	-0.0109898		0.0531744	-0.000350814			0.364619	0.0951918		0.870638	0.382134			0.35938	0.197369		0.498542	-0.0262095
	0.84	-0.0647152	0.0954792		0.84	-0.0530238	0.0450989				4.98731	0.24448	0.929971								6.0983	0.116632	0.39284				0.0358146	-0.0193728		0.708915	-0.411378			0.45136	0.0158557		0.572154	-0.0214378			0.897727	-0.0862116		0.632633	-0.165546
	0.85	-0.0720209	0.0944326		0.85	-0.0588829	0.0444278				6.19006	1.4007	0.328303								5.44349	-1.2129	0.299839				0.253716	-0.0693693		0.0381765	0.042423			0.534411	-0.156879		0.383206	0.169751			0.154995	-0.449521		0.37428	0.159451
	0.86	-0.0793647	0.0932821		0.86	-0.064733	0.0436842				2.82015	-0.359699	0.957114								2.30281	0.181543	0.596461				0.100899	0.105764		0.750655	0.0496911			0.0835105	0.165953		0.93217	0.296346			0.429937	0.0191615		0.659789	-0.329517
	0.87	-0.0867512	0.0920293		0.87	-0.0705736	0.0428675				1.19015	-0.123673	0.620547								4.7871	-0.597829	0.523489				0.0491659	0.0242442		0.445199	-0.1267			0.324983	0.014249		0.374113	0.152405			0.762398	-0.12175		0.904516	-0.385288
	0.88	-0.0941852	0.0906766		0.88	-0.0764046	0.0419773				0.98021	0.381671	0.897073								1.62819	-2.05912	0.368611				0.21016	0.00358004		0.410931	-0.0802546			0.554831	0.0831745		0.80097	-0.0727444			0.293886	0.0859086		0.393888	0.0141168
	0.89	-0.101672	0.0892261		0.89	-0.0822261	0.041013				4.77117	0.0114145	0.60723								3.99661	0.0277458	0.431033				0.370985	-0.0905691		0.94118	0.304137			0.531212	-0.0555422		0.092788	0.0846579			0.378188	0.0892513		0.139885	-0.0611067
	0.9	-0.109217	0.0876804		0.9	-0.0880382	0.0399743				6.22796	0.895335	0.583833								0.752062	-0.295506	0.86355				0.301219	-0.134922		0.296404	-0.121436			0.962336	0.292466		0.741376	-0.347363			0.495487	0.0374011		0.33052	-0.0230631
	0.91	-0.116827	0.0860421		0.91	-0.0938416	0.0388607				3.84203	0.179766	0.784468								2.02281	0.699186	0.619253				0.84957	0.231379		0.835328	0.266572			0.98265	0.26453		0.515626	0.0862332			0.296301	0.0330842		0.299876	0.399032
	0.92	-0.124507	0.0843142		0.92	-0.099637	0.0376718				1.20978	0.48534	0.209285								5.93962	-0.957292	0.921047				0.230799	-0.0143044		0.706654	0.467834			0.466275	-0.0369873		0.503804	0.0468954			0.157624	0.194073		0.40074	0.0944332
	0.93	-0.132265	0.0824999		0.93	-0.105425	0.0364073				2.28038	0.205485	0.767537								2.24069	0.555292	0.629223				0.0439891	0.179466		0.137887	0.0463362			0.566549	0.121979		0.134631	0.151826			0.339956	0.139911		0.183439	0.11575
	0.94	-0.140107	0.0806026		0.94	-0.111208	0.035067				2.48926	0.379416	0.656711								4.95021	-0.536514	0.41808				0.279068	-0.0796707		0.311287	-0.108355			0.399673	0.0797313		0.316602	0.0496915			0.284599	-0.0674142		0.869744	-0.1284
	0.95	-0.148043	0.078626		0.95	-0.116988	0.0336506				0.702328	0.962336	0.555782								0.964321	1.24907	0.723526				0.351181	-0.0109763		0.749333	-0.00398947			0.366568	0.160204		0.59759	0.0423632			0.812602	0.101501		0.100731	0.432976
	0.96	-0.156079	0.0765741		0.96	-0.122766	0.0321581				1.5358	-0.417702	0.766227								2.09198	0.34179	0.801891				0.436022	-0.0419775		0.278376	0.157165			0.141037	0.120237		0.195856	0.108541			0.747532	-0.0199152		0.213171	0.141142
	0.97	-0.164227	0.0744511		0.97	-0.128545	0.0305896				3.70817	0.431998	0.159339								1.31735	0.473722	0.748529				0.330369	-0.0843662		0.657269	0.0989045			0.406757	-0.0334763		0.53733	0.199991			0.443208	0.0678685		0.877698	-0.122001
	0.98	-0.172496	0.0722616		0.98	-0.134329	0.0289452				4.74892	1.0883	0.421996								4.4197	-1.09376	0.554499				0.0190527	0.140713		0.367264	-0.07914			0.701466	0.0563921		0.732503	-0.188786			0.378855	0.0781608		0.0184314	0.398682
	0.99	-0.180896	0.0700106		0.99	-0.140122	0.0272253				0.936258	0.078207	0.836619								0.147911	0.4047	0.941597				0.410854	-0.130476		0.278743	-0.0506189			0.502567	0.025796		0.182238	0.381482			0.202771	-0.476106		0.258983	0.0788892
	0	-0.176208	0.0618034		0	-0.129177	0.0222788				3.15423	-0.165738	0.487186								1.8218	1.19752	0.480442				0.113325	0.00889513		0.341204	-0.166751			0.352273	0.198016		0.764737	-0.0965502			0.851966	-0.0022868		0.191949	-0.221495
	0.01	-0.184286	0.0589591		0.01	-0.133914	0.0201852				5.82434	0.849836	0.576655								2.59433	0.0880055	0.240966				0.168897	-0.00630348		0.255978	-0.068007			0.213741	0.126261		0.687264	-0.192498			0.448746	-0.0131537		0.253726	0.000478227
	0.02	-0.192531	0.0560503		0.02	-0.138604	0.0180084				1.60468	0.133141	0.514188								4.40732	-0.459703	1.01739				0.634219	0.154628		0.0240892	0.196507			0.0144278	-0.480648		0.296869	0.199567			0.813794	-0.205191		0.957504	0.487631
	0.03	-0.200961	0.0530834		0.03	-0.143242	0.0157493				2.93351	0.758226	0.304843								2.889	-0.0707262	0.690766				0.1617	-0.0519839		0.951725	-0.0513667			0.478681	-0.00629484		0.0454353	0.489674			0.335235	0.123254		0.684424	-0.0379087
	0.04	-0.209596	0.0500655		0.04	-0.147828	0.0134091				2.52851	-0.0413028	0.250316								1.09852	1.79067	0.414999				0.539481	-0.149484		0.927783	0.455928			0.910606	0.296114		0.773863	-0.0997205			0.554428	0.130455		0.168498	0.218556
	0.05	-0.218459	0.0470043		0.05	-0.152357	0.0109894				0.852598	0.66262	0.436247								3.218	-0.198595	0.552549				0.214517	0.0848045		0.641331	-0.118212			0.298162	0.155819		0.394188	0.0710732			0.163378	-0.0956711		0.727288	-0.373019
	0.06	-0.227576	0.0439082		0.06	-0.156826	0.00849169				1.75179	0.293949	0.667963								3.52564	-0.80811	0.720788				0.346869	-0.322955		0.0731166	-0.014647			0.502854	-0.0953293		0.773375	-0.00375137			0.647983	0.0764243		0.753025	0.0025206
	0.07	-0.236974	0.0407866		0.07	-0.161231	0.00591803				2.84861	-0.407455	0.78449								2.26591	0.281138	0.300194				0.297259	-0.149601		0.451914	0.249251			0.344084	0.0201776		0.127232	0.37719			0.335419	0.0589437		0.856244	0.00734701
	0.08	-0.246687	0.0376497		0.08	-0.165567	0.00327055				2.1511	-0.336816	0.287589								2.10352	0.316235	0.520889				0.18469	0.0342913		0.160844	0.130771			0.153048	0.130125		0.66378	-0.122878			0.391563	0.0678721		0.0760388	-0.00621899
	0.09	-0.256749	0.0345088		0.09	-0.169826	0.00055167				0.076634	0.483746	1.03115								3.96434	-1.5069	0.739086				0.210259	-0.00968522		0.831029	0.21643			0.747737	-0.0701119		0.858973	-0.431803			0.427656	0.0195628		0.0322955	0.171289
	0.1	-0.267202	0.0313766		0.1	-0.174	-0.0022359				4.39581	0.0865084	0.29123								5.92718	-1.03276	0.844458				0.116053	0.110677		0.483803	-0.0861544			0.201152	0.0802937		0.663723	-0.0235098			0.276679	0.0625454		0.00998112	0.463341
	0.11	-0.278091	0.0282672		0.11	-0.178076	-0.00508921				4.77179	1.42656	0.36328								0.726463	-0.931456	0.859386				0.275434	-0.0977841		0.53218	-0.0107224			0.541936	-0.00887953		0.262473	-0.0237784			0.210397	-0.004953		0.959998	-0.331504
	0.12	-0.289463	0.0251966		0.12	-0.182041	-0.00800502				1.36959	0.392915	0.125732								5.31254	-0.444276	0.297911				0.474404	-0.469472		0.549874	0.225112			0.329269	0.147866		0.940445	0.401632			0.717156	0.00605142		0.845005	-0.214995
	0.13	-0.301373	0.0221825		0.13	-0.185873	-0.0109798				2.04728	-0.376429	0.663725								2.133	0.364285	0.247563				0.806986	0.356731		0.412213	-0.059236			0.802638	-0.123214		0.378284	0.117207			0.0623669	0.01905		0.171437	0.126286
	0.14	-0.313877	0.019245		0.14	-0.189544	-0.0140097				5.50255	2.20531	0.131753								0.994738	-0.187455	0.932103				0.0843047	0.0421199		0.323496	0.0209571			0.457699	0.331847		0.206854	0.117985			0.333111	0.0732998		0.41599	0.0600316
	0.15	-0.327034	0.0164066		0.15	-0.193013	-0.0170907				2.58949	-0.515921	1.04715								1.79537	0.916762	0.22377				0.182253	-0.0593366		0.413099	-0.479917			0.450602	0.0885135		0.109589	0.384608			0.0656045	0.222845		0.444711	0.0111685
	0.16	-0.340903	0.0136924		0.16	-0.196222	-0.0202181				1.59416	0.637957	0.615658								0.0985003	1.88519	0.303615				0.25735	0.151112		0.8113	0.106905			0.465007	0.0286847		0.278532	0.0214797			0.147604	0.0644244		0.338224	0.0824102
	0.17	-0.355539	0.0111305		0.17	-0.199084	-0.0233872				3.8995	-0.134126	0.486092								2.35706	0.87769	0.323455				0.459729	0.0775826		0.0197406	-0.0267221			0.578296	-0.0580784		0.136204	0.0658349			0.740073	-0.0540367		0.0400783	-0.263041
	0.18	-0.370986	0.00875142		0.18	-0.201458	-0.0265922				3.47916	-0.128746	0.711273								3.7206	2.04074	0.362979				0.291365	-0.0268635		0.280278	0.0960959			0.399435	0.140111		0.981621	0.423225			0.982756	0.0705992		0.196004	0.105657
	0.19	-0.387273	0.0065883		0.19	-0.203117	-0.0298268				3.35153	-2.30658	0.224457								0.746519	-0.448587	0.257408				0.159272	-0.0464689		0.374266	0.0974237			0.992121	-0.405562		0.352199	0.31954			0.267717	0.0981813		0.11529	-0.141274
	0.2	-0.404403	0.00467572		0.2	-0.20365	-0.0330828				3.42507	0.170053	0.556839								2.06655	0.0325045	0.126727				0.0260708	0.141994		0.858817	0.10041			0.528528	-0.0490469		0.118356	0.121117			0.731882	0.207326		0.316374	0.277665
	0.21	-0.422344	0.00304874		0.21	-0.202252	-0.0363489				3.38622	-0.273659	0.46525								5.26314	0.0609945	0.877663				0.763377	0.245183		0.564307	0.144502			0.421843	0.0424064		0.31223	0.283042			0.241512	0.180632		0.613034	-0.0156843
	0.22	-0.441021	0.00174097		0.22	-0.197115	-0.039605				1.80665	-0.511124	0.824424								5.25887	-0.962814	0.591389				0.858133	0.172647		0.699003	0.263881			0.846343	-0.208188		0.195991	0.235257			0.44129	0.406586		0.932557	-0.0498119
	0.23	-0.46031	0.000782408		0.23	-0.183268	-0.0428041				1.47045	0.463082	0.850412								5.46594	-1.00905	0.401548				0.187249	-0.0698659		0.156813	0.0461413			0.264007	0.180199		0.953623	0.35416			0.724852	0.175289		0.603528	0.0082086
	0.24	-0.480039	0.000196939		0.24	-0.14209	-0.0457721				2.71134	-0.191472	0.292721								4.94183	-0.356315	0.562359				0.205668	-0.102027		0.249417	-0.0190291			0.405774	0.181317		0.0140324	0.430432			0.671505	-0.0183615		0.880294	-0.398426
	0.25	-0.5	0		0.25	0	-0.0474406				0.650542	-0.575996	0.664104								5.79697	0.0588065	0.77418				4.95524e-05	0.0227349		0.193104	0.0487389			0.733519	0.0138238		0.535835	0.0605292			0.305021	0.131632		0.844984	-0.289108
	0.26	0.480039	0.000196939		0.26	0.14209	-0.0457721				0.64906	0.577145	0.74195								0.626953	0.596541	0.40882				0.366141	0.0251191		0.300921	-0.0537843			0.464613	0.0319874		0.734477	-0.14729			0.20121	0.15845		0.952446	-0.0208882
	0.27	0.46031	0.000782408		0.27	0.183268	-0.0428041				1.26306	-0.264796	0.756171								3.16366	-0.849542	0.297736				0.106696	0.0652629		0.334172	0.0466539			0.33902	0.169532		0.574818	-0.181763			0.318416	0.0678138		0.629974	-0.0429226
	0.28	0.441021	0.00174097		0.28	0.197115	-0.039605				1.27446	-0.194588	0.538989								3.38171	0.129389	0.697877				0.201877	0.0639975		0.939201	0.110115			0.301878	0.00509225		0.788167	-0.18344			0.297095	0.119269		0.0429535	0.038758
	0.29	0.422344	0.00304874		0.29	0.202252	-0.0363489				6.1035	1.27402	0.605313								1.68846	0.427779	0.794551				0.439878	-0.209666		0.901214	-0.0573861			0.221246	0.0248684		0.947484	0.466753			0.357614	0.0836035		0.00757695	0.194312
	0.3	0.404403	0.00467572		0.3	0.20365	-0.0330828				6.27648	0.670513	0.553566								3.72921	-0.462439	0.765807				0.202608	0.0436584		0.246762	-0.176363			0.680349	-0.131065		0.220462	0.20869			0.828929	-0.0723745		0.646606	-0.057364
	0.31	0.387273	0.0065883		0.31	0.203117	-0.0298268				2.63754	-0.614106	0.633166								5.14984	-1.2384	0.247229				0.837689	0.197884		0.988478	0.188227			0.373378	0.0997528		0.363704	-0.015603			0.357797	0.172301		0.51271	-0.186166
	0.32	0.370986	0.00875142		0.32	0.201458	-0.0265922				3.0023	-0.167611	0.537374								2.87174	0.243091	0.64704				0.875403	0.103648		0.963575	0.123363			0.392385	0.0490119		0.794239	0.16495			0.241215	-0.00409627		0.954469	-0.162501
	0.33	0.355539	0.0111305		0.33	0.199084	-0.0233872				0.776985	-0.11365	0.678596								1.57067	1.00399	0.690092				0.257319	-0.100201		0.71378	0.253002			0.512343	0.0518954		0.767267	-0.197759			0.0763711	-0.499304		0.65525	-0.0570731
	0.34	0.340903	0.0136924		0.34	0.196222	-0.0202181				1.47031	0.358666	0.373901								3.50917	0.651491	0.255439				0.15466	0.0036378		0.700446	0.22617			0.987653	-0.472302		0.343856	0.0337667			0.318698	0.165135		0.85232	-0.0443194
	0.35	0.327034	0.0164066		0.35	0.193013	-0.0170907				2.79843	-0.494315	0.189887								3.92096	-0.675677	0.61358				0.0461352	0.0777344		0.12809	-0.0688327			0.575502	-0.0426392		0.649638	-0.112235			0.790722	-0.0159392		0.636104	0.0181987
	0.36	0.313877	0.019245		0.36	0.189544	-0.0140097				1.26192	0.0043157	0.503128								3.14253	-0.180902	0.814276				0.623488	0.0638878		0.687564	0.0136914			0.882083	-0.491191		0.364764	0.0861006			0.418329	0.0459037		0.415405	0.227169
	0.37	0.301373	0.0221825		0.37	0.185873	-0.0109798				6.04462	0.673879	0.58296								4.45177	0.43743	0.245422				0.762723	0.278845		0.91066	0.087541			0.251128	0.277641		0.59935	0.0432309			0.0607292	-0.287387		0.179788	-0.453534
	0.38	0.289463	0.0251966		0.38	0.182041	-0.00800502				1.68983	-0.139066	0.845436								4.74037	-0.028605	0.624743				0.63623	0.411526		0.978459	0.106346			0.219307	0.0852149		0.564686	0.134247			0.39538	0.0555639		0.695478	-0.032262
	0.39	0.278091	0.0282672		0.39	0.178076	-0.00508921				6.09491	1.57331	0.552235								2.7961	-0.814363	0.0593288				0.39847	-0.0692617		0.0757843	0.139244			0.370864	0.121716		0.61559	-0.126915			0.704291	0.0451419		0.561715	-0.142055
	0.4	0.267202	0.0313766		0.4	0.174	-0.0022359				0.739389	0.176981	0.447925								2.10344	1.6158	0.282667				0.311494	-0.0141757		0.192957	0.0624666			0.395139	0.0696564		0.446998	0.0052457			0.314066	0.105554		0.698227	-0.126037
	0.41	0.256749	0.0345088		0.41	0.169826	0.00055167				4.52233	1.15921	0.377564								3.50452	-0.385305	0.529345				0.776314	-0.017506		0.211849	0.0820237			0.598094	0.0805078		0.420477	-0.118145			0.754237	0.0786826		0.0910082	0.440313
	0.42	0.246687	0.0376497		0.42	0.165567	0.00327055				1.01303	0.0488166	0.700283								0.266248	-0.437087	0.611053				0.921142	-0.173252		0.187577	-0.0671878			0.765868	-0.221981		0.81065	0.109953			0.415501	0.0386273		0.872523	0.484054
	0.43	0.236974	0.0407866		0.43	0.161231	0.00591803				1.60289	-0.258736	0.748871								5.389	-0.862019	0.328079				0.455	-0.0487701		0.559946	-0.287829			0.165503	0.158066		0.533851	0.145672			0.737556	0.0817569		0.0740135	0.278406
	0.44	0.227576	0.0439082		0.44	0.156826	0.00849169				1.28574	0.517373	0.230948								5.09257	-1.62632	0.392804				0.24622	-0.0919469		0.813894	0.142897			0.226951	0.0181801		0.128929	0.211737			0.850944	0.0230928		0.675248	0.0149169
	0.45	0.218459	0.0470043		0.45	0.152357	0.0109894				1.61131	-0.20347	0.630647								6.17742	1.85089	0.243171				0.425443	0.14809		0.329336	0.044646			0.519582	0.0351977		0.333993	-0.0116181			0.327182	0.0909537		0.153681	-0.48097
	0.46	0.209596	0.0500655		0.46	0.147828	0.0134091				3.79408	0.838149	0.511278								2.41845	0.234367	0.562827				0.265575	-0.119139		0.733237	0.0577872			0.19054	0.0312636		0.302121	0.0711702			0.982242	-0.199784		0.802399	-0.0446275
	0.47	0.200961	0.0530834		0.47	0.143242	0.0157493				1.32308	-1.03451	0.633752								4.13695	0.51996	0.220508				0.847528	0.245506		0.524036	-0.266188			0.720752	-0.0227825		0.347025	0.0727865			0.910604	0.0130004		0.767198	-0.259165
	0.48	0.192531	0.0560503		0.48	0.138604	0.0180084				0.529412	0.386429	0.27585								1.94597	0.435801	0.422023				0.900409	0.113472		0.416444	-0.372784			0.534378	-0.0401415		0.271013	0.138897			0.485033	0.0136145		0.116112	0.262178
	0.49	0.184286	0.0589591		0.49	0.133914	0.0201852				5.76882	2.28641	0.106653								3.88072	-0.701205	0.658333				0.279526	-0.0271005		0.519282	0.139734			0.193497	0.0469024		0.421276	0.101597			0.351468	0.0130474		0.757494	-0.0455518
	0.5	0.176208	0.0618034		0.5	0.129177	0.0222788				2.58583	-0.0319313	0.620163								5.05018	-1.47522	0.691152				0.361692	-0.00588035		0.198842	0.0349328			0.482868	0.0687509		0.306478	0.065533			0.59443	-0.0327586		0.625072	-0.0649026
	0.51	0.168281	0.0645771		0.51	0.124392	0.0242884				0.27114	-0.0217466	0.753444								1.64759	-2.10364	0.720741				0.853578	0.189955		0.841011	0.323941			0.692907	-0.138292		0.0646393	0.291416			0.257328	0.060848		0.15895	-0.3877
	0.52	0.160491	0.0672746		0.52	0.119563	0.0262133				4.62181	0.407947	0.353463								4.56928	-0.982116	0.38995				0.145095	0.00690473		0.399774	0.0629354			0.540409	-0.0493325		0.61724	-0.0880585			0.470322	-0.0170396		0.731313	-0.00803039
	0.53	0.152824	0.0698908		0.53	0.114692	0.0280531				3.88128	0.0215547	0.470179								2.71313	0.317372	0.365568				0.921884	0.314028		0.136235	0.137176			0.662191	-0.210846		0.72777	-0.271976			0.865694	-0.0901584		0.672364	-0.101929
	0.54	0.145269	0.072421		0.54	0.109778	0.0298076				1.21868	0.288246	0.509829								6.10601	-1.73953	0.856038				0.385683	0.0199201		0.0400653	-0.32291			0.72985	0.0675998		0.155356	-0.144237			0.101177	-0.200823		0.0297679	0.174251
	0.55	0.137816	0.0748606		0.55	0.104825	0.0314767				5.21461	1.1039	0.36249								2.34866	0.350243	0.718655				0.310042	0.0691736		0.170463	-0.0104107			0.442612	0.0708856		0.684183	-0.212793			0.932361	0.213137		0.80406	-0.221936
	0.56	0.130455	0.0772055		0.56	0.0998338	0.0330602				1.12584	0.00658356	0.49089								0.767106	0.176554	0.405933				0.285185	-0.153637		0.255465	-0.00228888			0.228941	-0.0221527		0.227045	0.338433			0.285411	0.125094		0.72835	0.126652
	0.57	0.123178	0.0794519		0.57	0.0948057	0.0345586				1.44463	0.244177	0.418194								2.66568	-0.228151	0.736728				0.105458	0.250339		0.619812	0.41903			0.773072	0.00725751		0.538873	-0.0049317			0.461121	-0.0749429		0.559747	-0.137092
	0.58	0.115977	0.0815961		0.58	0.0897425	0.0359718				2.16847	-0.632722	0.345784								1.95768	0.458512	0.639447				0.140854	-0.0457951		0.739327	-0.427081			0.179985	0.263713		0.768441	0.013209			0.266095	0.140237		0.449446	0.0825351
	0.59	0.108845	0.0836348		0.59	0.0846456	0.0373004				1.49984	0.690283	0.339722								0.252152	3.12	0.240222				0.726573	-0.139202		0.130675	0.0604277			0.248399	0.18196		0.950732	-0.253451			0.114931	0.0759676		0.748585	0.0124236
	0.6	0.101776	0.0855649		0.6	0.0795169	0.0385446				1.16882	0.916816	0.725767								4.84317	-2.45906	0.270126				0.193605	-0.0357109		0.0937668	-0.0992914			0.285058	0.161569		0.474164	-0.105576			0.414807	0.0417189		0.387068	0.154565
	0.61	0.0947624	0.0873836		0.61	0.0743578	0.0397051				4.60702	0.531874	0.474988								1.85174	1.253	0.452342				0.649737	0.139059		0.853649	0.214163			0.758359	-0.00766427		0.61224	0.382585			0.750598	-0.178949		0.229662	0.133019
	0.62	0.0878002	0.089088		0.62	0.0691702	0.0407822				4.92402	1.26542	0.539729								0.743789	-0.531118	0.634725				0.576325	0.217055		0.166701	-0.0947731			0.63136	0.119074		0.329348	0.00140096			0.660506	0.133332		0.531045	0.00370374
	0.63	0.0808839	0.0906758		0.63	0.0639558	0.0417765				0.889077	1.10332	0.499804								2.05683	-0.0412797	0.642416				0.897563	0.352607		0.644488	0.322382			0.515294	-0.00157066		0.651645	-0.222433			0.898378	-0.0174005		0.468782	0.00473481
	0.64	0.0740089	0.0921448		0.64	0.0587163	0.0426886				0.939307	0.0193143	0.280492								3.29022	-0.305672	0.521934				0.294648	-0.00549777		0.101188	-0.0575392			0.970748	0.385726		0.431121	-0.0172871			0.54646	0.0156321		0.116103	0.249671
	0.65	0.0671706	0.0934928		0.65	0.0534538	0.0435191				1.00214	0.126057	0.322622								1.34803	0.0713328	0.504563				0.109679	0.0355512		0.33387	-0.242775			0.501562	-0.0781938		0.734708	-0.168589			0.855151	-0.139233		0.609126	0.0231028
	0.66	0.060365	0.0947179		0.66	0.04817	0.0442685				6.20813	1.86527	0.471235								0.607002	1.10009	0.514839				0.27284	0.00107153		0.668298	-0.460367			0.0740439	0.11958		0.512679	0.108268			0.68185	-0.0230974		0.82111	0.117369
	0.67	0.0535882	0.0958186		0.67	0.0428671	0.0449374				5.33346	1.88501	0.21527								2.3621	-1.6928	0.407395				0.517303	-0.202484		0.849394	0.232425			0.50185	-0.0076144		0.848564	-0.0659667			0.567583	-0.0285229		0.35645	-0.0227979
	0.68	0.0468366	0.0967933		0.68	0.0375469	0.0455262				0.730445	0.231263	0.202236								2.42993	-0.267552	0.425287				0.176145	0.0504306		0.643732	-0.388755			0.456117	-0.0272847		0.464355	0.0595825			0.603604	0.107589		0.403921	0.136506
	0.69	0.0401065	0.0976407		0.69	0.0322115	0.0460355				0.259492	-0.115745	0.493128								1.60961	0.498245	0.296254				0.677699	-0.013648		0.268856	0.00202229			0.338718	0.0208624		0.963369	0.0623108			0.601367	0.0870028		0.751094	-0.103146
	0.7	0.0333948	0.0983596		0.7	0.026863	0.0464657				1.60693	-0.265749	0.38978								2.34494	0.765968	0.362288				0.416023	-0.0582563		0.55425	-0.198142			0.434947	0.0158929		0.483487	-0.124847			0.443431	-0.0857563		0.762503	-0.391964
	0.71	0.026698	0.0989491		0.71	0.0215036	0.0468171				5.12215	0.79848	0.639638								1.74978	0.659545	0.966366				0.361951	-0.134879		0.977072	0.152627			0.165577	0.0623699		0.300715	0.0934894			0.325958	0.0607561		0.749697	0.0940007
	0.72	0.0200132	0.0994084		0.72	0.0161355	0.0470901				1.01444	-0.234311	0.540483								2.81599	0.328561	0.658313				0.964707	0.0643502		0.459135	-0.134317			0.997787	0.242716		0.158602	0.392835			0.408725	0.0342962		0.519713	0.070837
	0.73	0.0133372	0.0997369		0.73	0.0107607	0.0472849				1.8842	-0.516106	0.679995								0.16744	0.434754	0.412892				0.904601	0.294613		0.231542	0.0247238			0.451412	0.125899		0.90591	-0.0210287			0.122615	-0.0201195		0.370974	0.0648897
	0.74	0.00666715	0.0999342		0.74	0.00538144	0.0474017				1.27541	-0.801255	0.734242								2.87296	0.15119	0.671653				0.203528	0.0485845		0.0261935	0.0253783			0.60722	-0.0347807		0.364107	0.13296			0.194131	0.104288		0.212598	-0.0356654
	0.75	0	0.1		0.75	0	0.0474406				3.43982	-0.0745401	0.5039								2.13345	0.505018	0.566385				0.644284	-0.136103		0.272659	-0.0563945			0.22117	0.0859097		0.95233	-0.34846			0.895231	0.019069		0.542072	-0.00742907
	0.76	-0.00666715	0.0999342		0.76	-0.00538144	0.0474017				2.63641	-1.44193	0.880304								0.56923	1.85441	0.550348				0.366066	-0.142115		0.167241	0.00528469			0.836903	-0.00677423		0.734761	-0.00886227			0.405634	0.0997765		0.873452	-0.244669
	0.77	-0.0133372	0.0997369		0.77	-0.0107607	0.0472849				0.272281	0.293358	0.361855								0.773141	0.429595	0.571305				0.983652	0.252057		0.395883	0.0103403			0.856021	-0.237433		0.135937	0.19522			0.390351	0.0418775		0.0887348	0.169695
	0.78	-0.0200132	0.0994084		0.78	-0.0161355	0.0470901				2.73081	-1.38237	0.718749								0.205424	-2.03293	0.117559				0.454458	-0.0122706		0.254377	-0.014543			0.52754	0.323929		0.204244	0.227171			0.431587	0.0588056		0.972391	-0.0861357
	0.79	-0.026698	0.0989491		0.79	-0.0215036	0.0468171				2.81958	0.426702	0.272442								0.435266	-0.302166	0.637209				0.0469152	0.0584569		0.327877	-0.152723			0.331319	0.095083		0.54138	-0.090369			0.0732189	0.142592		0.907005	-0.0702773
	0.8	-0.0333948	0.0983596		0.8	-0.026863	0.0464657				0.273436	0.864025	0.589044								1.68832	-0.179812	0.218849				0.0986782	0.0960033		0.503536	-0.225882			0.268317	0.143121		0.886075	0.370893			0.549563	-0.06057		0.109507	0.322029
	0.81	-0.0401065	0.0976407		0.81	-0.0322115	0.0460355				1.30417	-0.14938	0.711601								1.5003	0.657503	0.241908				0.223897	0.00121528		0.426121	0.0503279			0.465843	0.101447		0.468279	0.135224			0.546283	-0.0176127		0.941179	-0.282915
	0.82	-0.0468366	0.0967933		0.82	-0.0375469	0.0455262				1.20169	0.319475	0.25762								0.796858	1.31242	0.497775				0.398341	-0.17687		0.410975	-0.207544			0.103099	0.035125		0.239822	0.0955035			0.572444	-0.0764892		0.322084	0.193039
	0.83	-0.0535882	0.0958186		0.83	-0.0428671	0.0449374				5.98325	0.593322	0.497178								1.26683	0.599745	0.50501				0.157023	-0.0016279		0.919376	-0.215919			0.93422	0.270719		0.735931	0.0372586			0.999189	0.235442		0.0988001	0.325499
	0.84	-0.060365	0.0947179		0.84	-0.04817	0.0442685				4.07352	2.30112	0.256791								2.78872	0.197078	0.764345				0.152701	0.0372298		0.27221	0.0141503			0.465647	0.0268865		0.396448	0.104501			0.161502	0.0664728		0.971041	-0.188216
	0.85	-0.0671706	0.0934928		0.85	-0.0534538	0.0435191				5.2891	0.540262	0.529469								2.32356	0.47843	0.977264				0.326413	-0.0459706		0.903403	0.25411			0.418619	-0.0227938		0.491004	0.083468			0.636441	0.0905372		0.953998	-0.447073
	0.86	-0.0740089	0.0921448		0.86	-0.0587163	0.0426886				5.1826	0.954219	0.18515								2.72103	0.678919	0.374664				0.379469	-0.173803		0.343522	-0.0661392			0.414621	0.0268454		0.979854	0.429657			0.116699	0.16076		0.451562	-0.0376531
	0.87	-0.0808839	0.0906758		0.87	-0.0639558	0.0417765				0.539415	0.13859	0.532345								2.55434	0.466408	0.494122				0.338057	-0.0709567		0.607948	-0.126746			0.448374	0.0969469		0.387528	0.0766344			0.319375	0.0990189		0.525878	-0.0141625
	0.88	-0.0878002	0.089088		0.88	-0.0691702	0.0407822				5.49507	0.0710228	0.420427								4.20514	-0.856906	0.339268				0.262817	0.114834		0.136746	0.0222046			0.612024	0.0215791		0.341079	-0.0442642			0.390507	0.146199		0.468485	0.0603374
	0.89	-0.0947624	0.0873836		0.89	-0.0743578	0.0397051				5.23857	1.23122	0.642335								2.32936	-0.101911	0.586692				0.769686	0.198801		0.594205	-0.383497			0.258627	0.127583		0.796866	-0.0081713			0.205935	0.125428		0.0158901	-0.195624
	0.9	-0.101776	0.0855649		0.9	-0.0795169	0.0385446				0.46346	-0.465878	0.56905								5.89192	0.36325	0.220003				0.109547	0.142801		0.382479	-0.106675			0.197443	0.174349		0.280215	0.0265552			0.245425	-0.0135827		0.514481	0.0241029
	0.91	-0.108845	0.0836348		0.91	-0.0846456	0.0373004				3.48357	0.399102	0.770762								4.35002	0.105735	0.139989				0.372741	0.0153681		0.719503	-0.306163			0.216698	-0.160622		0.329105	0.0767682			0.172953	0.173529		0.0624204	0.111691
	0.92	-0.115977	0.0815961		0.92	-0.0897425	0.0359718				5.84568	0.360679	0.377375								4.23224	-0.700359	0.536107				0.200249	-0.0248382		0.0562189	0.154378			0.587276	0.0512382		0.930208	0.296518			0.33508	0.043885		0.0672397	-0.451492
	0.93	-0.123178	0.0794519		0.93	-0.0948057	0.0345586				3.29036	-0.490488	0.572339								1.47747	1.28652	0.748038				0.539674	-0.191921		0.767703	-0.224428			0.500091	0.156866		0.5302	-0.0530069			0.69087	-0.0133537		0.559799	0.158736
	0.94	-0.130455	0.0772055		0.94	-0.0998338	0.0330602				6.17184	0.805107	0.77974								4.77078	0.869807	0.983271				0.0554867	-0.00210638		0.774909	0.24912			0.519451	0.0527381		0.610355	0.0748989			0.0567335	0.320719		0.31797	0.0121126
	0.95	-0.137816	0.0748606		0.95	-0.104825	0.0314767				5.60254	0.585221	0.853522								4.87582	-0.338281	0.687442				0.538373	-0.15343		0.254276	-0.160846			0.132047	0.0731164		0.00993491	-0.129603			0.614163	-0.171667		0.53099	-0.0314064
	0.96	-0.145269	0.072421		0.96	-0.109778	0.0298076				2.68993	-0.573372	0.360967								5.1764	-0.155246	0.658967				0.168101	0.062247		0.071733	0.200091			0.836871	-0.365639		0.551929	0.0926569			0.344464	0.0163978		0.196293	0.0258823
	0.97	-0.152824	0.0698908		0.97	-0.114692	0.0280531				2.6229	-0.898156	1.01386								1.32879	1.91337	0.461801				0.052557	-0.111701		0.212226	0.0548781			0.351721	-0.00612626		0.495888	0.271395			0.587542	-0.0838161		0.627503	-0.0369567
	0.98	-0.160491	0.0672746		0.98	-0.119563	0.0262133				4.29287	-0.890039	0.355995								0.388331	-0.244041	0.951415				0.0807281	0.0802496		0.378071	-0.107642			0.228121	0.112696		0.328445	0.0969108			0.106195	0.0319744		0.21192	0.452707
	0.99	-0.168281	0.0645771		0.99	-0.124392	0.0242884				1.01879	-0.282887	0.634601								0.388432	-1.9979	0.387882				0.156124	-0.00979292		0.263653	0.00419247			0.360692	0.271752		0.684821	-0.0950424			0.0976369	0.202371		0.660759	0.212409
	0	-0.16399	0.056619		0	-0.115447	0.0197862				3.07027	-0.868823	0.349107								5.50912	-1.35386	0.238424				0.169157	0.0144671		0.866552	0.427277			0.510483	0.0928204		0.681338	0.00234632			0.163439	0.148092		0.203678	0.0527286
	0.01	-0.17141	0.0533425		0.01	-0.119299	0.0175351				3.44173	-1.52138	0.520731								6.1774	-0.602476	0.587798				0.07827	-0.0067667		0.180747	0.106686			0.184812	0.194979		0.565679	-0.083557			0.210568	-0.045851		0.709378	-0.174698
	0.02	-0.178977	0.0499818		0.02	-0.123043	0.0151964				0.287938	1.21646	0.395621								5.28246	-1.13393	0.236935				0.179265	0.0594512		0.192356	0.0983828			0.34473	0.0760598		0.724884	-0.196482			0.7225	0.157456		0.549212	0.119858
	0.03	-0.186708	0.0465431		0.03	-0.126669	0.0127716				1.30324	-1.0418	0.448912								3.81612	-0.362697	0.331959				0.943168	0.105417		0.464701	-0.286936			0.965377	-0.360198		0.656437	0.028803			0.159553	0.114095		0.902045	0.0806648
	0.04	-0.194622	0.0430326		0.04	-0.130165	0.0102625				5.61557	0.675928	0.404931								0.202608	-0.42608	0.512892				0.0470617	0.0665665		0.403369	-0.11124			0.305126	0.0338262		0.0118515	0.261451			0.641783	-0.205509		0.403218	-0.0616431
	0.05	-0.202745	0.0394575		0.05	-0.133516	0.00767133				3.59341	-1.09276	0.346745								1.78949	1.14625	0.249247				0.33466	0.0013338		0.405008	0.0541476			0.314189	-0.0383907		0.40898	0.283591			0.423716	-0.117315		0.617158	-0.0929903
	0.06	-0.211102	0.0358254		0.06	-0.136706	0.00500054				4.78229	1.40676	0.666956								0.164651	-1.13781	0.499783				0.276142	-0.0725103		0.464293	0.336883			0.316136	0.0219131		0.448403	0.183899			0.479046	0.0789031		0.305207	0.0432994
	0.07	-0.219726	0.0321447		0.07	-0.139713	0.00225309				5.65785	1.36642	0.527106								0.525623	2.99256	0.503736				0.903944	0.190656		0.644768	0.0717149			0.222852	0.0633823		0.777798	-0.256131			0.0421706	0.0576956		0.532409	-0.142577
	0.08	-0.228653	0.0284249		0.08	-0.142514	-0.000567611				0.575512	-0.89384	0.268525								5.80255	-0.399127	0.297185				0.103604	0.0855348		0.139645	-0.0110518			0.798299	-0.466612		0.578762	0.0258998			0.329802	0.0683324		0.461707	0.0186411
	0.09	-0.237927	0.0246763		0.09	-0.145076	-0.00345764				0.456107	0.527748	0.240043								4.99172	-0.913182	0.332191				0.115588	0.0155216		0.413391	-0.0116361			0.0154772	0.312002		0.255234	0.139815			0.0363176	0.272041		0.0129968	0.334745
	0.1	-0.247597	0.0209109		0.1	-0.147361	-0.00641245				2.93631	-0.316394	0.295626								2.71343	-0.74047	0.324065				0.419563	-0.179229		0.033972	0.101013			0.747588	-0.0534277		0.244165	0.10213			0.868524	-0.070401		0.955154	0.0905675
	0.11	-0.257724	0.0171422		0.11	-0.149321	-0.00942679				5.48566	2.65378	0.189758								6.12599	-1.04586	0.384337				0.375178	0.0440957		0.212523	-0.110012			0.908692	-0.0421905		0.989352	-0.303659			0.579198	0.0620233		0.547758	-0.31531
	0.12	-0.268377	0.0133855		0.12	-0.150892	-0.0124945				2.95274	-1.83491	0.768164								2.55555	-0.039622	0.4864				0.459091	-0.0751244		0.432129	-0.00159664			0.372227	-6.25633e-05		0.594961	-0.0426818			0.733546	-0.141466		0.718297	-0.497411
	0.13	-0.279637	0.009659		0.13	-0.151994	-0.0156084				4.78765	-1.52325	0.359296								4.27513	-0.0684798	0.454874				0.0522064	0.152015		0.646181	-0.14003			0.768033	-0.119337		0.606251	-0.0562577			0.952871	-0.281291		0.00762393	-0.201875
	0.14	-0.2916	0.00598364		0.14	-0.152519	-0.0187598				4.96829	2.31985	0.300639								1.42816	-0.705805	0.506009				0.305677	-0.00279441		0.915738	0.221181			0.325672	0.149505		0.397774	0.0531045			0.620702	-0.0404166		0.622725	-0.0558172
	0.15	-0.304376	0.00238426		0.15	-0.152324	-0.0219382				0.492283	0.851816	0.504152								1.48427	-0.234169	0.573575				0.0569336	0.321011		0.841893	0.498361			0.865922	0.00821166		0.164312	0.14497			0.226203	0.0832607		0.772647	-0.214307
	0.16	-0.318089	-0.00110972		0.16	-0.151215	-0.0251302				0.673398	0.102759	0.421344								2.61535	-0.512878	0.413025				0.328923	-0.109396		0.639356	0.0825273			0.58883	-0.0677147		0.17226	0.224059			0.772295	-0.420389		0.19431	0.209006
	0.17	-0.332878	-0.00446335		0.17	-0.148919	-0.0283188				1.41923	-1.15532	0.623644								3.65743	-0.836091	0.280604				0.318539	0.0400346		0.450557	-0.219294			0.377987	0.134125		0.464179	0.0751438			0.639062	-0.0610899		0.498201	0.00232437
	0.18	-0.348889	-0.00763517		0.18	-0.145054	-0.0314808				1.60643	-0.0494845	0.877359								4.47733	-1.11933	0.350263				0.966677	0.0958245		0.648755	-0.497945			0.918238	0.360715		0.801659	0.177784			0.410899	0.0642178		0.899473	0.0023046
	0.19	-0.366264	-0.0105765		0.19	-0.139073	-0.0345842				1.31949	-0.559745	0.555679								3.97587	-1.46282	0.249281				0.558373	0.0634189		0.629718	-0.307188			0.421718	0.0689287		0.181029	0.258103			0.557159	-0.0263498		0.212164	0.184535
	0.2	-0.385123	-0.0132312		0.2	-0.130181	-0.037582				3.47729	-1.45333	0.363472								2.02831	0.215731	0.463802				0.0829773	0.00279929		0.325259	0.0495107			0.254391	0.0454003		0.00900746	0.191294			0.189582	-0.0319855		0.308006	0.23917
	0.21	-0.405533	-0.0155365		0.21	-0.117249	-0.0404035				3.24869	-0.926849	0.946852								1.58528	0.789574	0.421101				0.291004	-0.0527804		0.0867452	0.105809			0.914262	-0.462588		0.507289	-0.0393755			0.603279	-0.0620068		0.669792	-0.139513
	0.22	-0.427466	-0.0174259		0.22	-0.0987621	-0.0429397				1.96776	-0.720754	0.600066								3.294	-0.546022	0.415672				0.00888299	0.206899		0.938598	0.147763			0.398702	0.10417		0.75556	-0.210194			0.615042	-0.13579		0.42814	0.0291126
	0.23	-0.450762	-0.0188342		0.23	-0.0730617	-0.0450255				3.31202	-1.26272	0.346683								5.21675	-1.27876	0.66319				0.204688	0.0492892		0.193213	0.0644904			0.198326	0.121975		0.347514	0.200325			0.161578	0.0016585		0.422476	0.0690322
	0.24	-0.475098	-0.0197051		0.24	-0.0394069	-0.0464362				2.8581	-0.0109323	0.824648								1.63711	0.530024	0.709342				0.551883	-0.317193		0.49633	0.0577462			0.438468	0.112035		0.623306	0.0187398			0.373876	0.0666348		0.814651	-0.125595
	0.25	-0.5	-0.02		0.25	0	-0.0469413				2.39152	-0.175935	1.03682								1.16282	-0.564039	0.678691				0.356321	0.0752608		0.506147	-0.241284			0.641607	0.0547917		0.85374	0.0415121			0.667591	-0.107993		0.266288	0.0848116
	0.26	0.475098	-0.0197051		0.26	0.0394069	-0.0464362				1.63079	-0.331616	0.803507								4.82598	-1.85796	0.348209				0.581609	-0.14562		0.710808	0.133038			0.0130655	0.206251		0.0491667	0.342228			0.278401	0.158196		0.28681	0.085661
	0.27	0.450762	-0.0188342		0.27	0.0730617	-0.0450255				0.294909	1.57082	0.351312								0.922529	-0.40176	0.440649				0.231161	0.0307646		0.327251	-0.120576			0.401539	0.0132435		0.556497	-0.10993			0.65536	0.0958387		0.369839	-0.0302514
	0.28	0.427466	-0.0174259		0.28	0.0987621	-0.0429397				4.59997	2.11466	0.445115								4.53674	-2.02524	0.499788				0.99796	0.137693		0.0684354	0.00191783			0.311876	0.0223921		0.291061	0.0739637			0.0445824	0.196633		0.123845	0.247677
	0.29	0.405533	-0.0155365		0.29	0.117249	-0.0404035				0.493947	0.918346	0.644163								2.80355	-0.260212	0.479721				0.521878	-0.0366615		0.770148	0.384068			0.270592	0.0225512		0.680979	-0.00889542			0.565035	0.048085		0.640909	-0.227696
	0.3	0.385123	-0.0132312		0.3	0.130181	-0.037582				1.49873	-0.595765	0.588079								0.857196	0.0891802	0.492877				0.309154	0.126115		0.578513	0.0351256			0.629452	0.028144		0.704227	0.25059			0.974494	-0.212573		0.561627	-0.0684525
	0.31	0.366264	-0.0105765		0.31	0.139073	-0.0345842				4.43263	-0.729127	0.673163								2.02738	0.0633981	0.571165				0.356092	-0.0905077		0.803271	-0.109369			0.142584	0.300333		0.150902	0.260021			0.0703621	0.062712		0.369204	-0.0788664
	0.32	0.348889	-0.00763517		0.32	0.145054	-0.0314808				5.56876	1.20766	0.389252								4.31338	-0.832214	0.132677				0.18007	-0.0930979		0.0641465	0.0485994			0.277606	0.186677		0.526444	-0.191371			0.381824	0.041692		0.662198	-0.0339995
	0.33	0.332878	-0.00446335		0.33	0.148919	-0.0283188				6.00707	0.996509	0.379349								0.398935	-0.201698	0.445445				0.3914	-0.117067		0.197869	-0.169967			0.948347	0.363338		0.166145	0.123146			0.183017	0.246619		0.422294	0.0960562
	0.34	0.318089	-0.00110972		0.34	0.151215	-0.0251302				1.80041	-0.816713	0.506219								4.18227	-0.598293	0.37727				0.281455	-0.021129		0.210573	-0.069205			0.0749734	0.124656		0.795845	0.102483			0.44662	-0.0791546		0.0928893	-0.0882628
	0.35	0.304376	0.00238426		0.35	0.152324	-0.0219382				1.46971	-0.699291	0.745718								2.63503	0.884505	0.727067				0.536832	-0.267174		0.597004	-0.0365818			0.152951	0.13243		0.41289	-0.0892259			0.512244	-0.034173		0.319252	0.141162
	0.36	0.2916	0.00598364		0.36	0.152519	-0.0187598				0.466466	0.331901	0.598258								5.52387	-0.468177	0.161397				0.494285	-0.203814		0.28267	-0.096155			0.350402	0.0480384		0.670985	-0.135986			0.35934	0.12344		0.742156	-0.283586
	0.37	0.279637	0.009659		0.37	0.151994	-0.0156084				1.89672	-0.517328	0.568855								4.32422	-0.255793	0.366586				0.310005	-0.23703		0.228026	-0.0399463			0.306418	0.168805		0.456633	0.0848056			0.849499	-0.0915062		0.479723	0.182528
	0.38	0.268377	0.0133855		0.38	0.150892	-0.0124945				6.26313	0.438913	0.531159								5.1538	0.296333	0.398029				0.249036	0.0669843		0.417674	-0.0726459			0.0890569	0.0419987		0.0420475	0.274087			0.889055	-0.062619		0.667468	0.0290452
	0.39	0.257724	0.0171422		0.39	0.149321	-0.00942679				5.03509	1.80217	0.514422								1.58369	-0.761155	0.57621				0.084474	0.007287		0.502815	-0.0682599			0.488236	0.0711401		0.726418	-0.173155			0.48871	-0.00462416		0.0837103	-0.269894
	0.4	0.247597	0.0209109		0.4	0.147361	-0.00641245				3.36251	-1.92638	0.612351								0.422751	0.1105	0.579343				0.170262	-0.121291		0.0685822	0.0303414			0.816548	0.00251172		0.311171	0.0271478			0.371514	0.0889902		0.205025	0.180931
	0.41	0.237927	0.0246763		0.41	0.145076	-0.00345764				2.08563	0.0830197	0.357106								3.0638	0.659536	0.482034				0.237573	-0.0367161		0.610183	-0.181505			0.452833	-0.112545		0.0430001	0.493422			0.913436	-0.0356394		0.51442	0.0238062
	0.42	0.228653	0.0284249		0.42	0.142514	-0.000567611				3.3174	-0.970727	0.389923								0.0283054	-0.257461	0.454801				0.354208	-0.089256		0.456493	0.0901737			0.543563	0.228561		0.599328	0.114606			0.22573	0.300726		0.398369	0.0481442
	0.43	0.219726	0.0321447		0.43	0.139713	0.00225309				1.75089	-0.515485	0.40714								5.58334	0.301949	0.340052				0.21045	-0.0911586		0.553614	-0.124168			0.483963	0.0327056		0.642391	0.0698032			0.234249	0.114594		0.155356	0.365022
	0.44	0.211102	0.0358254		0.44	0.136706	0.00500054				1.5048	0.0225746	0.33944								4.3852	-1.09707	0.600739				0.591501	-0.161898		0.166558	0.112626			0.0804073	0.395011		0.356692	-0.0438884			0.284575	0.193021		0.319331	-0.085232
	0.45	0.202745	0.0394575		0.45	0.133516	0.00767133				6.21869	0.362429	0.384351								3.794	-1.04838	0.606869				0.243998	0.00423175		0.748191	0.249668			0.0366353	0.212645		0.838901	0.0239527			0.0213404	-0.232154		0.936188	-0.407066
	0.46	0.194622	0.0430326		0.46	0.130165	0.0102625				2.62531	-0.0756123	0.659208								3.16104	-0.506721	0.489348				0.353367	0.018494		0.505343	0.0237302			0.115766	0.354712		0.529991	-0.000509923			0.398089	-0.0692522		0.836022	0.0890307
	0.47	0.186708	0.0465431		0.47	0.126669	0.0127716				1.57154	-0.501426	0.452837								4.81683	0.186027	0.932033				0.175525	-0.041008		0.332195	-0.0215885			0.312875	0.189286		0.892673	0.370417			0.941091	-0.35581		0.682118	0.0130709
	0.48	0.178977	0.0499818		0.48	0.123043	0.0151964				2.0093	0.656367	0.41372								0.247668	-0.479312	0.635913				0.290648	0.022185		0.992709	0.0373827			0.249818	0.0801331		0.225215	0.0382093			0.60612	-0.107872		0.843711	-0.128465
	0.49	0.17141	0.0533425		0.49	0.119299	0.0175351				0.932708	-0.288284	0.845627								2.20774	0.683317	0.53055				0.674602	0.0387281		0.446949	-0.0873295			0.991849	-0.149765		0.902137	0.360503			0.0220933	0.100879		0.168613	0.471286
	0.5	0.16399	0.056619		0.5	0.115447	0.0197862				0.389222	0.446153	0.843575								1.70614	0.162494	0.801348				0.37035	-0.0746337		0.522257	-0.278741			0.239099	0.178235		0.941645	0.0678726			0.419843	0.0719742		0.478607	-0.0948375
	0.51	0.1567	0.059806		0.51	0.111495	0.0219485				5.92753	1.2362	0.634738								5.27829	-1.1288	0.53845				0.349036	-0.0390361		0.0978966	0.0428488			0.594704	0.0609197		0.0261399	0.291465			0.292475	0.0483028		0.922831	-0.0346003
	0.52	0.149526	0.0628983		0.52	0.107453	0.0240211				2.82247	0.415909	0.645836								3.77802	-0.908698	0.624385				0.456956	0.259106		0.0446998	0.172415			0.310694	0.129112		0.458785	0.335096			0.272177	0.0903575		0.297031	-0.00650052
	0.53	0.142458	0.0658911		0.53	0.103325	0.0260032				3.00639	-1.18675	0.135926								6.23545	-1.28454	0.535267				0.092266	0.0773017		0.506365	-0.253996			0.150889	0.0835469		0.70733	-0.00900905			0.346304	0.0456882		0.593463	0.27674
	0.54	0.135485	0.06878		0.54	0.0991198	0.0278943				0.535393	0.329406	0.774002								3.28955	-0.0632618	0.681994				0.242427	0.0970013		0.872106	0.322858			0.216161	0.0920702		0.708427	-0.0070943			0.457482	0.0300299		0.313579	0.0206757
	0.55	0.128596	0.0715606		0.55	0.0948412	0.0296941				3.90918	1.18336	0.671363								5.82207	2.13779	0.6272				0.790951	0.172806		0.297671	-0.0647944			0.357491	0.182225		0.358553	0.0675933			0.85332	0.0240058		0.555893	-0.0825496
	0.56	0.121785	0.0742293		0.56	0.0904947	0.0314025				0.418349	0.413673	0.81023								6.16252	0.301265	0.836379				0.82192	0.116083		0.418134	-0.0671124			0.774138	-0.0408362		0.214164	0.0691556			0.403957	0.0796947		0.383318	0.0626288
	0.57	0.115042	0.0767821		0.57	0.0860847	0.0330194				4.15181	1.43716	0.732047								1.87815	0.0358484	0.674167				0.188306	-0.032035		0.907174	0.219311			0.350768	0.102136		0.197497	0.0512817			0.910891	0.054226		0.0521255	-0.492287
	0.58	0.108362	0.0792158		0.58	0.0816155	0.0345451				4.80225	-0.00123936	0.698801								2.29483	0.78789	0.714059				0.274825	0.0533375		0.598319	-0.0502463			0.212499	0.171018		0.147931	0.160731			0.363847	-0.0242781		0.512276	-0.0774141
	0.59	0.101738	0.0815271		0.59	0.0770912	0.0359797				5.32368	0.790891	0.493273								3.97576	0.510016	0.808757				0.936203	0.15635		0.10651	-6.99373e-06			0.308648	0.0635146		0.906578	-0.456045			0.200527	0.123477		0.133737	0.251482
	0.6	0.0951648	0.083713		0.6	0.0725157	0.0373237				2.69525	-0.813186	0.368908								1.48724	0.30937	0.709352				0.696179	0.130052		0.164243	0.00162216			0.958052	-0.329646		0.207944	0.200692			0.102283	0.472261		0.220899	0.163944
	0.61	0.0886375	0.0857707		0.61	0.0678924	0.0385774				3.49212	-0.635476	0.654175								0.703159	-0.0771351	0.601564				0.393687	-0.112425		0.725103	-0.089129			0.846989	-0.301777		0.494851	-0.0320888			0.655137	-0.0871811		0.216778	0.216303
	0.62	0.0821514	0.0876975		0.62	0.0632249	0.0397413				5.24236	0.703449	0.846729								3.6048	-0.256746	0.302172				0.246216	-0.0281167		0.0454502	0.0323674			0.41098	0.213501		0.413985	0.0515762			0.458502	-0.0448357		0.0677873	0.0192815
	0.63	0.0757023	0.0894912		0.63	0.0585166	0.040816				6.22583	0.597171	0.278137								6.15899	-1.02055	0.639091				0.92574	0.245302		0.767564	0.481735			0.368098	0.0627399		0.291161	0.102154			0.377727	0.0667864		0.49003	0.0638517
	0.64	0.0692863	0.0911495		0.64	0.0537709	0.041802				4.31192	0.608343	0.873769								2.30494	0.953907	0.667452				0.599513	0.0328987		0.909542	0.0646139			0.686137	-0.149811		0.551931	0.070191			0.328449	0.17035		0.750927	-0.00537837
	0.65	0.0628998	0.0926702		0.65	0.0489909	0.0426999				2.69282	-1.31915	0.574362								3.38902	-0.00423995	0.860393				0.693826	0.148178		0.58073	0.0755341			0.912044	0.105123		0.269427	0.0629989			0.725956	-0.197354		0.627501	-0.118247
	0.66	0.0565394	0.0940517		0.66	0.0441798	0.0435102				2.23446	0.529806	0.844963								0.171752	-1.88117	0.417034				0.400412	-0.0347672		0.170444	0.0552607			0.999246	0.197977		0.394096	0.0207303			0.578406	0.0666013		0.0392748	-0.311783
	0.67	0.050202	0.0952922		0.67	0.0393409	0.0442336				6.08038	0.645338	0.874258								3.86414	-0.333336	0.39544				0.18324	0.129243		0.502851	-0.270843			0.314949	-0.00626257		0.991908	0.24087			0.713022	-0.153717		0.811833	-0.203167
	0.68	0.0438846	0.0963903		0.68	0.0344773	0.0448704				1.8637	-0.69019	0.623773								5.87369	0.99052	0.578991				0.348096	-0.0560567		0.281169	-0.051092			0.292142	0.0611205		0.750309	0.00716685			0.771297	-0.181281		0.106179	0.171904
	0.69	0.0375844	0.0973446		0.69	0.0295921	0.0454213				1.32896	-0.226058	0.636779								1.54872	1.2894	0.611464				0.301017	-0.0664419		0.220311	0.0913976			0.473401	-0.109643		0.121733	0.145824			0.234397	0.147655		0.514235	-0.14694
	0.7	0.0312986	0.098154		0.7	0.0246883	0.0458866				3.45408	0.389513	0.137607								3.0815	0.29157	0.794069				0.95436	0.279306		0.411822	-0.149732			0.643145	-0.0609941		0.429117	0.0253692			0.236307	0.0979368		0.381573	0.052654
	0.71	0.0250248	0.0988175		0.71	0.0197691	0.0462667				0.884262	-0.0536933	0.412619								4.29065	0.778742	0.420482				0.123185	0.0648778		0.0134289	0.0771385			0.591871	0.154688		0.575045	-0.0203862			0.480926	0.125278		0.722566	-0.011031
	0.72	0.0187604	0.0993344		0.72	0.0148376	0.046562				1.46844	-0.0825396	0.861276								1.92162	0.57663	0.868137				0.989748	0.168596		0.687557	-0.497765			0.687452	-0.210938		0.622222	0.0343153			0.0973772	-0.14396		0.223308	0.301843
	0.73	0.0125031	0.099704		0.73	0.00989689	0.0467728				1.92975	-1.56985	0.394657								0.864346	-0.914822	0.606691				0.223375	0.0484245		0.979283	0.0975189			0.68939	0.0516791		0.959414	-0.259803			0.271829	-0.0435867		0.0331117	0.0933943
	0.74	0.00625039	0.099926		0.74	0.00494999	0.0468992				0.15291	0.442187	0.842267								2.21065	0.0583217	0.629668				0.294128	0.0133733		0.616912	-0.392959			0.46133	0.0770272		0.191082	0.176031			0.225575	-0.156737		0.583819	0.0568037
	0.75	0	0.1		0.75	0	0.0469413				5.684	1.83306	0.724								1.01005	-0.240509	0.561058				0.0713144	0.0551534		0.414112	-0.103102			0.164174	0.20279		0.963302	-0.24304			0.181703	0.26038		0.981143	0.102376
	0.76	-0.00625039	0.099926		0.76	-0.00494999	0.0468992				4.34884	-2.12999	0.733981								0.742322	-0.789506	0.656401				0.220578	-0.0249644		0.235331	0.0113095			0.31907	-0.188038		0.481613	0.00351441			0.247538	0.446169		0.231698	0.34367
	0.77	-0.0125031	0.099704		0.77	-0.00989689	0.0467728				4.91697	2.93959	0.52899								5.2724	-0.0535382	0.578409				0.216981	0.0427741		0.58834	-0.170369			0.171481	0.38446		0.00823283	0.413353			0.314554	0.0934835		0.127026	0.402284
	0.78	-0.0187604	0.0993344		0.78	-0.0148376	0.046562				1.69271	0.357993	0.528773								1.85762	1.60065	0.517386				0.663171	-0.00802535		0.434542	0.0395424			0.324587	-0.315953		0.230373	0.0364584			0.599145	0.400499		0.983766	0.136326
	0.79	-0.0250248	0.0988175		0.79	-0.0197691	0.0462667				3.79796	0.292438	0.581069								1.27106	0.90782	0.256272				0.605142	-0.117729		0.78388	0.238624			0.370883	0.0558167		0.663716	0.0932481			0.570267	-0.00768701		0.109905	-0.129925
	0.8	-0.0312986	0.098154		0.8	-0.0246883	0.0458866				3.091	0.659552	0.54376								3.11318	-0.801915	0.486081				0.297078	-0.129144		0.521636	-0.152352			0.231047	0.183055		0.467218	-0.0246269			0.943348	-0.457042		0.560658	-0.017753
	0.81	-0.0375844	0.0973446		0.81	-0.0295921	0.0454213				5.31951	1.09961	0.407133								3.51415	-0.213801	0.258989				0.319906	-0.0577373		0.678894	0.154729			0.171438	0.059179		0.509026	-0.150069			0.851121	-0.463854		0.553264	0.017148
	0.82	-0.0438846	0.0963903		0.82	-0.0344773	0.0448704				4.37538	-0.538523	0.453901								0.645766	-0.461584	0.295074				0.14859	-0.0246707		0.84918	0.317581			0.890636	0.0327827		0.570389	-0.0384894			0.857535	-0.0259903		0.186271	0.0190305
	0.83	-0.050202	0.0952922		0.83	-0.0393409	0.0442336				0.618616	0.0465182	0.375192								2.69839	-0.251969	0.468042				0.393682	-0.0203918		0.128822	-0.162999			0.649433	-0.184314		0.64671	-0.0246769			0.35109	-0.0129164		0.440887	-0.0634547
	0.84	-0.0565394	0.0940517		0.84	-0.0441798	0.0435102				0.354044	0.300186	0.542455								4.47012	0.32073	0.667699				0.251144	-0.126299		0.408978	-0.00180734			0.271651	0.0950104		0.221391	0.13884			0.152591	0.154307		0.662804	0.155323
	0.85	-0.0628998	0.0926702		0.85	-0.0489909	0.0426999				0.417415	0.235226	0.671739								2.00568	0.167148	0.379626				0.126203	-0.0171162		0.362419	-0.177575			0.952192	0.137074		0.861277	-0.0824734			0.142434	0.42472		0.0922159	0.100909
	0.86	-0.0692863	0.0911495		0.86	-0.0537709	0.041802				1.34927	0.66964	0.666328								1.36672	0.61238	0.472822				0.305386	0.0413702		0.0242376	0.113015			0.394395	0.0521727		0.193869	0.132062			0.8312	-0.297603		0.551443	-0.0280715
	0.87	-0.0757023	0.0894912		0.87	-0.0585166	0.040816				0.712753	0.219406	0.289527								3.98252	-0.546038	0.300166				0.13829	0.0115246		0.36721	-0.236782			0.991435	0.270114		0.249184	0.149645			0.440041	0.0529463		0.475777	-0.176867
	0.88	-0.0821514	0.0876975		0.88	-0.0632249	0.0397413				1.38174	0.198955	0.981574								0.208834	0.259623	0.450681				0.364443	-0.00013344		0.681154	-0.337937			0.688138	0.021355		0.610609	-0.143297			0.426532	-0.150923		0.558234	0.16949
	0.89	-0.0886375	0.0857707		0.89	-0.0678924	0.0385774				1.67284	-0.455771	0.228915								4.04264	-0.735461	0.287193				0.240986	0.101751		0.435005	0.0457154			0.256196	0.145261		0.703792	-0.131406			0.0813708	-0.188344		0.631273	-0.0799016
	0.9	-0.0951648	0.083713		0.9	-0.0725157	0.0373237				0.805395	0.56114	0.501045								1.77381	0.729117	0.418517				0.311055	0.0759944		0.371813	0.173028			0.154767	0.0983656		0.50315	0.0569327			0.98238	-0.18165		0.584451	-0.0670921
	0.91	-0.101738	0.0815271		0.91	-0.0770912	0.0359797				3.41544	-0.166497	0.724509								2.16707	0.878414	0.355072				0.275469	-0.0536864		0.520356	0.0357601			0.302556	0.106393		0.761202	-0.0157957			0.222208	0.429286		0.44866	-0.0416216
	0.92	-0.108362	0.0792158		0.92	-0.0816155	0.0345451				0.508589	1.3854	0.335828								1.32542	1.83172	0.462727				0.03275	0.110441		0.0884121	0.12511			0.16663	0.122651		0.908964	0.360624			0.415613	0.0397323		0.602119	0.026782
	0.93	-0.115042	0.0767821		0.93	-0.0860847	0.0330194				3.26854	-1.54172	0.241148								0.103001	0.0934282	0.367441				0.0599417	0.0398652		0.241506	0.0373049			0.375371	0.0486797		0.554432	-0.056651			0.430778	0.0862325		0.093242	-0.16329
	0.94	-0.121785	0.0742293		0.94	-0.0904947	0.0314025				0.45373	0.288521	0.160283								0.788177	-0.403554	0.0878857				0.45589	-0.0427694		0.636256	0.494444			0.0355246	-0.0393956		0.48455	-0.135941			0.455752	0.0614683		0.51503	-0.0771406
	0.95	-0.128596	0.0715606		0.95	-0.0948412	0.0296941				5.80439	0.796259	0.536285								2.69102	0.948922	0.298268				0.000909929	0.0905587		0.331316	-0.0220252			0.234942	0.0227395		0.301848	0.188396			0.851897	0.0601315		0.529993	0.0898054
	0.96	-0.135485	0.06878		0.96	-0.0991198	0.0278943				1.58623	-0.355899	0.464062								5.01758	-2.67898	0.576366				0.139262	0.0495741		0.904446	0.15609			0.156314	0.0886787		0.700848	0.148086			0.315829	0.0936962		0.214968	0.114734
	0.97	-0.142458	0.0658911		0.97	-0.103325	0.0260032				0.426734	0.151905	0.515905								3.93863	-0.346758	0.156191				0.968168	0.149989		0.598303	-0.347144			0.441261	0.0604643		0.271189	0.143299			0.337063	0.0946721		0.538809	0.425925
	0.98	-0.149526	0.0628983		0.98	-0.107453	0.0240211				0.200261	0.589631	0.985867								3.75831	0.410714	0.363391				0.0851241	0.078677		0.695047	0.11377			0.247047	0.116817		0.105719	0.2215			0.109681	-0.123387		0.381935	-0.0279645
	0.99	-0.1567	0.059806		0.99	-0.111495	0.0219485				6.00493	0.863762	0.751401								1.68141	1.07955	0.393656				0.302283	-0.0771431		0.736205	0.312953			0.319525	0.0437385		0.639106	0.0373389			0.318217	0.0641519		0.349976	0.152671
	0	-0.1528	0.0520656		0	-0.104146	0.0177836				5.7024	1.53432	0.292201								1.33627	-0.274184	0.281152				0.520674	0.0969082		0.0587617	-0.24827			0.88836	-0.0964317		0.253668	0.0760103			0.692736	-0.163761		0.465733	0.088
	0.01	-0.159564	0.04841		0.01	-0.107296	0.0154235				1.90743	-0.807549	0.193549								0.241696	-1.59715	0.349682				0.265818	0.00882411		0.00454018	0.495384			0.966307	0.43894		0.704532	0.0342379			0.818807	-0.114853		0.205914	0.0423463
	0.02	-0.166442	0.0446531		0.02	-0.110296	0.0129752				0.745301	0.337776	1.00171								2.98823	-0.62842	0.366126				0.339495	-0.0976675		0.0286098	0.144053			0.534557	0.0701999		0.411172	0.000748069			0.33513	0.0244514		0.684077	-0.127103
	0.03	-0.173449	0.0408001		0.03	-0.113131	0.0104409				2.30737	-0.519633	0.58107								1.42417	1.10007	0.245709				0.168094	0.0197985		0.968658	0.302062			0.193898	-0.0736293		0.0944469	0.436069			0.418462	-0.101367		0.411848	0.0345711
	0.04	-0.180602	0.0368566		0.04	-0.115783	0.00782353				4.18242	-3.12305	0.548373								0.843692	0.883329	0.306553				0.449598	-0.194128		0.388897	-0.157372			0.36423	0.0601543		0.521246	-0.0900986			0.175143	-0.255528		0.252964	0.137106
	0.05	-0.187923	0.0328288		0.05	-0.118233	0.00512627				6.07531	0.674113	0.854119								0.69381	-0.0200885	0.423157				0.281574	-0.0204343		0.78916	0.0991471			0.300351	0.12561		0.806158	-0.130497			0.0996849	-0.424502		0.947022	-0.317516
	0.06	-0.195435	0.0287231		0.06	-0.120455	0.00235301				0.283032	0.623128	0.654063								0.957686	2.08128	0.209963				0.128672	0.105701		0.556994	-0.0991821			0.140606	0.227339		0.761386	-0.335852			0.877047	-0.145672		0.784337	0.0320011
	0.07	-0.203166	0.0245468		0.07	-0.122421	-0.000491696				2.96053	0.841977	0.185777								1.55211	0.927878	0.414818				0.210824	0.000929468		0.904889	0.031095			0.0821712	0.265462		0.205413	0.139683			0.191299	0.0247161		0.451625	-0.000739094
	0.08	-0.211152	0.0203075		0.08	-0.124097	-0.00340256				0.290253	0.525262	1.02498								0.195575	0.414458	0.391299				0.0133719	0.0923152		0.255776	-0.0220751			0.305024	-0.234279		0.702137	0.0184477			0.821744	-0.269694		0.0686664	0.133735
	0.09	-0.219435	0.0160141		0.09	-0.125442	-0.00637337				1.16088	-0.749227	0.957327								2.44562	0.29827	0.430589				0.164017	-0.0892376		0.504821	-0.117781			0.346921	0.0512056		0.570441	-0.0684459			0.300321	0.0285431		0.100101	0.202675
	0.1	-0.228064	0.0116762		0.1	-0.126404	-0.00939688				1.99541	-1.43203	0.315896								0.222674	-3.03642	0.328703				0.964263	-0.278396		0.78485	-0.227945			0.537263	0.152636		0.391144	0.139515			0.224198	-0.479922		0.378232	0.31876
	0.11	-0.237103	0.00730501		0.11	-0.126923	-0.0124645				0.517194	0.805421	0.840313								1.9134	1.39564	0.400803				0.309149	0.0164369		0.964298	0.176844			0.839223	-0.137549		0.339986	0.0983626			0.121742	0.128871		0.407069	0.110374
	0.12	-0.246627	0.00291324		0.12	-0.126924	-0.0155662				4.81635	1.62045	0.614331								1.99365	0.827551	0.387878				0.567687	0.0192455		0.211444	0.489794			0.736448	-0.168932		0.255275	0.273864			0.176368	-0.0178783		0.123664	0.0844949
	0.13	-0.256731	-0.00148402		0.13	-0.126312	-0.0186898				0.372233	0.635864	0.562698								2.62837	0.00650372	0.569487				0.0790377	0.0745381		0.193508	0.103849			0.947047	-0.317117		0.635089	-0.0245785			0.437662	0.0106817		0.986183	-0.292803
	0.14	-0.267535	-0.00586877		0.14	-0.124973	-0.0218207				1.30273	-0.735465	0.451945								2.59278	-0.32229	0.86275				0.0447224	0.136815		0.276549	-0.101139			0.894162	-0.485184		0.790547	-0.161802			0.541433	-0.0185734		0.309134	0.06699
	0.15	-0.279187	-0.010219		0.15	-0.12276	-0.0249409				0.468402	0.599848	0.603246								1.40472	-1.19476	0.825648				0.421061	-0.0910623		0.304584	-0.499988			0.33203	0.0579728		0.933323	-0.334375			0.195669	0.0599494		0.691085	-0.176986
	0.16	-0.291875	-0.0145076		0.16	-0.119493	-0.0280285				6.04935	1.05471	0.596561								5.49235	-1.28045	0.712893				0.139678	0.00648353		0.152057	0.0318319			0.414877	0.116819		0.183475	0.157681			0.0311902	0.123557		0.23551	0.214662
	0.17	-0.305836	-0.0186998		0.17	-0.114946	-0.0310555				1.97753	0.486303	0.875337								0.731893	-0.486046	0.494				0.375997	0.035134		0.945199	0.161665			0.448301	0.126227		0.989942	-0.402911			0.18471	0.0631355		0.285579	0.114781
	0.18	-0.321363	-0.0227515		0.18	-0.108844	-0.0339868				0.946063	-0.166425	0.324497								0.592845	2.41974	0.468577				0.317378	-0.0561699		0.281986	-0.0140417			0.0183654	0.348701		0.167447	0.0723442			0.126139	-0.151248		0.924126	0.0681726
	0.19	-0.33881	-0.026605		0.19	-0.100859	-0.0367772				0.69414	0.449605	0.652156								6.04706	0.021284	0.419097				0.948125	0.0512088		0.86255	0.0904783			0.699938	-0.0552073		0.538978	-0.187882			0.0380153	0.122347		0.545879	-0.306273
	0.2	-0.358588	-0.0301853		0.2	-0.0906247	-0.0393693				0.395573	1.64408	0.307772								2.64254	0.28584	0.920094				0.887751	0.105732		0.143803	0.056431			0.278405	0.0833167		0.48851	0.0951847			0.216034	0.0381055		0.025191	-0.0310013
	0.21	-0.381118	-0.0333962		0.21	-0.0777774	-0.0416909				5.39887	1.58542	0.470983								3.93986	-0.519822	0.341591				0.960612	0.115937		0.271273	0.0221928			0.259631	-0.0581873		0.499174	0.0684202			0.361963	-0.0946851		0.157468	0.184772
	0.22	-0.406733	-0.0361182		0.22	-0.0620546	-0.0436542				0.932519	0.287495	0.344233								2.2408	-0.430358	0.687853				0.281411	-0.0424037		0.324881	0.0290828			0.184151	0.124986		0.0778235	0.172248			0.862225	-0.0269244		0.0842185	0.424711
	0.23	-0.435494	-0.0382133		0.23	-0.0434553	-0.0451611				2.00464	-0.259014	0.308426								1.39231	0.363747	0.420939				0.170801	-0.0425463		0.150746	-0.0142207			0.314622	0.227123		0.0304575	0.347248			0.349957	-0.0578166		0.720507	-0.35551
	0.24	-0.466951	-0.0395431		0.24	-0.0224339	-0.0461147				1.73118	-0.506463	0.0584573								2.47276	0.531333	0.652722				0.765602	0.235298		0.25114	0.269893			0.185905	0.0874808		0.602218	-0.0378662			0.731157	-0.0952639		0.901069	-0.0697081
	0.25	-0.5	-0.04		0.25	0	-0.0464419				2.75273	-0.0407977	0.473151								4.3503	-0.958525	0.28133				0.0621448	0.114317		0.376819	-0.258239			0.0284059	0.193913		0.780535	0.00954805			0.404496	0.0698963		0.39824	0.126389
	0.26	0.466951	-0.0395431		0.26	0.0224339	-0.0461147				2.04381	0.408787	0.42548								1.17567	-2.3702	0.44762				0.103571	0.103285		0.184316	0.0045492			0.759208	0.0922325		0.981852	0.287945			0.306601	0.129127		0.390303	-0.0780899
	0.27	0.435494	-0.0382133		0.27	0.0434553	-0.0451611				0.234557	1.04794	0.613688								2.44275	0.204272	0.429363				0.172064	0.12027		0.106653	0.00749331			0.971356	0.296002		0.6309	-0.0465267			0.595056	0.0846342		0.0358168	-0.0740469
	0.28	0.406733	-0.0361182		0.28	0.0620546	-0.0436542				1.53476	0.31886	0.490053								0.739259	-0.44272	0.230199				0.306056	0.0115301		0.593722	-0.450236			0.095779	0.124073		0.913299	0.271715			0.934324	-0.478788		0.469452	0.00346061
	0.29	0.381118	-0.0333962		0.29	0.0777774	-0.0416909				2.47997	0.154585	0.599345								2.05918	0.219062	0.170738				0.81883	-0.184428		0.902189	0.306685			0.00954145	0.198174		0.377625	0.10508			0.559722	0.0303857		0.817099	-0.196068
	0.3	0.358588	-0.0301853		0.3	0.0906247	-0.0393693				5.38779	0.667521	0.612951								0.865554	0.76959	0.121248				0.139807	0.06732		0.351943	0.105926			0.322724	0.141168		0.74384	-0.00166255			0.749878	0.19005		0.404272	-0.0106702
	0.31	0.33881	-0.026605		0.31	0.100859	-0.0367772				4.28537	0.0543884	0.37006								0.599585	2.86463	0.307756				0.820214	0.130982		0.311075	-0.0168712			0.874334	-0.168709		0.470362	0.00718324			0.992978	0.0245765		0.648437	0.111369
	0.32	0.321363	-0.0227515		0.32	0.108844	-0.0339868				1.95326	0.310247	0.568329								5.93863	1.67755	0.891971				0.292396	-0.159634		0.316214	-0.127259			0.421187	0.0299508		0.304171	0.0270255			0.979367	0.190081		0.0551693	0.438006
	0.33	0.305836	-0.0186998		0.33	0.114946	-0.0310555				0.615408	-0.0120451	0.431806								5.91994	-0.532953	0.303771				0.661606	-0.146811		0.0587904	0.104182			0.444536	0.115151		0.623321	-0.0618845			0.302842	-0.064644		0.0613544	-0.142314
	0.34	0.291875	-0.0145076		0.34	0.119493	-0.0280285				5.29134	0.977864	0.510862								0.00468907	-0.627178	0.721435				0.432892	-0.0523517		0.518267	-0.220123			0.760445	-0.111044		0.415117	0.387485			0.325084	0.0579882		0.0335617	0.205262
	0.35	0.279187	-0.010219		0.35	0.12276	-0.0249409				5.95312	2.5251	0.116864								2.99615	-0.118191	0.408128				0.714933	0.0066493		0.773939	0.117787			0.539149	-0.0454073		0.38209	0.315548			0.961332	-0.13967		0.295611	0.060933
	0.36	0.267535	-0.00586877		0.36	0.124973	-0.0218207				2.39533	-1.15883	0.337948								3.93453	0.374188	0.362096				0.701762	0.402495		0.241557	-0.0379939			0.222943	0.166608		0.708162	-0.143204			0.0603817	0.450451		0.0276239	0.328924
	0.37	0.256731	-0.00148402		0.37	0.126312	-0.0186898				0.0575274	1.06812	0.488766								5.78648	-0.186503	0.660293				0.214143	0.0687085		0.510829	-0.416899			0.133734	0.290038		0.396623	0.112806			0.113129	0.0431676		0.377435	-0.128644
	0.38	0.246627	0.00291324		0.38	0.126924	-0.0155662				0.9826	-0.285204	0.217535								0.683674	0.0831346	1.02513				0.322432	-0.0077155		0.43691	-0.080981			0.580056	-0.142145		0.769212	0.0446448			0.979453	0.270505		0.627241	-0.104668
	0.39	0.237103	0.00730501		0.39	0.126923	-0.0124645				1.62647	-0.255012	0.230229								6.13314	0.260744	0.685618				0.201258	-0.0787788		0.341923	0.0877971			0.798856	-0.0374057		0.514298	0.00593405			0.187967	0.172237		0.283694	0.244569
	0.4	0.228064	0.0116762		0.4	0.126404	-0.00939688				1.61101	0.628282	0.264716								4.30849	-0.0738628	0.449302				0.109729	0.0142037		0.726167	-0.196243			0.480815	0.0456123		0.676917	0.0171583			0.32772	0.0836884		0.158214	-0.390358
	0.41	0.219435	0.0160141		0.41	0.125442	-0.00637337				1.14175	-0.0320316	0.182316								0.450287	-0.197274	0.497265				0.972053	0.23826		0.69034	-0.19563			0.0639284	-0.374133		0.579817	0.0487591			0.974067	0.0308101		0.697824	-0.0706147
	0.42	0.211152	0.0203075		0.42	0.124097	-0.00340256				6.04724	0.734562	0.12842								2.57347	0.218556	0.832517				0.30567	-0.087071		0.171436	-0.0830022			0.0991052	0.252131		0.146427	0.226601			0.172688	0.329968		0.0369413	0.0105634
	0.43	0.203166	0.0245468		0.43	0.122421	-0.000491696				0.794234	0.191436	0.40453								5.66725	0.297905	0.220977				0.287426	-0.0665401		0.0338161	0.142386			0.345933	0.13203		0.78938	-0.0265594			0.214557	0.367433		0.094349	-0.0280051
	0.44	0.195435	0.0287231		0.44	0.120455	0.00235301				4.36526	0.283073	0.498647								5.67939	-0.0174559	0.453125				0.0383662	0.0578174		0.482565	-0.137669			0.267897	0.136703		0.840686	0.454298			0.277116	0.0754619		0.849523	-0.387273
	0.45	0.187923	0.0328288		0.45	0.118233	0.00512627				0.107755	1.77585	0.238812								2.03738	-1.16372	0.436777				0.399762	-0.0464553		0.763283	0.295074			0.163519	0.238655		0.532406	-0.0056218			0.029953	-0.157896		0.550907	0.0412937
	0.46	0.180602	0.0368566		0.46	0.115783	0.00782353				3.03941	-0.657952	0.47979								1.7535	1.54056	0.448491				0.289651	0.123724		0.795179	0.484086			0.238635	-0.0185216		0.0186866	0.211372			0.665	-0.0082549		0.389642	0.158162
	0.47	0.173449	0.0408001		0.47	0.113131	0.0104409				1.62924	0.0127442	0.390286								6.15373	0.607718	0.87379				0.855424	0.161286		0.767281	0.17113			0.991508	-0.39068		0.238027	0.196181			0.312806	-0.429058		0.724564	-0.169463
	0.48	0.166442	0.0446531		0.48	0.110296	0.0129752				0.495814	0.901003	0.6401								1.33327	1.28384	0.35304				0.132071	0.0251873		0.64651	0.168053			0.809621	-0.0488346		0.434208	0.0557118			0.300221	0.0510164		0.867587	0.0232376
	0.49	0.159564	0.04841		0.49	0.107296	0.0154235				1.39284	-0.133928	0.295658								1.88455	0.665585	0.630623				0.222058	-0.153965		0.574097	0.20373			0.471976	0.0357718		0.295499	0.0731521			0.508535	-0.128998		0.0836676	-0.00590762
	0.5	0.1528	0.0520656		0.5	0.104146	0.0177836				1.23466	0.32762	0.800934								1.20453	0.719327	0.535453				0.330822	-0.0317113		0.114459	-0.0168862			0.247254	-0.0291152		0.457457	-0.0631055			0.0867815	0.0026173		0.731053	-0.279328
	0.51	0.146137	0.0556148		0.51	0.10086	0.0200534				1.32301	-0.0414019	0.814553								0.34863	-2.20496	0.488726				0.312693	0.00904551		0.182544	0.113622			0.539593	0.0910024		0.840705	0.107991			0.451359	0.0473367		0.949611	-0.190099
	0.52	0.139564	0.059053		0.52	0.0974482	0.0222316				2.94504	-0.184448	0.673834								3.7309	-0.878078	0.620505				0.402457	-0.0752189		0.267224	-0.0327489			0.302045	0.141955		0.858298	-0.0425867			0.232801	0.125837		0.56632	-0.0647584
	0.53	0.133072	0.0623757		0.53	0.0939219	0.0243168				5.68411	0.871452	0.641155								2.63504	2.5725	0.288113				0.385224	-0.0378174		0.177166	0.100573			0.702509	-0.0761434		0.681339	-0.115564			0.258312	-0.433408		0.186068	0.0845416
	0.54	0.126651	0.065579		0.54	0.0902896	0.0263081				2.30841	-0.118669	0.268837								1.28415	-0.271434	0.610725				0.916001	0.242833		0.453322	-0.0244491			0.592701	0.0525168		0.425937	0.110563			0.198927	0.174454		0.216374	0.315019
	0.55	0.120295	0.0686587		0.55	0.0865597	0.0282047				1.65571	0.134279	0.363902								0.66963	-1.70335	0.353248				0.095187	0.108841		0.654823	-0.380722			0.302415	0.188839		0.656412	-0.00782075			0.315725	0.0852003		0.463556	-0.318538
	0.56	0.113997	0.0716112		0.56	0.0827394	0.0300064				6.00738	0.64601	0.890908								1.04827	1.9099	0.826772				0.409177	-0.116264		0.370319	0.0795476			0.226896	0.0461495		0.395295	-0.016161			0.160544	0.185554		0.454102	-0.0877
	0.57	0.10775	0.0744331		0.57	0.0788355	0.0317127				2.00107	0.106933	0.528948								0.366576	-0.00443325	0.702281				0.983471	0.0666433		0.228485	0.0403205			0.48108	-0.0563813		0.12223	0.164177			0.212352	0.0926567		0.264784	0.166821
	0.58	0.10155	0.0771209		0.58	0.0748543	0.0333237				3.69591	-0.017782	0.656286								4.42354	-0.842145	0.480291				0.424229	-0.0566313		0.480063	-0.16609			0.450307	0.0506605		0.0900575	-0.454727			0.439068	0.0111191		0.320505	0.131493
	0.59	0.0953923	0.0796716		0.59	0.0708014	0.0348393				2.92812	0.00191318	0.370136								3.99538	0.296583	0.655792				0.749591	0.242374		0.65443	-0.368147			0.407844	0.0180436		0.880328	0.242618			0.915406	0.177351		0.278997	0.0833079
	0.6	0.0892722	0.0820822		0.6	0.0666822	0.0362598				5.4042	1.90748	0.671685								2.45924	0.107824	0.77745				0.576676	-0.0396873		0.359718	-0.133326			0.845536	-0.372852		0.542479	-0.105905			0.326617	0.0729229		0.827174	-0.081002
	0.61	0.0831861	0.08435		0.61	0.0625019	0.0375854				2.0482	-0.75698	0.371978								3.85881	-0.414702	0.876456				0.115399	0.0130136		0.00417159	0.0810174			0.0754837	0.119968		0.180449	0.177209			0.687422	-0.173868		0.892407	-0.0268123
	0.62	0.0771304	0.0864726		0.62	0.0582653	0.0388166				0.139852	0.257868	0.401303								2.23266	0.987838	0.354075				0.145771	0.0125342		0.326142	-0.100803			0.35003	0.0107193		0.676793	-0.0606262			0.988444	-0.0219164		0.502438	0.0125741
	0.63	0.0711021	0.0884473		0.63	0.0539769	0.0399538				2.22371	0.803967	0.739749								1.95086	-0.268577	0.653118				0.145475	0.00573658		0.490337	0.268407			0.338213	0.18247		0.287812	-0.432562			0.37101	0.0507137		0.630107	-0.191329
	0.64	0.0650981	0.0902722		0.64	0.0496413	0.0409975				1.89492	-0.350039	0.812694								4.68934	0.331384	0.669247				0.311146	-0.127671		0.378765	-0.114428			0.213319	0.0488436		0.184264	0.23913			0.516123	0.0478339		0.0719774	-0.167783
	0.65	0.0591158	0.0919452		0.65	0.0452628	0.0419482				1.8556	0.421047	0.449336								5.40818	0.713221	0.17842				0.417326	-0.0921638		0.944744	0.206203			0.205278	0.133501		0.0284183	0.250322			0.645164	-0.113837		0.68249	0.0727106
	0.66	0.0531526	0.0934643		0.66	0.0408455	0.0428063				4.87778	-0.520733	0.187274								2.58466	-0.553439	0.24463				0.931331	-0.39148		0.144751	0.0420754			0.617484	-0.146349		0.917804	0.412116			0.164832	0.247952		0.378326	-0.16031
	0.67	0.0472064	0.0948281		0.67	0.0363935	0.0435725				0.415254	-0.255231	0.545702								5.95939	-1.05892	0.547304				0.255735	0.013091		0.446491	-0.0457668			0.92712	-0.303756		0.906066	-0.366633			0.402755	0.0537967		0.580014	-0.0226194
	0.68	0.0412747	0.0960349		0.68	0.0319108	0.0442472				1.37283	0.0892283	0.491322								5.48672	0.736272	0.433728				0.318853	0.0749233		0.220963	0.0336662			0.398412	0.169841		0.7387	-0.128653			0.860603	-0.313225		0.13245	0.404405
	0.69	0.0353557	0.0970834		0.69	0.0274014	0.0448309				2.67702	-0.246213	0.535587								2.50565	-0.0554693	0.204388				0.274772	0.0269724		0.294279	0.025119			0.225403	0.208661		0.704237	-0.112881			0.971594	-0.248133		0.016294	0.360491
	0.7	0.0294473	0.0979726		0.7	0.0228692	0.045324				3.05911	-0.191491	0.713838								1.87744	0.128704	0.826004				0.35376	0.00693985		0.521592	-0.160453			0.558238	-0.135944		0.129068	0.186851			0.917761	0.0151931		0.105199	0.399451
	0.71	0.0235475	0.0987014		0.71	0.0183181	0.0457269				4.04562	0.130982	0.712167								0.640323	-0.453526	0.528294				0.268852	-0.0142958		0.473591	-0.215731			0.20472	0.111345		0.247632	0.176522			0.300073	0.121143		0.920473	-0.366844
	0.72	0.0176547	0.0992691		0.72	0.0137518	0.0460399				3.25592	0.732757	1.01484								2.52427	-0.299681	0.822229				0.248501	0.00494076		0.656461	-0.187083			0.997544	0.314635		0.201613	0.0499697			0.228365	0.00971939		0.335713	0.173003
	0.73	0.011767	0.099675		0.73	0.00917413	0.0462633				1.8897	1.16447	0.569925								4.27391	-0.746243	0.843577				0.182862	-0.0922836		0.677458	-0.323279			0.479366	0.0831085		0.118535	0.21904			0.848356	-0.0654806		0.167398	0.20481
	0.74	0.00588263	0.0999187		0.74	0.00458895	0.0463973				2.99434	1.36205	0.746329								3.95877	-0.430339	0.713752				0.685562	-0.441679		0.746733	0.0842216			0.224435	0.0834434		0.749725	0.113139			0.700918	-0.0621951		0.0289313	-0.033089
	0.75	0	0.1		0.75	0	0.0464419				2.28557	0.104514	0.210993								0.53515	-3.03118	0.638288				0.335899	-0.12651		0.22938	0.00328481			0.838726	-0.0273268		0.8408	-0.153105			0.425906	0.0537885		0.861049	-0.263807
	0.76	-0.00588263	0.0999187		0.76	-0.00458895	0.0463973				2.25155	-0.679444	0.849639								1.59048	0.642934	0.680592				0.352852	0.0278452		0.23243	-0.0102518			0.148593	0.0613983		0.834984	-0.0130287			0.858785	0.0787283		0.440295	0.116823
	0.77	-0.011767	0.099675		0.77	-0.00917413	0.0462633				4.54526	0.175919	0.958503								1.76314	1.08832	0.180191				0.384162	-0.00710632		0.552062	0.474425			0.435454	0.186659		0.631089	0.066058			0.0508842	-0.0236135		0.21296	-0.0239052
	0.78	-0.0176547	0.0992691		0.78	-0.0137518	0.0460399																				0.375538	-0.185449		0.112611	0.0297008			0.248111	0.0932775		0.466675	0.0231175			0.209817	-0.01698		0.663246	0.12256
	0.79	-0.0235475	0.0987014		0.79	-0.0183181	0.0457269																				0.153906	0.0494973		0.253183	-0.105107			0.658284	0.330353		0.894469	-0.129478			0.0607219	0.104975		0.535385	-0.139191
	0.8	-0.0294473	0.0979726		0.8	-0.0228692	0.045324																				0.823719	-0.471477		0.919842	0.195958			0.110103	0.161208		0.515568	0.287686			0.212872	0.14071		0.0728101	0.458952
	0.81	-0.0353557	0.0970834		0.81	-0.0274014	0.0448309																				0.0980901	-5.22148e-05		0.896582	0.170772			0.171262	0.273278		0.0170014	0.307745			0.46681	-0.00109765		0.156654	0.387662
	0.82	-0.0412747	0.0960349		0.82	-0.0319108	0.0442472																				0.0344304	0.202886		0.400728	0.0474692			0.702776	-0.044781		0.534929	0.186741			0.196209	0.0293422		0.424644	0.114874
	0.83	-0.0472064	0.0948281		0.83	-0.0363935	0.0435725																				0.687763	0.0801809		0.199708	0.0354827			0.86008	0.052372		0.554711	0.0780299			0.691211	0.053971		0.319543	0.0322275
	0.84	-0.0531526	0.0934643		0.84	-0.0408455	0.0428063																				0.961409	-0.059662		0.586867	-0.0918953			0.796073	0.224228		0.656491	-0.21198			0.0222228	-0.141468		0.580665	-0.245206
	0.85	-0.0591158	0.0919452		0.85	-0.0452628	0.0419482																				0.105579	0.0198848		0.66885	-0.186203			0.988505	0.281921		0.510746	0.0836896			0.959608	0.0734985		0.605288	0.0944189
	0.86	-0.0650981	0.0902722		0.86	-0.0496413	0.0409975																				0.0432434	0.0663208		0.14578	-0.116231			0.331901	0.0124663		0.887974	0.243468			0.410694	0.0753396		0.751725	-0.0380561
	0.87	-0.0711021	0.0884473		0.87	-0.0539769	0.0399538																				0.0417362	0.128304		0.259565	-0.241327			0.406211	0.105129		0.838246	0.238499			0.446036	0.0368571		0.259	0.115104
	0.88	-0.0771304	0.0864726		0.88	-0.0582653	0.0388166																				0.588064	0.0817706		0.277218	-0.129396			0.556183	0.0272626		0.467585	0.0746718			0.497072	0.0193371		0.250594	-0.0907939
	0.89	-0.0831861	0.08435		0.89	-0.0625019	0.0375854																				0.335696	0.00503222		0.552176	-0.33411			0.146323	0.155029		0.959584	0.288328			0.591387	-0.240866		0.907722	-0.0241248
	0.9	-0.0892722	0.0820822		0.9	-0.0666822	0.0362598																				0.747484	0.267673		0.282221	-0.00202406			0.793881	-0.0831935		0.631784	0.0530377			0.583669	-0.039074		0.769369	0.151099
	0.91	-0.0953923	0.0796716		0.91	-0.0708014	0.0348393																				0.300597	-0.191189		0.992462	0.000954028			0.116093	0.1795		0.517515	0.12209			0.66392	-0.00746949		0.0561207	-0.10619
	0.92	-0.10155	0.0771209		0.92	-0.0748543	0.0333237																				0.775957	0.225248		0.528831	-0.17762			0.356393	0.192255		0.751566	-0.185968			0.510216	0.0390101		0.448279	0.0775729
	0.93	-0.10775	0.0744331		0.93	-0.0788355	0.0317127																				0.500921	0.063714		0.878562	0.257971			0.112761	0.218496		0.143826	0.158729			0.435097	0.0502462		0.564344	-0.463909
	0.94	-0.113997	0.0716112		0.94	-0.0827394	0.0300064																				0.272124	-0.0442212		0.177925	0.186985			0.95359	0.309345		0.822303	-0.357953			0.0197086	0.0263533		0.289156	0.121728
	0.95	-0.120295	0.0686587		0.95	-0.0865597	0.0282047																				0.497856	-0.0880564		0.357887	-0.0121018			0.232494	0.203702		0.426746	0.00791732			0.601919	-0.0464191		0.573344	-0.0182565
	0.96	-0.126651	0.065579		0.96	-0.0902896	0.0263081																				0.330679	6.17372e-05		0.322079	0.0871146			0.0135151	0.319307		0.858838	-0.0317565			0.0885727	-0.0169259		0.930282	-0.0145326
	0.97	-0.133072	0.0623757		0.97	-0.0939219	0.0243168																				0.265208	0.0145183		0.376062	-0.0780917			0.133494	0.252411		0.671137	-0.0308893			0.17969	0.00662641		0.0664186	-0.15778
	0.98	-0.139564	0.059053		0.98	-0.0974482	0.0222316																				0.361821	0.0315591		0.275164	0.090285			0.680331	0.052524		0.534896	0.0874097			0.296979	0.24598		0.487987	-0.134609
	0.99	-0.146137	0.0556148		0.99	-0.10086	0.0200534																				0.992783	0.272687		0.85633	-0.445135			0.0482596	0.325025		0.90031	0.49676			0.485458	-0.00973135		0.947407	-0.386491
	0	-0.142612	0.0480625		0	-0.0947712	0.0161487																				0.0822055	0.0681045		0.586277	-0.179822			0.95094	-0.159856		0.413585	0.0449301			0.252646	0.170664		0.533294	-0.023545
	0.01	-0.148744	0.044078		0.01	-0.0973682	0.0137146																				0.358655	0.120771		0.15132	0.0630991			0.349712	0.108335		0.336337	0.130751			0.252229	0.243932		0.10107	0.142198
	0.02	-0.154953	0.0399778		0.02	-0.0997883	0.0111937																				0.257056	0.0012308		0.382944	-0.133857			0.518758	0.0523029		0.786733	-0.149162			0.64087	-0.0460751		0.822074	-0.405577
	0.03	-0.161249	0.0357666		0.03	-0.102014	0.0085894																				0.273781	0.00454246		0.470488	-0.192634			0.419435	0.0721589		0.575771	-0.0710098			0.723037	-0.0336993		0.634805	-0.0437905
	0.04	-0.167644	0.0314494		0.04	-0.104026	0.00590549																				0.300702	0.005018		0.0470897	0.121524			0.101089	0.218673		0.742841	-0.0880761			0.941353	-0.0661989		0.420512	0.142846
	0.05	-0.174153	0.0270314		0.05	-0.105801	0.00314651																				0.353851	-0.0313353		0.470191	-0.269458			0.424081	-0.00129023		0.394727	0.155288			0.770242	-0.389954		0.0920411	-0.2439
	0.06	-0.180793	0.0225183		0.06	-0.107311	0.00031776																				0.0418849	0.111368		0.259388	-0.144667			0.608095	0.036508		0.963191	0.364085			0.129417	-0.025348		0.991273	0.126077
	0.07	-0.187586	0.0179159		0.07	-0.108528	-0.00257457																				0.20809	-0.0597138		0.0112016	0.0533897			0.503352	0.109015		0.333395	-0.000142229			0.757399	-0.0112682		0.363223	0.2365
	0.08	-0.194557	0.0132306		0.08	-0.109413	-0.00552327																				0.0279213	0.225503		0.572833	-0.447799			0.11549	0.146493		0.651327	-0.134192			0.419368	0.00850445		0.0714822	-0.0414365
	0.09	-0.201739	0.00846904		0.09	-0.109925	-0.00851995																				0.0642901	0.0330296		0.643541	-0.223163			0.192593	0.136406		0.187118	0.187064			0.556963	-0.010473		0.258347	-0.0233968
	0.1	-0.209172	0.00363872		0.1	-0.110014	-0.0115548																				0.323457	-0.0983141		0.903463	0.216835			0.115757	0.263137		0.962363	-0.239367			0.366527	0.164333		0.317252	0.194698
	0.11	-0.216904	-0.0012522		0.11	-0.109622	-0.0146164																				0.863248	0.147978		0.0251815	0.187573			0.129609	-0.0136062		0.505459	0.00419721			0.194703	0.215995		0.0593252	0.304385
	0.12	-0.225001	-0.00619454		0.12	-0.108679	-0.0176913																				0.056424	0.0961005		0.0762335	0.0107785			0.867635	0.159544		0.437298	0.240169			0.835853	0.136392		0.344008	0.0795291
	0.13	-0.233544	-0.0111778		0.13	-0.107104	-0.0207636																				0.85195	0.285828		0.902609	0.375378			0.314201	0.0273855		0.306336	0.000866471			0.397906	0.0482354		0.344992	-0.031295
	0.14	-0.242643	-0.0161894		0.14	-0.104801	-0.0238146																				0.597991	-0.00566437		0.242144	-0.0890098			0.106148	0.0091013		0.676361	-0.0216405			0.192673	0.174701		0.52135	-0.0677354
	0.15	-0.252441	-0.0212146		0.15	-0.101659	-0.0268222																				0.117883	0.0027999		0.285956	-0.0878253			0.436968	0.0919942		0.815442	-0.348481			0.220207	0.0839993		0.022223	0.205693
	0.16	-0.263137	-0.0262343		0.16	-0.0975519	-0.0297598																				0.337084	-0.124686		0.911428	0.173659			0.587604	0.0830326		0.189735	0.051905			0.0980491	0.420388		0.538102	-0.126492
	0.17	-0.275001	-0.0312241		0.17	-0.0923373	-0.0325957																				0.577969	0.294935		0.686859	0.0394771			0.165156	0.0250257		0.670183	0.102366			0.73579	-0.0769776		0.613869	0.0220192
	0.18	-0.28842	-0.0361506		0.18	-0.0858642	-0.0352925																				0.923549	-0.466015		0.346832	-0.048641			0.800166	-0.000896548		0.0413759	0.259624			0.342387	0.0835512		0.136463	0.320694
	0.19	-0.303942	-0.040967		0.19	-0.077983	-0.037806																				0.373939	0.0200148		0.314886	0.081165			0.791449	0.00061036		0.715659	-0.17724			0.299093	0.142834		0.629058	-0.104868
	0.2	-0.322363	-0.0456038		0.2	-0.0685655	-0.040085																				0.332349	-0.117156		0.967323	0.16534			0.383115	0.155919		0.257176	0.232853			0.214367	0.128638		0.799156	-0.231586
	0.21	-0.344813	-0.0499555		0.21	-0.0575371	-0.0420723																				0.249194	-0.111158		0.786358	0.242302			0.359867	0.0560028		0.670871	-0.115558			0.259598	0.16531		0.513459	0.0365145
	0.22	-0.372807	-0.053858		0.22	-0.0449191	-0.0437069																				0.897727	0.47418		0.977717	0.187476			0.236779	0.0623171		0.852186	-0.406415			0.316624	0.0901318		0.701165	0.0465889
	0.23	-0.408	-0.0570617		0.23	-0.0308739	-0.0449287																				0.000931095	0.0599504		0.137878	0.152981			0.0895099	0.302579		0.786069	-0.0817998			0.346331	0.0251149		0.695803	-0.0166354
	0.24	-0.451131	-0.0592257		0.24	-0.0157355	-0.0456859																				0.473566	0.051452		0.195552	-0.208914			0.441954	0.0290592		0.825856	-0.226479			0.848947	0.13343		0.87767	-0.255854
	0.25	0.5	-0.06		0.25	0	-0.0459425																				0.302189	0.0207411		0.539209	0.0299257			0.222677	0.0435366		0.612505	-0.110015			0.380589	0.046669		0.0814465	-0.115034
	0.26	0.451131	-0.0592257		0.26	0.0157355	-0.0456859																				0.349341	0.0219337		0.443	0.0812696			0.320627	0.152774		0.646756	-0.237055			0.459575	0.0129987		0.0556433	-0.298284
	0.27	0.408	-0.0570617		0.27	0.0308739	-0.0449287																				0.269789	-0.0665396		0.331397	-0.00464514			0.455159	-0.097447		0.272818	0.0423803			0.003559	0.337518		0.737565	0.0222192
	0.28	0.372807	-0.053858		0.28	0.0449191	-0.0437069																				0.0478674	0.110221		0.696083	0.431899			0.250531	-0.0632953		0.32048	0.186479			0.502746	0.0268732		0.784219	-0.175851
	0.29	0.344813	-0.0499555		0.29	0.0575371	-0.0420723																				0.189165	0.117228		0.311068	-0.055622			0.40586	0.180113		0.539706	0.373482			0.319509	0.173122		0.070543	0.0933858
	0.3	0.322363	-0.0456038		0.3	0.0685655	-0.040085																				0.204422	-0.0637562		0.65895	0.38114			0.751966	0.0599022		0.0498376	0.204235			0.353771	0.0490734		0.447999	0.0511564
	0.31	0.303942	-0.040967		0.31	0.077983	-0.037806																				0.204192	-0.0359486		0.150815	0.0359282			0.435632	0.0536966		0.815319	-0.187562			0.12716	0.232378		0.867815	0.123937
	0.32	0.28842	-0.0361506		0.32	0.0858642	-0.0352925																				0.152893	0.0274694		0.978695	0.000601684			0.42184	-0.0366162		0.210023	0.148444			0.418211	-0.121641		0.750257	-0.226531
	0.33	0.275001	-0.0312241		0.33	0.0923373	-0.0325957																				0.228592	-0.0322598		0.500321	-0.11231			0.716082	-0.1103		0.119197	0.169915			0.592424	-0.20346		0.839425	-0.357404
	0.34	0.263137	-0.0262343		0.34	0.0975519	-0.0297598																				0.225358	-0.0153069		0.396204	-0.17094			0.322767	0.071432		0.855725	-0.116389			0.0605968	-0.0797805		0.709725	-0.122358
	0.35	0.252441	-0.0212146		0.35	0.101659	-0.0268222																				0.788509	0.0165166		0.511439	-0.195754			0.124343	0.163135		0.265587	0.0613315			0.798424	0.00282343		0.526755	-0.00345938
	0.36	0.242643	-0.0161894		0.36	0.104801	-0.0238146																				0.386837	0.0253344		0.212797	0.0665103			0.143644	0.410077		0.970226	0.387842			0.119479	0.28251		0.742805	-0.202146
	0.37	0.233544	-0.0111778		0.37	0.107104	-0.0207636																				0.161195	0.046108		0.107867	0.075269			0.271285	0.145474		0.861586	-0.328591			0.0820748	0.258388		0.45699	0.206519
	0.38	0.225001	-0.00619454		0.38	0.108679	-0.0176913																				0.439419	-0.0520532		0.300823	-0.0934579			0.31499	0.135083		0.119399	0.250866			0.819889	-0.116489		0.299792	-0.00935718
	0.39	0.216904	-0.0012522		0.39	0.109622	-0.0146164																				0.412992	-0.295778		0.106077	0.105653			0.239681	0.116088		0.780203	-0.0352567			0.329279	-0.346211		0.79672	-0.277448
	0.4	0.209172	0.00363872		0.4	0.110014	-0.0115548																				0.668587	0.0217912		0.288077	-0.336716			0.281458	-0.0185916		0.428461	0.134765			0.906567	-0.0552501		0.642405	-0.0492427
	0.41	0.201739	0.00846904		0.41	0.109925	-0.00851995																				0.0295651	0.0885811		0.942544	0.125862			0.178055	0.218576		0.84091	-0.200956			0.678681	0.0754109		0.0911777	0.13228
	0.42	0.194557	0.0132306		0.42	0.109413	-0.00552327																				0.284372	0.0190627		0.149133	0.040674			0.805348	0.036063		0.713654	-0.0819396			0.40352	0.0214828		0.343997	0.0779068
	0.43	0.187586	0.0179159		0.43	0.108528	-0.00257457																				0.0137524	0.125274		0.325192	-0.0875025			0.0786522	0.0981694		0.397272	0.0848667			0.76679	-0.243374		0.380496	0.113749
	0.44	0.180793	0.0225183		0.44	0.107311	0.00031776																				0.306692	-0.101611		0.172042	-0.104232			0.918606	-0.0449749		0.730647	-0.0533833			0.128056	-0.0171567		0.996786	0.261418
	0.45	0.174153	0.0270314		0.45	0.105801	0.00314651																				0.199383	-0.035054		0.266615	-0.0924156			0.0180523	0.236479		0.840165	-0.300645			0.611859	-0.211424		0.34848	0.0868176
	0.46	0.167644	0.0314494		0.46	0.104026	0.00590549																				0.815885	0.132151		0.498726	-0.41599			0.46843	-0.0702456		0.403354	0.206316			0.364739	0.0278305		0.433502	-0.225505
	0.47	0.161249	0.0357666		0.47	0.102014	0.0085894																				0.882739	0.0260072		0.51079	-0.255314			0.318087	0.110243		0.473631	0.114286			0.245841	0.137623		0.916291	-0.0759736
	0.48	0.154953	0.0399778		0.48	0.0997883	0.0111937																				0.371379	-0.125612		0.0377861	0.385559			0.762035	-0.155495		0.729114	-0.00592761			0.549366	-0.0763891		0.0556969	0.435005
	0.49	0.148744	0.044078		0.49	0.0973682	0.0137146																				0.212456	-0.0157205		0.944289	-0.429483			0.339169	0.143965		0.481752	0.18427			0.0396906	0.103981		0.686294	-0.474185
	0.5	0.142612	0.0480625		0.5	0.0947712	0.0161487																				0.604605	0.25169		0.252951	-0.0423878			0.379231	0.0460319		0.437638	0.317016			0.339477	0.0692376		0.47424	0.17541
	0.51	0.136546	0.0519267		0.51	0.0920127	0.0184934																				0.0173241	0.0183026		0.0585419	-0.00431804			0.221748	0.214093		0.563664	-0.18602			0.729885	0.0889387		0.328478	0.11039
	0.52	0.130541	0.0556663		0.52	0.0891064	0.0207464																				0.270976	0.082004		0.963358	0.151965			0.817106	-0.00802845		0.793866	0.0125128			0.130722	0.148611		0.158808	-0.170342
	0.53	0.124588	0.0592771		0.53	0.0860642	0.0229058																				0.0615351	-0.0518323		0.464851	-0.000296955			0.621367	0.0392		0.392469	0.354282			0.0402887	0.117886		0.629987	-0.195668
	0.54	0.118683	0.0627552		0.54	0.082897	0.0249703																				0.481467	0.0141729		0.526232	-0.18888			0.304186	0.0469017		0.221505	0.202825			0.260893	0.159329		0.0285337	-0.21501
	0.55	0.11282	0.0660968		0.55	0.0796145	0.0269386																				0.31759	-0.0247118		0.165741	0.0199544			0.363122	0.0613684		0.132183	0.342712			0.66375	-0.108943		0.557353	-0.00825841
	0.56	0.106995	0.0692983		0.56	0.0762256	0.0288099																				0.210296	-0.191537		0.701198	0.203926			0.321694	0.0477821		0.918109	0.130366			0.252755	0.0938954		0.331003	0.0314686
	0.57	0.101204	0.0723564		0.57	0.0727384	0.0305836																				0.222947	-0.0678717		0.494721	-0.323362			0.917804	-2.91341e-05		0.273611	0.128894			0.189607	0.171609		0.507434	-0.008625
	0.58	0.0954432	0.0752677		0.58	0.0691604	0.0322593																				0.983752	0.075284		0.926423	0.112947			0.998936	0.305814		0.883563	-0.120793			0.293916	-0.0220176		0.369738	-0.0213156
	0.59	0.0897097	0.0780292		0.59	0.0654986	0.0338369																				0.808305	0.243365		0.551379	-0.329187			0.553409	0.0434726		0.919	0.295468			0.0396832	0.0531151		0.871451	-0.192587
	0.6	0.0840008	0.080638		0.6	0.0617593	0.0353164																				0.210102	0.039727		0.614285	-0.0826734			0.354222	0.166197		0.0139828	0.267321			0.183823	0.146319		0.195575	0.180342
	0.61	0.0783138	0.0830913		0.61	0.0579487	0.0366978																				0.206341	-0.132601		0.451975	-0.217967			0.0759837	0.176004		0.470771	0.0368457			0.0981596	-0.0448955		0.585437	-0.467105
	0.62	0.0726466	0.0853867		0.62	0.0540726	0.0379813																				0.192777	0.0422325		0.608182	0.376652			0.311288	0.131806		0.596581	-0.200273			0.0425905	-0.0291203		0.0373914	0.497182
	0.63	0.066997	0.0875216		0.63	0.0501365	0.0391674																				0.358074	-0.140324		0.0470374	0.118569			0.249514	0.140756		0.611531	0.0475375			0.307095	0.124076		0.685978	0.113649
	0.64	0.0613632	0.089494		0.64	0.0461456	0.0402563																				0.0856962	0.0226519		0.894608	0.17271			0.0530119	0.260986		0.399826	0.00795464			0.223164	0.393139		0.381045	0.0629331
	0.65	0.0557433	0.0913017		0.65	0.0421051	0.0412485																				0.822209	0.0869513		0.109407	0.269758			0.467247	-0.0184025		0.694162	-0.106118			0.832648	-0.261748		0.109679	0.222019
	0.66	0.0501359	0.0929429		0.66	0.0380198	0.0421444																				0.289864	-0.026663		0.883615	0.000962673			0.647224	0.00432605		0.00644676	-0.330646			0.650596	-0.248312		0.920937	-0.388995
	0.67	0.0445392	0.0944159		0.67	0.0338946	0.0429444																				0.288551	-0.00499384		0.596073	-0.189371			0.833781	-0.339839		0.160825	0.0807177			0.451535	0.031759		0.367874	0.0782738
	0.68	0.038952	0.0957192		0.68	0.0297341	0.0436492																				0.261103	-0.000826358		0.162833	0.175256			0.081894	0.16288		0.720162	-0.0763811			0.366711	0.0810611		0.814335	-0.254296
	0.69	0.0333729	0.0968514		0.69	0.0255429	0.0442589																				0.127744	-0.0393677		0.779306	0.319597			0.0102879	0.288854		0.863185	-0.431916			0.437071	0.0179684		0.0957893	0.0287705
	0.7	0.0278006	0.0978114		0.7	0.0213255	0.0447742																				0.015448	0.0410671		0.728925	0.353371			0.0682082	0.0744126		0.913665	-0.0447166			0.483443	-0.1294		0.262223	-0.128484
	0.71	0.0222338	0.0985982		0.71	0.0170864	0.0451952																				0.390714	-0.0519962		0.380692	-0.146897			0.284809	0.0892083		0.507688	0.0750313			0.962877	0.0818357		0.154214	0.0647841
	0.72	0.0166716	0.099211		0.72	0.0128299	0.0455223																				0.312661	-0.106092		0.624306	-0.0908056			0.36777	0.0242991		0.865448	-0.111763			0.992393	-0.0677004		0.195594	0.186491
	0.73	0.0111126	0.0996492		0.73	0.00856046	0.0457558																				0.0698073	-0.0171363		0.281637	-0.146834			0.254086	0.0686892		0.959986	-0.418031			0.35102	0.0854875		0.983612	0.170627
	0.74	0.00555574	0.0999123		0.74	0.00428239	0.0458959																				0.461332	0.0725194		0.499543	0.132824			0.966074	0.477107		0.357	0.102093			0.229899	-0.0284539		0.214503	0.0795079
	0.75	0	0.1		0.75	0	0.0459425																				0.241099	-0.0469734		0.839888	0.175043			0.955233	0.290968		0.504776	-0.0145572			0.970826	0.0774113		0.737485	-0.00791596
	0.76	-0.00555574	0.0999123		0.76	-0.00428239	0.0458959																				0.840212	0.150932		0.314507	-0.186232			0.453655	0.132638		0.545682	-0.00386022			0.676926	-0.0880646		0.104335	-0.129493
	0.77	-0.0111126	0.0996492		0.77	-0.00856046	0.0457558																				0.0665982	0.00817115		0.50084	-0.1052			0.820783	-0.212364		0.820359	-0.124988			0.328292	-0.320922		0.00219096	0.0113101
	0.78	-0.0166716	0.099211		0.78	-0.0128299	0.0455223																				0.953441	0.127177		0.00910632	0.0865577			0.0193091	-0.00130491		0.842251	0.0615324			0.409354	-0.018124		0.966241	0.247265
	0.79	-0.0222338	0.0985982		0.79	-0.0170864	0.0451952																				0.276171	0.0373941		0.846242	0.390556			0.187081	0.191775		0.340311	0.0674256			0.486309	-0.035635		0.809555	0.0197398
	0.8	-0.0278006	0.0978114		0.8	-0.0213255	0.0447742																				0.0542928	0.101022		0.774068	-0.343974			0.193682	0.192062		0.366655	0.0175663			0.286201	0.00942418		0.136249	0.42679
	0.81	-0.0333729	0.0968514		0.81	-0.0255429	0.0442589																				0.503741	-0.258595		0.370566	-0.000780451			0.149796	0.194015		0.362344	0.117643			0.0449484	-0.136453		0.78409	-0.231077
	0.82	-0.038952	0.0957192		0.82	-0.0297341	0.0436492																				0.0278093	0.130987		0.390584	-0.0315877			0.554533	-0.13398		0.715607	0.134803			0.446044	-0.038741		0.955602	-0.071381
	0.83	-0.0445392	0.0944159		0.83	-0.0338946	0.0429444																				0.0427844	0.0673358		0.945483	0.131391			0.131318	0.0878937		0.781043	-0.0614197			0.297364	0.161584		0.53739	-0.000777427
	0.84	-0.0501359	0.0929429		0.84	-0.0380198	0.0421444																				0.227683	0.0948664		0.551379	0.123444			0.292518	0.0616182		0.672719	0.0537227			0.474732	-0.0219196		0.3344	0.128564
	0.85	-0.0557433	0.0913017		0.85	-0.0421051	0.0412485																				0.278366	-0.0104281		0.243394	0.0992661			0.334251	0.121533		0.45449	-0.0608214			0.0292572	-0.199538		0.252291	-0.0606833
	0.86	-0.0613632	0.089494		0.86	-0.0461456	0.0402563																				0.540223	0.182233		0.343309	-0.00181111			0.616049	0.216174		0.892962	0.01503			0.10046	0.229598		0.94963	-0.0856199
	0.87	-0.066997	0.0875216		0.87	-0.0501365	0.0391674																				0.379487	-0.106935		0.351962	0.0581503			0.400248	0.0942134		0.694025	-0.0368542			0.197393	0.154879		0.21002	0.0144178
	0.88	-0.0726466	0.0853867		0.88	-0.0540726	0.0379813																				0.510718	-0.0287781		0.150954	-0.0116978			0.222828	0.312179		0.850438	-0.0651534			0.296499	0.0506098		0.202857	0.328079
	0.89	-0.0783138	0.0830913		0.89	-0.0579487	0.0366978																				0.292205	0.0019506		0.179444	0.131196			0.485046	0.0398808		0.263296	0.0524744			0.131014	-0.449249		0.496657	-0.111685
	0.9	-0.0840008	0.080638		0.9	-0.0617593	0.0353164																				0.723322	0.38054		0.905094	-0.285311			0.300553	0.151713		0.146761	0.16797			0.0846668	0.115522		0.520708	-0.319656
	0.91	-0.0897097	0.0780292		0.91	-0.0654986	0.0338369																				0.263175	-0.0775472		0.459547	-0.0896713			0.716851	0.0139159		0.0528423	0.390631			0.575523	-0.0299226		0.587341	-0.0583426
	0.92	-0.0954432	0.0752677		0.92	-0.0691604	0.0322593																				0.1799	-0.144893		0.516691	0.103784			0.348758	-0.00896417		0.323171	0.11141			0.771562	0.051106		0.847811	-0.46405
	0.93	-0.101204	0.0723564		0.93	-0.0727384	0.0305836																				0.870172	0.0991832		0.171179	0.05951			0.404718	0.0350461		0.361983	0.173427			0.211277	0.0510268		0.684072	-0.0243275
	0.94	-0.106995	0.0692983		0.94	-0.0762256	0.0288099																				0.674728	-0.00462824		0.955592	0.192415			0.725316	-0.202306		0.708133	0.000322843			0.547856	0.00352326		0.238314	0.0528021
	0.95	-0.11282	0.0660968		0.95	-0.0796145	0.0269386																				0.764074	0.49729		0.951955	0.219971			0.195686	0.116361		0.747376	-0.11654			0.673578	0.0174904		0.796054	-0.0564281
	0.96	-0.118683	0.0627552		0.96	-0.082897	0.0249703																				0.352702	-0.0498044		0.656169	-0.0537007			0.246357	0.195164		0.0614627	0.300597			0.984822	0.0527512		0.465897	-0.0242503
	0.97	-0.124588	0.0592771		0.97	-0.0860642	0.0229058																				0.960639	0.0556805		0.608323	-0.233222			0.0490463	0.34884		0.722975	-0.302193			0.583544	0.0859987		0.561103	-0.0580391
	0.98	-0.130541	0.0556663		0.98	-0.0891064	0.0207464																				0.163087	-0.0184285		0.113262	0.0891315			0.310512	0.082629		0.335166	-0.0133289			0.354152	-0.0592924		0.451461	0.0196158
	0.99	-0.136546	0.0519267		0.99	-0.0920127	0.0184934																				0.0636586	0.0256029		0.906335	0.340006			0.295873	0.0684901		0.0327925	0.356306			0.379642	0.102663		0.921987	0.0079189
	0	-0.133369	0.0445362		0	-0.0869194	0.0147936																				0.284926	0.03168		0.665379	-0.322976			0.259423	0.195019		0.558807	0.0689333			0.206568	-0.0897939		0.820954	-0.176478
	0.01	-0.138911	0.0402681		0.01	-0.0890807	0.0123104																				0.895031	-0.455464		0.523621	0.19409			0.68919	-0.0317646		0.743014	-0.222694			0.288194	0.150787		0.731334	-0.0456871
	0.02	-0.14449	0.035873		0.02	-0.0910493	0.00974333																				0.769174	0.147446		0.341519	-0.0431872			0.606247	0.106503		0.427968	0.119532			0.400645	-0.378123		0.237911	0.183011
	0.03	-0.150112	0.0313554		0.03	-0.092807	0.00709645																				0.219805	0.0348263		0.486509	-0.244845			0.319131	0.00784834		0.257954	0.0721946			0.290535	0.392089		0.408966	0.159477
	0.04	-0.155782	0.0267201		0.04	-0.0943335	0.00437466																				0.41207	-0.0401751		0.681226	0.112705			0.711078	-0.175146		0.0150512	0.356095			0.353577	0.110246		0.366489	0.0394593
	0.05	-0.161509	0.0219718		0.05	-0.0956058	0.00158367																				0.84189	0.201068		0.102343	-0.00856924			0.181523	0.0694353		0.255863	0.0468058			0.47487	0.0604437		0.725473	-0.106292
	0.06	-0.167301	0.0171156		0.06	-0.0965978	-0.00126995																				0.471554	0.000890909		0.150338	0.071078			0.22885	0.239071		0.166739	0.0474707			0.125747	0.332699		0.223373	0.0767695
	0.07	-0.173169	0.0121566		0.07	-0.0972796	-0.00417852																				0.986207	0.00931044		0.198694	0.00224139			0.612657	-0.00622512		0.6355	-0.0751867			0.264867	0.181729		0.182251	-0.0410239
	0.08	-0.179127	0.00710012		0.08	-0.0976174	-0.00713324																				0.337778	0.105408		0.342862	0.0621512			0.399951	0.0407251		0.919633	-0.0027097			0.323053	0.108645		0.0697124	0.0370701
	0.09	-0.185191	0.00195171		0.09	-0.0975723	-0.0101239																				0.439953	-0.275607		0.125265	0.0808478			0.476167	0.0643239		0.606755	0.269691			0.212414	-0.0505504		0.225718	0.0256965
	0.1	-0.191382	-0.00328284		0.1	-0.0971002	-0.0131388																				0.220288	-0.0102757		0.33224	-0.0781357			0.243344	0.25424		0.491715	0.0247552			0.119068	0.249634		0.681055	-0.153359
	0.11	-0.197727	-0.00859749		0.11	-0.0961508	-0.0161643																				0.348199	-0.0321879		0.568684	0.0558169			0.297417	0.181331		0.119023	0.148509			0.335658	0.221877		0.194009	0.003527
	0.12	-0.204263	-0.0139858		0.12	-0.0946673	-0.0191848																				0.825456	-0.027277		0.416448	-0.284078			0.328541	0.0858852		0.687525	-0.00674921			0.617528	0.0163912		0.0289775	-0.386835
	0.13	-0.211034	-0.0194411		0.13	-0.0925858	-0.0221822																				0.491318	-0.0946493		0.24557	-0.116876			0.429373	0.0604237		0.128088	0.265653			0.915194	0.00975951		0.357976	0.142495
	0.14	-0.218103	-0.0249557		0.14	-0.0898356	-0.0251356																				0.216484	0.0614801		0.430894	-0.242309			0.415589	0.102459		0.0752723	0.278951			0.579076	0.195482		0.0996643	-0.0195401
	0.15	-0.225558	-0.0305215		0.15	-0.08634	-0.0280211																				0.857854	0.172603		0.456947	-0.0606839			0.46345	0.0621403		0.966207	0.437771			0.520433	-0.0766602		0.19487	0.356322
	0.16	-0.233523	-0.0361289		0.16	-0.082018	-0.0308111																				0.555593	-0.198266		0.793329	0.220351			0.161377	0.153244		0.107977	-0.459824			0.29468	0.0516942		0.249396	0.146119
	0.17	-0.242179	-0.0417664		0.17	-0.0767883	-0.0334741																				0.768025	0.147242		0.447726	-0.268013			0.622084	-0.00811354		0.463205	-0.0753876			0.733833	0.0301277		0.6481	-0.374981
	0.18	-0.251804	-0.0474193		0.18	-0.0705756	-0.0359745																				0.951039	0.239275		0.500254	-0.435904			0.396707	0.161558		0.406058	-0.109134			0.805079	0.136797		0.715243	-0.202698
	0.19	-0.262846	-0.0530673		0.19	-0.0633201	-0.0382728																				0.0174868	0.11155		0.982627	0.102631			0.3078	0.0560884		0.612429	-0.0252665			0.0181423	-0.0518216		0.990282	-0.274593
	0.2	-0.276061	-0.0586794		0.2	-0.05499	-0.0403264																				0.164428	0.0526126		0.478117	0.0695364			0.174724	0.183798		0.491183	0.202627			0.299929	0.0754223		0.44324	0.00265847
	0.21	-0.292827	-0.0642027		0.21	-0.0455984	-0.0420904																				0.357314	-0.172604		0.918605	-0.413697			0.399027	0.0212063		0.173289	-0.0290219			0.673192	0.0556357		0.350767	-0.0210362
	0.22	-0.315857	-0.0695347		0.22	-0.0352189	-0.0435207																				0.274359	-0.100872		0.711173	-0.0415117			0.719382	0.0691935		0.990125	0.268674			0.704153	-0.063798		0.151564	-0.270277
	0.23	-0.350873	-0.0744457		0.23	-0.023999	-0.0445764																				0.252058	0.0195281		0.493067	-0.059333			0.836758	-0.0484179		0.485778	0.0787008			0.570347	-0.0213811		0.1861	0.0834079
	0.24	-0.409329	-0.0783587		0.24	-0.012163	-0.0452246																				0.361776	-0.323013		0.2661	-0.0393441			0.674161	-0.109026		0.832805	-0.139028			0.716308	-0.368025		0.256976	0.0530855
	0.25	0.5	-0.08		0.25	0	-0.0454431																				0.134227	0.110814		0.97689	0.179324			0.0337484	-0.0481121		0.254273	0.0685322			0.253848	0.110238		0.648488	0.0689074
	0.26	0.409329	-0.0783587		0.26	0.012163	-0.0452246																				0.991331	0.115705		0.283259	-0.00402233			0.180606	0.131038		0.733678	0.0369117			0.949	-0.47575		0.239977	-0.384137
	0.27	0.350873	-0.0744457		0.27	0.023999	-0.0445764																				0.225167	-0.0160891		0.700526	-0.417503			0.0143058	0.243357		0.164152	0.472759			0.82225	-0.0380354		0.430658	0.0595901
	0.28	0.315857	-0.0695347		0.28	0.0352189	-0.0435207																				0.293041	-0.0535664		0.285264	-0.00639361			0.130937	0.270489		0.794613	-0.21455			0.488245	-0.00800132		0.349167	0.00990312
	0.29	0.292827	-0.0642027		0.29	0.0455984	-0.0420904																				0.159855	-0.0186386		0.422729	-0.24715			0.925159	-0.474959		0.685473	0.0522896			0.210075	0.0010586		0.485277	-0.0141595
	0.3	0.276061	-0.0586794		0.3	0.05499	-0.0403264																				0.291055	-0.109216		0.446292	-0.171172			0.457473	-0.00963879		0.713517	-0.0519537			0.414466	0.0613783		0.609644	-0.198056
	0.31	0.262846	-0.0530673		0.31	0.0633201	-0.0382728																				0.277623	-0.000543272		0.376804	-0.103524			0.116689	0.112451		0.689263	0.108322			0.522571	0.00518994		0.388136	0.130953
	0.32	0.251804	-0.0474193		0.32	0.0705756	-0.0359745																				0.291545	-0.0274688		0.339499	-0.147024			0.32538	0.0538527		0.394443	0.148809			0.093685	-0.0714744		0.44646	0.183496
	0.33	0.242179	-0.0417664		0.33	0.0767883	-0.0334741																				0.102267	-0.044975		0.314562	0.0213817			0.264819	0.0289604		0.316524	0.0881019			0.377959	0.0667137		0.421197	0.060259
	0.34	0.233523	-0.0361289		0.34	0.082018	-0.0308111																				0.0833939	0.190699		0.268673	0.0720535			0.341306	0.0294444		0.67425	-0.20358			0.0329643	-0.0441748		0.310699	0.14484
	0.35	0.225558	-0.0305215		0.35	0.08634	-0.0280211																				0.416936	-0.0701266		0.944927	0.0249529			0.193754	0.208968		0.582166	-0.0700487			0.828822	0.0569462		0.0624267	0.380755
	0.36	0.218103	-0.0249557		0.36	0.0898356	-0.0251356																				0.517976	0.0924299		0.134198	0.0448576			0.244314	0.0899131		0.802328	-0.124957			0.226491	0.00178438		0.372037	0.231912
	0.37	0.211034	-0.0194411		0.37	0.0925858	-0.0221822																				0.31599	-0.0557193		0.251003	0.0553078			0.879884	0.247714		0.749129	-0.177442			0.363958	0.00458253		0.707591	0.0290462
	0.38	0.204263	-0.0139858		0.38	0.0946673	-0.0191848																				0.192956	0.146128		0.732138	-0.318468			0.172348	0.203302		0.549101	0.221267			0.949065	-0.432048		0.954952	0.0492996
	0.39	0.197727	-0.00859749		0.39	0.0961508	-0.0161643																				0.558627	-0.277024		0.0428483	0.0527728			0.87032	-0.158373		0.590715	-0.188597			0.990229	0.0813634		0.935945	0.00491373
	0.4	0.191382	-0.00328284		0.4	0.0971002	-0.0131388																				0.282789	-0.227705		0.975628	0.226143			0.826363	-0.0809655		0.093112	0.243101			0.284788	0.0570392		0.426305	0.206366
	0.41	0.185191	0.00195171		0.41	0.0975723	-0.0101239																				0.271366	0.160652		0.27142	-0.031672			0.397413	0.0873837		0.385969	-0.0730713			0.275419	-0.335386		0.187026	0.386183
	0.42	0.179127	0.00710012		0.42	0.0976174	-0.00713324																				0.398154	-0.0584503		0.566538	-0.265757			0.331065	0.0605218		0.82498	-0.204085			0.391154	0.0531924		0.33918	0.0642282
	0.43	0.173169	0.0121566		0.43	0.0972796	-0.00417852																				0.323978	0.0385274		0.265896	-0.0259871			0.32806	0.0087693		0.426829	-0.101309			0.329239	-0.0301858		0.541872	-0.0166604
	0.44	0.167301	0.0171156		0.44	0.0965978	-0.00126995																				0.102975	0.057347		0.379822	0.000976116			0.588229	-0.0448632		0.0778672	0.12614			0.49664	0.0782662		0.573354	0.0545757
	0.45	0.161509	0.0219718		0.45	0.0956058	0.00158367																				0.291545	-0.0303477		0.292513	-0.149145			0.661389	-0.0435205		0.136881	0.159413			0.475629	-0.0111505		0.784543	-0.194457
	0.46	0.155782	0.0267201		0.46	0.0943335	0.00437466																				0.360859	-0.079648		0.549516	0.0223643			0.315024	0.33331		0.338548	-0.0536778			0.00754954	0.126311		0.525481	0.171336
	0.47	0.150112	0.0313554		0.47	0.092807	0.00709645																				0.0597506	0.168155		0.267305	0.0181875			0.353096	0.0721744		0.876164	-0.256774			0.0280252	0.0615055		0.817942	-0.0753354
	0.48	0.14449	0.035873		0.48	0.0910493	0.00974333																				0.453656	0.246995		0.832461	0.078902			0.211324	-0.495253		0.595522	0.0396339			0.127076	-0.355359		0.14903	0.012724
	0.49	0.138911	0.0402681		0.49	0.0890807	0.0123104																				0.610168	-0.380896		0.595496	-0.0097492			0.32972	-0.000289409		0.168381	0.178742			0.863888	-0.0371568		0.0869237	-0.401097
	0.5	0.133369	0.0445362		0.5	0.0869194	0.0147936																				0.0236784	0.0443546		0.72615	-0.262644			0.367838	0.116275		0.336473	0.00273166			0.833713	0.103448		0.728621	-0.112175
	0.51	0.12786	0.0486731		0.51	0.0845812	0.0171893																				0.31426	-0.0272682		0.753992	0.427585			0.973619	0.290661		0.70124	0.055395			0.969536	0.187563		0.987386	-0.491107
	0.52	0.12238	0.0526744		0.52	0.0820807	0.0194945																				0.28508	0.117352		0.96327	0.0761665			0.346254	0.00937059		0.450489	0.121775			0.271517	0.069298		0.827642	-0.116348
	0.53	0.116925	0.0565362		0.53	0.0794306	0.0217068																				0.131183	-0.0144098		0.401524	-0.0950729			0.016365	0.341476		0.352828	0.217955			0.861615	-0.00274449		0.578501	-0.10165
	0.54	0.111494	0.0602545		0.54	0.0766426	0.0238242																				0.0257245	0.255688		0.110166	0.0504685			0.551702	-0.0983224		0.0523227	0.231474			0.302645	0.151008		0.985369	0.0196139
	0.55	0.106083	0.0638256		0.55	0.0737274	0.0258451																				0.0883641	0.041553		0.696754	0.465902			0.309448	0.0261908		0.130266	0.131807			0.102019	0.0883586		0.595422	0.0324763
	0.56	0.10069	0.0672458		0.56	0.0706947	0.0277682																				0.0510118	0.240589		0.366838	-0.253991			0.44392	0.0858657		0.402878	-0.0575999			0.721254	0.0568694		0.377534	-0.0526338
	0.57	0.095314	0.0705118		0.57	0.0675533	0.0295926																				0.293698	-0.0337773		0.0789805	0.179413			0.0908308	0.150811		0.170376	0.132788			0.167965	0.17356		0.25292	0.205102
	0.58	0.0899523	0.0736202		0.58	0.0643114	0.0313174																				0.156611	-0.0668189		0.28402	-0.109211			0.224805	0.0328439		0.879919	-0.406724			0.76531	-0.0877349		0.895958	0.393163
	0.59	0.0846038	0.076568		0.59	0.0609768	0.0329424																				0.906986	0.112768		0.879356	0.440169			0.523599	0.162723		0.513577	0.0709161			0.153831	-0.44725		0.329624	0.18727
	0.6	0.0792671	0.0793521		0.6	0.0575567	0.0344672																				0.143637	0.0405795		0.156673	0.105631			0.0543836	0.339313		0.552884	-0.164773			0.493383	0.00172989		0.304871	0.250034
	0.61	0.0739409	0.0819699		0.61	0.0540577	0.0358918																				0.188574	-0.0463295		0.823665	0.296157			0.336884	0.0915578		0.389156	0.169928			0.390012	0.0192996		0.334022	0.124773
	0.62	0.0686242	0.0844186		0.62	0.0504864	0.0372161																				0.272483	0.0310742		0.830016	0.14238			0.0716207	0.149484		0.445921	0.0971008			0.374475	-0.0660665		0.698776	0.0614354
	0.63	0.063316	0.0866959		0.63	0.0468489	0.0384403																				0.459567	-0.0855857		0.177224	0.176997			0.215644	0.249722		0.781906	-0.133723			0.221028	0.16507		0.888509	0.0293981
	0.64	0.0580154	0.0887994		0.64	0.0431509	0.0395648																				0.30214	-0.0541105		0.522159	-0.311479			0.156167	0.139319		0.267452	0.117978			0.0652802	-0.0990557		0.843064	-0.0284073
	0.65	0.0527214	0.0907272		0.65	0.0393982	0.0405897																				0.16014	0.0480658		0.774356	-0.162053			0.685249	-0.105386		0.500827	0.113856			0.261981	-0.17648		0.712476	-0.1005
	0.66	0.0474334	0.0924771		0.66	0.0355962	0.0415154																				0.116375	0.0105118		0.873876	0.0794669			0.374254	0.0925771		0.350092	0.115255			0.171031	-0.0395535		0.647406	-0.273707
	0.67	0.0421506	0.0940476		0.67	0.0317502	0.0423424																				0.40844	-0.0612786		0.135318	-0.00718238			0.332397	0.0683705		0.628632	-0.018366			0.386087	0.160204		0.72564	0.287384
	0.68	0.0368723	0.095437		0.68	0.0278653	0.043071																				0.299533	-0.0565446		0.253723	0.0489447			0.838703	0.413048		0.908809	-0.434837			0.8465	-0.15957		0.312838	0.19973
	0.69	0.0315979	0.096644		0.69	0.0239467	0.0437016																				0.39839	0.00627775		0.749703	0.218			0.660981	-0.12635		0.571781	-0.112723			0.95978	0.177416		0.692485	0.0836932
	0.7	0.0263267	0.0976673		0.7	0.0199993	0.0442344																				0.134714	-0.109911		0.727571	0.252778			0.82517	0.275021		0.0416005	0.134857			0.260745	-0.444043		0.331573	0.0831729
	0.71	0.0210582	0.098506		0.71	0.0160279	0.04467																				0.34311	0.111815		0.548093	-0.215832			0.491231	-0.127873		0.820156	-0.182234			0.822365	0.0513047		0.474346	-0.181638
	0.72	0.0157918	0.0991591		0.72	0.0120376	0.0450084																				0.422273	-0.00911405		0.137079	0.182239			0.373038	0.064709		0.41082	0.17766			0.123484	-0.112055		0.616989	-0.10291
	0.73	0.010527	0.0996261		0.73	0.00803295	0.04525																				0.0424901	0.127883		0.357677	0.00113899			0.0526538	0.198981		0.987923	0.323167			0.0342173	-0.151913		0.261086	0.164074
	0.74	0.00526324	0.0999065		0.74	0.00401884	0.0453949																				0.8923	0.150882		0.576269	-0.168817			0.362686	0.181719		0.84718	0.0595649			0.0791763	0.164946		0.588568	-0.137017
	0.75	0	0.1		0.75	0	0.0454431																				0.325341	0.140507		0.487105	-0.351865			0.0938898	0.155505		0.162441	0.0740537			0.159811	0.220765		0.656336	-0.107114
	0.76	-0.00526324	0.0999065		0.76	-0.00401884	0.0453949																				0.0124739	0.0897447		0.90587	0.150744			0.171572	0.090088		0.695434	-0.287051			0.425543	0.0659168		0.0926496	-0.472193
	0.77	-0.010527	0.0996261		0.77	-0.00803295	0.04525																				0.896421	-0.0973746		0.843902	0.0777578			0.567902	-0.0440548		0.304555	0.0371457			0.520922	0.101021		0.684647	0.0486796
	0.78	-0.0157918	0.0991591		0.78	-0.0120376	0.0450084																				0.0883567	-0.0187287		0.0709431	0.079594			0.0210968	-0.293654		0.340547	0.0583921			0.2645	0.0686948		0.809832	0.146291
	0.79	-0.0210582	0.098506		0.79	-0.0160279	0.04467																				0.209179	-0.0679492		0.409087	-0.261876			0.203522	0.0750564		0.78727	0.0746626			0.388681	0.141013		0.284768	0.104178
	0.8	-0.0263267	0.0976673		0.8	-0.0199993	0.0442344																				0.379712	-0.302602		0.331385	0.0677019			0.376271	-0.0551118		0.804817	0.0832694			0.365432	-0.381992		0.123375	0.220613
	0.81	-0.0315979	0.096644		0.81	-0.0239467	0.0437016																				0.142104	-0.0314581		0.426191	0.229429			0.297361	0.073708		0.241159	0.0776835			0.0707563	0.0193392		0.0556776	0.306132
	0.82	-0.0368723	0.095437		0.82	-0.0278653	0.043071																				0.101334	0.160738		0.218197	-0.108408			0.508302	-3.38882e-05		0.0508686	0.330858			0.869209	0.0841411		0.44371	0.0881464
	0.83	-0.0421506	0.0940476		0.83	-0.0317502	0.0423424																				0.289523	-0.0626656		0.052313	0.11931			0.496956	0.070379		0.132308	0.121739			0.62841	0.0630348		0.178661	0.140698
	0.84	-0.0474334	0.0924771		0.84	-0.0355962	0.0415154																				0.274547	0.00200429		0.503785	-0.194678			0.273989	0.131767		0.298625	-0.0514264			0.976957	0.0969215		0.437061	-0.0132459
	0.85	-0.0527214	0.0907272		0.85	-0.0393982	0.0405897																				0.258038	0.015522		0.89871	0.220054			0.290229	0.0833875		0.295424	0.131235			0.349607	0.100894		0.273301	0.0356209
	0.86	-0.0580154	0.0887994		0.86	-0.0431509	0.0395648																				0.391756	-0.044401		0.417448	-0.102671			0.621422	0.161541		0.723804	-0.14803			0.497796	0.0457267		0.0747869	-0.0917735
	0.87	-0.063316	0.0866959		0.87	-0.0468489	0.0384403																				0.33873	0.00423279		0.679351	0.163167			0.407828	0.156922		0.458096	0.0784268			0.749421	-0.145176		0.560575	0.416343
	0.88	-0.0686242	0.0844186		0.88	-0.0504864	0.0372161																				0.289813	-0.106182		0.0703438	-0.0658692			0.358769	0.0792353		0.328246	0.0402962			0.312798	0.026814		0.84531	0.16844
	0.89	-0.0739409	0.0819699		0.89	-0.0540577	0.0358918																				0.00893813	0.0459808		0.693615	-0.355602			0.124001	0.355079		0.464578	-0.00488105			0.412295	0.136557		0.179333	0.220539
	0.9	-0.0792671	0.0793521		0.9	-0.0575567	0.0344672																				0.0832536	0.0590724		0.198855	-0.026406			0.349867	0.125813		0.853434	-0.315399			0.443273	0.0214059		0.546048	-0.019364
	0.91	-0.0846038	0.076568		0.91	-0.0609768	0.0329424																				0.174844	0.0734847		0.771569	0.0927609			0.277631	0.198448		0.263005	0.206894			0.130657	0.218364		0.48524	0.0472971
	0.92	-0.0899523	0.0736202		0.92	-0.0643114	0.0313174																				0.151743	0.056579		0.370787	-0.0897068			0.451721	-0.0359748		0.718184	-0.0780453			0.510088	-0.205543		0.925752	-0.0154833
	0.93	-0.095314	0.0705118		0.93	-0.0675533	0.0295926																				0.239119	0.0600597		0.97328	0.203009			0.398701	0.381057		0.557449	-0.0758113			0.0815597	0.135714		0.178395	-0.140894
	0.94	-0.10069	0.0672458		0.94	-0.0706947	0.0277682																				0.29223	-0.0365978		0.45022	-0.000532615			0.555084	-0.0299944		0.644646	-0.100864			0.317116	0.0987584		0.503887	-0.0156079
	0.95	-0.106083	0.0638256		0.95	-0.0737274	0.0258451																				0.0731844	0.0792684		0.111381	-0.0111884			0.687464	-0.0342489		0.84834	0.0385658			0.447695	0.102429		0.223547	0.427006
	0.96	-0.111494	0.0602545		0.96	-0.0766426	0.0238242																				0.97382	-0.254043		0.710802	-0.0986846			0.50725	0.0623848		0.902327	-0.323413			0.0945145	-0.188512		0.192373	0.177204
	0.97	-0.116925	0.0565362		0.97	-0.0794306	0.0217068																				0.294884	-0.102712		0.809839	0.309438			0.698558	0.191356		0.710237	0.0118414			0.918605	0.0446025		0.869791	0.108319
	0.98	-0.12238	0.0526744		0.98	-0.0820807	0.0194945																				0.419664	-0.10764		0.0681259	0.116579			0.30444	0.206351		0.768369	-0.171426			0.361822	0.0790212		0.679193	0.019014
	0.99	-0.12786	0.0486731		0.99	-0.0845812	0.0171893																				0.811314	0.0771176		0.517123	-0.281243			0.156684	0.0811783		0.4275	0.104369			0.395338	0.00446825		0.619889	0.170172
	0	-0.125	0.0414214		0	-0.0802777	0.0136544
	0.01	-0.13	0.0369094		0.01	-0.0820936	0.0111404
	0.02	-0.135	0.0322624		0.02	-0.0837083	0.00854583
	0.03	-0.14	0.0274848		0.03	-0.0851042	0.00587567
	0.04	-0.145	0.0225814		0.04	-0.0862618	0.0031357
	0.05	-0.15	0.0175571		0.05	-0.0871591	0.000332611
	0.06	-0.155	0.0124167		0.06	-0.087772	-0.00252591
	0.07	-0.16	0.00716536		0.07	-0.0880733	-0.00543103
	0.08	-0.165	0.00180828		0.08	-0.0880327	-0.00837266
	0.09	-0.17	-0.00364927		0.09	-0.0876167	-0.0113393
	0.1	-0.175	-0.0092019		0.1	-0.0867881	-0.0143178
	0.11	-0.18	-0.0148441		0.11	-0.0855059	-0.0172932
	0.12	-0.185	-0.0205704		0.12	-0.0837256	-0.0202486
	0.13	-0.19	-0.0263751		0.13	-0.0813994	-0.0231647
	0.14	-0.195	-0.0322524		0.14	-0.0784771	-0.0260201
	0.15	-0.2	-0.0381966		0.15	-0.0749078	-0.0287903
	0.16	-0.205	-0.0442018		0.16	-0.0706418	-0.0314483
	0.17	-0.21	-0.050262		0.17	-0.0656349	-0.0339643
	0.18	-0.215	-0.0563714		0.18	-0.0598528	-0.0363058
	0.19	-0.22	-0.0625237		0.19	-0.0532777	-0.0384382
	0.2	-0.225	-0.0687131		0.2	-0.0459158	-0.0403256
	0.21	-0.23	-0.0749334		0.21	-0.0378046	-0.0419322
	0.22	-0.235	-0.0811783		0.22	-0.0290205	-0.043224
	0.23	-0.24	-0.0874419		0.23	-0.0196811	-0.0441709
	0.24	-0.245	-0.0937178		0.24	-0.00994435	-0.0447492
	0.25	0.25	-0.1		0.25	0	-0.0449438
	0.26	0.245	-0.0937178		0.26	0.00994435	-0.0447492
	0.27	0.24	-0.0874419		0.27	0.0196811	-0.0441709
	0.28	0.235	-0.0811783		0.28	0.0290205	-0.043224
	0.29	0.23	-0.0749334		0.29	0.0378046	-0.0419322
	0.3	0.225	-0.0687131		0.3	0.0459158	-0.0403256
	0.31	0.22	-0.0625237		0.31	0.0532777	-0.0384382
	0.32	0.215	-0.0563714		0.32	0.0598528	-0.0363058
	0.33	0.21	-0.050262		0.33	0.0656349	-0.0339643
	0.34	0.205	-0.0442018		0.34	0.0706418	-0.0314483
	0.35	0.2	-0.0381966		0.35	0.0749078	-0.0287903
	0.36	0.195	-0.0322524		0.36	0.0784771	-0.0260201
	0.37	0.19	-0.0263751		0.37	0.0813994	-0.0231647
	0.38	0.185	-0.0205704		0.38	0.0837256	-0.0202486
	0.39	0.18	-0.0148441		0.39	0.0855059	-0.0172932
	0.4	0.175	-0.0092019		0.4	0.0867881	-0.0143178
	0.41	0.17	-0.00364927		0.41	0.0876167	-0.0113393
	0.42	0.165	0.00180828		0.42	0.0880327	-0.00837266
	0.43	0.16	0.00716536		0.43	0.0880733	-0.00543103
	0.44	0.155	0.0124167		0.44	0.087772	-0.00252591
	0.45	0.15	0.0175571		0.45	0.0871591	0.000332611
	0.46	0.145	0.0225814		0.46	0.0862618	0.0031357
	0.47	0.14	0.0274848		0.47	0.0851042	0.00587567
	0.48	0.135	0.0322624		0.48	0.0837083	0.00854583
	0.49	0.13	0.0369094		0.49	0.0820936	0.0111404
	0.5	0.125	0.0414214		0.5	0.0802777	0.0136544
	0.51	0.12	0.0457937		0.51	0.0782764	0.0160835
	0.52	0.115	0.0500222		0.52	0.0761042	0.0184242
	0.53	0.11	0.0541026		0.53	0.0737741	0.0206734
	0.54	0.105	0.058031		0.54	0.071298	0.0228285
	0.55	0.1	0.0618034		0.55	0.0686868	0.0248875
	0.56	0.095	0.0654161		0.56	0.0659505	0.0268486
	0.57	0.09	0.0688656		0.57	0.0630985	0.0287106
	0.58	0.085	0.0721484		0.58	0.0601394	0.0304725
	0.59	0.08	0.0752613		0.59	0.0570813	0.0321334
	0.6	0.075	0.0782013		0.6	0.0539318	0.0336929
	0.61	0.07	0.0809654		0.61	0.0506981	0.0351507
	0.62	0.065	0.0835509		0.62	0.047387	0.0365066
	0.63	0.06	0.0859553		0.63	0.0440051	0.0377607
	0.64	0.055	0.0881762		0.64	0.0405585	0.0389129
	0.65	0.05	0.0902113		0.65	0.0370533	0.0399636
	0.66	0.045	0.0920587		0.66	0.0334954	0.040913
	0.67	0.04	0.0937166		0.67	0.0298904	0.0417612
	0.68	0.035	0.0951834		0.68	0.0262439	0.0425088
	0.69	0.03	0.0964575		0.69	0.0225612	0.0431559
	0.7	0.025	0.0975377		0.7	0.0188477	0.0437028
	0.71	0.02	0.0984229		0.71	0.0151087	0.0441499
	0.72	0.015	0.0991124		0.72	0.0113493	0.0444974
	0.73	0.01	0.0996053		0.73	0.00757464	0.0447454
	0.74	0.005	0.0999013		0.74	0.00378985	0.0448942
	0.75	0	0.1		0.75	0	0.0449438
	0.76	-0.005	0.0999013		0.76	-0.00378985	0.0448942
	0.77	-0.01	0.0996053		0.77	-0.00757464	0.0447454
	0.78	-0.015	0.0991124		0.78	-0.0113493	0.0444974
	0.79	-0.02	0.0984229		0.79	-0.0151087	0.0441499
	0.8	-0.025	0.0975377		0.8	-0.0188477	0.0437028
	0.81	-0.03	0.0964575		0.81	-0.0225612	0.0431559
	0.82	-0.035	0.0951834		0.82	-0.0262439	0.0425088
	0.83	-0.04	0.0937166		0.83	-0.0298904	0.0417612
	0.84	-0.045	0.0920587		0.84	-0.0334954	0.040913
	0.85	-0.05	0.0902113		0.85	-0.0370533	0.0399636
	0.86	-0.055	0.0881762		0.86	-0.0405585	0.0389129
	0.87	-0.06	0.0859553		0.87	-0.0440051	0.0377607
	0.88	-0.065	0.0835509		0.88	-0.047387	0.0365066
	0.89	-0.07	0.0809654		0.89	-0.0506981	0.0351507
	0.9	-0.075	0.0782013		0.9	-0.0539318	0.0336929
	0.91	-0.08	0.0752613		0.91	-0.0570813	0.0321334
	0.92	-0.085	0.0721484		0.92	-0.0601394	0.0304725
	0.93	-0.09	0.0688656		0.93	-0.0630985	0.0287106
	0.94	-0.095	0.0654161		0.94	-0.0659505	0.0268486
	0.95	-0.1	0.0618034		0.95	-0.0686868	0.0248875
	0.96	-0.105	0.058031		0.96	-0.071298	0.0228285
	0.97	-0.11	0.0541026		0.97	-0.0737741	0.0206734
	0.98	-0.115	0.0500222		0.98	-0.0761042	0.0184242
	0.99	-0.12	0.0457937		0.99	-0.0782764	0.0160835
	0	-0.117427	0.0386607		0	-0.074605	0.0126844
	0.01	-0.121936	0.0339396		0.01	-0.0761446	0.0101529
	0.02	-0.126412	0.0290779		0.02	-0.0774797	0.00754442
	0.03	-0.130849	0.0240806		0.03	-0.0785938	0.00486468
	0.04	-0.135242	0.0189528		0.04	-0.0794684	0.00212021
	0.05	-0.139584	0.0136997		0.05	-0.0800837	-0.000681486
	0.06	-0.143866	0.00832692		0.06	-0.0804178	-0.00353183
	0.07	-0.14808	0.00283996		0.07	-0.0804466	-0.00642109
	0.08	-0.152213	-0.00275533		0.08	-0.080144	-0.00933823
	0.09	-0.156249	-0.00845291		0.09	-0.0794816	-0.0122708
	0.1	-0.160169	-0.0142465		0.1	-0.078429	-0.0152047
	0.11	-0.163949	-0.0201297		0.11	-0.0769534	-0.0181243
	0.12	-0.167557	-0.0260955		0.12	-0.0750209	-0.021012
	0.13	-0.17095	-0.0321367		0.13	-0.0725964	-0.0238481
	0.14	-0.174071	-0.0382455		0.14	-0.0696449	-0.0266111
	0.15	-0.17684	-0.0444132		0.15	-0.0661333	-0.029277
	0.16	-0.179143	-0.0506301		0.16	-0.0620323	-0.03182
	0.17	-0.180814	-0.0568845		0.17	-0.0573193	-0.0342124
	0.18	-0.181594	-0.0631619		0.18	-0.051982	-0.0364246
	0.19	-0.181066	-0.0694424		0.19	-0.0460224	-0.0384263
	0.2	-0.178518	-0.0756961		0.2	-0.0394609	-0.0401868
	0.21	-0.172629	-0.0818722		0.21	-0.0323407	-0.0416764
	0.22	-0.160731	-0.0878713		0.22	-0.0247296	-0.0428677
	0.23	-0.136885	-0.0934629		0.23	-0.0167213	-0.0437372
	0.24	-0.0878413	-0.0980245		0.24	-0.00843312	-0.0442666
	0.25	0	-0.1		0.25	0	-0.0444444
	0.26	0.0878413	-0.0980245		0.26	0.00843312	-0.0442666
	0.27	0.136885	-0.0934629		0.27	0.0167213	-0.0437372
	0.28	0.160731	-0.0878713		0.28	0.0247296	-0.0428677
	0.29	0.172629	-0.0818722		0.29	0.0323407	-0.0416764
	0.3	0.178518	-0.0756961		0.3	0.0394609	-0.0401868
	0.31	0.181066	-0.0694424		0.31	0.0460224	-0.0384263
	0.32	0.181594	-0.0631619		0.32	0.051982	-0.0364246
	0.33	0.180814	-0.0568845		0.33	0.0573193	-0.0342124
	0.34	0.179143	-0.0506301		0.34	0.0620323	-0.03182
	0.35	0.17684	-0.0444132		0.35	0.0661333	-0.029277
	0.36	0.174071	-0.0382455		0.36	0.0696449	-0.0266111
	0.37	0.17095	-0.0321367		0.37	0.0725964	-0.0238481
	0.38	0.167557	-0.0260955		0.38	0.0750209	-0.021012
	0.39	0.163949	-0.0201297		0.39	0.0769534	-0.0181243
	0.4	0.160169	-0.0142465		0.4	0.078429	-0.0152047
	0.41	0.156249	-0.00845291		0.41	0.0794816	-0.0122708
	0.42	0.152213	-0.00275533		0.42	0.080144	-0.00933823
	0.43	0.14808	0.00283996		0.43	0.0804466	-0.00642109
	0.44	0.143866	0.00832692		0.44	0.0804178	-0.00353183
	0.45	0.139584	0.0136997		0.45	0.0800837	-0.000681486
	0.46	0.135242	0.0189528		0.46	0.0794684	0.00212021
	0.47	0.130849	0.0240806		0.47	0.0785938	0.00486468
	0.48	0.126412	0.0290779		0.48	0.0774797	0.00754442
	0.49	0.121936	0.0339396		0.49	0.0761446	0.0101529
	0.5	0.117427	0.0386607		0.5	0.074605	0.0126844
	0.51	0.112888	0.0432364		0.51	0.0728762	0.015134
	0.52	0.108322	0.0476621		0.52	0.070972	0.0174974
	0.53	0.103734	0.0519333		0.53	0.0689053	0.0197712
	0.54	0.0991239	0.0560457		0.54	0.0666878	0.0219523
	0.55	0.0944959	0.0599952		0.55	0.0643305	0.0240381
	0.56	0.0898512	0.0637778		0.56	0.0618433	0.0260266
	0.57	0.0851918	0.0673898		0.57	0.0592358	0.0279162
	0.58	0.0805191	0.0708275		0.58	0.0565167	0.0297054
	0.59	0.0758345	0.0740875		0.59	0.0536943	0.0313932
	0.6	0.0711392	0.0771664		0.6	0.0507764	0.032979
	0.61	0.0664343	0.0800614		0.61	0.0477704	0.0344622
	0.62	0.0617208	0.0827694		0.62	0.0446835	0.0358424
	0.63	0.0569997	0.0852878		0.63	0.0415223	0.0371194
	0.64	0.0522717	0.087614		0.64	0.0382935	0.0382933
	0.65	0.0475377	0.0897458		0.65	0.0350032	0.0393641
	0.66	0.0427983	0.091681		0.66	0.0316576	0.0403319
	0.67	0.0380542	0.0934177		0.67	0.0282625	0.041197
	0.68	0.033306	0.0949541		0.68	0.0248239	0.0419595
	0.69	0.0285543	0.0962888		0.69	0.0213474	0.0426197
	0.7	0.0237997	0.0974205		0.7	0.0178386	0.0431778
	0.71	0.0190426	0.0983479		0.71	0.0143029	0.0436341
	0.72	0.0142836	0.0990701		0.72	0.0107458	0.0439887
	0.73	0.00952318	0.0995866		0.73	0.00717276	0.0442419
	0.74	0.00476183	0.0998966		0.74	0.00358904	0.0443938
	0.75	0	0.1		0.75	0	0.0444444
	0.76	-0.00476183	0.0998966		0.76	-0.00358904	0.0443938
	0.77	-0.00952318	0.0995866		0.77	-0.00717276	0.0442419
	0.78	-0.0142836	0.0990701		0.78	-0.0107458	0.0439887
	0.79	-0.0190426	0.0983479		0.79	-0.0143029	0.0436341
	0.8	-0.0237997	0.0974205		0.8	-0.0178386	0.0431778
	0.81	-0.0285543	0.0962888		0.81	-0.0213474	0.0426197
	0.82	-0.033306	0.0949541		0.82	-0.0248239	0.0419595
	0.83	-0.0380542	0.0934177		0.83	-0.0282625	0.041197
	0.84	-0.0427983	0.091681		0.84	-0.0316576	0.0403319
	0.85	-0.0475377	0.0897458		0.85	-0.0350032	0.0393641
	0.86	-0.0522717	0.087614		0.86	-0.0382935	0.0382933
	0.87	-0.0569997	0.0852878		0.87	-0.0415223	0.0371194
	0.88	-0.0617208	0.0827694		0.88	-0.0446835	0.0358424
	0.89	-0.0664343	0.0800614		0.89	-0.0477704	0.0344622
	0.9	-0.0711392	0.0771664		0.9	-0.0507764	0.032979
	0.91	-0.0758345	0.0740875		0.91	-0.0536943	0.0313932
	0.92	-0.0805191	0.0708275		0.92	-0.0565167	0.0297054
	0.93	-0.0851918	0.0673898		0.93	-0.0592358	0.0279162
	0.94	-0.0898512	0.0637778		0.94	-0.0618433	0.0260266
	0.95	-0.0944959	0.0599952		0.95	-0.0643305	0.0240381
	0.96	-0.0991239	0.0560457		0.96	-0.0666878	0.0219523
	0.97	-0.103734	0.0519333		0.97	-0.0689053	0.0197712
	0.98	-0.108322	0.0476621		0.98	-0.070972	0.0174974
	0.99	-0.112888	0.0432364		0.99	-0.0728762	0.015134
	0	-0.110571	0.036205		0	-0.0697154	0.0118487
	0.01	-0.11464	0.0313044		0.01	-0.0710318	0.00930971
	0.02	-0.118646	0.0262601		0.02	-0.0721438	0.00669732
	0.03	-0.12258	0.0210775		0.03	-0.0730361	0.00401786
	0.04	-0.126432	0.0157624		0.04	-0.0736918	0.00127852
	0.05	-0.130189	0.0103211		0.05	-0.074093	-0.00151253
	0.06	-0.133836	0.00475981		0.06	-0.0742202	-0.00434604
	0.07	-0.137355	-0.000914749		0.07	-0.0740526	-0.00721159
	0.08	-0.140725	-0.00669549		0.08	-0.0735679	-0.0100975
	0.09	-0.143918	-0.0125749		0.09	-0.0727424	-0.0129906
	0.1	-0.146899	-0.0185448		0.1	-0.0715513	-0.0158764
	0.11	-0.149627	-0.0245965		0.11	-0.0699692	-0.0187387
	0.12	-0.152044	-0.0307203		0.12	-0.06797	-0.0215596
	0.13	-0.154079	-0.0369052		0.13	-0.0655284	-0.0243197
	0.14	-0.155635	-0.0431386		0.14	-0.0626205	-0.0269976
	0.15	-0.15658	-0.0494054		0.15	-0.059225	-0.0295703
	0.16	-0.156735	-0.0556873		0.16	-0.0553257	-0.0320134
	0.17	-0.155841	-0.06196		0.17	-0.0509128	-0.0343009
	0.18	-0.153523	-0.0681912		0.18	-0.0459858	-0.0364062
	0.19	-0.14922	-0.0743342		0.19	-0.040556	-0.0383022
	0.2	-0.14207	-0.0803182		0.2	-0.034649	-0.0399622
	0.21	-0.130724	-0.0860294		0.21	-0.0283064	-0.041361
	0.22	-0.113105	-0.0912753		0.22	-0.0215872	-0.0424757
	0.23	-0.0863489	-0.0957256		0.23	-0.0145674	-0.0432868
	0.24	-0.0479714	-0.0988491		0.24	-0.00733767	-0.0437797
	0.25	0	-0.1		0.25	0	-0.043945
	0.26	0.0479714	-0.0988491		0.26	0.00733767	-0.0437797
	0.27	0.0863489	-0.0957256		0.27	0.0145674	-0.0432868
	0.28	0.113105	-0.0912753		0.28	0.0215872	-0.0424757
	0.29	0.130724	-0.0860294		0.29	0.0283064	-0.041361
	0.3	0.14207	-0.0803182		0.3	0.034649	-0.0399622
	0.31	0.14922	-0.0743342		0.31	0.040556	-0.0383022
	0.32	0.153523	-0.0681912		0.32	0.0459858	-0.0364062
	0.33	0.155841	-0.06196		0.33	0.0509128	-0.0343009
	0.34	0.156735	-0.0556873		0.34	0.0553257	-0.0320134
	0.35	0.15658	-0.0494054		0.35	0.059225	-0.0295703
	0.36	0.155635	-0.0431386		0.36	0.0626205	-0.0269976
	0.37	0.154079	-0.0369052		0.37	0.0655284	-0.0243197
	0.38	0.152044	-0.0307203		0.38	0.06797	-0.0215596
	0.39	0.149627	-0.0245965		0.39	0.0699692	-0.0187387
	0.4	0.146899	-0.0185448		0.4	0.0715513	-0.0158764
	0.41	0.143918	-0.0125749		0.41	0.0727424	-0.0129906
	0.42	0.140725	-0.00669549		0.42	0.0735679	-0.0100975
	0.43	0.137355	-0.000914749		0.43	0.0740526	-0.00721159
	0.44	0.133836	0.00475981		0.44	0.0742202	-0.00434604
	0.45	0.130189	0.0103211		0.45	0.074093	-0.00151253
	0.46	0.126432	0.0157624		0.46	0.0736918	0.00127852
	0.47	0.12258	0.0210775		0.47	0.0730361	0.00401786
	0.48	0.118646	0.0262601		0.48	0.0721438	0.00669732
	0.49	0.11464	0.0313044		0.49	0.0710318	0.00930971
	0.5	0.110571	0.036205		0.5	0.0697154	0.0118487
	0.51	0.106446	0.0409564		0.51	0.0682089	0.0143089
	0.52	0.102271	0.0455536		0.52	0.0665256	0.0166856
	0.53	0.098053	0.0499916		0.53	0.0646778	0.0189746
	0.54	0.0937955	0.0542658		0.54	0.0626768	0.0211725
	0.55	0.0895032	0.0583715		0.55	0.0605334	0.0232763
	0.56	0.0851796	0.0623047		0.56	0.0582574	0.0252838
	0.57	0.0808281	0.066061		0.57	0.0558581	0.0271928
	0.58	0.0764515	0.0696367		0.58	0.0533445	0.0290017
	0.59	0.0720524	0.0730281		0.59	0.0507247	0.0307092
	0.6	0.0676331	0.0762316		0.6	0.0480067	0.0323144
	0.61	0.0631957	0.079244		0.61	0.0451981	0.0338166
	0.62	0.0587421	0.0820622		0.62	0.0423058	0.0352151
	0.63	0.0542739	0.0846833		0.63	0.039337	0.0365097
	0.64	0.0497928	0.0871046		0.64	0.0362983	0.0377002
	0.65	0.0453002	0.0893237		0.65	0.0331961	0.0387865
	0.66	0.0407975	0.0913383		0.66	0.0300366	0.0397686
	0.67	0.0362858	0.0931463		0.67	0.0268261	0.0406467
	0.68	0.0317663	0.094746		0.68	0.0235704	0.0414209
	0.69	0.0272402	0.0961357		0.69	0.0202755	0.0420913
	0.7	0.0227086	0.097314		0.7	0.0169471	0.0426582
	0.71	0.0181723	0.0982796		0.71	0.0135908	0.0431217
	0.72	0.0136323	0.0990317		0.72	0.0102125	0.043482
	0.73	0.00908972	0.0995695		0.73	0.0068175	0.0437393
	0.74	0.00454531	0.0998923		0.74	0.00341151	0.0438936
	0.75	0	0.1		0.75	0	0.043945
	0.76	-0.00454531	0.0998923		0.76	-0.00341151	0.0438936
	0.77	-0.00908972	0.0995695		0.77	-0.0068175	0.0437393
	0.78	-0.0136323	0.0990317		0.78	-0.0102125	0.043482
	0.79	-0.0181723	0.0982796		0.79	-0.0135908	0.0431217
	0.8	-0.0227086	0.097314		0.8	-0.0169471	0.0426582
	0.81	-0.0272402	0.0961357		0.81	-0.0202755	0.0420913
	0.82	-0.0317663	0.094746		0.82	-0.0235704	0.0414209
	0.83	-0.0362858	0.0931463		0.83	-0.0268261	0.0406467
	0.84	-0.0407975	0.0913383		0.84	-0.0300366	0.0397686
	0.85	-0.0453002	0.0893237		0.85	-0.0331961	0.0387865
	0.86	-0.0497928	0.0871046		0.86	-0.0362983	0.0377002
	0.87	-0.0542739	0.0846833		0.87	-0.039337	0.0365097
	0.88	-0.0587421	0.0820622		0.88	-0.0423058	0.0352151
	0.89	-0.0631957	0.079244		0.89	-0.0451981	0.0338166
	0.9	-0.0676331	0.0762316		0.9	-0.0480067	0.0323144
	0.91	-0.0720524	0.0730281		0.91	-0.0507247	0.0307092
	0.92	-0.0764515	0.0696367		0.92	-0.0533445	0.0290017
	0.93	-0.0808281	0.066061		0.93	-0.0558581	0.0271928
	0.94	-0.0851796	0.0623047		0.94	-0.0582574	0.0252838
	0.95	-0.0895032	0.0583715		0.95	-0.0605334	0.0232763
	0.96	-0.0937955	0.0542658		0.96	-0.0626768	0.0211725
	0.97	-0.098053	0.0499916		0.97	-0.0646778	0.0189746
	0.98	-0.102271	0.0455536		0.98	-0.0665256	0.0166856
	0.99	-0.106446	0.0409564		0.99	-0.0682089	0.0143089
	0	-0.104357	0.0340122		0	-0.0654647	0.0111213
	0.01	-0.108034	0.0289574		0.01	-0.0665991	0.00858227
	0.02	-0.111623	0.0237574		0.02	-0.0675314	0.00597337
	0.03	-0.115111	0.0184186		0.03	-0.0682473	0.00330141
	0.04	-0.118485	0.0129478		0.04	-0.0687319	0.000574088
	0.05	-0.121728	0.00735195		0.05	-0.068969	-0.0021999
	0.06	-0.124821	0.00163875		0.06	-0.0689414	-0.00501079
	0.07	-0.127738	-0.00418371		0.07	-0.0686313	-0.00784765
	0.08	-0.130451	-0.0101067		0.08	-0.0680197	-0.0106983
	0.09	-0.132924	-0.0161207		0.09	-0.067087	-0.0135493
	0.1	-0.135114	-0.0222151		0.1	-0.0658134	-0.0163857
	0.11	-0.136965	-0.0283783		0.11	-0.0641789	-0.0191912
	0.12	-0.138406	-0.0345968		0.12	-0.0621638	-0.021948
	0.13	-0.13935	-0.0408551		0.13	-0.0597499	-0.0246369
	0.14	-0.13968	-0.0471347		0.14	-0.056921	-0.027237
	0.15	-0.139243	-0.0534131		0.15	-0.0536643	-0.0297264
	0.16	-0.137838	-0.0596617		0.16	-0.0499716	-0.0320819
	0.17	-0.135192	-0.0658437		0.17	-0.0458409	-0.0342794
	0.18	-0.130931	-0.0719096		0.18	-0.0412782	-0.0362946
	0.19	-0.124548	-0.0777907		0.19	-0.0362989	-0.0381031
	0.2	-0.115354	-0.0833896		0.2	-0.0309297	-0.0396812
	0.21	-0.102455	-0.0885653		0.21	-0.0252092	-0.0410069
	0.22	-0.0848093	-0.0931146		0.22	-0.0191885	-0.0420606
	0.23	-0.0615282	-0.0967582		0.23	-0.0129302	-0.0428257
	0.24	-0.0326288	-0.0991568		0.24	-0.00650723	-0.04329
	0.25	0	-0.1		0.25	0	-0.0434456
	0.26	0.0326288	-0.0991568		0.26	0.00650723	-0.04329
	0.27	0.0615282	-0.0967582		0.27	0.0129302	-0.0428257
	0.28	0.0848093	-0.0931146		0.28	0.0191885	-0.0420606
	0.29	0.102455	-0.0885653		0.29	0.0252092	-0.0410069
	0.3	0.115354	-0.0833896		0.3	0.0309297	-0.0396812
	0.31	0.124548	-0.0777907		0.31	0.0362989	-0.0381031
	0.32	0.130931	-0.0719096		0.32	0.0412782	-0.0362946
	0.33	0.135192	-0.0658437		0.33	0.0458409	-0.0342794
	0.34	0.137838	-0.0596617		0.34	0.0499716	-0.0320819
	0.35	0.139243	-0.0534131		0.35	0.0536643	-0.0297264
	0.36	0.13968	-0.0471347		0.36	0.056921	-0.027237
	0.37	0.13935	-0.0408551		0.37	0.0597499	-0.0246369
	0.38	0.138406	-0.0345968		0.38	0.0621638	-0.021948
	0.39	0.136965	-0.0283783		0.39	0.0641789	-0.0191912
	0.4	0.135114	-0.0222151		0.4	0.0658134	-0.0163857
	0.41	0.132924	-0.0161207		0.41	0.067087	-0.0135493
	0.42	0.130451	-0.0101067		0.42	0.0680197	-0.0106983
	0.43	0.127738	-0.00418371		0.43	0.0686313	-0.00784765
	0.44	0.124821	0.00163875		0.44	0.0689414	-0.00501079
	0.45	0.121728	0.00735195		0.45	0.068969	-0.0021999
	0.46	0.118485	0.0129478		0.46	0.0687319	0.000574088
	0.47	0.115111	0.0184186		0.47	0.0682473	0.00330141
	0.48	0.111623	0.0237574		0.48	0.0675314	0.00597337
	0.49	0.108034	0.0289574		0.49	0.0665991	0.00858227
	0.5	0.104357	0.0340122		0.5	0.0654647	0.0111213
	0.51	0.100602	0.0389158		0.51	0.0641416	0.0135846
	0.52	0.0967782	0.0436625		0.52	0.062642	0.0159669
	0.53	0.0928926	0.0482468		0.53	0.0609777	0.0182637
	0.54	0.088952	0.0526635		0.54	0.0591596	0.0204712
	0.55	0.0849624	0.0569076		0.55	0.0571979	0.0225862
	0.56	0.0809287	0.0609744		0.56	0.0551024	0.0246058
	0.57	0.0768557	0.0648596		0.57	0.0528822	0.0265278
	0.58	0.0727472	0.0685588		0.58	0.0505459	0.0283502
	0.59	0.068607	0.072068		0.59	0.0481017	0.0300716
	0.6	0.0644381	0.0753836		0.6	0.0455577	0.0316907
	0.61	0.0602436	0.0785019		0.61	0.0429211	0.0332066
	0.62	0.0560262	0.0814195		0.62	0.0401994	0.0346186
	0.63	0.0517881	0.0841336		0.63	0.0373995	0.0359262
	0.64	0.0475317	0.086641		0.64	0.034528	0.037129
	0.65	0.0432589	0.0889394		0.65	0.0315916	0.038227
	0.66	0.0389717	0.0910261		0.66	0.0285966	0.03922
	0.67	0.0346719	0.092899		0.67	0.0255493	0.040108
	0.68	0.0303611	0.0945562		0.68	0.0224557	0.0408912
	0.69	0.0260408	0.095996		0.69	0.0193219	0.0415695
	0.7	0.0217125	0.0972168		0.7	0.0161537	0.0421431
	0.71	0.0173777	0.0982174		0.71	0.0129571	0.0426122
	0.72	0.0130378	0.0989967		0.72	0.00973764	0.0429769
	0.73	0.00869396	0.0995539		0.73	0.0065012	0.0432374
	0.74	0.00434762	0.0998884		0.74	0.00325343	0.0433936
	0.75	0	0.1		0.75	0	0.0434456
	0.76	-0.00434762	0.0998884		0.76	-0.00325343	0.0433936
	0.77	-0.00869396	0.0995539		0.77	-0.0065012	0.0432374
	0.78	-0.0130378	0.0989967		0.78	-0.00973764	0.0429769
	0.79	-0.0173777	0.0982174		0.79	-0.0129571	0.0426122
	0.8	-0.0217125	0.0972168		0.8	-0.0161537	0.0421431
	0.81	-0.0260408	0.095996		0.81	-0.0193219	0.0415695
	0.82	-0.0303611	0.0945562		0.82	-0.0224557	0.0408912
	0.83	-0.0346719	0.092899		0.83	-0.0255493	0.040108
	0.84	-0.0389717	0.0910261		0.84	-0.0285966	0.03922
	0.85	-0.0432589	0.0889394		0.85	-0.0315916	0.038227
	0.86	-0.0475317	0.086641		0.86	-0.034528	0.037129
	0.87	-0.0517881	0.0841336		0.87	-0.0373995	0.0359262
	0.88	-0.0560262	0.0814195		0.88	-0.0401994	0.0346186
	0.89	-0.0602436	0.0785019		0.89	-0.0429211	0.0332066
	0.9	-0.0644381	0.0753836		0.9	-0.0455577	0.0316907
	0.91	-0.068607	0.072068		0.91	-0.0481017	0.0300716
	0.92	-0.0727472	0.0685588		0.92	-0.0505459	0.0283502
	0.93	-0.0768557	0.0648596		0.93	-0.0528822	0.0265278
	0.94	-0.0809287	0.0609744		0.94	-0.0551024	0.0246058
	0.95	-0.0849624	0.0569076		0.95	-0.0571979	0.0225862
	0.96	-0.088952	0.0526635		0.96	-0.0591596	0.0204712
	0.97	-0.0928926	0.0482468		0.97	-0.0609777	0.0182637
	0.98	-0.0967782	0.0436625		0.98	-0.062642	0.0159669
	0.99	-0.100602	0.0389158		0.99	-0.0641416	0.0135846
	0	-0.0987158	0.0320465		0	-0.0617405	0.0104821
	0.01	-0.102044	0.0268588		0.01	-0.062725	0.00794882
	0.02	-0.105263	0.0215261		0.02	-0.0635109	0.005349
	0.03	-0.108359	0.0160555		0.03	-0.0640854	0.00268988
	0.04	-0.111315	0.0104549		0.04	-0.0644348	-2.04437e-05
	0.05	-0.114111	0.0047326		0.05	-0.0645448	-0.00277286
	0.06	-0.116724	-0.00110251		0.06	-0.0644005	-0.00555722
	0.07	-0.119125	-0.00704068		0.07	-0.0639865	-0.00836222
	0.08	-0.121281	-0.0130713		0.08	-0.0632867	-0.0111754
	0.09	-0.123151	-0.0191826		0.09	-0.062285	-0.0139831
	0.1	-0.124686	-0.0253614		0.1	-0.0609655	-0.0167702
	0.11	-0.125824	-0.0315928		0.11	-0.0593125	-0.0195204
	0.12	-0.126489	-0.0378595		0.12	-0.0573114	-0.0222162
	0.13	-0.126587	-0.0441414		0.13	-0.0549492	-0.0248386
	0.14	-0.125997	-0.0504141		0.14	-0.0522152	-0.0273676
	0.15	-0.124568	-0.0566482		0.15	-0.0491023	-0.029782
	0.16	-0.122107	-0.0628066		0.16	-0.0456076	-0.0320601
	0.17	-0.118365	-0.0688423		0.17	-0.0417337	-0.0341792
	0.18	-0.11303	-0.0746942		0.18	-0.0374901	-0.036117
	0.19	-0.105712	-0.0802818		0.19	-0.0328942	-0.0378513
	0.2	-0.0959456	-0.0854985		0.2	-0.0279719	-0.0393608
	0.21	-0.0832257	-0.0902037		0.21	-0.0227584	-0.0406261
	0.22	-0.0671124	-0.0942184		0.22	-0.017298	-0.0416297
	0.23	-0.047447	-0.0973293		0.23	-0.0116439	-0.0423574
	0.24	-0.0246616	-0.0993152		0.24	-0.00585604	-0.0427985
	0.25	0	-0.1		0.25	0	-0.0429463
	0.26	0.0246616	-0.0993152		0.26	0.00585604	-0.0427985
	0.27	0.047447	-0.0973293		0.27	0.0116439	-0.0423574
	0.28	0.0671124	-0.0942184		0.28	0.017298	-0.0416297
	0.29	0.0832257	-0.0902037		0.29	0.0227584	-0.0406261
	0.3	0.0959456	-0.0854985		0.3	0.0279719	-0.0393608
	0.31	0.105712	-0.0802818		0.31	0.0328942	-0.0378513
	0.32	0.11303	-0.0746942		0.32	0.0374901	-0.036117
	0.33	0.118365	-0.0688423		0.33	0.0417337	-0.0341792
	0.34	0.122107	-0.0628066		0.34	0.0456076	-0.0320601
	0.35	0.124568	-0.0566482		0.35	0.0491023	-0.029782
	0.36	0.125997	-0.0504141		0.36	0.0522152	-0.0273676
	0.37	0.126587	-0.0441414		0.37	0.0549492	-0.0248386
	0.38	0.126489	-0.0378595		0.38	0.0573114	-0.0222162
	0.39	0.125824	-0.0315928		0.39	0.0593125	-0.0195204
	0.4	0.124686	-0.0253614		0.4	0.0609655	-0.0167702
	0.41	0.123151	-0.0191826		0.41	0.062285	-0.0139831
	0.42	0.121281	-0.0130713		0.42	0.0632867	-0.0111754
	0.43	0.119125	-0.00704068		0.43	0.0639865	-0.00836222
	0.44	0.116724	-0.00110251		0.44	0.0644005	-0.00555722
	0.45	0.114111	0.0047326		0.45	0.0645448	-0.00277286
	0.46	0.111315	0.0104549		0.46	0.0644348	-2.04437e-05
	0.47	0.108359	0.0160555		0.47	0.0640854	0.00268988
	0.48	0.105263	0.0215261		0.48	0.0635109	0.005349
	0.49	0.102044	0.0268588		0.49	0.062725	0.00794882
	0.5	0.0987158	0.0320465		0.5	0.0617405	0.0104821
	0.51	0.095291	0.0370823		0.51	0.0605698	0.0129426
	0.52	0.0917805	0.0419597		0.52	0.0592245	0.0153247
	0.53	0.0881934	0.0466726		0.53	0.0577154	0.0176235
	0.54	0.084538	0.0512154		0.54	0.0560531	0.019835
	0.55	0.0808212	0.0555824		0.55	0.0542472	0.0219553
	0.56	0.0770496	0.0597686		0.56	0.0523072	0.0239817
	0.57	0.0732286	0.063769		0.57	0.050242	0.0259113
	0.58	0.0693632	0.0675791		0.58	0.0480599	0.0277422
	0.59	0.0654579	0.0711946		0.59	0.0457692	0.0294726
	0.6	0.0615168	0.0746112		0.6	0.0433775	0.031101
	0.61	0.0575434	0.0778253		0.61	0.0408923	0.0326263
	0.62	0.0535411	0.0808332		0.62	0.0383209	0.0340477
	0.63	0.0495129	0.0836317		0.63	0.0356702	0.0353645
	0.64	0.0454616	0.0862175		0.64	0.032947	0.0365764
	0.65	0.0413896	0.088588		0.65	0.0301578	0.0376828
	0.66	0.0372996	0.0907405		0.66	0.0273091	0.0386838
	0.67	0.0331935	0.0926727		0.67	0.0244071	0.0395792
	0.68	0.0290735	0.0943825		0.68	0.0214582	0.040369
	0.69	0.0249416	0.0958681		0.69	0.0184682	0.0410532
	0.7	0.0207997	0.0971278		0.7	0.0154433	0.0416319
	0.71	0.0166495	0.0981603		0.71	0.0123894	0.0421052
	0.72	0.0124928	0.0989645		0.72	0.00931224	0.0424733
	0.73	0.0083312	0.0995396		0.73	0.00621778	0.0427361
	0.74	0.0041664	0.0998849		0.74	0.00311177	0.0428937
	0.75	0	0.1		0.75	0	0.0429463
	0.76	-0.0041664	0.0998849		0.76	-0.00311177	0.0428937
	0.77	-0.0083312	0.0995396		0.77	-0.00621778	0.0427361
	0.78	-0.0124928	0.0989645		0.78	-0.00931224	0.0424733
	0.79	-0.0166495	0.0981603		0.79	-0.0123894	0.0421052
	0.8	-0.0207997	0.0971278		0.8	-0.0154433	0.0416319
	0.81	-0.0249416	0.0958681		0.81	-0.0184682	0.0410532
	0.82	-0.0290735	0.0943825		0.82	-0.0214582	0.040369
	0.83	-0.0331935	0.0926727		0.83	-0.0244071	0.0395792
	0.84	-0.0372996	0.0907405		0.84	-0.0273091	0.0386838
	0.85	-0.0413896	0.088588		0.85	-0.0301578	0.0376828
	0.86	-0.0454616	0.0862175		0.86	-0.032947	0.0365764
	0.87	-0.0495129	0.0836317		0.87	-0.0356702	0.0353645
	0.88	-0.0535411	0.0808332		0.88	-0.0383209	0.0340477
	0.89	-0.0575434	0.0778253		0.89	-0.0408923	0.0326263
	0.9	-0.0615168	0.0746112		0.9	-0.0433775	0.031101
	0.91	-0.0654579	0.0711946		0.91	-0.0457692	0.0294726
	0.92	-0.0693632	0.0675791		0.92	-0.0480599	0.0277422
	0.93	-0.0732286	0.063769		0.93	-0.050242	0.0259113
	0.94	-0.0770496	0.0597686		0.94	-0.0523072	0.0239817
	0.95	-0.0808212	0.0555824		0.95	-0.0542472	0.0219553
	0.96	-0.084538	0.0512154		0.96	-0.0560531	0.019835
	0.97	-0.0881934	0.0466726		0.97	-0.0577154	0.0176235
	0.98	-0.0917805	0.0419597		0.98	-0.0592245	0.0153247
	0.99	-0.095291	0.0370823		0.99	-0.0605698	0.0129426
	0	-0.0935835	0.0302776		0	-0.0584541	0.00991568
	0.01	-0.0966024	0.0249751		0.01	-0.0593139	0.00739257
	0.02	-0.0994957	0.0195288		0.02	-0.0599796	0.00480612
	0.03	-0.102247	0.0139468		0.03	-0.0604394	0.00216384
	0.04	-0.104838	0.00823812		0.04	-0.0606811	-0.000525815
	0.05	-0.107247	0.00241224		0.05	-0.060692	-0.00325345
	0.06	-0.109448	-0.00352043		0.06	-0.060459	-0.00600862
	0.07	-0.11141	-0.00954851		0.07	-0.0599689	-0.00877979
	0.08	-0.113098	-0.0156594		0.08	-0.0592083	-0.0115543
	0.09	-0.114469	-0.0218392		0.09	-0.0581638	-0.0143183
	0.1	-0.115469	-0.028072		0.1	-0.0568226	-0.0170569
	0.11	-0.116037	-0.0343398		0.11	-0.0551725	-0.0197538
	0.12	-0.116097	-0.0406218		0.12	-0.0532028	-0.0223916
	0.13	-0.115555	-0.0468935		0.13	-0.0509043	-0.024952
	0.14	-0.114297	-0.0531258		0.14	-0.0482705	-0.0274156
	0.15	-0.112184	-0.0592835		0.15	-0.0452979	-0.0297621
	0.16	-0.109045	-0.0653232		0.16	-0.0419872	-0.0319709
	0.17	-0.104676	-0.0711914		0.17	-0.038344	-0.0340209
	0.18	-0.0988318	-0.0768208		0.18	-0.0343796	-0.0358911
	0.19	-0.0912374	-0.0821273		0.19	-0.0301116	-0.0375613
	0.2	-0.0816013	-0.0870055		0.2	-0.025565	-0.0390122
	0.21	-0.0696623	-0.0913271		0.21	-0.0207715	-0.0402262
	0.22	-0.0552701	-0.094942		0.22	-0.0157703	-0.0411876
	0.23	-0.0385061	-0.0976879		0.23	-0.0106067	-0.041884
	0.24	-0.0198054	-0.0994115		0.24	-0.00533173	-0.0423057
	0.25	0	-0.1		0.25	0	-0.0424469
	0.26	0.0198054	-0.0994115		0.26	0.00533173	-0.0423057
	0.27	0.0385061	-0.0976879		0.27	0.0106067	-0.041884
	0.28	0.0552701	-0.094942		0.28	0.0157703	-0.0411876
	0.29	0.0696623	-0.0913271		0.29	0.0207715	-0.0402262
	0.3	0.0816013	-0.0870055		0.3	0.025565	-0.0390122
	0.31	0.0912374	-0.0821273		0.31	0.0301116	-0.0375613
	0.32	0.0988318	-0.0768208		0.32	0.0343796	-0.0358911
	0.33	0.104676	-0.0711914		0.33	0.038344	-0.0340209
	0.34	0.109045	-0.0653232		0.34	0.0419872	-0.0319709
	0.35	0.112184	-0.0592835		0.35	0.0452979	-0.0297621
	0.36	0.114297	-0.0531258		0.36	0.0482705	-0.0274156
	0.37	0.115555	-0.0468935		0.37	0.0509043	-0.024952
	0.38	0.116097	-0.0406218		0.38	0.0532028	-0.0223916
	0.39	0.116037	-0.0343398		0.39	0.0551725	-0.0197538
	0.4	0.115469	-0.028072		0.4	0.0568226	-0.0170569
	0.41	0.114469	-0.0218392		0.41	0.0581638	-0.0143183
	0.42	0.113098	-0.0156594		0.42	0.0592083	-0.0115543
	0.43	0.11141	-0.00954851		0.43	0.0599689	-0.00877979
	0.44	0.109448	-0.00352043		0.44	0.060459	-0.00600862
	0.45	0.107247	0.00241224		0.45	0.060692	-0.00325345
	0.46	0.104838	0.00823812		0.46	0.0606811	-0.000525815
	0.47	0.102247	0.0139468		0.47	0.0604394	0.00216384
	0.48	0.0994957	0.0195288		0.48	0.0599796	0.00480612
	0.49	0.0966024	0.0249751		0.49	0.0593139	0.00739257
	0.5	0.0935835	0.0302776		0.5	0.0584541	0.00991568
	0.51	0.0904529	0.0354285		0.51	0.0574114	0.0123688
	0.52	0.0872227	0.0404206		0.52	0.0561966	0.014746
	0.53	0.0839035	0.0452471		0.53	0.0548199	0.0170422
	0.54	0.0805046	0.0499017		0.54	0.0532913	0.0192528
	0.55	0.0770342	0.0543783		0.55	0.05162	0.0213741
	0.56	0.0734994	0.0586714		0.56	0.0498151	0.0234026
	0.57	0.0699069	0.0627754		0.57	0.047885	0.0253357
	0.58	0.0662623	0.0666855		0.58	0.0458381	0.0271708
	0.59	0.0625708	0.0703969		0.59	0.0436822	0.0289061
	0.6	0.0588371	0.0739052		0.6	0.0414249	0.03054
	0.61	0.0550655	0.0772063		0.61	0.0390737	0.0320712
	0.62	0.0512597	0.0802964		0.62	0.0366357	0.0334986
	0.63	0.0474235	0.0831717		0.63	0.0341177	0.0348215
	0.64	0.0435599	0.0858292		0.64	0.0315266	0.0360393
	0.65	0.039672	0.0882656		0.65	0.0288689	0.0371516
	0.66	0.0357626	0.0904784		0.66	0.0261511	0.0381581
	0.67	0.0318344	0.0924648		0.67	0.0233795	0.0390586
	0.68	0.0278897	0.0942229		0.68	0.0205602	0.0398531
	0.69	0.0239309	0.0957505		0.69	0.0176995	0.0405416
	0.7	0.0199602	0.0970459		0.7	0.0148034	0.0411239
	0.71	0.0159797	0.0981078		0.71	0.0118779	0.0416003
	0.72	0.0119914	0.098935		0.72	0.00892892	0.0419707
	0.73	0.00799747	0.0995264		0.73	0.00596236	0.0422353
	0.74	0.00399968	0.0998816		0.74	0.0029841	0.042394
	0.75	0	0.1		0.75	0	0.0424469
	0.76	-0.00399968	0.0998816		0.76	-0.0029841	0.042394
	0.77	-0.00799747	0.0995264		0.77	-0.00596236	0.0422353
	0.78	-0.0119914	0.098935		0.78	-0.00892892	0.0419707
	0.79	-0.0159797	0.0981078		0.79	-0.0118779	0.0416003
	0.8	-0.0199602	0.0970459		0.8	-0.0148034	0.0411239
	0.81	-0.0239309	0.0957505		0.81	-0.0176995	0.0405416
	0.82	-0.0278897	0.0942229		0.82	-0.0205602	0.0398531
	0.83	-0.0318344	0.0924648		0.83	-0.0233795	0.0390586
	0.84	-0.0357626	0.0904784		0.84	-0.0261511	0.0381581
	0.85	-0.039672	0.0882656		0.85	-0.0288689	0.0371516
	0.86	-0.0435599	0.0858292		0.86	-0.0315266	0.0360393
	0.87	-0.0474235	0.0831717		0.87	-0.0341177	0.0348215
	0.88	-0.0512597	0.0802964		0.88	-0.0366357	0.0334986
	0.89	-0.0550655	0.0772063		0.89	-0.0390737	0.0320712
	0.9	-0.0588371	0.0739052		0.9	-0.0414249	0.03054
	0.91	-0.0625708	0.0703969		0.91	-0.0436822	0.0289061
	0.92	-0.0662623	0.0666855		0.92	-0.0458381	0.0271708
	0.93	-0.0699069	0.0627754		0.93	-0.047885	0.0253357
	0.94	-0.0734994	0.0586714		0.94	-0.0498151	0.0234026
	0.95	-0.0770342	0.0543783		0.95	-0.05162	0.0213741
	0.96	-0.0805046	0.0499017		0.96	-0.0532913	0.0192528
	0.97	-0.0839035	0.0452471		0.97	-0.0548199	0.0170422
	0.98	-0.0872227	0.0404206		0.98	-0.0561966	0.014746
	0.99	-0.0904529	0.0354285		0.99	-0.0574114	0.0123688
	0	-0.0889038	0.0286796		0	-0.0555349	0.0094098
	0.01	-0.0916485	0.0232777		0.01	-0.0562903	0.00690041
	0.02	-0.0942544	0.0177339		0.02	-0.0568563	0.00433065
	0.03	-0.096704	0.0120575		0.03	-0.0572224	0.00170828
	0.04	-0.0989776	0.0062586		0.04	-0.0573774	-0.000957993
	0.05	-0.101052	0.000347922		0.05	-0.0573103	-0.00365854
	0.06	-0.102901	-0.00566266		0.06	-0.0570096	-0.00638272
	0.07	-0.104492	-0.0117601		0.07	-0.0564639	-0.00911883
	0.08	-0.105788	-0.01793		0.08	-0.0556619	-0.0118541
	0.09	-0.106747	-0.0241562		0.09	-0.0545926	-0.0145748
	0.1	-0.107316	-0.0304204		0.1	-0.0532459	-0.0172658
	0.11	-0.107434	-0.0367019		0.11	-0.0516122	-0.0199113
	0.12	-0.107028	-0.0429765		0.12	-0.0496836	-0.0224942
	0.13	-0.106011	-0.0492164		0.13	-0.0474541	-0.0249965
	0.14	-0.10428	-0.0553885		0.14	-0.0449199	-0.0273996
	0.15	-0.101712	-0.0614533		0.15	-0.0420803	-0.0296841
	0.16	-0.0981651	-0.0673636		0.16	-0.0389384	-0.0318303
	0.17	-0.0934756	-0.0730622		0.17	-0.0355014	-0.0338183
	0.18	-0.0874628	-0.0784799		0.18	-0.0317814	-0.0356288
	0.19	-0.0799391	-0.0835333		0.19	-0.0277962	-0.0372428
	0.2	-0.0707308	-0.0881238		0.2	-0.023569	-0.0386426
	0.21	-0.0597153	-0.0921374		0.21	-0.0191287	-0.0398121
	0.22	-0.046875	-0.0954492		0.22	-0.0145101	-0.0407373
	0.23	-0.032361	-0.0979329		0.23	-0.00975281	-0.0414067
	0.24	-0.0165413	-0.0994761		0.24	-0.00490053	-0.0418119
	0.25	0	-0.1		0.25	0	-0.0419475
	0.26	0.0165413	-0.0994761		0.26	0.00490053	-0.0418119
	0.27	0.032361	-0.0979329		0.27	0.00975281	-0.0414067
	0.28	0.046875	-0.0954492		0.28	0.0145101	-0.0407373
	0.29	0.0597153	-0.0921374		0.29	0.0191287	-0.0398121
	0.3	0.0707308	-0.0881238		0.3	0.023569	-0.0386426
	0.31	0.0799391	-0.0835333		0.31	0.0277962	-0.0372428
	0.32	0.0874628	-0.0784799		0.32	0.0317814	-0.0356288
	0.33	0.0934756	-0.0730622		0.33	0.0355014	-0.0338183
	0.34	0.0981651	-0.0673636		0.34	0.0389384	-0.0318303
	0.35	0.101712	-0.0614533		0.35	0.0420803	-0.0296841
	0.36	0.10428	-0.0553885		0.36	0.0449199	-0.0273996
	0.37	0.106011	-0.0492164		0.37	0.0474541	-0.0249965
	0.38	0.107028	-0.0429765		0.38	0.0496836	-0.0224942
	0.39	0.107434	-0.0367019		0.39	0.0516122	-0.0199113
	0.4	0.107316	-0.0304204		0.4	0.0532459	-0.0172658
	0.41	0.106747	-0.0241562		0.41	0.0545926	-0.0145748
	0.42	0.105788	-0.01793		0.42	0.0556619	-0.0118541
	0.43	0.104492	-0.0117601		0.43	0.0564639	-0.00911883
	0.44	0.102901	-0.00566266		0.44	0.0570096	-0.00638272
	0.45	0.101052	0.000347922		0.45	0.0573103	-0.00365854
	0.46	0.0989776	0.0062586		0.46	0.0573774	-0.000957993
	0.47	0.096704	0.0120575		0.47	0.0572224	0.00170828
	0.48	0.0942544	0.0177339		0.48	0.0568563	0.00433065
	0.49	0.0916485	0.0232777		0.49	0.0562903	0.00690041
	0.5	0.0889038	0.0286796		0.5	0.0555349	0.0094098
	0.51	0.0860352	0.0339312		0.51	0.0546005	0.0118519
	0.52	0.0830558	0.0390243		0.52	0.0534971	0.0142204
	0.53	0.0799772	0.0439515		0.53	0.0522343	0.0165102
	0.54	0.0768094	0.0487057		0.54	0.0508213	0.0187163
	0.55	0.0735614	0.0532804		0.55	0.0492671	0.0208346
	0.56	0.0702413	0.0576694		0.56	0.0475802	0.0228617
	0.57	0.0668562	0.0618669		0.57	0.0457689	0.0247945
	0.58	0.0634125	0.0658675		0.58	0.0438411	0.0266305
	0.59	0.0599159	0.069666		0.59	0.0418045	0.0283674
	0.6	0.0563717	0.0732576		0.6	0.0396667	0.0300036
	0.61	0.0527845	0.0766381		0.61	0.0374347	0.0315375
	0.62	0.0491589	0.0798031		0.62	0.0351157	0.0329681
	0.63	0.0454986	0.0827488		0.63	0.0327165	0.0342944
	0.64	0.0418074	0.0854718		0.64	0.0302439	0.0355157
	0.65	0.0380886	0.0879688		0.65	0.0277043	0.0366315
	0.66	0.0343455	0.0902369		0.66	0.0251042	0.0376414
	0.67	0.0305808	0.0922733		0.67	0.0224499	0.0385452
	0.68	0.0267976	0.0940757		0.68	0.0197478	0.0393428
	0.69	0.0229983	0.095642		0.69	0.0170038	0.040034
	0.7	0.0191854	0.0969704		0.7	0.0142241	0.0406188
	0.71	0.0153615	0.0980594		0.71	0.0114148	0.0410972
	0.72	0.0115287	0.0989077		0.72	0.00858175	0.0414692
	0.73	0.00768943	0.0995143		0.73	0.00573101	0.041735
	0.74	0.00384579	0.0998785		0.74	0.00286845	0.0418944
	0.75	0	0.1		0.75	0	0.0419475
	0.76	-0.00384579	0.0998785		0.76	-0.00286845	0.0418944
	0.77	-0.00768943	0.0995143		0.77	-0.00573101	0.041735
	0.78	-0.0115287	0.0989077		0.78	-0.00858175	0.0414692
	0.79	-0.0153615	0.0980594		0.79	-0.0114148	0.0410972
	0.8	-0.0191854	0.0969704		0.8	-0.0142241	0.0406188
	0.81	-0.0229983	0.095642		0.81	-0.0170038	0.040034
	0.82	-0.0267976	0.0940757		0.82	-0.0197478	0.0393428
	0.83	-0.0305808	0.0922733		0.83	-0.0224499	0.0385452
	0.84	-0.0343455	0.0902369		0.84	-0.0251042	0.0376414
	0.85	-0.0380886	0.0879688		0.85	-0.0277043	0.0366315
	0.86	-0.0418074	0.0854718		0.86	-0.0302439	0.0355157
	0.87	-0.0454986	0.0827488		0.87	-0.0327165	0.0342944
	0.88	-0.0491589	0.0798031		0.88	-0.0351157	0.0329681
	0.89	-0.0527845	0.0766381		0.89	-0.0374347	0.0315375
	0.9	-0.0563717	0.0732576		0.9	-0.0396667	0.0300036
	0.91	-0.0599159	0.069666		0.91	-0.0418045	0.0283674
	0.92	-0.0634125	0.0658675		0.92	-0.0438411	0.0266305
	0.93	-0.0668562	0.0618669		0.93	-0.0457689	0.0247945
	0.94	-0.0702413	0.0576694		0.94	-0.0475802	0.0228617
	0.95	-0.0735614	0.0532804		0.95	-0.0492671	0.0208346
	0.96	-0.0768094	0.0487057		0.96	-0.0508213	0.0187163
	0.97	-0.0799772	0.0439515		0.97	-0.0522343	0.0165102
	0.98	-0.0830558	0.0390243		0.98	-0.0534971	0.0142204
	0.99	-0.0860352	0.0339312		0.99	-0.0546005	0.0118519
	0	-0.0846265	0.0272308		0	-0.0529263	0.00895485
	0.01	-0.087128	0.0217423		0.01	-0.0535934	0.006462
	0.02	-0.0894802	0.0161147		0.02	-0.0540761	0.00391152
	0.03	-0.0916653	0.0103581		0.03	-0.0543649	0.00131142
	0.04	-0.0936627	0.00448365		0.04	-0.0544498	-0.00132943
	0.05	-0.0954488	-0.00149652		0.05	-0.0543209	-0.00400123
	0.06	-0.0969965	-0.0075692		0.06	-0.0539682	-0.00669318
	0.07	-0.098274	-0.0137198		0.07	-0.053382	-0.00939352
	0.08	-0.0992449	-0.0199321		0.08	-0.0525527	-0.0120895
	0.09	-0.0998663	-0.026188		0.09	-0.0514714	-0.0147672
	0.1	-0.100089	-0.0324671		0.1	-0.0501297	-0.017412
	0.11	-0.0998535	-0.0387461		0.11	-0.0485206	-0.020008
	0.12	-0.0990934	-0.0449984		0.12	-0.0466383	-0.0225386
	0.13	-0.0977296	-0.0511932		0.13	-0.044479	-0.0249863
	0.14	-0.095671	-0.0572944		0.14	-0.042041	-0.0273331
	0.15	-0.0928139	-0.06326		0.15	-0.0393256	-0.0295604
	0.16	-0.0890418	-0.0690404		0.16	-0.0363374	-0.0316495
	0.17	-0.084228	-0.0745769		0.17	-0.0330846	-0.0335816
	0.18	-0.0782418	-0.0798009		0.18	-0.0295799	-0.0353384
	0.19	-0.070959	-0.0846326		0.19	-0.0258402	-0.0369023
	0.2	-0.0622812	-0.088981		0.2	-0.0218874	-0.0382569
	0.21	-0.0521628	-0.0927461		0.21	-0.0177481	-0.0393873
	0.22	-0.0406451	-0.095823		0.22	-0.0134531	-0.0402807
	0.23	-0.0278898	-0.0981105		0.23	-0.00903755	-0.0409266
	0.24	-0.0141984	-0.0995224		0.24	-0.00453966	-0.0413174
	0.25	0	-0.1		0.25	0	-0.0414481
	0.26	0.0141984	-0.0995224		0.26	0.00453966	-0.0413174
	0.27	0.0278898	-0.0981105		0.27	0.00903755	-0.0409266
	0.28	0.0406451	-0.095823		0.28	0.0134531	-0.0402807
	0.29	0.0521628	-0.0927461		0.29	0.0177481	-0.0393873
	0.3	0.0622812	-0.088981		0.3	0.0218874	-0.0382569
	0.31	0.070959	-0.0846326		0.31	0.0258402	-0.0369023
	0.32	0.0782418	-0.0798009		0.32	0.0295799	-0.0353384
	0.33	0.084228	-0.0745769		0.33	0.0330846	-0.0335816
	0.34	0.0890418	-0.0690404		0.34	0.0363374	-0.0316495
	0.35	0.0928139	-0.06326		0.35	0.0393256	-0.0295604
	0.36	0.095671	-0.0572944		0.36	0.042041	-0.0273331
	0.37	0.0977296	-0.0511932		0.37	0.044479	-0.0249863
	0.38	0.0990934	-0.0449984		0.38	0.0466383	-0.0225386
	0.39	0.0998535	-0.0387461		0.39	0.0485206	-0.020008
	0.4	0.100089	-0.0324671		0.4	0.0501297	-0.017412
	0.41	0.0998663	-0.026188		0.41	0.0514714	-0.0147672
	0.42	0.0992449	-0.0199321		0.42	0.0525527	-0.0120895
	0.43	0.098274	-0.0137198		0.43	0.053382	-0.00939352
	0.44	0.0969965	-0.0075692		0.44	0.0539682	-0.00669318
	0.45	0.0954488	-0.00149652		0.45	0.0543209	-0.00400123
	0.46	0.0936627	0.00448365		0.46	0.0544498	-0.00132943
	0.47	0.0916653	0.0103581		0.47	0.0543649	0.00131142
	0.48	0.0894802	0.0161147		0.48	0.0540761	0.00391152
	0.49	0.087128	0.0217423		0.49	0.0535934	0.006462
	0.5	0.0846265	0.0272308		0.5	0.0529263	0.00895485
	0.51	0.0819915	0.0325707		0.51	0.0520843	0.0113829
	0.52	0.0792367	0.0377531		0.52	0.0510767	0.0137398
	0.53	0.0763742	0.0427697		0.53	0.0499125	0.01602
	0.54	0.0734149	0.0476131		0.54	0.0486003	0.0182184
	0.55	0.0703683	0.0522759		0.55	0.0471486	0.0203308
	0.56	0.067243	0.0567515		0.56	0.0455656	0.0223533
	0.57	0.0640466	0.0610335		0.57	0.0438592	0.0242829
	0.58	0.0607861	0.0651162		0.58	0.0420371	0.0261166
	0.59	0.0574676	0.068994		0.59	0.0401067	0.0278524
	0.6	0.0540968	0.0726617		0.6	0.0380754	0.0294881
	0.61	0.0506789	0.0761146		0.61	0.0359502	0.0310222
	0.62	0.0472185	0.0793484		0.62	0.0337381	0.0324535
	0.63	0.0437201	0.0823587		0.63	0.0314457	0.0337809
	0.64	0.0401875	0.085142		0.64	0.0290798	0.0350035
	0.65	0.0366246	0.0876947		0.65	0.0266468	0.0361209
	0.66	0.0330348	0.0900137		0.66	0.0241532	0.0371325
	0.67	0.0294212	0.0920962		0.67	0.0216052	0.038038
	0.68	0.0257871	0.0939396		0.68	0.0190091	0.0388371
	0.69	0.0221352	0.0955417		0.69	0.0163711	0.0395298
	0.7	0.0184683	0.0969006		0.7	0.0136972	0.040116
	0.71	0.0147892	0.0980146		0.71	0.0109934	0.0405956
	0.72	0.0111003	0.0988824		0.72	0.00826584	0.0409686
	0.73	0.00740422	0.0995031		0.73	0.00552046	0.041235
	0.74	0.00370331	0.0998757		0.74	0.00276319	0.0413949
	0.75	0	0.1		0.75	0	0.0414481
	0.76	-0.00370331	0.0998757		0.76	-0.00276319	0.0413949
	0.77	-0.00740422	0.0995031		0.77	-0.00552046	0.041235
	0.78	-0.0111003	0.0988824		0.78	-0.00826584	0.0409686
	0.79	-0.0147892	0.0980146		0.79	-0.0109934	0.0405956
	0.8	-0.0184683	0.0969006		0.8	-0.0136972	0.040116
	0.81	-0.0221352	0.0955417		0.81	-0.0163711	0.0395298
	0.82	-0.0257871	0.0939396		0.82	-0.0190091	0.0388371
	0.83	-0.0294212	0.0920962		0.83	-0.0216052	0.038038
	0.84	-0.0330348	0.0900137		0.84	-0.0241532	0.0371325
	0.85	-0.0366246	0.0876947		0.85	-0.0266468	0.0361209
	0.86	-0.0401875	0.085142		0.86	-0.0290798	0.0350035
	0.87	-0.0437201	0.0823587		0.87	-0.0314457	0.0337809
	0.88	-0.0472185	0.0793484		0.88	-0.0337381	0.0324535
	0.89	-0.0506789	0.0761146		0.89	-0.0359502	0.0310222
	0.9	-0.0540968	0.0726617		0.9	-0.0380754	0.0294881
	0.91	-0.0574676	0.068994		0.91	-0.0401067	0.0278524
	0.92	-0.0607861	0.0651162		0.92	-0.0420371	0.0261166
	0.93	-0.0640466	0.0610335		0.93	-0.0438592	0.0242829
	0.94	-0.067243	0.0567515		0.94	-0.0455656	0.0223533
	0.95	-0.0703683	0.0522759		0.95	-0.0471486	0.0203308
	0.96	-0.0734149	0.0476131		0.96	-0.0486003	0.0182184
	0.97	-0.0763742	0.0427697		0.97	-0.0499125	0.01602
	0.98	-0.0792367	0.0377531		0.98	-0.0510767	0.0137398
	0.99	-0.0819915	0.0325707		0.99	-0.0520843	0.0113829
	0	-0.0807072	0.0259126		0	-0.0505824	0.0085431
	0.01	-0.0829927	0.0203485		0.01	-0.0511743	0.00606903
	0.02	-0.085121	0.0146484		0.02	-0.051587	0.00353991
	0.03	-0.0870741	0.00882339		0.03	-0.0518115	0.000963904
	0.04	-0.0888311	0.00288566		0.04	-0.0518391	-0.00164997
	0.05	-0.0903685	-0.00315151		0.05	-0.051661	-0.00429179
	0.06	-0.0916593	-0.00927356		0.06	-0.0512684	-0.0069507
	0.07	-0.0926724	-0.0154645		0.07	-0.0506529	-0.00961487
	0.08	-0.0933724	-0.0217064		0.08	-0.0498066	-0.0122716
	0.09	-0.0937182	-0.0279795		0.09	-0.0487219	-0.0149071
	0.1	-0.0936629	-0.0342614		0.1	-0.0473925	-0.0175067
	0.11	-0.0931527	-0.0405269		0.11	-0.0458129	-0.0200551
	0.12	-0.0921259	-0.0467472		0.12	-0.043979	-0.0225358
	0.13	-0.0905127	-0.0528893		0.13	-0.0418888	-0.024932
	0.14	-0.0882345	-0.0589152		0.14	-0.0395423	-0.0272261
	0.15	-0.0852044	-0.0647811		0.15	-0.036942	-0.0294004
	0.16	-0.0813292	-0.0704363		0.16	-0.0340935	-0.0314369
	0.17	-0.0765121	-0.0758225		0.17	-0.0310057	-0.0333178
	0.18	-0.07066	-0.0808727		0.18	-0.0276912	-0.0350259
	0.19	-0.063693	-0.0855117		0.19	-0.0241665	-0.0365446
	0.2	-0.05556	-0.0896564		0.2	-0.0204518	-0.0378586
	0.21	-0.0462576	-0.0932186		0.21	-0.0165716	-0.0389541
	0.22	-0.0358518	-0.0961092		0.22	-0.0125538	-0.0398192
	0.23	-0.0244956	-0.0982451		0.23	-0.00842972	-0.0404443
	0.24	-0.0124357	-0.0995572		0.24	-0.00423321	-0.0408223
	0.25	0	-0.1		0.25	0	-0.0409488
	0.26	0.0124357	-0.0995572		0.26	0.00423321	-0.0408223
	0.27	0.0244956	-0.0982451		0.27	0.00842972	-0.0404443
	0.28	0.0358518	-0.0961092		0.28	0.0125538	-0.0398192
	0.29	0.0462576	-0.0932186		0.29	0.0165716	-0.0389541
	0.3	0.05556	-0.0896564		0.3	0.0204518	-0.0378586
	0.31	0.063693	-0.0855117		0.31	0.0241665	-0.0365446
	0.32	0.07066	-0.0808727		0.32	0.0276912	-0.0350259
	0.33	0.0765121	-0.0758225		0.33	0.0310057	-0.0333178
	0.34	0.0813292	-0.0704363		0.34	0.0340935	-0.0314369
	0.35	0.0852044	-0.0647811		0.35	0.036942	-0.0294004
	0.36	0.0882345	-0.0589152		0.36	0.0395423	-0.0272261
	0.37	0.0905127	-0.0528893		0.37	0.0418888	-0.024932
	0.38	0.0921259	-0.0467472		0.38	0.043979	-0.0225358
	0.39	0.0931527	-0.0405269		0.39	0.0458129	-0.0200551
	0.4	0.0936629	-0.0342614		0.4	0.0473925	-0.0175067
	0.41	0.0937182	-0.0279795		0.41	0.0487219	-0.0149071
	0.42	0.0933724	-0.0217064		0.42	0.0498066	-0.0122716
	0.43	0.0926724	-0.0154645		0.43	0.0506529	-0.00961487
	0.44	0.0916593	-0.00927356		0.44	0.0512684	-0.0069507
	0.45	0.0903685	-0.00315151		0.45	0.051661	-0.00429179
	0.46	0.0888311	0.00288566		0.46	0.0518391	-0.00164997
	0.47	0.0870741	0.00882339		0.47	0.0518115	0.000963904
	0.48	0.085121	0.0146484		0.48	0.051587	0.00353991
	0.49	0.0829927	0.0203485		0.49	0.0511743	0.00606903
	0.5	0.0807072	0.0259126		0.5	0.0505824	0.0085431
	0.51	0.0782807	0.0313302		0.51	0.0498198	0.0109548
	0.52	0.0757273	0.0365918		0.52	0.0488952	0.0132976
	0.53	0.0730596	0.0416884		0.53	0.0478169	0.0155656
	0.54	0.0702887	0.0466116		0.54	0.0465931	0.0177537
	0.55	0.0674247	0.0513539		0.55	0.0452317	0.0198574
	0.56	0.0644765	0.0559078		0.56	0.0437407	0.0218728
	0.57	0.0614522	0.0602666		0.57	0.0421275	0.0237966
	0.58	0.0583591	0.0644241		0.58	0.0403997	0.0256257
	0.59	0.0552037	0.0683742		0.59	0.0385644	0.0273578
	0.6	0.0519921	0.0721116		0.6	0.0366287	0.0289907
	0.61	0.0487297	0.0756311		0.61	0.0345996	0.0305229
	0.62	0.0454215	0.078928		0.62	0.0324838	0.0319527
	0.63	0.0420722	0.0819978		0.63	0.030288	0.0332792
	0.64	0.0386861	0.0848367		0.64	0.0280188	0.0345014
	0.65	0.0352672	0.0874409		0.65	0.0256825	0.0356186
	0.66	0.0318191	0.089807		0.66	0.0232856	0.0366303
	0.67	0.0283454	0.0919321		0.67	0.0208343	0.0375361
	0.68	0.0248494	0.0938134		0.68	0.0183348	0.0383356
	0.69	0.0213342	0.0954486		0.69	0.0157933	0.0390288
	0.7	0.0178027	0.0968358		0.7	0.0132158	0.0396154
	0.71	0.0142579	0.097973		0.71	0.0106084	0.0400954
	0.72	0.0107026	0.098859		0.72	0.00797716	0.0404687
	0.73	0.0071394	0.0994926		0.73	0.00532803	0.0407354
	0.74	0.003571	0.0998731		0.74	0.00266699	0.0408954
	0.75	0	0.1		0.75	0	0.0409488
	0.76	-0.003571	0.0998731		0.76	-0.00266699	0.0408954
	0.77	-0.0071394	0.0994926		0.77	-0.00532803	0.0407354
	0.78	-0.0107026	0.098859		0.78	-0.00797716	0.0404687
	0.79	-0.0142579	0.097973		0.79	-0.0106084	0.0400954
	0.8	-0.0178027	0.0968358		0.8	-0.0132158	0.0396154
	0.81	-0.0213342	0.0954486		0.81	-0.0157933	0.0390288
	0.82	-0.0248494	0.0938134		0.82	-0.0183348	0.0383356
	0.83	-0.0283454	0.0919321		0.83	-0.0208343	0.0375361
	0.84	-0.0318191	0.089807		0.84	-0.0232856	0.0366303
	0.85	-0.0352672	0.0874409		0.85	-0.0256825	0.0356186
	0.86	-0.0386861	0.0848367		0.86	-0.0280188	0.0345014
	0.87	-0.0420722	0.0819978		0.87	-0.030288	0.0332792
	0.88	-0.0454215	0.078928		0.88	-0.0324838	0.0319527
	0.89	-0.0487297	0.0756311		0.89	-0.0345996	0.0305229
	0.9	-0.0519921	0.0721116		0.9	-0.0366287	0.0289907
	0.91	-0.0552037	0.0683742		0.91	-0.0385644	0.0273578
	0.92	-0.0583591	0.0644241		0.92	-0.0403997	0.0256257
	0.93	-0.0614522	0.0602666		0.93	-0.0421275	0.0237966
	0.94	-0.0644765	0.0559078		0.94	-0.0437407	0.0218728
	0.95	-0.0674247	0.0513539		0.95	-0.0452317	0.0198574
	0.96	-0.0702887	0.0466116		0.96	-0.0465931	0.0177537
	0.97	-0.0730596	0.0416884		0.97	-0.0478169	0.0155656
	0.98	-0.0757273	0.0365918		0.98	-0.0488952	0.0132976
	0.99	-0.0782807	0.0313302		0.99	-0.0498198	0.0109548
	0	-0.0771071	0.0247091		0	-0.0484658	0.00816829
	0.01	-0.0792003	0.0190788		0.01	-0.0489933	0.00571483
	0.02	-0.0811307	0.0133159		0.02	-0.0493464	0.00320872
	0.03	-0.08288	0.00743229		0.03	-0.0495173	0.000658245
	0.04	-0.0844276	0.00144133		0.04	-0.0494978	-0.00192747
	0.05	-0.0857503	-0.00464263		0.05	-0.0492802	-0.00453843
	0.06	-0.0868216	-0.0108038		0.06	-0.048857	-0.00716373
	0.07	-0.0876117	-0.0170249		0.07	-0.0482207	-0.00979157
	0.08	-0.0880864	-0.0232866		0.08	-0.0473648	-0.0124093
	0.09	-0.0882073	-0.0295675		0.09	-0.0462831	-0.0150032
	0.1	-0.0879305	-0.0358437		0.1	-0.0449705	-0.0175589
	0.11	-0.0872069	-0.0420882		0.11	-0.043423	-0.0200613
	0.12	-0.0859812	-0.0482706		0.12	-0.041638	-0.0224943
	0.13	-0.0841922	-0.0543564		0.13	-0.0396146	-0.0248416
	0.14	-0.0817726	-0.0603061		0.14	-0.0373541	-0.0270861
	0.15	-0.0786509	-0.0660752		0.15	-0.03486	-0.0292108
	0.16	-0.0747526	-0.0716128		0.16	-0.0321386	-0.0311985
	0.17	-0.0700051	-0.0768614		0.17	-0.029199	-0.0330323
	0.18	-0.0643428	-0.0817569		0.18	-0.0260536	-0.0346957
	0.19	-0.0577163	-0.0862286		0.19	-0.0227182	-0.0361731
	0.2	-0.0501041	-0.0902009		0.2	-0.019212	-0.0374503
	0.21	-0.0415259	-0.0935954		0.21	-0.0155572	-0.0385142
	0.22	-0.0320561	-0.0963353		0.22	-0.0117794	-0.0393539
	0.23	-0.0218333	-0.0983504		0.23	-0.00790683	-0.0399602
	0.24	-0.0110617	-0.0995844		0.24	-0.00396974	-0.0403268
	0.25	0	-0.1		0.25	0	-0.0404494
	0.26	0.0110617	-0.0995844		0.26	0.00396974	-0.0403268
	0.27	0.0218333	-0.0983504		0.27	0.00790683	-0.0399602
	0.28	0.0320561	-0.0963353		0.28	0.0117794	-0.0393539
	0.29	0.0415259	-0.0935954		0.29	0.0155572	-0.0385142
	0.3	0.0501041	-0.0902009		0.3	0.019212	-0.0374503
	0.31	0.0577163	-0.0862286		0.31	0.0227182	-0.0361731
	0.32	0.0643428	-0.0817569		0.32	0.0260536	-0.0346957
	0.33	0.0700051	-0.0768614		0.33	0.029199	-0.0330323
	0.34	0.0747526	-0.0716128		0.34	0.0321386	-0.0311985
	0.35	0.0786509	-0.0660752		0.35	0.03486	-0.0292108
	0.36	0.0817726	-0.0603061		0.36	0.0373541	-0.0270861
	0.37	0.0841922	-0.0543564		0.37	0.0396146	-0.0248416
	0.38	0.0859812	-0.0482706		0.38	0.041638	-0.0224943
	0.39	0.0872069	-0.0420882		0.39	0.043423	-0.0200613
	0.4	0.0879305	-0.0358437		0.4	0.0449705	-0.0175589
	0.41	0.0882073	-0.0295675		0.41	0.0462831	-0.0150032
	0.42	0.0880864	-0.0232866		0.42	0.0473648	-0.0124093
	0.43	0.0876117	-0.0170249		0.43	0.0482207	-0.00979157
	0.44	0.0868216	-0.0108038		0.44	0.048857	-0.00716373
	0.45	0.0857503	-0.00464263		0.45	0.0492802	-0.00453843
	0.46	0.0844276	0.00144133		0.46	0.0494978	-0.00192747
	0.47	0.08288	0.00743229		0.47	0.0495173	0.000658245
	0.48	0.0811307	0.0133159		0.48	0.0493464	0.00320872
	0.49	0.0792003	0.0190788		0.49	0.0489933	0.00571483
	0.5	0.0771071	0.0247091		0.5	0.0484658	0.00816829
	0.51	0.074867	0.0301955		0.51	0.0477719	0.0105616
	0.52	0.0724946	0.0355275		0.52	0.0469196	0.0128881
	0.53	0.0700025	0.0406957		0.53	0.0459166	0.0151419
	0.54	0.0674023	0.0456909		0.54	0.0447708	0.0173175
	0.55	0.0647042	0.050505		0.55	0.0434895	0.0194104
	0.56	0.0619175	0.05513		0.56	0.0420803	0.0214165
	0.57	0.0590504	0.0595588		0.57	0.0405505	0.0233322
	0.58	0.0561106	0.0637846		0.58	0.0389072	0.0251546
	0.59	0.053105	0.0678011		0.59	0.0371574	0.026881
	0.6	0.0500397	0.0716024		0.6	0.0353079	0.0285091
	0.61	0.0469206	0.0751832		0.61	0.0333657	0.0300373
	0.62	0.0437529	0.0785382		0.62	0.0313372	0.031464
	0.63	0.0405415	0.081663		0.63	0.0292291	0.0327879
	0.64	0.0372909	0.0845533		0.64	0.0270477	0.034008
	0.65	0.0340053	0.0872051		0.65	0.0247996	0.0351236
	0.66	0.0306887	0.0896148		0.66	0.0224909	0.036134
	0.67	0.0273448	0.0917794		0.67	0.0201278	0.0370388
	0.68	0.023977	0.093696		0.68	0.0177167	0.0378377
	0.69	0.0205888	0.0953621		0.69	0.0152635	0.0385303
	0.7	0.0171832	0.0967754		0.7	0.0127743	0.0391166
	0.71	0.0137634	0.0979343		0.71	0.0102553	0.0395963
	0.72	0.0103323	0.0988372		0.72	0.00771233	0.0399695
	0.73	0.00689286	0.0994829		0.73	0.00515149	0.0402361
	0.74	0.00344781	0.0998707		0.74	0.00257872	0.0403961
	0.75	0	0.1		0.75	0	0.0404494
	0.76	-0.00344781	0.0998707		0.76	-0.00257872	0.0403961
	0.77	-0.00689286	0.0994829		0.77	-0.00515149	0.0402361
	0.78	-0.0103323	0.0988372		0.78	-0.00771233	0.0399695
	0.79	-0.0137634	0.0979343		0.79	-0.0102553	0.0395963
	0.8	-0.0171832	0.0967754		0.8	-0.0127743	0.0391166
	0.81	-0.0205888	0.0953621		0.81	-0.0152635	0.0385303
	0.82	-0.023977	0.093696		0.82	-0.0177167	0.0378377
	0.83	-0.0273448	0.0917794		0.83	-0.0201278	0.0370388
	0.84	-0.0306887	0.0896148		0.84	-0.0224909	0.036134
	0.85	-0.0340053	0.0872051		0.85	-0.0247996	0.0351236
	0.86	-0.0372909	0.0845533		0.86	-0.0270477	0.034008
	0.87	-0.0405415	0.081663		0.87	-0.0292291	0.0327879
	0.88	-0.0437529	0.0785382		0.88	-0.0313372	0.031464
	0.89	-0.0469206	0.0751832		0.89	-0.0333657	0.0300373
	0.9	-0.0500397	0.0716024		0.9	-0.0353079	0.0285091
	0.91	-0.053105	0.0678011		0.91	-0.0371574	0.026881
	0.92	-0.0561106	0.0637846		0.92	-0.0389072	0.0251546
	0.93	-0.0590504	0.0595588		0.93	-0.0405505	0.0233322
	0.94	-0.0619175	0.05513		0.94	-0.0420803	0.0214165
	0.95	-0.0647042	0.050505		0.95	-0.0434895	0.0194104
	0.96	-0.0674023	0.0456909		0.96	-0.0447708	0.0173175
	0.97	-0.0700025	0.0406957		0.97	-0.0459166	0.0151419
	0.98	-0.0724946	0.0355275		0.98	-0.0469196	0.0128881
[truncated: 8,101 more rows]

## Sheet: Figure 2
Fig. 2 b	Phase (rad/2pi)	untreated	0 μM	0.1 μM	0.25 μM	0.5 μM	0.75 μM	1 μM	2 μM	4 μM	6 μM	8 μM	10 μM		Fig. 2c	Time (h)	untreated	0 μM	0.1 μM	0.25 μM	0.5 μM	0.75 μM	1 μM	2 μM	4 μM	6 μM	8 μM	10 μM		Fig. 2d	Concentration	PRC	SR		Fig. 2e	Concentration	PRC	SR		Fig. 2f	Time (h)	NaHCO3 100.25mM	PMA 4 uM	LiCl 25 mM	CoCl2 80 uM		Fig. 2g	Reagent	Concentration
	0	0.046609	0.0655893	0.098061	0.103977	0.0895431	0.137041	0.137275	0.0689181	0.0763634	0.10124	0.0642952	0.0716205			12	0.00979627	-0.007636	0.0036557	0.0349288	-0.0177736	-0.0105662	-0.0258319	-0.0480731	0.0284152	-0.0361769	-0.0202482	-0.0336771			untreated	0.0472387	0.0353681			untreated	0.0350382	0.318528			12	-0.0147893	-0.0315973	-0.0249696	-0.0192199			FK	untreated
	0.01	0.0447936	0.0641881	0.0953628	0.0969331	0.0827582	0.13022	0.129032	0.0588	0.0686654	0.0938282	0.0546807	0.0636618			13	-0.0220267	-0.0268414	-0.00841346	0.0279274	-0.041888	-0.02759	-0.0310567	-0.0562595	0.0211688	-0.0452862	-0.0509672	-0.0622967			0 μM	0.0734358	0.0293834			0 μM	0.0989461	0.381899			13	-0.0107351	-0.0288416	-0.0263333	-0.0262681				0 μM
	0.02	0.0430059	0.0627678	0.0925428	0.0898502	0.0760621	0.122954	0.120577	0.0493407	0.0607082	0.0862477	0.0450596	0.0555158			14	-0.0487365	-0.0378437	-0.0187513	0.0143124	-0.0536599	-0.0433437	-0.0310448	-0.066689	0.011812	-0.0492301	-0.0706071	-0.0897882			0.1 μM	0.203471	0.0946164			0.1 μM	0.190352	0.292277			14	-0.0173701	-0.0289329	-0.0326147	-0.0193856				0.1 μM
	0.03	0.0412629	0.0613336	0.0896109	0.0827925	0.0694946	0.115306	0.111995	0.0405849	0.0525166	0.0785004	0.0354758	0.0471952			15	-0.0647561	-0.0514949	-0.024283	-0.00931308	-0.0616438	-0.057487	-0.0286101	-0.0776469	0.0078455	-0.0552724	-0.0710605	-0.104276			0.25 μM	0.277766	0.132858			0.25 μM	0.194873	0.205432			15	-0.0344962	-0.0326153	-0.0293404	-0.0248327				0.25 μM
	0.04	0.039581	0.0598907	0.0865766	0.0758208	0.0630901	0.107343	0.103368	0.0325621	0.0441229	0.0705944	0.0259743	0.0387178			16	-0.0828054	-0.0724989	-0.0324339	-0.00747534	-0.0677966	-0.06545	-0.0264392	-0.0720487	0.004193	-0.0634632	-0.0795541	-0.118749			0.5 μM	0.35509	0.159491			0.5 μM	0.161892	0.212215			16	-0.044684	-0.0286085	-0.0435356	-0.0249433				0.5 μM
	0.05	0.0379758	0.0584447	0.0834492	0.068992	0.0568779	0.0991325	0.0947728	0.0252865	0.0355662	0.062543	0.0166	0.0301054			17	-0.100037	-0.0808581	-0.0465738	-0.0161087	-0.0887508	-0.0709031	-0.0244785	-0.0758621	-0.00562967	-0.0660347	-0.0918617	-0.132149			0.75 μM	0.345366	0.221535			0.75 μM	0.207327	0.186257			17	-0.0480851	-0.027458	-0.0475148	-0.027447				0.75 μM
	0.06	0.0364619	0.0570008	0.0802374	0.0623585	0.0508814	0.0907411	0.0862824	0.0187577	0.0268917	0.0543644	0.007397	0.0213835			18	-0.10721	-0.0982297	-0.0630177	-0.0160117	-0.0927988	-0.0786868	-0.0145573	-0.0646081	-0.0123875	-0.0644282	-0.0962574	-0.135063			1 μM	0.407913	0.220072			1 μM	0.220667	0.239248			18	-0.0881346	-0.0190642	-0.0406628	-0.0134936				1 μM
	0.07	0.0350528	0.0555645	0.0769502	0.0559672	0.0451183	0.0822353	0.0779628	0.0129605	0.0181495	0.0460813	-0.0015926	0.0125809			19	-0.112192	-0.105291	-0.0495152	-0.0283934	-0.089492	-0.089017	-0.0506965	-0.0650776	-0.0205484	-0.0603919	-0.0999713	-0.132009			2 μM	0.523831	0.259055			2 μM	0.148153	0.166449			19	-0.0832541	-0.00969003	-0.0344977	-0.020496				2 μM
	0.08	0.0337606	0.0541414	0.0735957	0.0498597	0.0396007	0.07368	0.0698733	0.00786613	0.00939376	0.0377202	-0.0103293	0.00372899			20	-0.10633	-0.108044	-0.0518441	-0.0279938	-0.0937634	-0.0851502	-0.0272242	-0.0712728	-0.0318162	-0.052085	-0.0982	-0.135063			4 μM	0.841156	0.279873			4 μM	0.112881	0.123258			20	-0.0679695	-0.013544	-0.0309868	-0.0280289				4 μM
	0.09	0.032596	0.0527369	0.0701822	0.0440711	0.0343352	0.0651379	0.0620657	0.00343296	0.000681355	0.0293109	-0.0187773	-0.00513929			21	-0.0928882	-0.100975	-0.0398741	-0.0302852	-0.0911703	-0.0730573	-0.0147951	-0.0580069	-0.0312265	-0.0451389	-0.0874972	-0.128939			6 μM	0.906464	0.344697			6 μM	0.128765	0.132029			21	-0.0539139	-0.00211168	-0.0167634	-0.0192763				6 μM
	0.1	0.031568	0.0513564	0.0667178	0.0386303	0.0293229	0.0566684	0.054584	-0.000392393	-0.00792925	0.0208858	-0.0269049	-0.0139897			22	-0.0833269	-0.0789294	-0.0312258	-0.0740129	-0.0797657	-0.0623581	-0.0188329	-0.0379819	-0.0370043	-0.0316045	-0.0626165	-0.119757			8 μM	0.924073	0.322468			8 μM	0.0768011	0.0927659			22	-0.0330096	0.00643862	-0.0105894	-0.0136016				8 μM
	0.11	0.0306838	0.0500054	0.0632103	0.0335594	0.0245599	0.0483276	0.0474635	-0.00367364	-0.0163792	0.012479	-0.0346858	-0.0227878			23	-0.0667027	-0.0627352	-0.0276501	-0.0566667	-0.0629549	-0.0534993	-0.0127477	-0.0182027	-0.0330789	-0.0243109	-0.0422323	-0.112951			10 μM	0.93161	0.297066			10 μM	0.0819905	0.0994143			23	-0.0203532	0.00958062	-0.00958466	-0.00246581				10 μM
	0.12	0.029949	0.0486892	0.0596676	0.0288739	0.0200379	0.0401671	0.0407311	-0.00648339	-0.0246106	0.00412582	-0.042099	-0.0314995			24	-0.0407767	-0.0471776	-0.0331295	-0.0536809	-0.0467652	-0.0398456	-0.00447115	0.00489843	-0.0337777	-0.00351221	-0.02207	0.0446044													24	-0.00538925	0.0115839	0.00487857	0.00603622			NaHCO3	44 mM
	0.13	0.0293672	0.0474132	0.0560976	0.0245823	0.0157439	0.0322339	0.0344047	-0.00890148	-0.0325676	-0.00413826	-0.04913	-0.0400917			25	-0.0168539	-0.0260187	-0.0179273	-0.0646259	-0.0144885	-0.0278508	-0.0222676	0.029827	-0.0279662	0.0150931	0.000307196	0.0744879													25	0.00460735	0.0128117	0.0143702	0.00869371				55.25 mM
	0.14	0.0289403	0.0461826	0.0525083	0.0206866	0.0116617	0.02457	0.0284939	-0.0110132	-0.0401977	-0.0122783	-0.0557711	-0.0485335			26	0.000391543	-0.000275786	-0.010043	0.0120275	0.00672381	-0.00764869	0.0115915	0.0423488	-0.0207561	0.0235604	0.0178019	0.0982443													26	0.0106929	0.00444489	0.0316875	0.00622637				66.5 mM
	0.15	0.028668	0.0450023	0.0489076	0.0171827	0.00777176	0.0172117	0.0229995	-0.0129076	-0.0474529	-0.0202607	-0.0620213	-0.0567964			27	0.0168826	0.0113213	0.016143	0.0624262	0.0298375	0.0128426	0.00459242	0.0621572	-0.0153352	0.0339978	0.0349263	0.0689681													27	0.0196078	0.00870679	0.0405745	0.017974				77.75 mM
	0.16	0.0285484	0.0438773	0.045304	0.0140599	0.0040523	0.0101896	0.0179144	-0.0146755	-0.0542909	-0.028054	-0.0678872	-0.064855			28	0.031009	0.0397237	0.00629841	0.0709528	0.0531613	0.0362694	0.0300507	0.0670732	-0.00673178	0.0426186	0.034713	0.0785564													28	0.017888	0.00367399	0.042102	0.00940265				89 mM
	0.17	0.0285778	0.0428124	0.0417061	0.0113023	0.000479644	0.00352875	0.0132239	-0.0164073	-0.0606758	-0.0356295	-0.0733825	-0.0726881			29	0.0449527	0.0501589	0.0215953	0.0870335	0.0766177	0.0584039	0.0357299	0.0721931	0.00159458	0.0361074	0.0401012	0.147892													29	0.0232765	0.00621372	0.048278	-0.00651286				100.25 mM
	0.18	0.0287507	0.041812	0.0381226	0.00888856	-0.00297088	-0.00275209	0.00890605	-0.0181918	-0.0665794	-0.0429621	-0.0785285	-0.0802785			30	0.0601753	0.0512325	0.0278224	-0.0168037	0.0862212	0.0743691	0.0429719	0.0660783	0.00775453	0.0544815	0.048631	0.149101													30	0.0183379	0.00859941	0.0438251	-0.000110181			CoCl2	0 μM
	0.19	0.0290599	0.0408806	0.0345629	0.00679307	-0.00632433	-0.00863981	0.00493292	-0.0201136	-0.0719817	-0.0500312	-0.0833534	-0.0876143			31	0.146064	0.123828	0.106957	0.0681293	0.167308	0.173922	0.100863	0.125354	0.090903	0.135696	0.132816	0.225158													31	0.0681142	0.00248311	0.0420966	0.0170423				0.64 μM
	0.2	0.0294971	0.0400222	0.0310366	0.00498616	-0.00960537	-0.0141271	0.00127092	-0.0222518	-0.0768716	-0.0568205	-0.0878926	-0.0946884			32	0.0934905	0.0719439	0.065435	0.0302898	0.105307	0.115304	0.0473657	0.0632722	0.0409626	0.116354	0.0925553	0.163098													32	0.0307807	0.0024797	0.0350318	0.0174419				3.2 μM
	0.21	0.0300521	0.0392406	0.0275538	0.00343503	-0.0128376	-0.0192121	-0.00211805	-0.024678	-0.0812475	-0.0633193	-0.0921882	-0.1015			33	0.0743965	0.0420231	0.0473622	0.0169616	0.0749829	0.0936444	0.027889	0.0337569	0.0175999	0.0797904	0.0252366	0.134476													33	0.0271608	0.00351343	0.0254705	0.0255989				16 μM
	0.22	0.0307141	0.0385394	0.0241252	0.00210449	-0.016043	-0.0238983	-0.00527569	-0.027455	-0.0851176	-0.0695226	-0.096288	-0.108052			34	0.0613861	0.0260175	0.0409708	0.0173128	0.0591283	0.0722769	0.0193583	0.0208318	0.0129826	0.0429032	0.0260891	0.120813													34	0.0251508	-0.00564505	0.0136512	0.0255291				80 μM
	0.23	0.0314709	0.0379217	0.0207618	0.000957719	-0.0192411	-0.0281938	-0.00824621	-0.0306354	-0.0885	-0.0754313	-0.100246	-0.114357			35	0.0522353	0.0190171	0.029006	0.0110021	0.035616	0.0508209	0.00414715	0.00363581	0.00919951	0.0227949	0.0228665	0.104972													35	0.0298897	-0.0102815	0.00202943	0.0311242			PMA	0 μM
	0.24	0.0323097	0.0373906	0.0174751	-4.29208e-05	-0.0224485	-0.0321113	-0.0110753	-0.0342601	-0.0914227	-0.0810526	-0.104119	-0.120429			36	0.0367933	0.0135365	0.0146773	-0.0029873	0.0157148	0.029271	-0.0119112	-0.0101079	-0.00344828	-0.0278844	0.0173942	-0.0533889													36	0.014132	-0.0110965	-0.00707428	0.0180258				0.25 μM
	0.25	0.0332173	0.0369485	0.0142771	-0.000935054	-0.0256782	-0.0356672	-0.0138092	-0.0383578	-0.093924	-0.0864001	-0.107972	-0.126291			37	0.0115034	0.00950119	0.0130817	-0.0160432	0.00130689	0.00933809	-0.0263281	-0.0276083	-0.00789528	-0.0355829	-0.00881965	-0.072381													37	0.0069906	-0.0326203	-0.0230638	0.0107305				0.5 μM
	0.26	0.0341797	0.0365976	0.0111801	-0.0017555	-0.0289397	-0.0388811	-0.0164932	-0.0429436	-0.0960512	-0.0914935	-0.111868	-0.131971			38	-0.0054788	-0.00494145	0.00596406	-0.0348505	-0.0222171	-0.00916736	-0.0506577	-0.045378	-0.00743986	-0.0496825	-0.0186335	-0.080967													38	-0.00694912	-0.0362041	-0.0292967	-0.0100617				1 μM
	0.27	0.0351832	0.0363398	0.00819687	-0.00253949	-0.0322377	-0.0417756	-0.0191709	-0.0480189	-0.0978611	-0.0963592	-0.115876	-0.137501			39	-0.0227237	-0.0185811	-0.0152261	-0.0517306	-0.0384615	-0.0348025	-0.0514052	-0.0617085	-0.0138239	-0.0556703	-0.0371017	-0.0898199													39	-0.0166339	-0.0328767	-0.0276945	-0.0146852				2 μM
	0.28	0.0362138	0.0361765	0.00534054	-0.00331992	-0.0355725	-0.044375	-0.0218833	-0.053571	-0.0994187	-0.101029	-0.120066	-0.142919			40	-0.0379264	-0.032171	-0.0227394	-0.0601076	-0.0551762	-0.0412672	-0.0573868	-0.0721491	-0.0166865	-0.0725563	-0.0519546	-0.0970874													40	-0.0261948	-0.0265958	-0.0387489	-0.000107805				4 μM
	0.29	0.037258	0.0361086	0.00262438	-0.00412666	-0.0389396	-0.0467051	-0.0246675	-0.0595729	-0.100797	-0.105541	-0.124506	-0.148268			41	-0.0611823	-0.0468813	-0.0312738	-0.0680158	-0.0681659	-0.0594681	-0.0593745	-0.0777898	-0.0139456	-0.0726329	-0.0677114	-0.104914													41	-0.0393834	-0.0244634	-0.0400833	-0.0232483			LiCl	0 mM
	0.3	0.0383028	0.0361369	6.18562e-05	-0.0049859	-0.0423296	-0.0487925	-0.0275559	-0.0659836	-0.102075	-0.109939	-0.129265	-0.153593			42	-0.0704618	-0.0479074	-0.0494951	-0.0704688	-0.0773972	-0.0780341	-0.0557769	-0.0855309	-0.0130881	-0.0776825	-0.0732958	-0.1035													42	-0.0606722	-0.0146354	-0.0389367	-0.0332975				3.125 mM
	0.31	0.0393356	0.0362614	-0.00233351	-0.0059196	-0.0457281	-0.0506637	-0.0305755	-0.0727485	-0.103338	-0.114271	-0.134412	-0.158945			43	-0.073336	-0.0542901	-0.0604387	-0.0698384	-0.0826944	-0.0770098	-0.060451	-0.0859799	-0.0141395	-0.0733507	-0.0789917	-0.0948888													43	-0.0604338	-0.0109108	-0.035528	-0.0165077				6.25 mM
	0.32	0.040345	0.0364819	-0.00454823	-0.00694499	-0.0491157	-0.0523445	-0.0337471	-0.0798001	-0.104677	-0.118588	-0.140009	-0.164375			44	-0.0753342	-0.0174966	-0.0476558	-0.0778923	-0.0833989	-0.0722309	-0.0633542	-0.0821406	-0.00837689	-0.0662361	-0.0756445	-0.109486													44	-0.0397558	-0.0139678	-0.0245098	-0.0179814				12.5 mM
	0.33	0.0413203	0.0367977	-0.006569	-0.0080742	-0.0524683	-0.0538598	-0.0370847	-0.0870588	-0.106184	-0.122946	-0.146118	-0.169937			45	-0.0715489	-0.0114324	-0.0468641	-0.0749218	-0.0886136	-0.0699006	-0.0650439	-0.0768152	-0.0213011	-0.0510213	-0.0740741	-0.100144													45	-0.0319474	-0.00939567	-0.0206135	-0.0141071				25 mM
	0.34	0.0422523	0.0372078	-0.0083828	-0.00931392	-0.0557576	-0.0552322	-0.0405951	-0.0944343	-0.107954	-0.127405	-0.152796	-0.175687			46	-0.066565	-0.0533101	-0.0549961	-0.0673772	-0.0768562	-0.0664796	-0.0559948	-0.0641815	-0.0301958	-0.0417582	-0.0690243	-0.0879139													46	-0.0276602	0.00130156	-0.0116845	-0.00512109				50 mM
	0.35	0.0431327	0.0377106	-0.00997702	-0.0106652	-0.0589509	-0.0564823	-0.0442775	-0.101827	-0.110085	-0.132024	-0.160092	-0.18168			47	-0.0600145	-0.0487037	-0.0524725	-0.056353	-0.0712136	-0.0567402	-0.0494066	-0.0374854	-0.0195723	-0.0295749	-0.0533049	-0.0682478													47	-0.0109691	0.00720416	-0.00737792	-0.00436588
	0.36	0.0439549	0.0383041	-0.0113396	-0.0121234	-0.062012	-0.0576276	-0.0481232	-0.109128	-0.11267	-0.136865	-0.168052	-0.187971			48	-0.0399293	-0.0337034	-0.0447217	-0.0457437	-0.0560051	-0.0493469	-0.0355125	-0.0147783	-0.0146888	-0.00959592	-0.037723	-0.0442249													48	-0.00119165	0.0155652	-0.00242131	-0.00169924
	0.37	0.0447136	0.0389859	-0.0124592	-0.0136782	-0.0649015	-0.0586824	-0.0521158	-0.116223	-0.115804	-0.141991	-0.176713	-0.194613			49	-0.0202377	-0.0172195	-0.0497019	-0.0359218	-0.0391487	-0.0369912	-0.0341963	0.00187852	-0.0120306	-0.00702988	-0.0224537	-0.0243213													49	0.01717	0.0205153	-0.00183681	-0.00243438
	0.38	0.0454051	0.0397533	-0.0133253	-0.0153135	-0.0675774	-0.0596574	-0.0562309	-0.122994	-0.119576	-0.147461	-0.186106	-0.201658			50	-0.0116279	0.005996	-0.0432194	-0.0129352	-0.0243224	-0.0211833	-0.0151454	0.02788	-0.00416606	0.00368163	-0.0102389	-0.0290871													50	0.0164986	0.0286494	0.0179467	-0.000632845
	0.39	0.0460272	0.040603	-0.0139283	-0.0170081	-0.0699958	-0.0605592	-0.0604368	-0.129319	-0.124072	-0.153337	-0.196251	-0.209153			51	0.00712798	0.00937874	-0.0222171	0.00412139	0.00182873	0.00161137	0.00522718	0.0458284	-0.00520299	0.0160825	0.00588185	-0.0060241													51	0.0242785	0.0305328	0.028321	-0.00220565
	0.4	0.0465791	0.0415316	-0.0142598	-0.0187354	-0.0721116	-0.0613905	-0.0646944	-0.135075	-0.12937	-0.159674	-0.207163	-0.217144			52	0.0177557	0.016921	-0.0148542	0.0151526	0.0317271	0.0148279	0.0194253	0.0554555	-0.00646441	0.0216975	0.0257065	0.0184889													52	0.0104584	0.0295882	0.0440724	-0.00115051
	0.41	0.0470618	0.0425351	-0.0143126	-0.0204644	-0.0738793	-0.0621496	-0.0689583	-0.140143	-0.135543	-0.166528	-0.218847	-0.225671			53	0.0300224	0.0274653	-0.00836274	0.0449981	0.0535104	0.024349	0.0330744	0.0805732	-0.0111954	0.0330758	0.0367978	0.0366826													53	0.0108154	0.0312625	0.0549841	-0.00969457
	0.42	0.0474777	0.0436092	-0.0140808	-0.02216	-0.0752536	-0.0628306	-0.0731766	-0.144403	-0.142653	-0.173948	-0.231297	-0.234767			54	0.0378486	0.0292953	0.00252545	0.0523975	0.0751192	0.0518753	0.0372532	0.0840639	-0.00302784	0.0359893	0.0395451	0.0626887													54	0.00462655	0.0177354	0.0635744	-0.0161977
	0.43	0.0478303	0.0447494	-0.01356	-0.0237833	-0.0761903	-0.0634235	-0.0772925	-0.147744	-0.150755	-0.181978	-0.244502	-0.244463			55	0.0376083	0.035571	0.00907981	0.0492869	0.0786651	0.0551169	0.0415004	0.0834702	0.0037037	0.02784	0.0423729	0.0782684													55	0.00495651	0.0196878	0.0675559	-0.0125116
	0.44	0.0481248	0.0459507	-0.0127473	-0.0252926	-0.0766469	-0.0639143	-0.0812446	-0.150061	-0.159892	-0.190659	-0.258439	-0.254781			56	0.0437336	0.0330443	0.0153636	0.0517203	0.0861795	0.0567544	0.0436584	0.0744706	0.0063874	0.0305737	0.0496022	0.0839574													56	-0.000310495	0.0159223	0.0621464	-0.0108192
	0.45	0.0483672	0.0472081	-0.0116418	-0.0266442	-0.0765839	-0.064285	-0.084968	-0.151258	-0.170097	-0.200021	-0.273078	-0.265738			57	0.0475248	0.0401628	0.0280728	0.0613294	0.0858345	0.0601687	0.049368	0.0701453	0.0150488	0.0225036	0.048094	0.0630786													57	-0.00467681	0.00979015	0.0521522	-0.011604
	0.46	0.0485649	0.0485161	-0.0102438	-0.0277927	-0.0759648	-0.0645144	-0.0883956	-0.15125	-0.181391	-0.210093	-0.28838	-0.277342			58	0.047017	0.0364136	0.0324484	0.0655438	0.0711735	0.054016	0.052569	0.0480912	0.0189609	0.021322	0.0483463	0.0593882													58	-0.00319919	-0.00165407	0.0418663	0.000409375
	0.47	0.0487259	0.0498691	-0.00855572	-0.0286923	-0.0747575	-0.064578	-0.0914587	-0.149966	-0.193783	-0.220891	-0.304299	-0.289596			59	0.0426522	0.0339879	0.042688	0.0631302	0.0567848	0.0532562	0.0441386	0.0201295	0.0183109	0.0158973	0.0419298	0.0575953													59	-0.00833182	-0.00258313	0.0267088	0.00489696
	0.48	0.048859	0.0512613	-0.00658179	-0.0292973	-0.0729345	-0.064449	-0.0940886	-0.147346	-0.207269	-0.232428	-0.320781	-0.302493			60	0.0437141	0.0232482	0.0384529	0.0594457	0.0385286	0.0431361	0.0375572	0.00218375	0.0193775	0.0148305	0.0356273	0.0308084													60	0.000403342	-0.00613453	0.0020088	0.0271535
	0.49	0.0489734	0.0526868	-0.00432802	-0.0295633	-0.0704738	-0.0640984	-0.0962173	-0.143347	-0.221834	-0.244705	-0.337766	-0.316021			61	0.0348883	0.0278929	0.0455774	0.0577483	0.0243303	0.0312152	0.0229777	-0.0101325	0.0129569	0.00820088	0.0311871	0.0179779													61	-0.00138048	-0.0170529	-0.0155787	0.0314242
	0.5	0.0490788	0.0541395	-0.0018023	-0.0294476	-0.0673593	-0.0634955	-0.0977794	-0.137942	-0.237449	-0.257718	-0.355188	-0.330159			62	0.0319756	0.0278274	0.0410425	0.0381818	0.00808049	0.0143687	0.00760605	-0.0207912	0.0117665	0.00952622	0.0203228	-0.00374074													62	-0.00571534	-0.0248273	-0.0264389	0.0258743
	0.51	0.049185	0.0556131	0.000985656	-0.0289103	-0.0635813	-0.062609	-0.0987123	-0.131122	-0.254075	-0.271454	-0.372977	-0.34488			63	0.00740452	0.0167464	0.0496041	0.0207047	-0.00459115	0.00298285	-0.00945608	-0.0371148	0.00299963	0.000420345	0.011175	-0.0185676													63	-0.00544976	-0.0306168	-0.0369947	0.0231855
	0.52	0.0493017	0.0571015	0.0040243	-0.0279151	-0.0591369	-0.0614073	-0.0989582	-0.122893	-0.271659	-0.28589	-0.391059	-0.36015			64	-0.0111128	0.0301877	0.0251249	0.00740579	-0.0189873	-0.0137478	-0.0162849	-0.0463056	-0.00277424	-0.00645594	-0.00216198	-0.0312994													64	-0.00687326	-0.0354038	-0.0478004	0.0184068
	0.53	0.0494382	0.0585984	0.00730036	-0.0264299	-0.0540304	-0.0598594	-0.0984647	-0.113281	-0.29014	-0.300998	-0.409355	-0.375926			65	-0.0217728	0.0305472	0.0320589	-0.0132056	-0.0350392	-0.0216985	-0.017094	-0.0583585	-0.017222	-0.0111223	-0.0190792	-0.0461435													65	-0.00360527	-0.0314301	-0.0559308	0.0116478
	0.54	0.0496035	0.0600974	0.0107989	-0.0244277	-0.0482734	-0.0579352	-0.0971858	-0.102329	-0.309443	-0.316739	-0.427786	-0.392164			66	-0.0379414	0.0328068	0.00289189	-0.0243726	-0.0472049	-0.0339973	-0.0389832	-0.0661253	-0.0205607	-0.0216938	-0.0438742	-0.0649533													66	-0.0126626	-0.0236925	-0.0564692	0.00481107
	0.55	0.0498059	0.0615924	0.0145033	-0.0218868	-0.0418846	-0.0556067	-0.0950832	-0.0900975	-0.329488	-0.333071	-0.446273	-0.408808			67	-0.0491223	0.0507197	-0.00997414	-0.0445975	-0.0555599	-0.047976	-0.0430715	-0.0747166	-0.0348716	-0.0238928	-0.0562531	-0.0689731													67	-0.020547	-0.0193718	-0.0567383	0.00050025
	0.56	0.050053	0.0630772	0.0183955	-0.0187921	-0.0348904	-0.0528483	-0.0921268	-0.0766636	-0.350182	-0.349942	-0.464735	-0.425804			68	-0.0658329	-0.0161918	-0.0208349	-0.0436169	-0.0644244	-0.0570636	-0.0504863	-0.0658876	-0.0324385	-0.0264054	-0.0707928	-0.0746138													68	-0.027021	-0.0261467	-0.0553499	0.0014985
	0.57	0.0503513	0.0645456	0.0224563	-0.0151348	-0.0273242	-0.0496375	-0.0882956	-0.0621216	-0.37143	-0.367296	-0.483093	-0.443088			69	-0.0670643	0.0309987	-0.035641	-0.0499457	-0.07349	-0.0568165	-0.0511202	-0.0864869	-0.044408	-0.0246024	-0.068974	-0.0804971													69	-0.027342	-0.00671271	-0.0472127	-0.00269273
	0.58	0.0507061	0.0659917	0.0266649	-0.0109132	-0.0192266	-0.0459558	-0.0835781	-0.0465804	-0.393127	-0.385069		-0.460597			70	-0.0610239	0.0703417	-0.0246219	-0.0506329	-0.0728346	-0.0511334	-0.045479	-0.0822012	-0.0375307	-0.0273418	-0.065114	-0.0725489													70	-0.0209639	-0.0119608	-0.0350047	0.000199045
	0.59	0.0511215	0.0674096	0.0309997	-0.0061328	-0.0106448	-0.0417888	-0.077973	-0.0301631	-0.415165	-0.403195	0.498728	-0.478263			71	-0.062832	0.0857461	-0.0440535	-0.058411	-0.0705808	-0.0478166	-0.0453918	-0.0727369	-0.0308059	-0.0239684	-0.0554465	-0.0720369													71	-0.0114818	-0.00282708	-0.0227552	0.00307876
	0.6	0.0516004	0.0687937	0.0354382	-0.000806488	-0.00163222	-0.0371271	-0.0714895	-0.0130054	-0.437434	-0.421603	0.480803	-0.496017			72	-0.0492212	-0.108956	-0.059987	-0.0589553	-0.0703695	-0.039115	-0.0375048	-0.0583875	-0.0207373	-0.018964	-0.046066	-0.0676237													72	-0.00289563	0.00850931	-0.0174364	0.00326992
	0.61	0.0521442	0.0701384	0.0399571	0.00504538	0.00775187	-0.0319666	-0.0641471	0.00474614	-0.45982	-0.44022	0.463199				73	-0.0317963	-0.104126	-0.0593917	-0.0503358	-0.0605183	-0.0364268	-0.0230499	-0.0366524	-0.0206989	-0.0221749	-0.0286922	-0.0638075													73	0.0140892	0.0160671	-0.010064	0.00930141
	0.62	0.0527526	0.0714385	0.0445326	0.0113951	0.0174431	-0.0263089	-0.0559762	0.022936	-0.482211	-0.458969	0.445981	0.48621			74	-0.0159994	-0.084891	-0.0592747	-0.045402	-0.0452948	-0.0434783	-0.00296826	-0.0185796	-0.0134745	-0.00913391	-0.0134511	-0.0212354													74	0.0179307	0.0199376	0.00206515	0.00266719
	0.63	0.053424	0.072689	0.0491405	0.0182077	0.0273728	-0.0201615	-0.0470176	0.0414013		-0.477776	0.429208	0.468488			75	-0.00367069	-0.06913	-0.0561661	-0.0265359	-0.0246087	-0.0283554	0.00918127	-0.00179118	-0.00768719	-0.00260015	0.00541064	-0.00837222													75	0.0132647	0.015861	0.0147169	-0.00206978
	0.64	0.0541554	0.0738851	0.0537565	0.0254415	0.0374682	-0.0135381	-0.0373222	0.0599745	0.495505	-0.496562	0.412929	0.450886			76	0.0099313	-0.0485048	-0.0521159	-0.0208783	-0.00807516	-0.0154951	0.0173209	0.0273464	0.00471942	0.00558433	0.0198745	0.00640283													76	0.0134611	0.0136665	0.0319169	-0.0117994
	0.65	0.0549418	0.0750222	0.0583563	0.0330482	0.0476542	-0.00645867	-0.0269505	0.0784849	0.473438		0.39719	0.43347			77	0.0179396	-0.0381158	-0.0405682	-0.00625359	0.0101401	0.00792752	0.0258731	0.0564683	0.0262153	0.00749577	0.023966	0.0330718													77	0.00998642	0.0193482	0.039914	-0.0212912
	0.66	0.0557774	0.0760962	0.0629158	0.0409735	0.0578532	0.00105046	-0.0159724	0.0967612	0.451691	0.484747	0.382028	0.416303			78	0.0224152	-0.0240729	-0.0173675	0.0149918	0.0298542	0.0293341	0.0329646	0.0662983	0.0180582	0.00939156	0.0239521	0.0568587													78	0.0135897	0.0242411	0.0388458	-0.0260376
	0.67	0.0566544	0.077103	0.0674114	0.0491577	0.0679866	0.00895678	-0.00446605	0.114634	0.430365	0.466225	0.367471	0.399448			79	0.0509177	-0.0226711	0.00272995	0.0237686	0.0512761	0.0482535	0.0277569	0.0871957	0.0158302	0.0107063	0.0251927	0.0802057													79	0.0137618	0.0136659	0.0401119	-0.0307617
	0.68	0.0575641	0.0780391	0.0718201	0.0575364	0.0779758	0.0172217	0.00748287	0.131936	0.409553	0.447944	0.35354	0.382958			80	0.0460483	-0.0153453	0.00473637	0.0351967	0.0648893	0.0669472	0.0172788	0.0799766	0.0189229	0.0101814	0.0283183	0.0873174													80	0.0138268	0.0104987	0.0625408	-0.0332164
	0.69	0.0584964	0.0789012	0.0761196	0.0660413	0.0877426	0.025801	0.0197821	0.148509	0.389339	0.429971	0.340246	0.366886			81	0.0483337	-0.00893969	0.01719	0.039886	0.0745915	0.0162754	0.0421327	0.0836419	0.00443185	0.00800063	0.0357593	0.0970701													81	0.00706035	0.00446339	0.0666046	-0.0258478
	0.7	0.0594405	0.0796862	0.0802885	0.074601	0.0972106	0.0346447	0.0323338	0.1642	0.369801	0.412368	0.327594	0.351278			82	0.0602392	-0.000809657	0.0224138	0.0453705	0.0743896	0.0221656	0.0336109	0.0780696	0.00297446	0.0100213	0.0316153	0.0923047													82	-0.0087031	0.00994355	0.0729913	-0.0161869
	0.71	0.0603843	0.0803915	0.0843066	0.0831418	0.106306	0.0436983	0.045036	0.178867	0.351005	0.395193	0.315579	0.336172			83	0.0649978	0.00503443	0.0556853	0.0475108	0.0666111	0.0261682	0.0307749	0.0665129	0.00775756	0.00990255	0.0374336	0.0941991													83	-0.010316	0.00195856	0.0607611	-0.0039648
	0.72	0.0613153	0.0810148	0.0881548	0.0915885	0.114958	0.0529024	0.0577834	0.19238	0.333007	0.378498	0.304189	0.321602			84	0.053381	0.0187737	0.0248702	0.0458768	0.0514195	0.0305429	0.0188609	0.0554279	0.0148605	0.01354	0.0355836	0.0831382													84	-0.0103191	-0.0061955	0.0414729	0.00578871
	0.73	0.0622204	0.081554	0.0918155	0.0998659	0.1231	0.062194	0.0704691	0.204623	0.315854	0.362328	0.293403	0.307594			85	0.0513082	0.0182088	0.0584438	0.0386439	0.0342234	0.0278317	0.0386687	0.0353337	0.0335074	0.0115382	0.0298681	0.0740669													85	-0.0172686	-0.0138234	0.023867	0.00529101
	0.74	0.0630862	0.0820075	0.0952725	0.107899	0.130671	0.071507	0.0829855	0.215492	0.299579	0.346722	0.283195	0.294167			86	0.0351477	0.00978285	0.0727076	0.0387224	0.028321	0.0209405	0.025254	0.0135376	0.0319936	0.00551285	0.0237985	0.0439525													86	-0.0231102	-0.0216569	0.0036158	0.0164941
	0.75	0.0638991	0.082374	0.0985112	0.115615	0.137615	0.0807727	0.095226	0.224902	0.284206	0.33171	0.273531	0.281333			87	0.0247093	0.00539661	0.0346681	0.0313822	0.0167152	0.0134633	0.0184572	-0.0171031	0.0198156	0.0133045	0.0199369	0.0250386													87	-0.0200958	-0.0252273	-0.0216486	0.0244531
	0.76	0.064646	0.0826524	0.101518	0.122942	0.143884	0.0899207	0.107086	0.232786	0.269745	0.317317	0.264371	0.269097			88	0.0161864	0.00287589	0.0585721	0.0279518	0.00550145	0.0080196	0.00785725	-0.0229682	0.0294118	0.0114048	0.0162602	0.00616214													88	-0.00692048	-0.0239479	-0.0310972	0.0227381
	0.77	0.0653136	0.0828422	0.104283	0.129814	0.149433	0.0988799	0.118465	0.239092	0.256196	0.303557	0.255671	0.257457			89	-0.00166691	0.000441371	0.0189542	0.0138459	-0.00733388	0.00667408	-0.0077036	-0.0393413	0.0701308	0.00767754	0.00878869	-0.00819043													89	-0.0378661	-0.0213362	-0.0474876	0.011369
	0.78	0.0658894	0.0829429	0.106795	0.136167	0.154229	0.107579	0.129265	0.243788	0.243547	0.29044	0.247382	0.246402			90	-0.0157765	-0.00630683	0.0327588	0.00547484	-0.0181603	-0.00133403	-0.0180992	-0.0379223	0.0641781	0.00183542	-0.00624429	-0.0364982													90	-0.04427	-0.0122795	-0.0640484	0.00726552
	0.79	0.0663618	0.0829545	0.109047	0.141943	0.158244	0.115948	0.139398	0.246861	0.231777	0.277964	0.239451	0.235918			91	-0.0302658	-0.0113304	-0.011244	-0.00939757	-0.0305372	-0.00162999	-0.013832	-0.0503456	0.00844619	0.00342727	-0.0139563	-0.0455587													91	-0.0571285	-0.00644593	-0.0672154	-0.00122203
	0.8	0.0667197	0.0828773	0.111033	0.14709	0.161457	0.123917	0.148778	0.248315	0.220852	0.266125	0.231824	0.225981			92	-0.0390163	-0.0131819	-0.0139701	-0.00827026	-0.0405078	-0.012963	-0.0246932	-0.0465586	-0.000509758	-0.00439961	-0.0256062	-0.0590886													92	-0.0667012	0.0015734	-0.0755078	-0.00215497
	0.81	0.0669537	0.0827119	0.112748	0.151563	0.163858	0.131422	0.157332	0.248175	0.210731	0.254906	0.224444	0.216564			93	-0.0487665	-0.0238061	-0.02828	-0.0176508	-0.0502855	-0.0244354	-0.0297095	-0.037461	-0.011721	-0.015867	-0.050252	-0.0475889													93	-0.0709184	0.00662553	-0.0827354	-0.0046729
	0.82	0.0670552	0.0824592	0.114189	0.155322	0.165443	0.138397	0.164992	0.246482	0.201364	0.244287	0.217256	0.207633			94	-0.0603931	-0.0255984	-0.0388935	-0.0429701	-0.0525047	-0.0351266	-0.0349666	-0.0921353	-0.0309796	-0.0215264	-0.0558262	-0.0565442													94	-0.0725768	0.00171815	-0.076087	-0.00634447
	0.83	0.0670172	0.0821204	0.115355	0.158337	0.166215	0.144786	0.171702	0.243294	0.192692	0.23424	0.210201	0.19915			95	-0.0593032	-0.0274476	-0.0465561	-0.0502793	-0.0529613	-0.0353521	-0.0316263	-0.0735629	-0.0453027	-0.0215191	-0.0576952	-0.082641													95	-0.0637491	0.00697092	-0.0645336	-0.00754822
	0.84	0.0668345	0.081697	0.116248	0.160585	0.166188	0.150534	0.177415	0.238685	0.184652	0.224733	0.203226	0.191073			96	-0.0646561	-0.034887	-0.055531	-0.0582726	-0.057798	-0.0512092	-0.0386003	-0.0757888	-0.0575218	-0.0202276	-0.0585232	-0.0819518													96	-0.0513231	-0.00369211	-0.0505187	-0.00437331
	0.85	0.0665032	0.0811907	0.116868	0.162051	0.165381	0.155592	0.182095	0.232745	0.177173	0.215727	0.196277	0.183357			97	-0.0605502	-0.0377775	-0.0618136	-0.0568966	-0.0570443	-0.0620491	-0.042599	-0.0620319	-0.0695677	-0.0285546	-0.0583632	-0.0841922													97	-0.024174	-0.0114089	-0.0259447	0.0111576
	0.86	0.0660214	0.0806034	0.117219	0.162728	0.163821	0.159917	0.185719	0.225576	0.170183	0.207179	0.189305	0.175955			98	-0.0541687	-0.0308292	-0.0533617	-0.058319	-0.0507458	-0.0574474	-0.0315331	-0.0433372	-0.0690072	-0.0360131	-0.0430449	-0.0776669													98	0.00900155	-0.0177955	-0.00326946	0.0232968
	0.87	0.0653891	0.0799376	0.117306	0.162619	0.161542	0.163475	0.188273	0.217291	0.163604	0.199044	0.182263	0.168816			99	-0.0444288	-0.0269831	-0.0502585	-0.0495529	-0.0373023	-0.0584439	-0.0411881	-0.0279547	-0.0723758	-0.0396352	-0.0450399	-0.0718691													99	0.0320626	-0.0256004	0.0256176	0.0330961
	0.88	0.0646079	0.0791958	0.117134	0.161733	0.158582	0.166236	0.189756	0.208015	0.157361	0.191272	0.175111	0.161892			100	-0.0344027	-0.0192281	-0.041801	-0.0440777	-0.0290407	-0.0554422	-0.0290407	-0.0128299	-0.0726484	-0.0421456	-0.0415729	-0.0594329													100	0.0493116	-0.0219804	0.0508799	0.0263593
	0.89	0.0636815	0.0783806	0.116711	0.160089	0.154987	0.168178	0.190177	0.197878	0.151374	0.183813	0.167813	0.155131			101	-0.0134813	-0.007588	0.00519609	-0.0374856	-0.0197798	-0.0582192	-0.0349523	0.0107015	-0.069371	-0.0411682	-0.035851	-0.0360284													101	0.0568452	-0.00920281	0.0683761	0.0148357
	0.9	0.0626153	0.0774952	0.116043	0.157714	0.150807	0.169288	0.189558	0.187019	0.145567	0.176615	0.160338	0.148485			102	-0.00679652	0.0114999	0.0117212	-0.0353481	-0.00573146	-0.0570633	-0.0186131	0.0329627	-0.0590931	-0.0348911	-0.0354698	-0.0152153													102	0.0589841	-0.00596973	0.0790879	-0.00522146
	0.91	0.0614167	0.0765427	0.11514	0.154641	0.146095	0.16956	0.187928	0.175577	0.139867	0.169626	0.152663	0.141905			103	0.00867072	0.021622	0.00770416	-0.0275254	0.00795201	-0.0455366	-0.0115954	0.0420091	-0.0480823	-0.0249965	-0.0265334	0.0119692													103	0.0647566	-0.00382521	0.0847061	-0.0261473
	0.92	0.0600944	0.0755267	0.11401	0.15091	0.140908	0.168996	0.185331	0.163697	0.134204	0.162795	0.144769	0.135346			104	0.0290937	0.0284976	0.0231043	-0.0239887	0.0174216	-0.0287895	-0.00132691	0.054207	-0.0347155	-0.0192982	-0.0163313	0.0348879													104	0.0592321	0.00119949	0.0982607	-0.05155
	0.93	0.0586593	0.0744508	0.112664	0.146568	0.135306	0.167605	0.181816	0.15152	0.128511	0.156071	0.136646	0.128765			105	0.050581	0.0209771	0.0341975	-0.0116786	0.0294732	-0.0061056	0.0287131	0.0514173	-0.0157755	-0.0133202	-0.00877254	0.057762													105	0.0603597	0.00295808	0.0905515	-0.080978
	0.94	0.0571231	0.0733188	0.111112	0.141668	0.12935	0.165404	0.177442	0.139186	0.12273	0.149408	0.128291	0.122123			106	0.056338	0.0284205	0.0388023	-0.000268384	0.0369467	0.0205498	0.0171269	0.0569671	-0.0035787	-0.00758489	0.00166366	0.0732017													106	0.0544913	-0.000238247	0.0857933	-0.103321
	0.95	0.0554995	0.0721348	0.109364	0.136266	0.1231	0.162418	0.172275	0.12683	0.116808	0.14276	0.119705	0.115386			107	0.0634987	0.0305529	0.0551998	0.0369899	0.0431931	0.044273	0.0248339	0.0444297	0.0162315	0.00435279	0.00849997	0.0772976													107	0.0381708	-0.0118194	0.079505	-0.114764
	0.96	0.053803	0.0709031	0.10743	0.130425	0.116618	0.158679	0.16639	0.114581	0.110699	0.136087	0.110898	0.108522			108	0.141458	0.12185	0.162578	0.145715	0.152798	0.167688	0.102941	0.132885	0.162832	0.121818	0.137878	0.172998													108	0.0149165	0.159502	0.0601885	-0.106845
	0.97	0.052049	0.0696281	0.105323	0.124209	0.109964	0.154225	0.159863	0.102561	0.104367	0.129352	0.101886	0.101508			109	0.0691694	0.0575005	0.0717105	0.126728	0.140658	0.191887	0.11224	0.159217	0.177711	0.195053	0.217401	0.210173													109	-0.0902769	0.196125	-0.0568131	-0.12335
	0.98	0.0502541	0.0683142	0.103051	0.117683	0.103197	0.1491	0.152778	0.090879	0.0977815	0.122524	0.0926902	0.0943216			110	0.0520905	0.0309631	0.0472155	0.101938	0.124501	0.166725	0.11407	0.147574	0.203757	0.237098	0.254544	0.226263													110	-0.14072	0.157365	-0.135792	-0.107872
	0.99	0.048435	0.0669664	0.100627	0.110917	0.0963723	0.143353	0.145219	0.0796357	0.0909247	0.115575	0.0833378	0.0869501			111	0.0382514	0.00996315	0.0378952	0.101746	0.119874	0.167132	0.131666	0.172402	0.221014	0.292849	0.288511	0.225124													111	-0.174213	0.0851608	-0.135185	-0.0553443
										0.0837858	0.108486	0.0738608	0.0793841			112	0.0177684	-0.00604866	0.0263269	0.0876033	0.106319	0.149285	0.110528	0.152855	0.22903	0.288026	0.298276	0.197773													112	-0.170616	0.0249844	-0.0706402	0.00321027
																113	-0.00278136	-0.0201056	0.0111889	0.0512635	0.0702025	0.110802	0.0636072	0.102566	0.194145	0.20525	0.24807	0.134141													113	-0.149602	-0.0362613	-0.00634529	0.0534491
																114	-0.0175854	-0.0359984	-0.0177666	0.01787	0.024189	0.0498369	0.0125529	0.0347767	0.138793	0.114058	0.16305	0.0347682													114	-0.0999416	-0.0996039	0.0265541	0.083775
																115	-0.0340526	-0.0394304	-0.045144	-0.0120247	-0.0230566	-0.00786804	-0.0355522	-0.0438369	0.0647737	0.0157798	0.0676223	-0.034142													115	-0.06692	-0.15213	0.0212132	0.10583
																116	-0.0429254	-0.0509507	-0.0336308	-0.0528351	-0.0631061	-0.0619651	-0.0789205	-0.0935633	-0.00836232	-0.0536097	-0.0124111	-0.0793384													116	-0.031464	-0.199312	-0.0110034	0.108076
																117	-0.0378803	-0.0424396	-0.0451287	-0.0705312	-0.0980621	-0.100853	-0.114259	-0.129805	-0.0753728	-0.113624	-0.0846464	-0.0826135													117	-0.00311634	-0.217987	-0.0449878	0.109519
																118	-0.0456223	-0.0360965	-0.0514272	-0.108381	-0.129074	-0.134648	-0.137534	-0.171427	-0.141536	-0.166793	-0.134183	-0.105109													118	0.0178982	-0.218255	-0.0685383	0.101981
																119	-0.0481936	-0.0356575	-0.0888812	-0.120462	-0.151546	-0.166283	-0.159243	-0.19923	-0.18003	-0.200315	-0.180172	-0.168291													119	0.0337793	-0.200921	-0.0791857	0.0974589
																120	-0.04864	-0.0233988	-0.0892322	-0.129635	-0.168599	-0.187399	-0.180043	-0.226475	-0.217857	-0.239809	-0.224704	-0.191776													120	0.0503089	-0.165251	-0.076857	0.0785273
																121	-0.0413673	-0.0173372	-0.0818559	-0.131397	-0.184889	-0.201451	-0.183179	-0.254068	-0.243437	-0.268407	-0.254429	-0.199511													121	0.067522	-0.12018	-0.0641825	0.0576493
																122	-0.0329729	-0.00852667	-0.0705734	-0.117999	-0.179375	-0.204759	-0.18621	-0.259962	-0.265874	-0.292536	-0.271271	-0.204908													122	0.0914582	-0.0580828	-0.0502035	0.0319329
																123	-0.017995	-0.00560686	-0.0625712	-0.117438	-0.165286	-0.196676	-0.185501	-0.276833	-0.272075	-0.306637	-0.287217	-0.193243													123	0.096631	0.0075038	-0.0341005	0.00639442
																124	-0.00818957	0.0048681	-0.042879	-0.10156	-0.156032	-0.188371	-0.163459	-0.261935	-0.277763	-0.313121	-0.30111	-0.197162													124	0.112205	0.0638832	-0.0168305	-0.0157339
																125	0.00811863	0.00879207	-0.0201062	-0.0837091	-0.122943	-0.163086	-0.130867	-0.227026	-0.271719	-0.307416	-0.30848	-0.260237													125	0.125573	0.127829	0.00182527	-0.037572
																126	0.0152795	0.0257165	-0.000900597	-0.069621	-0.0948699	-0.13646	-0.0878339	-0.181676	-0.247917	-0.291483	-0.303804	-0.250681													126	0.128278	0.173913	0.0281071	-0.0591683
																127	0.0247823	0.0275313	0.00712562	-0.0352968	-0.0577775	-0.0940767	-0.0215152	-0.131732	-0.221529	-0.259815	-0.290991	-0.206515													127	0.14234	0.222217	0.0632996	-0.0721903
																128	0.0202034	0.0294022	0.0321678	0.00411221	-0.0119527	-0.0446408	0.0434412	-0.0599441	-0.177037	-0.211502	-0.25939	-0.166569													128	0.15384	0.24347	0.0934766	-0.0834497
																129	0.0279688	0.0356564	0.0683761	0.0379945	0.0411089	0.0203213	0.117129	0.0232243	-0.113283	-0.14149	-0.212119	-0.124986													129	0.163258	0.249167	0.108652	-0.0816752
																130	0.0327137	0.0389065	0.0993917	0.0823595	0.0853536	0.0887301	0.188472	0.110064	-0.038004	-0.0414065	-0.145003	-0.0448861													130	0.161023	0.233306	0.123149	-0.0722114
																131	0.036054	0.0260293	0.126918	0.128362	0.138292	0.153567	0.236172	0.191263	0.0577036	0.083408	-0.0563687	0.0388949													131	0.156012	0.193846	0.128938	-0.0641434
																132	0.0326737	0.0206702	0.0876831	0.16909	0.181343	0.211692	0.276205	0.263637	0.156801	0.208559	0.0484535	0.100753													132	0.140339	0.142848	0.126164	-0.0381294
																133	0.0390428	0.012217	0.0962106	0.187982	0.211587	0.258834	0.253671	0.318699	0.247473	0.327637	0.165907	0.190875													133	0.109939	0.090229	0.119278	-0.0136571
																134	0.0280992	0.00662589	0.099344	0.207304	0.225884	0.287754	0.255103	0.350037	0.324475	0.428117	0.282933	0.282194													134	0.0742516	0.0317581	0.0853104	0.0161901
																135	0.0154292	0.00431554	0.0875604	0.205183	0.22808	0.289265	0.235077	0.351812	0.376042	0.48703	0.385033	0.339582													135	0.00460975	-0.0145126	0.0624842	0.0452482
																136	0.0059833	0.000189609	0.0701199	0.186366	0.211053	0.270817	0.227103	0.344871	0.4185	0.507649	0.453492	0.366648													136	-0.052987	-0.0604442	0.0291631	0.0709137
																137	-0.00904147	-0.0164296	0.0517844	0.153025	0.173025	0.229397	0.141017	0.298949	0.40871	0.474617	0.472021	0.360029													137	-0.108219	-0.102893	0.00016952	0.0860628
																138	-0.0101921	-0.0285177	0.0212577	0.102098	0.13066	0.180188	0.113289	0.234362	0.355889	0.420185	0.471759	0.296937													138	-0.138016	-0.124286	-0.024898	0.092009
																139	-0.0408416	-0.0356407	-0.00704499	0.0601188	0.0775499	0.117476	0.0394051	0.155978	0.294098	0.313671	0.387447	0.269702													139	-0.160045	-0.144051	-0.0541116	0.0888828
																140	-0.040709	-0.0417469	-0.0372895	0.0049567	0.0265531	0.0483612	-0.0585717	0.0453425	0.211577	0.197065	0.304513	0.196779													140	-0.171233	-0.156108	-0.0792959	0.0684196
																141	-0.0267089	-0.0431584	-0.0593183	-0.0374142	-0.020895	-0.0175953	-0.11313	-0.0280124	0.119841	0.0697793	0.199407	0.110446													141	-0.172443	-0.164182	-0.0918437	0.0528097
																142	-0.0315823	-0.0429591	-0.0770421	-0.0714013	-0.0675698	-0.0880854	-0.160594	-0.0940326	0.0275501	-0.0440553	0.0980428	0.0328002													142	-0.167644	-0.162765	-0.102927	0.0369596
																143	-0.0476649	-0.0382848	-0.0941228	-0.14028	-0.10128	-0.145864	-0.184636	-0.150246	-0.0650045	-0.135711	-0.00390842	-0.0522735													143	-0.171355	-0.153468	-0.112439	0.0245213
																144	-0.050714	-0.0263896	-0.0953039	-0.151016	-0.134289	-0.186028	-0.18487	-0.196815	-0.145026	-0.214545	-0.0891638	-0.119292													144	-0.151065	-0.136703	-0.114436	0.00695838
																145	-0.0489564	-0.0193404	-0.101037	-0.155396	-0.153885	-0.208412	-0.217197	-0.233902	-0.204716	-0.265699	-0.157727	-0.167648													145	-0.142075	-0.112482	-0.110672	-0.0103958
																146	-0.0295896	-0.0110354	-0.0983426	-0.156779	-0.163238	-0.214372	-0.190397	-0.251721	-0.252589	-0.304658	-0.217742	-0.219													146	-0.135756	-0.0849264	-0.101013	-0.0295289
																147	-0.021815	-0.00893607	-0.0925091	-0.143401	-0.166759	-0.212012	-0.22071	-0.257643	-0.27898	-0.332875	-0.259734	-0.246371													147	-0.127598	-0.0533333	-0.0995808	-0.0282919
																148	-0.00821226	-0.00346103	-0.0785498	-0.122734	-0.157335	-0.229023	-0.202779	-0.246016	-0.294022	-0.346641	-0.290818	-0.286164													148	-0.108865	-0.0309486	-0.08165	-0.0461285
																149	0.0147892	0.00219741	-0.0671642	-0.103364	-0.139614	-0.210567	-0.138573	-0.22718	-0.291447	-0.337778	-0.312579	-0.272156													149	-0.0849244	0.00041832	-0.0668476	-0.0548981
																150	0.00921457	0.01028	-0.0491067	-0.0744366	-0.120898	-0.179368	-0.143054	-0.193006	-0.282135	-0.319417	-0.320185	-0.264318													150	-0.0614326	0.021287	-0.0445457	-0.05487
																151	0.0181137	0.0181594	-0.0149401	-0.0307468	-0.0897414	-0.137707	-0.0904269	-0.144848	-0.256742	-0.284313	-0.311939	-0.270356													151	-0.0252933	0.0473662	-0.0288615	-0.0577478
																152	0.0290369	0.0311989	0.00989395	-0.0265586	-0.0549444	-0.0857454	-0.0515551	-0.0865009	-0.217603	-0.233333	-0.285033	-0.228873													152	0.00386475	0.0715631	0.00108451	-0.0570362
																153	0.0376075	0.0292666	0.0397904	0.00930364	-0.014957	-0.0301947	0.0183326	-0.0219662	-0.16516	-0.165123	-0.243019	-0.176192													153	0.0557678	0.0858504	0.0241314	-0.0566346
																154	0.0288319	0.0304815	0.0722071	0.045724	0.0288869	0.0314875	0.086384	0.0535986	-0.10074	-0.0828252	-0.186912	-0.0923196													154	0.112496	0.0921486	0.0471636	-0.0449915
																155	0.0308646	0.0337698	0.0855371	0.0816154	0.0705535	0.0940242	0.144838	0.125106	-0.035968	0.00698415	-0.112029	-0.00573831													155	0.157766	0.0961931	0.0675354	-0.0333203
																156	0.0274809	0.0281602	0.0917979	0.101117	0.11108	0.157431	0.206003	0.188493	0.0334064	0.100886	-0.0268419	0.088474													156	0.168878	0.0735601	0.0943104	-0.0201823
																157	0.0209042	0.025743	0.102044	0.115896	0.13327	0.202652	0.243267	0.241602	0.111205	0.190098	0.0643908	0.179343													157	0.183415	0.0556045	0.102554	0.00233933
																158	0.0205007	0.0209853	0.105369	0.127556	0.152438	0.232557	0.262718	0.269774	0.17964	0.272249	0.150078	0.261252													158	0.177619	0.0381344	0.102823	0.0311284
																159	0.0173369	0.017221	0.0962899	0.11796	0.163113	0.249936	0.255083	0.275241	0.232629	0.332309	0.23496	0.326887													159	0.160907	0.0165546	0.109729	0.0480688
																160	0.014445	0.00380803	0.0864291	0.108657	0.1571	0.249425	0.230893	0.267644	0.274352	0.36492	0.301668	0.368297													160	0.136341	0.000412125	0.0943366	0.0572701
																161	0.00250627	-0.00657638	0.0636006	0.0925378	0.147536	0.225765	0.188378	0.234748	0.285053	0.367157	0.337962	0.376063													161	0.0847631	-0.0196562	0.0780492	0.06126
																162	-0.00748841	-0.0111506	0.0491204	0.0694591	0.127519	0.19417	0.133071	0.182438	0.28613	0.348683	0.351721	0.358691													162	0.0460435	-0.0350882	0.0642936	0.060275
																163	-0.0192888	-0.0198785	0.0252069	0.040856	0.0940949	0.143567	0.0652824	0.121393	0.263577	0.301576	0.337971	0.325774													163	-0.0036949	-0.047195	0.0374674	0.0562929
																164	-0.0251517	-0.0131941	-0.0105258	0.00865753	0.0609238	0.0842643	0.00554073	0.0528501	0.216532	0.235772	0.295471	0.218065													164	-0.0373289	-0.0506906	0.00906583	0.0457307
																165	-0.0102639	-0.0113381	-0.0310806	-0.0303751	0.0236177	0.0242907	-0.0433185	-0.00792319	0.16166	0.156444	0.229952	0.17893													165	-0.077573	-0.0542524	-0.0106994	0.0350217
																166	-0.0258223	-0.0176817	-0.0488328	-0.0526751	-0.013521	-0.0327605	-0.0953613	-0.0660395	0.0911632	0.0693947	0.171516	0.00561713													166	-0.105853	-0.0534011	-0.0324986	0.0256981
																167	-0.0314136	-0.0325561	-0.0664234	-0.0761109	-0.0407972	-0.0930501	-0.142763	-0.11607	0.0238452	0.0773435	0.0932121	-0.0488038													167	-0.117656	-0.048928	-0.0383109	0.0102131
																168	-0.0286062	-0.021068	-0.0775007	-0.0975422	-0.0802629	-0.142671	-0.176888	-0.153272	-0.0496066	-0.0937421	0.0102905	-0.136507													168	-0.12106	-0.0449494	-0.0616203	0.00297412
																169	-0.0285945	-0.0164067	-0.0782916	-0.102452	-0.107044	-0.180144	-0.202514	-0.191318	-0.107757	-0.16724	-0.0598793	-0.198986													169	-0.108021	-0.0329797	-0.0652564	-0.00410354
																170	-0.0296836	-0.0195815	-0.0804198	-0.106119	-0.121569	-0.204846	-0.219761	-0.21783	-0.15952	-0.221728	-0.135911	-0.239788													170	-0.0928587	-0.0205274	-0.0672223	-0.0151897
																171	-0.0193836	0.00010725	-0.0716961	-0.108213	-0.127859	-0.216999	-0.225283	-0.223181	-0.189536	-0.263747	-0.186096	-0.277411													171	-0.0893636	-0.0118095	-0.0737145	-0.0204724
																172	-0.0189098	0.00122981	-0.0778853	-0.106367	-0.130194	-0.215408	-0.209662	-0.226292	-0.224048	-0.294818	-0.230341	-0.304095													172	-0.0624591	-0.00303599	-0.066615	-0.0251969
																173	-0.00335056	0.00469033	-0.0745687	-0.0950962	-0.134157	-0.20285	-0.187025	-0.2131	-0.236006	-0.310819	-0.2635	-0.312813													173	-0.0464988	0.0064598	-0.0721451	-0.031374
																174	0.00888612	0.00680055	-0.0685385	-0.0814783	-0.130001	-0.176964	-0.153644	-0.18888	-0.239974	-0.312411	-0.278217	-0.30069													174	-0.0247817	0.0174571	-0.0687404	-0.0343415
																175	0.01399	0.0170569	-0.0489783	-0.0587633	-0.120596	-0.14421	-0.106255	-0.155061	-0.228618	-0.299295	-0.285415	-0.280946													175	0.0107347	0.0423206	-0.0643141	-0.0376134
																176	0.0229892	0.0201119	-0.0201568	-0.0335052	-0.0964689	-0.102353	-0.0566412	-0.106788	-0.204666	-0.270688	-0.275898	-0.253088													176	0.0409809	0.0367105	-0.056353	-0.0348281
																177	0.0288354	0.0169982	-0.00522026	-0.000481696	-0.06307	-0.0602072	0.00317848	-0.0566757	-0.16979	-0.219941	-0.248651	-0.210687													177	0.072604	0.0554217	-0.0457871	-0.0292637
																178	0.0299207	0.0178918	0.0217657	0.0294431	-0.0289119	-0.0114626	0.062343	0.00288522	-0.125386	-0.159335	-0.210592	-0.147476													178	0.195731	0.0493215	-0.0223254	-0.0228115
																179	0.0306554	0.0317502	0.0500851	0.0567312	0.00732097	0.0389146	0.113346	0.0597311	-0.0667692	-0.087758	-0.158958	-0.0831363													179	0.0679976	0.0490651	-0.0087778	-0.0152418
																180	0.0407428	0.0223484	0.0688868	0.0733595	0.0403514	0.0846786	0.156662	0.116125	-0.00796848	-0.00454767	-0.0966767	-0.00142069													180	0.0592408	0.0512615	0.00702143	-0.0112641
																181	0.0354539	0.0183696	0.087764	0.0893678	0.0700016	0.120236	0.189179	0.163365	0.0513015	0.0767967	-0.025389	0.0669161													181	0.137618	0.0518117	0.0275984	-0.00274674
																182	0.0217272	0.0102837	0.0988865	0.105671	0.0934177	0.152929	0.197736	0.200117	0.10399	0.158015	0.0463145	0.153288													182	0.206559	0.0459894	0.040983	0.00118336
																183	0.0231755	0.00421746	0.0995125	0.110236	0.111776	0.175741	0.199247	0.222543	0.153566	0.224537	0.115279	0.203615													183	0.217473	0.0376899	0.0565422	0.0015528
																184	0.015561	-0.00542727	0.0980132	0.104481	0.126321	0.187068	0.187793	0.232481	0.185538	0.273591	0.17743	0.25476													184	0.0422843	0.0378958	0.0614143	0.00353094
																185	-0.0094032	-0.0100902	0.0852877	0.095919	0.126284	0.189608	0.173883	0.218436	0.214481	0.292447	0.223603	0.279832													185	0.0401478	0.0381297	0.0727612	0.00846306
																186	-0.0107183	-0.0197819	0.0620007	0.0877485	0.120611	0.174017	0.1412	0.189372	0.218267	0.305278	0.256775	0.273546													186	0.0306462	0.0309211	0.0752304	0.0100388
																187	-0.0201628	-0.0295795	0.0427129	0.0714471	0.106718	0.156308	0.104455	0.146954	0.223179	0.287184	0.279291	0.269108													187	0.0216324	0.0182535	0.0833215	0.0162726
																188	-0.0240039	-0.0251746	0.0209742	0.0437684	0.0844504	0.124503	0.0723489	0.0985144	0.206686	0.259583	0.27503	0.234489													188	0.00606384	0.00523712	0.0638298	0.0178156
																189	-0.0222567	-0.0295633	-0.00031694	0.0151695	0.0584273	0.0858822	0.0272161	0.0444729	0.175021	0.211708	0.248902	0.187567													189	-0.0113668	-0.00699382	0.0640554	0.0163594
																190	-0.0284663	-0.0304675	-0.0229733	-0.0155454	0.0327275	0.0394827	-0.0119632	-0.00786186	0.134567	0.152101	0.207206	0.134813													190	-0.0404175	-0.0186449	0.0473235	0.0228311
																191	-0.0345798	-0.0352702	-0.0412551	-0.0412752	0.00754998	-0.00536457	-0.0479628	-0.0656784	0.0849402	0.0856675	0.160095	0.0703709													191	-0.0564971	-0.025436	0.0349926	0.0249013
																192	-0.0310283	-0.0257979	-0.0537111	-0.065588	-0.0145366	-0.0507593	-0.0881484	-0.111007	0.0352896	0.022728	0.0984676	0.00164449													192	-0.093708	-0.0305652	0.0163173	0.0211502
																193	-0.0242936	-0.0205705	-0.0658904	-0.0744996	-0.0443668	-0.095457	-0.123124	-0.143975	-0.0271846	-0.0417712	0.0357643	-0.0519802													193	-0.123486	-0.0234009	0.00857464	0.017354
																194	-0.0179042	-0.0117273	-0.0700016	-0.0885483	-0.0594949	-0.129766	-0.147312	-0.175627	-0.0848223	-0.097977	-0.0281969	-0.0928312													194	-0.136191	-0.0171866	-0.0018978	0.00790633
																195	-0.0184758	-0.00179944	-0.0727475	-0.0961714	-0.0878895	-0.154612	-0.159816	-0.192948	-0.12882	-0.161008	-0.0841137	-0.136457													195	-0.145423	-0.0133493	-0.013505	0.00753012
																196	-0.0202491	0.00953857	-0.0742708	-0.102532	-0.10423	-0.180324	-0.157328	-0.199669	-0.158079	-0.203687	-0.13689	-0.182564													196	-0.14172	-0.0193936	-0.0230937	-0.000721284
																197	0.00625652	0.0133507	-0.0639294	-0.0965984	-0.116612	-0.191056	-0.148276	-0.194554	-0.183088	-0.23602	-0.172697	-0.206059													197	-0.137991	-0.0124311	-0.0397491	-0.00431862
																198	0.00835756	0.0148265	-0.0590897	-0.094704	-0.117431	-0.183544	-0.132349	-0.175949	-0.193647	-0.253673	-0.200324	-0.224584													198	-0.132744	-0.0149952	-0.0439568	-0.00658288
																199	0.0194852	0.0200669	-0.0522336	-0.0739348	-0.11204	-0.158291	-0.110014	-0.15318	-0.191626	-0.254169	-0.216418	-0.229343													199	-0.118121	0.0022489	-0.0430791	-0.0131383
																200	0.0184661	0.0206509	-0.0360034	-0.0574282	-0.0963071	-0.12511	-0.0837331	-0.119347	-0.175338	-0.24532	-0.223332	-0.22834													200	-0.100722	-0.00579265	-0.0524678	-0.0168037
																201	0.0191816	0.0230452	-0.0174149	-0.0400398	-0.0781136	-0.085852	-0.0492482	-0.0792735	-0.146632	-0.218379	-0.218173	-0.208153													201	-0.0790147	0.00286776	-0.0432907	-0.0175971
																202	0.0212647	0.0267013	-0.000159761	-0.0179323	-0.0525989	-0.0484505	-0.017716	-0.0388002	-0.109832	-0.184726	-0.19913	-0.172167													202	-0.0602361	0.00319394	-0.0426812	-0.0210039
[truncated: 7 more columns]

## Sheet: Figure 3
Measured PRC	UT	Phase (rad/2pi)	Phase shift (rad/2pi)	NaHCO3	Phase (rad/2pi)	Phase shift (rad/2pi)	PMA	Phase (rad/2pi)	Phase shift (rad/2pi)	FK	Phase (rad/2pi)	Phase shift (rad/2pi)	LiCl	Phase (rad/2pi)	Phase shift (rad/2pi)	CoCl2	Phase (rad/2pi)	Phase shift (rad/2pi)		Estimated PRC	UT	Phase (rad/2pi)	Phase shift (rad/2pi)	NaHCO3	Phase (rad/2pi)	Phase shift (rad/2pi)	PMA	Phase (rad/2pi)	Phase shift (rad/2pi)	FK	Phase (rad/2pi)	Phase shift (rad/2pi)	LiCl	Phase (rad/2pi)	Phase shift (rad/2pi)	CoCl2	Phase (rad/2pi)	Phase shift (rad/2pi)
		0.547137	0.0833973		0.779199	-0.0375208		0.495321	-0.191987		0.930802	0.142872		0.461996	-0.0798317		0.869197	0.0148163				0.000661318	0.0284854		0.000616056	0.0431208		0.000742313	0.0648377		0.000227287	0.0823785		0.000137076	0.0607019		0.00080118	-0.0352976
		0.23507	-0.0870157		0.17776	0.107938		0.46788	0.00666413		0.894545	0.0838238		0.265281	0.106279		0.563909	0.0422167				0.00166132	0.0284986		0.00161606	0.0441182		0.00174231	0.0653425		0.00122729	0.0814513		0.00113708	0.0610469		0.00180118	-0.035451
		0.0469639	-0.151968		0.121416	0.0119215		0.838709	0.236924		0.515936	-0.308533		0.33403	0.0255223		0.995748	-0.0300371				0.00266132	0.0285106		0.00261606	0.0451101		0.00274231	0.0658424		0.00222729	0.080524		0.00213708	0.061388		0.00280118	-0.0356033
		0.408349	-0.000415021		0.488639	-0.0736393		0.253975	0.0594616		0.501341	-0.475154		0.602529	-0.135162		0.634553	0.0494207				0.00366132	0.0285214		0.00361606	0.0460965		0.00374231	0.0663372		0.00322729	0.0795965		0.00313708	0.0617252		0.00380118	-0.0357545
		0.697362	-0.19824		0.794307	0.113652		0.104304	0.130827		0.91666	0.148566		0.108342	0.221782		0.44766	-0.065191				0.00466132	0.0285311		0.00461606	0.0470772		0.00474231	0.0668269		0.00422729	0.0786689		0.00413708	0.0620585		0.00480118	-0.0359046
		0.762391	0.022909		0.223961	0.135618		0.236552	-0.0408834		0.990089	0.252383		0.0163572	0.161384		0.510328	0.34853				0.00566132	0.0285396		0.00561606	0.0480521		0.00574231	0.0673117		0.00522729	0.0777411		0.00513708	0.0623879		0.00580118	-0.0360536
		0.158915	-0.0118211		0.468607	-0.0250171		0.418235	0.28358		0.169145	-0.0274678		0.857126	-0.434745		0.469774	0.130409				0.00666132	0.028547		0.00661606	0.0490213		0.00674231	0.0677913		0.00622729	0.0768131		0.00613708	0.0627134		0.00680118	-0.0362015
		0.504478	0.0444609		0.55632	-0.0642015		0.785927	0.0830939		0.41696	-0.109936		0.743914	0.0756462		0.472861	0.0698718				0.00766132	0.0285533		0.00761606	0.0499845		0.00774231	0.0682659		0.00722729	0.0758851		0.00713708	0.063035		0.00780118	-0.0363482
		0.539249	0.108279		0.328346	-0.408272		0.250286	-0.0416543		0.630597	0.473351		0.041441	0.301221		0.859757	0.0420214				0.00866132	0.0285584		0.00861606	0.0509417		0.00874231	0.0687355		0.00822729	0.0749569		0.00813708	0.0633526		0.00880118	-0.0364939
		0.1544	0.0527176		0.679936	-0.121736		0.0239146	0.285247		0.986276	0.0874347		0.726182	0.262454		0.492835	0.0420179				0.00966132	0.0285623		0.00961606	0.0518928		0.00974231	0.0691999		0.00922729	0.0740285		0.00913708	0.0636664		0.00980118	-0.0366383
		0.82539	0.116704		0.190328	0.393079		0.343578	-0.0514891		0.0234131	-0.0201869		0.572938	0.0674001		0.0477089	-0.0864317				0.0106613	0.0285652		0.0106161	0.0528378		0.0107423	0.0696593		0.0102273	0.0731		0.0101371	0.0639762		0.0108012	-0.0367817
		0.121646	0.0784064		0.810756	-0.00393757		0.842633	-0.351961		0.422463	-0.393894		0.674642	-0.105066		0.934082	-0.0474053				0.0116613	0.0285668		0.0116161	0.0537765		0.0117423	0.0701135		0.0112273	0.0721714		0.0111371	0.0642821		0.0118012	-0.0369238
		0.34304	0.103763		0.18383	0.122456		0.427054	0.13209		0.197981	-0.100306		0.0478087	-0.0456777		0.0595772	-0.0685917				0.0126613	0.0285674		0.0126161	0.0547089		0.0127423	0.0705627		0.0122273	0.0712426		0.0121371	0.0645841		0.0128012	-0.0370649
		0.293193	0.126609		0.292738	0.0956899		0.735614	0.0275803		0.512807	0.43322		0.484383	0.176804		0.268493	-0.201638				0.0136613	0.0285668		0.0136161	0.055635		0.0137423	0.0710068		0.0132273	0.0703137		0.0131371	0.0648822		0.0138012	-0.0372047
		0.286406	0.0283686		0.347059	-0.0497255		0.753565	0.100897		0.125816	-0.0107806		0.140297	0.192163		0.465393	0.0597996				0.0146613	0.0285651		0.0146161	0.0565545		0.0147423	0.0714458		0.0142273	0.0693847		0.0141371	0.0651764		0.0148012	-0.0373434
		0.29146	0.0906295		0.671004	-0.407939		0.779857	0.00264514		0.231424	-0.0561348		0.0147757	0.170966		0.347299	-0.188688				0.0156613	0.0285622		0.0156161	0.0574676		0.0157423	0.0718796		0.0152273	0.0684555		0.0151371	0.0654666		0.0158012	-0.0374809
		0.279892	0.0824472		0.709226	-0.130238		0.97407	-0.458805		0.784249	0.399434		0.176872	0.137365		0.58669	0.152308				0.0166613	0.0285582		0.0166161	0.058374		0.0167423	0.0723084		0.0162273	0.0675262		0.0161371	0.065753		0.0168012	-0.0376172
		0.655721	-0.00791329		0.600674	-0.110215		0.178405	0.259134		0.156409	-0.141772		0.818734	-0.290835		0.949522	0.00559004				0.0176613	0.0285531		0.0176161	0.0592738		0.0177423	0.072732		0.0172273	0.0665968		0.0171371	0.0660354		0.0178012	-0.0377523
		0.572457	0.0141609		0.432697	0.0918703		0.794366	0.332315		0.313839	-0.208763		0.0125783	0.363557		0.377147	0.0661693				0.0186613	0.0285469		0.0186161	0.0601669		0.0187423	0.0731506		0.0182273	0.0656672		0.0181371	0.0663139		0.0188012	-0.0378863
		0.25442	-0.230801		0.58466	-0.0283279		0.480406	-0.0173802		0.843091	0.187095		0.770959	-0.207497		0.621447	0.051832				0.0196613	0.0285395		0.0196161	0.0610532		0.0197423	0.073564		0.0192273	0.0647375		0.0191371	0.0665885		0.0198012	-0.038019
		0.400384	0.168291		0.3795	0.032074		0.15175	0.154117		0.783418	0.170785		0.593761	-0.04837		0.516312	0.200524				0.0206613	0.028531		0.0206161	0.0619326		0.0207423	0.0739723		0.0202273	0.0638078		0.0201371	0.0668592		0.0208012	-0.0381505
		0.1623	0.0518062		0.0706991	0.139752		0.511341	-0.355676		0.431374	-0.289537		0.473911	-0.0486879		0.10322	-0.0808571				0.0216613	0.0285214		0.0216161	0.0628052		0.0217423	0.0743754		0.0212273	0.0628778		0.0211371	0.0671259		0.0218012	-0.0382808
		0.352641	-0.0247803		0.366588	0.0342015		0.817172	-0.066488		0.331746	-0.318786		0.158883	0.091583		0.883071	0.00922258				0.0226613	0.0285107		0.0226161	0.0636708		0.0227423	0.0747735		0.0222273	0.0619478		0.0221371	0.0673888		0.0228012	-0.0384098
		0.435821	0.181569		0.0854491	0.363105		0.193679	0.0726666		0.85897	0.170652		0.99512	0.0703046		0.76373	0.0985173				0.0236613	0.0284988		0.0236161	0.0645294		0.0237423	0.0751665		0.0232273	0.0610177		0.0231371	0.0676478		0.0238012	-0.0385376
		0.628078	0.0300391		0.620327	-0.0597768		0.194093	-0.105612		0.27764	-0.0216105		0.323102	0.12284		0.629001	0.128828				0.0246613	0.0284859		0.0246161	0.065381		0.0247423	0.0755543		0.0242273	0.0600874		0.0241371	0.0679029		0.0248012	-0.0386642
		0.475285	0.0989294		0.355137	0.0451194		0.0479344	0.15296		0.0102325	0.0685005		0.545672	-0.00408099		0.416458	0.0967678				0.0256613	0.0284718		0.0256161	0.0662254		0.0257423	0.0759371		0.0252273	0.059157		0.0251371	0.068154		0.0258012	-0.0387896
		0.347642	0.081135		0.605173	-0.127755		0.990691	0.37029		0.963779	0.122405		0.320811	0.0433029		0.995663	-0.0787123				0.0266613	0.0284567		0.0266161	0.0670627		0.0267423	0.0763147		0.0262273	0.0582265		0.0261371	0.0684013		0.0268012	-0.0389136
		0.289983	0.125056		0.0624032	-0.152566		0.065505	0.174518		0.208988	-0.170356		0.318346	0.0386568		0.929812	-0.0250642				0.0276613	0.0284404		0.0276161	0.0678929		0.0277423	0.0766872		0.0272273	0.0572959		0.0271371	0.0686448		0.0278012	-0.0390365
		0.617171	0.0926486		0.128037	0.419647		0.887616	0.0171363		0.670417	-0.421712		0.40374	0.156595		0.922547	-0.0307084				0.0286613	0.028423		0.0286161	0.0687157		0.0287423	0.0770547		0.0282273	0.0563652		0.0281371	0.0688843		0.0288012	-0.039158
		0.125808	-0.0264689		0.0711086	-0.141121		0.388091	0.134151		0.0141695	0.141589		0.395335	0.0785177		0.616123	0.14009				0.0296613	0.0284046		0.0296161	0.0695314		0.0297423	0.077417		0.0292273	0.0554344		0.0291371	0.0691199		0.0298012	-0.0392783
		0.861234	0.0366581		0.212767	-0.366027		0.555091	-0.0629308		0.410999	-0.0443975		0.497649	0.0723386		0.650924	0.00809296				0.0306613	0.028385		0.0306161	0.0703397		0.0307423	0.0777743		0.0302273	0.0545035		0.0301371	0.0693517		0.0308012	-0.0393973
		0.173218	0.201545		0.562907	-0.0716458		0.306312	-0.0413795		0.209676	-0.0027691		0.112607	-0.0517768		0.277065	-0.221176				0.0316613	0.0283644		0.0316161	0.0711406		0.0317423	0.0781265		0.0312273	0.0535725		0.0311371	0.0695797		0.0318012	-0.039515
		0.527186	-0.233126		0.438386	-0.122548		0.0900491	0.28099		0.760677	0.331391		0.407723	-0.0572474		0.304503	0.0757255				0.0326613	0.0283426		0.0326161	0.0719342		0.0327423	0.0784736		0.0322273	0.0526413		0.0321371	0.0698037		0.0328012	-0.0396314
		0.197652	0.149438		0.877616	-0.330853		0.0835434	0.236873		0.457545	-0.0867988		0.657036	0.0851846		0.957316	-0.0366928				0.0336613	0.0283198		0.0336161	0.0727203		0.0337423	0.0788157		0.0332273	0.0517101		0.0331371	0.0700239		0.0338012	-0.0397465
		0.61395	0.116868		0.730695	-0.0809242		0.276919	-0.0443975		0.294659	-0.131174		0.591737	0.111923		0.439658	0.0775335				0.0346613	0.0282958		0.0346161	0.0734991		0.0347423	0.0791527		0.0342273	0.0507788		0.0341371	0.0702403		0.0348012	-0.0398603
		0.779018	0.0708355		0.18487	0.204866		0.187983	0.0886748		0.552888	-0.372902		0.0979898	0.128275		0.719442	0.0753841				0.0356613	0.0282708		0.0356161	0.0742703		0.0357423	0.0794846		0.0352273	0.0498474		0.0351371	0.0704528		0.0358012	-0.0399728
		0.228501	0.110494		0.152055	0.210186		0.321257	0.0892242		0.349112	0.00928085		0.524025	0.006181		0.586599	0.0675985				0.0366613	0.0282447		0.0366161	0.075034		0.0367423	0.0798115		0.0362273	0.0489159		0.0361371	0.0706615		0.0368012	-0.040084
		0.41329	0.228571		0.0708256	-0.473792		0.593201	-0.0175164		0.713487	0.283028		0.525802	0.179456		0.604904	0.050873				0.0376613	0.0282176		0.0376161	0.0757902		0.0377423	0.0801334		0.0372273	0.0479842		0.0371371	0.0708664		0.0378012	-0.0401938
		0.96175	-0.156974		0.920303	-0.285541		0.714655	-0.00916321		0.699087	0.228138		0.281715	0.0787441		0.455928	0.0627406				0.0386613	0.0281893		0.0386161	0.0765389		0.0387423	0.0804503		0.0382273	0.0470525		0.0381371	0.0710675		0.0388012	-0.0403023
		0.571051	0.184327		0.0684699	-0.0273018		0.819636	-0.0416734		0.49468	-0.0520339		0.668839	-0.184143		0.469981	-0.0542383				0.0396613	0.02816		0.0396161	0.07728		0.0397423	0.0807621		0.0392273	0.0461207		0.0391371	0.0712647		0.0398012	-0.0404095
		0.0671723	-0.055746		0.223326	0.0470556		0.500285	0.0241316		0.406812	-0.0846165		0.0787965	0.181566		0.0131839	0.0929861				0.0406613	0.0281296		0.0406161	0.0780135		0.0407423	0.0810689		0.0402273	0.0451889		0.0401371	0.0714582		0.0408012	-0.0405153
		0.318979	0.0713095		0.982745	-0.401844		0.109341	0.371631		0.277223	-0.00638082		0.0796794	0.125322		0.939668	-0.0833265				0.0416613	0.0280981		0.0416161	0.0787393		0.0417423	0.0813708		0.0412273	0.0442569		0.0411371	0.0716478		0.0418012	-0.0406198
		0.187527	-0.0716036		0.00927964	0.0664134		0.519914	-0.326899		0.0661919	0.0846684		0.137652	0.386402		0.670455	0.0338703				0.0426613	0.0280656		0.0426161	0.0794576		0.0427423	0.0816676		0.0422273	0.0433248		0.0421371	0.0718337		0.0428012	-0.0407229
		0.182002	0.0521957		0.91743	-0.203291		0.386337	-0.0745853		0.368398	-0.334141		0.14672	0.0415131		0.455646	0.139679				0.0436613	0.028032		0.0436161	0.0801682		0.0437423	0.0819595		0.0432273	0.0423927		0.0431371	0.0720158		0.0438012	-0.0408247
		0.481094	-0.109733		0.196056	0.0804038		0.461515	-0.00766359		0.363104	-0.124276		0.407441	0.0073628		0.683108	-0.0375109				0.0446613	0.0279974		0.0446161	0.0808711		0.0447423	0.0822464		0.0442273	0.0414604		0.0441371	0.0721941		0.0448012	-0.040925
		0.524623	0.00429982		0.547879	-0.102422		0.441434	-0.0817837		0.203943	-0.227415		0.48859	0.0379254		0.602676	-0.0501692				0.0456613	0.0279617		0.0456161	0.0815664		0.0457423	0.0825284		0.0452273	0.0405281		0.0451371	0.0723687		0.0458012	-0.041024
		0.703892	-0.120169		0.083241	0.441161		0.666193	-0.0376176		0.3782	-0.0810871		0.436105	0.0501301		0.589666	0.173426				0.0466613	0.027925		0.0466161	0.082254		0.0467423	0.0828054		0.0462273	0.0395957		0.0461371	0.0725395		0.0468012	-0.0411216
		0.0384381	0.0233107		0.132065	-0.14291		0.0926566	0.168683		0.85153	0.211782		0.167921	0.126198		0.489731	0.084926				0.0476613	0.0278872		0.0476161	0.0829339		0.0477423	0.0830776		0.0472273	0.0386633		0.0471371	0.0727066		0.0478012	-0.0412178
		0.656516	0.0223247		0.988469	-0.276444		0.66247	-0.0889836		0.438689	-0.3726		0.868245	0.147884		0.161077	0.0668486				0.0486613	0.0278483		0.0486161	0.0836061		0.0487423	0.0833448		0.0482273	0.0377307		0.0481371	0.07287		0.0488012	-0.0413126
		0.0872122	0.0155498		0.496943	-0.0473705		0.266065	-0.0932919		0.676874	0.38945		0.44095	-0.017508		0.406634	0.157646				0.0496613	0.0278085		0.0496161	0.0842706		0.0497423	0.0836071		0.0492273	0.0367981		0.0491371	0.0730296		0.0498012	-0.041406
		0.811406	0.280888		0.786227	-0.172042		0.7674	-0.00831183		0.156466	-0.00322454		0.865107	-0.434006		0.0276581	-0.0129637				0.0506613	0.0277675		0.0506161	0.0849274		0.0507423	0.0838645		0.0502273	0.0358654		0.0501371	0.0731855		0.0508012	-0.041498
		0.568008	0.231952		0.622804	-0.11772		0.708224	-0.0813556		0.077328	0.00587543		0.269204	0.0929303		0.640199	-0.0369564				0.0516613	0.0277256		0.0516161	0.0855765		0.0517423	0.0841171		0.0512273	0.0349326		0.0511371	0.0733378		0.0518012	-0.0415886
		0.0351139	0.167905		0.1117	-0.0309317		0.416342	-0.0418822		0.0313761	0.0144037		0.452209	-0.0381407		0.524409	0.103838				0.0526613	0.0276826		0.0526161	0.0862179		0.0527423	0.0843648		0.0522273	0.0339998		0.0521371	0.0734863		0.0528012	-0.0416777
		0.372819	0.274247		0.992352	-0.319265		0.740294	0.0769019		0.737384	0.364934		0.289132	-0.0571561		0.653731	0.0790514				0.0536613	0.0276386		0.0536161	0.0868515		0.0537423	0.0846077		0.0532273	0.0330669		0.0531371	0.0736311		0.0538012	-0.0417654
		0.568155	-0.262939		0.548343	-0.158246		0.311039	0.00733178		0.991611	0.140432		0.280752	-0.025964		0.770247	0.120659				0.0546613	0.0275935		0.0546161	0.0874775		0.0547423	0.0848457		0.0542273	0.0321339		0.0541371	0.0737723		0.0548012	-0.0418517
		0.381586	0.043213		0.231436	0.233865		0.986585	0.0228508		0.607859	-0.390818		0.311411	0.0577027		0.903377	0.103221				0.0556613	0.0275475		0.0556161	0.0880957		0.0557423	0.0850789		0.0552273	0.0312008		0.0551371	0.0739099		0.0558012	-0.0419365
		0.22091	-0.000852742		0.354227	-0.187904		0.609482	0.045861		0.728263	0.349491		0.749941	-0.289519		0.532847	0.00264334				0.0566613	0.0275004		0.0566161	0.0887062		0.0567423	0.0853074		0.0562273	0.0302677		0.0561371	0.0740437		0.0568012	-0.0420199
		0.863354	-0.446236		0.143106	0.07202		0.876137	0.105592		0.312285	-0.0436888		0.951575	0.416406		0.174326	0.0288952				0.0576613	0.0274523		0.0576161	0.089309		0.0577423	0.085531		0.0572273	0.0293345		0.0571371	0.074174		0.0578012	-0.0421018
		0.514362	0.1007		0.365315	-0.273726		0.801252	-0.111045		0.157432	-0.031711		0.190967	0.232632		0.287706	0.0368553				0.0586613	0.0274032		0.0586161	0.0899042		0.0587423	0.0857499		0.0582273	0.0284013		0.0581371	0.0743006		0.0588012	-0.0421823
		0.218655	0.062043		0.667949	-0.142054		0.882524	-0.234466		0.755781	0.458287		0.0884416	0.155403		0.518687	0.0559427				0.0596613	0.027353		0.0596161	0.0904916		0.0597423	0.085964		0.0592273	0.0274679		0.0591371	0.0744236		0.0598012	-0.0422612
		0.147655	-0.0405719		0.565152	-0.0818775		0.252167	0.112518		0.417543	-0.010718		0.101893	0.158269		0.928462	0.0722659				0.0606613	0.0273019		0.0606161	0.0910713		0.0607423	0.0861735		0.0602273	0.0265346		0.0601371	0.074543		0.0608012	-0.0423387
		0.38674	0.0510865		0.175845	-0.117366		0.951985	0.395981		0.434906	-0.175225		0.258563	-0.377298		0.348277	0.0487272				0.0616613	0.0272498		0.0616161	0.0916434		0.0617423	0.0863782		0.0612273	0.0256011		0.0611371	0.0746588		0.0618012	-0.0424148
		0.509022	0.0125594		0.227497	0.364835		0.502683	0.017581		0.0368451	0.17304		0.523365	-0.341131		0.662694	0.0829876				0.0626613	0.0271966		0.0626161	0.0922078		0.0627423	0.0865782		0.0622273	0.0246677		0.0621371	0.0747711		0.0628012	-0.0424893
		0.00692897	-0.0872366		0.257076	0.189324		0.218765	0.12311		0.384304	-0.131449		0.0727962	0.167094		0.416336	0.130275				0.0636613	0.0271425		0.0636161	0.0927646		0.0637423	0.0867735		0.0632273	0.0237341		0.0631371	0.0748797		0.0638012	-0.0425623
		0.378339	0.00856584		0.0607239	0.343106		0.180068	0.103851		0.55646	-0.0923417		0.954071	-0.279791		0.164657	0.0130847				0.0646613	0.0270874		0.0646161	0.0933137		0.0647423	0.0869641		0.0642273	0.0228005		0.0641371	0.0749848		0.0648012	-0.0426339
		0.211131	0.0736628		0.882579	-0.357522		0.87206	-0.0014562		0.385033	-0.139977		0.35555	0.152876		0.282499	0.178826				0.0656613	0.0270313		0.0656161	0.0938552		0.0657423	0.0871502		0.0652273	0.0218669		0.0651371	0.0750864		0.0658012	-0.0427039
		0.442939	-0.0389459		0.834065	-0.135591		0.779787	-0.051673		0.40728	-0.16254		0.93177	-0.172336		0.602426	-0.0986226				0.0666613	0.0269742		0.0666161	0.0943891		0.0667423	0.0873315		0.0662273	0.0209331		0.0661371	0.0751845		0.0668012	-0.0427724
		0.715712	0.102238		0.743957	-0.279084		0.285158	-0.388037		0.943374	0.123677		0.109903	0.0761271		0.741342	0.137397				0.0676613	0.0269161		0.0676161	0.0949154		0.0677423	0.0875083		0.0672273	0.0199994		0.0671371	0.075279		0.0678012	-0.0428394
		0.555402	-0.0600209		0.461494	-0.147493		0.390109	-0.0194053		0.231837	-0.0993724		0.182778	0.196441		0.892828	-0.057266				0.0686613	0.026857		0.0686161	0.0954342		0.0687423	0.0876805		0.0682273	0.0190656		0.0681371	0.07537		0.0688012	-0.0429049
		0.654306	-0.0382797		0.272087	-0.000451387		0.919167	-0.374833		0.958824	0.0999455		0.228481	0.172087		0.442252	0.117391				0.0696613	0.026797		0.0696161	0.0959453		0.0697423	0.0878481		0.0692273	0.0181317		0.0691371	0.0754576		0.0698012	-0.0429688
		0.746852	0.0890533		0.845561	-0.11684		0.545472	-0.00562489		0.993067	0.0669759		0.707127	-0.197026		0.331859	0.203515				0.0706613	0.026736		0.0706161	0.0964489		0.0707423	0.0880112		0.0702273	0.0171978		0.0701371	0.0755416		0.0708012	-0.0430312
		0.0130593	0.421912		0.393287	-0.147043		0.344285	0.0642723		0.273361	-0.0873967		0.107701	0.438271		0.309118	-0.122092				0.0716613	0.0266741		0.0716161	0.096945		0.0717423	0.0881697		0.0712273	0.0162639		0.0711371	0.0756222		0.0718012	-0.0430921
		0.348184	0.026889		0.890506	0.424384		0.0419848	0.421564		0.574615	0.356664		0.651932	-0.00617393		0.835677	-0.0190913				0.0726613	0.0266111		0.0726161	0.0974336		0.0727423	0.0883237		0.0722273	0.0153299		0.0721371	0.0756993		0.0728012	-0.0431514
		0.189772	0.0224728		0.93808	0.0415515		0.0963755	0.201128		0.692968	0.19154		0.420966	0.00801215		0.971513	0.102912				0.0736613	0.0265472		0.0736161	0.0979147		0.0737423	0.0884732		0.0732273	0.0143958		0.0731371	0.075773		0.0738012	-0.0432091
		0.84868	0.0555266		0.132359	0.406057		0.907552	0.356209		0.570607	-0.219443		0.13359	0.100392		0.725631	-0.150454				0.0746613	0.0264824		0.0746161	0.0983884		0.0747423	0.0886182		0.0742273	0.0134618		0.0741371	0.0758433		0.0748012	-0.0432653
		0.0757894	0.150265		0.188479	0.155197		0.27005	0.230014		0.484939	-0.306198		0.019204	-0.471216		0.470986	0.0103433				0.0756613	0.0264166		0.0756161	0.0988546		0.0757423	0.0887587		0.0752273	0.0125276		0.0751371	0.0759102		0.0758012	-0.0433199
		0.782586	0.230332		0.386896	-0.277807		0.276781	0.0978996		0.621715	0.348616		0.45103	-0.0107306		0.669298	-0.287345				0.0766613	0.0263499		0.0766161	0.0993134		0.0767423	0.0888949		0.0762273	0.0115935		0.0761371	0.0759736		0.0768012	-0.043373
		0.0359582	0.153463		0.48955	-0.10644		0.561988	0.0941948		0.0878533	-0.0393569		0.383258	0.161007		0.369527	0.177276				0.0776613	0.0262822		0.0776161	0.0997648		0.0777423	0.0890266		0.0772273	0.0106593		0.0771371	0.0760337		0.0778012	-0.0434244
		0.165394	-0.203585		0.635339	-0.447769		0.23058	0.0137228		0.600686	0.494693		0.485879	-0.0739257		0.115759	0.0365355				0.0786613	0.0262135		0.0786161	0.100209		0.0787423	0.0891538		0.0782273	0.00972506		0.0781371	0.0760904		0.0788012	-0.0434743
		0.395727	-0.371856		0.816453	-0.065316		0.721405	0.0167269		0.23842	0.000562613		0.637061	0.0820821		0.970099	-0.170142				0.0796613	0.026144		0.0796161	0.100646		0.0797423	0.0892767		0.0792273	0.0087908		0.0791371	0.0761438		0.0798012	-0.0435226
		0.264061	0.0338336		0.191752	0.363143		0.0747164	0.224692		0.0612943	0.093548		0.541999	-0.109875		0.172481	-0.307579				0.0806613	0.0260735		0.0806161	0.101075		0.0807423	0.0893953		0.0802273	0.0078565		0.0801371	0.0761938		0.0808012	-0.0435693
		0.901858	0.334078		0.466261	-0.138885		0.151746	0.0364498		0.700664	0.450343		0.372538	0.0401676		0.850341	-0.0253873				0.0816613	0.0260021		0.0816161	0.101497		0.0817423	0.0895095		0.0812273	0.00692216		0.0811371	0.0762404		0.0818012	-0.0436144
		0.0761938	-0.159424		0.0733769	-0.171078		0.971414	0.193644		0.458723	-0.133127		0.674491	-0.178086		0.038585	-0.0720387				0.0826613	0.0259297		0.0826161	0.101912		0.0827423	0.0896194		0.0822273	0.0059878		0.0821371	0.0762838		0.0828012	-0.0436578
		0.401122	-0.0275302		0.477172	-0.143594		0.619517	0.0097497		0.234852	-0.0232081		0.635112	-0.167555		0.0733277	-0.0375858				0.0836613	0.0258564		0.0836161	0.102319		0.0837423	0.0897249		0.0832273	0.00505341		0.0831371	0.0763238		0.0838012	-0.0436997
		0.0689077	-0.210256		0.709386	-0.267186		0.404758	0.0229027		0.588975	-0.305209		0.0932164	0.267743		0.202505	-0.029305				0.0846613	0.0257823		0.0846161	0.10272		0.0847423	0.0898262		0.0842273	0.00411899		0.0841371	0.0763606		0.0848012	-0.0437399
		0.0419185	-0.0162869		0.778266	-0.237527		0.155304	0.189145		0.327135	-0.154145		0.542066	-0.0049504		0.0336416	-0.0208471				0.0856613	0.0257072		0.0856161	0.103113		0.0857423	0.0899233		0.0852273	0.00318454		0.0851371	0.0763941		0.0858012	-0.0437786
		0.093913	-0.0566164		0.924205	-0.398432		0.34972	0.103275		0.27054	-0.0147962		0.252541	-0.0418197		0.724947	-0.0190688				0.0866613	0.0256312		0.0866161	0.103499		0.0867423	0.090016		0.0862273	0.00225006		0.0861371	0.0764243		0.0868012	-0.0438155
		0.882709	0.0935646		0.44871	0.0220638		0.813979	-0.0766896		0.983	0.0972969		0.483976	0.0673923		0.160421	-0.0319289				0.0876613	0.0255542		0.0876161	0.103878		0.0877423	0.0901046		0.0872273	0.00131556		0.0871371	0.0764513		0.0878012	-0.0438509
		0.0149034	-0.107855		0.184912	-0.0433032		0.013521	0.138556		0.929385	0.245462		0.306586	-0.00900112		0.236144	-0.117993				0.0886613	0.0254764		0.0886161	0.10425		0.0887423	0.090189		0.0882273	0.00038104		0.0881371	0.076475		0.0888012	-0.0438846
		0.667343	-0.128684		0.116933	0.161424		0.665963	-0.289478		0.380796	-0.16724		0.301734	-0.421375		0.637078	-0.354937				0.0896613	0.0253977		0.0896161	0.104615		0.0897423	0.0902691		0.0892273	-0.000553504		0.0891371	0.0764955		0.0898012	-0.0439166
		0.714653	0.126467		0.710518	-0.305243		0.0779543	0.246625		0.974694	0.0976011		0.120963	0.33179		0.68215	0.0580024				0.0906613	0.0253181		0.0906161	0.104973		0.0907423	0.0903451		0.0902273	-0.00148807		0.0901371	0.0765129		0.0908012	-0.0439471
		0.0855633	0.0142317		0.167046	-0.222968		0.379073	0.0763663		0.915702	-0.0157002		0.510158	-0.0701558		0.826821	0.0288856				0.0916613	0.0252376		0.0916161	0.105323		0.0917423	0.090417		0.0912273	-0.00242265		0.0911371	0.076527		0.0918012	-0.0439758
		0.0968089	-0.014209		0.471586	-0.31995		0.244864	0.0485304		0.82416	0.300475		0.141092	0.325233		0.364967	-0.0858205				0.0926613	0.0251562		0.0926161	0.105667		0.0927423	0.0904848		0.0922273	-0.00335726		0.0921371	0.0765379		0.0928012	-0.0440029
		0.00674319	0.071812		0.475818	-0.282686		0.35266	0.0199821		0.884876	0.194862		0.0875749	0.270232		0.70607	0.0570823				0.0936613	0.025074		0.0936161	0.106004		0.0937423	0.0905484		0.0932273	-0.00429187		0.0931371	0.0765457		0.0938012	-0.0440283
		0.0246532	0.0630207		0.410833	-0.175014		0.19525	-0.220418		0.762906	0.241895		0.951493	-0.291602		0.0888522	0.0101774				0.0946613	0.0249909		0.0946161	0.106334		0.0947423	0.090608		0.0942273	-0.00522651		0.0941371	0.0765504		0.0948012	-0.044052
		0.933734	0.13652		0.322942	-0.0237496		0.997117	0.249943		0.13344	0.0796012		0.604482	-0.190051		0.326293	0.0709226				0.0956613	0.0249068		0.0956161	0.106657		0.0957423	0.0906635		0.0952273	-0.00616116		0.0951371	0.0765519		0.0958012	-0.0440741
		0.229881	0.0198573		0.960752	0.0617089		0.306414	-0.081005		0.867935	0.181896		0.242597	0.0344163		0.912704	-0.0681244				0.0966613	0.024822		0.0966161	0.106974		0.0967423	0.090715		0.0962273	-0.00709582		0.0961371	0.0765503		0.0968012	-0.0440944
		0.852159	0.143802		0.534095	-0.27655		0.225121	0.0532908		0.132833	-0.0421813		0.827059	-0.160237		0.973181	0.0379714				0.0976613	0.0247362		0.0976161	0.107283		0.0977423	0.0907625		0.0972273	-0.00803049		0.0971371	0.0765456		0.0978012	-0.0441131
		0.304221	0.0552056		0.675163	-0.0912186		0.100632	0.1677		0.026628	0.0280259		0.0690775	0.213214		0.00230819	0.0080174				0.0986613	0.0246496		0.0986161	0.107586		0.0987423	0.090806		0.0982273	-0.00896518		0.0981371	0.0765378		0.0988012	-0.0441301
		0.36462	-0.104143		0.872045	0.0618091		0.380643	-0.107568		0.394461	-0.140408		0.769543	0.318663		0.575326	-0.492055				0.0996613	0.0245622		0.0996161	0.107882		0.0997423	0.0908455		0.0992273	-0.00989987		0.0991371	0.0765269		0.0998012	-0.0441454
		0.368839	0.16139		0.614475	-0.255128		0.23962	0.0906702		0.44814	-0.0666273		0.492536	-0.117421		0.089931	-0.00594427				0.100661	0.0244739		0.100616	0.108171		0.100742	0.090881		0.100227	-0.0108346		0.100137	0.076513		0.100801	-0.044159
		0.246674	0.0279075		0.847093	0.47689		0.133922	0.1345		0.937212	0.0927012		0.509677	-0.0986317		0.344042	-0.187183				0.101661	0.0243847		0.101616	0.108454		0.101742	0.0909127		0.101227	-0.0117693		0.101137	0.076496		0.101801	-0.0441708
		0.874976	-0.000824291		0.663062	-0.115547		0.339916	-0.0331168		0.477327	-0.366958		0.574706	-0.144693		0.509988	-0.11725				0.102661	0.0242947		0.102616	0.10873		0.102742	0.0909404		0.102227	-0.012704		0.102137	0.076476		0.102801	-0.044181
		0.327324	0.0205416		0.699391	-0.230435		0.551729	-0.117947		0.933153	0.147652		0.909092	0.381822		0.559568	0.0760511				0.103661	0.0242039		0.103616	0.108999		0.103742	0.0909642		0.103227	-0.0136387		0.103137	0.076453		0.103801	-0.0441894
		0.773357	-0.0212366		0.970719	-0.109925		0.297382	0.0294494		0.684744	0.411003		0.505328	-0.0685836		0.879387	0.0779009				0.104661	0.0241122		0.104616	0.109262		0.104742	0.0909841		0.104227	-0.0145734		0.104137	0.076427		0.104801	-0.0441961
		0.985111	-0.0916975		0.734598	0.103074		0.87575	-0.390761		0.0698284	0.0664169		0.395183	0.022812		0.0395635	-0.0554684				0.105661	0.0240197		0.105616	0.109519		0.105742	0.0910002		0.105227	-0.0155081		0.105137	0.076398		0.105801	-0.0442011
		0.488716	0.391049		0.654058	-0.205521		0.512435	0.143837		0.462742	-0.198641		0.269805	0.083724		0.975402	0.0356072				0.106661	0.0239264		0.106616	0.109769		0.106742	0.0910125		0.106227	-0.0164429		0.106137	0.076366		0.106801	-0.0442044
		0.352471	0.080179		0.210003	0.261543		0.670526	-0.0258079		0.65071	0.479419		0.425297	-0.0153599		0.817946	0.0426735				0.107661	0.0238323		0.107616	0.110012		0.107742	0.091021		0.107227	-0.0173776		0.107137	0.0763311		0.107801	-0.0442059
		0.284057	0.0265101		0.921305	-0.0965658		0.208089	0.186428		0.508873	-0.0182809		0.760358	-0.0177878		0.914506	-0.032548				0.108661	0.0237373		0.108616	0.110249		0.108742	0.0910257		0.108227	-0.0183123		0.108137	0.0762932		0.108801	-0.0442056
		0.848419	-0.0234919		0.0152875	-0.495226		0.525658	-0.0446475		0.313492	-0.130704		0.711061	-0.059119		0.450504	0.0949794				0.109661	0.0236415		0.109616	0.11048		0.109742	0.0910266		0.109227	-0.019247		0.109137	0.0762524		0.109801	-0.0442037
		0.935024	0.0614916		0.67163	-0.255305		0.774435	-0.0948237		0.261573	0.00567697		0.222088	0.15142		0.847318	0.100269				0.110661	0.0235449		0.110616	0.110704		0.110742	0.0910238		0.110227	-0.0201817		0.110137	0.0762087		0.110801	-0.0441999
		0.995952	0.0205946		0.725798	-0.1916		0.482155	-0.0889579		0.623094	-0.46737		0.0808376	0.397445		0.568236	0.088989				0.111661	0.0234475		0.111616	0.110922		0.111742	0.0910173		0.111227	-0.0211164		0.111137	0.0761621		0.111801	-0.0441944
		0.271832	0.209245		0.041673	0.40966		0.611388	0.00521719		0.394374	-0.384991		0.381344	0.222765		0.181863	-0.0917737				0.112661	0.0233494		0.112616	0.111134		0.112742	0.091007		0.112227	-0.0220511		0.112137	0.0761126		0.112801	-0.0441872
		0.850364	0.139158		0.521103	0.449474		0.669931	0.0376192		0.576042	-0.450944		0.20389	0.384131		0.461584	0.300032				0.113661	0.0232504		0.113616	0.11134		0.113742	0.0909931		0.113227	-0.0229858		0.113137	0.0760603		0.113801	-0.0441781
		0.084702	-0.00537365		0.752148	-0.0939736		0.722895	-0.0436803		0.5495	-0.119646		0.919844	0.35601		0.97152	0.147227				0.114661	0.0231506		0.114616	0.111539		0.114742	0.0909756		0.114227	-0.0239205		0.114137	0.0760051		0.114801	-0.0441673
		0.0448182	0.018677		0.579927	-0.0789243		0.772416	-0.177004		0.928107	0.159756		0.201354	0.171119		0.451906	0.199719				0.115661	0.02305		0.115616	0.111732		0.115742	0.0909544		0.115227	-0.0248551		0.115137	0.0759471		0.115801	-0.0441548
		0.482172	-0.0250961		0.534243	-0.188325		0.760927	-0.181836		0.503547	-0.107749		0.786998	-0.371585		0.218363	-0.12939				0.116661	0.0229487		0.116616	0.11192		0.116742	0.0909295		0.116227	-0.0257898		0.116137	0.0758862		0.116801	-0.0441404
		0.658962	0.235466		0.242357	0.0764604		0.156259	0.107158		0.529684	-0.0788488		0.841021	-0.145495		0.732866	-0.0186147				0.117661	0.0228466		0.117616	0.112101		0.117742	0.0909011		0.117227	-0.0267244		0.117137	0.0758225		0.117801	-0.0441243
		0.780456	0.0263946		0.72758	-0.0549522		0.491002	0.135603		0.950437	0.221669		0.231276	0.0308016		0.933317	-0.129738				0.118661	0.0227437		0.118616	0.112276		0.118742	0.0908691		0.118227	-0.027659		0.118137	0.0757561		0.118801	-0.0441064
		0.0525866	0.159582		0.00290228	-0.460852		0.706876	0.0285112		0.450678	-0.137577		0.654858	0.0402792		0.537549	0.0770665				0.119661	0.02264		0.119616	0.112445		0.119742	0.0908336		0.119227	-0.0285936		0.119137	0.0756868		0.119801	-0.0440867
		0.261932	-0.0593622		0.220979	0.180569		0.983342	0.450536		0.305675	-0.131995		0.116334	0.283335		0.998449	0.0230415				0.120661	0.0225356		0.120616	0.112608		0.120742	0.0907945		0.120227	-0.0295282		0.120137	0.0756149		0.120801	-0.0440652
		0.0881398	0.0830147		0.0153106	0.0396782		0.40896	0.0331767		0.361935	-0.0758494		0.399186	0.0556717		0.514894	-0.328552				0.121661	0.0224304		0.121616	0.112765		0.121742	0.0907519		0.121227	-0.0304628		0.121137	0.0755401		0.121801	-0.0440419
		0.150429	0.14105		0.993523	-0.0457096		0.372173	0.0149638		0.609512	-0.325925		0.237297	-0.0289162		0.103214	0.0522098				0.122661	0.0223245		0.122616	0.112916		0.122742	0.0907059		0.122227	-0.0313973		0.122137	0.0754626		0.122801	-0.0440168
		0.317635	0.0169497		0.508856	-0.0365012		0.846258	-0.137789		0.702194	0.481182		0.490433	-0.151944		0.175294	-0.0850045				0.123661	0.0222178		0.123616	0.113062		0.123742	0.0906563		0.123227	-0.0323319		0.123137	0.0753824		0.123801	-0.0439899
		0.649172	0.200909		0.244486	-0.0792171		0.0136765	0.245101		0.659184	-0.353082		0.837388	0.153356		0.281872	-0.0704265				0.124661	0.0221103		0.124616	0.113201		0.124742	0.0906033		0.124227	-0.0332664		0.124137	0.0752995		0.124801	-0.0439611
		0.0913847	0.321792		0.875872	0.0124741		0.337358	-0.00329691		0.949072	0.297555		0.860999	-0.0801689		0.0437169	0.0265807				0.125661	0.0220022		0.125616	0.113335		0.125742	0.0905469		0.125227	-0.0342008		0.125137	0.0752139		0.125801	-0.0439306
		0.661124	0.000643141		0.23452	0.149305		0.271182	0.108227		0.479575	0.0586455		0.957034	-0.154678		0.365529	-0.173256				0.126661	0.0218932		0.126616	0.113463		0.126742	0.0904871		0.126227	-0.0351353		0.126137	0.0751257		0.126801	-0.0438983
		0.754098	0.144062		0.148045	0.0234287		0.264296	0.117414		0.424143	-0.254353		0.679209	0.0401135		0.298196	-0.000171331				0.127661	0.0217836		0.127616	0.113586		0.127742	0.0904238		0.127227	-0.0360697		0.127137	0.0750348		0.127801	-0.0438641
		0.661674	0.218718		0.443928	0.0476039		0.887581	-0.101044		0.835912	0.42248		0.144088	0.0839395		0.535116	0.169719				0.128661	0.0216732		0.128616	0.113702		0.128742	0.0903573		0.128227	-0.0370041		0.128137	0.0749412		0.128801	-0.0438281
		0.481231	-0.108203		0.555417	-0.178464		0.99715	0.229869		0.502628	-0.430694		0.337453	-0.0423322		0.498689	0.174228				0.129661	0.0215621		0.129616	0.113813		0.129742	0.0902873		0.129227	-0.0379385		0.129137	0.074845		0.129801	-0.0437903
		0.373856	0.0691169		0.0752742	0.486775		0.471051	0.0637408		0.750226	0.351394		0.0736192	0.106314		0.613656	-0.0723744				0.130661	0.0214503		0.130616	0.113919		0.130742	0.0902141		0.130227	-0.0388728		0.130137	0.0747462		0.130801	-0.0437506
		0.157458	0.450195		0.415561	-0.0340355		0.685314	-0.0589867		0.573919	-0.346307		0.251269	0.0865692		0.0594243	-0.00547897				0.131661	0.0213377		0.131616	0.114019		0.131742	0.0901375		0.131227	-0.0398071		0.131137	0.0746448		0.131801	-0.0437091
		0.862797	0.161818		0.967374	-0.0468787		0.345404	0.0333813		0.418738	-0.144181		0.253943	0.182998		0.513814	-0.0511564				0.132661	0.0212245		0.132616	0.114113		0.132742	0.0900577		0.132227	-0.0407414		0.132137	0.0745408		0.132801	-0.0436658
		0.8213	0.134412		0.141245	-0.127951		0.422931	0.114974		0.761525	0.388059		0.084183	0.000707289		0.400169	0.0143471				0.133661	0.0211105		0.133616	0.114202		0.133742	0.0899745		0.133227	-0.0416756		0.133137	0.0744342		0.133801	-0.0436207
		0.304448	0.217514		0.339686	-0.0637651		0.485195	-0.00541818		0.46596	-0.424912		0.269392	0.170665		0.841451	0.133635				0.134661	0.0209959		0.134616	0.114286		0.134742	0.0898882		0.134227	-0.0426098		0.134137	0.0743251		0.134801	-0.0435737
		0.811483	0.0720087		0.996875	-0.267896		0.0388025	0.0189274		0.221468	-0.120764		0.735886	0.0515777		0.531864	0.199122				0.135661	0.0208805		0.135616	0.114364		0.135742	0.0897986		0.135227	-0.043544		0.135137	0.0742134		0.135801	-0.0435248
		0.610899	0.047335		0.216847	-0.421467		0.672814	0.0862862		0.47171	-0.0846521		0.487573	-0.0959262		0.746867	-0.00859075				0.136661	0.0207645		0.136616	0.114437		0.136742	0.0897058		0.136227	-0.0444781		0.136137	0.0740992		0.136801	-0.0434741
		0.0738613	0.238853		0.964818	-0.138406		0.450202	0.00535016		0.823587	0.163685		0.410394	0.0408621		0.488319	0.13679				0.137661	0.0206478		0.137616	0.114504		0.137742	0.0896099		0.137227	-0.0454122		0.137137	0.0739825		0.137801	-0.0434216
		0.065461	-0.00998903		0.89875	-0.170269		0.472615	-0.0860505		0.235872	-0.0637318		0.301915	-0.00468301		0.674357	-0.0293058				0.138661	0.0205303		0.138616	0.114566		0.138742	0.0895107		0.138227	-0.0463462		0.138137	0.0738633		0.138801	-0.0433672
		0.483925	0.187877		0.0618647	-0.142493		0.485545	0.068445		0.222315	-0.079661		0.34173	-0.0755845		0.692926	0.150392				0.139661	0.0204123		0.139616	0.114623		0.139742	0.0894084		0.139227	-0.0472802		0.139137	0.0737416		0.139801	-0.0433109
		0.716449	-0.299161		0.38176	-0.2825		0.366589	-0.085404		0.946554	0.15835		0.31167	0.0616981		0.582359	0.115407				0.140661	0.0202935		0.140616	0.114675		0.140742	0.089303		0.140227	-0.0482141		0.140137	0.0736174		0.140801	-0.0432528
		0.112959	0.0661755		0.105203	-0.051955		0.528475	-0.0431297		0.829257	0.202181		0.116061	0.119587		0.79269	0.0321408				0.141661	0.0201741		0.141616	0.114721		0.141742	0.0891945		0.141227	-0.0491481		0.141137	0.0734908		0.141801	-0.0431928
		0.441314	0.188923		0.588443	-0.0410311		0.373744	0.0754647		0.69907	0.293676		0.195275	-0.0350028		0.113462	0.0576823				0.142661	0.020054		0.142616	0.114763		0.142742	0.0890829		0.142227	-0.0500819		0.142137	0.0733618		0.142801	-0.043131
		0.880627	-0.245328		0.268996	0.00760798		0.400827	0.106061		0.716126	-0.451504		0.222924	0.160161		0.125237	-0.0659133				0.143661	0.0199332		0.143616	0.114799		0.143742	0.0889683		0.143227	-0.0510157		0.143137	0.0732303		0.143801	-0.0430673
		0.406374	0.0425391		0.766969	-0.158692		0.668195	-0.019452		0.56845	-0.393496		0.68738	0.00421289		0.409522	0.00845239				0.144661	0.0198118		0.144616	0.11483		0.144742	0.0888506		0.144227	-0.0519495		0.144137	0.0730964		0.144801	-0.0430017
		0.147389	0.0261122		0.32141	-0.169328		0.537315	0.186874		0.34243	0.0431684		0.457586	0.258323		0.441499	0.0421574				0.145661	0.0196897		0.145616	0.114856		0.145742	0.0887299		0.145227	-0.0528832		0.145137	0.0729601		0.145801	-0.0429342
		0.30215	-0.167819		0.184917	0.0383784		0.503081	-0.302758		0.289641	-0.214182		0.982526	-0.131847		0.815932	-0.0280875				0.146661	0.019567		0.146616	0.114877		0.146742	0.0886061		0.146227	-0.0538169		0.146137	0.0728214		0.146801	-0.0428649
		0.491353	-0.0149819		0.201085	-0.108548		0.455062	0.109377		0.952588	0.196541		0.681048	0.0767198		0.857169	0.0349839				0.147661	0.0194437		0.147616	0.114894		0.147742	0.0884794		0.147227	-0.0547505		0.147137	0.0726804		0.147801	-0.0427937
		0.0476555	0.151279		0.812894	-0.169849		0.535541	-0.0214465		0.686941	0.235758		0.0689839	0.0638147		0.870814	0.0591851				0.148661	0.0193197		0.148616	0.114905		0.148742	0.0883497		0.148227	-0.055684		0.148137	0.072537		0.148801	-0.0427207
		0.0584543	0.106964		0.302124	-0.0287329		0.518842	-0.0790582		0.397904	-0.183146		0.339744	-0.00347162		0.577215	0.0643371				0.149661	0.0191951		0.149616	0.114911		0.149742	0.0882171		0.149227	-0.0566175		0.149137	0.0723912		0.149801	-0.0426457
		0.22759	-0.0996754		0.115502	0.224423		0.522617	-0.058332		0.529538	-0.367542		0.818888	-0.281519		0.509026	0.091041				0.150661	0.0190699		0.150616	0.114913		0.150742	0.0880815		0.150227	-0.0575509		0.150137	0.0722432		0.150801	-0.0425689
		0.931258	0.0827019		0.928378	0.363275		0.447089	0.0459455		0.922703	0.112651		0.732355	-0.304113		0.653246	0.0134773				0.151661	0.018944		0.151616	0.114909		0.151742	0.087943		0.151227	-0.0584843		0.151137	0.0720928		0.151801	-0.0424902
		0.0951003	0.0230768		0.437362	-0.149206		0.612254	-0.00218201		0.476782	-0.205261		0.710534	-0.106212		0.962682	-0.0241683				0.152661	0.0188175		0.152616	0.114901		0.152742	0.0878016		0.152227	-0.0594176		0.152137	0.0719401		0.152801	-0.0424096
		0.129213	0.0341423		0.21689	0.0134904		0.465103	-0.0828029		0.414514	-0.218796		0.193288	0.0698961		0.35823	0.112318				0.153661	0.0186904		0.153616	0.114888		0.153742	0.0876574		0.153227	-0.0603509		0.153137	0.0717851		0.153801	-0.0423271
		0.770912	0.0223348		0.296604	0.0480874		0.663946	-0.0373889		0.269099	-0.209072		0.773208	-0.317337		0.0631599	0.0310085				0.154661	0.0185627		0.154616	0.114871		0.154742	0.0875103		0.154227	-0.0612841		0.154137	0.0716279		0.154801	-0.0422428
		0.226914	0.075771		0.22326	-0.144314		0.514861	-0.0748569		0.0470194	0.0134833		0.69739	0.251343		0.759765	0.175404				0.155661	0.0184344		0.155616	0.114848		0.155742	0.0873604		0.155227	-0.0622172		0.155137	0.0714684		0.155801	-0.0421565
		0.278979	0.122408		0.54609	-0.160988		0.952602	0.332658		0.816817	0.302052		0.414765	0.297477		0.0661614	-0.0376062				0.156661	0.0183056		0.156616	0.114821		0.156742	0.0872076		0.156227	-0.0631502		0.156137	0.0713067		0.156801	-0.0420684
		0.0475858	0.329058		0.943882	0.413907		0.821009	-0.284985		0.626116	0.388776		0.581955	-0.0258898		0.481698	-0.0265635				0.157661	0.0181761		0.157616	0.11479		0.157742	0.0870521		0.157227	-0.0640832		0.157137	0.0711427		0.157801	-0.0419784
		0.116039	0.014816		0.0279788	-0.346007		0.800376	0.226954		0.769573	0.158667		0.203488	0.138473		0.74278	-0.192649				0.158661	0.018046		0.158616	0.114754		0.158742	0.0868938		0.158227	-0.0650162		0.158137	0.0709765		0.158801	-0.0418865
		0.0528002	-0.00432041		0.442471	0.00184021		0.763245	-0.0557922		0.50927	-0.268946		0.423736	0.0411185		0.963015	0.0705429				0.159661	0.0179153		0.159616	0.114713		0.159742	0.0867327		0.159227	-0.065949		0.159137	0.0708081		0.159801	-0.0417927
		0.17906	0.222088		0.961116	-0.169374		0.217235	0.273626		0.264828	-0.028994		0.410905	-0.082493		0.36564	-0.0436216				0.160661	0.0177841		0.160616	0.114668		0.160742	0.0865688		0.160227	-0.0668818		0.160137	0.0706376		0.160801	-0.041697
		0.13804	0.0422975		0.655416	-0.105642		0.434392	-0.0371153		0.625926	-0.358293		0.183431	0.0920309		0.191288	0.154946				0.161661	0.0176523		0.161616	0.114618		0.161742	0.0864023		0.161227	-0.0678145		0.161137	0.0704648		0.161801	-0.0415994
		0.064295	0.0739325		0.0259	-0.158402		0.793379	-0.296459		0.0528056	0.0677046		0.431427	0.0113973		0.426805	0.415963				0.162661	0.0175199		0.162616	0.114564		0.162742	0.086233		0.162227	-0.0687471		0.162137	0.0702899		0.162801	-0.0415
		0.321671	0.0838444		0.806186	-0.264181		0.30435	-0.0104671		0.727939	0.373758		0.172336	0.262807		0.142439	-0.0325587				0.163661	0.0173869		0.163616	0.114505		0.163742	0.0860611		0.163227	-0.0696797		0.163137	0.0701129		0.163801	-0.0413986
		0.883011	0.15429		0.726585	-0.0405757		0.427073	-0.211799		0.228598	-0.217358		0.649809	-0.10308		0.4929	0.16109				0.164661	0.0172534		0.164616	0.114442		0.164742	0.0858865		0.164227	-0.0706122		0.164137	0.0699337		0.164801	-0.0412954
		0.331471	0.0732665		0.377138	-0.0992128		0.574802	-0.385571		0.279909	0.0195568		0.319514	0.239649		0.330777	-0.231489				0.165661	0.0171194		0.165616	0.114375		0.165742	0.0857092		0.165227	-0.0715446		0.165137	0.0697524		0.165801	-0.0411902
		0.254336	0.025675		0.401982	-0.0112574		0.580515	0.147169		0.581385	-0.323284		0.73775	-0.0502101		0.0387086	0.00326869				0.166661	0.0169848		0.166616	0.114303		0.166742	0.0855293		0.166227	-0.0724769		0.166137	0.069569		0.166801	-0.0410832
		0.272443	-0.0245782		0.670205	-0.0550511		0.240597	0.119912		0.296965	-0.0069814		0.571661	-0.0296188		0.757309	0.369445				0.167661	0.0168496		0.167616	0.114227		0.167742	0.0853468		0.167227	-0.0734091		0.167137	0.0693835		0.167801	-0.0409743
		0.203125	0.0508094		0.535724	-0.161319		0.953696	0.319397		0.414987	-0.0876542		0.0592279	0.24464		0.753729	0.152257				0.168661	0.0167139		0.168616	0.114147		0.168742	0.0851617		0.168227	-0.0743413		0.168137	0.0691959		0.168801	-0.0408635
		0.351071	0.186509		0.573751	-0.0119095		0.611638	0.121328		0.998806	0.105833		0.427697	-0.0306256		0.537546	-0.00762925				0.169661	0.0165777		0.169616	0.114063		0.169742	0.084974		0.169227	-0.0752733		0.169137	0.0690062		0.169801	-0.0407508
		0.263499	-0.0649319		0.504534	-0.0780248		0.844425	0.181684		0.875587	0.308828		0.389488	-0.0339841		0.844779	0.289871				0.170661	0.0164409		0.170616	0.113974		0.170742	0.0847838		0.170227	-0.0762053		0.170137	0.0688145		0.170801	-0.0406362
		0.186694	0.0265147		0.435236	0.0119153		0.854573	-0.185372		0.371369	-0.160506		0.137821	0.145157		0.95761	-0.0226449				0.171661	0.0163036		0.171616	0.113882		0.171742	0.084591		0.171227	-0.0771372		0.171137	0.0686208		0.171801	-0.0405197
		0.79464	0.230699		0.240285	-0.0474268		0.785599	-0.124336		0.20952	-0.144602		0.619218	0.00363157		0.774272	0.122076				0.172661	0.0161658		0.172616	0.113785		0.172742	0.0843957		0.172227	-0.078069		0.172137	0.068425		0.172801	-0.0404013
		0.640411	-0.00689712		0.598868	-0.203351		0.665968	-0.145078		0.998817	0.135704		0.381491	0.179149		0.700047	-0.031976				0.173661	0.0160275		0.173616	0.113684		0.173742	0.0841978		0.173227	-0.0790007		0.173137	0.0682273		0.173801	-0.0402811
		0.239293	0.0140565		0.555876	-0.154772		0.829655	-0.09335		0.910252	-0.0917167		0.351709	0.00688811		0.895718	0.12331				0.174661	0.0158886		0.174616	0.113579		0.174742	0.0839975		0.174227	-0.0799323		0.174137	0.0680275		0.174801	-0.0401589
		0.741548	-0.121975		0.492605	-0.0809047		0.510215	0.132589		0.663173	0.339989		0.933582	0.0585317		0.0236172	0.00384893				0.175661	0.0157493		0.175616	0.11347		0.175742	0.0837947		0.175227	-0.0808638		0.175137	0.0678257		0.175801	-0.0400349
		0.339348	-0.217873		0.382274	-0.0359593		0.251978	0.179676		0.102345	0.158744		0.717552	-0.140952		0.329828	-0.275679				0.176661	0.0156095		0.176616	0.113357		0.176742	0.0835895		0.176227	-0.0817953		0.176137	0.067622		0.176801	-0.0399089
		0.254934	-0.136135		0.773469	0.422356		0.801324	-0.260766		0.732789	0.341629		0.352723	-0.0362629		0.104214	-0.068286				0.177661	0.0154691		0.177616	0.11324		0.177742	0.0833818		0.177227	-0.0827266		0.177137	0.0674163		0.177801	-0.0397811
		0.78479	0.036837		0.636808	-0.0949758		0.502393	0.0954523		0.401598	-0.0838372		0.684424	-0.129802		0.75016	0.260137				0.178661	0.0153283		0.178616	0.113119		0.178742	0.0831717		0.178227	-0.0836578		0.178137	0.0672087		0.178801	-0.0396514
		0.364341	0.197342		0.737673	-0.202342		0.408416	-0.0355596		0.868202	0.182273		0.739051	0.100325		0.597525	0.38241				0.179661	0.0151869		0.179616	0.112994		0.179742	0.0829591		0.179227	-0.084589		0.179137	0.0669991		0.179801	-0.0395199
		0.28606	0.0810914		0.575111	-0.00928275		0.615192	0.116515		0.372727	-0.137618		0.438072	0.00555633		0.826457	0.178528				0.180661	0.0150451		0.180616	0.112865		0.180742	0.0827442		0.180227	-0.08552		0.180137	0.0667876		0.180801	-0.0393864
		0.309089	-0.0163837		0.509281	-0.108499		0.994817	0.408949		0.260655	-0.0860483		0.309083	0.206397		0.565404	0.258935				0.181661	0.0149029		0.181616	0.112732		0.181742	0.0825269		0.181227	-0.0864509		0.181137	0.0665742		0.181801	-0.0392511
		0.178975	-0.00194397		0.065446	0.273747		0.198305	-0.31593		0.763519	0.339502		0.129818	0.203514		0.437822	-0.489212				0.182661	0.0147601		0.182616	0.112596		0.182742	0.0823073		0.182227	-0.0873817		0.182137	0.0663589		0.182801	-0.0391139
		0.182387	0.117787		0.326768	-0.0998691		0.125915	0.316751		0.3707	0.205404		0.591817	-0.0270171		0.557244	0.0688824				0.183661	0.0146169		0.183616	0.112456		0.183742	0.0820853		0.183227	-0.0883124		0.183137	0.0661417		0.183801	-0.0389748
		0.3727	0.0591428		0.76966	-0.195123		0.38729	-0.000829012		0.59989	0.464652		0.149194	0.0484889		0.511525	-0.117792				0.184661	0.0144732		0.184616	0.112312		0.184742	0.081861		0.184227	-0.0892431		0.184137	0.0659226		0.184801	-0.0388338
		0.270422	0.0732706		0.434628	-0.0178258		0.430336	0.00711908		0.798086	0.22337		0.107439	0.202954		0.499986	0.0556358				0.185661	0.014329		0.185616	0.112164		0.185742	0.0816344		0.185227	-0.0901735		0.185137	0.0657017		0.185801	-0.038691
		0.251664	0.0655966		0.467139	0.495094		0.284106	0.0963407		0.854612	0.139348		0.0359482	0.0173061		0.118311	-0.15995				0.186661	0.0141845		0.186616	0.112012		0.186742	0.0814055		0.186227	-0.0911039		0.186137	0.065479		0.186801	-0.0385463
		0.286052	0.0453755		0.889586	-0.34741		0.79657	0.0651199		0.759854	0.32897		0.184039	-0.271329		0.238698	-0.0413402				0.187661	0.0140394		0.187616	0.111857		0.187742	0.0811743		0.187227	-0.0920342		0.187137	0.0652544		0.187801	-0.0383997
		0.111252	-0.0733519		0.54029	-0.180378		0.846793	-0.0614297		0.624482	0.244146		0.266519	-0.0674284		0.328101	-0.0855488				0.188661	0.0138939		0.188616	0.111699		0.188742	0.0809409		0.188227	-0.0929644		0.188137	0.065028		0.188801	-0.0382513
		0.080439	-0.0405077		0.657295	-0.231567		0.0486454	0.294714		0.57755	0.373177		0.330185	0.110732		0.349375	-0.109335				0.189661	0.013748		0.189616	0.111536		0.189742	0.0807052		0.189227	-0.0938944		0.189137	0.0647997		0.189801	-0.038101
		0.0615346	0.125333		0.505029	0.0237554		0.638848	-0.0165247		0.529576	-0.145461		0.375203	0.0642681		0.622705	0.0828181				0.190661	0.0136016		0.190616	0.11137		0.190742	0.0804673		0.190227	-0.0948243		0.190137	0.0645697		0.190801	-0.0379489
		0.437019	-0.0178603		0.272173	0.143259		0.23162	0.10241		0.386502	-0.456738		0.443155	-0.00713106		0.152815	-0.160806				0.191661	0.0134548		0.191616	0.111201		0.191742	0.0802272		0.191227	-0.0957541		0.191137	0.0643379		0.191801	-0.0377949
		0.906251	-0.0894219		0.00470878	0.495182		0.323574	0.145987		0.960132	0.287849		0.414417	-0.0358691		0.437697	-0.0612381				0.192661	0.0133076		0.192616	0.111028		0.192742	0.0799849		0.192227	-0.0966838		0.192137	0.0641044		0.192801	-0.037639
		0.444338	0.258023		0.600186	-0.107827		0.494842	0.0240489		0.977763	0.221074		0.9071	0.281887		0.858213	0.024364				0.193661	0.01316		0.193616	0.110851		0.193742	0.0797405		0.193227	-0.0976133		0.193137	0.063869		0.193801	-0.0374813
		0.0963068	0.225167		0.484765	-0.0922925		0.617746	-0.0643683		0.262599	-0.0942868		0.0864565	-0.215819		0.392547	-0.154489				0.194661	0.0130119		0.194616	0.110671		0.194742	0.0794938		0.194227	-0.0985428		0.194137	0.063632		0.194801	-0.0373218
		0.961182	0.154015		0.0795971	0.0307693		0.293689	0.234005		0.695577	-0.0508104		0.52157	0.390815		0.617112	-0.23824				0.195661	0.0128635		0.195616	0.110488		0.195742	0.079245		0.195227	-0.0994721		0.195137	0.0633932		0.195801	-0.0371604
		0.217391	0.0300513		0.641301	0.0833023		0.578082	-0.00960104		0.155823	-0.028943		0.265527	-0.0256244		0.548722	0.0149434				0.196661	0.0127146		0.196616	0.110301		0.196742	0.0789941		0.196227	-0.100401		0.196137	0.0631527		0.196801	-0.0369972
		0.745337	0.0777274		0.0543314	0.493457		0.394732	0.102416		0.939864	0.113912		0.302088	0.0244763		0.143267	-0.0671506				0.197661	0.0125654		0.197616	0.11011		0.197742	0.0787411		0.197227	-0.10133		0.197137	0.0629104		0.197801	-0.0368321
		0.126459	0.121026		0.292342	0.0950667		0.995758	0.396093		0.0147323	-0.0157388		0.588269	-0.0290881		0.792732	0.135803				0.198661	0.0124157		0.198616	0.109917		0.198742	0.078486		0.198227	-0.102259		0.198137	0.0626665		0.198801	-0.0366652
		0.177384	0.0537283		0.324983	-0.0534959		0.315067	-0.0354988		0.337205	-0.0858917		0.515514	0.0424773		0.68787	0.0874232				0.199661	0.0122657		0.199616	0.10972		0.199742	0.0782287		0.199227	-0.103188		0.199137	0.0624209		0.199801	-0.0364965
		0.36339	-0.0481329		0.407299	-0.0137761		0.418533	0.0465313		0.0978469	-0.0281201		0.204929	0.154144		0.620346	-0.172381				0.200661	0.0121153		0.200616	0.109519		0.200742	0.0779694		0.200227	-0.104117		0.200137	0.0621736		0.200801	-0.036326
		0.409511	0.329444		0.422717	-0.0167033		0.585505	-0.0174903		0.877468	0.305579		0.371725	-0.00574014		0.496123	-0.137735				0.201661	0.0119645		0.201616	0.109316		0.201742	0.0777081		0.201227	-0.105045		0.201137	0.0619247		0.201801	-0.0361536
		0.0934399	0.0811541		0.457098	-0.276535		0.372184	0.0461779		0.410016	0.0596574		0.772059	-0.0736023		0.988921	-0.0953952				0.202661	0.0118133		0.202616	0.109109		0.202742	0.0774447		0.202227	-0.105974		0.202137	0.0616741		0.202801	-0.0359794
		0.573076	0.0396621		0.0339299	-0.335936		0.897655	-0.0296329		0.306135	-0.0804092		0.00515787	0.313176		0.918582	-0.0701983				0.203661	0.0116617		0.203616	0.108899		0.203742	0.0771793		0.203227	-0.106902		0.203137	0.0614218		0.203801	-0.0358035
		0.405131	0.147011		0.419901	-0.00796582		0.154394	0.234664		0.236651	-0.087232		0.225763	0.0861118		0.817569	0.13182				0.204661	0.0115098		0.204616	0.108685		0.204742	0.0769119		0.204227	-0.10783		0.204137	0.061168		0.204801	-0.0356257
		0.00930188	0.160688		0.374908	0.0308593		0.279897	0.18352		0.6976	0.321711		0.0920917	0.0987672		0.567187	0.0224975				0.205661	0.0113575		0.205616	0.108469		0.205742	0.0766425		0.205227	-0.108758		0.205137	0.0609125		0.205801	-0.0354461
		0.318505	0.0220955		0.0169434	-0.109433		0.337002	-0.0187552		0.395693	-0.100823		0.200286	0.234136		0.35111	0.0553335				0.206661	0.0112049		0.206616	0.108249		0.206742	0.0763711		0.206227	-0.109686		0.206137	0.0606554		0.206801	-0.0352647
		0.184671	0.0918508		0.271385	0.0062984		0.233831	0.261939		0.170327	-0.0702013		0.331817	0.22196		0.722652	0.0179849				0.207661	0.0110519		0.207616	0.108026		0.207742	0.0760978		0.207227	-0.110613		0.207137	0.0603968		0.207801	-0.0350816
		0.370318	0.362177		0.574348	-0.0575397		0.303839	-0.127802		0.296372	-0.118874		0.738187	-0.113525		0.717741	0.118083				0.208661	0.0108986		0.208616	0.1078		0.208742	0.0758225		0.208227	-0.111541		0.208137	0.0601366		0.208801	-0.0348966
		0.460008	0.0732045		0.123192	-0.15004		0.238648	0.0543786		0.176977	-0.0768599		0.342441	0.102557		0.657738	0.159597				0.209661	0.0107449		0.209616	0.107571		0.209742	0.0755453		0.209227	-0.112468		0.209137	0.0598748		0.209801	-0.0347099
		0.800832	0.135315		0.25138	0.127648		0.123392	0.152996		0.854574	0.211194		0.206688	0.145436		0.668521	0.149951				0.210661	0.0105909		0.210616	0.107339		0.210742	0.0752661		0.210227	-0.113395		0.210137	0.0596114		0.210801	-0.0345214
		0.327217	0.134563		0.328416	-0.0665241		0.496885	-0.167533		0.894864	0.298286		0.383405	0.031136		0.154644	-0.0591888				0.211661	0.0104366		0.211616	0.107104		0.211742	0.074985		0.211227	-0.114322		0.211137	0.0593465		0.211801	-0.0343311
		0.736211	-0.0227782		0.903697	-0.129825		0.21353	0.0125346		0.540703	-0.358657		0.12363	0.0834622		0.229853	-0.0133545				0.212661	0.010282		0.212616	0.106866		0.212742	0.0747021		0.212227	-0.115249		0.212137	0.0590801		0.212801	-0.0341391
		0.499182	-0.385241		0.0800174	0.433859		0.759633	-0.0325632		0.526767	0.424114		0.35471	-0.0139179		0.257495	0.171443				0.213661	0.010127		0.213616	0.106624		0.213742	0.0744173		0.213227	-0.116176		0.213137	0.0588121		0.213801	-0.0339453
		0.723764	-0.205768		0.890993	-0.0514568		0.8145	-0.0466577		0.239305	-0.0519866		0.588299	0.059744		0.185772	-0.0100907				0.214661	0.00997169		0.214616	0.10638		0.214742	0.0741306		0.214227	-0.117102		0.214137	0.0585426		0.214801	-0.0337498
		0.341877	-0.0787647		0.535961	-0.182571		0.469522	-0.0349195		0.319456	-0.0554624		0.44998	-0.0471464		0.19634	0.292864				0.215661	0.00981609		0.215616	0.106133		0.215742	0.073842		0.215227	-0.118029		0.215137	0.0582717		0.215801	-0.0335525
		0.486104	0.20244		0.016078	0.0334974		0.27002	0.00900952		0.24472	0.016204		0.287671	0.199609		0.00191956	0.0136248				0.216661	0.00966018		0.216616	0.105883		0.216742	0.0735517		0.216227	-0.118955		0.216137	0.0579992		0.216801	-0.0333535
		0.394305	-0.00154017		0.878482	0.4634		0.673559	0.0180862		0.138801	0.141436		0.121021	0.136582		0.052274	0.0694367				0.217661	0.00950397		0.217616	0.10563		0.217742	0.0732595		0.217227	-0.119881		0.217137	0.0577253		0.217801	-0.0331528
		0.563112	0.0734997		0.0557532	0.0337475		0.302942	0.0634612		0.578141	0.329967		0.208279	0.190805		0.292705	0.0823813				0.218661	0.00934747		0.218616	0.105374		0.218742	0.0729655		0.218227	-0.120807		0.218137	0.0574499		0.218801	-0.0329503
		0.415222	-0.0675162		0.584119	-0.147906		0.486982	-0.0164576		0.440067	-0.161485		0.524749	0.0388586		0.0364867	0.0839054				0.219661	0.00919068		0.219616	0.105116		0.219742	0.0726697		0.219227	-0.121733		0.219137	0.0571731		0.219801	-0.0327461
		0.167042	0.0559424		0.40359	0.304126		0.180067	0.17814		0.21376	0.079159		0.257244	0.0314499		0.829787	0.22604				0.220661	0.0090336		0.220616	0.104854		0.220742	0.0723721		0.220227	-0.122658		0.220137	0.0568948		0.220801	-0.0325402
		0.541913	-0.0127004		0.5418	-0.205345		0.71097	-0.0323725		0.387028	-0.0837586		0.83715	-0.491369		0.407114	0.14044				0.221661	0.00887624		0.221616	0.10459		0.221742	0.0720728		0.221227	-0.123584		0.221137	0.0566151		0.221801	-0.0323326
		0.715489	0.124641		0.695595	-0.220131		0.397697	-0.0875776		0.52776	-0.378377		0.974244	0.141285		0.128922	0.0216301				0.222661	0.00871861		0.222616	0.104323		0.222742	0.0717717		0.222227	-0.124509		0.222137	0.056334		0.222801	-0.0321233
		0.665136	0.0206037		0.899365	-0.0237275		0.385568	0.0320715		0.218291	0.0217764		0.545934	-0.121611		0.54175	0.121631				0.223661	0.0085607		0.223616	0.104053		0.223742	0.0714689		0.223227	-0.125434		0.223137	0.0560514		0.223801	-0.0319124
		0.856925	0.0627978		0.580207	-0.0230146		0.245256	0.154468		0.174279	-0.0587589		0.399001	-0.0726846		0.0881993	0.0869337				0.224661	0.00840253		0.224616	0.103781		0.224742	0.0711643		0.224227	-0.126359		0.224137	0.0557675		0.224801	-0.0316997
		0.490142	-0.0340643		0.212923	-0.259309		0.169803	0.0905976		0.272101	-0.0837269		0.187737	0.11818		0.0753585	-0.0119689				0.225661	0.0082441		0.225616	0.103505		0.225742	0.070858		0.225227	-0.127283		0.225137	0.0554822		0.225801	-0.0314854
		0.025276	0.113179		0.405594	-0.11932		0.436106	0.11948		0.184697	0.0313615		0.82114	-0.294861		0.850239	-0.0148744				0.226661	0.00808541		0.226616	0.103227		0.226742	0.0705501		0.226227	-0.128208		0.226137	0.0551955		0.226801	-0.0312694
		0.954746	0.129273		0.757597	-0.0386696		0.510731	-0.0799709		0.297324	-0.18444		0.849421	0.035153		0.10281	-0.0874012				0.227661	0.00792648		0.227616	0.102947		0.227742	0.0702404		0.227227	-0.129132		0.227137	0.0549074		0.227801	-0.0310518
		0.73805	0.264365		0.460425	-0.0938036		0.701534	0.0804899		0.399177	-0.318708		0.409589	0.0068198		0.788506	0.105498				0.228661	0.00776729		0.228616	0.102664		0.228742	0.0699291		0.228227	-0.130056		0.228137	0.054618		0.228801	-0.0308325
		0.941406	0.0808182		0.713978	-0.286198		0.667517	-0.125988		0.122406	0.181823		0.792677	-0.255034		0.67779	0.0851941				0.229661	0.00760787		0.229616	0.102378		0.229742	0.0696161		0.229227	-0.13098		0.229137	0.0543273		0.229801	-0.0306116
		0.983106	-0.0393416		0.507128	-0.0766166		0.230226	0.13113		0.876583	0.101109		0.541572	0.106381		0.904412	-0.0404972				0.230661	0.00744821		0.230616	0.102089		0.230742	0.0693015		0.230227	-0.131903		0.230137	0.0540352		0.230801	-0.030389
[truncated: 844 more rows]

## Sheet: Figure 4
Fig. 4b	Reagent	Amplitude (-)	Phase (CT)		Fig. 4e	2ng/mL TGF-beta	Phase (CT)	Phase shift (CT)	20nM Melatonin	Phase (CT)	Phase shift (CT)	10uM PMA	Phase (CT)	Phase shift (CT)	10uM Forskolin	Phase (CT)	Phase shift (CT)	100nM Dex	Phase (CT)	Phase shift (CT)		Estimated PRC	untrreated	Phase (CT)	Phase shift (CT)	DMSO	Phase (CT)	Phase shift (CT)	2ng/mL TGF-beta	Phase (CT)	Phase shift (CT)	20nM Melatonin	Phase (CT)	Phase shift (CT)	10uM PMA	Phase (CT)	Phase shift (CT)	10uM Forskolin	Phase (CT)	Phase shift (CT)	100nM Dex	Phase (CT)	Phase shift (CT)
[truncated: 1,000 more rows]

[truncated: 11 more sheets: Figure 5, Supplementary Fig. 10, Figure 6, Supplementary Fig. 4, Supplementary Fig. 5, Supplementary Fig. 6, Supplementary Fig. 7, Supplementary Fig. 8, Supplementary Fig. 9, Supplementary Fig. 11, Supplementary Fig. 12, Supplementary Fig. 13]
