# Supplementary material for: Singularity response reveals entrainment properties in mammalian circadian clock
Source: Nat Commun. 2023 May 17;14:2819. doi: 10.1038/s41467-023-38392-x (PMC10192398; doi:10.1038/s41467-023-38392-x)
Supplement: Supplementary file 4 — Source Data [file 41467_2023_38392_MOESM4_ESM.zip › Raw_data/Figure4/1st_experiment.xlsx]

## Sheet: Sheet1
Time (days)	2ng/mL TGF-beta	2ng/mL TGF-beta	10uM PMA	10uM Forskolin	20nM Melatonin	100nM Dex	100nM Dex	no treat	2ng/mL TGF-beta	10uM PMA	10uM PMA	10uM Forskolin	20nM Melatonin	100nM Dex	DMSO vehicle	no treat	2ng/mL TGF-beta	10uM PMA	10uM Forskolin	10uM Forskolin	20nM Melatonin	100nM Dex	DMSO vehicle	no treat	2ng/mL TGF-beta	10uM PMA	10uM Forskolin	20nM Melatonin	20nM Melatonin	100nM Dex	DMSO vehicle	no treat
0	7467.14	6906.82	7018.34	7021.76	7187.89	6661.94	6440.78	5843.38	6399.67	5638.16	6354.19	6482.19	6091.82	5907.36	6081.47	5752.41	6291.21	5553.44	6568.23	6226.52	6624.69	5834.7	5498.78	5347.72	7429.56	6479.56	7223.38	7016.8	7491.04	7017.56	6558.65	6641.92
0.00694	7148.41	6652.88	6831.75	6596.74	6722.02	6281.14	5981.84	5413.85	6011.3	5275.01	6088.63	6120.57	5698.31	5443.62	5600.9	5381.49	6041.08	5279.98	6169.03	5858.25	6232.99	5438.17	5098.49	4912.2	6940.65	6126.59	6714.99	6485.69	6923.97	6513.43	6054.11	6216.84
0.01389	6526.03	6109.85	6317.74	6020.02	6199.03	5775.66	5470.14	4971.69	5566.78	4870	5635.63	5604.35	5247.32	5019.13	5136.73	4953.08	5567.44	4871.07	5704.33	5393.49	5761.36	4994.11	4709.48	4505.87	6392.68	5647.95	6139.72	5919.53	6356.71	5961.64	5565.43	5699.88
0.02083	5992.7	5639.34	5778.18	5498.95	5708.11	5329.73	5040.53	4583.65	5133.81	4498.15	5171.5	5111.91	4839.45	4621.7	4751.81	4560.07	5119.16	4474.81	5253.2	4946.74	5291.92	4579.78	4330.65	4159.65	5850.65	5181.2	5611.51	5399.65	5805.23	5448.24	5115.62	5213.46
0.02778	5487.97	5206.92	5322.13	5040.66	5256.06	4919	4683.29	4229.91	4743.93	4141.24	4764.59	4674.48	4473.82	4272.37	4373.28	4196.08	4726.57	4144.51	4837.91	4547.55	4851.46	4233.54	4013.18	3849.35	5372.87	4821.46	5170.77	4978.76	5321.76	5008.83	4735.57	4806.38
0.03472	5031.06	4827.31	4921.77	4654.25	4864.58	4587.25	4350.31	3938.78	4396.38	3863.94	4391.02	4300.85	4158.15	3965.77	4085.11	3896.2	4346.84	3869.08	4465.88	4209.52	4486.53	3927.71	3744.12	3582.47	4961.02	4485.36	4764.69	4591.45	4907.49	4644.74	4397.98	4430.3
0.04167	4645.23	4511.94	4587.05	4338.69	4536.07	4273.09	4068.92	3682	4075.4	3610.86	4074.52	4014.48	3873	3694.22	3799.74	3661.4	4034.66	3638.04	4180.41	3924.57	4161.92	3668.01	3475.02	3361.71	4586.49	4164.27	4433.38	4280.79	4560.03	4316.44	4094.53	4141.82
0.04861	4305.69	4207.44	4296.88	4063.52	4238.69	3998.66	3812.57	3466.07	3810.94	3361.77	3829.93	3746.02	3617.86	3442.16	3558.34	3407.71	3755.59	3411.47	3901.97	3663.11	3873.4	3437.81	3277.64	3157.42	4263.76	3905.33	4142.94	3989.69	4216.76	4020.95	3850.55	3866.44
0.05556	3995.77	3960.83	4050.89	3831.64	3985.45	3768.22	3599.83	3279.17	3553.81	3170.97	3608.63	3532.06	3402.05	3226.39	3359.1	3220.31	3490.06	3211.46	3650.11	3443.54	3627.42	3216.24	3082.5	2974.16	3953.42	3702.56	3865.89	3746.46	3921.08	3779.79	3604.09	3645.03
0.0625	3717	3733.86	3828.68	3620.89	3767.89	3553.54	3404.48	3102.46	3346.9	3009.25	3401.37	3336.41	3209.72	3062.38	3171.88	3057.09	3284.97	3046.79	3447.68	3268.31	3422.39	3037.52	2911.46	2817.17	3707.66	3473.4	3648.69	3526.24	3687.63	3551.98	3404.17	3430.08
0.06944	3504.3	3536.32	3650.22	3435.35	3581.75	3384.91	3235	2967.19	3149.47	2855.39	3238.8	3167.48	3057.96	2909.56	3024.98	2894.08	3097.1	2876.54	3257.87	3084.21	3254.13	2883.18	2759.45	2698.46	3483.55	3322.89	3456.11	3340.15	3476.43	3377.28	3229.02	3252.93
0.07639	3313.79	3377.05	3495.66	3270.11	3414.19	3217.86	3075.65	2834.06	2991.86	2718.37	3083.61	3020.32	2918.08	2765.04	2883.09	2772.61	2914.33	2777.71	3095.91	2939.64	3067.4	2745.37	2626.62	2571.77	3292.41	3172.82	3266.2	3184.63	3314.09	3213.3	3087.96	3105.4
0.08333	3143.37	3224.41	3320.28	3141.86	3270.24	3085.27	2937.9	2741.02	2857.73	2617.18	2963.13	2906.2	2801.13	2640.41	2759.56	2665.44	2779.8	2644.97	2959.81	2814.4	2931.29	2640.07	2508.99	2481.86	3138.36	3031.51	3118.24	3043.4	3158.26	3069.05	2961.03	2972.12
0.09028	3001.7	3073.49	3221.39	3021.23	3150.79	2952.77	2814.67	2622.8	2742.66	2510.76	2839.34	2791.07	2698.55	2533.51	2662.19	2563.1	2673.33	2537.99	2855.3	2714	2803.31	2522.74	2393.39	2378.23	2995.11	2906.99	2999.93	2905.92	3023.24	2930.38	2838.46	2846.37
0.09722	2876.21	2970.95	3099.07	2914.99	3035.84	2843.08	2703.22	2539.25	2618.52	2433.03	2735.22	2695.92	2583.79	2431.85	2572.48	2461.78	2559.05	2450.16	2734.23	2615.98	2701.23	2428.27	2314.84	2307.33	2861.47	2795.41	2881.34	2802.52	2886.62	2831.71	2714.63	2736.35
0.10417	2749.17	2853.35	2997.09	2823.78	2934.17	2748.32	2593.33	2436.42	2520.19	2341.18	2651.39	2612.52	2505.44	2341.09	2475.97	2377.01	2454.64	2365.43	2643.05	2521.47	2596.66	2352.79	2209.85	2216.67	2740.53	2688.83	2782.92	2701.88	2783.35	2729.34	2629.03	2642.5
0.11111	2657.54	2726.72	2889.52	2743.28	2824.94	2623.58	2516.16	2364.08	2425.96	2264.96	2560.97	2530.97	2419.67	2254.46	2400.66	2311.64	2348.55	2281.03	2539.41	2449.26	2524.99	2266.94	2136.66	2160.2	2631.35	2599.23	2680.32	2627.42	2701.51	2651.56	2544.6	2560.49
0.11806	2555.2	2635.96	2789.75	2676.04	2740.34	2555.81	2427.19	2301.55	2340.05	2193.52	2491.88	2458.24	2344.58	2185.09	2331.72	2244.33	2268.07	2202.09	2458.01	2375.09	2455.02	2198.26	2066.91	2098.68	2547.76	2516.22	2588.04	2533.26	2602.05	2559.64	2463.9	2487.32
0.125	2471.43	2542.24	2707.02	2594.02	2658.01	2482.7	2358.1	2236.06	2261.99	2116.96	2413.71	2395.08	2276.46	2114.18	2285.08	2189.95	2192.23	2152.59	2406.72	2320.92	2380.97	2153.93	2001.99	2034.81	2455.68	2437.66	2523.51	2469.04	2526.08	2504.52	2394.65	2409.86
0.13194	2367.79	2461.76	2654.86	2538.71	2586.17	2397.72	2277.8	2175.55	2199.5	2058.97	2350.94	2343.99	2228.11	2059.36	2219.42	2136.49	2125.11	2089.76	2334.16	2258.12	2329.84	2100.34	1948.27	1992.65	2364.54	2362.93	2453.71	2413.91	2451.51	2436.26	2329.08	2358.42
0.13889	2292.03	2387.34	2569.61	2495.16	2513.88	2337.25	2225.22	2137.46	2128.28	2003.59	2312.74	2288.41	2171.6	2002.53	2170.1	2086.93	2066.51	2032.39	2264.67	2215.22	2266.68	2050.33	1887.94	1940.01	2303.76	2318.95	2380.81	2351.3	2404.91	2384.71	2277.84	2302.92
0.14583	2224.08	2325.91	2506.85	2436.06	2446.38	2275.28	2182.43	2093.14	2063.83	1961.16	2250.47	2252.03	2118.69	1950.71	2129.13	2049	2001.86	1998.85	2210.3	2178.36	2226.24	2002.51	1853.68	1915.13	2236.79	2259.89	2338.58	2295.96	2332.52	2326.05	2241.65	2246.42
0.15278	2158.45	2262.64	2453	2401.24	2411.46	2229.79	2130.63	2055.31	2016.46	1915.45	2216.19	2222.28	2076.49	1910.84	2093.43	2010.26	1965.95	1949.18	2178.02	2139.72	2181.02	1982.91	1810.65	1883.94	2178.49	2208.5	2292.3	2267.09	2288.15	2301.34	2206.34	2227.45
0.15972	2106.2	2198.96	2394.71	2364.6	2359.48	2193.42	2095.53	2011.29	1975.57	1873.27	2178.29	2187.11	2030.12	1879.74	2055.4	1979.89	1915.64	1923.44	2132.26	2117.21	2147.93	1960.74	1786.69	1851.48	2117.74	2163.73	2248.82	2239.58	2260.42	2265.89	2176.93	2180.68
0.16667	2061.32	2166.4	2360.19	2331.17	2324.37	2154.88	2053.95	1993.28	1938.66	1845.2	2139.58	2164.52	2021.89	1848.35	2040	1954.05	1865.29	1898.36	2094.12	2083.15	2123.93	1931.32	1757.25	1822.67	2082.04	2130.46	2213.97	2200.04	2214.77	2240.13	2139.86	2137.94
0.17361	2010.57	2123.89	2312.34	2305.26	2285.78	2114.87	2035.84	1981	1891.97	1827.96	2102.22	2147.62	1982.06	1830.86	1990.96	1920.93	1844.29	1863.17	2068.12	2069.72	2109.96	1929.89	1736.3	1818.28	2050.96	2108.81	2183.82	2178.67	2178.65	2198.96	2144.86	2122.98
0.18056	1981.98	2091.88	2278.53	2278.59	2262.01	2105.69	2000.14	1960.1	1864.97	1821.33	2079.77	2120.96	1968.27	1805.4	1985.36	1912.16	1807.7	1842.37	2051.1	2051.74	2081.65	1913.78	1721.4	1792.13	2007.05	2090.44	2168.04	2155.37	2158.8	2192.74	2108.29	2109.97
0.1875	1951.09	2066.85	2250.57	2257.99	2251.06	2085.18	1983.38	1938.85	1846.4	1804.46	2067.57	2110.33	1955.34	1799.06	1975.32	1892.19	1804.56	1817.87	2025.97	2038.42	2046.57	1916.07	1715.62	1772.8	1978.86	2057.86	2147.64	2143.63	2132.77	2189.16	2108.93	2085.01
0.19444	1912.48	2039.07	2213.97	2233.59	2226.2	2073.85	1983.83	1928.36	1811.68	1790.82	2049.87	2088.57	1946.08	1785.01	1964.02	1885.74	1776.77	1799.15	2021.22	2026.21	2033.38	1923.04	1715.09	1775.11	1970.12	2036.85	2119.3	2120.27	2115.88	2176.45	2098.93	2087.78
0.20139	1897.03	2021.41	2198.05	2234.33	2222.74	2074.17	1968.25	1928.72	1800.88	1792.94	2027.44	2084.03	1944.78	1773.11	1962.49	1879.97	1756.89	1802.9	1999.91	2026.38	2031.93	1928.45	1702.7	1774.45	1952.39	2037.01	2114.36	2119.76	2100.25	2175.48	2100.15	2073.51
0.20833	1881.67	2009.08	2194.46	2225.84	2223.95	2078.98	1970.91	1917.45	1780.56	1788.64	2024.18	2072.78	1933.77	1760.05	1961.44	1868.51	1750.56	1787.57	1991.86	2015.64	2028.39	1938.33	1698.09	1764.02	1945.94	2028.04	2106.26	2098.04	2088.47	2171.77	2100.93	2074.32
0.21528	1875.73	1991.24	2182.24	2219.05	2229.33	2073.98	1972.63	1921.7	1785.07	1794.15	2017.57	2079.21	1938.76	1770.88	1961.81	1878.96	1745.6	1790.35	1993.1	2034.31	2022.96	1951.8	1709.18	1754.78	1932.69	2022.92	2110.62	2105.43	2076.97	2183.68	2123.35	2067.63
0.22222	1855.14	1995.47	2166.94	2242.19	2244.9	2088.34	1977.71	1926.54	1770.58	1802.98	2003.66	2070.2	1949.58	1773.59	1997.92	1882.58	1743.12	1782.54	1986.67	2027.03	2022.27	1967.51	1724.01	1757.34	1942.66	2038.99	2107.66	2114.93	2077.67	2197.18	2132.59	2084.48
0.22917	1859.06	1990.42	2171.02	2241.44	2257.27	2102.58	1988.19	1924.49	1767.78	1823.95	2006.93	2075.87	1943.01	1797.12	1996.72	1905.83	1742.36	1789.96	1990.91	2049.89	2030.34	2000.33	1737.6	1773.59	1947.75	2040.96	2122.17	2127.4	2081.26	2199.16	2152.05	2096.37
0.23611	1860.29	2003	2172.47	2246.75	2278.87	2129.42	1987.85	1944.03	1773.79	1839.16	2001.92	2085.5	1960.29	1820.01	2005.42	1919.49	1753.66	1789.9	1998.62	2066.41	2040.23	2025.76	1762.29	1792.67	1950.8	2055.13	2115.02	2136.02	2088.34	2232.88	2169.89	2110.76
0.24306	1864.35	2005.18	2171	2281.54	2306.04	2142.69	2009.91	1962.83	1781.27	1871.01	2014.11	2085.7	1983.94	1832.35	2034.63	1920.16	1767.01	1807.39	2008.39	2090.97	2048.9	2054.58	1793.28	1798.5	1970.81	2063.49	2138.6	2150.75	2093.09	2250.07	2202.81	2135.7
0.25	1885.27	2029.81	2201.62	2313.3	2337.28	2187.95	2033.7	1983.25	1784.23	1895.6	2024.43	2103.76	2005.59	1851.38	2068.08	1954.51	1775.7	1818.96	2033.38	2118.13	2058.55	2087.47	1811.92	1823.82	1984.29	2077.91	2174.49	2174.49	2094.65	2288.99	2240.47	2165.94
0.25694	1898.96	2037.8	2224.24	2332.5	2374.49	2216.95	2062.29	2006.41	1797.82	1931.85	2035.57	2126.5	2047.41	1887.82	2093.73	1976.06	1794.33	1834.18	2038.2	2144.38	2090.1	2128.6	1853.73	1845.53	2005.63	2105.5	2178.39	2195.01	2121.18	2316.75	2281.55	2183.78
0.26389	1919.43	2059.48	2247.33	2361.08	2405.88	2247.53	2092.19	2036.54	1808.27	1964.33	2063.3	2158.92	2083.8	1918.81	2137.65	2008.78	1815.69	1859.36	2067.64	2177.16	2108.34	2160.39	1883.4	1864.26	2046.01	2124.67	2214.81	2223.05	2142.5	2359.72	2327.11	2222.18
0.27083	1937.96	2101.31	2266.6	2411.54	2448.47	2307.33	2142.76	2072.43	1840.43	2004.15	2077.3	2173.9	2105.81	1961.75	2180.57	2048.48	1840.47	1879.64	2088.95	2223.91	2136.51	2210.54	1929.87	1899.33	2066.68	2167.25	2252.56	2273.23	2162.76	2405.7	2371.09	2267.2
0.27778	1975.71	2123.87	2296.84	2441.58	2503.66	2348.25	2164.9	2099.49	1878.96	2051.74	2111.18	2205.47	2163.89	2011	2218.96	2089	1871.93	1917.67	2129.87	2251.56	2165.96	2256.13	1978.8	1931.52	2118.5	2220.53	2293.57	2303.62	2201.48	2464.97	2421.46	2319.51
0.28472	2005.06	2168.42	2328.25	2505.05	2560.71	2408.24	2211.78	2144.03	1911.03	2092.47	2150.49	2244.61	2201.42	2049.31	2273.69	2136.6	1902.07	1942.9	2159.59	2312.62	2206.49	2318.74	2026.72	1966.01	2144.57	2254.26	2332.53	2356.05	2236.85	2515.45	2485.28	2352.69
0.29167	2042.38	2203.13	2374.77	2579.44	2630.61	2457.15	2277.12	2178.48	1935.93	2158.05	2173.49	2279.09	2251.99	2128.6	2338.4	2185.92	1947.26	1981.38	2198.88	2369.16	2243.93	2371.58	2089.65	2001.09	2207.98	2291.6	2370.11	2402.7	2279.77	2579.72	2543.4	2421.45
0.29861	2089.42	2260.1	2413.99	2623.49	2690.25	2536.76	2310.26	2227.74	1980.08	2202.98	2214.71	2320.07	2317.46	2186.84	2402.63	2241.96	1995.31	2030.96	2246.97	2414.61	2280.85	2435.14	2140.39	2060.87	2253.02	2355.3	2428.41	2459.76	2323.05	2660.18	2614.76	2489.07
0.30556	2131.74	2298.46	2463.15	2691.86	2754.76	2601.19	2376.78	2299.37	2022.12	2255.55	2256.78	2381.83	2363.12	2268.98	2446.02	2286.91	2036.56	2060.73	2300.21	2486.14	2318.93	2488.58	2204.7	2108.6	2311.86	2402.55	2502.2	2509.8	2372.93	2724.69	2685.43	2550.69
0.3125	2184.05	2361.08	2530.98	2764.97	2842.89	2688.76	2431.14	2355.34	2082.44	2337.29	2317.62	2428.95	2434.86	2341.77	2524.4	2353.65	2091.12	2112.12	2337.39	2552.41	2378.22	2560.07	2267.76	2161.97	2386.7	2468.76	2544.65	2579.96	2433.53	2801.55	2766.79	2614.16
0.31944	2244.25	2430.99	2583.38	2828.24	2928.69	2761.79	2508.45	2421.1	2119.77	2393.59	2372.39	2489.36	2506.02	2427.36	2595.25	2411.99	2145.54	2150.21	2392.36	2607.6	2425.65	2650.06	2333.36	2212.94	2451.99	2546.37	2632.59	2647.92	2488.47	2878.83	2849.25	2706.8
0.32639	2303.66	2497.86	2660.34	2916.31	3004.35	2841.67	2567.05	2484.93	2169.95	2458.49	2409.36	2530.94	2569.08	2510.41	2671.88	2494.33	2207.54	2205.43	2451.54	2702.3	2506.12	2713.03	2423.23	2271.87	2510.35	2610.77	2701.45	2725.79	2551.67	2954.76	2922.67	2775.36
0.33333	2363.91	2568.47	2728.48	3004.94	3085.58	2920.94	2637.05	2543.58	2230.28	2544.32	2465.61	2593.73	2635.31	2598.14	2767.78	2569.71	2259.61	2273.51	2500.36	2781.75	2556.77	2801.37	2486.28	2335.74	2607.34	2676.27	2773.53	2787.74	2632.63	3054.44	3003.09	2872.08
0.34028	2443.29	2638.39	2794.52	3090.78	3170	3034.22	2712.38	2632.08	2285.45	2612	2537.07	2673.32	2709.21	2700.68	2845.6	2625.74	2318.94	2329.68	2565.68	2861.29	2614.82	2884.01	2569.5	2416.04	2692.27	2739.34	2851.25	2878.8	2683.59	3160.94	3107.62	2947.18
0.34722	2508.22	2702.01	2859.82	3175.98	3272.08	3108.49	2778.24	2689.83	2344.46	2699.05	2601.25	2721.51	2799.39	2794.78	2930.86	2719.81	2394.17	2382.76	2627.76	2939.61	2695.23	2964.08	2659.26	2474.48	2772.98	2831.6	2934.72	2955.81	2765.35	3240.9	3198.01	3035.56
0.35417	2585.38	2786.59	2949.43	3261.97	3375.95	3235.28	2874.72	2757.94	2408.61	2762.28	2656.72	2805.36	2866.59	2884.98	2995.61	2804.11	2457.26	2441.9	2682.03	3009.88	2758.95	3041.74	2732.02	2551.32	2876.26	2902.96	3006.86	3040.74	2840.17	3328.17	3289.14	3120.5
0.36111	2653.35	2870.47	3015.6	3339.5	3456.71	3328.79	2946.85	2822.87	2457.4	2847.42	2717.3	2859.86	2937.83	2984.56	3100.71	2865.22	2510.56	2505.23	2765.74	3099.93	2820.99	3138.26	2808.16	2605.57	2960.43	2990.26	3108.2	3130.64	2915.25	3436.47	3396.3	3231.71
0.36806	2727.08	2935.11	3099.62	3443.22	3549.11	3401.19	3008.88	2908.48	2525.32	2932.06	2790.67	2944.44	3017.55	3066.21	3192.04	2963.67	2585.64	2563.27	2819.74	3186.18	2915.24	3210.99	2893.16	2672.34	3049.69	3085.53	3207.4	3216.62	2995.75	3556.68	3475.64	3324.15
0.375	2818.72	3017.95	3187.32	3528	3657.15	3504.19	3090.13	2980.98	2603.16	3014.57	2865.44	3020.14	3095.74	3181.1	3280.33	3040.93	2653.73	2629.84	2893.51	3270.06	2979.13	3316.53	2965.6	2754.31	3138.47	3145.9	3295.16	3306.91	3057.06	3641.11	3583.16	3427.88
0.38194	2892.19	3110.37	3264.07	3623.02	3734.9	3597.33	3175.65	3051.25	2659.26	3087.24	2921.33	3082.35	3170.63	3247.36	3360.86	3122.23	2711.27	2697.24	2964.27	3353.96	3053.53	3381.6	3054.96	2830.36	3235.8	3244.85	3378.77	3383.87	3152.66	3754.77	3688.81	3525.61
0.38889	2964.52	3186.23	3344.92	3726.71	3830.09	3702.95	3245.6	3129.46	2738.49	3178.91	3017.45	3156.94	3253.26	3346.78	3459.19	3202.46	2798.86	2759.19	3047.56	3430.25	3135.14	3458.82	3137.31	2892.81	3348.05	3332.18	3470.64	3472.2	3222.02	3840.86	3763.07	3593.18
0.39583	3059.24	3271.05	3448.15	3807.32	3927.93	3807.22	3331.1	3207.86	2797.97	3258.32	3072.27	3244.84	3352.2	3439.33	3539.83	3293.58	2846.79	2812.2	3107.01	3529.44	3217.76	3548.49	3224.93	2973.03	3427.49	3420.46	3567.19	3569.43	3306.58	3938.22	3868.32	3703.66
0.40278	3133.83	3353.83	3512.47	3897.55	4013.95	3906.96	3404.81	3284.17	2869.07	3322.09	3145.63	3296.94	3405.14	3490.02	3614.47	3371.54	2917.22	2881.88	3167.66	3597.69	3273.96	3624.41	3298.94	3037.52	3515.04	3501.9	3640.54	3661.27	3382.41	4047.27	3953.36	3806.73
0.40972	3199.53	3433.02	3585.9	3979.7	4104.01	3990.66	3484.33	3352.55	2928.73	3413.26	3209.61	3362.23	3479.44	3596.42	3717.05	3457.47	2989.05	2947.86	3231.47	3678.38	3341.04	3693.28	3377.85	3107.46	3616.72	3590.66	3736.01	3745.72	3459.32	4151.4	4053.85	3881.71
0.41667	3275.49	3516.1	3676.78	4065.07	4191.19	4085.53	3541.8	3425.1	2977.97	3466.13	3280.61	3446.66	3555.51	3664.63	3775.83	3532.5	3045.86	2995.13	3295.79	3758.36	3433.74	3775.85	3442.31	3176.47	3709.46	3644.34	3817.21	3822.92	3542.55	4231.48	4145.05	3981.86
0.42361	3349.69	3578.75	3739.64	4146.79	4272.36	4186.44	3630.31	3485.84	3045.61	3530.79	3340.78	3500.96	3615.82	3720.91	3843.81	3600.86	3102.82	3053.26	3364.19	3823.72	3482.02	3835.13	3510.43	3246.02	3800.93	3741.11	3903.76	3903.46	3604.59	4320.43	4226.81	4060.22
0.43056	3434.03	3658.11	3824.4	4209.56	4353.93	4264.24	3688.05	3546.89	3085.84	3591.32	3399.03	3546.88	3688.07	3817.53	3935.37	3669.35	3159.52	3121.45	3417.51	3884.44	3570.49	3894.82	3598.22	3326.95	3904.86	3813.15	3967.38	3983.18	3673.18	4419.27	4310.68	4140.24
0.4375	3497.27	3707.63	3890.2	4289.49	4405.93	4336.5	3750.96	3629.49	3154.19	3673.75	3463.3	3627.79	3740.58	3889.09	4006.07	3734.52	3233.58	3163.3	3466.21	3949.82	3614.47	3976.12	3648.61	3368.93	3961.98	3903.69	4058.88	4053.77	3739.59	4488.02	4383.9	4212.81
0.44444	3572.26	3782.25	3969.25	4358.52	4498.02	4431.21	3825.99	3678.59	3205.53	3735.2	3505.1	3675.73	3816.57	3926.28	4064.92	3808.66	3285.8	3215.57	3522.25	4010.53	3677.72	4031.23	3710.29	3434.02	4050.86	3952.49	4139.33	4122.66	3818.38	4588.66	4481.61	4286.87
0.45139	3635.33	3852.01	4004.18	4425.72	4563.39	4502.5	3874.37	3733.74	3234.25	3771.56	3570.56	3725.48	3862.26	4000.65	4119.79	3868.92	3334.66	3259.01	3580.81	4076.15	3735.9	4070.8	3790.64	3472.82	4131.02	4020.82	4194.65	4199.24	3875.43	4653.69	4532.67	4341.17
0.45833	3705.44	3908.58	4099.08	4502.71	4597.23	4560.42	3920.59	3786.88	3303.49	3834.14	3626.39	3770.74	3920.89	4062.68	4158.86	3926.1	3382.47	3296.66	3630.54	4123.66	3800.85	4116.24	3827.35	3527.43	4222.95	4094.14	4261.05	4246.77	3918.27	4742.5	4616.31	4423.85
0.46528	3768.04	3974.17	4133.89	4548.03	4670.28	4635.98	3985.24	3832.35	3336.73	3865.27	3662.7	3829.51	3975.23	4089.95	4200.21	3964.23	3408.81	3338.84	3650.87	4182.89	3846.8	4168.57	3889.5	3567.66	4293.01	4158.96	4320.66	4327.88	3991.04	4766.18	4680.31	4488.8
0.47222	3806.89	4014.75	4204.77	4608.93	4717.9	4687.67	4007.95	3860.8	3375.78	3919.97	3694.93	3850.77	4008.63	4148.78	4261.65	4006.75	3455.28	3377.69	3689.17	4230.08	3896.09	4211.19	3946.22	3598.11	4340.5	4210.5	4363.44	4371.78	4031.94	4843.5	4716.78	4534.02
0.47917	3872.27	4074.86	4224.5	4676.48	4781.38	4747.83	4042.81	3902.33	3404.4	3971.87	3731.11	3884.82	4038.87	4177.39	4292.85	4049.36	3489.68	3407.61	3739.41	4261.43	3931.56	4261.6	3973.97	3646.94	4413.8	4246.74	4427.76	4420.82	4072.92	4903.38	4769.3	4596.6
0.48611	3920.62	4109.86	4269.17	4713.95	4811.45	4789.63	4099.06	3948.32	3415.33	3986.86	3773.93	3921.99	4089.3	4229.03	4315.56	4090.28	3521.48	3433.39	3745.99	4298.32	3973.08	4302.03	4027.53	3662.2	4483.73	4291.65	4473.35	4456.1	4120.91	4945.96	4828.71	4633.67
0.49306	3955.49	4145.2	4321.44	4752.1	4844.63	4843.58	4118.96	3969.12	3458.11	4041.82	3784.91	3950.97	4111.42	4221.68	4372.76	4128.71	3540.87	3465.8	3772.45	4326.9	4001.67	4304.77	4060.91	3705.57	4522.05	4344.1	4511.58	4505.4	4155.48	4991.11	4855.54	4672.17
0.5	3994.2	4184.11	4345.74	4781.73	4872.36	4870.38	4166.56	3996.95	3477.3	4052.47	3815.55	3967.52	4149.66	4257.96	4383.96	4155.93	3567.3	3477.07	3797.55	4351.41	4011.52	4351.26	4095.57	3727.01	4560.03	4363.78	4545.09	4535.31	4175.05	5012.87	4893.78	4709.82
0.50694	4045.9	4205.93	4371.2	4802.04	4909.32	4907.94	4187.03	4021.53	3488.43	4067.96	3836.92	3989.64	4148.44	4283.26	4383.12	4170.26	3581.87	3488.31	3819.7	4372.33	4025.07	4357.73	4106.9	3747.58	4595.4	4402.58	4575.3	4566.7	4203.37	5065.36	4936.59	4744.53
0.51389	4053.41	4241.39	4399.15	4837.84	4929.24	4931.05	4212.28	4044.33	3509.62	4094.29	3852.81	3981.25	4173.87	4307.63	4419.37	4187.7	3598.57	3523.48	3836.16	4389.25	4060.8	4370.21	4135.23	3748.86	4622.68	4407.72	4587.49	4603.03	4232.68	5096.3	4929.41	4769.62
0.52083	4090.09	4265.06	4401.78	4865.55	4945.95	4950.84	4216.84	4055.31	3527.23	4098.43	3856.78	4002.75	4198.91	4314.8	4425.74	4207.2	3614.75	3532.32	3836.22	4391.12	4075.83	4372.55	4151.47	3773.44	4646.58	4445.82	4623.77	4623.98	4246.81	5100.4	4984.07	4788.73
0.52778	4089.03	4269.08	4418.84	4871.6	4940.86	4941.18	4224.19	4051.7	3504.31	4112.53	3855.12	4003.2	4194.83	4291.6	4435.31	4192.04	3615.68	3522.38	3835.02	4398.59	4073.83	4371.88	4176.51	3773.79	4681.6	4476.02	4617.95	4621.58	4246.03	5134.7	4995.72	4789.56
0.53472	4121.61	4289.93	4408.26	4882.53	4945.54	4944.48	4254.37	4075.97	3510.07	4132.2	3857.78	3992.17	4193.99	4296.95	4426.4	4229.8	3622.52	3527.12	3822.94	4382.64	4072.93	4358.84	4170	3783.74	4697.76	4481.5	4628.82	4638.07	4272.52	5126.47	4979.99	4811.18
0.54167	4115.74	4284.42	4413.55	4878.62	4937.34	4965.42	4247.86	4072.78	3514.57	4120.48	3856.02	3993.93	4201.48	4308.14	4422.54	4201.56	3624.94	3510.1	3826.03	4407.89	4061.54	4369.26	4160.15	3769.41	4685.14	4452.7	4634.32	4638.18	4250.54	5139.81	4994.12	4792.81
0.54861	4137.42	4285.43	4400.4	4872.25	4909.51	4942.65	4243.1	4074.71	3498.42	4091.57	3838.59	3995.86	4189.19	4289.46	4409.95	4193.76	3618.31	3501.84	3813.88	4380.49	4067	4345.38	4168.55	3771.55	4705.02	4502.37	4626.82	4638.37	4259.19	5131.01	4985.56	4818.76
0.55556	4133.16	4276.39	4381.28	4868.47	4924.41	4915.02	4233.32	4051.87	3495.16	4111.15	3857.4	3967.08	4178.33	4261.02	4419.3	4185.75	3612.04	3496.89	3788.37	4361.57	4058.17	4333.16	4161.54	3759.67	4694.28	4471.29	4624.08	4628.22	4235.86	5091.97	4987.33	4819.39
0.5625	4131.72	4266.91	4376.75	4867.55	4898.76	4896.24	4233.58	4056.08	3511.35	4089.99	3804.73	3953.27	4159.91	4239.12	4379.38	4178.54	3613.12	3482.66	3778.57	4338.92	4026.62	4320.65	4155.08	3742.44	4676.94	4461	4582.35	4605.82	4219.92	5085.44	4962.9	4800.31
0.56944	4120.92	4259.78	4343.38	4827.67	4874.19	4872.69	4216.26	4042.32	3472.92	4074.12	3783.74	3930.72	4142.11	4237.52	4354.7	4167.38	3586.65	3460.74	3757.27	4320.93	4009.65	4299.87	4138.55	3713.46	4667.37	4430.99	4559.87	4609.73	4187.43	5077.77	4938.49	4778.76
0.57639	4117.54	4229.12	4319.89	4796.44	4856.47	4837.22	4193.81	4008.73	3440.15	4046.8	3766.55	3897.11	4138.3	4181.24	4348.2	4134.48	3566.87	3434.77	3717.59	4312.75	3983.06	4248.36	4109.59	3699.7	4671.59	4403.42	4544.79	4573.43	4159.23	5043.73	4921.29	4779.48
0.58333	4078.16	4203.24	4295.15	4770.82	4819.5	4817.24	4184.04	3993.34	3420.52	4017.01	3727.56	3872.3	4101.93	4172.44	4310.93	4124.62	3558.47	3417.03	3712.76	4258.11	3949.73	4226.82	4086.87	3665.59	4634.26	4386.16	4513.52	4528.23	4128.08	5022.62	4885.94	4748.91
0.59028	4062.4	4180.69	4247.64	4754.47	4774.49	4762.17	4151.26	3972.39	3379.35	3979.9	3702.15	3829.19	4074.09	4127.77	4255	4082.39	3510.36	3376.32	3653.79	4228.98	3930.96	4189.02	4063.29	3630.56	4606.35	4357.83	4452.06	4484.41	4099.6	4979.85	4840.23	4715.85
0.59722	4044.51	4166.36	4211.33	4707.1	4746.6	4724.66	4126.23	3929.61	3353.07	3965.05	3653.29	3793.35	4017.67	4083.49	4228.4	4040.24	3485	3339.69	3625.88	4192.59	3871.63	4158.52	4044.47	3590.4	4575.26	4315.81	4423.56	4454.27	4052.74	4953.79	4815.14	4687.61
0.60417	4014.87	4118.93	4183.17	4661.82	4681.95	4684.59	4077.21	3885.04	3319.15	3913.32	3600.79	3762.32	3986.72	4057.39	4185	4016.67	3439.97	3313.64	3587.07	4146.33	3838.67	4100.07	3987.74	3554.29	4518.13	4261.93	4383.01	4404.04	4004.89	4897.26	4754.65	4650.89
0.61111	3954.92	4071.98	4104.57	4630.09	4638.55	4615.1	4050.23	3848.8	3278.55	3856.67	3568.03	3711.57	3947.89	3984.84	4155.23	3962.32	3421.98	3268.33	3535.42	4106.59	3777.95	4066.83	3947.34	3500.42	4483.01	4220.87	4327.31	4353.36	3956.76	4836.46	4694.31	4595.21
0.61806	3927.53	4030.11	4042.1	4556.35	4591.82	4560.61	4008.07	3807.37	3234.28	3841.04	3508.92	3650.19	3884.26	3949.64	4087.02	3925.51	3378.03	3221.84	3471.86	4049.6	3744.21	4024.46	3919.97	3471.31	4422.59	4182.27	4256.49	4287.94	3900.48	4764.67	4645.58	4550.42
0.625	3869.84	3991.49	4015.36	4506.93	4535.98	4490.82	3957.13	3761.94	3188.09	3788.71	3462.63	3586.79	3854.73	3910.65	4033.61	3869.75	3354.3	3171.69	3427.17	3999.48	3687.22	3961.66	3858.87	3426.48	4353.86	4114.54	4199.11	4244.88	3822.91	4706.14	4570.53	4492.07
0.63194	3834.55	3942.66	3932.64	4448.57	4435.54	4433.83	3921.93	3730.69	3149.42	3733.75	3404.18	3550.85	3812.9	3829.35	3962.96	3799.87	3301.47	3113.2	3382.38	3935.63	3624.7	3890.99	3812.55	3369.8	4319.6	4073.99	4123.64	4176.02	3783.65	4651.22	4527.37	4429.74
0.63889	3774.67	3875.33	3866.74	4395.12	4398.95	4375.56	3858.12	3661.66	3096.95	3677.39	3340.53	3474.88	3734.01	3770.02	3934.59	3748.36	3243.58	3084.18	3330.2	3894.78	3555.55	3836.27	3741.94	3319.15	4237.29	4007.71	4063.94	4135.44	3716.73	4569.86	4451.56	4363.54
0.64583	3719.04	3838.47	3807.12	4344.5	4322.04	4302.75	3811.81	3610.26	3052.65	3631.36	3286.15	3437.1	3697.15	3719.62	3867.32	3701.38	3196.15	3032.28	3268.28	3821.29	3501.97	3774.13	3705.67	3262.55	4181.56	3914.16	3995.55	4051.03	3645.47	4507.47	4391.2	4296.5
0.65278	3671.22	3762.99	3737.51	4263.23	4242.99	4232.26	3757.07	3562.19	2989.06	3576.94	3221.38	3376.48	3619.79	3654.77	3788.34	3637.15	3152.45	2973.9	3210.02	3754.18	3421.59	3723.22	3635.89	3203.22	4121.08	3865.49	3925.1	3983.26	3578.22	4421.86	4297.33	4236.59
0.65972	3596.76	3709.62	3655.14	4192.36	4188	4153.19	3686.51	3491.55	2950.69	3508.12	3173.99	3307.76	3570.51	3599.53	3733.14	3594.92	3103.83	2918.21	3142.82	3704.2	3381.06	3650.79	3574.51	3130.77	4050.58	3789.04	3846.14	3917.04	3519.79	4333.42	4241.29	4153.89
0.66667	3540.5	3651.27	3591.57	4112.49	4106.1	4079.35	3624.87	3434.37	2891.79	3445.13	3104.65	3248.94	3500.92	3533.12	3669.73	3523.6	3050.38	2865	3094.02	3624.11	3310.66	3575.02	3489.17	3081.23	3968.44	3708.28	3757.21	3813.76	3433.05	4263.2	4155.8	4083.6
0.67361	3481.2	3577.89	3504.09	4039.93	4023.8	4002.47	3573.15	3377.45	2826.09	3376.95	3029.78	3181.42	3449.79	3468.49	3593.7	3444.99	2977.09	2811.94	3021.86	3562.53	3218.94	3503.43	3445.62	3001.01	3900.34	3646.47	3689.22	3750.52	3359.84	4168.56	4062	3996.61
0.68056	3413.98	3499.11	3435.79	3962.12	3939.89	3918.41	3505.58	3321.18	2773.33	3324.16	2964.48	3094.14	3360.43	3368.93	3507.11	3381.68	2923.77	2738.64	2950.17	3484.41	3172.42	3422.32	3356.04	2939.75	3827.71	3569.18	3609.99	3672.42	3294.28	4085.62	4003.76	3936.55
0.6875	3344.18	3440.19	3345.05	3901.68	3868.34	3836.58	3448.13	3255.98	2709.47	3241.28	2893.95	3039.49	3306.44	3331.3	3463.22	3316.16	2862.32	2679.12	2882.38	3409.16	3090.8	3363.12	3289.6	2883.37	3760.36	3504.99	3523.1	3610.82	3218.75	3997.6	3896.65	3866.92
0.69444	3267.87	3355.19	3272.7	3817.7	3776.1	3750.09	3377.69	3181.06	2670.9	3179.14	2827.57	2980.41	3234.92	3254.79	3378.58	3252.31	2804.91	2613.44	2809.67	3323.77	3017.22	3291.11	3230.41	2809.61	3676.7	3427.99	3446.56	3504.9	3130.74	3898.6	3813.11	3772.97
0.70139	3216.26	3308.19	3195.62	3729.81	3686.64	3658.59	3305.66	3111.61	2593.68	3119.65	2765.89	2887.4	3160.94	3161.56	3296.62	3184.98	2746.16	2564.18	2744.22	3265.4	2958.91	3211.19	3160.15	2742.39	3592.62	3362.32	3354.26	3426.15	3050.16	3804.94	3730.96	3688.94
0.70833	3122.66	3205.7	3106.53	3647.32	3610.32	3574.95	3233.62	3038.52	2536.33	3041.11	2697.32	2843.79	3089.18	3113.85	3242.06	3109.78	2672.84	2492.66	2686.26	3186.85	2875.22	3139.49	3077.01	2671.16	3515.89	3264.34	3279.11	3353.74	2972	3721.55	3652.12	3612.51
0.71528	3061.35	3138.76	3047.41	3558.07	3514.74	3495.58	3160.88	2975.16	2480.08	2977.14	2619.13	2754.72	3026.7	3034.96	3162.11	3026.76	2630.2	2433.71	2622.31	3109.07	2808.87	3075.99	3011.58	2600.47	3418.92	3180.13	3187.53	3267.51	2883.4	3614.83	3551.82	3514.61
0.72222	2992.35	3058.42	2948.26	3484.3	3452.28	3390.51	3084.33	2901.66	2414.28	2899.24	2554.97	2685.63	2952.27	2967.34	3087.99	2965.58	2564.41	2359.74	2541.31	3038.29	2732.92	2997.77	2927.35	2535.57	3341.55	3100.28	3104.95	3192.8	2816.14	3525.71	3468.93	3437.7
0.72917	2897.82	2974.47	2873.85	3403.28	3352.4	3326.39	3021.5	2837.32	2345.28	2836.5	2481.82	2623.08	2879.81	2907.48	3002.93	2883.95	2503.52	2290.11	2471.36	2969.73	2661.64	2916	2856.64	2473.57	3261.39	3030.81	3021.68	3103.08	2729.78	3435.45	3377.56	3353.39
0.73611	2840.85	2914.95	2790.54	3299.34	3259.98	3229.54	2942.61	2750.07	2297.18	2756.72	2399.44	2544.13	2807.74	2823.33	2920.58	2820.49	2432.83	2247.8	2402.66	2898.74	2584.83	2852.23	2775.11	2409.56	3179.96	2958.04	2935.36	3008.43	2664.11	3342.89	3296.22	3280.16
0.74306	2770.32	2832.6	2701.41	3228.91	3173.45	3137.7	2851.52	2674.92	2232.99	2695.4	2343.18	2465.93	2748.89	2740.25	2850.14	2747.72	2387.72	2180.11	2338.57	2804.1	2531	2767.73	2711.02	2341.53	3106.3	2877.16	2852.88	2940.56	2581.81	3258.62	3213.33	3175.74
0.75	2699.22	2761.91	2627.96	3149.04	3090.6	3066.94	2796.8	2625.5	2187.24	2615.93	2273.74	2423.34	2669.23	2683.86	2765.82	2677.42	2307.44	2133.77	2279.35	2735.13	2440.37	2680.67	2637.52	2279.89	3033.87	2792.95	2763.16	2856.34	2505.72	3170	3124.92	3106.01
0.75694	2622	2669.52	2555.16	3058.18	3010.18	2989.83	2726.87	2542.76	2129.27	2548.43	2209.6	2358.44	2600.14	2598.8	2702.51	2601.08	2258.54	2057.51	2215.95	2667.07	2377.85	2608.71	2548.32	2195.73	2948.83	2715.88	2701.54	2776.65	2444.39	3078.84	3038.39	3020.63
0.76389	2569.02	2602.33	2477.28	2978.52	2931.25	2895.57	2648.01	2486.52	2064.83	2491.92	2154.05	2287.36	2521.29	2537.73	2614.26	2537.13	2198.2	2018.1	2154.59	2599.76	2317.71	2548.24	2495.03	2152.74	2876.07	2648.21	2607.15	2708.09	2369.44	2994.92	2940.07	2945.16
0.77083	2492.81	2535.74	2423.94	2893.97	2841.88	2821.02	2581.16	2426.43	2011.58	2412.34	2090.53	2223.48	2455.09	2480.84	2554.98	2466.89	2151.17	1949.07	2088.1	2523.41	2256.15	2473.41	2415.52	2081.77	2796.63	2577.27	2534.3	2622.38	2289.89	2898.64	2854.99	2864.22
0.77778	2427.75	2458.31	2335.79	2815.63	2767.6	2746.29	2522.28	2349.71	1962.94	2348.31	2033.07	2152.34	2389.15	2408.65	2492.2	2390.7	2089.72	1888.92	2034.38	2460.84	2192.63	2392.11	2371.04	2032.33	2717.55	2508.19	2468.53	2543.73	2219.01	2815.14	2772.03	2787.94
0.78472	2353.44	2402.08	2275.77	2735.56	2682.34	2654.63	2440.06	2289.72	1902.57	2288.95	1973.59	2090.81	2327.01	2337.22	2433.23	2335.51	2031.73	1838.84	1980.39	2385.68	2141.46	2319.41	2293.16	1969.85	2633.23	2438.68	2395.18	2475.96	2164.2	2728.67	2701.66	2720.16
0.79167	2296.4	2327.21	2209.6	2660.6	2616.48	2592.71	2387.14	2218.21	1854.77	2228.6	1910.33	2035.94	2251.77	2281.23	2358.22	2262.85	1974.17	1782.1	1919.44	2328.51	2065.35	2264.48	2211.62	1916.9	2583.76	2358.09	2324.25	2418.62	2097.61	2659.88	2636.44	2624.56
0.79861	2238.13	2265.17	2136.56	2579.66	2537.01	2518.86	2309.38	2157.66	1807.06	2158.46	1854.78	1984.59	2184.1	2219.27	2287.03	2210.04	1937.28	1729.64	1860.38	2262.87	2004.09	2204.96	2157.04	1861.52	2511.33	2293.23	2260.94	2329.94	2034.38	2562.74	2553.28	2568.78
0.80556	2168.06	2191.07	2081.29	2520.02	2451.11	2440.17	2244.72	2102.42	1762.11	2100.34	1811.37	1916.93	2135.29	2157.56	2219.41	2136.53	1889.24	1688.07	1806.54	2200.34	1959.14	2127.77	2092.31	1809.92	2449.82	2220.78	2198.49	2263.41	1976.72	2498.8	2476.34	2475.54
0.8125	2123.05	2136.95	2019.97	2439.25	2399.38	2370.82	2188.42	2053.88	1709.08	2034.28	1750.28	1868.02	2073.09	2106.09	2157.84	2085.7	1834.09	1632.95	1762.98	2127.71	1897.26	2063.11	2035.15	1769.47	2376.51	2173.23	2133.13	2194.62	1916.68	2418.7	2398.85	2409.95
0.81944	2070.34	2077.55	1960.54	2389.33	2314.6	2304.35	2127.46	1992.1	1671.04	1981.77	1695.67	1809.13	2014.89	2041.24	2097.95	2025.74	1789.47	1580.79	1701.17	2072.8	1840.74	2002.76	1965.59	1704.14	2314.12	2113.27	2078.84	2146.7	1858.92	2356.44	2340.58	2350.95
0.82639	2013.62	2033.9	1894.99	2305.73	2251.19	2229.39	2080.32	1938.42	1621.2	1925.43	1657.75	1767.05	1962.77	1983.62	2030.74	1978.44	1736.46	1541.17	1659.11	2029.17	1796.91	1952.31	1915.82	1659.41	2270.59	2061.71	2009.91	2081.32	1801.85	2282.49	2264.53	2278
0.83333	1969.17	1969.58	1841.9	2236.82	2183.77	2158.69	2017.22	1878.69	1580.09	1877.89	1611.1	1712.16	1903.82	1938.56	1984.14	1915.32	1694.26	1496.24	1611.87	1965.34	1754.75	1893.84	1858.78	1622.93	2193.07	1997.89	1955.5	2027.74	1756.91	2213.16	2204.91	2208.02
0.84028	1910.21	1908.6	1797.56	2177.69	2116.01	2111.11	1969.18	1829.13	1551.34	1824.79	1564.79	1670.88	1845.43	1866.95	1924.71	1861.04	1654.79	1460.68	1570.22	1905.04	1708.05	1829.49	1806.16	1579.26	2145.42	1940.87	1896.32	1960.62	1709.74	2151.38	2149.49	2148.44
0.84722	1863.86	1863.03	1749.22	2110.39	2067.3	2046.01	1910.12	1774.31	1501.57	1777.19	1537.16	1625.87	1797.23	1836.02	1871.27	1814.3	1606.12	1417.16	1525.24	1857.33	1657.03	1779.18	1753.07	1541.47	2101.15	1900.84	1847.46	1912.78	1658.81	2090.83	2086.63	2089.81
0.85417	1809.05	1815.04	1698	2056.44	1997.06	1995.83	1865.4	1749.53	1461.34	1712.82	1483.92	1591.19	1739.36	1781.89	1835.32	1757.86	1574.13	1376.43	1493.92	1807.46	1618.52	1734.34	1709.05	1498.62	2043.01	1843.52	1793.48	1871.13	1614.64	2027.09	2022.33	2028.87
0.86111	1781.84	1759.39	1660.77	2002.4	1946.39	1953.8	1825.63	1697.4	1431.25	1672.24	1449.08	1553.43	1700.79	1715.99	1771.23	1717.23	1528.52	1341.64	1458.26	1755.95	1577.51	1683.44	1656.09	1458.51	2000.8	1812.94	1741.83	1811.21	1575.82	1966.21	1966.6	1984.68
0.86806	1732.23	1729.7	1612.46	1946.17	1896.32	1882.94	1773.21	1658.89	1394.2	1625.23	1411.88	1513.14	1650.79	1692.88	1725.89	1676.12	1500.2	1310.1	1416.11	1714.37	1541.12	1625.48	1610.27	1420.11	1944.74	1752.84	1701.7	1775.84	1533.08	1916.72	1911.12	1914.93
0.875	1695.69	1684.92	1583.86	1910.08	1842.73	1839.4	1738.91	1608.41	1375.19	1583.13	1374.52	1471.33	1605.98	1640.28	1694.59	1631.73	1464.18	1280.29	1381.43	1665.53	1506.88	1593.77	1575.21	1397.51	1902.39	1719.34	1662.25	1727.22	1493.38	1874.23	1867.94	1866.51
0.88194	1661.01	1641.6	1529.02	1847.76	1788.59	1805.89	1703.16	1579.94	1332.36	1546.65	1344.98	1437.43	1577.63	1616.76	1650.94	1592.86	1435.32	1244.19	1348.27	1624.2	1469.93	1546.8	1529.86	1363.04	1869.51	1675.51	1625.94	1678.26	1458.62	1827.53	1827.43	1818.59
0.88889	1621.91	1597.04	1493.9	1793	1752.46	1748.72	1655.68	1540.65	1303.36	1499.97	1313.16	1397.69	1514.38	1576.57	1612.39	1549.62	1408.61	1214.95	1310	1583.85	1436.19	1493.35	1491.71	1332.82	1833.71	1645.88	1594.6	1645.95	1431.35	1781.38	1762.82	1786.88
0.89583	1590.02	1565.18	1476.46	1765.16	1695.69	1700.9	1623.3	1502.34	1281.21	1461	1282.51	1377.23	1482.27	1529.88	1567.56	1506.81	1383.56	1186.24	1290.48	1548.81	1410.74	1462.88	1450.85	1303.15	1783.11	1608.72	1550.08	1616.79	1388.64	1731.66	1737.27	1727
0.90278	1556.65	1536.56	1438.53	1708.81	1655.14	1658.61	1589.28	1482.19	1257.8	1419.56	1259.09	1350.47	1449.22	1505.59	1539.31	1478.14	1355.76	1158.31	1257.29	1505.3	1367.68	1434.41	1415.25	1283.54	1745.38	1577.13	1521.74	1575.83	1354.69	1685.96	1687.29	1696.13
0.90972	1529.75	1499.68	1408.24	1679.5	1610.97	1624.75	1554.85	1452.57	1220.86	1397.54	1237.83	1320.39	1415.55	1454.43	1500.32	1434.75	1330.93	1135.14	1233.44	1479.8	1352.95	1394.18	1395.09	1252.62	1724.41	1530.5	1490.98	1551.44	1336.66	1645.28	1646.13	1654.22
0.91667	1490.23	1477.05	1386.28	1641.84	1577.36	1586.79	1528.68	1418.99	1203.16	1363.82	1214.84	1288.84	1379.81	1435.93	1472.62	1404.03	1307.74	1110.31	1214.51	1441.55	1327.54	1362.54	1362.08	1237.51	1697.51	1507.1	1469.09	1512.44	1310.36	1610.69	1606.86	1609.36
0.92361	1463.72	1446.66	1360.52	1597.47	1546.48	1557.51	1506.02	1400.76	1188.82	1321.43	1185.83	1265.28	1344.22	1403.18	1438.17	1376.46	1292.15	1085.47	1193.91	1418.83	1302.35	1334.79	1317.23	1211.71	1667.72	1494.32	1434.48	1484.79	1285.35	1581.32	1582.18	1591.42
0.93056	1453.86	1429.27	1329.22	1567.56	1504.55	1519.71	1477.85	1371.37	1170.49	1300.89	1172.11	1235.5	1323.1	1365.58	1407.5	1352.09	1263.8	1071.28	1170.94	1383.76	1276.27	1299.56	1297.12	1202.77	1643.11	1460.6	1414.64	1473.34	1259.38	1549.36	1538.12	1553.97
0.9375	1423.93	1405.01	1312.56	1538.33	1464.64	1501.03	1455.09	1359.2	1148.8	1273.53	1149.59	1235.68	1298.42	1350.91	1389.48	1320.31	1250.56	1052.79	1156.81	1363.55	1262	1270.96	1278.71	1179.82	1614.71	1438.59	1398.84	1438.78	1245.16	1517.81	1512.51	1525.11
0.94444	1407.92	1380.99	1298.23	1500.21	1445.73	1470.27	1443.13	1332.99	1133.48	1245.98	1142.13	1207.83	1272.12	1314.49	1359.58	1299.83	1238.52	1027.41	1137.39	1337.44	1251.08	1238.73	1237.94	1164.6	1603.72	1421.22	1373.59	1422.56	1226.57	1490.75	1493.66	1486.93
0.95139	1389.85	1380.14	1277.3	1479.15	1412.3	1447.49	1417.78	1311.45	1115.79	1226.22	1127.17	1200.86	1250.19	1292.05	1347.41	1274.33	1222.2	1010.53	1122.58	1309.42	1232.43	1222.72	1215.65	1156.33	1576.85	1401.32	1365.61	1397.14	1213.11	1466.94	1463.23	1461.31
0.95833	1378.45	1352.69	1255.67	1458.44	1386.8	1427.79	1403.43	1296.96	1109.25	1206.79	1107.86	1184.76	1224.05	1288.46	1317.91	1260.92	1210.17	999.454	1110.64	1300.8	1218.42	1197.34	1195.82	1144.25	1565.67	1390.29	1344.84	1379.98	1199.3	1439.52	1435.73	1438.71
0.96528	1371.11	1343.44	1255.9	1432.83	1366.99	1398.9	1393.02	1290.95	1097.68	1185.2	1091.84	1179.28	1196.3	1253.98	1299.25	1231.1	1199.42	984.995	1095.41	1273.41	1208.69	1179.31	1181.25	1137.95	1552.67	1368.33	1322.38	1366.44	1174.48	1422.82	1410.02	1413.87
0.97222	1352.83	1346.05	1240.94	1409.58	1346.85	1384.67	1371.88	1274.53	1090.97	1162.19	1083.66	1157.36	1186.02	1241.41	1285.58	1223.34	1186.99	971.462	1083.43	1261.81	1199.64	1155.2	1151.58	1128.2	1529.07	1357.08	1320.19	1363.49	1169.2	1408.88	1389.95	1389.7
0.97917	1342.38	1331.33	1223	1401.61	1324.06	1357.53	1371.58	1258.87	1071.92	1143.86	1086.95	1142.86	1166.57	1228.05	1277.95	1203.73	1182	970.442	1073.4	1246.38	1186.46	1139.83	1136.32	1123.34	1522.77	1346.61	1315.51	1343.4	1158.41	1381.18	1384.58	1373.88
0.98611	1335.39	1320.31	1219.88	1376.74	1310.29	1346.52	1353.69	1247.9	1072.02	1127.24	1077.01	1143.83	1150.7	1208.62	1242.87	1188.58	1173.53	947.231	1078.38	1236.95	1182.77	1129.98	1133.67	1118.3	1526.77	1341.77	1309.53	1338.82	1154.38	1375.84	1363.51	1365.02
0.99306	1328.11	1316.32	1220.85	1360.38	1290.85	1332.32	1351.18	1253.77	1066.05	1116.8	1071.46	1137.08	1138.75	1183.23	1246.99	1169.95	1165.52	955.671	1070.56	1225.02	1171.26	1103.37	1114.15	1111.1	1511.12	1337.73	1297.18	1331.04	1146.84	1364.04	1344.63	1349.63
1	1322.85	1310.58	1215.53	1343.56	1279.45	1328.82	1351.72	1247.58	1064.59	1102.75	1068.37	1129.27	1124.44	1181.53	1228.56	1160.25	1162.5	949.782	1064	1209.92	1170.18	1104.46	1113.33	1110.69	1511.84	1341.88	1294.76	1323.29	1148.88	1357.77	1337.54	1331.73
1.00694	1326.98	1305.92	1209.82	1329.04	1269.93	1306.26	1344.22	1242.89	1056.42	1091.3	1066.3	1129.2	1107.21	1177.25	1221.52	1157.76	1169	942.904	1062.03	1191.8	1168.55	1088.46	1099.86	1106.63	1504.7	1329.25	1290.99	1322.13	1145.34	1346.13	1321.89	1320.58
1.01389	1328.81	1317.76	1212.49	1312.63	1261.8	1310.04	1347.52	1242.33	1054.88	1083.9	1063.72	1127.43	1096.67	1163.33	1220.03	1145.53	1170.26	939.416	1063.04	1191.92	1177.26	1076.8	1096.31	1113.37	1503.85	1330.39	1300.13	1324	1145.03	1333.45	1326.19	1313.29
1.02083	1328.7	1329.14	1216.96	1311.7	1256.02	1302.94	1343.56	1242.92	1061.25	1068.55	1073.5	1135.09	1096.56	1166.97	1213.06	1137.07	1172.34	936.851	1063.92	1188.68	1180.17	1069.22	1082.71	1114.72	1509.6	1339.01	1299.24	1326.01	1145.38	1328.72	1308.91	1304.16
1.02778	1341.09	1327.71	1228	1306.07	1241.43	1297.95	1347.01	1232.97	1066.73	1075.49	1075.42	1131.6	1089.49	1147.81	1205.56	1135.38	1175.28	931.592	1072.43	1182.57	1191.47	1063.28	1084.29	1122.94	1502.11	1337.23	1304.72	1334.43	1141.4	1335.14	1313.98	1294.6
1.03472	1342.84	1331.35	1232.18	1306.15	1235.11	1306.47	1357.12	1245.73	1068.03	1067.72	1083	1134.49	1088.01	1141.93	1207.12	1129.47	1187.07	937.583	1063.36	1177.55	1186.46	1055.45	1074.4	1131.88	1516.65	1349.65	1312.65	1332.01	1155.57	1317.36	1312.12	1293.23
1.04167	1342.11	1340.57	1242.46	1289.45	1236.28	1288.67	1370.18	1245.54	1075.53	1064.3	1083.01	1148.92	1084.03	1143.81	1207.89	1122.82	1191.36	935.338	1087.43	1175.28	1199.37	1054.22	1072.36	1135.14	1518.44	1353.46	1322.47	1336.88	1163.34	1323.41	1311.62	1295.14
1.04861	1352.86	1338.76	1244.28	1289.35	1234.16	1290.02	1372.44	1257.81	1082.15	1056.59	1089.76	1147.39	1074.18	1150.59	1214.05	1127.87	1197.44	945.488	1089.6	1181.06	1205.48	1060.8	1071.25	1146.94	1540.55	1357.68	1335.77	1353.82	1167.9	1339.87	1310.78	1299.52
1.05556	1375.65	1363.1	1258.27	1293.55	1250.19	1287.81	1383.65	1271.83	1088.53	1066.64	1106.79	1156.85	1075.6	1146.37	1213.28	1131.64	1218.29	955.535	1088	1186.88	1222.25	1059.68	1070.31	1161.18	1548.03	1375.49	1348.59	1355.98	1170.72	1333.79	1321.98	1299.1
1.0625	1398.67	1381	1272.72	1302.15	1248.92	1305.01	1402.93	1279.34	1091.04	1065.77	1121.37	1177.54	1077.7	1149.73	1222.05	1133.24	1229.27	948.018	1110.13	1198.12	1231.06	1056.52	1071.72	1178.93	1556.16	1380.84	1366.05	1369.81	1199.12	1346.41	1320.38	1310.28
1.06944	1406.79	1393.75	1291.62	1311.48	1240.69	1318.45	1415.58	1294.03	1108.95	1059.81	1136.63	1197.28	1086.28	1144.44	1224.98	1133.81	1251.56	961.144	1125.89	1195.39	1244.79	1060.72	1070.4	1191.37	1578.73	1401.27	1386.67	1400.81	1209.61	1355.14	1328.83	1309.18
1.07639	1423.15	1412.21	1301.97	1311.83	1259.69	1325.98	1443.93	1319.05	1114.58	1072.43	1150.87	1207.19	1090.49	1156.85	1236.71	1144.61	1264.79	971.949	1141.49	1188.07	1276.58	1071.09	1078.63	1208.98	1600.96	1417.67	1391.57	1413.57	1222.22	1373.01	1339.76	1318.61
1.08333	1450.88	1426.91	1332.81	1315.59	1254.07	1337.52	1463.71	1338.44	1134.79	1073.06	1160.31	1222.28	1098.58	1169.49	1250.07	1155.43	1274.15	983.929	1152.95	1208.2	1289.89	1078.13	1083.84	1226.59	1621.8	1439.32	1422.79	1425.93	1239.97	1383.66	1350.38	1334.72
1.09028	1480.72	1456.72	1350.93	1330.45	1275.75	1350.27	1485.23	1345.27	1151.54	1089.61	1182.99	1243.92	1108.56	1175.66	1251.05	1157.15	1298.85	997.228	1171.72	1224.66	1310.08	1084.84	1084.8	1251.17	1640.39	1465.41	1441.88	1444.5	1266	1393.63	1370.45	1345.63
1.09722	1506.07	1479.5	1372.19	1347.09	1272.71	1353.69	1504.9	1369.81	1170.44	1089.79	1203.52	1262.54	1123.01	1180.93	1273.53	1172.66	1324.56	998.594	1190.71	1234.8	1319.16	1093.62	1103.89	1268.7	1670.54	1495.95	1473.01	1478	1277.21	1406.48	1382	1351.96
1.10417	1519.72	1511.37	1407.69	1355.95	1291.03	1374.51	1534.1	1392.44	1193.47	1111.85	1224.98	1284.7	1133.65	1197.99	1288.53	1181.83	1338.56	1020.56	1214.28	1246.08	1353.29	1095.21	1101.9	1294.57	1699.9	1512.62	1496.87	1512.32	1311.46	1422.83	1397.82	1363.91
1.11111	1565.15	1535.38	1424.23	1365.09	1299.33	1387.89	1561.68	1420.14	1202.01	1108.34	1244.52	1309.57	1150.12	1202.93	1302.42	1191.2	1364.76	1040.75	1232.56	1256.87	1383.05	1120.57	1120.05	1310.76	1722.86	1550.33	1521.26	1528.71	1324.38	1447.43	1423.11	1385.65
1.11806	1586.57	1561.95	1457.44	1384.06	1324.55	1409.04	1595.1	1443.95	1226.06	1124.29	1274.27	1322.38	1157.59	1224.26	1324.47	1226.16	1395.9	1053.49	1258.39	1279.99	1404.39	1125.01	1129.54	1355.56	1759.85	1571.76	1563.41	1560.86	1349.93	1471.04	1428.77	1405.52
1.125	1626.35	1580.71	1495.18	1407.35	1344.03	1443.49	1634.48	1470.21	1250.73	1147.79	1305.48	1352.52	1181.73	1228.79	1342.59	1229.15	1418.7	1072.73	1280.98	1306.78	1438.45	1143.82	1144.85	1366.71	1781.37	1607.01	1583.13	1586.7	1395.53	1496.54	1461.77	1417.31
1.13194	1658.09	1623.62	1516.1	1421.55	1360.28	1454.85	1656.01	1502.93	1271.13	1167.96	1326.94	1388.16	1189.79	1245.63	1358.76	1250.83	1444.93	1080.38	1313.98	1324.18	1462.73	1160.86	1163.37	1399.95	1818.34	1646.49	1618.69	1628.09	1421.57	1521.31	1495.97	1447.1
1.13889	1698.94	1664.25	1561.24	1439.82	1385.93	1481.47	1704.14	1536.1	1303.03	1181.31	1356.49	1410.66	1210.77	1270.01	1385.46	1265.58	1486.85	1116.91	1332.7	1339.33	1493.97	1173.76	1173.66	1434.8	1847.56	1674.81	1654.78	1650.9	1451.07	1546.77	1511.5	1477.03
1.14583	1739.14	1695.27	1591.93	1478.04	1413.76	1501.05	1732.3	1563.37	1326.97	1196.08	1386.45	1444.69	1240.9	1294.44	1413.92	1289.7	1506.2	1136.66	1359.25	1362.59	1524.1	1211.11	1190.57	1460.77	1889.14	1702.56	1692.84	1693.67	1492.14	1565.47	1545.07	1496.6
1.15278	1782.5	1725.21	1627.51	1502.25	1441.43	1544.29	1775.46	1603.11	1352.79	1231.54	1409.96	1478.02	1259.11	1307.26	1430.77	1313.38	1548.9	1153.3	1395.99	1396.47	1561.99	1235.83	1219.14	1494.42	1927.85	1753.41	1738.35	1727.96	1524.42	1611.19	1566.46	1523.01
1.15972	1821.17	1772.42	1665.93	1521.57	1461.82	1565.23	1817.1	1628.95	1377.56	1242.65	1443.18	1502.87	1281.8	1327.31	1468.03	1333.12	1580.6	1176.16	1431.79	1412.4	1593.52	1253.16	1226.73	1535.58	1965.53	1782.27	1772.5	1765.55	1552.81	1634.41	1603.21	1549.91
1.16667	1870.47	1800.51	1713.41	1553.99	1496.25	1601.77	1853.01	1674.37	1412.56	1274	1498.77	1539.3	1303.11	1354.33	1502.29	1361.03	1605.46	1214.16	1461.06	1439.52	1634.37	1266.54	1255.01	1552.16	1992.98	1827.41	1804.03	1799.3	1595.02	1664.37	1632.64	1576.05
1.17361	1926.27	1835.5	1754.51	1587.98	1523.77	1622.07	1902.28	1715.97	1437.91	1288.84	1509.69	1581.42	1341.25	1370.26	1520.82	1391.61	1657.9	1233.84	1494.1	1465.75	1665.29	1299.43	1278.24	1608.29	2045.46	1872.69	1857.27	1858.59	1631.74	1688.36	1667.35	1625.2
1.18056	1964.39	1883.29	1798.1	1608.94	1556.94	1669.27	1945.14	1738.92	1471.83	1312.09	1553.73	1613.37	1368.3	1403.07	1548.93	1413.98	1683.97	1261.92	1529.47	1502.2	1715.1	1335.83	1293.33	1630.48	2084.26	1913.53	1898.09	1893.6	1674.72	1736.42	1711.11	1653.34
1.1875	2009.19	1929.79	1841.41	1647.06	1600.1	1707.03	2000.1	1793.95	1500.23	1343.58	1593.77	1656.11	1390.46	1431.41	1587.65	1446.79	1717.91	1293.61	1569.56	1526.89	1747.29	1353.49	1327.48	1675.52	2135.81	1964.04	1936.81	1929.8	1712.39	1772.81	1739.93	1676.89
1.19444	2064.8	1974.34	1895.09	1690.68	1624.33	1731.78	2042.92	1840.09	1538.99	1371.12	1633.45	1688.38	1422.6	1455.72	1619.13	1472.1	1751.82	1322.94	1604.75	1562.36	1785.02	1385.04	1356.04	1711.24	2166.26	2006.41	1978.91	1980.9	1748.98	1813.06	1786.79	1720.74
1.20139	2107.53	2013.7	1938.47	1735.93	1665.57	1779.55	2091.09	1870.24	1572.93	1405.76	1664.47	1727.9	1456.97	1479.79	1649.99	1513	1799.17	1345.35	1645.79	1592.72	1839.09	1420.5	1373.26	1753.15	2218.58	2043.05	2027.03	2013.08	1792.08	1853.91	1816.37	1761.81
1.20833	2160.89	2055.55	1993.68	1765.87	1707.67	1810.91	2130.45	1921.41	1606.96	1424.14	1705.58	1772.1	1491.27	1516.75	1687.27	1536.17	1839.91	1386.16	1671.55	1627.23	1868.84	1460.32	1399.81	1783.04	2256.84	2107.91	2072.54	2066.29	1833.28	1895.73	1858.8	1798.82
1.21528	2212.55	2103.17	2039.39	1810.72	1750.36	1847.96	2182.5	1958.3	1642.63	1456.23	1751.06	1806.62	1522.53	1553.12	1723.42	1572.63	1880.58	1403.28	1717.49	1662.46	1920.26	1495.22	1421.21	1830.53	2305.52	2137.26	2108.72	2120.06	1873.21	1935.75	1907.24	1844.68
1.22222	2254.7	2154.24	2082.22	1840.5	1782.23	1892.08	2229.33	2007.67	1672.29	1503.37	1784.66	1849.06	1560.01	1576.8	1754.78	1604.93	1926.34	1449.68	1761.11	1688.57	1960.35	1519.56	1458.26	1869.99	2352.47	2187.98	2156.01	2179.18	1928.49	1971.86	1958.04	1873.32
1.22917	2299.33	2192.19	2128.08	1891.61	1832.13	1913.82	2295.68	2060.84	1709.47	1535	1826.73	1876.02	1601.54	1612.02	1792.72	1641.96	1965.91	1475.77	1794.29	1722.01	1997	1553.71	1484.07	1921.1	2391.08	2234.29	2208.8	2195.39	1972.08	2006.59	1987.56	1917.32
1.23611	2353.31	2233.1	2176.53	1932.4	1872.1	1964.54	2331.32	2101.01	1746.96	1565.39	1870.81	1924.25	1632.79	1643.37	1830.87	1677.72	2004.7	1501.61	1838.42	1755.64	2038.1	1600.18	1520.18	1960.4	2433.11	2288.73	2249.66	2249.92	2015.6	2044.95	2043.35	1964.06
1.24306	2393.27	2285.11	2224.95	1966.34	1914.58	2015.22	2384.47	2149.58	1778.27	1597.51	1903.41	1960.61	1676.39	1676.93	1877.93	1715.3	2036.13	1542.65	1878.16	1803.13	2093.38	1630.11	1549.12	1991.18	2475.1	2329.81	2309.96	2299.7	2062.89	2102.27	2077.96	1997.99
1.25	2451.36	2323.69	2277.42	2013.1	1956.23	2064.65	2441.97	2192.29	1823.57	1637.76	1944.23	1995.35	1708.4	1706.1	1918.09	1749.92	2077.18	1572.75	1922.33	1828.82	2121.36	1673.3	1582.85	2032.92	2530.81	2378.85	2344.73	2343.78	2113.37	2139.99	2124.1	2044.98
1.25694	2496.29	2369.35	2327.83	2062.81	2014.13	2087.26	2482.53	2244.36	1854.58	1678.23	1997.41	2041.03	1749.16	1739.7	1947.56	1787.63	2120.24	1610.29	1949.15	1864.72	2177.51	1713.23	1610.45	2072	2573.78	2420.56	2383.6	2389.15	2147.92	2197.28	2179.11	2084.24
1.26389	2542.11	2421.58	2371.5	2101.24	2053.46	2144.31	2525.32	2276.02	1887	1718.68	2026.45	2073.45	1796.59	1781.34	1989.01	1824.82	2153.23	1647.43	1980.95	1906.14	2214.63	1743.29	1646.34	2109.04	2603.67	2473.75	2424.18	2439.79	2193.73	2236.52	2219.34	2138.62
1.27083	2580.78	2467.1	2421.07	2141.67	2100.78	2177.32	2588.22	2331.58	1923.28	1754.28	2083.13	2116.15	1833.94	1808.99	2021.38	1851.77	2192.89	1663.34	2039.53	1935.96	2260.43	1770.73	1671.35	2150.56	2653.69	2518.97	2464.05	2491.93	2231.03	2272.48	2257.2	2164.11
1.27778	2644.54	2512.68	2467.55	2190.53	2153.06	2219.88	2628.58	2375.22	1957.48	1783.9	2102.3	2164.13	1868.86	1847.54	2071.05	1903.5	2237.06	1703.01	2071.92	1963.94	2294.96	1814.66	1712.63	2188.29	2701.66	2562.57	2502.85	2539.59	2262.79	2310.92	2303.84	2223.38
1.28472	2670.71	2538.94	2516.85	2232.37	2196.93	2263.42	2670.29	2420.95	1994	1823.33	2144.49	2193.24	1899.34	1871.83	2100.84	1945.5	2269.85	1727.1	2108.52	2009.72	2331.18	1844.7	1731.29	2217.83	2747.26	2615.19	2534.56	2570.59	2308.02	2349.23	2352.92	2264.61
1.29167	2715.45	2591.96	2556.65	2286.62	2235.09	2302.96	2707.12	2474.33	2017.29	1850.23	2181.53	2225.75	1954.99	1912.15	2131.32	1976.01	2293.55	1772.69	2142.22	2036.44	2365.02	1894.29	1768.77	2266.06	2778.63	2645.12	2576.81	2615.43	2353.76	2388.21	2394.91	2304.43
1.29861	2757.11	2629.47	2598.04	2316.56	2272.07	2338.95	2750.52	2506.14	2042.36	1891.18	2223.5	2247.59	1981.92	1942.57	2172.82	2010.01	2338.66	1790.97	2166.72	2065.43	2404.39	1928.33	1793.98	2278.3	2813.14	2694.71	2602.63	2658.38	2395.89	2430.43	2434.63	2353.4
1.30556	2792.55	2659.51	2645.33	2355.07	2336.6	2376.27	2793.3	2557.16	2077.21	1925.63	2248.36	2293.36	2019.27	1973.88	2217.92	2050.26	2362.47	1836.1	2205.43	2095.9	2432.66	1965.98	1833.74	2321.49	2853.96	2729.75	2632.45	2694.53	2432.2	2465.34	2473.34	2393.62
1.3125	2834.36	2709.56	2689.87	2396.76	2385.68	2416.99	2831.04	2599.81	2106.82	1964.6	2284.43	2327.34	2052.71	2010.43	2243.73	2088.51	2400.57	1853.08	2238.14	2136.63	2461.06	1997.46	1850.43	2355.26	2877.36	2761.48	2682.12	2741.57	2473.11	2507.6	2517.34	2419.25
1.31944	2881.42	2734.78	2720.79	2435.78	2428.62	2464.61	2871.96	2626.47	2138.33	1988.75	2295.54	2356.29	2100.75	2035.9	2278.48	2120.23	2427.01	1887	2262.88	2169.89	2503.74	2038.21	1884.91	2382.17	2919.09	2800.84	2710.05	2775.29	2497.66	2541.4	2551.32	2462.55
1.32639	2906.64	2765.25	2745.83	2479.52	2469.95	2485.97	2904.05	2682	2143.75	2029.61	2331.02	2384.72	2123.69	2064.13	2296.09	2155	2454.56	1908.1	2303.62	2196.55	2536.48	2075.48	1918.5	2413.57	2951.68	2842.14	2728.18	2809.56	2515.77	2582.6	2588.13	2501.77
1.33333	2934.75	2798.72	2789.55	2521.87	2500.13	2532.96	2936.43	2699.68	2191.03	2064.41	2367.47	2417.46	2156.84	2099.97	2335.58	2181.27	2490.15	1934.6	2314.81	2235.71	2561.84	2108.21	1950.33	2434.5	2969.13	2881.93	2751.71	2832.99	2555.31	2606.41	2633.91	2550.91
1.34028	2958.81	2822.53	2820.38	2545.97	2546.71	2563.58	2960.23	2720.66	2207.18	2081.92	2376.12	2431.84	2194.56	2125.34	2353.31	2220.02	2499.24	1960.4	2351.68	2247.62	2588.56	2129.96	1984.75	2464.78	3009.29	2893.89	2782.52	2867.84	2573.25	2637.63	2661	2580.27
1.34722	2974.52	2853.3	2851.83	2593.28	2580.24	2611.16	2972.12	2773.91	2226.63	2120.02	2422.27	2459.03	2226.39	2148.02	2383.92	2243.71	2540.77	1982.96	2370.68	2281.52	2600.72	2162.07	1994.7	2467.23	3032.88	2918.37	2802.36	2902.51	2610.55	2675.36	2685.58	2617.62
1.35417	3005.53	2886.84	2880.24	2622.91	2621.47	2624.21	3006.91	2800.22	2254.93	2154.73	2420.52	2475.2	2248.54	2175.69	2417.16	2273.74	2551.38	2010.68	2387.61	2301.05	2620.59	2200.94	2031.96	2511.18	3061.89	2953.22	2830.94	2923.9	2629.63	2699.55	2714.4	2658.24
1.36111	3038.03	2901.44	2900.66	2634.57	2647	2645.74	3017.68	2827.13	2270.4	2172.53	2443.08	2507.57	2273.36	2197.27	2436.49	2301.54	2559.61	2020.15	2420.17	2320.36	2642.31	2229.45	2048.3	2520.39	3073.11	2970.07	2844.6	2952.5	2665.26	2725.7	2740.22	2673.23
1.36806	3055.42	2933.66	2915.25	2692.46	2688.76	2676.44	3048.18	2857.91	2284.78	2202.32	2453.28	2522.94	2309.9	2215.78	2456.41	2327.61	2578.79	2041.37	2435.98	2353.23	2662.25	2234.39	2067.2	2529.36	3094.56	2998.74	2869.68	2975.98	2682.44	2735.21	2777.11	2700.75
1.375	3081.35	2946.89	2942.54	2723.51	2710.89	2708.41	3060.37	2876.52	2309.87	2224.65	2479.65	2543.05	2330.73	2240.97	2469.56	2360.26	2607.15	2070.49	2449.97	2371.61	2682.57	2275.61	2086.39	2543.02	3120.28	3018.75	2881.31	3003.06	2686.9	2765.42	2793.04	2719.66
1.38194	3077.17	2950.54	2972.74	2733.31	2740.98	2722.42	3087.34	2909.78	2314.59	2231.44	2493.91	2565.39	2359.32	2266.87	2500.14	2377.53	2616.69	2077.84	2468.62	2392.87	2688.25	2296.8	2094.97	2556.42	3121.38	3021.26	2890.4	3012.6	2703.55	2778.45	2806.88	2745.24
1.38889	3093.33	2978.28	2982.91	2772.13	2769.38	2755.56	3089.38	2932.23	2312.26	2248.92	2498.22	2555.07	2382.34	2273.38	2510.99	2392.27	2620.13	2095.28	2471.88	2409.26	2703.85	2318	2118.29	2565.36	3138.82	3041.71	2899.96	3015.6	2708.89	2797.07	2835.68	2758.63
1.39583	3107.13	3003.72	2991.83	2789.08	2783.79	2764.72	3114.42	2940.23	2335.66	2273.9	2510.71	2597.85	2406.42	2290.28	2529.12	2412.74	2638.89	2101.78	2494.27	2435.06	2714.72	2349.04	2140.72	2580.73	3131.39	3067.32	2896.1	3038.45	2734.88	2800.98	2848.87	2788.91
1.40278	3124.07	2994.51	3008.03	2809.46	2807.92	2786.67	3112.09	2969.23	2336.3	2281.78	2507.76	2601.59	2403.75	2299.47	2542.99	2425.04	2632.18	2107.77	2501.08	2448.68	2707.99	2363.48	2144.19	2573.21	3150.46	3076.27	2900.22	3045.49	2736.24	2832.48	2850.12	2804.91
1.40972	3120.24	2990.74	3013.38	2828.67	2831.84	2804.57	3111.8	2971.91	2341.02	2306.32	2527.88	2604.82	2421.64	2318.66	2553.82	2451.87	2636.32	2117.49	2510.16	2463.95	2721.56	2365.3	2168.08	2574.51	3150.28	3077.82	2910.58	3055.98	2740.79	2848.03	2869.46	2820.54
1.41667	3128.45	3013.87	3022.45	2853.78	2848.11	2800.75	3110.69	2986.43	2329.85	2315.01	2521.74	2605.06	2436.19	2331.14	2561.48	2461.84	2641.24	2132.15	2506.87	2476.29	2721.57	2385.6	2177.34	2591.24	3140.7	3078.28	2922.2	3055.32	2733.64	2841.91	2895.73	2828.7
1.42361	3126.28	3016.19	3022.13	2851.61	2857.22	2823.67	3113.62	2980.59	2344.16	2310.93	2520.41	2611.8	2447.83	2333.3	2563.19	2466.43	2638.91	2128.79	2514.66	2482.45	2732.72	2408.35	2171.52	2584.18	3141.12	3078.37	2916.8	3061.08	2739.12	2863.29	2900.34	2842.06
1.43056	3116.38	2999.61	3024.59	2880.46	2869.25	2821.55	3104.09	2987.33	2345.2	2325.66	2521.6	2612.6	2457.3	2344.71	2570.36	2479.62	2659.35	2143.53	2516.52	2491.98	2716.57	2420.72	2201.22	2583.71	3146.85	3090.2	2899.35	3066.87	2736.94	2853.9	2903.06	2853.2
1.4375	3106.66	2997.1	3013.8	2901.69	2888.31	2834.81	3116.09	3004.07	2345.65	2344.87	2510.36	2613.13	2453.11	2342.22	2570.95	2473.81	2638.53	2147.78	2520.09	2500.11	2715.13	2423.93	2187.63	2582.05	3141.74	3067.21	2900.51	3050.68	2746.78	2862.09	2895.24	2871.58
1.44444	3102.16	2981.22	3022.55	2901.11	2889.38	2842.29	3087.64	3003.62	2333.33	2346.04	2501.92	2605.69	2463.69	2338.2	2579.39	2472	2628.31	2143.24	2516.51	2503.16	2701.65	2433.36	2197.27	2569.04	3120.76	3057.76	2896.77	3054.05	2724.22	2854.18	2905.68	2860.3
1.45139	3100.22	2982.42	3023.95	2905.57	2893.53	2833.34	3084.22	2999.58	2327.83	2347.96	2487.19	2599.86	2471.49	2359.03	2566.34	2490.35	2615.99	2135.68	2491.62	2507.8	2697.65	2422.57	2201.79	2561.74	3124.51	3050.36	2876.99	3045.79	2722.72	2850.12	2890.78	2865.25
1.45833	3099.66	2972.76	3000.63	2908.33	2894.17	2850.89	3077.45	2993.37	2334.55	2353.29	2486.26	2605.59	2465.03	2365.05	2590.72	2500.37	2610.16	2128.22	2487.22	2509.15	2681.67	2430.2	2198.45	2550.37	3103.86	3041.27	2866.61	3036.58	2706.61	2853.41	2902.03	2867.12
1.46528	3078.92	2962.66	3013.87	2904.86	2899.22	2838.21	3087.19	2983.21	2316.59	2348.21	2468.29	2595.13	2461.3	2360.35	2564.61	2492.99	2612.71	2127.31	2484.45	2501.19	2667.87	2431.54	2203.95	2541.74	3098.87	3023.2	2853.56	3036.63	2689.9	2854.26	2890.6	2873.23
1.47222	3058.87	2950.79	2972.87	2906.51	2905.96	2835.47	3054.84	2971.67	2306.27	2342.96	2459.86	2580.67	2456.91	2350.48	2556.42	2487.39	2590.54	2109.05	2458.77	2510.34	2663.77	2435.79	2216.94	2528.9	3089.14	3026.17	2831.12	3009.25	2676.72	2844.57	2877.05	2854.24
1.47917	3050.02	2933.45	2972.25	2899.72	2885.4	2830.91	3034.13	2968.67	2304.41	2349.23	2451.16	2561.06	2449.61	2359.95	2551.88	2484.9	2575.09	2106.12	2466.55	2506.52	2645.47	2429	2191.44	2524.03	3068.78	3001.14	2811.65	3000.53	2644.91	2828.09	2879.46	2850.02
1.48611	3025.73	2919.74	2941.32	2889.01	2878.55	2817.31	3033.84	2958.61	2280.85	2333.44	2423.41	2560.44	2447.82	2355.49	2539.83	2472.49	2554.28	2101.32	2444.51	2485.42	2636.64	2417.66	2194.05	2493.51	3047.75	3004.04	2791.2	2983.24	2649.03	2814.19	2867.6	2851.19
1.49306	3000.46	2913.9	2920.59	2867.27	2874.17	2807.94	3004.93	2935.95	2263.84	2333.16	2421.45	2545.47	2450.36	2343.14	2531.64	2463.48	2531.54	2074.25	2433.82	2490.03	2621.72	2412.48	2187.63	2476.9	3025.69	2963.1	2762.38	2958.18	2616.55	2812.77	2864.69	2842.4
1.5	2974.96	2882.34	2919.57	2858.77	2858.97	2787.48	2970.7	2926.8	2249.32	2313.09	2387.93	2520.24	2434.58	2346.56	2521.48	2462.3	2531.2	2064.94	2415.62	2482.33	2580.95	2405.99	2187.01	2464.27	3007.91	2944.7	2744.26	2936.4	2596.23	2794.87	2827.32	2831.86
1.50694	2942.48	2860.32	2879.94	2836.64	2849.05	2774.91	2960.34	2895.58	2222.06	2317.99	2377.55	2503.07	2405.96	2324.66	2507.2	2447.9	2493.93	2049.77	2383.19	2460.28	2573.03	2394.16	2181.84	2446.95	2993.48	2918.24	2721.87	2908.44	2561.69	2772.21	2818.17	2825.92
1.51389	2921.85	2841.76	2854.65	2835.11	2833.4	2751.75	2928.15	2873.97	2212.64	2291.99	2363.5	2496.51	2398.09	2320.82	2492.79	2436.15	2479.27	2038.21	2361.46	2453.64	2540.93	2384.48	2164.15	2428.22	2962.04	2886.98	2682.45	2893.52	2542.89	2754.8	2788.05	2801.61
1.52083	2904.43	2819.19	2835.01	2815.48	2803.21	2742.16	2906.62	2846.78	2186.15	2284.84	2329.4	2453.26	2387.16	2311.63	2458.64	2407.99	2456.16	2019.34	2339.51	2432.85	2529.64	2368.89	2150.04	2390.7	2926	2845.77	2648.07	2877.97	2533.25	2745.17	2782.57	2777.44
1.52778	2886.64	2773.16	2795.13	2792.62	2789.75	2719.27	2884.53	2828.23	2168.91	2248.49	2311.37	2457.2	2371.67	2292.99	2454.46	2386.11	2419.12	2004.67	2311.78	2420.61	2494.4	2360.64	2141.94	2363.88	2909.85	2827.44	2623.64	2841.65	2490.54	2719.76	2762.93	2766.38
1.53472	2835.65	2752.1	2770.03	2772.26	2769.24	2705.2	2840.58	2811.91	2125	2246.38	2287.25	2434.18	2346.72	2263.55	2435.53	2373.7	2410.03	1978.15	2291.16	2399.77	2473.64	2327.85	2111.04	2352.52	2876.28	2802.97	2596.85	2829.07	2456.45	2698.44	2736.23	2734.24
1.54167	2816.95	2727.2	2750.76	2745.55	2747.43	2664.83	2826.45	2776.65	2118.47	2217.49	2259.64	2390.39	2325.73	2261.9	2416.64	2356.63	2381.98	1950.62	2263.01	2384.99	2441.98	2306.19	2109.03	2316.59	2838.94	2765.99	2558.73	2778.48	2437.53	2670.57	2705.65	2726
1.54861	2793.44	2701.13	2709.04	2719.26	2724.96	2639.26	2791.29	2747.21	2107.12	2206.14	2228.71	2370.21	2318.43	2224.28	2388.34	2332.74	2341.49	1934.83	2218.22	2349.83	2418.11	2288.37	2098.03	2297.37	2827.82	2738.96	2522.97	2760.43	2389.8	2635.09	2683.54	2692.9
1.55556	2751.93	2653.13	2684.31	2706.32	2686.59	2627.57	2763.66	2725.25	2071.87	2180.58	2210.88	2336.65	2295.53	2211.29	2369.51	2300.32	2324.1	1911.87	2202.08	2345.16	2394.49	2271.06	2063.69	2268.47	2783.25	2690.29	2492.45	2716.06	2359.11	2612.11	2659.3	2673.6
1.5625	2721.18	2619.49	2632.37	2670.9	2660.14	2585.69	2722.42	2686.67	2039.44	2152.32	2174.66	2328.51	2271.68	2205.14	2336.18	2281.08	2293.14	1881.47	2175.19	2309.32	2358.65	2249.7	2045.42	2252.82	2756.03	2662.19	2473.28	2684.15	2318.42	2581.96	2621.65	2642.63
1.56944	2674.28	2598.22	2594.16	2620.35	2642.49	2561.59	2673.34	2655.32	2013.57	2140.27	2145.17	2278.9	2247.78	2172.59	2318.42	2258.4	2254.55	1857.88	2150.25	2285.34	2338.72	2217.42	2028.24	2209.29	2725.91	2629.12	2410.61	2673.09	2302.86	2565.37	2604.67	2625.01
1.57639	2631.14	2540.42	2567.13	2605.35	2606.12	2509.58	2638.96	2620.99	1991.41	2116.51	2123.09	2252.51	2222.58	2138.86	2290.92	2237.7	2218.85	1833.99	2118.96	2262.37	2296.01	2197.27	2012.04	2176.02	2680.8	2598.28	2374	2619.54	2259.87	2529.3	2574.16	2591.08
1.58333	2611.08	2520.31	2529.13	2569.82	2566.4	2499.83	2603.99	2585.76	1961.63	2096.03	2088.8	2219.93	2199.48	2110.39	2260.47	2208.65	2197.61	1806.06	2086.53	2246.2	2268.44	2179.4	1991.54	2146.07	2641.4	2547.96	2340.21	2590.43	2220.97	2492.85	2535.07	2565.48
1.59028	2577.31	2481.97	2485.88	2545.25	2534.39	2473.95	2565.53	2557.94	1931.4	2055.07	2050.74	2191.88	2177.86	2090.95	2229.67	2186.08	2158.08	1781.7	2055.21	2208.55	2227.27	2141.99	1954.59	2122.19	2615.09	2519.75	2307.74	2545.91	2196.42	2469.59	2508.47	2516.91
1.59722	2531.17	2426.84	2441.07	2503.79	2506.02	2434.01	2534.64	2511.78	1889.95	2044.39	2032.84	2158.09	2140.89	2061.17	2197.25	2160.8	2128.89	1760.01	2012.76	2185.99	2196.05	2105.78	1935.95	2090.13	2577.62	2473.83	2256.64	2523.15	2153.59	2437.74	2465.83	2497.01
1.60417	2497.53	2408.86	2420.43	2474.84	2482.65	2397.03	2497.23	2478.14	1863.38	2017.67	2002.69	2118.86	2121.56	2032.83	2172.65	2137.15	2092.78	1717.8	1991.78	2140.32	2162.64	2082.7	1928.06	2050.86	2539.54	2440.95	2215.59	2481.54	2110.2	2406.02	2438.73	2463.31
1.61111	2459.78	2363.92	2367.3	2425.4	2433.49	2361.83	2454.62	2437.27	1833.29	1984.09	1963.16	2093.45	2089.37	2013.4	2136.7	2089.82	2071.39	1694.49	1954.45	2119.01	2136.21	2050.72	1893.05	2017.52	2496.07	2397.38	2174.35	2437.71	2084.06	2357.06	2411.78	2433.26
1.61806	2414.95	2326.32	2340.78	2395.58	2393.52	2324.81	2409.69	2393.92	1807.74	1964	1929.5	2062.62	2059.66	1980.17	2116.82	2057.68	2034.36	1674.55	1921.13	2085.99	2088.4	2020.81	1855.46	1982.88	2462.55	2350.06	2143.03	2390.24	2033.32	2318.22	2369.13	2386.72
1.625	2379.33	2284.03	2287.99	2360.49	2361.64	2291.6	2375.23	2371.74	1766.09	1920.79	1886.84	2032.26	2033.31	1952.47	2086.48	2030.65	1987.98	1643.75	1895.57	2060.2	2063.38	1992.2	1844.36	1952.09	2437.51	2314.34	2095.9	2354.55	1999.99	2284.45	2334.61	2365.22
1.63194	2333.55	2257.22	2251.97	2313.81	2318.27	2254.21	2327.41	2314.08	1744.12	1901.39	1864.42	1996.62	1998.09	1919.07	2043.39	1985.49	1956.56	1620.18	1856.4	2021.82	2018.2	1956.61	1809.32	1936.32	2381.26	2275.45	2042.05	2312.17	1964.65	2248.66	2305.7	2312.64
1.63889	2282.89	2213.76	2206.72	2278.99	2283.38	2210.94	2285.81	2292.46	1706.44	1865.59	1832.89	1965.93	1971.25	1890.29	2016.05	1957.89	1925.87	1582.79	1825.74	1991.28	1981.15	1925.71	1785.07	1898.6	2353.01	2238.26	2019.34	2281.91	1922.91	2215.43	2261.3	2291.67
1.64583	2249.99	2167.05	2162.42	2248.88	2243.11	2172.8	2247.43	2248.51	1672.75	1826.67	1798.95	1930.35	1922.06	1874.33	1976.64	1935.01	1901.33	1561.42	1787.75	1963.57	1949.58	1892.94	1756.53	1856.11	2290.15	2198.73	1975.03	2242.37	1889.21	2186.02	2222.98	2252.93
1.65278	2215.09	2124.7	2120.13	2206.61	2193.98	2142.58	2207.77	2209.72	1641.52	1799.18	1758.28	1897.16	1895.91	1834.48	1951.97	1904.98	1848.21	1524.98	1750.47	1938.61	1909.09	1853.35	1727.75	1817.37	2268.76	2154.3	1925.27	2203.89	1849.16	2151.66	2190.01	2218.22
1.65972	2169.47	2090.65	2085.17	2167.34	2171.89	2096.74	2161.56	2176	1608.54	1770.37	1723.81	1851.24	1867.66	1809.01	1915.76	1868.14	1830	1501.79	1716.52	1909.19	1877.54	1816.97	1704.52	1792.76	2233.03	2096.43	1896.24	2157.55	1816.17	2107.19	2167.19	2182
1.66667	2126.04	2046.4	2044.04	2139.52	2126.6	2055.09	2129.34	2130.69	1584.84	1740.1	1698.33	1818.2	1843.04	1771.39	1885.61	1830.45	1787.26	1472.99	1681.37	1856.99	1846.61	1792.29	1675.48	1763.52	2189.59	2083.75	1851.66	2126.23	1782.49	2065.67	2131.53	2149.78
1.67361	2084.37	2025.38	2001.31	2088.87	2079.77	2023.24	2086.03	2102.54	1554.68	1700.15	1659.32	1789.89	1808.47	1737.6	1847.34	1792.48	1763.71	1449.44	1652.91	1834.69	1803.82	1758.03	1645.9	1728.19	2155.22	2034.25	1808	2081.72	1753.69	2030.72	2073.24	2103.9
1.68056	2042.4	1977.55	1956.16	2056.88	2050.81	1982.05	2032.15	2052.32	1524.75	1681.01	1637.95	1750.86	1764.32	1714.01	1812.41	1771.29	1724.93	1415.81	1614.25	1796.43	1781.21	1731.29	1605.89	1696.85	2119.91	1993.32	1771.16	2053.74	1709.46	2002.24	2049.93	2071.39
1.6875	2000.06	1942.2	1923.56	2015.9	2002.15	1958.52	2012.1	2025.04	1497.05	1643.31	1611.01	1725.49	1736.26	1689.18	1785.84	1736.35	1688.99	1390.22	1586.71	1762.57	1745.81	1686.1	1588.32	1662.81	2076.1	1966.62	1732.76	2002.02	1664.64	1953.23	2011.42	2047.21
1.69444	1967.36	1887.73	1887.59	1985.05	1960.97	1921.96	1972.84	1979.27	1465.88	1611.72	1563.55	1694.09	1699.16	1658.61	1752.82	1699.62	1657.52	1368.25	1557.84	1734.78	1706.84	1660.42	1564.48	1639.26	2044.07	1922.43	1690.77	1971.74	1631.79	1921.76	1974.88	2001.09
1.70139	1927.57	1855.28	1847.87	1944.9	1937.27	1868.65	1918.94	1954.3	1436.24	1580.85	1536.24	1651.58	1671.55	1623.81	1720.55	1667.83	1627.29	1334.1	1532.63	1688.19	1686.22	1627.88	1527.21	1602.94	2003.82	1880.56	1665.32	1934.02	1602.52	1882.39	1938.75	1962.71
1.70833	1887.34	1816.67	1817.29	1912.76	1894.55	1841.66	1885.45	1905.42	1409.03	1560.19	1499.96	1631.08	1643.16	1596.86	1687.68	1646.86	1594.07	1302.48	1501.58	1659.55	1649.7	1596.92	1494.03	1576.6	1956.87	1849.81	1617.79	1890.24	1569.2	1850.47	1916.59	1916.01
1.71528	1868.61	1788.35	1782.79	1871.56	1856.63	1791.55	1853.59	1882.09	1376.62	1527.37	1480.39	1596.53	1610.6	1561	1644.52	1610.11	1565	1282.22	1468.59	1635	1615.47	1565.17	1474.54	1545.26	1923.11	1807.69	1598.73	1853.29	1543.21	1815.95	1867.62	1880.36
1.72222	1830.49	1760.74	1733.38	1840.6	1826.17	1773.64	1808.31	1826.6	1342.72	1499.7	1453.39	1568.6	1586.69	1543.53	1618.4	1584.08	1542.88	1255.14	1440.06	1605.85	1585.83	1536.56	1433.72	1516.88	1889.62	1779.82	1548.33	1822.37	1520.18	1781.58	1838.89	1851.41
1.72917	1782.75	1713.27	1701.58	1805.55	1782.07	1734.1	1775.16	1802.18	1325.25	1471.97	1434.62	1533.17	1554.67	1504.68	1585.68	1547.56	1506.42	1239.67	1412.63	1566.34	1556.58	1502.11	1408.88	1491.08	1850.5	1736.86	1521.57	1789.2	1489.69	1742.08	1807.9	1820.54
1.73611	1754.05	1684.42	1666.27	1766.01	1751.13	1686.84	1737.89	1774.77	1302.88	1433.96	1397.25	1509.52	1513.46	1476.66	1550.2	1505.53	1478.56	1209.16	1384.58	1536.03	1520.94	1481.3	1392.38	1454.72	1825.7	1709.92	1484.06	1745.63	1455.34	1715.42	1780.82	1790.84
1.74306	1713.99	1645.2	1633.37	1735.33	1714.06	1659.81	1707.75	1734.1	1288.88	1411.18	1372.56	1475.41	1485.41	1449.91	1519.56	1488.16	1451.13	1187.55	1363.21	1516.3	1502.9	1444.17	1356.33	1431.57	1788.42	1680.55	1448.08	1718.02	1422.28	1674.65	1735.26	1749.28
1.75	1677.29	1622.72	1606.54	1702.83	1681.21	1632.49	1681.2	1697.4	1261.18	1376.73	1341.74	1453.13	1455.67	1430.2	1494.75	1452.1	1432.55	1164.51	1339.14	1482.49	1467.61	1417.51	1333.51	1412.81	1757.52	1648.77	1425.95	1677.94	1396.29	1638.12	1701.98	1723.83
1.75694	1656.12	1600.69	1579.67	1671.66	1648.35	1611.27	1634.13	1675.83	1230.13	1353.25	1312.65	1420.41	1436.48	1398.66	1465.73	1434.02	1402.82	1136.87	1301.34	1446.87	1441.59	1388.82	1301.02	1374.67	1723.71	1611.37	1394.99	1660.38	1372.11	1609.46	1673.7	1673.25
1.76389	1619.24	1557.91	1556.94	1634.86	1613.13	1569.58	1606.97	1644.61	1213.03	1327.25	1291.69	1400.16	1410.87	1372.03	1434.63	1412.7	1370.89	1126.17	1269.96	1434.31	1425.18	1367.56	1279.33	1353.15	1700.22	1594.75	1368.02	1626.68	1344.25	1581.81	1646.02	1646.71
1.77083	1590.48	1541.2	1523.38	1608.81	1589.12	1535.7	1587.54	1625.12	1186.76	1297.29	1264.52	1366.77	1385.97	1347.8	1412.36	1371.92	1355.87	1099.18	1260.81	1396.46	1384.87	1337.34	1257.07	1317.18	1662.78	1557.53	1332.61	1596.2	1329.31	1558.17	1613.07	1625.77
1.77778	1555.42	1500.57	1492.72	1565.93	1549.63	1502.15	1547.32	1589.33	1162.13	1278.89	1242.73	1345.94	1348.56	1325.68	1388.76	1362.15	1335.17	1080.79	1226.39	1362.29	1371.08	1309.34	1235.2	1305.21	1643.62	1533.57	1305.49	1566.17	1300.19	1524.99	1587.27	1591.78
1.78472	1525.39	1478.31	1472.38	1544.71	1520.97	1482.73	1516.12	1551.06	1142.07	1249.15	1224.95	1326.34	1329.06	1294.54	1362.45	1331.79	1301.95	1067.26	1212.82	1343.34	1342.08	1278.26	1213.26	1289.66	1601.15	1499.35	1290.24	1538.12	1272.69	1500.53	1558.8	1560.55
1.79167	1514.85	1449.23	1446.17	1527.1	1492.3	1444.52	1493.85	1535.06	1125.99	1225.91	1206.36	1294.08	1302.83	1274.27	1340.07	1301.36	1280.66	1041.16	1192.04	1324.28	1324.06	1256.9	1186.48	1262.13	1574.86	1483.06	1255.92	1514.25	1263.96	1468.26	1525.52	1535.81
1.79861	1482.92	1422.55	1418.62	1492.91	1456.84	1420.56	1476.87	1498.05	1097.07	1201	1184.97	1284.09	1281.82	1257.86	1315.42	1281.24	1265.61	1028	1174.09	1293.02	1292.94	1235.66	1156.85	1248.31	1549.69	1453.7	1229.86	1485.72	1232.27	1446.61	1502.26	1503.56
1.80556	1452.54	1406.41	1378.36	1472.89	1436.03	1390.83	1444.6	1472.6	1082.49	1179.94	1164.77	1267.64	1256.2	1233.27	1290.96	1261.99	1237.07	1002.74	1159.95	1276.75	1286.25	1210.14	1141.18	1232.2	1521.06	1429.15	1204.24	1461.37	1212.07	1418.82	1476.67	1478.26
1.8125	1432.23	1375.1	1371.64	1444.2	1409.72	1376.58	1417.32	1448.52	1071.87	1159.17	1146.85	1237.95	1223.64	1220.11	1263.06	1245.62	1222.34	992.961	1134.31	1258.14	1260.89	1189.9	1122.99	1217.99	1498.65	1408.41	1191.74	1434.45	1197.64	1390.71	1443.97	1460.48
1.81944	1411.83	1361.91	1351.65	1415.49	1380.54	1344.48	1389.86	1419.86	1049.7	1140.72	1128.27	1220.19	1206.08	1190.09	1239.97	1212.12	1202.18	974.302	1108.5	1234.85	1229.19	1165.42	1105.41	1185.99	1487.72	1388.9	1167.22	1414.71	1170.1	1359.14	1424.08	1416.04
1.82639	1401.32	1337.96	1330.63	1393.54	1358.82	1321.44	1371.7	1395.7	1034.75	1121.05	1111.06	1193.45	1183.19	1174.33	1215.37	1195.14	1188.96	963.075	1104.08	1218.3	1215.1	1136.97	1080.67	1174.34	1454.13	1366.47	1146	1389.11	1161.74	1342.52	1404.36	1403.15
1.83333	1363.5	1316.25	1307.98	1362.02	1334.38	1310.19	1351.52	1386.39	1021.73	1098.49	1092.8	1181.21	1165.04	1156.25	1201.63	1176	1165.68	943.699	1089.42	1189.02	1201.96	1127.84	1062.96	1149.68	1437.13	1345.69	1127.74	1368.8	1150.61	1335.03	1375.61	1373.25
1.84028	1352.18	1292.58	1288.92	1347.28	1304.92	1280.52	1325.09	1363.44	1007.82	1074.3	1079.87	1175.82	1142.33	1139.43	1175.55	1151.33	1155.35	939.583	1064.71	1178.1	1184.1	1106.8	1050.11	1138.77	1416.06	1334.66	1115.41	1352.3	1121.19	1309.72	1360.74	1352.06
1.84722	1338.26	1286.32	1273.97	1325.51	1281.61	1255.3	1307.41	1342.38	987.298	1061.4	1064.24	1150.16	1116.05	1120.28	1161.95	1135.31	1140.24	924.305	1054.94	1154.25	1173.45	1086.88	1032.77	1112.43	1391.88	1303.34	1088.79	1332.47	1109.07	1283.88	1334.64	1335.61
1.85417	1310.7	1264.36	1259.31	1302.24	1257.22	1243.29	1286.99	1326.13	977.351	1044.57	1050.19	1137.12	1100.14	1102.26	1148.88	1115.2	1118.71	909.993	1038.35	1137.56	1153.78	1067.89	1016.25	1113.55	1372.97	1299.31	1076.41	1313.69	1107.53	1262.46	1317.1	1310.74
1.86111	1296.09	1246.19	1248.74	1283.58	1239.31	1222.52	1275.58	1304.8	973.303	1024.56	1044.25	1125.02	1083.81	1083.59	1128.84	1097.27	1105.38	900.595	1038.82	1120.59	1133.95	1046.73	1002.39	1094.22	1347.96	1285.76	1066.59	1307.5	1092.93	1251.86	1301.78	1288.49
1.86806	1278.88	1228.48	1235.74	1260.17	1225.07	1205.85	1255.29	1287.3	972.036	1010.6	1026.28	1116.31	1054.92	1064.64	1106.62	1087.51	1099.18	884.948	1023.6	1108.39	1126.02	1030.65	982.936	1085.07	1336.15	1262.18	1041.74	1286.22	1085.51	1232.13	1285.67	1273.97
1.875	1271.15	1215.99	1216.76	1246.02	1201.62	1186.39	1246.2	1281.8	947.026	992.991	1013.77	1099.12	1046.25	1060.24	1101.47	1062.93	1094.2	878.45	1014.67	1090.52	1111.55	1021.73	968.745	1080.56	1313.11	1248.18	1031.8	1270.12	1070.57	1214.81	1261.17	1250.27
1.88194	1257.77	1200.63	1195.47	1220.19	1181.19	1178.79	1226.62	1261.57	942.656	978.932	1000.59	1093.58	1038.12	1037.67	1078.39	1057.72	1073.32	865.65	998.695	1067.3	1103.49	998.004	954.077	1063.67	1303.92	1238.37	1015.68	1253.86	1070.74	1195.92	1244.37	1231.52
1.88889	1243.8	1194.43	1197.38	1217.35	1176.83	1158.41	1225.93	1254.39	926.58	957.975	994.57	1071.9	1022.58	1028.31	1074.63	1045.2	1072.24	851.633	989.343	1062.63	1091.98	983.426	945.062	1065.48	1287.24	1217.28	1011.95	1247.13	1061.89	1187.29	1235.32	1223.09
1.89583	1232.84	1183.62	1185.49	1213.35	1153.9	1148.8	1206.22	1232.95	920.115	951.332	992.647	1070.57	1003.21	1022.6	1056.13	1036.77	1059.36	854.063	982.883	1053.01	1077.71	974.706	933.121	1052.8	1279.83	1216.64	1002.4	1230.29	1053.01	1176.04	1220.81	1203.93
1.90278	1217.71	1172.78	1189.39	1187.05	1141.14	1128.06	1191.45	1221.47	917.479	937.364	971.441	1062.11	995.821	1004.11	1044.47	1012.93	1048.11	841.396	976.199	1046.48	1076.71	960.756	918.711	1039.47	1266.44	1201.19	994.793	1217.35	1042.88	1169.78	1213.53	1195.25
1.90972	1202.41	1168.48	1165.39	1170.19	1124.22	1114.13	1195.95	1219.56	909.848	927.174	972.928	1054.19	978.444	995.188	1037.47	1012.92	1044.1	835.607	969.518	1030.83	1072.71	945.727	910.077	1044.67	1256.42	1207.07	977.997	1218.31	1041.86	1154.69	1197.2	1180.89
1.91667	1203.18	1165.53	1169.63	1157.7	1112.08	1111.29	1185.61	1208.16	904.799	913.313	963.233	1047.23	966.546	986.554	1021.12	998.736	1031.13	825.294	969.648	1020.28	1063.25	938.343	906.533	1032.84	1247.12	1195.01	972.324	1201.77	1038.3	1144.48	1181.7	1163.66
1.92361	1196.41	1153.44	1163.03	1147.37	1096.3	1108.74	1172.47	1196.56	896.788	905.797	963.094	1046.27	968.504	969.404	1007.6	992.313	1023.11	826.32	964.538	1013.59	1060.79	931.151	896.407	1027.34	1238.14	1182.49	957.902	1194.05	1035.02	1133.8	1171.48	1154.36
1.93056	1185.44	1153.18	1155.8	1141.82	1095.02	1089.27	1161.64	1195.94	901.275	894.352	954.687	1030.39	939.856	971.333	1005.56	975.784	1029.76	824.998	958.235	1005.79	1049.95	923.734	884.121	1027.53	1229.39	1174.81	963.103	1181.93	1034.98	1118.83	1167.25	1135.66
1.9375	1183.38	1145.27	1151.28	1133.84	1081.53	1081.99	1158.55	1180.89	891.552	887.329	954.77	1033.3	934.285	957.183	997.446	972.85	1021.51	816.416	959.327	1005.13	1045.14	909.135	878.379	1019.82	1215.59	1170.45	955.603	1186.63	1035.77	1118.4	1160.43	1123.21
1.94444	1187.25	1144.67	1149.45	1122.79	1071.38	1067.99	1167.87	1181.79	892.459	875.908	942.609	1037.92	930.997	947.371	988.429	965.904	1015.47	806.11	965.585	994.054	1040.67	901.859	871.962	1019.88	1213.42	1171.89	953.381	1174.42	1035.25	1108.3	1145.08	1121.82
1.95139	1183.94	1139.16	1146.87	1116.08	1064.64	1065.39	1152.79	1178.17	899.532	868.475	950.781	1030.03	924.718	942.794	981.768	958.404	1015.14	817.707	954.003	989.787	1041.54	903.901	865.15	1017.55	1204.83	1167.44	947.851	1176.57	1035.48	1107.92	1136.75	1119.76
1.95833	1179.27	1135.54	1157.56	1107.85	1055.37	1061.62	1160.24	1176.23	891.12	868.187	955.143	1029.56	916.03	938.728	979.009	950.473	1014.16	803.743	955.636	976.858	1041.08	889.344	856.679	1011.22	1206.06	1162.6	946.582	1177.23	1038.98	1100.76	1135.37	1109.41
1.96528	1171.23	1137.94	1159.42	1094.93	1046.92	1061.15	1153.33	1173.57	884.21	863.365	954.126	1033.33	909.33	930.907	977.35	946.583	1000.97	814.634	960.302	981.082	1037.21	887.66	857.237	1017.77	1204.58	1166.44	944.015	1169.17	1038.95	1086.88	1135.94	1107.36
1.97222	1180.33	1134.79	1156.8	1097.67	1043.67	1051.77	1151.19	1173.08	893.558	863.222	956.67	1027.94	903.823	925.065	965.18	940.64	1009.3	816.893	958.482	980.854	1045.24	886.412	854.256	1017.84	1195.65	1167.03	940.935	1178.98	1047.56	1094.86	1134.52	1103.94
1.97917	1175.44	1139.54	1158.5	1095.12	1046.77	1049.67	1156.97	1170.54	897.395	847.945	963.599	1026.4	893.332	928.705	970.542	941.647	1007.75	813.337	959.196	967.842	1042.61	879.399	851.174	1021.98	1191.78	1176.31	951.719	1176.92	1055.07	1092.52	1126.24	1102.72
1.98611	1181.04	1145.95	1161.23	1095.05	1033.47	1043.23	1157.7	1174.03	892.011	847.649	962.971	1029.15	895.639	920.633	965.68	938.996	1018.62	820.104	968.316	977.307	1043.69	877.363	852.91	1025.52	1199.54	1171.73	953.463	1172.07	1057.32	1082.25	1116.06	1100.05
1.99306	1187.62	1153.54	1166.7	1090.84	1027.06	1045.83	1164.01	1176.54	897.064	853.043	965.544	1032.64	892.183	921.8	966.01	937.961	1014.85	813.939	969.71	974.392	1049.34	872.135	846.979	1034.65	1196.49	1179.5	953.48	1178.75	1070.34	1080.99	1125.73	1098.34
2	1191.13	1158.31	1181.09	1085.83	1031.91	1048.35	1166.92	1183.88	907.96	845.428	976.82	1040.26	893.112	914.701	967.15	937.26	1017.7	823.326	979.475	968.471	1052.05	871.798	853.657	1028.03	1198.13	1176.08	952.161	1168.98	1070.52	1091.82	1127.56	1094.1
2.00694	1192.41	1162.37	1185.93	1086.06	1024.03	1052.72	1176.64	1186.27	905.972	839.959	976.126	1047.55	884.246	915.728	965.839	939.92	1022.26	823.897	984.46	983.857	1048.7	865.411	848.08	1039.99	1201.94	1182.06	955.872	1186.12	1094.18	1098.56	1129.51	1089.19
2.01389	1200.7	1168.34	1191.49	1086.66	1024.87	1048.11	1178.88	1193.14	915.027	841.382	989.744	1059.93	889.392	919.573	954.924	939.885	1028.17	828.244	982.414	977.119	1072.69	871.485	846.924	1049.03	1216.54	1182.75	966.22	1192.08	1099.38	1085.01	1121.48	1094.17
2.02083	1208.17	1168.37	1206.72	1087.15	1020.67	1054.3	1187.29	1194.71	922.199	844.114	997.82	1060.25	883.209	912.87	967.326	937.123	1029.57	830.025	999.096	979.505	1072.25	870.038	849.253	1059.44	1205.4	1195.73	961.216	1200.84	1108.45	1091.42	1125.01	1095.16
2.02778	1211.28	1184.24	1216.31	1083.3	1035.45	1064.56	1195.39	1204.21	924.511	838.361	1001.25	1077.14	888.348	923.782	963.118	938.057	1034.4	833.759	1005.86	984.429	1084.06	867.09	851.332	1061.06	1215.74	1192.48	975.196	1202.84	1116.28	1098.14	1136.13	1100.96
2.03472	1228.06	1197.37	1224.25	1095.06	1029.86	1060.55	1205.39	1216.36	933.884	849.015	1012.21	1068.93	891.267	914.64	974.064	945.451	1043.07	841.502	1019.85	988.264	1093.57	875.072	852.657	1065.3	1222.64	1199.28	978.381	1212.92	1128.77	1111.32	1131.28	1098.91
2.04167	1235.21	1210.4	1245.85	1101.56	1033.35	1073.92	1223.85	1224.24	940.419	844.814	1026.73	1079.44	889.455	921.541	970.82	944.789	1040.29	851.747	1027.84	998.75	1107.55	872.838	862.451	1081.5	1234.27	1225.03	986.325	1226.01	1147.12	1118.74	1133.86	1106.63
2.04861	1243.64	1217.82	1251.23	1099.17	1043.78	1072.38	1231.92	1233.88	946.653	850.656	1027.68	1096.12	894.102	936.205	972.922	946.54	1053.5	855.146	1034.03	998.064	1108.22	885.081	861.378	1092.34	1235.25	1220.89	1001.09	1238.76	1162.98	1117.92	1146.95	1110.81
2.05556	1255.47	1232.65	1271.99	1110.04	1050.9	1081.75	1244.3	1239.59	960.225	851.164	1046.26	1106.24	893.185	937.949	982.388	961.093	1069.91	865.844	1045.58	1006.12	1113.75	888.359	868.464	1100.92	1245.92	1248.3	1004.03	1239.4	1182.72	1131.66	1158.36	1120.58
2.0625	1270.23	1246.35	1283.98	1124.61	1053.34	1092.24	1259.05	1257.29	979.892	851.933	1055.22	1120.25	902.136	937.848	992.138	967.134	1073.42	871.195	1058.06	1011.72	1138.45	901.02	875.605	1107.51	1252.05	1248.17	1013.39	1249.91	1183.63	1132.27	1160.17	1127.22
2.06944	1293.3	1253.32	1296.15	1124.38	1056.64	1100.62	1270.28	1271.68	987.465	856.731	1067.36	1127.11	902.401	940.577	1001.43	971.616	1087.69	886.247	1070.31	1021.27	1146.47	894.896	882.25	1127.82	1267.74	1263.86	1031.27	1273.8	1213.51	1148.26	1169.43	1137.7
2.07639	1295.28	1269.94	1310.94	1129.83	1060.45	1109.22	1293.95	1279.11	999.67	873.015	1084.34	1140.64	901.847	946.864	1006.52	976.92	1097.25	897.021	1079.73	1030.19	1152.79	898.503	886.865	1133.62	1287.38	1276.3	1039.43	1290.86	1234.04	1153.79	1173.43	1149.82
2.08333	1309.72	1294.26	1336.49	1138.56	1073.44	1116.88	1302.74	1300.4	1007.81	869.786	1089.67	1171.96	914.686	965.524	1022.5	990.277	1112.83	901.103	1095.37	1034.81	1179.77	911.932	894.726	1150.1	1285.48	1292.63	1056.3	1290.17	1242.63	1158.27	1191.26	1139.47
2.09028	1327.29	1304.77	1349.9	1147.14	1085.69	1126.34	1326.01	1299.74	1014.26	873.046	1103.07	1178.29	917.165	973.573	1018.36	996.395	1120.21	913.08	1116.63	1047.65	1182.7	916.061	899.555	1158.3	1302.55	1313.45	1067.45	1312.36	1271.67	1176.66	1190.97	1162.08
2.09722	1352.65	1324.02	1370.87	1160.75	1094.54	1138.58	1331.56	1316.32	1037.71	882.527	1133.64	1189.41	929.854	970.251	1034.15	1002.56	1120.69	924.874	1115.59	1056.38	1203.42	926.351	904.001	1177.82	1336.5	1322.5	1081.17	1325.49	1288.76	1199.25	1213.02	1165.29
2.10417	1364.75	1341.29	1387.71	1172.47	1108.38	1157.98	1362.88	1339.13	1053.2	890.33	1144.06	1202.85	930.234	977.015	1045.12	1011.2	1137.83	938.642	1138.56	1070.74	1221.04	937.412	913.413	1202.57	1336.66	1340.52	1092.35	1345.62	1312.66	1205.81	1219.22	1179.09
2.11111	1374.85	1351.76	1410.62	1180.4	1111.01	1166.87	1369.73	1360.49	1057.35	902.178	1158.05	1225.15	942.585	990.134	1049.71	1024.62	1147.61	937.152	1154.53	1088.62	1229.06	944.036	927.904	1213.45	1349.35	1359.08	1103.57	1360.69	1323.7	1218.84	1236.88	1196.2
2.11806	1404.99	1374.26	1420.83	1193.3	1128.6	1181.18	1393.28	1369.63	1080.6	913.064	1174.82	1240.98	955.598	1000.9	1071.07	1040.8	1159.04	966.113	1173.11	1099.32	1252.38	954.809	928.247	1227.76	1367.26	1380.98	1127.88	1380.96	1351.72	1225.05	1247.18	1205.12
2.125	1423.5	1404.75	1461.44	1216.2	1141.81	1190.55	1413.28	1390.64	1087.44	921.56	1195.92	1260.34	961.733	1017.61	1073.81	1049.31	1170.64	966.634	1183.43	1108.47	1257.33	968.86	942.37	1239.46	1378.12	1401.98	1143.86	1395.93	1364.73	1241.87	1257.72	1218.74
2.13194	1437	1417.32	1475.34	1215.35	1145.96	1212.54	1435.01	1406.78	1111.46	924.546	1210.85	1272.56	973.644	1010.34	1094.37	1052.41	1178.95	983.999	1202.6	1122.31	1286.42	979.361	950.491	1260.19	1408.41	1415.84	1153.04	1419.37	1396.56	1258.98	1268.58	1230.65
2.13889	1447.32	1440.55	1502.21	1233.25	1172.47	1233.42	1453.76	1432.99	1125.71	938.466	1233.88	1291.4	983.222	1024.51	1110.45	1067.45	1203.78	1001.45	1214.74	1137.34	1306.77	996.811	960.526	1280.22	1419.43	1437	1170.29	1448.7	1416.2	1282.28	1286.99	1249.25
2.14583	1480.77	1459.66	1522.09	1250.21	1180.01	1247.05	1473.18	1451.19	1137.99	953.213	1245.95	1308.06	996.237	1043.94	1129.74	1087.15	1212.23	1005.5	1242.46	1149.36	1323.48	1001.38	971.501	1288.67	1442.29	1440.35	1194.87	1456.97	1430.43	1295.94	1302.87	1271.84
2.15278	1491.59	1488.8	1539.44	1266.28	1198.53	1264.77	1500.98	1470.41	1156.59	963.123	1274.43	1336.76	1008.65	1058.93	1134.52	1096.69	1227.91	1020.09	1247.33	1157.05	1341.15	1024.21	983.265	1312.2	1453.98	1461.25	1218	1481.91	1460.22	1305.62	1325.7	1281.32
2.15972	1523.44	1510.69	1566.61	1285.02	1216.38	1272.77	1529.56	1486.7	1170.82	968.902	1289.5	1349.04	1019.74	1064.25	1152.26	1110.78	1239.86	1042.34	1276.18	1186.63	1367.85	1036.85	998.995	1330.85	1476.36	1498.5	1224.69	1501.02	1481.89	1325.22	1342.45	1299.14
2.16667	1537.92	1530.89	1593.33	1297.15	1228.78	1294.35	1547.72	1506.97	1195.37	990.605	1309.21	1370.12	1023.92	1076.88	1163.55	1123.84	1260.71	1050.93	1280.19	1203.09	1377.62	1049.97	1012.91	1349.17	1494.3	1516.39	1244.18	1523.48	1511.53	1349.41	1357.31	1317.1
2.17361	1571.23	1549.46	1612.76	1304.6	1243.15	1308.91	1573.41	1544.29	1201.06	1001.98	1327.21	1393.05	1052.14	1096.64	1186.28	1135.09	1271.9	1059.26	1308.92	1211.75	1402.28	1062.29	1019.02	1366.42	1514.28	1532.06	1271.47	1546.39	1523.31	1373.94	1379.29	1341.5
2.18056	1591.3	1573.56	1637.64	1325.67	1259.16	1326.41	1599.92	1556.71	1223.21	1013.6	1350.75	1403.62	1060.99	1115.05	1191.85	1159.65	1286.71	1078.46	1318.25	1226.13	1418.82	1088.51	1035.39	1387.94	1535.09	1551.68	1289.45	1561.87	1553.05	1386.71	1392.97	1353.78
2.1875	1602.2	1594.4	1656.52	1347.63	1285.55	1346.99	1621.96	1576.43	1244.83	1024.67	1363.84	1425.16	1074.01	1112.21	1211.47	1173.87	1312.47	1085.88	1348.97	1247.59	1442.16	1089	1038.86	1411.26	1547.88	1575.54	1303.37	1586.37	1575.78	1403.95	1415.64	1374.22
2.19444	1623.43	1619.85	1676.49	1363.77	1297.03	1363.9	1640.63	1610.06	1252.67	1044.54	1388.15	1451.19	1088.01	1139.75	1225.4	1185.11	1325.74	1111.46	1348.43	1264.92	1453.66	1108.05	1056.97	1420.12	1565.23	1595.37	1327.71	1613.48	1593.89	1427.76	1432.45	1400.09
2.20139	1652.21	1647.15	1716.49	1381.17	1315.91	1381.2	1659.39	1620.44	1269.16	1051.4	1410.33	1469.59	1111.82	1146.67	1248.43	1205.47	1330.06	1118.55	1376.91	1272.99	1476.75	1122.3	1058.6	1445.84	1591.07	1619.99	1341.7	1651.03	1624.81	1445.27	1438.19	1393.9
2.20833	1670.86	1666.2	1732.18	1408.67	1334.52	1407.81	1687.79	1641.86	1294.37	1075.36	1421.18	1487.77	1120.12	1168.88	1253.46	1208.33	1338.64	1130.62	1399.72	1290.9	1497.03	1142.01	1074.34	1455.81	1612.75	1632.29	1360.88	1660.24	1641.95	1471.4	1469.61	1433.93
2.21528	1701.13	1682.39	1746.95	1418.27	1352.93	1424.5	1710.34	1665.35	1298.44	1088.64	1447.71	1510.4	1134.43	1185.08	1280.93	1230.51	1358.73	1143.85	1416.47	1305.8	1526.62	1158.99	1088.97	1481.49	1648.59	1663.13	1383.79	1673.68	1672.16	1487.24	1471.58	1448.93
2.22222	1704.18	1713.2	1782.61	1443.5	1374.25	1437.94	1734.22	1682.72	1317.08	1101.36	1462.75	1528.17	1146.28	1202.83	1293.92	1246.87	1375.64	1159.1	1432.97	1334.32	1541.51	1165.65	1108.97	1490.16	1661.4	1678.62	1403.04	1708.5	1687.14	1499.35	1491.17	1462.94
2.22917	1732.4	1740.98	1793.28	1456.79	1391.78	1460.37	1758.32	1711.33	1341.69	1119.31	1491.19	1560.8	1161.74	1206.82	1320.72	1263.81	1395.44	1166.42	1447.22	1353.96	1562.45	1176.34	1121.74	1507.45	1676.22	1694.66	1407.93	1721.64	1703.01	1521.97	1518.95	1492.5
2.23611	1754.09	1755.34	1821.96	1479.92	1407.03	1478.54	1776.62	1725.18	1345.46	1123.26	1502.6	1575.01	1181.02	1212.62	1328.7	1281.93	1407.88	1183.6	1457.78	1354.54	1576.16	1203.11	1128.17	1535.35	1698.27	1723.17	1432.13	1746.6	1721.74	1539.41	1533.5	1498.87
2.24306	1775.45	1782.58	1844.2	1506.68	1424.83	1494.41	1802.21	1761.51	1366.4	1143.95	1529.43	1584.6	1194.79	1237.78	1355.04	1295.26	1413.72	1200.51	1467.19	1376.52	1599.06	1224.57	1140.96	1544.63	1718.75	1744.83	1453.04	1768.61	1746.74	1563.82	1550.16	1525.17
2.25	1796.05	1819.27	1863.01	1511.03	1450.04	1516.19	1827.76	1774.71	1375.49	1157.99	1527.92	1614.04	1213.5	1256.57	1359.09	1317.73	1429.99	1207.04	1487.26	1399.25	1619.16	1232.27	1158.37	1563.27	1730.16	1758.35	1471.56	1790.77	1760.86	1585.95	1557.43	1542.16
2.25694	1806.27	1820.79	1872.31	1530.15	1465.09	1526.51	1839.27	1789.38	1395.59	1163.64	1547.81	1619.62	1221.46	1273.56	1383.19	1332.16	1440.51	1225	1499.91	1411.41	1634.75	1253.16	1164.29	1583.07	1756.71	1787.15	1485.18	1815.36	1785.55	1603.51	1581.39	1566.82
2.26389	1833.29	1847.74	1899.07	1565.11	1486.48	1548.59	1862	1812.53	1399.43	1188.78	1578.16	1637.99	1242.48	1287.41	1389.07	1347.28	1455.12	1229.72	1507.51	1431.28	1647.08	1267.37	1178.83	1596.47	1764.41	1790.04	1498.43	1841.27	1801.7	1620.83	1596.47	1577.27
2.27083	1850.05	1865.51	1916.92	1563.45	1503.85	1566.22	1881.88	1835.14	1417.12	1203.19	1592.32	1658.75	1265.57	1296.78	1419.64	1359.71	1457.08	1239.94	1527.86	1446.1	1666.27	1291.62	1189.75	1618.59	1779.51	1813.58	1522.49	1854.11	1815.65	1639.29	1615.97	1596.5
2.27778	1874.24	1880.41	1940.46	1585.14	1525.36	1584.51	1912.08	1848.7	1429.01	1216.77	1605.48	1675.38	1276.82	1316.52	1434.29	1371.68	1482.33	1258.48	1527.88	1468.17	1678.31	1296.81	1199.77	1621.23	1801.14	1833.39	1535.19	1878.19	1836.58	1662.78	1627.73	1621.83
2.28472	1888.41	1897.55	1961.93	1606.88	1541.28	1587.79	1921.86	1873.3	1440.53	1235.58	1616.79	1698.57	1293.97	1327.04	1454.01	1387.27	1484.46	1262.81	1550.78	1480.54	1688.34	1315.47	1212.91	1636.15	1829.28	1852.19	1557.16	1883.91	1845.58	1670.84	1641.99	1637.67
2.29167	1906.71	1915.05	1963.85	1616.95	1555.16	1603.22	1952.31	1874.54	1450.42	1242.43	1629.97	1715.35	1301.57	1345.24	1459.08	1409.49	1491.85	1273.91	1560.54	1492.58	1715.51	1338.18	1227.2	1653.07	1847	1879.99	1563.71	1904.61	1863.55	1684.05	1659.1	1651.26
2.29861	1916.27	1939.43	1988.25	1636.81	1566.73	1641.81	1963.48	1895.91	1471.47	1255.79	1659.54	1720.48	1309.22	1356.21	1477.32	1422.54	1509.89	1283.55	1567.91	1503.68	1728.77	1342.15	1230.37	1662.02	1852.68	1889.07	1575.03	1924.25	1876.85	1711.49	1668.38	1663.93
2.30556	1941.87	1948.52	1999.94	1645.61	1599.15	1651.08	1971.19	1919.67	1477.32	1264.97	1659.58	1731.01	1334.8	1368.14	1503.84	1432.12	1522.81	1292.4	1578.59	1516.62	1750.8	1354.54	1247.6	1683.01	1880.35	1904.28	1589.34	1935.54	1890.62	1733.73	1682.82	1689.89
2.3125	1953.51	1976.03	2016.47	1669.92	1605.11	1663.74	1998.32	1938.65	1472.49	1277.53	1665.77	1744.87	1334.52	1376.61	1504.62	1451.76	1520.66	1295.88	1587.63	1551.56	1757.48	1367.13	1262.92	1679.03	1891.63	1918.95	1601.48	1954.49	1888.26	1743.72	1705.73	1702.64
2.31944	1963.43	1969.59	2021.06	1690.29	1620.61	1677.58	2008.79	1948.65	1490.99	1288.14	1676.8	1773.44	1360.91	1398.28	1514.28	1459.28	1541.54	1300.5	1588.66	1544.11	1780.52	1390.38	1263.19	1706.22	1901.89	1931.54	1612.49	1970.74	1899.96	1769.46	1708.17	1721.86
2.32639	1969.59	1994.36	2038.53	1694.45	1637.47	1683.27	2014.82	1948.31	1506.95	1302.25	1694.53	1766.17	1368.67	1400.31	1538.07	1467.58	1537.51	1305.99	1610.61	1563.16	1788.13	1394.6	1275.8	1708.42	1912.13	1937.29	1626.79	1989.77	1906.22	1767.05	1713.86	1725.44
2.33333	1992.25	2002.97	2049.3	1711.03	1658.55	1705.72	2026.19	1974.24	1520.15	1314.73	1699.6	1782.96	1376.14	1416.61	1552.85	1483.75	1540.15	1308.43	1613.14	1570.37	1798.92	1415.09	1292.12	1712.08	1923.28	1953.01	1634.11	2009.65	1919.17	1779.62	1733.86	1745.36
2.34028	2001.95	2023.07	2058.21	1722.54	1668.19	1726.67	2056.09	1982	1513.4	1316.56	1715.36	1798.27	1379.7	1413.65	1552.56	1489.26	1548.64	1318.81	1614.46	1580.09	1800.78	1419.43	1292.78	1729.09	1934.39	1969.75	1652.37	2020.7	1926.89	1786.47	1735.73	1755.23
2.34722	2011.6	2030.7	2065.91	1745.92	1679.34	1726.53	2055.12	1988.37	1525.02	1339.6	1733.47	1804.19	1408.73	1430.82	1567.87	1504.67	1563.11	1324.87	1623.27	1599.69	1814.66	1425.47	1296.73	1738.1	1942.75	1979.58	1650.7	2024.29	1923.59	1809.37	1756.12	1770.97
2.35417	2018.78	2041.92	2075.12	1746.09	1694.83	1736.86	2077.97	1999.93	1526.55	1347.84	1735.46	1810.1	1420.74	1439.73	1577.7	1515.12	1569.37	1322.34	1627.76	1601.81	1817.9	1439.35	1291.33	1744.76	1952.88	1982.53	1659.34	2035.22	1927.88	1811.06	1761.25	1785.78
2.36111	2035.46	2039.3	2082.25	1757.21	1694.04	1741.05	2069.18	2005.37	1531.38	1356.57	1735.4	1824.95	1423.25	1441.92	1581.39	1515.5	1569.29	1337.06	1618.62	1608.08	1830.8	1451.71	1319.31	1738.7	1968.81	1984.56	1674.5	2047.63	1948.78	1823.13	1776.76	1785.83
2.36806	2032.9	2044.2	2088.74	1766.93	1710.27	1753.92	2073.45	2011.02	1538.21	1362.71	1738.08	1832.77	1424.32	1462.51	1599.4	1526.42	1568.55	1338.14	1625.07	1615.67	1830.53	1464.48	1307.06	1761.15	1962.95	1993.68	1662.91	2053.25	1947.04	1829.95	1776.18	1801.12
2.375	2047.85	2057.22	2097.85	1785.01	1719.59	1761.03	2093.01	2022.82	1539.99	1372.2	1748.18	1835.63	1443.13	1470.55	1604.61	1538.51	1563.87	1330.94	1624.77	1628.53	1843.25	1475.55	1312.76	1748.12	1970.45	2000.42	1666.92	2053.9	1947.5	1837.98	1792.59	1822.93
2.38194	2037.74	2067.14	2092.68	1771.26	1733.66	1761.75	2089.85	2016.39	1537.94	1372.14	1741.05	1844.49	1445.57	1465.69	1622.25	1541.79	1565.03	1338.51	1624.67	1638.43	1847.62	1478.47	1321.73	1747.02	1980.74	2017.88	1673.62	2067.3	1951.2	1842.74	1787.67	1812.3
2.38889	2035.85	2059.51	2097.72	1795.58	1732.52	1765.89	2096.88	2031.43	1542.63	1378.93	1743.48	1840.5	1453.61	1467.29	1619.34	1547.84	1558.49	1341.02	1632.16	1638.27	1845.97	1489.91	1330.29	1762.53	1989.2	2005.64	1683.99	2059.15	1943.51	1856.34	1786.23	1825.16
2.39583	2043.85	2069.3	2094.65	1787.43	1746.37	1778.15	2093.98	2025.08	1543.41	1385.2	1748.54	1843.25	1450.41	1477.84	1615.29	1551.12	1568.72	1336.6	1621.47	1633.52	1844.18	1478.86	1324.8	1757.35	1984.13	2015.97	1682.65	2064.89	1946.7	1848.99	1780.14	1833.33
2.40278	2040.83	2062.59	2098.48	1790.16	1745.82	1777.51	2095.22	2038.47	1537.78	1382.76	1749.38	1846.99	1463.39	1482.17	1625.83	1558.09	1569.91	1337.48	1623.72	1648	1846.67	1489.04	1335.36	1759.61	1986.02	2012.04	1680.14	2072.29	1938.39	1863.44	1798.24	1836.7
2.40972	2061.63	2075.72	2093.68	1808.69	1748.99	1780.97	2098.64	2037.03	1535.83	1389.95	1739.23	1843.63	1471.21	1483.62	1629.32	1560.49	1553.78	1334.46	1619.1	1644.25	1840.6	1491.79	1329.71	1767.39	1988.34	2027.15	1675.22	2081.65	1927.75	1870.3	1782.26	1833.96
2.41667	2064.54	2071.95	2088.53	1809.92	1751.8	1787.09	2092.69	2046.64	1543.92	1387.81	1738.15	1841.6	1481.15	1491.94	1628.9	1556.5	1568.09	1320.11	1617.39	1648.73	1855.69	1501.82	1322.56	1762.14	1991.6	2026.35	1667.38	2085.03	1922.81	1862.58	1791.26	1834.04
2.42361	2051.11	2056.34	2089.92	1815.05	1753.75	1792.65	2100.22	2031.62	1531.9	1389.76	1747.33	1845.97	1471.31	1500.38	1631.08	1567.59	1553.66	1331.91	1603.68	1652.23	1845.57	1501.74	1334.56	1768.46	1993.15	2022.22	1671.76	2071.35	1924.45	1868.3	1791.47	1838.28
2.43056	2040.06	2064.3	2079.42	1805.75	1756.62	1789.5	2087.06	2038.15	1520.47	1407.95	1740.87	1837.15	1477.78	1483.81	1637.92	1571.29	1557.37	1325.76	1610.38	1656.79	1849.54	1504.32	1321.64	1754.5	1982.5	2016.99	1667.85	2083.5	1908.97	1877.41	1786.34	1854.7
2.4375	2049.55	2057.54	2073.54	1811.45	1769.84	1784.4	2094.67	2033.62	1509.56	1396.31	1734.98	1849.01	1474.08	1502.04	1635.04	1563.32	1554.72	1318.54	1599.57	1657	1845.44	1508.14	1335.19	1743.6	1985.68	2007.72	1663.49	2074.28	1908.04	1865.86	1774.34	1848.05
2.44444	2040.84	2042.9	2061.34	1801.53	1776.48	1781.69	2081.19	2027.6	1514.45	1403.93	1719.76	1836.24	1469.15	1486.13	1631.41	1566.87	1540.47	1312.1	1602.73	1661.57	1833.34	1506.88	1329.89	1743.86	1976.1	2003.72	1653.81	2065.39	1886.53	1869.75	1769.25	1849.93
2.45139	2032.67	2045.44	2058.95	1811.72	1754.69	1774.16	2095.22	2018.36	1506.64	1404.69	1731.07	1831.06	1470.39	1481.23	1637.42	1575.01	1537.57	1305.82	1584.08	1654.39	1840.3	1497.83	1321.85	1737.2	1973.54	1994.41	1643.11	2078.65	1891.84	1870.03	1772.55	1836.13
2.45833	2033.98	2044.45	2047.3	1806.55	1756.73	1781.82	2072.71	2011.06	1498.81	1396.07	1716.51	1826.23	1474.51	1488.59	1628.46	1565.41	1541.13	1298.18	1575.44	1635.31	1834.27	1493.52	1318.76	1734.6	1958.6	1993.34	1641.06	2060.69	1869.37	1866.87	1761.35	1842.31
2.46528	2021.34	2034.96	2049.71	1801.08	1751.13	1780.25	2074.26	2008.62	1491.77	1393.21	1715.18	1812.03	1469.47	1483.85	1618.91	1563.25	1520.58	1293.3	1561.82	1654.49	1821.35	1501.68	1326.13	1719.72	1956.79	2000.55	1633.42	2053.52	1872.73	1850.75	1764.28	1838.71
2.47222	2014.79	2019.26	2031.46	1791.72	1759.7	1768.97	2059.09	1998.52	1484.61	1391.6	1705.03	1813.4	1471.39	1476.13	1627.95	1555.49	1516.11	1295.99	1561.51	1648.63	1824.27	1492.64	1306.12	1726.98	1960	1971.09	1616.95	2053.35	1849.64	1848.23	1761.71	1842.22
2.47917	2015.43	2024.8	2018.83	1790.25	1759.68	1758.06	2043.94	1977.91	1473.39	1381.08	1681.03	1797.58	1462.18	1485.57	1625.09	1558.86	1512.36	1288.17	1557.43	1632.52	1801.29	1498	1306.22	1711.74	1932.69	1982.31	1614.21	2043.78	1846.86	1843.4	1742.83	1842.18
2.48611	2002.12	2000.32	2016.73	1780.55	1744.29	1753.94	2042.51	1981.33	1464.85	1369.83	1675.74	1796.82	1468.26	1474.03	1609.26	1542.28	1506.51	1272.95	1539	1624.34	1797.84	1500.62	1292.51	1695.09	1924.08	1954.82	1607.37	2039.34	1819.73	1836.58	1732.56	1836.53
2.49306	1997.17	1988.31	2003.05	1775.65	1744.1	1737.28	2025.51	1977.41	1450.6	1372.46	1675.57	1785.39	1457.85	1463.09	1614.73	1534.3	1499.03	1260.15	1529.41	1615.43	1794.04	1473.32	1285.6	1689.04	1921.67	1953.44	1591.06	2030.82	1813.51	1832.06	1715.11	1811.15
2.5	1981.3	1974.09	1989	1772.87	1736.3	1734.73	2014.76	1959.52	1444.91	1364.13	1663.44	1777.55	1452.25	1457.68	1603.63	1530.65	1477.65	1254.18	1516.36	1602.06	1775.42	1481.25	1283.02	1680.29	1911.87	1932.6	1580.51	2012.33	1797.4	1825.64	1708.85	1810.42
2.50694	1969.62	1970.75	1973.34	1756.35	1720.91	1732.45	2007.64	1950.1	1426.67	1364.14	1647.62	1752.29	1443.39	1459.85	1596.39	1531.02	1473	1252.13	1497.62	1614.6	1764.67	1466.68	1286.18	1669.11	1892.65	1927.33	1567.33	2001.52	1772.85	1806.39	1703.56	1805.29
2.51389	1956.97	1943.4	1956.15	1752.46	1726.74	1708.06	1985.93	1935.65	1421.77	1356.76	1631.96	1745.85	1434.53	1445.7	1575.18	1515.72	1464.76	1235.39	1494.08	1600.33	1764.37	1455.92	1281.4	1653.15	1884.24	1922.75	1562.04	1996.68	1764.04	1803.34	1691.49	1793.02
2.52083	1943.52	1928.65	1943.66	1750.16	1710.46	1707.06	1972.46	1917.69	1409.11	1343.04	1615.24	1742.41	1433.7	1439.14	1572.39	1515.5	1442.6	1228.8	1475.01	1584.52	1749.5	1441.33	1254.78	1644.29	1876.21	1910.07	1540.66	1977.6	1747.18	1785.28	1673.39	1793.34
2.52778	1931.72	1915.12	1925.18	1727.04	1692.29	1708.75	1960.03	1905.12	1405.31	1340.63	1602.77	1736.96	1415.2	1448.19	1568.45	1500.2	1434.51	1216.74	1464.77	1586.91	1740.96	1431.34	1257.86	1629.72	1851.95	1891.33	1534.45	1960.68	1740.74	1778.75	1657.26	1779
2.53472	1913.92	1904.18	1909.21	1721.95	1683.75	1686.85	1950.23	1890.65	1390.62	1333.82	1588.87	1707.45	1415.5	1416.86	1552.02	1484.93	1423.76	1204.62	1447.88	1572.44	1723.32	1426.05	1244.6	1623.55	1838.44	1883.15	1525.1	1952.66	1713.14	1767.82	1644.35	1762.89
2.54167	1896.64	1906.2	1882.21	1714.93	1670.96	1680.19	1933.04	1875.1	1377.2	1330.15	1575.69	1706.54	1407.06	1411.98	1543.9	1486.5	1407.18	1194.03	1436.88	1563.27	1711.54	1425.21	1229.38	1615.05	1817.03	1855.92	1491.71	1937.55	1699.13	1755.29	1630.7	1754.41
2.54861	1881.23	1882.69	1874.89	1701.6	1662.59	1662.39	1905.97	1863.34	1358.04	1310.53	1566.84	1692.34	1390.29	1397.84	1537.41	1465.99	1393.68	1181.85	1418.05	1551.1	1695.39	1411.31	1230.09	1587.32	1809.83	1841.66	1475.34	1915.93	1674.57	1739.21	1624.21	1746.56
2.55556	1866.21	1862.41	1854.3	1679.01	1643.92	1643.36	1900.69	1833	1345.45	1304.41	1559.62	1675.15	1380.6	1396.79	1524.14	1469.32	1391.23	1173.08	1394.06	1542.8	1680.35	1397.99	1213.18	1582.42	1787.91	1829.15	1468.43	1902.86	1666.2	1729.27	1596.74	1722.72
2.5625	1852.01	1840.54	1839.43	1673	1645.16	1637.02	1878.49	1826.76	1334.61	1290.81	1545.07	1652.7	1370.96	1377.4	1511.42	1450.17	1379.06	1156.5	1389.57	1522.23	1661.08	1391.48	1201.46	1570.06	1781.05	1827.15	1449.71	1884.63	1650.64	1721.66	1584.01	1710.45
2.56944	1832.58	1817.46	1823.4	1659.91	1629.12	1617.04	1854.49	1814.81	1312.09	1277.47	1513.38	1648.28	1352.39	1375.18	1491.65	1441.6	1364.55	1150.53	1370.38	1513.66	1650.48	1377.38	1202.21	1557.96	1762.42	1798.93	1440.48	1866.09	1630.06	1702.61	1564.76	1701
2.57639	1822.63	1805.62	1810.26	1634.49	1618.86	1611.9	1837.82	1786.87	1305.83	1275.58	1495.66	1624.29	1356.67	1357.89	1493.15	1425.03	1346.1	1133.19	1362.3	1501.33	1630.28	1363.23	1184.66	1538.35	1740.22	1782.33	1420.68	1849.43	1607.87	1681.93	1548.81	1685.08
2.58333	1799.99	1790.97	1780.35	1635.04	1600.77	1594.44	1822.54	1776.85	1285.65	1269.7	1487.18	1615.59	1333.18	1342.16	1474.9	1418.01	1331.05	1127.44	1342.22	1492.14	1623.84	1347.26	1174.75	1528.51	1725.31	1765.81	1408.33	1849.29	1582.34	1666.32	1542.13	1676.77
2.59028	1784.94	1766.21	1773.18	1616.52	1584.57	1570.8	1815.15	1770.61	1274.33	1244.46	1468.85	1595.98	1330.66	1341.35	1458.32	1391.19	1321.14	1104.73	1317.11	1475.08	1589.81	1349.29	1161.79	1502.67	1702.1	1757.74	1390.44	1817.19	1572.18	1666.29	1524.31	1655.77
2.59722	1760.27	1749.23	1746.55	1597.02	1569.33	1559.49	1780.08	1737.81	1255.51	1244.68	1453.92	1588.27	1309.62	1325.21	1449.3	1386.5	1308.16	1096.88	1303.87	1446.66	1582.22	1325.54	1148	1494.08	1684.19	1735.93	1375.54	1806.18	1547.83	1648.07	1499.31	1649.6
2.60417	1745.62	1734.4	1723.2	1583.2	1565.94	1540.56	1763.98	1721.99	1245.22	1231.08	1432.06	1568.83	1313.55	1322.39	1426.35	1376.24	1290.47	1087.08	1288.42	1458.85	1570.18	1324.06	1141.95	1483.5	1671.69	1713.43	1355.29	1777.12	1527.76	1626.83	1487.91	1628.17
2.61111	1738.92	1715.27	1717.35	1561.74	1531.78	1526.31	1747.23	1701.78	1233.18	1214.63	1423.7	1549.28	1288.52	1304.95	1419.32	1361.45	1279.64	1073.28	1281	1436.03	1562.72	1297.91	1130.47	1464.09	1653.82	1710.3	1339.25	1756.16	1519.13	1612.56	1459.29	1610.16
2.61806	1711.21	1700.94	1683.22	1559.27	1522.76	1508.93	1733.45	1677.96	1213.81	1195.96	1412.15	1529.15	1271.54	1298.36	1414.66	1350.22	1259.92	1062.62	1261.71	1420.79	1545.91	1293.31	1117	1453.96	1630.99	1696.72	1322.48	1742.95	1494.66	1597.75	1451.31	1601.09
2.625	1701.1	1682.66	1673.68	1530.32	1496.22	1498.5	1713.13	1670.59	1198.59	1192.07	1394.72	1521.53	1260.44	1271.13	1391.43	1333.92	1240.48	1048	1249.09	1403.48	1522.65	1275.74	1104.61	1435.81	1603.83	1666.99	1311.86	1723.85	1481.84	1581.99	1427.93	1582.01
2.63194	1676.09	1665.03	1649.42	1518.43	1490.07	1487.12	1693.11	1654.26	1188.56	1177.63	1373.22	1502.2	1253.51	1262.07	1380.27	1319.4	1236.17	1041.43	1229.95	1387.76	1500.83	1262.85	1099.04	1416.31	1587.77	1651.15	1288.56	1716.96	1466.83	1562.13	1406.98	1575.34
2.63889	1656.39	1647.8	1631.88	1509.61	1476.41	1460.34	1681.13	1629.54	1175.06	1164.03	1359.01	1475.5	1240.11	1255.22	1365.79	1306.75	1214.91	1023.07	1217.19	1379.46	1495.76	1248.02	1084.55	1411.86	1570.35	1629.1	1272.33	1692.36	1451.07	1544.68	1396.28	1555.29
2.64583	1643.15	1629.17	1621.97	1489.44	1458.2	1444.8	1653.47	1619.84	1161.69	1154.29	1344.01	1467.35	1209.86	1236.38	1347.2	1298.81	1213.02	1009.75	1201.29	1365.39	1465.43	1234.89	1069.9	1391.8	1564.36	1611.17	1260.83	1669.92	1433.67	1539.43	1381.82	1536.85
2.65278	1627.56	1604.96	1601.67	1469.52	1436.35	1437.01	1651.6	1594.34	1145.65	1136.95	1320.52	1454.52	1206.67	1230.93	1330.99	1278.13	1188.87	997.86	1175.41	1352.61	1460.83	1221.05	1066.77	1366.65	1535.86	1586.28	1245.55	1650.21	1413.63	1514	1363.84	1517.54
2.65972	1607.87	1590.91	1580	1455.77	1430.8	1417.36	1620.73	1572.63	1137.82	1125.1	1312.05	1434.12	1194.81	1219.03	1316.09	1270.63	1186.31	997.929	1163	1332.98	1457.16	1200.84	1053.99	1360.42	1522.45	1577.84	1233.57	1629.96	1390.57	1498.64	1349.07	1490.56
2.66667	1589.37	1566.92	1564.99	1444.9	1405.11	1402.16	1607.24	1574.9	1120.33	1120.89	1296.87	1428.44	1175.29	1197.29	1311.13	1251.92	1166.8	985.808	1149.29	1318.33	1437.31	1191.39	1037.36	1352.03	1501.23	1554.77	1210.73	1616.58	1385.44	1485.83	1328.52	1485.97
2.67361	1568.21	1565.88	1558.61	1431.3	1390.25	1383.64	1585.49	1540.26	1114.56	1096.47	1281.94	1409.83	1160.66	1184.24	1282.83	1239.31	1158.46	969.365	1144.51	1311.48	1422.86	1171.21	1023.9	1329.52	1488.11	1540.86	1203.6	1593.88	1367.64	1468.06	1309.82	1468.83
2.68056	1550.5	1537.16	1525.63	1409.73	1383.3	1371.42	1577.24	1532.79	1098.3	1089.91	1270.45	1386.09	1160.11	1174.89	1278.75	1227.76	1142.57	967.18	1125.36	1287.01	1409.18	1163.65	1020.68	1316.72	1472.96	1521.92	1185.51	1586.18	1352.33	1458.76	1283.42	1450
2.6875	1544.74	1522.81	1520.48	1395.46	1362.65	1352.23	1548.46	1508.99	1088.69	1074.44	1260.32	1382.78	1133.18	1167.74	1265.74	1211.68	1123.62	957.788	1105.15	1276.71	1384.25	1147.71	1007.5	1303.76	1438.13	1515.98	1179.36	1561.48	1337.2	1433.99	1269.88	1445.11
2.69444	1526.29	1506.18	1509.98	1374.76	1354.08	1346.07	1526.98	1497.77	1069.27	1063.44	1238.96	1360.66	1120.87	1148.46	1251	1201.35	1123.48	939.737	1100.87	1258.91	1366.87	1130.06	1003.86	1292.66	1424.58	1503.7	1158.6	1553.63	1322	1410.12	1255.63	1417.13
2.70139	1501.2	1490.98	1476.39	1367.72	1324.83	1330.54	1522.51	1473.77	1062.55	1048.67	1222.51	1349.93	1110.02	1138.43	1244.39	1179.28	1102.1	930.04	1076.49	1248.61	1367.3	1111.21	981.903	1283.82	1413.26	1479.28	1146.96	1532.24	1309.12	1403.05	1244.1	1408.14
2.70833	1499.74	1477.03	1469.12	1342.39	1325.25	1311.71	1495.65	1468.12	1061.18	1041.88	1218.26	1335.25	1097.6	1125.14	1217.96	1174.21	1100.73	919.762	1079.69	1239.78	1357.39	1118.87	984.833	1274.43	1397.77	1476.09	1131.75	1511.79	1306.2	1383.49	1228.77	1400.79
2.71528	1476.69	1455.36	1459.35	1332.15	1308.65	1297.95	1485.57	1451.76	1045.66	1026.03	1202.7	1328.58	1084.9	1118.71	1209.9	1157.31	1083.25	908.054	1063.03	1234.5	1334.32	1097.19	971.685	1258.21	1385.12	1449.83	1123.49	1499.87	1284.24	1376.48	1223.03	1386.74
2.72222	1461.31	1444.58	1435.5	1325.75	1287.01	1283.06	1474.37	1433.24	1031.47	1014.92	1192.73	1307.04	1072.47	1102.79	1191.03	1147.9	1073.08	901.919	1049.27	1220.48	1322.46	1081.31	956.748	1252.42	1361.05	1435.39	1102.19	1482.1	1278.71	1350.4	1196.39	1368.47
2.72917	1452.37	1438	1429.07	1305.9	1276.01	1275.61	1460.44	1412.67	1023.44	999.21	1179.93	1299.41	1067.36	1086.07	1195.94	1134.01	1056.84	904.492	1040.05	1207.25	1309.09	1069.06	945.013	1229.16	1347.37	1427.56	1092.36	1464.69	1263.37	1335.12	1188.37	1360.64
2.73611	1431.17	1420.56	1414.91	1300.67	1255.29	1263.56	1431.24	1403.86	1009.88	993.163	1173.11	1274.95	1044.57	1081.79	1175.57	1120.84	1045.57	892.864	1027.05	1186.86	1299.85	1057.26	941.795	1223.72	1344.05	1411.75	1084.88	1447.22	1257.3	1334.32	1178.16	1336.02
2.74306	1429.9	1399.19	1409.28	1287.66	1241.14	1251.69	1420.46	1389.59	1007.66	981.171	1155.8	1282.66	1035.09	1068.74	1159.47	1119.54	1045.1	883.47	1015.4	1190.14	1291.76	1045.69	936.175	1220.42	1325.38	1399.7	1079.58	1446.03	1248.66	1319.42	1154.64	1316.33
2.75	1410.67	1400.4	1389.58	1267.52	1237.32	1242.75	1419.84	1379.43	994.801	977.149	1146.36	1261.7	1029.49	1052.61	1152.02	1099.89	1032.91	872.397	1003.19	1173.72	1273.75	1042.08	918.15	1208.52	1304.22	1395.26	1060.88	1435.41	1235.52	1305.11	1142.42	1301.05
2.75694	1402.64	1374.39	1380.79	1258.05	1220.43	1221.04	1402.21	1367.62	992.131	954.788	1137.36	1251.53	1014.22	1047.11	1136.95	1086.87	1024.76	865.842	1002.6	1154.54	1273.72	1024.32	913.117	1197.27	1292.1	1364.92	1055.75	1411.72	1225.13	1295.81	1129.43	1293.59
2.76389	1386.51	1366.02	1377.06	1242.67	1204.32	1215.22	1389.39	1353.63	978.428	950.372	1134.5	1242.75	1008.19	1044.53	1124.92	1081.97	1017.99	860.617	989.199	1155.69	1252.74	1012.45	900.181	1184.87	1281.55	1368.94	1042.85	1403.2	1221.7	1281.16	1126.5	1270.56
2.77083	1387.15	1357.8	1360.06	1236.91	1193.91	1193.48	1370.05	1347.14	978.586	947.759	1120.33	1235.51	995.979	1031.73	1123.58	1076.02	1007.62	853.952	985.322	1135.85	1248.46	1001.15	899.645	1176.17	1263.57	1352.31	1030.85	1378.03	1215.13	1278.55	1107.79	1273.54
2.77778	1364.18	1343.95	1352.1	1217.36	1190.58	1189.8	1363.3	1322.56	970.682	934.554	1119.95	1226.76	985.507	1024.35	1110.43	1060.41	1002.83	849.933	976.615	1120.12	1236.91	992.459	893.235	1168.82	1252.69	1330.11	1023.57	1369.74	1215.44	1255.23	1099.64	1262.29
2.78472	1355.26	1343.64	1337.38	1210.91	1177.55	1183.3	1351.26	1334.08	955.354	928.381	1114.54	1200.87	980.209	1012.41	1100.07	1057.1	992.951	847.198	966.026	1117.63	1230.03	984.877	881.271	1164.1	1248.35	1330.17	1014.74	1355.86	1191.6	1246.12	1084.32	1244.61
2.79167	1349.91	1325.55	1329.1	1204.9	1156.4	1169.74	1345.55	1313.57	957.008	922.65	1097.09	1205.87	966.798	992.69	1090.86	1043.71	988.012	843.737	962.279	1112.37	1225.31	973.287	883.311	1148.66	1235.06	1315.78	1006.3	1350.59	1198.63	1239.76	1079.7	1233.15
2.79861	1337.63	1323.23	1325.77	1185.4	1152.56	1154.24	1327.35	1306.12	957.226	909.001	1094.6	1204.52	958.399	994.571	1080.96	1035.71	976.653	836.317	951.323	1100.52	1213.63	968.686	870.357	1149.64	1226.88	1310.56	1005.08	1338.24	1195.55	1227.4	1067.85	1227.5
2.80556	1335.01	1323.87	1316.92	1184.69	1140.95	1155	1322.22	1282.98	938.52	901.385	1086.53	1192.32	951.91	994.528	1075.44	1026.48	972.474	831.342	943.361	1092.64	1204.1	954.983	878.296	1136.75	1212.16	1313.87	993.393	1322.27	1180.94	1222.58	1048.67	1222.17
2.8125	1322.47	1304.86	1315.88	1176.88	1139.09	1146.95	1323.36	1291.83	941.953	893.201	1076.78	1192.56	939.928	975.152	1062.71	1019.38	966.866	827.114	945.932	1084.79	1195.72	943.117	859.157	1134.38	1197.63	1295.95	992.201	1318.1	1184.63	1213.17	1046.16	1208.55
2.81944	1318.14	1301.47	1297.82	1174.18	1115.68	1137.84	1311.64	1284.44	942.657	888.175	1077.22	1182.96	941.149	971.394	1057.82	1012.24	959.62	833.372	934.785	1072.64	1197.19	936.337	852.635	1130.51	1186.85	1299.49	984.892	1310.42	1180.77	1193	1044.34	1201.76
2.82639	1305.27	1296.89	1300.23	1159.01	1110.59	1130.12	1306.46	1271.27	933.502	877.521	1078.3	1174.48	926.795	969.95	1051.88	1005.89	950.285	821.578	932.066	1069.06	1193.88	931.925	859.341	1128.54	1183.11	1289.11	971.953	1298.49	1174.46	1195.67	1033.75	1188.2
2.83333	1304.59	1292.3	1298.05	1154.08	1106.39	1124.63	1306.49	1271.09	926.576	871.134	1068.22	1166.56	924.182	956.74	1053.13	998.967	949.597	826.559	927.152	1064.79	1182.78	927.492	844.571	1123.09	1180.98	1279.76	979.3	1282.22	1182.68	1193.84	1027.89	1180.27
2.84028	1289.41	1287.33	1287.62	1148.29	1103.25	1117.39	1290.93	1259.65	931.151	864.045	1060.44	1166.86	910.606	950.947	1038.95	996.151	947.273	815.831	925.692	1060.58	1181	924.737	841.649	1128.56	1177.37	1271.18	973.085	1287.6	1170.83	1184.77	1024.73	1177.81
2.84722	1293.14	1279.68	1288.83	1138.71	1092.51	1114.92	1289.14	1252.99	929.141	861.062	1070.52	1161.85	911.34	947.474	1035.91	982.004	937.706	820.268	928.108	1053.07	1174.14	919.242	843.393	1125.32	1155.46	1266.37	971.376	1277.7	1173.02	1182.96	1019.2	1178.74
2.85417	1285.71	1282.1	1291.15	1140.46	1082.55	1104.17	1283.97	1247.86	921.234	857.568	1063.08	1158.18	903.893	947.35	1029.05	991.972	945.914	819.311	923.317	1057.57	1165.92	912.775	840.391	1117.84	1157.49	1262.95	966.494	1276.75	1174.3	1170.5	1000.98	1166.8
2.86111	1287.27	1271.24	1279.32	1130.73	1077.23	1103.25	1279.39	1247.07	922.053	845.977	1058.86	1154.53	900.896	940.463	1018.77	984.834	942.093	816.008	922.814	1043.98	1171.98	912.922	838.806	1109.78	1149.99	1266.91	965.383	1263.2	1176.52	1170.33	1004.1	1156.9
2.86806	1279.89	1266.28	1279.21	1121.57	1076.58	1098.22	1280.72	1248.37	923.943	847.868	1063.93	1152.9	892.737	937.38	1018.63	977.721	934.936	821.047	912.305	1043.66	1164.31	901.19	832.735	1114.44	1143.76	1263.53	962.112	1256.63	1179.2	1166.07	999.509	1153.61
2.875	1280.67	1275.12	1290.85	1113.55	1074.61	1095.29	1274.95	1239.4	924.623	845.547	1059.39	1151.41	891.305	938.692	1021.41	976.415	939.576	817.682	921.395	1040.89	1159.98	902.833	838.509	1104.36	1140.6	1262.22	974.088	1256.51	1177.13	1157.88	1002.62	1144.12
2.88194	1281.49	1273.77	1292.41	1117.56	1072.36	1089.79	1273.24	1241.23	920.562	844.936	1062.48	1144.63	882.663	928.007	1012.63	970.041	932.705	816.18	912.044	1032.24	1165.29	898.366	836.642	1112.79	1141.51	1267.39	957.195	1253.05	1188.21	1163.32	995.536	1149.22
2.88889	1280.45	1272.68	1294.82	1109.11	1070.59	1094.8	1271.21	1236.71	921.555	838.401	1065.48	1147.8	883.829	925.069	1016.86	967.138	936.579	821.929	924.026	1037.81	1160.39	894.669	834.557	1109.27	1144.13	1244.89	961.263	1254.45	1188.57	1148.33	993.73	1141.66
2.89583	1282.96	1273.3	1296.03	1111.54	1061.54	1086.8	1264.99	1245.46	926.897	839.093	1063.03	1150.07	881.086	931.255	1009.48	966.651	930.14	822.988	923.867	1034.4	1171.03	888.638	836.191	1108.65	1126.24	1256.89	968.598	1251.2	1188.4	1160.69	998.989	1138.48
2.90278	1283.17	1279	1292.28	1105.3	1061.09	1083.87	1271.85	1239.72	924.193	831.937	1070.25	1151.93	878.493	924.246	1012.84	965.801	935.987	826.15	921.809	1035.61	1175.24	886.73	834.428	1112.18	1134.8	1257.93	966.845	1239.92	1200.87	1154.71	993.773	1141.3
2.90972	1288.11	1280.42	1297.21	1112.26	1055.33	1088.63	1268.88	1242.92	923.593	836.962	1074.43	1154.63	883.472	924.168	1013.05	967.653	930.854	827.277	921.625	1041.42	1168.86	888.782	840.851	1116.84	1120.45	1252.94	966.26	1243.92	1201.6	1154.8	992.527	1141.54
2.91667	1287.36	1282.14	1302.75	1114.54	1062.54	1090.15	1273.38	1248.81	931.713	837.269	1068.6	1154.74	877.503	927.026	1008.58	968.977	937.796	830.667	932.618	1033.22	1168.08	889.021	830.523	1117.58	1131.79	1247.9	964.925	1250.78	1209.76	1153.5	990.856	1136.73
2.92361	1286.34	1279.81	1310.32	1112	1060.99	1089.52	1276.26	1236.01	930.794	823.185	1077.26	1156.32	875.402	921.641	1014.46	966.187	937.236	825.735	924.904	1037.95	1167.64	884.852	832.443	1117.73	1125.63	1263.77	973.119	1235.39	1212.34	1151.66	988.328	1143.53
2.93056	1292.57	1290.99	1304.95	1109.68	1056.42	1088.22	1272.76	1249.7	934.083	831.921	1086.82	1160.54	873.601	917.734	1010.63	966.144	945.797	830.863	926.528	1032.85	1169.83	891.165	833.688	1111.98	1129.02	1259.61	972.007	1243.36	1226.12	1152.51	993.35	1136.93
2.9375	1306.59	1290.66	1317.84	1111.8	1064.12	1088.41	1281.87	1249.53	937.997	829.996	1084.68	1159.93	874.12	920.808	999.827	964.99	939.383	842.927	937.51	1031.6	1180.17	888.718	833.826	1124.68	1129.66	1269.56	980.436	1249.01	1239.01	1161.44	996.624	1144.67
2.94444	1294.21	1290.76	1327.2	1113.3	1057.83	1090.72	1290.29	1253.71	945.713	828.784	1095.19	1166.63	882.067	923.234	1016.17	966.215	942.643	855.468	939.351	1046.11	1176.59	884.933	838.648	1122.93	1130.96	1271.91	988.12	1249.11	1246.21	1151.59	992.267	1144.13
2.95139	1310.39	1306.54	1332.17	1115.16	1062.75	1089.96	1300.11	1253.37	950.661	835.43	1094.58	1164.58	873.224	922.758	1009.55	968.088	947.761	849.558	940.549	1043.22	1183.62	890.573	850.253	1135.29	1132.26	1275.63	988.941	1245.88	1245.37	1163.13	997.934	1145.32
2.95833	1308.1	1303.87	1338.27	1119.14	1060.81	1099.79	1292.56	1267.73	962.192	834.418	1105.13	1172.75	882.197	929.183	1018.97	972.252	953.227	858.774	947.381	1038.07	1189.63	892.795	849.934	1147.49	1140.7	1276.06	1001.81	1253.28	1262.9	1155.72	1000.3	1148.71
2.96528	1316.82	1314.76	1345.71	1118.29	1064.67	1105.35	1301.09	1271.36	962.803	831.265	1117.99	1182.68	874.273	920.837	1020.57	988.222	960.242	860.254	954.549	1045.38	1199.28	894.206	861.074	1147.06	1141.95	1284.81	1003.69	1256.56	1281.2	1170.23	1002.39	1150.12
2.97222	1327.4	1314.9	1354.57	1122.21	1064.54	1107.46	1311.38	1268.49	966.106	837.503	1117.85	1191.98	883.02	937.202	1023.94	976.284	965.177	867.73	959.006	1059.49	1196.83	898.861	850.955	1155.98	1147.08	1284.17	1014.65	1254.7	1286.41	1174.52	1004.51	1157.24
2.97917	1334.79	1323.75	1365.61	1131.96	1070.39	1115.4	1318.48	1285.87	979.103	839.721	1127.86	1197.2	886	935.079	1026.69	982.391	968.074	881.894	971.534	1054.19	1203.71	895.067	853.961	1165.47	1156.27	1295.36	1013.76	1260.08	1290.56	1176.34	1016.34	1159.47
2.98611	1340.08	1335.41	1374.52	1131.37	1077.81	1112.93	1330.31	1288.2	982.851	843.853	1129.38	1202.45	880.289	937.125	1031.97	987.848	970.359	875.408	969.336	1065.13	1215.19	904.378	863.557	1166.85	1152.17	1309.22	1031.51	1272.66	1305.95	1184.78	1022.35	1167.08
2.99306	1337.7	1351.03	1379.73	1136.86	1077.32	1119.72	1332.62	1297.36	994.542	846.807	1148.77	1207.98	884.387	942.097	1032.78	984.917	975.172	883.145	979.746	1070.8	1219.33	906.001	872.194	1173.24	1167.25	1313.21	1037.34	1276.9	1314.97	1191.69	1025.22	1167.59
3	1355.41	1355.1	1394.44	1139.86	1087.16	1132.86	1336.6	1310.45	999.382	852.639	1150.88	1215.85	892.157	949.695	1043.45	1001.43	982.706	898.789	992.36	1077.73	1224.52	912.602	872.422	1177.96	1175.82	1325.72	1045	1280.09	1331.79	1194.6	1041.7	1173.73
3.00694	1359.83	1367.13	1400.42	1136.73	1092.35	1135.32	1352.3	1319.57	1006.91	852.727	1161.51	1231.02	899.902	952.622	1048.43	1002.99	989.556	905.836	994.945	1079.5	1234.91	918.536	881.431	1187.4	1172.33	1332.54	1056.16	1280.67	1345.09	1198.46	1039.57	1176.22
3.01389	1368.14	1372.68	1422.76	1165.93	1098.44	1148.74	1371.13	1327	1013.26	863.025	1175.93	1237.09	903.235	954.139	1046.83	1001.29	994.163	912.633	999.842	1080	1244.94	925.845	889.661	1191.8	1172.04	1333.14	1059.23	1281.4	1358.25	1205.24	1047.03	1187
3.02083	1385.39	1382.81	1430.55	1170.48	1097.89	1152.08	1366.1	1338.31	1019.78	854.623	1171.64	1247.5	907.059	960.67	1058.82	1008.92	1002.86	911.601	1011.36	1095.97	1250.32	932.603	898.684	1208.57	1191.6	1341.12	1068.94	1289.51	1368.83	1225.46	1047.04	1193.59
3.02778	1392.33	1391.51	1444.93	1167.35	1112.31	1157.91	1376.72	1336.2	1028.11	870.456	1192.72	1256.43	912.339	975.599	1070.07	1015.68	1016.14	921.273	1025.29	1104.64	1268.69	932.458	901.927	1212.63	1197.44	1360.11	1086.2	1298.29	1381.84	1228.41	1062.3	1208.16
3.03472	1395.86	1406.77	1456.43	1184.49	1125.83	1168.23	1392.74	1355.88	1040.55	876.712	1203.56	1261.78	922.363	967.967	1074.07	1029.95	1022.41	941.41	1020.96	1108.01	1269.61	939.764	902.646	1225.09	1203.23	1370.49	1089.48	1310.49	1401.36	1240.53	1072.41	1205.44
3.04167	1411.1	1421.65	1466.13	1188.77	1131.53	1175.42	1404.35	1372.74	1053.66	878.781	1212.71	1268.86	928.867	978.899	1080.94	1030.63	1025.76	943.615	1042.24	1110.89	1277.73	955.685	913.741	1237.22	1216.02	1383.55	1115.35	1313.87	1425.09	1255.27	1083.05	1215.89
3.04861	1424.18	1432.05	1477.13	1191.56	1139.52	1195.91	1409.69	1382.19	1059.01	884.065	1226.79	1286.67	934.356	993.445	1086.08	1040.55	1034.93	965.185	1044.47	1125.07	1294.8	955.207	915.941	1250.32	1215.33	1388.76	1115.94	1324.32	1427.06	1253.73	1088.43	1235
3.05556	1435.9	1442.74	1491.2	1211.01	1146.73	1197.95	1438.84	1394.04	1064.56	896.407	1243.35	1302.73	936.73	999.295	1099.41	1052.21	1033.76	964.003	1055.24	1134.76	1297.3	965.838	929.792	1257.86	1225.93	1398.35	1123.32	1333.13	1448.13	1262.67	1100.27	1233.6
3.0625	1446.93	1457.29	1509.12	1218.89	1155.86	1218.24	1446.11	1399.57	1082.55	903.415	1260.14	1310.61	940.493	1004.77	1105.51	1057.85	1047.79	975.34	1065.77	1142.3	1314.56	973.945	937.505	1263.91	1242.55	1417.91	1137.33	1347.15	1461.64	1271.48	1104.47	1242.93
3.06944	1459.27	1462.82	1531.06	1232.91	1162.61	1218.82	1461.86	1418.91	1087.89	906.746	1259.99	1329.99	959.665	1010.73	1114.57	1069.48	1056.11	980.099	1085.42	1152.02	1322.81	978.639	948.748	1281.43	1247.33	1423.32	1133.93	1352.67	1472.57	1280.76	1125.58	1251.95
3.07639	1469.57	1500.6	1534.24	1231.54	1174.65	1222.56	1471.04	1427.95	1093.63	923.173	1273.19	1336.37	962.483	1015.97	1130.32	1079.05	1068.73	997.73	1088.36	1164.37	1335.69	991.022	951.854	1295.22	1260.01	1434.97	1159.56	1357.7	1500.43	1295.69	1140.12	1269.47
3.08333	1480.48	1503.53	1558.22	1250.67	1186.69	1234.14	1486.63	1438.5	1109.27	923.509	1292.34	1342.18	968.671	1033.28	1137.25	1089.05	1077.38	1004.96	1103.71	1173.58	1348.01	998.147	961.618	1304.85	1273.12	1448.37	1177.22	1372.97	1506.49	1306.96	1148.58	1280.78
3.09028	1500	1510.84	1559.21	1265.27	1189.26	1245.51	1499.56	1453.21	1111.64	933.309	1299.17	1354.83	980.597	1034.72	1144.87	1088.66	1078.35	1014.25	1106.48	1187.79	1357.34	1015.15	974.853	1312.57	1284.07	1463.14	1182.55	1378.04	1524.8	1323.08	1164.17	1289.14
3.09722	1517.48	1526.49	1582.37	1273.79	1211.53	1260.39	1515.01	1470.36	1133.92	941.155	1320.41	1371.85	989.055	1039.1	1150.05	1101.79	1089.65	1012.78	1119.79	1189.79	1367.53	1018.33	980.724	1331.18	1292.3	1485.97	1201.05	1398.74	1550.8	1331.17	1167.28	1299.34
3.10417	1516.03	1542.4	1598.24	1285.95	1214.06	1274.49	1529.88	1476.56	1144.68	945.961	1329.56	1381.01	995.059	1054.72	1165.37	1120.63	1107.07	1027.22	1130.69	1199.74	1378.73	1026.29	995.303	1326.7	1302.22	1485.94	1205.04	1401.98	1556.01	1349.18	1177.79	1321.76
3.11111	1544.57	1552.67	1610.92	1294.33	1220.58	1294.24	1549.1	1500.41	1149.15	957.904	1335.92	1392.47	1009.48	1065.88	1178.1	1121.43	1114.36	1036.5	1150.71	1209.56	1387.39	1042.32	1002.99	1346.16	1311.08	1497.7	1230.15	1420.13	1566.06	1358.7	1193.11	1323.18
3.11806	1546.33	1572.92	1626.83	1305.32	1241.31	1295.89	1549.84	1508.62	1169.13	965.359	1355.15	1422.51	1013.32	1073.56	1189.71	1131.94	1122.53	1049.72	1154.48	1229.39	1404.82	1048	1004.15	1364.88	1328.49	1513.13	1234.84	1423.1	1592.48	1361.61	1194.42	1334.1
3.125	1563.09	1589.49	1655.68	1328.53	1254.4	1308.77	1571.63	1521.36	1167.34	973.544	1363.73	1423.8	1017.87	1074.97	1200.37	1142.57	1135.61	1055.09	1171.55	1235.26	1413.82	1059.73	1016	1379.57	1332.62	1525.19	1250.72	1434.86	1590.49	1388.9	1225.04	1344.44
3.13194	1571.53	1607.42	1650.96	1329.42	1255.62	1318.2	1586.09	1530.62	1180.24	976.771	1387.07	1440.65	1031.31	1089.89	1207.82	1150.71	1145.52	1068.96	1173.57	1238.01	1423.64	1071.12	1027.29	1381.77	1348.52	1548.87	1262.46	1447.38	1630.58	1399.99	1229.52	1370.42
3.13889	1591.99	1607.04	1669.36	1343.73	1270.76	1334.31	1604.33	1552.31	1189.28	994.915	1385.22	1457.08	1045.65	1100.09	1228.12	1163.01	1139.15	1083.69	1183.8	1253.07	1440.81	1075.93	1031.82	1403.22	1350.39	1550.89	1273.12	1456.76	1636.25	1402.7	1239.44	1385.82
3.14583	1606.75	1634.93	1690.1	1352.6	1291.57	1338.3	1619.46	1565.92	1196.24	996.481	1415.36	1465.22	1049.12	1107.34	1239.19	1176.55	1161.7	1088.77	1200.44	1259.34	1450.63	1093.83	1041.91	1401.9	1372.29	1559.43	1283.75	1465.57	1638.16	1420.5	1252.73	1389.69
3.15278	1613.58	1640.03	1703.76	1366.65	1299.52	1364.37	1625.49	1576.42	1219.26	1017.84	1422.06	1479.48	1069.61	1119.63	1240.11	1185.21	1166.59	1108.27	1215.3	1276.89	1457.76	1101.15	1057.53	1423.19	1387.19	1579.41	1301.44	1476.77	1655.42	1432.17	1257.32	1401.9
3.15972	1628.36	1658.01	1722.58	1377.9	1310.8	1367.27	1632.1	1601.91	1215.4	1027.44	1433.62	1480.78	1070.22	1128.07	1248.83	1200.98	1183.94	1113.62	1219.32	1288.04	1468.13	1109.05	1060.29	1423.87	1409.3	1588.9	1313.02	1497.29	1674.31	1449.24	1276.62	1415.35
3.16667	1640.41	1681.02	1724.06	1386.28	1318.47	1377.73	1655.5	1610.48	1241.35	1033.95	1447.53	1503.85	1080.03	1139.09	1266.27	1205.89	1189.54	1104.26	1223.04	1297.89	1493.23	1129.81	1073.75	1446.69	1411.58	1619.97	1325.4	1510.77	1684.37	1456.38	1291.89	1429.06
3.17361	1665.14	1702.14	1734.5	1400	1327.08	1396.88	1674.82	1618.02	1244.98	1035.78	1455.92	1519.65	1083.16	1145.89	1274.94	1222.08	1194.07	1123.68	1239.55	1312.81	1501.91	1138.49	1081.06	1453.98	1431.74	1623.53	1329.42	1514.91	1697.04	1475.07	1293.62	1435.14
3.18056	1670.09	1702.08	1759.53	1411.05	1348.48	1410.91	1681.45	1633.53	1250.24	1055.09	1481.15	1523.7	1091.2	1154.71	1286.17	1229.64	1212.09	1136.05	1240.08	1321.22	1497.54	1138.71	1087.34	1458.18	1437.65	1633.69	1344.98	1541.16	1710.88	1487.35	1321.35	1458.17
3.1875	1687.83	1717.36	1762.32	1431.26	1364.77	1419.18	1709.19	1651.92	1253.73	1070.54	1477.02	1536.35	1107.02	1162.81	1303.73	1232.77	1215.26	1139.38	1254.02	1334.53	1515.59	1148.47	1097.18	1472.91	1444.44	1649.04	1355.51	1543.66	1723.96	1493.26	1329.36	1454.6
3.19444	1698.21	1724.31	1781.38	1436.1	1377.53	1435.63	1726.92	1657.43	1275.23	1076.19	1495.91	1558.64	1113.6	1172.91	1310.74	1245.34	1215.74	1142.82	1270.27	1341.52	1534.51	1173.9	1105.81	1481.79	1465.75	1659.27	1362.2	1558.38	1720.15	1518.79	1341.29	1473.39
3.20139	1708.62	1755.13	1787.39	1459.15	1381.76	1438.69	1728.95	1673.96	1287.33	1077.12	1501.76	1558.87	1130.73	1180.25	1321.41	1256.39	1228.22	1153.26	1275.8	1356.43	1543.3	1176.32	1116.77	1493.75	1469.64	1664.07	1374.27	1565.83	1744.47	1525.56	1351.95	1490.56
3.20833	1715.36	1756.85	1810.1	1466.8	1392.64	1445.32	1737.34	1688.13	1283.89	1092.17	1510.79	1580.76	1141.61	1202.62	1330	1270.06	1244.3	1164.62	1277.75	1366.12	1551.42	1184.07	1120.13	1500.77	1484.23	1683.3	1392.08	1574.18	1755.47	1530.16	1366.11	1496.2
3.21528	1731.86	1785.08	1809.2	1465.54	1400.47	1468.69	1760.22	1698.37	1292.4	1094.45	1522.32	1580.4	1143.35	1208.93	1335.96	1273.56	1247.94	1169.35	1301.02	1376.74	1554.79	1198.27	1119.27	1514.16	1493.11	1687.23	1393.61	1593.46	1759.7	1552.82	1372.07	1506.72
3.22222	1741.75	1785.93	1825.95	1477.07	1419.9	1476.4	1768.6	1709.51	1289.83	1098.87	1531.91	1599.43	1158.11	1207.15	1353.23	1288.31	1250.77	1171.05	1304.45	1386.32	1576.7	1202.6	1131.09	1526.78	1511.1	1701.07	1402.23	1588.31	1775.21	1561.64	1385.66	1520.91
3.22917	1760.46	1801.44	1846.32	1496.09	1433.25	1478.41	1784.98	1727.48	1300.7	1110.86	1550.87	1613.92	1164.01	1222.28	1361.33	1303.25	1257.47	1183.65	1316.47	1392.77	1588.94	1218.46	1148.47	1537.48	1522.92	1705.23	1417.19	1604.01	1781.1	1563.45	1397.76	1535.86
3.23611	1759.16	1813.23	1840.73	1504.42	1440.23	1490.95	1793.87	1742.13	1315.44	1120.54	1554.58	1620.5	1173.28	1228.9	1370.25	1308.89	1272.55	1180.49	1313.03	1402.63	1588.62	1223.64	1156.94	1544.65	1522.98	1730.7	1417.36	1618.04	1795.18	1586.91	1409.95	1547.04
3.24306	1786.48	1820.97	1848.12	1518.56	1445.58	1504.41	1805.29	1743.49	1317.57	1133.81	1556.79	1623.67	1187.05	1240.8	1387.95	1323.04	1274.6	1194.97	1324.94	1409.53	1595.63	1234.19	1151.32	1553.98	1545.13	1732.04	1425.55	1631.12	1796.4	1587.89	1413.84	1557.34
3.25	1787.54	1822.9	1875.98	1529.12	1457.13	1514.65	1814.18	1754.37	1320.06	1130.99	1576.78	1637.91	1199.74	1249.12	1388.68	1317.69	1277.5	1206.93	1332.16	1423.91	1612.42	1241.97	1170.62	1552.4	1551.57	1751.02	1436.19	1630.64	1801.84	1597.44	1427.53	1568.79
3.25694	1806.65	1843.6	1871.23	1538.48	1459.36	1531.23	1823.62	1760.86	1333.03	1148.91	1575.46	1652.96	1202.54	1259.32	1398.22	1329.2	1277.02	1199.69	1336.8	1435.47	1609.13	1254.67	1172.83	1564.72	1561.73	1756.13	1449.89	1635.26	1811.67	1613.04	1427.07	1585.04
3.26389	1806.82	1853.56	1889.33	1530.72	1479.19	1531.29	1834.63	1772.47	1334.48	1150.57	1595.2	1659.07	1208.26	1263.31	1407.95	1339.03	1290.08	1209.85	1344.34	1442.06	1623.28	1257.41	1179.15	1573.64	1563.93	1766.98	1456.22	1649.16	1814.57	1622.74	1438.38	1589.89
3.27083	1818.12	1855.41	1904.68	1541.74	1480.7	1541.18	1842.96	1781.23	1337.39	1154.91	1601.2	1660.42	1217.62	1271.82	1414.63	1349.43	1294.9	1211.5	1345.52	1442.88	1626.82	1266.4	1179.95	1579.09	1578.75	1763.07	1456.76	1653.74	1829.96	1640.27	1452.97	1587.2
3.27778	1821.04	1863.24	1904.36	1550.62	1488.68	1554.37	1860.44	1785.58	1334.21	1165.35	1599	1671.58	1227.42	1271.81	1422.2	1349.76	1294.33	1220.76	1356.99	1451.73	1640.43	1276	1174.19	1583.57	1582.53	1776.29	1477.56	1661.24	1821.15	1634.97	1457.08	1590.94
3.28472	1821.86	1867.65	1913.48	1572.43	1499.51	1562.34	1869.11	1791.53	1344.73	1169.74	1602.58	1675.87	1231.55	1281.74	1431.1	1362.91	1300.38	1218.55	1348.77	1455.57	1634.11	1278.76	1186.55	1601.24	1588.67	1783.5	1471.99	1668.66	1830.62	1642.6	1473.94	1604.76
3.29167	1838.12	1877.34	1916.33	1587.1	1510.72	1564.12	1876.05	1798.78	1354.01	1174.21	1618.15	1690.66	1237.92	1280.98	1430.81	1367.23	1312.9	1220.01	1355.33	1462.31	1653.79	1278.73	1196.35	1594.39	1612.55	1793.16	1472.87	1682.46	1834.59	1652.95	1470.53	1610.88
3.29861	1846.67	1883.5	1911.99	1581.46	1517.55	1571.74	1878.12	1814.43	1354.58	1181.27	1613.53	1698.29	1255.83	1291.31	1442.61	1381.35	1311.57	1226.67	1362.21	1469.62	1653	1290.29	1202.96	1603.06	1598.28	1812.1	1480.39	1681.28	1827.75	1667.13	1487.68	1633.04
3.30556	1848.17	1897.7	1923.27	1595.94	1530.5	1581.77	1888.17	1819.59	1364.48	1189.95	1618.42	1688.84	1248.05	1299.03	1436.23	1376.81	1317.3	1226.04	1359.27	1477.05	1658.97	1300.63	1200.97	1602.33	1615.09	1809.27	1478.72	1685.65	1840.42	1667.7	1489.94	1627.14
3.3125	1843.24	1893.8	1940.78	1590.74	1529.88	1584.74	1880.42	1825.74	1357.06	1194.52	1622.46	1706.95	1250.01	1304.54	1457.34	1393.83	1325.5	1226.62	1366.61	1483.51	1666.12	1299.79	1213.9	1613.65	1610.95	1812.96	1481.17	1685.44	1837.21	1669.72	1491.65	1631.22
3.31944	1857.69	1896.41	1931.02	1603.16	1538.08	1582.61	1896.49	1829.4	1365.42	1196.75	1622.91	1705.99	1257.92	1302.74	1459.5	1383.4	1332.26	1229.04	1368.65	1489.9	1675.97	1308.77	1206.47	1605.01	1615.16	1812.19	1482.63	1689.14	1833.18	1689.1	1507.55	1646.67
3.32639	1860.16	1905	1928.59	1603.92	1531.3	1590.67	1903.24	1834.36	1361.83	1201.58	1628.76	1706.51	1266.15	1311.54	1470.62	1387.18	1325.21	1225.36	1365.96	1489.41	1664.8	1308.57	1212.36	1605.66	1631.08	1821	1495.03	1702.61	1832.8	1681.52	1497.57	1646.28
3.33333	1866.43	1903.44	1939.87	1600.75	1539.65	1590.6	1915.14	1838.23	1363.51	1200.82	1627.44	1717.21	1266.19	1314.67	1470.56	1403.33	1329.81	1225.9	1378.58	1499.5	1672.73	1325.53	1211.77	1608.88	1627.17	1834.21	1486.12	1717.56	1835.76	1682.73	1502.13	1655.42
3.34028	1871.92	1905.18	1939.98	1599.14	1547.73	1594.61	1910.67	1834.66	1354.76	1212.93	1629.64	1714.76	1270.4	1311.69	1469.13	1404.19	1323.89	1224.35	1366.96	1503.44	1676.02	1314.71	1210.77	1618.79	1635.53	1838.92	1488.16	1702.98	1836.26	1689.89	1515.7	1659.9
3.34722	1862.97	1909.27	1934.77	1619.7	1552.07	1595.42	1911.39	1840.51	1352.95	1197.47	1636.72	1713.12	1273	1321.66	1479.34	1401.02	1326.96	1223.8	1369.02	1502.99	1675.25	1319.94	1215.13	1629.09	1636.54	1836.79	1492.33	1710.6	1827.16	1700.87	1505.52	1653.89
3.35417	1875.1	1906.99	1937.74	1609.18	1555.29	1597.23	1903.99	1844.39	1357.35	1213.04	1631.65	1709.47	1270.59	1324.58	1466.35	1398.89	1318.69	1216.46	1370.36	1508.35	1674.48	1322.9	1219.63	1615.49	1640.87	1834.62	1489.17	1707.81	1835.04	1696	1513.71	1658.37
3.36111	1877.79	1915.35	1926.7	1612.42	1561	1600.78	1908.31	1841.56	1361.51	1214.19	1628.72	1717.18	1275.85	1319.9	1478.78	1393.96	1321.61	1225.24	1359.66	1508.07	1674.21	1324.06	1215.49	1627.79	1639.85	1832.58	1491.08	1706.82	1823.38	1697.21	1518.21	1671.15
3.36806	1871.06	1909.39	1942.51	1620.1	1567.76	1601.01	1921.65	1845.64	1354.39	1219.53	1628.85	1705.86	1277.84	1322.27	1487.14	1395.62	1332.68	1213.58	1359.33	1507.14	1667.02	1323.01	1219.28	1620.48	1650.53	1840.84	1489.92	1722.25	1824.18	1692.62	1515.85	1664.69
3.375	1872.24	1919.77	1932.14	1617.46	1564.94	1607.47	1917.67	1843.23	1355.23	1200.69	1638.43	1719.11	1290.04	1327.73	1478.75	1406.65	1321.08	1220.24	1356.54	1504.32	1674.25	1328.51	1213.89	1619.45	1639.41	1832.88	1493.3	1719.61	1811.6	1703.29	1509.06	1667.71
3.38194	1867.49	1914.24	1940.29	1608.38	1564.59	1608.23	1921.15	1842.86	1349.21	1219.01	1627.34	1712.47	1283.61	1324.23	1477.78	1404.41	1326.12	1216.92	1355.05	1515.7	1676.92	1322.52	1207.21	1603.78	1646.37	1835.21	1484.03	1710.17	1812.07	1689.45	1523.47	1672.71
3.38889	1862.94	1903.24	1928.79	1615.49	1561.54	1600.35	1910.3	1846.25	1343.6	1210.03	1623.38	1710.77	1276.7	1321.55	1486.42	1406.69	1319.01	1209.79	1356.24	1500.1	1676.47	1335.33	1210	1617.56	1635.2	1831.5	1476.24	1713.64	1802.05	1712.88	1512.04	1676.68
3.39583	1872.17	1904.67	1934.73	1610.79	1561.79	1603.24	1910.72	1847.28	1345.92	1214.88	1627.6	1703.91	1277.95	1324.52	1478.94	1398.93	1317.01	1207.34	1344.41	1506.08	1687.05	1329.21	1210.01	1613.68	1638.2	1821.67	1475.64	1702.85	1800.69	1697.11	1516.82	1668.58
3.40278	1866.12	1912.67	1915.98	1608.31	1559.44	1599.08	1888.33	1836.1	1338.68	1209.32	1619.43	1708.83	1283.78	1325.79	1475.6	1400.14	1308.37	1201.31	1345.86	1503.05	1672.06	1329.12	1207.02	1607.67	1635.93	1831.69	1472.52	1703.78	1797.34	1697.52	1510.71	1669.02
3.40972	1864.42	1892.71	1911.62	1612.12	1560.37	1595.9	1901.06	1836.54	1342.65	1210.17	1615.74	1700.04	1281.18	1316.44	1476	1401.95	1310.78	1202.98	1337.52	1495.12	1676.4	1321.43	1200.53	1610.81	1640.95	1819.28	1474.27	1705.99	1788.1	1705.5	1507.35	1672.86
3.41667	1857.22	1895.92	1913.65	1605.65	1552.53	1593.86	1897.97	1823.87	1332.35	1209.78	1608.93	1710.85	1280.34	1317.67	1478.87	1402.98	1306.55	1196.29	1339.23	1497.87	1666.46	1322.82	1200.96	1609.86	1628.97	1818.96	1476.04	1703.33	1779.32	1693.08	1503.69	1661.34
3.42361	1861.86	1900.15	1894.91	1596.08	1556.66	1592.49	1893.72	1818.96	1324.92	1203.73	1602.36	1695.95	1270.06	1308.55	1483.94	1394.15	1307.45	1187.73	1334	1504.73	1657.44	1321.62	1199.01	1594.73	1613.28	1826.17	1455.53	1703.2	1763.29	1677.58	1493.53	1672.52
3.43056	1849.51	1879.07	1901.06	1601.66	1550.05	1572.56	1884.12	1826.61	1319.55	1201.84	1599.29	1701	1277.8	1318.58	1469.38	1396.2	1295.93	1183.78	1328.7	1497.82	1660.3	1310.68	1196.95	1592.75	1620.95	1817.7	1449.09	1698.63	1763.55	1683.28	1487	1656.82
3.4375	1852.57	1883.46	1882.85	1604.79	1549.97	1579.24	1882.38	1821.16	1314.29	1205.27	1590.32	1687.02	1266.94	1312.37	1471.57	1395.92	1296.95	1179.84	1323.11	1495.4	1660.06	1321.09	1198.35	1585.6	1611.45	1808.06	1444.18	1687.79	1760.67	1677.98	1484.03	1651.48
3.44444	1850.81	1873.87	1880.43	1586.83	1538.83	1578.71	1880.85	1816.81	1302.62	1195.54	1574.78	1682.06	1271.93	1305.02	1460.08	1383.3	1289.38	1173.61	1306.48	1488.21	1656.88	1314.62	1190.2	1580.01	1617.5	1805.71	1444.45	1675.82	1738.91	1686.29	1485.37	1653.57
3.45139	1833.84	1868.66	1870.97	1588.95	1540.96	1578.7	1872.37	1802.72	1299.94	1194.87	1580.64	1678.52	1255.55	1310.99	1454.63	1388.4	1282	1167.53	1300.41	1494.77	1635.37	1304.1	1193.3	1584.29	1602.39	1798.47	1434.64	1675.94	1721.79	1665.58	1471.84	1644.71
3.45833	1829.76	1867.56	1873.59	1586.23	1533.74	1571.47	1859.44	1806.9	1295.18	1190.32	1573.49	1682.67	1262.76	1300.4	1457.12	1383.29	1281.29	1161.75	1301.07	1477.94	1643.44	1311.31	1189.41	1568.74	1597.18	1791.46	1431.86	1682.22	1720.63	1665.28	1477.2	1643.62
3.46528	1825.48	1838.18	1861.61	1575.04	1526.67	1562.97	1866.45	1789.32	1284.36	1181.6	1567.62	1665.54	1258.19	1300.17	1438.88	1376.39	1271.12	1150.94	1295.19	1479.98	1639.71	1303.83	1176.4	1561.69	1599.83	1780.86	1417.28	1672.34	1708.2	1665.47	1469.94	1634.79
3.47222	1811.18	1841.16	1846.06	1574.45	1514.65	1553.98	1856.89	1785.02	1275.92	1189.2	1558.85	1663.74	1248.76	1294.7	1445.46	1384.13	1268.08	1151.15	1283.77	1467.88	1618.17	1280.36	1173.32	1546.54	1599.42	1792.38	1419.28	1660.65	1712.67	1655.86	1461.31	1635.78
3.47917	1806.84	1835.04	1841.64	1565.99	1514.74	1546.62	1847.79	1784.04	1278.9	1174.28	1546.85	1658.17	1256.09	1295.61	1435.32	1361.73	1260.59	1139.03	1280.94	1459.43	1616.85	1290.38	1163.67	1548.27	1593.11	1766.91	1412.45	1651.58	1693.36	1637.9	1452.67	1624.6
3.48611	1802.8	1818.99	1828.57	1562.46	1515.08	1535.22	1842.19	1773.25	1271.02	1175.48	1536.04	1633.45	1239.48	1287.27	1436.43	1354.8	1254.26	1129.67	1266.3	1457.14	1605.18	1283.95	1167.42	1542.2	1573.5	1759.91	1396.98	1650	1671.46	1640.63	1444.52	1621.47
3.49306	1796.37	1818.32	1826.88	1549.15	1510.5	1531.7	1836.12	1762.8	1257.27	1166.89	1532.57	1630.14	1235.45	1280.9	1426.24	1359.37	1245.16	1130.03	1262.27	1450.72	1613.61	1271.36	1153.51	1535.78	1576.22	1758.17	1387.97	1640.01	1682.76	1631.99	1443.03	1608.71
3.5	1788.17	1805.66	1821.14	1544.18	1499.05	1530.99	1821.32	1761.65	1263.97	1164.83	1517.4	1636.63	1229.26	1277.86	1432.47	1355.4	1233.95	1115.89	1252.11	1456.51	1609.89	1279.8	1154.07	1523.73	1559.58	1754.01	1379.45	1638.85	1655.07	1619.77	1432.81	1595.79
3.50694	1779.72	1804.82	1799	1536.08	1485.33	1515.46	1815.95	1751.22	1248	1150.83	1501.29	1615.42	1216.92	1267.99	1410.97	1338.54	1233.38	1117.01	1249.73	1441.61	1589.15	1254.81	1140.06	1525.09	1557.17	1744.67	1358.8	1626.64	1656.1	1624.88	1420.34	1599.62
3.51389	1768.94	1797.09	1786.31	1526.75	1487.11	1512.5	1797.31	1728.34	1231.12	1146.67	1504.59	1607.09	1214.72	1262.67	1408.45	1342.19	1223.68	1103.62	1243.36	1430.29	1575.83	1261.55	1141.65	1517.17	1544.59	1723.08	1362.33	1621.27	1649.73	1606.76	1415.72	1595.37
3.52083	1756.23	1769.06	1781.45	1520.97	1477.29	1507.5	1787.31	1724.75	1229.48	1146.11	1488.19	1598.63	1208.46	1254.68	1401.32	1324.95	1216.03	1100.28	1228.54	1433.84	1582.47	1250.7	1135.37	1509.65	1535.83	1721.29	1352.55	1605.03	1627.77	1604.62	1416.23	1583.37
3.52778	1753.45	1770.16	1768.19	1514.59	1461.78	1498.97	1792.39	1731.61	1224.57	1127.63	1488.67	1583.01	1198.98	1240.97	1385.01	1319.97	1200.13	1090.52	1216.98	1427.46	1568.34	1241.08	1124.55	1503.79	1524.19	1726.48	1339.05	1600.72	1621.82	1594.6	1398.04	1571.42
3.53472	1735	1764.16	1765.06	1504.62	1455.72	1486.23	1780.84	1722.49	1214.66	1122.21	1472.19	1579.4	1193.73	1240.35	1386.3	1318.32	1204.9	1079.28	1214.27	1417.48	1559.74	1235.8	1121.81	1485.23	1522.06	1707.09	1323.1	1597.25	1611.43	1583.09	1389.29	1564.77
3.54167	1718.41	1753.02	1749.18	1488.55	1458.01	1476.15	1761.11	1701.61	1221.72	1124.27	1462.91	1577.98	1196.75	1236.59	1382.69	1307.22	1201.75	1074.9	1194.09	1408.27	1551.47	1233.37	1113.02	1485.76	1510.66	1699.11	1316.54	1586.99	1604.96	1572.59	1383.72	1554.1
3.54861	1722.16	1739.47	1737.59	1482.31	1442.9	1461.06	1756.77	1689.6	1193.26	1119.8	1464.74	1558.17	1180.7	1224.56	1371.07	1299.81	1185.98	1073.02	1200.11	1398.3	1536.34	1224.11	1106.14	1476.36	1507.21	1683.25	1318.42	1573.74	1594.03	1558.46	1365.88	1544.97
3.55556	1716.04	1733.83	1722.89	1479.08	1425.25	1458.08	1744.86	1673	1187.68	1101.76	1451.07	1556.86	1176.7	1221.04	1363.63	1293.68	1177.13	1069.13	1177.16	1395.14	1537.56	1209.65	1101.31	1461.64	1493.3	1678.43	1305.58	1561.91	1581	1555.82	1365.6	1533.91
3.5625	1701.58	1715.18	1716.28	1457.25	1423.29	1449.93	1725.57	1679.34	1185.45	1098.94	1435.58	1546.7	1171.87	1213.77	1346.22	1280.28	1183.35	1058.48	1168.1	1387.61	1528.11	1208.32	1090.71	1454.03	1479.96	1665.34	1294.56	1547.17	1573.56	1544.27	1349.06	1529.92
3.56944	1690.81	1709.13	1703.33	1454.92	1422.14	1441.14	1730.28	1661.92	1172.4	1089.38	1427.13	1534.42	1154.29	1204.34	1350.7	1271.47	1172.16	1053.36	1165.47	1379.17	1522.71	1188.89	1080.74	1448.62	1479.1	1663.7	1284.62	1544.5	1554.52	1524.35	1346.17	1526.78
3.57639	1675.03	1695.71	1701.51	1446.43	1405.18	1425.04	1715.82	1660.45	1164.83	1089.44	1421.11	1518.45	1153.81	1195.14	1332.86	1263.83	1159.88	1041.32	1156.3	1365.28	1514.67	1191.19	1076.58	1435.29	1465.01	1656.84	1269.62	1525.49	1540.62	1537.45	1331.2	1516.05
3.58333	1666	1684.6	1690.95	1437.03	1401.72	1413.53	1709.75	1639.64	1163.87	1080.87	1409.5	1530.8	1141.91	1185.73	1330.83	1263.09	1152.96	1041.23	1145.18	1352.48	1501.21	1175.92	1075.96	1428.99	1455.31	1648.77	1263.13	1520.2	1536.1	1522.95	1325.77	1505.33
3.59028	1670.25	1671.74	1677.67	1419.2	1384.62	1412.67	1690.86	1632.49	1154.31	1067.62	1401.56	1507.97	1149.85	1181.72	1320.4	1249.35	1142.1	1037.23	1137.34	1341.74	1489.4	1171.82	1061.18	1421.89	1448.64	1635.58	1247.54	1520.21	1527.69	1510.33	1306.33	1492.72
3.59722	1643.28	1663.7	1661.66	1422.72	1377.27	1399.99	1678.52	1613.51	1149.35	1059.21	1395.76	1500.61	1139.07	1176.84	1303.23	1245.35	1137.22	1035.02	1128.1	1343.61	1489.62	1155.4	1054.69	1419.07	1440.21	1626.21	1254.76	1506.87	1509.04	1498.06	1305.25	1479.1
3.60417	1641.53	1655.32	1659.49	1407.35	1366.83	1397.68	1684.27	1605.07	1141.69	1062.4	1381.91	1485.71	1119.6	1170.45	1299.63	1232.79	1132.77	1017.55	1117.28	1325.77	1474.35	1161.68	1047.43	1401.68	1426.84	1621.55	1242.41	1497.92	1507.45	1488.54	1294.88	1478.41
3.61111	1627.96	1642.04	1639.38	1390.28	1353.96	1389.13	1664.45	1594.69	1133.35	1045.78	1371.02	1478.93	1114.13	1157.8	1292.99	1225.05	1125.53	1013.47	1105.49	1328.96	1471.66	1151.98	1040.92	1384.3	1418.52	1601.1	1224	1486.41	1500.7	1484.14	1283.56	1459.7
3.61806	1618.78	1638.26	1635.05	1391.36	1346.02	1379.05	1652.76	1588.27	1129.8	1038.98	1366.12	1471.71	1106.31	1152.59	1287.7	1219.85	1127.54	1005.19	1104.77	1318.52	1456.95	1136.96	1041.92	1387.53	1411.88	1603.98	1225.45	1473.72	1490.99	1477.41	1275.43	1455.29
3.625	1610.39	1627.2	1625.01	1382.87	1338.42	1369.76	1649.61	1567.5	1116.68	1034.67	1356.48	1464.48	1106.28	1147.48	1269.56	1211.27	1109.71	1001.98	1101.36	1314.57	1444.85	1123.62	1037.12	1379.33	1393.47	1589.84	1219.24	1476.73	1481.66	1474.58	1271.45	1442.3
3.63194	1602.04	1607.93	1615.7	1367.59	1334.29	1362.38	1625.43	1565.74	1106.82	1024.88	1354.69	1448.3	1093.22	1140.16	1266.62	1197.28	1103.08	990.864	1089.41	1300.02	1438.94	1117.18	1025.23	1375.29	1393.63	1570.62	1209.28	1465.3	1470.32	1460.5	1257.32	1429.12
3.63889	1597.69	1599.97	1604.32	1365.15	1317.89	1351.04	1620.56	1561.77	1106.48	1021.29	1343.66	1443.98	1083.92	1133.22	1260.34	1200.85	1102.92	989.629	1089.13	1284.3	1436.17	1113.61	1017.11	1361.08	1382.97	1571.43	1194.97	1451.1	1464.94	1441.12	1250.22	1424.29
3.64583	1582.83	1600.68	1591.4	1354.65	1311.79	1345.21	1603.52	1552.93	1100.71	1012.13	1338.05	1440.38	1078.34	1125.41	1248.07	1183.6	1095.57	983.698	1081.14	1286.85	1415.92	1103.66	1010.9	1354.69	1379.39	1569.09	1186.33	1446.55	1448.97	1443.6	1232.14	1414.63
3.65278	1577.68	1591.92	1586.1	1338.44	1302.04	1327.3	1601.6	1537.1	1087.49	1011.98	1330.66	1421.96	1079.51	1110.11	1248.21	1180.52	1087.87	979.861	1066.16	1279.54	1416.84	1100.83	1014.09	1347.59	1369.44	1542.69	1186.61	1436.1	1444.8	1422.98	1224.22	1404.89
3.65972	1566.43	1569.81	1580.66	1342.02	1297.49	1316.81	1582.63	1534.22	1085.45	1005.82	1325.13	1414.01	1068.8	1111.31	1237.17	1167.6	1086.95	974.481	1057.62	1281.29	1406.6	1091.89	1000.42	1344.54	1348.54	1540.84	1181.91	1416.84	1443.62	1417.2	1220.92	1396.96
3.66667	1568.31	1572.14	1569.23	1334.62	1281.17	1324.04	1585.46	1520.94	1083.11	988.671	1311.74	1404.91	1056.16	1110.63	1234.02	1172.52	1076.73	969.059	1059.9	1267.77	1410.78	1086.71	996.912	1343.04	1350.13	1536.48	1172.81	1421.32	1438.04	1411.5	1211.48	1394.43
3.67361	1545.66	1564.04	1555.19	1329.41	1281.28	1315.19	1567.64	1515.62	1082.11	982.464	1299.81	1401.26	1051.11	1103.39	1219.94	1160.14	1065.57	964.978	1058.65	1249.99	1402.99	1084.49	994.24	1332.65	1338.1	1528.74	1172.17	1401.12	1431.87	1405.76	1201.37	1380.15
3.68056	1535.51	1541.62	1548.52	1321.82	1271.78	1303.42	1572.34	1508.98	1067.5	981.905	1301.82	1398.76	1040.94	1088.57	1215.3	1154.99	1063.76	966.79	1046.34	1247.86	1381.82	1062.4	989.974	1337.57	1333.36	1513.08	1164.92	1402.81	1421.17	1395.56	1185.11	1375.79
3.6875	1544.16	1537.55	1548.72	1310.87	1268.7	1293.76	1548.99	1506.22	1071.12	974.237	1285.24	1393.15	1028.87	1095.81	1210.31	1147.37	1063.8	959.133	1044.37	1252.76	1387.76	1067.01	985.089	1325.32	1325.7	1504.96	1152.42	1383.99	1411.87	1385.83	1192.45	1364.67
3.69444	1540.76	1527.46	1525.19	1301.04	1254.37	1285.43	1541.74	1498.88	1057.89	963.767	1289.44	1381.21	1027.9	1080.23	1200.9	1137.85	1055.06	958.315	1045.6	1239.4	1375.15	1060	982.751	1309.46	1320.08	1513.06	1146.31	1374.91	1422.96	1388.82	1184.58	1364.07
3.70139	1522.38	1529.7	1539.1	1293.42	1254.94	1280.57	1534.16	1481.87	1052.31	963.344	1275.81	1379.71	1022.22	1074.66	1202.83	1142.72	1055.87	956.569	1035.69	1235.62	1371.32	1049.35	979.549	1305.19	1305.48	1498.51	1142.31	1365.49	1407.49	1372.5	1175	1350.96
3.70833	1519.59	1513.52	1518.8	1293.82	1244.73	1274.77	1527.26	1477.6	1064.74	955.718	1274.35	1366.09	1023.6	1070.59	1184.29	1134.34	1045.07	956.294	1018.75	1223.12	1370.63	1046.43	971.802	1295.51	1305.06	1489.59	1145.26	1369.67	1404.35	1364.34	1169.13	1342.97
3.71528	1509.12	1517.41	1514.99	1280.96	1224.15	1263.63	1515.77	1468.28	1049.65	944.919	1267.68	1352.49	1009.62	1064.98	1181.09	1123.34	1047.47	945.663	1025.62	1220.22	1367.12	1034.63	970.6	1307.5	1295.9	1490.02	1137.29	1365.85	1400.33	1363.42	1170.47	1344.28
3.72222	1500.17	1511.53	1518.01	1274.88	1232.02	1260.03	1515.12	1459.95	1050.99	943.506	1259.11	1353.2	999.871	1058.06	1181.32	1124.48	1042.22	939.927	1019.09	1228.34	1365.87	1037.06	966.167	1276.31	1291.26	1481.71	1130.43	1349.91	1388.67	1356.32	1170.92	1326.47
3.72917	1503.12	1509.84	1515.36	1265.53	1229.71	1256.72	1499.71	1459.05	1049.11	945.931	1256.9	1357.64	1003.35	1056.56	1173.86	1109.61	1041.53	941.594	1016.13	1211.49	1353.43	1028.72	969.178	1288.92	1285.59	1483.6	1119.48	1344.53	1392.3	1353.99	1158.14	1329.29
3.73611	1492.33	1498.03	1497.17	1257.02	1217.17	1249.43	1497.13	1453.91	1042.74	935.767	1250.04	1345.7	997.214	1052.68	1167.02	1111.84	1029.89	943.786	1014.3	1206.02	1350.24	1018.59	966.937	1279.24	1282.83	1465.98	1128.18	1345.59	1388.9	1348.23	1150.99	1330.35
3.74306	1483.57	1493.54	1503.54	1262.77	1207.83	1241.19	1498.02	1455.12	1039.28	931.967	1245.08	1346.98	990.909	1041.19	1166.57	1105.02	1026.96	939.735	1010.08	1193.76	1351.06	1022.42	963.764	1275.56	1273.86	1461.6	1128.66	1335.62	1388.39	1330.92	1145.56	1316.61
3.75	1486.2	1483.41	1494.56	1262.71	1201.68	1242.43	1486.7	1434.94	1038.31	931.767	1252.59	1343.09	985.968	1047.47	1158.86	1100.5	1031.74	929.698	1017.13	1200.29	1341.12	1015.12	961.912	1274.21	1268.84	1458.04	1116.78	1335.25	1389.2	1324.8	1145.08	1313.97
3.75694	1476.29	1483.56	1495.16	1248.88	1198.75	1231.75	1480.01	1445.77	1030.31	924.931	1244.45	1336.9	980.051	1044.34	1151.92	1096.8	1022.52	941.345	1005.74	1190.72	1338.97	1010.82	951.426	1278.65	1267.01	1457.19	1111.97	1320.63	1391.63	1324.78	1136.94	1314.27
3.76389	1471.94	1480.96	1495.3	1251.84	1209.89	1229.81	1485.19	1432.47	1036.91	918.859	1235.65	1330.74	972.535	1027.48	1154.28	1082.02	1023.4	942.602	1007.73	1182.71	1338.08	1006.97	960.498	1265.65	1254.2	1458.26	1113.55	1319.51	1383.76	1326.87	1137.98	1299.46
3.77083	1471.01	1479.81	1485.4	1237.89	1192.95	1229.55	1482.37	1435.88	1037.4	922.071	1243.85	1329.11	970.37	1032.77	1151.5	1096.01	1028.5	937.263	1003.6	1183.93	1324.94	1000.63	943.756	1262.86	1253.25	1442.46	1121.95	1326.61	1390.82	1316.24	1132.95	1295.87
3.77778	1466.59	1473.87	1491.56	1234.36	1191.37	1230.39	1469.82	1417.1	1030.91	915.743	1238.27	1326.14	972.234	1038.54	1152.61	1084.72	1024.68	934.68	1001.45	1180.82	1330.5	1000.55	955.112	1262.65	1259.13	1449.96	1120.64	1313.78	1389.67	1326.92	1127.15	1293.54
3.78472	1468.9	1477.34	1478.45	1236.05	1184.88	1224.73	1461.2	1422.92	1035.26	903.637	1235.93	1321.66	969.189	1024.59	1143.76	1084.41	1012.16	934.392	998.449	1178.13	1329.71	999.167	951.65	1264.87	1252.4	1445.63	1111.11	1308.78	1383.54	1312.27	1131.36	1281.33
3.79167	1464.96	1462.82	1474.52	1227.8	1184.13	1213.76	1472.21	1424.22	1034.72	909.195	1229.68	1325.44	962.041	1027.75	1135.61	1085.44	1016.62	934.811	1000.96	1180.93	1319.81	997.848	950.451	1261.63	1256.06	1431.63	1111.03	1316.82	1393.05	1311.85	1120.23	1292.77
3.79861	1458.19	1477.26	1477.05	1229.12	1179.93	1218.94	1450.67	1423.86	1032.99	898.498	1235.81	1322.46	958.58	1019.42	1138.15	1079.74	1019.17	949.7	1009.11	1172.7	1325.33	988.725	936.319	1264.79	1256.02	1439.23	1110.16	1309.93	1380.55	1309.27	1126.2	1280.16
3.80556	1461.51	1467.02	1483.77	1224.57	1176.16	1217.44	1455.16	1414.26	1036.48	908.113	1239.11	1321.86	963.682	1021.06	1134.46	1081.82	1014.92	947.027	1002.6	1174.51	1321.23	987.146	944.032	1268.64	1249.15	1428.7	1117.71	1302.27	1398.26	1309.4	1117.27	1273.12
3.8125	1457.03	1472.78	1478.08	1224.82	1177.74	1218.14	1460.47	1409.7	1036.85	903.282	1230.28	1317.86	959.378	1022.12	1131.97	1073.36	1013.35	944.025	1008.9	1176.01	1313.25	995.418	948.203	1263.67	1240.82	1438.62	1111.93	1296.51	1400.36	1306.2	1122.25	1279.27
3.81944	1464.51	1468.76	1474.96	1239.89	1175.51	1223.38	1455.56	1416.2	1045.97	898.759	1231.62	1325.28	954.158	1022.96	1128.05	1082.61	1020.28	950.248	1010.62	1174.75	1314.08	989.127	946.872	1256.26	1238.9	1433.86	1118.43	1305	1400.56	1298.29	1120.88	1277.7
3.82639	1465.16	1471.96	1480.5	1228.39	1167.12	1219.61	1453.63	1404.85	1040.29	902.911	1239.14	1316.86	951.332	1017.96	1134.41	1073	1018.9	951.533	1002.23	1173.94	1327.01	981.674	952.35	1269.18	1239.81	1435.65	1117.84	1301.09	1400.2	1307.21	1116.91	1268.74
3.83333	1455.78	1468.49	1480.59	1231.14	1172.46	1217.64	1457.15	1417.25	1040.84	901.214	1259.83	1312.2	945.605	1008.5	1140.14	1076.02	1014.99	950.787	1007.53	1185.27	1311.62	976.418	957.484	1267.03	1236.1	1425.18	1121.37	1298.57	1404.88	1306.8	1120.4	1276.99
3.84028	1460.69	1471.6	1475.2	1227.62	1175.5	1210.53	1453.26	1407.55	1046.65	893.344	1238.11	1321.29	950.532	1012.08	1129.87	1080.43	1021.41	952.768	1013.26	1167.89	1317.55	990.191	955.079	1258.25	1247.41	1433.08	1122.26	1299.26	1409.54	1309.13	1123.96	1267.99
3.84722	1460.75	1470.33	1489.97	1222.68	1175.02	1223.94	1454.53	1414.19	1045.81	902.498	1238.9	1316.9	958.161	1015.5	1134.28	1069.46	1027.05	957.156	1008.16	1175.51	1322.05	982.738	958.348	1267.62	1241.67	1429.05	1124.46	1301.16	1413.35	1305.79	1127.47	1277.82
3.85417	1464.45	1477.84	1494.57	1228.38	1177.15	1221.85	1450.58	1413.94	1056.95	893.661	1248.01	1325.07	956.486	1020.22	1127.52	1086.09	1023.75	956.623	1018.14	1172.23	1332.98	989.672	949.257	1270.65	1240.84	1436.37	1134.56	1296.42	1413.82	1311.05	1127	1272.99
3.86111	1465.35	1471.96	1492.13	1228.01	1169.23	1220.26	1464.06	1419.36	1050.22	898.426	1248.27	1324.48	954.254	1018.37	1126.87	1077.63	1032.63	960.965	1008.96	1173.3	1325.6	990.851	958.506	1266.74	1244.22	1436.53	1122.94	1300.54	1421.81	1309.79	1127.33	1279.71
3.86806	1458.63	1475.8	1504.84	1230.29	1173.59	1222.77	1465.17	1423.54	1058.47	902.664	1263.08	1326.04	951.554	1017.44	1131.71	1081.61	1034.83	976.732	1021.77	1170.57	1329.51	984.099	963.26	1265.47	1250.45	1436.72	1140.43	1306.92	1428.73	1312.41	1131.56	1277.73
3.875	1472.92	1490.53	1502.34	1238.51	1169.28	1220.27	1458.72	1422.87	1057.53	903.016	1258.93	1325.37	956.746	1027.59	1134.77	1092.22	1033.78	978.126	1019.78	1165.9	1324.04	991.036	961.307	1274.48	1248.85	1444.6	1136.51	1300.06	1432.65	1304.38	1127.23	1271.03
3.88194	1477.96	1483.06	1498.56	1235.21	1169.34	1228.25	1471.72	1429.23	1067.17	895.386	1257.37	1338.36	957.726	1019.51	1141.01	1088.21	1034.54	977.58	1025.09	1182.76	1334.87	983.933	963.3	1278.01	1249.47	1445.1	1146.44	1304.66	1439.59	1309.74	1130.68	1276.21
3.88889	1475.46	1489.9	1506.13	1243.03	1184.21	1228.47	1448.27	1429.73	1072.06	901.057	1261.59	1334.81	959.816	1014.56	1135.86	1087.78	1041.73	984.345	1033.86	1185.15	1334.17	989.185	969.382	1281.25	1256.84	1449.16	1144.51	1306.69	1452.9	1319.93	1133.2	1284.55
3.89583	1476.04	1500.07	1515.06	1243.59	1174.53	1228.42	1465.83	1432.24	1070.64	902.088	1270.77	1341.33	952.703	1026.1	1136.49	1093.42	1042.94	992.632	1038.29	1184.51	1334.81	998.434	973.673	1287.71	1250.35	1446.4	1149	1307.28	1459.31	1309.92	1146.21	1296.53
3.90278	1484.61	1487.89	1524.78	1252.66	1179.69	1244.89	1464.12	1443.61	1081.16	900.124	1283.48	1348.1	967.482	1031.91	1153.01	1086.32	1046.56	991.397	1039.69	1183.81	1345.82	997.238	976.818	1286.19	1253.14	1458.67	1161.8	1303.15	1464.38	1329.38	1147.34	1293.37
3.90972	1494.19	1503.29	1523.86	1250.21	1185.65	1236.63	1459.81	1434.53	1087.31	905.153	1280.02	1339	962.744	1027.45	1147.98	1099.34	1055.98	992.617	1050.82	1193.54	1336.15	1004.34	981.2	1291.44	1266.71	1465.66	1168.18	1315.22	1468.93	1318.26	1152.33	1300.28
3.91667	1498.17	1514.17	1530.65	1256.55	1186.13	1246.79	1476.66	1451.02	1090.4	915.058	1292.91	1359.28	962.787	1031.45	1149.19	1101.51	1049.81	1005.9	1049.65	1195.5	1346.62	1007.13	991.655	1296.31	1265.73	1462.18	1178.94	1316.92	1482.79	1324.98	1153.15	1296.79
3.92361	1496.39	1516.18	1531.77	1257.17	1188.09	1248.12	1484.04	1448.22	1097.66	919.915	1297.22	1360.71	972.89	1042.97	1153.97	1105.48	1061.23	1013.25	1057.16	1201.53	1353.72	1006.92	991.164	1308.3	1267.51	1475.79	1178.46	1325.77	1489.92	1339.15	1160.26	1299.27
3.93056	1495.64	1519.23	1551.96	1262.31	1195.98	1251.8	1486.74	1456.07	1101.8	924.585	1300.51	1371.19	974.048	1042.27	1154.55	1113.55	1073.47	1017.03	1067.58	1205.62	1365.43	1009.36	993.623	1303.12	1275.72	1471.26	1190.9	1331.81	1497.72	1330.51	1170.22	1301.56
3.9375	1513.89	1526.64	1560.88	1271.86	1216.1	1254.39	1482.72	1470.79	1108.84	923.734	1311.23	1379.69	975.956	1046.67	1163.22	1106.85	1079.11	1020.75	1074.69	1206.03	1367.45	1011	998.793	1304.69	1291.14	1480.17	1206.82	1322.13	1512.08	1355.6	1179.41	1312.26
3.94444	1511.15	1536.74	1555.25	1281.02	1208.51	1262.05	1498.61	1467.85	1122.34	930.341	1317.04	1367.21	978.758	1045.68	1163.99	1115.39	1077.15	1030.71	1083.39	1215.83	1369.2	1029.88	1006.93	1314.61	1289.76	1479.88	1202.06	1340.37	1516.09	1350.45	1180.48	1315.07
3.95139	1513.66	1544.08	1575.05	1281.5	1213.6	1264.95	1504.14	1477.91	1125.39	927.962	1320.49	1376.16	988.336	1045.19	1172.87	1121.84	1084.58	1031.8	1082.89	1221.06	1371.8	1025.44	1012.45	1326.97	1295.07	1491.09	1213.57	1337.25	1528.63	1358.43	1181.48	1321.82
3.95833	1528.58	1551.32	1585.01	1285.31	1217.42	1280.15	1502.69	1479.66	1123.55	933.291	1330.18	1384.38	993.464	1061.16	1177.29	1125.89	1095.11	1048.24	1095.02	1220.34	1378.4	1031.58	1018.16	1334.97	1304.05	1505.32	1221.04	1347.13	1535.5	1367.59	1182.73	1327.21
3.96528	1536.96	1557.17	1593.28	1298.71	1227.21	1283.22	1517.04	1481.4	1134.57	933.837	1340.69	1406.6	997.616	1063.19	1182.36	1131.67	1098.82	1055.51	1102.2	1228.22	1386.38	1034.02	1019.89	1338.13	1306.52	1490.84	1234.24	1349.03	1551.93	1372.29	1211.06	1337.31
3.97222	1540.9	1567	1598.77	1301.83	1229.44	1286.88	1527.69	1500.42	1142.62	947.507	1343.51	1399.75	992.13	1070.16	1188.93	1140.07	1097.89	1055.55	1105.81	1233.97	1400.07	1030.11	1026.05	1331.27	1314.09	1502.84	1226.95	1356.08	1562.31	1381.94	1196.06	1336
3.97917	1542.48	1580.85	1611.41	1303.98	1230.11	1295.05	1539.19	1497.77	1150.47	949.109	1343.94	1406.93	1000.3	1073.52	1192.05	1139.16	1109.03	1054.56	1116.19	1229.97	1399.7	1041.71	1039.81	1342.68	1318.76	1518.73	1235.2	1366.34	1575.54	1379.5	1215.4	1342.73
3.98611	1555.44	1578.98	1615.03	1311.83	1253.11	1304.78	1532.14	1499.91	1151.82	954.171	1363.46	1413.84	1001.15	1084.03	1201.29	1144.88	1117.54	1069.05	1125.17	1255.33	1404.82	1048.82	1040.33	1352.36	1328.29	1525.31	1252.49	1363.27	1586.76	1396.43	1234.93	1349.35
3.99306	1563.45	1587.89	1612.96	1322.92	1247.93	1311.08	1548.98	1513.45	1166.3	957.415	1369.31	1421.56	1012.17	1083.28	1203.52	1154	1113.78	1079.26	1133.04	1254.86	1421.93	1059.51	1050.28	1360.65	1333.86	1534.57	1264.46	1379.2	1586.02	1401.97	1238.89	1362.43
4	1578.11	1593.86	1629.14	1321.61	1252.95	1328.98	1559.61	1529	1172.54	964.17	1379.75	1423.18	1015.3	1091.85	1207.06	1165.59	1133.98	1085.42	1137.1	1265.73	1410.98	1064.7	1058.7	1366.8	1338.98	1546.5	1271.22	1382.77	1598.28	1403.29	1251.1	1376.48
4.00694	1589	1607.39	1632.67	1331.35	1260.83	1321.15	1559.85	1529.06	1179.03	963.547	1385.5	1432.34	1022.29	1097.23	1214.06	1172.59	1130.78	1095.14	1148.46	1263.43	1435.12	1069.77	1062.97	1383.08	1366.74	1555.57	1278.93	1389.74	1610.98	1422.06	1249.73	1380.07
4.01389	1593.09	1609.07	1647.5	1338.08	1280.72	1335.15	1582.74	1545.13	1187.96	982.086	1403.16	1429.27	1030.7	1095.22	1229.46	1173.83	1138.58	1091.96	1151.92	1275.19	1445.37	1076.55	1069.28	1392.12	1361.57	1553.41	1295.66	1400.33	1615.73	1426.66	1253.39	1380
4.02083	1603.83	1623.19	1652.93	1346.51	1276.61	1353.1	1568.9	1550.74	1197.28	977.19	1402.85	1449.41	1041.29	1102.11	1232.58	1179.1	1142.56	1103.36	1160.18	1275.53	1449.37	1088.25	1068.63	1400.88	1369.12	1562.45	1299.14	1405.22	1625.35	1435.39	1267.04	1393.54
4.02778	1604.38	1625.08	1671.5	1355.17	1281.7	1356.19	1589.65	1564.53	1197.17	983.591	1418.15	1462.88	1043.45	1112.17	1242.39	1183.68	1154.36	1108.96	1161	1284.78	1446.39	1084.04	1081.14	1387.73	1377.39	1576.28	1312.88	1415.42	1640.53	1430.21	1283.35	1399.49
4.03472	1607.57	1637.77	1684.13	1362.41	1289.17	1364.33	1596.01	1582.39	1200.53	989.715	1431.15	1470.49	1046.86	1119.81	1246.61	1197.3	1162	1119.24	1177.36	1299.16	1457.68	1095.36	1090.38	1412.63	1391.32	1575.87	1325.39	1418.9	1651.42	1446.21	1291.98	1413.51
4.04167	1634.99	1654.29	1696.58	1375.12	1303.79	1362.33	1604.19	1591.21	1211.35	1002.53	1431.29	1476.48	1052.18	1132.41	1266.42	1200.96	1173.03	1121.33	1188.72	1314.78	1470.54	1096.49	1104.76	1412.64	1403.79	1592.32	1321.6	1425.56	1659.94	1457.3	1297.15	1415.79
4.04861	1638.82	1659.11	1694.78	1374.56	1301.34	1390.76	1615.81	1592.46	1214.84	1009.65	1434.12	1488.51	1064.88	1132.82	1255.46	1212.48	1170.31	1135.47	1187.57	1302.69	1480.85	1115.53	1102.12	1420.75	1407.75	1598.45	1346.99	1432.3	1673.9	1459.12	1303.55	1429.18
4.05556	1635.83	1676.03	1710.26	1394.83	1323.51	1395.82	1629.82	1596.78	1241.82	1013.14	1445.15	1502.58	1069.66	1136.62	1265.38	1210.03	1186.33	1142.14	1208.65	1318.23	1486.01	1118.89	1107.44	1424.81	1415.07	1597.11	1354.17	1452.07	1683.03	1471.91	1316.85	1430.13
4.0625	1651.07	1683.99	1720.27	1401.79	1329.65	1378.34	1639.9	1607.15	1241.81	1021.55	1452.41	1503.67	1073.6	1144.53	1273.55	1224.21	1189.02	1146.02	1211.72	1335.45	1491.76	1119.97	1116.26	1444.87	1421.73	1606.67	1351.38	1458.22	1691.23	1484.19	1327.69	1448.63
4.06944	1656.64	1701.12	1734.68	1410.48	1336.93	1405.91	1643.64	1623.31	1244.87	1026.98	1457.72	1513.63	1086.03	1155.5	1281.42	1231.62	1200.57	1160.58	1214.39	1341.84	1496.8	1133.77	1119.78	1444.04	1434.33	1626.94	1355.21	1470.53	1706	1499.3	1332.23	1444.39
4.07639	1670.83	1709.93	1741.75	1420.58	1347.04	1407.07	1646.54	1628.34	1248.66	1039.15	1478	1524.72	1085.84	1164.03	1297.56	1237.14	1205.11	1165.44	1217.56	1341.5	1516.13	1139.63	1121.97	1457.97	1450.4	1630.35	1370.71	1467.81	1713.66	1499.2	1346.73	1458.72
4.08333	1675.66	1720.08	1760.05	1426.81	1349.83	1427.28	1652.62	1646.8	1264.27	1037.74	1485.21	1531.43	1097.06	1165.19	1300.6	1244.36	1208.36	1167.55	1233.48	1358.1	1513.09	1152.12	1134.12	1452.3	1449.68	1640.73	1379.62	1473.68	1719.83	1513.22	1350.96	1466.33
4.09028	1696.64	1724.07	1750.61	1428.25	1362.13	1424.01	1670.05	1653.85	1269.17	1050.77	1491.5	1540.56	1104.91	1174.33	1307.04	1257.41	1207.51	1172.45	1235.05	1362.31	1526.69	1149.66	1144.76	1465.48	1456.09	1651.41	1386.82	1479.92	1727.32	1525.21	1360.11	1487.54
4.09722	1699.16	1746.96	1760.67	1444.67	1376.4	1434.48	1685.89	1650.22	1273.93	1049.28	1508.14	1545.38	1108.77	1178.17	1319.63	1269.21	1223.92	1184.66	1255.37	1365.14	1529.82	1169.26	1148.52	1473.23	1467.13	1650.49	1399.19	1494.54	1749.66	1521.42	1369.35	1485.48
4.10417	1704.8	1755.12	1785.28	1445.62	1378.05	1438.74	1694.37	1673.25	1279.39	1056.16	1520.58	1558.41	1122.46	1197.3	1331.11	1277.33	1225.81	1186.56	1254.66	1368.14	1535.38	1169.88	1151.52	1480.77	1473.61	1666.91	1404.23	1497.24	1749.08	1534.33	1380.37	1491.77
4.11111	1716.98	1751.3	1783.77	1462.45	1383.61	1455.29	1697.08	1673.17	1276.44	1067.74	1518.43	1559.67	1118.66	1180.29	1330.1	1283.66	1234.82	1194.52	1262.81	1380.98	1547.15	1178.45	1161.12	1493.07	1484.49	1680.71	1422.93	1513.05	1770.64	1554.71	1393.48	1501.05
4.11806	1718.83	1761.64	1787.66	1476.03	1392.7	1461.68	1697.24	1688.87	1287.44	1075.05	1528.28	1572.11	1143.36	1200.85	1335.4	1286.88	1245.62	1195.34	1272.79	1380.67	1562.93	1181.39	1176.54	1504.62	1491.19	1682.13	1415.03	1521.15	1771.14	1561.61	1396.48	1525.65
4.125	1739.31	1772.68	1795.13	1477.38	1396.38	1470.4	1716.1	1694.67	1298.35	1076.41	1540.1	1585.04	1139.12	1208.47	1350.52	1288.44	1256.85	1213.38	1282.51	1402.01	1556.82	1200.63	1182.38	1506.12	1510.16	1696.17	1433.57	1513.12	1776.37	1564.98	1406.29	1521.76
4.13194	1745.2	1792.01	1820.68	1487.7	1415.76	1475.54	1729.33	1704.23	1304.54	1082.56	1537.76	1586.92	1143.7	1217.37	1355.38	1296.32	1264.32	1206.92	1273.48	1402.59	1575.77	1200.38	1179.96	1518.41	1515.41	1697.93	1436.01	1527.91	1788.6	1575.64	1416.18	1525.31
4.13889	1745.18	1789.2	1822.17	1489.43	1423.5	1481.56	1728.78	1713.13	1311.7	1090.87	1557.33	1595.13	1143.91	1214.36	1363.76	1308.44	1264.93	1222.19	1283.61	1409.19	1578.45	1208.35	1188.18	1527.72	1527.57	1694.61	1447.91	1548.05	1803.47	1574.82	1416.59	1539.24
4.14583	1767.08	1805.66	1825.98	1493.84	1428.38	1494	1758.66	1719.21	1320.95	1103.92	1560.57	1614.11	1157.32	1221.86	1367.16	1311.23	1261.96	1224.43	1299.26	1412.42	1593.23	1207.93	1181.24	1523.55	1528.1	1720.15	1451.74	1555.09	1810.31	1592.25	1439.88	1546.71
4.15278	1767.38	1804.34	1841.96	1508.21	1432.71	1501.39	1759.81	1728.71	1328.37	1112.15	1569.12	1611.69	1167.34	1230.75	1375.89	1317.27	1271.51	1231.21	1301.51	1414.99	1588.06	1223.65	1193.95	1533.77	1535.18	1726.87	1448	1555.39	1807.09	1602.49	1445.23	1554.89
4.15972	1782.16	1818.4	1849.19	1502.29	1441.29	1508.03	1771.25	1738.8	1324.56	1106.3	1571.08	1615.78	1172.01	1236.9	1386.57	1328.88	1279.77	1227.25	1307.04	1426.35	1600.83	1227.22	1193.37	1533.99	1547.61	1735.55	1462.47	1568.32	1818.64	1599.69	1439.55	1557.42
4.16667	1777.46	1826.12	1864.82	1517.82	1440.79	1514.39	1778.16	1736.51	1338.53	1105.8	1584.28	1627.75	1168.86	1250.3	1397.48	1329.06	1283.79	1242.8	1314.28	1433.55	1604.33	1235.79	1200.98	1547.16	1553.15	1744.8	1467.97	1570.61	1824.85	1605.05	1464.13	1567.59
4.17361	1794	1838.34	1862.35	1531.05	1448.2	1526.8	1782.11	1752.15	1332.31	1119.94	1586.13	1642.11	1184.1	1244.07	1402.3	1335.3	1290.36	1232.91	1322.83	1439.35	1612.09	1245.19	1216.37	1553.68	1563.33	1749.16	1473.91	1580.07	1830.76	1619.73	1470.98	1580.72
4.18056	1790.56	1847.18	1872.03	1543.28	1455.84	1530.77	1794.67	1764.41	1339.7	1121.77	1595.06	1638.6	1192.17	1253.13	1410.34	1344.51	1288.01	1240.99	1324.03	1444.93	1610.99	1250.04	1214.43	1556.71	1573.04	1752.83	1468.69	1586.03	1834.41	1626.89	1472.5	1587.04
4.1875	1792.91	1852.31	1884.23	1541.66	1477.3	1543.02	1792.87	1769.11	1344.42	1132.39	1600.32	1647.26	1191.69	1257.38	1415.02	1346.81	1301.56	1250.61	1321.56	1460.55	1628.25	1258.03	1215.67	1562.29	1578.19	1762.32	1488.27	1598.18	1835.52	1637.88	1479.74	1590.35
4.19444	1817.01	1864.76	1877.69	1539.14	1466.95	1540.8	1803.75	1771.09	1347.21	1128.74	1606.13	1649.02	1202.7	1270.17	1413.53	1359.61	1308.32	1245.06	1330.75	1460	1627.59	1256.15	1224.48	1567.99	1573.4	1765.76	1484.81	1599.6	1852.91	1643.92	1483.51	1600.96
4.20139	1826.44	1868.22	1890.35	1560.32	1482.03	1547.82	1819.02	1772.35	1351.79	1144.41	1610.43	1664.2	1209.62	1269.45	1420.76	1359.01	1305.63	1247.71	1332.84	1475.57	1638.2	1253.61	1233.04	1572	1597.98	1773.02	1499.4	1597.77	1849.25	1644.12	1494.75	1600.99
4.20833	1822.77	1873.93	1888.82	1557.53	1486.37	1555.07	1821.52	1797.24	1351.89	1143.75	1612.65	1671.15	1201.68	1274.27	1432.71	1371.59	1311.92	1258.32	1331.09	1473.79	1631.59	1261.64	1234.27	1568.6	1586.81	1777.38	1505.46	1609.68	1853.78	1644.5	1500.19	1618.88
4.21528	1822.74	1871.39	1888.43	1564.45	1491.3	1555.39	1813.46	1790.43	1356.04	1146.51	1626.16	1671.11	1210.38	1279.86	1436.12	1375.64	1311.94	1257.9	1332.67	1471.14	1652.12	1273.59	1229.45	1575.43	1597.76	1776.32	1508.07	1615.8	1860.27	1660.7	1505.42	1619.47
4.22222	1839.47	1885	1900.83	1571.56	1487.12	1565.33	1835.25	1801.8	1359.99	1150.98	1617.59	1676.25	1214.79	1279.99	1433.27	1379.38	1313.8	1257.74	1340.77	1480.05	1660.38	1271.66	1232.3	1591.98	1605.61	1787.09	1497.44	1626.59	1850.16	1667.53	1503.2	1629.28
4.22917	1844.61	1884.96	1904.58	1575.1	1495.84	1575.01	1836.67	1800.98	1360.35	1162.24	1623.34	1685.82	1217.5	1281.75	1444.06	1384.04	1318.44	1258.31	1346.1	1488.8	1652.87	1281.85	1239.01	1589.8	1619.14	1787.74	1511.03	1628.19	1859.2	1668.41	1513.08	1626.73
4.23611	1843.11	1891.6	1910.55	1574.42	1508.41	1566.82	1846.71	1808.82	1360.93	1157.21	1635.8	1684.24	1231.42	1284.45	1444.91	1380.38	1326.67	1253.52	1343.77	1496.32	1663.79	1281.16	1243.6	1588.46	1616.45	1796.3	1517.36	1639.44	1868.15	1678.08	1520.67	1636.56
4.24306	1849.24	1892.09	1915.79	1580.76	1506.53	1573.16	1848.68	1819.69	1373.24	1164.24	1634.62	1684.86	1231.46	1292.28	1449.32	1392.25	1329.33	1253.7	1342.41	1490.71	1657.64	1281.9	1244.62	1598.17	1630.48	1806.61	1519.55	1632.62	1867.51	1678.09	1525.57	1640.62
4.25	1845.17	1900.34	1927.95	1585.54	1513.12	1584.59	1854.28	1831.85	1359.91	1164	1641.17	1710.62	1228.65	1300.59	1450.28	1390.85	1329.07	1261.3	1358.19	1503.09	1672.35	1290.82	1246.14	1601.35	1619.49	1811.82	1517.12	1641.75	1873.71	1670.42	1525.36	1641.75
4.25694	1870.03	1907.84	1925.23	1590.29	1523.76	1589.39	1872.54	1829.97	1367.65	1163.53	1655.23	1685.68	1234.93	1298.58	1459.43	1394.64	1325.36	1254.67	1361.73	1508.08	1677.01	1297.92	1246.15	1592.01	1620.86	1810.46	1515.4	1649.82	1873.28	1685.05	1535.99	1644.97
4.26389	1855.15	1910.68	1924.29	1593.43	1524.78	1581.82	1870.19	1825.74	1366.94	1171.52	1639.93	1699.73	1238.38	1303.46	1460.39	1390.33	1326.67	1265.31	1350.07	1508.98	1676.6	1299.73	1246.81	1607.83	1631.35	1819.88	1522.23	1646.74	1874.74	1688.78	1529.84	1658.23
4.27083	1864.57	1920.3	1941.39	1594.19	1520.7	1591.32	1872.11	1841.87	1364.12	1167.81	1648.49	1713.74	1240.78	1302.08	1468.01	1405.6	1331.37	1247.56	1356.41	1497	1668.33	1301.05	1246.98	1607.12	1648.11	1815.4	1523.86	1652.8	1872.74	1689.19	1533.11	1653.91
4.27778	1868.21	1916.65	1928.38	1592.33	1523.34	1596.49	1872.17	1841.01	1367.8	1172.95	1648.09	1710.54	1238.54	1299.98	1462.12	1400.38	1332.81	1255.49	1352.37	1504.71	1665.97	1305.75	1248.46	1614.76	1640.25	1826.02	1526.87	1654.91	1873.52	1692.68	1536.62	1656.09
4.28472	1866.22	1913.51	1930.93	1595.31	1534.77	1597.99	1885.28	1840.58	1360.33	1176.87	1655.78	1701.12	1250.02	1300.8	1467.14	1404.11	1328.84	1262.93	1362.7	1513.3	1675.43	1302.75	1250.57	1609.27	1638.69	1825.44	1520.07	1658.44	1875.15	1703.59	1540.01	1667.04
4.29167	1878.31	1912.13	1935.73	1608.95	1526.01	1590.49	1886.18	1843.93	1361.37	1177.44	1652.88	1720.41	1241.86	1311.73	1475.29	1407.51	1332.79	1252.97	1362.01	1512.97	1684.87	1303.4	1247.27	1620.56	1652.86	1825.46	1515.31	1671.23	1877.21	1702.37	1549.23	1663.32
4.29861	1880.03	1918.01	1918.88	1586.43	1528.08	1599.79	1880.82	1841.08	1364.42	1173.64	1647.78	1704.52	1255.55	1297.92	1471.73	1415.27	1327.03	1253.23	1352.91	1515.54	1679.88	1306.38	1258.58	1618.09	1642.07	1827.2	1526.86	1658.25	1874.2	1697.95	1549.99	1655.95
4.30556	1869.49	1927.2	1927.52	1599.06	1525.16	1607.56	1886.82	1838.8	1359.54	1171.85	1653.83	1716.11	1253.51	1314.99	1477.19	1409.87	1339.79	1258.26	1360.7	1524.24	1688.57	1310.32	1257.1	1619.65	1639.25	1830.58	1528.88	1661.16	1865.26	1707.66	1547.73	1657.81
4.3125	1868.9	1917.69	1933.96	1593.26	1538.54	1597.38	1887.29	1839.74	1361.14	1177.15	1647.45	1719.47	1248.5	1312.35	1468.7	1410.41	1330.63	1254.21	1355.57	1522.92	1679.16	1317.34	1251.12	1629.43	1649.6	1833.96	1518.13	1657.35	1854.9	1697.01	1547.36	1664.05
4.31944	1881.35	1923.49	1943.37	1604.51	1533.49	1597.7	1892.83	1840.04	1359.19	1177.23	1653.06	1721.21	1248.75	1316.73	1474.47	1414.85	1324.59	1252.51	1349.42	1522.39	1684.98	1316.09	1256.96	1607.07	1649.24	1840.31	1517.61	1668.81	1862.72	1711.06	1555.35	1666.37
4.32639	1882.15	1919.04	1928.28	1603.48	1535.84	1591.9	1886.26	1841.19	1351.12	1181.45	1648.82	1719.95	1260.95	1306.7	1478.72	1407.04	1327.2	1245.05	1349.63	1516.67	1689.58	1309.65	1263.98	1613.73	1646.12	1834.28	1515.97	1664.03	1858.31	1711.04	1558.67	1667.12
4.33333	1881.64	1918.6	1936.28	1596.19	1526.14	1597.8	1897.32	1840.58	1358.62	1173.62	1657.35	1723.69	1252.47	1305.95	1473.69	1408.04	1332.05	1237.73	1341.48	1515.22	1686.37	1310.06	1247.3	1611.24	1653.52	1827.57	1508.65	1663.47	1863.27	1699.72	1544.93	1662.84
4.34028	1872.23	1919.1	1931.82	1595.62	1526.73	1604.01	1897.84	1838.25	1352.68	1179.37	1647.76	1729.45	1246.92	1302.91	1469.52	1405.35	1328.59	1238.6	1341.08	1513.24	1686.05	1312.42	1257.47	1613.17	1652.33	1841.37	1505.79	1671.16	1849.95	1708.71	1544.79	1666.18
4.34722	1884.59	1916.83	1923.11	1602.62	1528.28	1585.18	1899.25	1841.13	1353.05	1172.97	1648.62	1718.03	1255.37	1305.6	1476.15	1403.14	1330.93	1235.82	1341.91	1515.54	1678.54	1303.02	1247.13	1604.31	1662.74	1831.28	1514.58	1659.78	1851.93	1695.57	1538	1658.96
4.35417	1876.8	1927.51	1929.28	1601.02	1526.23	1589.21	1891.39	1847.97	1344.94	1178.15	1647.32	1725.64	1253.14	1306.52	1466.86	1408.65	1322.26	1230.62	1339.77	1504.37	1677.72	1306.08	1258.46	1602.29	1646.59	1833.44	1502.05	1663.95	1849.34	1707.45	1537.18	1663.33
4.36111	1884.13	1910.98	1919.62	1586.82	1524.93	1600.39	1899.27	1846.97	1339.44	1170.22	1637.86	1711.01	1255.62	1308.07	1472.5	1401.92	1323.63	1234.61	1338.22	1506.47	1682.54	1305.47	1241.38	1614.13	1642.21	1831.61	1487.86	1665.46	1836.67	1691.23	1546.09	1659.28
4.36806	1873.47	1913.96	1924.96	1591.18	1524.82	1579.88	1891.08	1835.75	1348.47	1172.89	1635.28	1714.12	1244.16	1291.95	1474.53	1403.8	1317.17	1224.6	1336.23	1510.34	1679.19	1302.64	1238.08	1618.72	1654.54	1826.74	1506.32	1666.79	1831.54	1690.44	1541.06	1656.97
4.375	1875.58	1910.56	1910.61	1582.51	1520.6	1576.94	1893.5	1847.47	1338.78	1164.93	1643.08	1709.99	1238.11	1298.34	1470.89	1399.55	1323.95	1224.52	1327.76	1508.49	1687.06	1296.53	1230.93	1616.06	1644.56	1833.57	1487.79	1665.67	1834.57	1689.97	1538.01	1656.88
4.38194	1861.38	1913.82	1915.12	1574.97	1515.04	1572.88	1893.96	1842.96	1330.36	1161.03	1632.05	1717.05	1245.98	1298.47	1458.93	1395.17	1319.46	1213.64	1329.09	1508.99	1674.26	1296.5	1240.68	1602.39	1643.58	1833.78	1486.83	1665.23	1823.35	1694.95	1531.89	1660.13
4.38889	1859.58	1909.72	1916.99	1587	1517.19	1575.08	1888.89	1836.79	1331.72	1164.76	1638.18	1706.87	1234.01	1294.22	1463.79	1398.41	1310.67	1208.02	1328.35	1505.88	1664.88	1297.29	1230.21	1605.76	1637.47	1824.32	1483.9	1659.25	1820.49	1683.91	1526.75	1658.92
4.39583	1865.38	1895.76	1895.9	1585.68	1517.62	1575.14	1880.75	1828.3	1323.72	1166.41	1621.39	1709.65	1233.73	1292.99	1475.38	1386.94	1311.27	1205.45	1316.29	1512.96	1678.21	1295.02	1223.78	1598.81	1631.29	1814.39	1475.73	1657.97	1805.01	1691.78	1534.55	1648.26
4.40278	1863.92	1897.68	1919.82	1580.12	1519.92	1570.32	1876.13	1812.95	1316.78	1159.04	1619.98	1701.03	1232.81	1296.58	1469.53	1391.97	1306.66	1197.06	1323.89	1504.14	1673.09	1295.85	1232.26	1598.24	1637.52	1824.42	1476.72	1655.91	1806.4	1684.37	1519.07	1655.34
4.40972	1860.04	1896.06	1904.7	1566.55	1509.61	1566.06	1873.95	1822.71	1311.85	1155.29	1625.26	1697.93	1230.3	1279.18	1470.27	1394.08	1296.76	1198.07	1306.4	1505.23	1663.67	1285.38	1223.99	1591.08	1636.49	1825.98	1469.23	1655.78	1807.23	1672.72	1520.44	1641.92
4.41667	1859.64	1896.07	1900.81	1568.54	1509.32	1559.42	1871.46	1817.95	1308.73	1154.87	1622.51	1684.6	1227.74	1286.66	1462.97	1385.5	1295.19	1198.17	1306.75	1494.52	1659.69	1282.35	1223.02	1593.42	1627.27	1818.01	1455.19	1633.57	1794.54	1676.31	1509.06	1640.81
4.42361	1848.59	1875.98	1892.04	1567.77	1495.33	1562.66	1867.33	1812.97	1303.71	1148.29	1605.96	1692.31	1220.38	1273.64	1454.17	1378.06	1296.57	1190.07	1313.13	1494.09	1654.14	1280.22	1222.34	1587.72	1624.38	1812.06	1458.2	1645.66	1793.35	1674.08	1522.56	1649.29
4.43056	1848.23	1882.48	1877.59	1552.88	1504.71	1550.29	1860.83	1810.04	1305.75	1144.35	1591.33	1678.18	1222.74	1272.29	1441.54	1383.53	1286.5	1196.75	1303.89	1492.9	1653.94	1269.05	1213.82	1587.82	1624.86	1804.25	1457.44	1645.19	1787.13	1676.22	1503.77	1628.58
4.4375	1835.49	1875.49	1880.58	1553.31	1496.88	1560.54	1862.32	1811.91	1299.9	1147.84	1594.46	1686.75	1218.34	1268.77	1449.69	1376.05	1287.6	1181.72	1288.1	1479.72	1646.79	1273.95	1209.73	1585.32	1615.2	1796.43	1442.56	1641.53	1780.79	1662.8	1511.58	1636
4.44444	1840.63	1869.95	1880.16	1546.59	1479.2	1554.55	1865.36	1808.32	1290.05	1144.96	1592.3	1677.01	1218.19	1263.3	1444.44	1372.98	1282.9	1185.01	1289.14	1479.09	1642.07	1261.81	1208.96	1573.16	1609.28	1802.13	1441.35	1631.23	1769.43	1654.45	1500.74	1615.01
4.45139	1825.79	1871.01	1863.2	1550.32	1486.55	1546.41	1849.3	1805.96	1288.38	1129.21	1597.08	1676.29	1214.66	1260.26	1430.35	1365.67	1286.84	1169.22	1287.39	1479.24	1639.94	1262.03	1197.83	1570.62	1603.55	1794.2	1430.4	1628.62	1766.78	1658.37	1489.57	1618.76
4.45833	1819.23	1867.67	1854.14	1542.15	1480.24	1528.77	1853.1	1796.61	1278.59	1133.32	1584.01	1668.81	1213.05	1259.48	1437.03	1365.51	1276.18	1172.1	1273.75	1470.07	1628.4	1261.55	1199.55	1567.34	1590.34	1789.36	1424.17	1623.12	1755.08	1650.94	1487.63	1615.93
4.46528	1823.71	1852.18	1861.15	1531.36	1475.68	1529.95	1838.88	1787.52	1273.93	1126.59	1582.71	1658.78	1202.32	1250.55	1426.95	1365.52	1275.08	1165.06	1271.73	1466.83	1639.96	1248.44	1192.42	1561.12	1594.11	1778.42	1429.69	1620.14	1753.3	1640.91	1470.34	1608.72
4.47222	1824.1	1854.28	1845.52	1525.69	1465.43	1525.15	1841.11	1787.74	1279.15	1113.73	1577.77	1655.19	1197.2	1241.39	1418.04	1361.98	1261.34	1159.15	1265.79	1461.22	1623.75	1248.41	1193.98	1564.1	1599.22	1778.05	1415.18	1616.02	1743.09	1646.6	1479.57	1603.64
4.47917	1818.64	1848.99	1847.59	1517.98	1464.99	1520.7	1832.16	1781.61	1276.18	1120.7	1570.07	1654.63	1190.31	1242.61	1410.71	1343.13	1256.8	1148.59	1255.51	1453.47	1621.93	1239.49	1186.28	1563.77	1587.25	1774.91	1415.73	1606.37	1729.92	1635.38	1465.45	1594.26
4.48611	1810.86	1833.48	1835.06	1509.35	1453.75	1513.49	1825.54	1766.46	1263.37	1110.97	1556.83	1653.02	1180.44	1238.25	1417.41	1331.86	1255.79	1149.99	1253.09	1449.88	1618.59	1232.65	1179.64	1549.04	1585.77	1774.72	1409.05	1601.63	1732.61	1631.04	1468.22	1608.02
4.49306	1800.77	1831.22	1837.41	1511.13	1453.92	1509.51	1828.41	1765.45	1259.17	1098.41	1555.36	1645	1180.87	1241.75	1407.31	1344.55	1249.68	1148.85	1257.45	1459.28	1616.64	1228.85	1172.86	1549.62	1573.56	1768.59	1389.72	1604.95	1739.72	1623.67	1460.29	1583.99
4.5	1792.92	1829.06	1818.27	1503.69	1446.03	1504.65	1811.45	1765.51	1252.75	1103.09	1551.55	1643.96	1184.59	1225.33	1408.72	1332.05	1245.19	1138.54	1245.62	1446.22	1603.9	1233.51	1175.05	1542.25	1566.83	1753.99	1388.66	1591.31	1715.94	1624.82	1447.39	1578.26
4.50694	1782.26	1822.17	1817.03	1503.48	1443.57	1487.96	1817.92	1767.23	1245.04	1097.85	1548.72	1621.28	1173.24	1224.72	1401.73	1326.19	1251.16	1141.97	1244.94	1441.8	1601.45	1225.39	1167.27	1536.24	1565.7	1768.3	1387.03	1590.58	1717.48	1624.52	1443.62	1580
4.51389	1782.58	1821.11	1808.22	1496.89	1432.69	1499.67	1800.87	1753.71	1241.18	1095.07	1537.88	1623.2	1173.35	1222.05	1391.41	1325.48	1242.39	1127.83	1234.12	1439.43	1609.11	1222.21	1160.51	1531.71	1561.68	1743.65	1381.67	1585.3	1706.94	1613.44	1444.21	1580.28
4.52083	1777.4	1802.15	1801.16	1475.54	1429.89	1491.83	1795.27	1734.2	1245.58	1091.73	1524.72	1624.35	1165.8	1218.5	1392.26	1315.21	1236.19	1126.29	1234.21	1426.98	1596.84	1220.58	1155.46	1528.2	1550.91	1757.84	1380.54	1573.06	1694.96	1601.47	1438.4	1572.44
4.52778	1770.93	1812.24	1797.51	1480.08	1419.71	1488.12	1791.84	1740.2	1242.25	1081.41	1530.88	1622.07	1154.39	1210.51	1379.89	1316.05	1229.92	1118.06	1224.37	1422.99	1590.65	1207.1	1156.24	1520.07	1549.71	1746.3	1371.33	1574.14	1688.99	1596.16	1436.11	1559.51
4.53472	1774.49	1795.8	1788.78	1471.1	1426.68	1472.94	1787.94	1742.4	1239.2	1079.19	1519.27	1604.61	1155.31	1206.78	1374.3	1304.01	1230.91	1123.09	1226.57	1420.74	1582.63	1204.06	1152.8	1509.54	1545.64	1735.16	1367.31	1568.04	1686.27	1596.97	1426.4	1557.59
4.54167	1766.02	1794.99	1793.16	1467.08	1412.82	1476.26	1780.98	1730.47	1231.35	1076.35	1521.99	1605.98	1155.31	1195.19	1371.87	1305.48	1220.24	1117.97	1216.4	1417.97	1574.17	1198.64	1148.4	1514.56	1535.61	1724.71	1364.84	1567.79	1681.71	1583.05	1413.57	1548.72
4.54861	1764.37	1777	1784.63	1465.53	1404.34	1468.44	1776.03	1729.78	1223.73	1063.95	1508.53	1604.4	1147.07	1196.88	1367.92	1291.24	1221.95	1101.72	1211.97	1412.18	1577.56	1192.75	1146.12	1501.92	1520.5	1728.03	1355.62	1562.43	1676.93	1574.29	1404.78	1543.6
4.55556	1755.22	1771.54	1771.74	1450.3	1393.27	1459	1763.43	1715.17	1223.48	1065.84	1495.37	1592.11	1140.47	1190.55	1372.6	1299.52	1217.94	1102.32	1220.42	1403.39	1571.22	1184.17	1135.27	1509.88	1521.03	1721.62	1347.96	1548.96	1674.71	1563.56	1410.32	1539.27
4.5625	1758.45	1773.53	1769.42	1452.04	1394.5	1460.47	1762.96	1707.79	1214.12	1067.13	1496.1	1591.4	1129.11	1187.77	1371.43	1291.95	1205.92	1100.03	1204.14	1402.03	1556.07	1182.86	1130.17	1496.09	1517.72	1715.59	1341.63	1541.97	1662.74	1564.89	1402.69	1530.73
4.56944	1741.4	1763.89	1772.23	1450.98	1387.93	1441.92	1763.16	1714.84	1210.48	1057.08	1500.66	1584.87	1135.69	1181.78	1356.09	1282.67	1206.73	1100.74	1197.46	1408.23	1553.65	1180.11	1136.8	1489.05	1523.3	1712.27	1343.48	1538.45	1662.86	1555.19	1397.7	1532.47
4.57639	1729.99	1771.88	1760.64	1442.46	1381	1451.1	1741.72	1686.34	1198.47	1049.81	1485.89	1580.54	1127.35	1174.48	1350.17	1278.49	1192.6	1099.81	1195.63	1382.8	1561.96	1170.48	1124.39	1487.53	1506.32	1708.69	1330.03	1546.04	1655.66	1563.16	1381.56	1518.08
4.58333	1723.09	1757.52	1754.69	1437.14	1380.73	1450.22	1736.37	1692.67	1207.64	1048.42	1485.48	1564.89	1122.08	1170.56	1343.9	1272.67	1199.63	1089.91	1190.97	1386.21	1559.17	1163.31	1118.99	1478.74	1497.23	1698.79	1327.22	1531.32	1649.84	1555.87	1390.98	1518.71
4.59028	1722.68	1752.04	1744.03	1421.43	1366.39	1441.32	1738.25	1681.66	1204.84	1040.57	1484.95	1573.36	1118.75	1168.19	1343.08	1276.37	1196.83	1096.46	1194.62	1377.54	1546.6	1164.49	1119.7	1481	1494.25	1692.94	1321.82	1526.07	1647.28	1541.21	1383.21	1507.85
4.59722	1719.14	1743.16	1741.03	1430.54	1363.54	1431.64	1744.08	1687.79	1191.01	1036.42	1475.64	1558.82	1108.69	1168.01	1330.06	1267.42	1190.29	1087.47	1186.38	1371.92	1549.66	1153.58	1112.06	1466.4	1496.18	1698.5	1322.43	1520.68	1634.96	1531.43	1382.22	1500.07
4.60417	1714.17	1732.02	1743.76	1425.56	1361.49	1418.09	1726.76	1677.42	1196.22	1029.95	1474.29	1552.01	1104.62	1156.12	1323.79	1265.81	1186.69	1092.54	1176.92	1369.8	1534.46	1157.97	1114.15	1474.25	1488.02	1686.51	1315.53	1521.38	1634.01	1534.74	1357.47	1501.23
4.61111	1701.77	1726.54	1738.9	1414.55	1349.97	1427.57	1724.82	1672.87	1188.08	1026.56	1477.14	1558.36	1102.61	1150.8	1331.76	1261.45	1194.95	1069.84	1170.6	1366.12	1534.48	1150.75	1114.96	1469.65	1474.74	1681.71	1302.3	1520.83	1632.41	1528.33	1367.7	1489.97
4.61806	1708.6	1723.52	1723.83	1405.7	1348.89	1410.07	1706.75	1666.69	1188.13	1031.14	1455.16	1543.45	1094.8	1153.74	1323.16	1252.69	1184.1	1087.69	1176.32	1357.91	1525.88	1141.21	1100.12	1453.98	1476.04	1664.51	1301.3	1501.47	1624.59	1524.66	1354.88	1487.63
4.625	1706.62	1723.65	1721.79	1409.72	1350.17	1409.32	1716.11	1666.61	1191.34	1017.35	1458.36	1545.17	1096.85	1151.21	1316.84	1256.96	1169.76	1077.47	1170.07	1359.78	1527.22	1141.24	1102.66	1457.45	1460.91	1669.68	1304.49	1509.65	1629.53	1521.29	1351.17	1481.56
4.63194	1685.19	1709.33	1713.4	1398.04	1342.89	1397.15	1692.82	1670.78	1179.98	1015.97	1452.32	1544.6	1102.77	1147.62	1307.53	1242.64	1183.87	1073.62	1169.74	1356.25	1516.5	1139.38	1103.2	1462.6	1472.51	1673.26	1297.44	1485.13	1617.98	1516.62	1349	1483.14
4.63889	1686.42	1710.47	1720.93	1393.13	1335.88	1399.5	1704.95	1654.41	1184.23	1013.14	1447.74	1527.24	1090.63	1144.6	1311.61	1245.1	1172.82	1076.94	1169.15	1355.22	1535.42	1124.9	1105.46	1441.02	1471.89	1661.62	1291.16	1498.1	1628.43	1510.93	1346.35	1473.89
4.64583	1691.71	1705.69	1712.21	1392.27	1328.8	1391.75	1699.31	1654.17	1185.08	1011.92	1447.56	1533.88	1079.07	1135.42	1296.39	1239.2	1170.65	1067.55	1163.84	1354.49	1507.34	1121.33	1090.68	1451.38	1460.6	1660.77	1299.7	1489.58	1628.56	1501.28	1342.46	1459.94
4.65278	1692.74	1703.09	1714.19	1388.72	1329.76	1400.93	1688.64	1645.29	1173.43	1008.49	1449.78	1533.18	1081.67	1144.86	1300.95	1241.26	1168.61	1078.59	1161.71	1346.08	1513.93	1125.45	1092.01	1444.35	1456.22	1670.96	1297.8	1488.32	1618.49	1486	1332.05	1466.03
4.65972	1683.62	1704.29	1707.02	1378.72	1323.28	1389.96	1670.81	1640.75	1173.81	1007.07	1448.51	1517.02	1073.74	1137.2	1303.92	1234.8	1170.34	1070.89	1154.03	1346.78	1506.52	1121.42	1092.29	1446.41	1452.17	1644.71	1288.19	1487	1623.27	1498.62	1335.98	1464.19
4.66667	1674.16	1706.67	1707.9	1381.83	1319.55	1384.32	1692.92	1643.05	1179.3	1004.47	1436.78	1527.84	1063.84	1129.3	1292.04	1227.7	1159.31	1065.07	1163.76	1340.89	1510.28	1115.02	1087.53	1442.84	1445.07	1654.25	1280.51	1483.04	1606.21	1493.13	1331.84	1458.63
4.67361	1677.85	1697.15	1705.39	1385.81	1319.81	1382.28	1683.64	1638.07	1171.93	1003	1434.83	1526.55	1071.03	1123.92	1291.34	1229.66	1169.21	1065.78	1156.82	1333.97	1511.88	1113.64	1080.24	1443.13	1444.88	1651.84	1286.39	1487.73	1602.84	1496.51	1335.52	1457
4.68056	1674.25	1686.8	1694.93	1370.95	1316.59	1384.21	1678.92	1628.06	1176.44	1000.14	1433.57	1516.58	1074.6	1125.25	1282.87	1229	1155.79	1065.7	1157.73	1340.41	1501.9	1109.7	1090.15	1437.5	1439.86	1652.73	1280.28	1475.09	1608.93	1487.68	1329.64	1449.2
4.6875	1670.11	1674.59	1696.07	1376.04	1306.12	1377.05	1679.33	1629.06	1165.63	995.979	1434.56	1515.23	1061.11	1126.8	1289.67	1232.51	1164.19	1072.21	1154.06	1331.84	1498.62	1110.23	1088.93	1435.78	1448.83	1649.02	1278.44	1469.19	1609.21	1477.68	1324.12	1453.04
4.69444	1672.95	1681.74	1689.67	1364.03	1305.55	1379.6	1679.46	1630.23	1167.02	986.34	1434.71	1522.16	1063.91	1118.04	1274.32	1223.54	1158.35	1059.66	1149.22	1326.33	1498.33	1113.65	1089.88	1429.51	1442.91	1641.96	1281.86	1470.74	1604.11	1477.42	1315.54	1443.05
4.70139	1663.04	1680.69	1689.12	1373.91	1314.1	1370.69	1663.39	1622.17	1169.79	998.319	1427.22	1505.24	1062.51	1117.09	1284.3	1218.26	1158.32	1072.98	1150.4	1326.22	1505.63	1104.49	1089.5	1433.94	1433.22	1642.04	1283.26	1466.27	1610.46	1481.59	1320.49	1446.9
4.70833	1658.27	1683.81	1680.66	1375.96	1301.16	1367.95	1665.3	1627.73	1169.2	983.74	1430.42	1516.59	1065.69	1129.15	1273.65	1228.71	1162.5	1066.29	1150.83	1318.3	1501.26	1100.01	1083.05	1431.16	1438.61	1639.53	1279.26	1468.12	1608.38	1478.77	1326.6	1445.99
4.71528	1652.62	1687.36	1690.51	1365.1	1303.25	1366.58	1669.73	1620.8	1171.09	981.369	1427.29	1513.95	1061.01	1114.23	1273.73	1217.44	1161.42	1060.56	1147.72	1320.63	1497.03	1102.43	1089.32	1429.35	1429.09	1630.07	1290.69	1457.88	1618.5	1476.03	1316.12	1431.65
4.72222	1663.87	1684.24	1686.34	1365.76	1305.89	1373.92	1653	1618.06	1171.53	988.036	1420.23	1509.85	1056.01	1117.91	1277.16	1213.78	1161.49	1079.57	1154.7	1324.12	1490.65	1090.72	1072.87	1430.04	1426.81	1633.78	1280.57	1457.42	1607.79	1475.18	1319.78	1437.63
4.72917	1661.22	1689	1687.47	1364.26	1300.61	1368.78	1655.24	1621.67	1182.44	983.883	1435.51	1503.78	1046.79	1110.67	1270.55	1203.74	1152.08	1067.69	1155.67	1317.66	1487.96	1095.85	1087.04	1421.84	1434.68	1634.02	1282.89	1456.53	1612.13	1468.4	1314.61	1434.52
4.73611	1654.7	1671.96	1692.08	1358.93	1298.22	1366.7	1654.51	1617.37	1180.12	981.8	1417.1	1501.8	1055.02	1108.85	1275.97	1209.68	1152.22	1078.84	1150.54	1311.01	1482.56	1103.7	1080.63	1427.29	1425.53	1633.09	1282.08	1461.69	1609.08	1467.62	1323.85	1431.76
4.74306	1655.82	1678.97	1686.57	1360.26	1302.91	1372.75	1655.04	1627.56	1175.04	979.302	1435.98	1506.89	1041.88	1117.32	1269.24	1209.75	1162.15	1063.72	1152.37	1315.43	1498.82	1093.01	1084.17	1424.1	1432.87	1633.76	1290.26	1463.61	1619.2	1468.58	1315.27	1437.67
4.75	1657.8	1676.57	1693.07	1364.13	1299.91	1357.94	1654.79	1615.67	1183.23	975.156	1433.14	1501.04	1046.67	1110.99	1268.57	1205.88	1165.01	1077.24	1156.34	1318.49	1484.85	1096.95	1084.48	1421.48	1424.96	1623.93	1288.95	1449.72	1620.66	1465.01	1320.9	1438.89
4.75694	1650.79	1669.46	1681.77	1352.73	1297.38	1366.47	1649.74	1625.63	1183.15	976.716	1435.86	1496.7	1048.71	1110.36	1272.34	1204.63	1166.01	1076.92	1163.96	1310.13	1487.11	1090.59	1093.7	1415.22	1419.09	1619.81	1294.78	1457.75	1621.14	1473.77	1312.23	1425.79
4.76389	1661.64	1675.1	1684.84	1370.67	1300.81	1362.89	1644.36	1612.79	1187.08	983.145	1427.75	1504.6	1055.09	1113.25	1261.77	1211.88	1171.41	1082.03	1153.77	1320.63	1498.55	1088.7	1080.94	1429.46	1431.61	1633.51	1291.79	1457.94	1628	1477.48	1312.66	1428.8
4.77083	1649.96	1673	1691.31	1358.84	1297.36	1370.19	1656.15	1609.01	1180.27	978.534	1422.41	1508.67	1050	1107.14	1273.28	1204.59	1157.23	1083.79	1159.76	1318.16	1481.31	1093.83	1090.28	1421.92	1424.42	1638.21	1286.21	1454.23	1629.31	1473.81	1323.74	1426.27
4.77778	1665.45	1666.04	1693.52	1359.75	1295.69	1369.09	1650.08	1608.41	1184.55	977.833	1430.07	1512.21	1048.3	1118.02	1278.04	1205.74	1166.39	1076.94	1160.2	1317.6	1488.92	1095.35	1088.11	1430.12	1430.74	1623.42	1294.8	1451.45	1629.73	1470.28	1324.23	1437.18
4.78472	1656.14	1696.22	1686.57	1360.7	1299.29	1367.24	1651.4	1627.32	1190.77	979.244	1437.38	1500.64	1050.39	1104.52	1268.37	1215.96	1173.41	1081.99	1170.02	1311.28	1493.7	1093.23	1094.4	1438.26	1432.75	1636.98	1302.68	1460.17	1641.33	1471.54	1324.27	1430.64
4.79167	1660.42	1679.29	1695.32	1364.81	1286.18	1371.28	1649.37	1624.03	1194.78	987.223	1438.6	1500.24	1047.34	1113.63	1264.77	1212.16	1162.53	1085.3	1167.35	1316.1	1496.18	1086.69	1092.94	1431.44	1434.01	1628.98	1302.55	1448.4	1649.33	1468.76	1323.8	1429.22
4.79861	1654.96	1681.06	1691.39	1361.68	1296.58	1372.35	1661.02	1626.58	1201.19	976.992	1447.61	1510.38	1048.26	1114.82	1269.09	1214.98	1167.17	1095.2	1164.62	1321.56	1491.24	1093.53	1097.22	1425	1417.54	1631.45	1299.58	1467.86	1639.63	1477.05	1336.19	1432.24
4.80556	1668.65	1678.33	1701.35	1365.76	1303.89	1376.71	1648.6	1613.69	1193.26	988.021	1448.74	1505.04	1053.66	1121.37	1267.37	1213.32	1167.39	1101.7	1168.78	1320.25	1479.36	1094.25	1100.69	1437.26	1446.14	1634.29	1311.2	1465.09	1652.49	1479.6	1330.7	1428.42
4.8125	1661.81	1679.68	1703.39	1375.67	1310.08	1371.72	1649.14	1618.02	1199.25	988.797	1440.09	1515.71	1054.27	1120.82	1267.42	1219.55	1177.09	1105.77	1176.45	1325.78	1506.18	1108.27	1106.54	1438.36	1444.77	1643.95	1308.9	1461.06	1649.28	1470.32	1334.07	1438.86
4.81944	1675.87	1684.35	1708.83	1360.29	1299.69	1379.41	1658.3	1621.91	1198.9	976.426	1445.7	1514.11	1057.26	1120.3	1274.24	1216.5	1179.6	1104.78	1184.78	1322.21	1494.05	1106.44	1102.29	1435.31	1435.26	1642.17	1316.54	1463.43	1655.33	1479.35	1338.48	1437.86
4.82639	1672.32	1694.59	1701.51	1373.82	1316.84	1369.64	1673.39	1621.87	1202.26	991.738	1444.61	1511	1044.91	1131.74	1278.64	1218.35	1185.59	1106.35	1182.72	1328.24	1499.93	1099.34	1107.02	1441.45	1443.76	1637.06	1316.94	1475.85	1654.18	1488.44	1341.88	1441.49
4.83333	1669.5	1692.39	1713.84	1378.77	1313.35	1379.17	1662.42	1632.73	1207.83	989.212	1467.36	1516.69	1057.1	1127.23	1288.03	1230.63	1189.8	1116.87	1185.4	1326.4	1499.47	1106.7	1115.73	1445.41	1452.15	1641.57	1326.39	1475.27	1678.52	1484.77	1344	1444.69
4.84028	1675.15	1689.9	1711.78	1379.43	1310.38	1387.83	1660.09	1624.22	1215.24	988.238	1457.46	1519.23	1050.75	1128.5	1280.84	1225.3	1182.85	1121.05	1198.83	1328.32	1505.03	1107.77	1111.74	1446.22	1464.63	1637.73	1322	1493.16	1672.88	1487.61	1349.71	1438.29
4.84722	1679.28	1705.52	1709.61	1379.76	1319.92	1392.24	1668.77	1630.37	1217.61	1000.93	1467.71	1518.29	1061.04	1127.41	1274.78	1234.77	1197.75	1121.61	1203.49	1335.38	1508.22	1102.03	1124.68	1443.54	1452.24	1640.59	1327.72	1497.16	1685.32	1496.03	1354.86	1449.51
4.85417	1681.81	1700.78	1727.92	1383.95	1317.09	1387.97	1677.29	1641.78	1229.81	999.469	1469.45	1527.8	1057.04	1133.35	1290.28	1226.08	1194.48	1129.89	1202.19	1335.92	1514.85	1111.6	1124.68	1458.87	1451.45	1658.91	1342.82	1492.03	1681.71	1491.8	1354.39	1448.84
4.86111	1677.89	1702.15	1731.04	1380.06	1325.8	1395.84	1679.13	1637.66	1225.79	998.521	1471.32	1530.22	1067.94	1130.83	1286.8	1231.52	1191.41	1115.92	1200.46	1339.04	1508.38	1115.94	1126.75	1455.35	1460.79	1659.53	1342.64	1503.13	1690.55	1501.28	1368.39	1454.3
4.86806	1699.47	1711.07	1734.79	1405.01	1310.88	1399.76	1666.47	1649.41	1228.07	1004.62	1481.4	1535.8	1064.23	1136.51	1293.85	1238.13	1199.58	1128.96	1208.58	1348.99	1510.68	1116.76	1117.99	1454.69	1466.6	1655.68	1339.03	1502.21	1695.69	1493.37	1376.26	1456.1
4.875	1695.69	1723.21	1741.56	1396.73	1324.95	1410.15	1673.23	1658.71	1236.01	1001.08	1487.25	1534.54	1072.55	1141.1	1298.32	1241.11	1209.44	1140.29	1209.9	1331.99	1525.55	1118.73	1129.65	1452.64	1466.9	1668.51	1348.24	1513.5	1704.32	1506.2	1378.04	1463.71
4.88194	1694.2	1717.05	1749.33	1409.56	1321.99	1411.79	1692	1660.9	1247.39	1006.49	1495.95	1540.9	1077.73	1143.16	1297.95	1241.05	1212.11	1138.6	1224.63	1346.4	1517.15	1123.51	1132.24	1470.61	1474.06	1672.93	1359.36	1524.87	1718.18	1506.4	1378.31	1463.1
4.88889	1696.26	1722.65	1744.18	1401.4	1336.96	1410.29	1686.07	1654.04	1245.07	1009.12	1479.8	1543.64	1079.11	1144.23	1296.82	1250.04	1227.01	1139.21	1226.03	1341.39	1522.46	1124.47	1141.18	1471.16	1472.29	1665.27	1355.77	1531.21	1719.92	1508.88	1383.39	1466.31
4.89583	1705.35	1733.45	1751.73	1410.62	1336.05	1410.31	1692.96	1656.01	1245.34	1011.55	1494.56	1549.92	1077.48	1146.28	1316.39	1252.31	1226.89	1145.71	1237.79	1350.15	1527.08	1125.6	1140.38	1477.33	1483.83	1671.72	1370.13	1538.48	1725.15	1512.94	1395.96	1466.98
4.90278	1713.76	1734.5	1765.17	1419.47	1339.99	1429.57	1700.23	1660.49	1249.97	1018.22	1499.54	1557.21	1085.64	1153.6	1307.89	1258.66	1218.05	1148.48	1240.48	1357.83	1540.55	1130.55	1149.44	1467.68	1481.47	1681.17	1361.66	1544.95	1732.2	1523.77	1402.08	1479.03
4.90972	1717.75	1749.06	1764.59	1428.77	1345.21	1424.78	1709.37	1661.31	1262.17	1023.86	1508.06	1559.07	1088.16	10.155	11.986	1262.89	1229.4	1165.76	1242.1	1360.62	1545.87	1140.07	1146.97	1460.47	1496.14	1670.85	1379.44	1559.92	1749.22	12.711	13.977	1481.18
4.92361	24.117	24.894	25.892	25.606	24.303	25.723	25.395	1666.47	11.434	11.355	12.467	10.815	10.227	10.156	10.28	1250.79	18.088	17.525	16.797	17.047	17.523	18.212	17.955	1465.87	14.995	12.946	14.277	13.415	13.229	13.172	13.225	1463.44
4.93056	23.765	24.303	23.859	24.52	23.831	24.808	25.152	1673.33	10.529	10.673	11.176	9.481	9.581	9.552	10.081	1258.19	18.668	18.529	16.85	19.794	18.3	19.593	18.387	1481.61	13.46	13.718	13.79	12.612	13.431	13.869	12.983	1478.67
4.9375	23.541	23.636	23.684	23.698	23.377	22.464	24.434	1694.44	10.643	8.977	9.982	9.767	9.995	8.992	10.402	1277.46	17.605	18.086	17.25	17.249	18.543	17.91	19.2	1488.54	13.013	13.529	13.553	12.826	12.561	13.373	14	1492.07
4.94444	24.113	24.433	23.4	22.812	23.385	24.592	23.342	1688.83	9.366	9.28	9.265	9.193	9.624	9.55	8.929	1291.6	17.698	18.615	17.51	17.597	17.984	18.458	21.015	1513.47	12.655	12.526	12.727	13.948	13.589	13.106	12.593	1489.94
4.95139	22.59	23.472	24.186	23.641	22.764	23.042	24.074	1714.33	9.293	9.666	9.292	9.75	9.136	9.165	9.649	1296.47	19.345	17.956	18.499	17.652	17.967	17.995	17.754	1525.84	13.185	12.453	12.868	13.392	12.525	13.057	13.217	1518.41
4.95833	24.831	24.418	23.141	23.802	24.578	22.883	23.587	1715.53	9.107	8.963	8.963	10.113	9.394	9.581	9.472	1296.72	17.753	17.495	17.711	18.415	16.735	18.458	19.248	1522	12.655	12.928	13.416	13.991	13.474	13.339	13.038	1527.99
4.96528	23.059	24.388	24.273	23.986	23.592	24.273	23.632	1723.98	9.178	9.164	9.537	9.881	9.35	9.147	9.26	1305.8	18.467	18.773	16.804	17.422	17.138	17.206	19.158	1523.27	13.932	12.41	12.821	13.63	13.221	12.924	13.458	1542.54
4.97222	24.377	24.12	23.354	23.856	23.282	24.014	23.903	1730.37	8.848	9.249	8.962	9.379	9.593	9.279	9.419	1313.34	18.578	15.75	18.212	17.752	18.456	18.528	17.609	1530.38	13.357	13.357	13.4	12.61	13.493	13.137	13.131	1541.68
4.97917	25.439	24.297	23.713	24.674	23.712	23.741	24.418	1729.66	8.862	8.991	9.781	9.422	9.58	8.79	9.594	1312.38	17.219	18.244	17.738	18.111	17.278	19.016	18.529	1539.34	13.702	13.098	14.075	13.3	13.387	13.889	13.215	1547.16
4.98611	24.15	24.263	24.051	22.753	23.857	24.415	23.111	1745.56	9.218	9.718	8.948	8.545	9.164	9.767	9.808	1328.39	16.836	17.911	19.197	18.188	18.629	19.13	18.17	1540.92	13.21	13.925	12.654	14.06	13.1	13.214	13.55	1560.77
4.99306	23.994	25.208	22.464	23.162	24.549	23.31	24.375	1746.51	9.178	9.767	9.963	9.852	9.796	1006.21	1154.9	1325.8	18.346	17.538	17.293	17.081	17.055	20.136	19.851	1539.13	14.119	13.955	13.567	13.199	12.913	1242.72	1423.11	1566.78
5	1601.16	1716.83	2689.08	1882.8	1277.38	1212.81	1385.46	1739.89	1422.11	1723.94	2316.8	1882.22	1152.34	995.461	1146.85	1328.76	1395.75	2268.29	2110.59	1784.4	1300.47	953.33	1303.06	1542.26	1641.34	2782.38	2205.92	1462.12	1443.99	1224.35	1406.31	1572.15
5.00694	1562.95	1679.61	2659.49	2002.13	1318.43	1208.29	1349.27	1753.4	1402.95	1699.4	2358.09	2021.86	1163.1	990.795	1133.94	1337.67	1376.49	2265.92	2217.75	1882.65	1353	944.122	1313.65	1555.39	1625.1	2724.12	2369.95	1531.01	1496.38	1220.35	1402.59	1574.58
5.01389	1538.6	1667.46	2642.35	2161.26	1301.58	1183.24	1335	1755.47	1411.17	1704.92	2333.86	2121.99	1162.61	992.832	1123.21	1347.99	1374.91	2271.72	2344.98	2008.75	1328.1	941.455	1312.08	1563.12	1623.02	2696.02	2508.19	1510.24	1491.45	1209.91	1397.47	1580.83
5.02083	1520.03	1653.64	2637.78	2330.7	1307.62	1179.6	1324.74	1781.46	1438.16	1711.19	2328.17	2231.14	1155.97	996.74	1116.19	1366.66	1398.02	2320.08	2481.2	2121.65	1316.72	950.011	1317.26	1582.47	1654.38	2663.7	2635.41	1518.36	1493.95	1210.12	1395.58	1589.79
5.02778	1533.36	1679.09	2642.01	2495.19	1310.46	1172.28	1312.16	1777	1461.26	1723.94	2334.64	2330.9	1154.03	1005.35	1116.96	1364.6	1428.5	2343.3	2612.54	2250.79	1315.82	943.795	1324.65	1573.86	1665.57	2656.59	2779.13	1511.99	1486.66	1203	1401.16	1591.43
5.03472	1545.95	1687.95	2634.63	2662.64	1304.09	1177.56	1303.33	1793.64	1499.76	1734.81	2340.49	2441.26	1168.37	1010.51	1111.82	1366.05	1458.12	2391.45	2715.32	2348.62	1308.83	949.932	1337.74	1577.67	1702.47	2639.87	2897.9	1520.02	1490.26	1197.22	1407.17	1602.89
5.04167	1573.82	1698.12	2619.91	2807.28	1320.09	1174.56	1303.95	1802.33	1524.8	1733.09	2338.18	2540.54	1175.26	1016.78	1099.52	1375.89	1483.63	2423.43	2822.03	2456.84	1315.17	960.571	1357.99	1583.34	1728.61	2598.48	3007.7	1531.29	1492.14	1210.7	1413.4	1608.78
5.04861	1581.56	1719.93	2583.97	2962.46	1319.88	1174.21	1294.3	1793.27	1553.48	1702.98	2335.5	2607.98	1173.84	1027.19	1100.65	1381.62	1516.3	2461.36	2905.81	2540.24	1302.98	967.709	1383.97	1594.45	1745.39	2567.4	3111.73	1534.03	1494.79	1203.74	1429.23	1614.91
5.05556	1605.17	1727.74	2547.94	3061.73	1328.59	1175.91	1297.09	1808.84	1578.07	1671.83	2316.05	2692.34	1185.77	1033.18	1099.26	1380	1547.28	2493.36	3002.78	2612.39	1308.47	972.74	1395.6	1598.58	1782.65	2521.09	3193.05	1534.24	1487.51	1208.95	1428.63	1619.62
5.0625	1617.48	1755.44	2504.87	3177.15	1335.98	1182.89	1290.22	1808.34	1602.72	1631.81	2264.67	2748.01	1195.18	1036.7	1110.85	1393.81	1560.33	2509.91	3050.99	2682.22	1297.02	978.399	1412.37	1610.03	1809.17	2485.05	3254.19	1536.78	1488.81	1208.14	1432.65	1629.47
5.06944	1641.58	1769.33	2473.36	3279.4	1347.09	1169.76	1285.49	1807.29	1629.14	1594.83	2242.81	2793.75	1190.32	1050.38	1098.54	1394.54	1581.69	2546.3	3090.79	2730.31	1293.55	989.716	1428.16	1603.34	1827.36	2446.37	3306.54	1547.92	1493.97	1209.3	1456.55	1631.54
5.07639	1654.7	1777.09	2437.82	3335.79	1346.33	1183.37	1277.43	1820.58	1651.38	1618.87	2210.03	2827.91	1200.01	1050.2	1104.16	1396.49	1609.28	2546.34	3119.38	2773.76	1300.71	997.515	1458.07	1606.53	1864.9	2423.7	3330.83	1553.45	1481.44	1205.56	1452.27	1640.6
5.08333	1671.3	1798.02	2398.42	3380.06	1353.85	1181.29	1275.1	1827.08	1669.8	1610.9	2194.33	2840.46	1204.13	1064.53	1096.16	1391.12	1626.26	2555.88	3139.5	2772.88	1300.37	1011.23	1465.95	1602.91	1884.71	2391.4	3362.19	1537.65	1475.33	1211.27	1458.68	1639.64
5.09028	1685.21	1805.66	2396.58	3410.46	1361.53	1185.66	1281.35	1835.86	1680.21	1618.94	2176.22	2858.24	1207.16	1067.89	1087.62	1403.05	1643.47	2564.74	3147.36	2785.96	1294.38	1023.05	1495.87	1606.79	1910.2	2354.89	3344	1536.94	1479.98	1216.62	1474.25	1642.3
5.09722	1703.67	1814.3	2397.61	3434.05	1369.69	1182.58	1263.27	1836.61	1702.21	1642.85	2157.53	2860.57	1215.4	1080.41	1099.27	1406.86	1656.62	2561.92	3127.24	2786.78	1277.12	1020.61	1514.66	1616.82	1921.02	2351.87	3347.61	1543.58	1469.63	1211.85	1482.22	1640.78
5.10417	1719.97	1836.75	2401.61	3448.09	1382.05	1192.09	1267.54	1834.84	1715.81	1648.22	2158.25	2847.78	1216.14	1083.26	1096.95	1418.04	1676.08	2556.64	3124.41	2793.91	1290.75	1031.94	1526.39	1605.97	1948.19	2353.3	3334.53	1535.68	1458.98	1226.59	1478.63	1643.78
5.11111	1721.42	1831.02	2412.33	3455.62	1382.31	1191.54	1263.21	1834.66	1727.32	1659.93	2151.88	2840.13	1221.85	1092.47	1104.08	1405.76	1685.33	2560.24	3096.73	2785.67	1290.8	1037.27	1530.27	1623.37	1965.17	2338.5	3314.44	1548.07	1458.73	1229.35	1496.43	1653.39
5.11806	1743.47	1841.04	2402.99	3465.48	1402.03	1191.67	1253.89	1839.43	1737.79	1666.04	2168.09	2843.09	1226.9	1088.93	1098.11	1409.17	1693.75	2544.61	3075.13	2778.54	1284.45	1049.64	1541.21	1614.74	1964.22	2334.53	3283.6	1548.42	1471.2	1231.23	1499.32	1661.09
5.125	1755.61	1860.28	2419.19	3459.17	1407.2	1194.4	1252.72	1843.57	1755.06	1675.5	2159.55	2831.72	1235.92	1107.49	1110.61	1408.31	1710.14	2549.86	3051.86	2782.92	1289.09	1067.15	1574.02	1632.28	1974.98	2329.65	3256.12	1545.84	1453.07	1232.23	1515.78	1659.75
5.13194	1755.84	1855.84	2419.58	3476.63	1413.47	1189.83	1251.55	1835.5	1758.78	1674.96	2178.57	2829.13	1245.02	1089.06	1111.43	1406.66	1712.19	2539.07	3037.74	2785.09	1296.61	1076.01	1574.36	1618.05	1985.99	2329.78	3233.74	1546.77	1460.88	1228.48	1521.42	1670.98
5.13889	1779.88	1860.06	2425.09	3463.59	1433.03	1195.1	1246.37	1846.57	1768.74	1697.15	2174.17	2812.91	1253.07	1107.42	1113.96	1413.42	1720.16	2521.63	3033.89	2780.35	1303.11	1087.53	1587.45	1620.87	2015.21	2326.79	3211.06	1552.92	1457.84	1233.43	1531.27	1662.63
5.14583	1793.09	1878.1	2433.93	3498.09	1444.41	1205.46	1241.68	1857.03	1772.38	1687.76	2194.04	2801.53	1269.89	1117.7	1123.71	1419.38	1727.96	2527.97	3004.44	2778.73	1307.06	1090.66	1588.68	1623.74	2023.67	2317.66	3195.15	1558.91	1459.34	1238.67	1528.27	1664.85
5.15278	1804.48	1885.02	2435.3	3495.06	1454.47	1202.64	1243.7	1853.2	1791.26	1687.59	2199.86	2791.07	1266.42	1130.95	1128.18	1425.84	1734.51	2519.25	2991.83	2788.22	1307.24	1110	1609.4	1633.33	2022.09	2299.81	3178.64	1561.55	1454.95	1239.59	1541.23	1659.48
5.15972	1801.45	1894.32	2427.25	3518.94	1462.45	1197.93	1233.28	1854.99	1790.77	1697.39	2192.38	2800.03	1280.7	1125.3	1134.62	1417.86	1750	2525.58	2979.49	2788.16	1312.38	1119.54	1612.81	1622.83	2039.56	2290.18	3148.1	1564.57	1460.91	1250	1552.69	1672.47
5.16667	1812.96	1893.41	2422.98	3528.97	1471.28	1206.38	1232.95	1855.15	1794.57	1693.09	2187.59	2779.63	1283.25	1133.79	1144.83	1431.49	1756.45	2523	2979.93	2793.6	1322.32	1132.73	1621.47	1629.01	2043.01	2296.12	3144.46	1579.8	1462.08	1258.55	1556.59	1663.59
5.17361	1822.11	1919.4	2433.93	3543.51	1487.2	1204.43	1242.37	1857.49	1809.37	1705.5	2187.03	2780.13	1304.75	1135.3	1147.8	1437.63	1753.28	2523.44	2961.17	2802.72	1338.87	1144.12	1629.5	1629.18	2049.62	2281.9	3111.4	1582.15	1465.1	1248.2	1568.15	1676.4
5.18056	1837.53	1915.22	2434.73	3564.29	1502.43	1211.71	1232.19	1871.84	1804.68	1701.2	2207.47	2794.27	1299.1	1139.35	1159.6	1430.51	1764.74	2522.78	2951.74	2807.88	1336.22	1150.05	1637.82	1633.38	2079.31	2268.86	3113.75	1575.57	1464.26	1266.78	1580.92	1680.95
5.1875	1841.23	1916.27	2421.88	3551.69	1499.47	1217.69	1231.64	1870.48	1817.48	1709.11	2212.3	2777.86	1307.96	1145.46	1174.59	1427.98	1774.16	2530.8	2954.37	2812	1349.52	1163.89	1634.34	1643.25	2084.01	2269.27	3100.99	1585.07	1461.56	1277.34	1593.67	1682.15
5.19444	1851.71	1946.36	2440.38	3562.22	1520.09	1212.39	1242.38	1865.24	1829.49	1724.67	2221.62	2781.79	1328.77	1149.92	1190.23	1431.67	1777.47	2535.99	2957.9	2830.26	1351.64	1178.82	1657.09	1645.33	2090.53	2263.58	3087.53	1589.38	1467.93	1281.07	1599.35	1684.26
5.20139	1859.09	1950.42	2447.7	3580.59	1531.46	1226.14	1242.22	1869.64	1842.22	1713.13	2221.62	2801.84	1328.51	1154.89	1192.67	1437.59	1780.42	2552.47	2953.45	2851.49	1363.99	1196.59	1669.56	1637.04	2090.7	2273.77	3082.58	1606.18	1475.49	1283.54	1622.79	1679.77
5.20833	1869.49	1958.56	2446.19	3611.37	1544.7	1225.8	1244.09	1880.82	1853.45	1733.43	2233.01	2795.1	1332.88	1175.13	1200.42	1436.32	1799.25	2562.83	2961.66	2851.01	1373.98	1208.82	1668.87	1649.92	2113.32	2269.94	3095.14	1602.32	1482.09	1300.98	1627.28	1688.71
5.21528	1881.67	1961.96	2453.24	3604.89	1558.98	1225.17	1249.72	1892.68	1868.5	1727.51	2242.83	2789.81	1347.43	1178.81	1222.64	1444.07	1803.22	2570.34	2962.97	2852.81	1385.8	1231.3	1681.58	1655.11	2135.76	2271.43	3087.44	1616.05	1490.58	1310.74	1627.15	1695.48
5.22222	1891.89	1991.38	2457.57	3622.6	1573.82	1237.94	1255.39	1890.84	1877.71	1732.37	2256.92	2798.65	1351.62	1188.37	1225.25	1454.03	1823.76	2589.56	2979.63	2861.53	1402.97	1247.82	1703.21	1646.08	2143.86	2262.52	3091.07	1622.88	1497.85	1321.7	1646.07	1699.84
5.22917	1897.2	2006.19	2462.79	3622.49	1581.14	1243.17	1264.45	1886.66	1892.1	1737.87	2277.1	2805.35	1363.15	1193.09	1245.62	1443.2	1826.18	2603.02	2978.86	2874.41	1409.16	1263.6	1708.94	1647.67	2165.38	2262.83	3090.49	1640.21	1505.31	1333.51	1664.53	1684.68
5.23611	1912.96	2010.38	2465.3	3653.34	1593.36	1254.42	1268.21	1893.51	1903.69	1750.86	2286.76	2820.68	1372.26	1209.18	1264.38	1453.79	1834.88	2641.1	2992.86	2878.76	1421.14	1285.47	1724.84	1663.94	2181.25	2285.07	3107.3	1659.45	1514.12	1348.9	1670.66	1698.76
5.24306	1928.4	2021.57	2486.88	3644.55	1603.03	1262.02	1288.3	1895.04	1920.05	1766.24	2312.35	2829.26	1372.24	1222.24	1264.5	1442.99	1861.67	2642.3	3003.55	2896.28	1426.23	1309.87	1720.65	1652.1	2193.32	2279.35	3103.46	1660.27	1514.27	1362.77	1672.04	1703.17
5.25	1942.57	2048.26	2497.63	3654.13	1614.05	1260.48	1290.9	1902.41	1934.18	1768.15	2333.91	2827.01	1383.65	1237.34	1294.32	1459.14	1873.19	2666.66	3017.84	2900.36	1444.47	1335.61	1737.29	1663.13	2215.72	2297.02	3115.82	1655.11	1532.53	1388.29	1687.28	1700.51
5.25694	1963.72	2057.57	2521.05	3671.91	1626.41	1281.93	1304.64	1906.66	1955.69	1797.2	2363.81	2834.46	1394.66	1255.53	1302.73	1450.35	1894.18	2692.43	3031.93	2913.48	1448.15	1362.89	1748.32	1664.37	2227.17	2298.46	3123.22	1675.07	1538.2	1407.93	1720.48	1694.5
5.26389	1977.24	2073.37	2521.37	3695.6	1636.87	1294.36	1317.34	1898.39	1974.5	1797.04	2372.16	2846.9	1398.77	1259.63	1313.72	1446.19	1915.06	2716.89	3043.48	2925.99	1477.26	1378.52	1761.52	1654.17	2255.69	2322.18	3152.09	1687.01	1554.26	1425.19	1715.33	1697.78
5.27083	1998.74	2090.93	2551.94	3691.81	1638.14	1304.1	1326.85	1912.52	2000.98	1811.53	2394.33	2863.85	1410.87	1286.81	1330.41	1445.17	1934.7	2751.61	3074.25	2946.12	1499.08	1415.07	1775.72	1659.76	2279.75	2323.28	3163.59	1698.54	1561.4	1452.12	1740.46	1707.38
5.27778	2018.59	2100.84	2571.61	3690.99	1648.11	1315.73	1353.51	1906.81	2018.8	1837.83	2421.93	2856.05	1412	1297.12	1354.09	1460.99	1942.53	2777.64	3077.85	2938.43	1503.03	1442.54	1785.27	1672.72	2285.82	2333.95	3171.4	1717.22	1584.25	1457.84	1750.64	1711.32
5.28472	2029.86	2123.65	2589.32	3706.61	1669.43	1334.05	1367.36	1906.6	2037.43	1838.71	2457.04	2885.43	1432.12	1312.39	1366.4	1454.34	1961.21	2801.41	3108.32	2962.76	1516.1	1468.79	1812.91	1657.53	2315.82	2364.8	3189.2	1716.67	1585.81	1485.52	1776.74	1707.9
5.29167	2052.21	2150.15	2611.11	3713.52	1672.68	1351.66	1375.9	1908.46	2042.66	1869.47	2468.91	2893.79	1428.1	1335.46	1377.21	1455.71	1985.31	2826.67	3128.52	2971.21	1529.12	1496.14	1817.01	1665.83	2338.49	2385.6	3216.23	1735.54	1593.82	1518.79	1774.04	1705.99
5.29861	2074.03	2162.76	2641.84	3720.57	1680.92	1364.07	1397.73	1913.55	2088.02	1881.34	2501.67	2890.3	1439.39	1360.74	1400.51	1461.01	2004.62	2870.78	3136.55	2985.47	1549.28	1530.81	1827.19	1658.73	2351.68	2398.59	3221.96	1758.1	1629.48	1539.9	1793.89	1714.56
5.30556	2095.82	2192.6	2639.01	3735.41	1689.9	1391.37	1425.96	1910.69	2104.04	1896.6	2532.44	2930.6	1444.61	1377.78	1423.07	1453.24	2025.11	2894.11	3165.98	3010.69	1558.94	1567.62	1835.08	1669.76	2394.36	2428.81	3259.96	1773.58	1633.52	1562.73	1809.69	1709.87
5.3125	2123.56	2207.83	2681.5	3745.26	1687.51	1407.42	1445.76	1917.51	2127.39	1920.94	2565.85	2922.36	1456.59	1385.97	1434.53	1450.97	2045.37	2934.22	3179.08	3011.73	1584.29	1600.4	1862.82	1673.93	2401.39	2430.69	3273.77	1785.89	1649.69	1603.44	1841.08	1710.5
5.31944	2149.02	2219.03	2711.16	3753.68	1696.09	1431.52	1466.16	1911.82	2140.34	1952.87	2596.75	2949.38	1469.03	1417.33	1452.82	1455.96	2061.41	2956.25	3211.34	3014.59	1594.34	1634.57	1870.02	1670.77	2412.63	2471.74	3301.14	1789.17	1667.17	1619.59	1848.81	1709.71
5.32639	2160.87	2237.49	2725.57	3763.86	1706.07	1451.96	1496.74	1921.96	2162.99	1957.98	2627.21	2947.91	1463.99	1441.14	1471.39	1450.2	2074.06	2973.7	3230.01	3038.18	1608.71	1663.86	1873.22	1668.21	2463.9	2490.38	3333.37	1809.27	1688.06	1664.48	1863.4	1711.53
5.33333	2180.03	2258.18	2753.79	3775.57	1717.39	1481.27	1515.42	1916.61	2193.97	1987.96	2659.61	2991.45	1469.25	1465.07	1468.23	1448.42	2105.09	3007.44	3242.53	3047.52	1622.55	1701.36	1902.37	1666.51	2475.34	2501.81	3354.53	1826.4	1700.49	1696.49	1878.56	1706.22
5.34028	2215.72	2268.49	2786.67	3779.85	1721.82	1500.63	1543.05	1917.1	2200.83	2015.52	2699.26	2989.66	1475.06	1486.4	1492.97	1458.38	2123.26	3034.69	3262.01	3057.9	1644	1737.46	1920.31	1671.84	2492.59	2542.24	3379.42	1834.99	1724.67	1716.69	1890.41	1708.45
5.34722	2214.93	2309.25	2815.3	3795.69	1727.86	1524.56	1570.86	1906.82	2230.74	2024.2	2732.82	3001.36	1490.23	1509.26	1514.24	1455.71	2140.51	3071.48	3287.25	3087.22	1653.96	1784.16	1921.93	1667.18	2515.72	2574.54	3409.84	1854.46	1732.95	1758.79	1902.09	1706.53
5.35417	2247.46	2327.77	2827.71	3811.1	1726.61	1557.69	1601.33	1913.53	2240.38	2049.8	2753.43	3052.07	1484.83	1531.79	1532.01	1451.48	2170.84	3089.66	3325.84	3099.71	1667.64	1816.73	1940.56	1670.23	2545.77	2592.97	3434.32	1854.75	1748.55	1792.79	1913.86	1710.45
5.36111	2265.35	2344.38	2849.47	3833.03	1733.71	1575.03	1638.64	1913.6	2261.79	2061.2	2794.24	3042.61	1491.41	1571.38	1545.09	1456.08	2186.68	3123.03	3347.97	3111.7	1678.63	1858.35	1956.04	1666.64	2552.32	2620.34	3469.45	1882.48	1776.24	1809.45	1941.12	1708.98
5.36806	2283.94	2341.1	2877.5	3825.5	1739.52	1612.07	1662.08	1917.13	2273.48	2094.76	2828.4	3063.07	1509.89	1593.37	1545.52	1439.08	2193.49	3144.96	3363.27	3123.2	1698.74	1880.93	1969.03	1670.67	2580.5	2647.72	3488.13	1891.17	1780.7	1858.43	1947.27	1698.49
5.375	2300.55	2358.2	2900.54	3832.37	1746.27	1643.75	1696.4	1920.18	2299.6	2110.64	2852.41	3083.31	1496.34	1627.02	1567.12	1444.26	2215.05	3183.37	3388.93	3132.63	1708.81	1937	1986.44	1670.31	2615.03	2664.95	3532.38	1900.62	1807.41	1903.71	1944.71	1706.54
5.38194	2302.35	2373.11	2925.53	3849.46	1750.18	1668.62	1731.24	1916.5	2312.85	2137.88	2878.38	3101.99	1504.05	1652.7	1582.74	1440.01	2221.03	3203.64	3412.89	3159.18	1720.59	1968.78	1995.96	1671.44	2615.66	2694.82	3541.98	1913.05	1832.7	1931.21	1970.63	1712.18
5.38889	2342.54	2387	2950.73	3853.92	1751.83	1704.84	1767.11	1910.65	2331.65	2150.37	2920.23	3125.85	1514.01	1686.96	1584.63	1445.13	2240.88	3222.91	3419.51	3163.5	1729.8	2004.27	2007.81	1665.3	2637.81	2721.01	3564.91	1935.7	1835.23	1968.73	1975	1696.14
5.39583	2356.65	2416.1	2976.16	3869.28	1749.84	1738.25	1797.17	1911.64	2341.22	2167.84	2931.01	3160.51	1515.74	1706.96	1601.18	1445.58	2254.14	3250.19	3460.3	3182.19	1747.14	2055.52	2024.82	1663.68	2655.07	2750.81	3590.45	1947.81	1855.33	2012.05	1984.51	1688.82
5.40278	2359.26	2438.15	2994.76	3875.27	1764.7	1763.88	1829.59	1907.28	2349.41	2191.91	2960.24	3170.15	1511.16	1742.89	1608.35	1435.72	2270.59	3244.44	3469.07	3179.19	1754.23	2096.14	2022.36	1662.94	2662.68	2756.74	3613.62	1953.56	1874.84	2053.78	1996.24	1697.53
5.40972	2379.35	2430.85	3010.28	3887.21	1748.89	1800.81	1875	1896.63	2352.29	2211.4	2976.97	3193.97	1526.66	1767.18	1621.32	1426.39	2280.49	3278.86	3486.39	3184.77	1765.4	2121.28	2041.68	1664.7	2684.85	2792.91	3643.44	1964.69	1882.57	2092.54	2003.99	1693.03
5.41667	2388.91	2455.61	3008.68	3876.38	1744.33	1841.56	1910.55	1906.89	2372.32	2224.39	3016.61	3214.72	1519.78	1804.31	1628.17	1426.48	2294.4	3304.34	3512.31	3200.47	1779.15	2175.33	2054.04	1655.48	2694.42	2807.77	3656.33	1977.46	1905.61	2122.54	2022.54	1698.37
5.42361	2397.46	2449.17	3045.11	3885.89	1753.05	1875.98	1945.31	1890.27	2387.2	2247.28	3050.7	3230.48	1528.44	1829.14	1648.76	1426.49	2311.43	3316.61	3534.2	3194.62	1774.44	2201.05	2069.04	1658.49	2708.04	2837.11	3667.96	1984.06	1918.64	2156.07	2031.75	1695.37
5.43056	2421.04	2452.57	3059.7	3880.67	1753.22	1907.43	1972.32	1904.71	2403.04	2257.94	3073.4	3251.28	1523.66	1876.1	1650.64	1420.1	2302.59	3336.6	3537.91	3214.95	1805.81	2237.4	2066.37	1647.53	2710.09	2857.47	3691.29	1994.69	1927.8	2208.98	2025.82	1684.96
5.4375	2417.59	2471.04	3073.42	3892.6	1750.89	1953.01	2034.29	1903.63	2397.34	2271.14	3089.3	3257.81	1529.06	1902.84	1653.03	1421.89	2314.47	3335.71	3563.67	3229.79	1802.09	2280.28	2078.84	1653.19	2725.27	2878.46	3713.57	2005.29	1948.91	2237.96	2047.8	1682.06
5.44444	2424.23	2466.89	3078.9	3893.85	1745.7	1983.51	2049.67	1901.13	2397.57	2285.21	3101.28	3272.51	1531.48	1930.71	1667.5	1421.8	2322.32	3354.81	3555.09	3226.12	1803.19	2306.84	2097.87	1653.04	2726.49	2893.86	3710.51	2008.27	1961.72	2282.3	2031.11	1677.82
5.45139	2438.32	2484.97	3096.8	3907.25	1746.03	2015.22	2097.11	1906.67	2406.47	2292.85	3117.34	3288.38	1537.4	1964.49	1662.57	1413.65	2325.36	3357.85	3576.96	3227.2	1809.82	2361.8	2095.41	1650.97	2731.44	2912.72	3715.96	2017.98	1976.69	2318.1	2057.5	1674.85
5.45833	2439.53	2470.92	3105.1	3879.29	1743.21	2043.12	2146.1	1897.57	2406.48	2306.22	3132.79	3301.5	1528.91	1986.79	1672.49	1409.44	2325.99	3370.61	3577.72	3238.24	1818.87	2387.86	2096.85	1652.38	2741.95	2929.22	3743.21	2028.37	1981.49	2344.55	2050.67	1681.39
5.46528	2445.37	2471.45	3116.02	3877.66	1749.2	2089.97	2173.33	1897.39	2405.68	2304.38	3151.28	3305.34	1533.1	2030.79	1680.53	1417.44	2322.19	3360.55	3583.4	3219.21	1813.09	2418.19	2111.92	1654.25	2738.78	2940.86	3744.16	2030.43	2004.03	2385.73	2059.4	1657.73
5.47222	2449.4	2472.72	3112.21	3864.18	1748.58	2118.14	2214.54	1885.36	2407.87	2327.59	3145.7	3324.94	1540.78	2059.09	1684.55	1407.89	2324.3	3379.31	3581.27	3218.68	1811.22	2460.15	2111.63	1646.44	2748.37	2958.6	3750.62	2025.13	2012.12	2442.11	2058.79	1676.69
5.47917	2449.64	2478.51	3131.74	3874.71	1741.8	2146.25	2259.15	1872.81	2405.84	2347.42	3156.18	3323.59	1533.72	2078.25	1696.72	1405.62	2327.14	3379.17	3603.62	3240.35	1819.18	2497.82	2118.35	1640.38	2737.98	2966.16	3755.23	2041.89	2005.76	2453.55	2065.78	1660.54
5.48611	2426.91	2471.88	3114.06	3880.98	1743.67	2193.17	2296.51	1881.27	2406.47	2331.49	3177.95	3326.23	1525.52	2121.57	1698.7	1408.39	2335.12	3381.83	3585.25	3225.52	1828.56	2515.17	2116.59	1645.09	2737.78	2972.08	3751.12	2040.82	2025.78	2503.99	2070.54	1670.08
5.49306	2451.04	2471.64	3134.55	3842.82	1738.2	2232.84	2325.18	1879.13	2392.1	2338.25	3183.39	3352.03	1533.43	2145.37	1697.54	1393.94	2323.3	3369.78	3569.86	3220.84	1822.27	2556.32	2114.84	1638.07	2731.72	2984.06	3757	2030.75	2023.74	2535.78	2057.17	1665.65
5.5	2439.18	2468.79	3138.66	3841.03	1737.39	2251.56	2369.06	1873.64	2389.6	2350.16	3167.94	3346.71	1538.29	2159.99	1690.28	1403.39	2306	3353.03	3572.8	3212.26	1830.65	2584.06	2125.41	1636.62	2728.18	2996.68	3757.4	2057.07	2028.65	2577.87	2063.15	1654.63
5.50694	2452.85	2460.13	3150.29	3837.74	1732.04	2294.55	2394.6	1876.07	2376.01	2347.05	3188.91	3333.27	1525.31	2198.87	1699.42	1395.45	2306	3354.32	3584.39	3210.63	1826.36	2620.43	2128.47	1629.03	2723.22	3000.86	3751.74	2073.3	2039.17	2609	2063.93	1648.24
5.51389	2440.59	2462.8	3116.34	3810.38	1724.16	2312.76	2442.38	1864.11	2365	2331.13	3180.65	3335.78	1531.02	2226.03	1685.83	1391.68	2312.14	3334.99	3567	3207.86	1816.74	2627.43	2118.29	1626.7	2699.11	2998.68	3746.12	2053.18	2045.59	2645.23	2062.3	1640.18
5.52083	2417.48	2435.33	3132.29	3806.29	1728.48	2367.78	2456.72	1864.55	2364.99	2340.94	3173.51	3326.81	1526.59	2242.25	1693.05	1393.85	2287.71	3345.16	3560.49	3175.44	1822.13	2661.07	2122.1	1630.31	2706.93	3007.85	3748.93	2052.51	2049.39	2665.63	2050.28	1645.78
5.52778	2428.64	2449.54	3110.84	3773.47	1710.66	2370.09	2502.5	1856.27	2345.63	2340.64	3175.49	3301.26	1525.69	2293.19	1702.07	1389.13	2276.97	3322.57	3530.24	3166.64	1829.4	2684.21	2110.06	1630.6	2686.91	3010.53	3717.28	2052.83	2055.95	2709.36	2052.71	1646.64
5.53472	2405.18	2432.38	3100.32	3752.49	1718.36	2423.79	2532.28	1865.68	2333.99	2332.43	3161.01	3310.68	1533.4	2304.83	1701.34	1384	2268.58	3295.2	3525.58	3162.17	1817.82	2710.89	2105.93	1625.87	2683.6	3008.23	3697.02	2050.62	2058.85	2740.76	2054.28	1644.32
5.54167	2405.49	2426.24	3103.61	3727.43	1706.65	2446.9	2560.01	1857.69	2312.46	2328.26	3151.41	3305.57	1513.03	2323.49	1700.41	1388.15	2253.84	3292.47	3507.37	3155.65	1825.91	2748.52	2108.88	1617.59	2652.78	3000.01	3700.34	2047.78	2038.1	2762.01	2051.88	1646.89
5.54861	2395.51	2409.55	3083.42	3714.11	1712.83	2469.36	2589.83	1857.85	2303.23	2319.94	3153.86	3276.97	1510.97	2348.6	1699.82	1381.3	2243.13	3266.02	3485.22	3129.09	1816.34	2756.05	2098.82	1631.8	2644.3	2977.42	3677.59	2048.46	2062.25	2788.39	2041.81	1630.84
5.55556	2376.25	2398.82	3064.95	3680.15	1700.15	2511.37	2621.1	1854.94	2291.72	2305.01	3124.66	3277.2	1513.73	2377.52	1693.93	1375.41	2233.26	3242.8	3465.37	3089.45	1805.35	2775.14	2092.82	1632.86	2634.95	2985.62	3649.44	2054.5	2065.41	2813.85	2041.21	1634.95
5.5625	2367.74	2385.36	3048.93	3668.82	1697.17	2534.53	2659.66	1847.39	2280.85	2293.74	3088.03	3264.39	1510.14	2391.99	1690.82	1375.37	2200.17	3196.74	3445.25	3086.42	1808.43	2807.88	2078.66	1628.12	2613.62	2965.17	3628.73	2038.51	2055.71	2843.31	2034.56	1620.71
5.56944	2362.56	2377.57	3049.89	3630.49	1695.18	2552.99	2676.8	1863.27	2261.48	2284.67	3086.32	3230.26	1497.6	2428.17	1682.58	1375.15	2206.05	3194.51	3408.17	3060.02	1805.87	2818.74	2072.04	1620.5	2605.17	2956.46	3601.33	2042.76	2055.14	2866.71	2022.78	1625.47
5.57639	2347.27	2361.65	3006.91	3591.93	1692.97	2591.06	2706.55	1854.95	2236.31	2260.44	3077.72	3214.11	1505.8	2435.5	1681.74	1377.61	2172.83	3171.22	3387.09	3031.33	1792.28	2834.9	2074.32	1622.24	2583.82	2937.22	3576.07	2031.45	2041.67	2889.98	2017.71	1620.67
5.58333	2322.88	2348.39	2995.83	3579.71	1682.69	2613.44	2730	1844.98	2225.43	2252.22	3040.67	3186.12	1497.35	2451.95	1686.27	1367.15	2156.53	3136.8	3357.18	3003.61	1790.65	2852.28	2052.46	1626.4	2556.06	2921.8	3549.99	2032.91	2048.15	2906.24	2009.12	1625.93
5.59028	2316.29	2345.36	2975.14	3543.63	1677.26	2629.14	2746.33	1845.97	2215.4	2238.35	3028.97	3147.21	1487.57	2476.61	1671.46	1367.62	2131.49	3122.06	3302.4	2988.21	1769.95	2865.9	2039.17	1621.83	2541.54	2898.65	3525.05	2018.7	2054.49	2947.15	2006.62	1614.31
5.59722	2303.77	2322.93	2932.04	3499.45	1659.45	2650.09	2776.77	1841.03	2176.18	2214.59	2988.83	3145.76	1494.13	2499.68	1673.54	1361.53	2123.39	3067.41	3285.63	2954.27	1769.12	2869.81	2035.1	1613.43	2525.88	2884.21	3497.31	2009.58	2035.17	2937.86	1998.63	1619.2
5.60417	2273.79	2309.7	2927.45	3468.8	1657	2672.34	2793.25	1825.17	2167.34	2203.01	2955.35	3101.72	1492.05	2500.45	1660.4	1354.82	2114.2	3047.86	3245.12	2921.46	1757.14	2903.53	2021.04	1615.6	2487.81	2866.89	3464.61	2004.41	2034.07	2973.57	1986.54	1609.22
5.61111	2266.3	2300.89	2897.6	3418.56	1646.51	2701.03	2823.36	1844.24	2135.04	2172.38	2928.62	3064.31	1485.87	2526.61	1659.11	1365.35	2092.33	3002.05	3202.02	2895.04	1758.83	2890.41	2002.46	1615.37	2493.13	2845.78	3427.5	2000.9	2027.59	2988.54	1964.53	1615.32
5.61806	2264.7	2276.76	2868.77	3367.79	1636.37	2710.02	2840.39	1837.42	2120.95	2147.39	2907.05	3037.17	1478.28	2535.26	1655.33	1349.97	2063.32	2960.42	3163.75	2847.28	1745.5	2912.49	1996.18	1606.93	2468.4	2806.78	3375.79	1992.22	2027.88	2992.68	1971.34	1607.51
5.625	2231.03	2263.34	2833.84	3347.84	1641.53	2739.76	2847.61	1825.93	2092.96	2127.54	2882.89	3015.9	1468.52	2548.16	1649.96	1348.07	2049.96	2924.39	3132.05	2807.15	1739.64	2926.84	1981.34	1612.08	2432.78	2786.59	3351.4	1991.22	2007.79	3013.96	1962.75	1601.29
5.63194	2230.73	2244.97	2796.66	3296.52	1634.53	2750.56	2879.92	1833.45	2090.69	2106.27	2847.45	2963.97	1467.35	2558.33	1641.01	1344.73	2024.97	2883.14	3094.24	2792.43	1730.3	2942.16	1974.05	1597.93	2421.76	2778.88	3319.68	1964.21	2009.94	3019.53	1948.52	1609.47
5.63889	2207.58	2229.74	2787.94	3248.08	1627.12	2763.19	2896	1820.42	2066.43	2083.07	2805.19	2922.72	1473.42	2575.72	1637.25	1356.09	2006.31	2846.6	3037.24	2749.36	1724.64	2955.15	1945.22	1609.49	2407.82	2758.99	3256.89	1962.44	2001.11	3036.49	1940.09	1599.06
5.64583	2175.86	2219.46	2744.48	3193.82	1621.62	2774.13	2898.49	1834.45	2033.11	2061.22	2759.31	2902.76	1461.62	2595.98	1627.43	1358.18	1977.81	2806.47	3013.31	2715.2	1721.69	2958.18	1935.15	1608.37	2374.59	2712.24	3221.44	1950.72	1991.74	3056.52	1919.87	1604.4
5.65278	2159.72	2195.91	2714.62	3168.01	1612.25	2789.53	2905.44	1823.53	2014.08	2029.88	2732.52	2855.9	1452.52	2603.65	1627.55	1350.12	1966.74	2775.7	2948.14	2676.84	1693.1	2964.33	1918.55	1606.89	2350.06	2686.03	3183.34	1934.6	1985.36	3071.46	1919.07	1597.7
5.65972	2155.36	2174.14	2683.65	3105.71	1600.69	2798.02	2935.23	1824.73	1987.65	2000.19	2704.16	2808.61	1444.02	2601.01	1620.7	1346.38	1945.66	2721.93	2904.34	2627.11	1690.98	2969.12	1907.74	1608.36	2335.88	2662.95	3139.18	1941.01	1972.43	3061.27	1904.13	1595.65
5.66667	2128.85	2161.7	2651.51	3061.27	1602.46	2815.72	2940	1823.05	1965.53	1976.9	2660.05	2787.2	1446.68	2607.61	1603.85	1351.4	1913.09	2687.88	2847.23	2590.35	1680.15	2970.93	1895.02	1612.83	2302.32	2622.11	3089.84	1932.54	1974.34	3078.29	1891.15	1586.06
5.67361	2120.9	2148.45	2614.44	3021.75	1597.66	2818.07	2935.13	1813.67	1935.26	1950	2619.58	2728.33	1442.34	2618.56	1605.15	1349.56	1900.5	2636.52	2804.52	2549.45	1667.86	2954.18	1876.24	1601.95	2298.2	2604.98	3038.63	1914.43	1968.62	3080.89	1894.03	1586.83
5.68056	2102.76	2129.75	2584.37	2937.57	1586.73	2837.57	2944.19	1817.84	1922.39	1925.92	2588.01	2683.01	1439.19	2613.97	1591.64	1338.81	1888.25	2593.79	2752.38	2503.73	1664.69	2957.8	1856.3	1605.74	2274.79	2570.3	2996.74	1906.22	1952.8	3088.66	1871.33	1596.76
5.6875	2085.74	2119.39	2545.79	2918.57	1582.03	2827.63	2948	1820.73	1903.9	1894.23	2552.93	2639.73	1424.9	2614.72	1589.01	1347.69	1863.44	2555.68	2717.39	2464.21	1655.89	2963.47	1839.89	1607.47	2242.72	2538.41	2959.38	1901.23	1946.81	3067.88	1872.05	1586.22
5.69444	2077.69	2097.72	2510.41	2861.93	1575.39	2835.9	2942.57	1826.01	1882.6	1882.86	2508.18	2604.49	1427.16	2612.62	1582.43	1342.96	1838.82	2514.6	2670.86	2425.64	1645.99	2964.04	1827.35	1602.92	2221.05	2507.2	2908.2	1881.31	1926.97	3081.47	1847.28	1594.02
5.70139	2052.64	2088.09	2473.48	2811.33	1565.69	2832.78	2960.53	1819.42	1870.91	1835.67	2483.32	2560.36	1412.15	2618.28	1584.35	1345.92	1823.38	2470.98	2600.18	2390.72	1636.18	2960.08	1809.63	1609.52	2211.14	2482.62	2857.57	1878.53	1919.43	3090.18	1844.99	1579.92
5.70833	2038.2	2067.56	2444.16	2757.96	1566.43	2834.69	2954.57	1814.8	1853.59	1820.1	2435.17	2525.72	1423.29	2619.29	1570.28	1341.07	1798.31	2444.31	2569.77	2349.88	1628.52	2963.11	1801.97	1606.45	2180.89	2439.13	2789.47	1869.05	1900.25	3096.17	1827.48	1593.07
5.71528	2024.08	2054.77	2427.4	2720.8	1558.53	2835.63	2946.97	1824.19	1832.14	1783.04	2399.25	2471.27	1411.12	2619.17	1556.99	1347.35	1781.98	2379.49	2502.07	2297.68	1613.63	2956.25	1778.41	1612.93	2170.89	2407.4	2760.01	1856.38	1909.23	3082	1814.78	1590.65
5.72222	2015.9	2044.02	2370.86	2661.91	1552.8	2844.2	2937.54	1810.41	1817.05	1760.42	2351.74	2423.68	1404.1	2614.27	1555.87	1341.8	1764.47	2350.32	2470.06	2264.7	1612.94	2943.31	1773.98	1598.51	2150.29	2371.57	2714.64	1845.58	1904.68	3078.72	1800.31	1579.08
5.72917	1998.44	2025.52	2334.97	2630.25	1540.66	2831.38	2936.43	1808.22	1798.28	1740.24	2314.76	2379.94	1407.81	2600.43	1551.73	1345.95	1755.33	2306.6	2405.91	2210.45	1604.61	2955.15	1756.59	1601.96	2127.61	2336.81	2673.12	1839.82	1882.37	3059.51	1798.57	1586.07
5.73611	1980.7	2016.97	2319.38	2562.27	1533.84	2824.36	2929.34	1819.57	1766.8	1703.24	2276.4	2330.39	1393.84	2610.81	1546.12	1349.36	1730.77	2273.19	2369.03	2168.97	1593.66	2935.96	1744.28	1614.83	2110.2	2301.38	2614.99	1825.66	1869.9	3053.35	1790.38	1587.64
5.74306	1968.81	2006.45	2259.52	2511.43	1540	2811.83	2921.86	1814.37	1753.14	1681.78	2238.07	2294.71	1407.23	2586.86	1536.41	1348.49	1713.93	2228.11	2325.81	2128.26	1589.72	2913.44	1729.47	1605.19	2083.34	2281.04	2558.3	1805.33	1866.75	3047.46	1777.68	1587.02
5.75	1948.7	1994.7	2233.99	2469.72	1535.75	2807.6	2904.15	1815	1748.26	1652.97	2203.33	2247.23	1383.4	2588.33	1543.07	1347.05	1708.38	2185.8	2286.41	2089.02	1577.5	2904.93	1716.29	1606.2	2062.9	2256.12	2513.33	1803.23	1855.58	3028.51	1768.76	1592.08
5.75694	1942.76	1981.66	2208.12	2426.03	1537.63	2789.29	2881.81	1816.65	1732.99	1625.43	2157.39	2198.75	1388.67	2564.07	1531.14	1346.7	1679.12	2144.86	2230.56	2049.97	1572.27	2885.43	1706.76	1606.89	2047.17	2210.9	2472.06	1802.55	1836.04	3007.7	1748	1599.26
5.76389	1930.33	1967.24	2162.18	2368.49	1527.32	2783.96	2864.67	1823.17	1718.61	1600.13	2146	2167.15	1387.58	2555.34	1528.83	1362.05	1675.13	2106.03	2183.09	2003.53	1557.67	2880.75	1685.72	1611.49	2049.26	2178.72	2424.39	1790.28	1832.55	2993.8	1747.34	1591.89
5.77083	1920.21	1968.07	2137.15	2329.86	1519.57	2766.4	2856.01	1820.6	1705.33	1575.87	2096.24	2129.73	1383.9	2542.71	1513.68	1354.42	1644.73	2078.14	2131.98	1973.17	1556	2858.52	1671.22	1609.02	2020.72	2143.06	2377.82	1784.34	1829.92	2973.06	1741.1	1598.47
5.77778	1906.3	1945.08	2100.74	2278.17	1516.49	2745.02	2835.48	1820.07	1680.44	1548.47	2067.27	2076.33	1388.46	2519.13	1511.65	1339.97	1630.22	2034.76	2083.28	1927.41	1549.62	2841.13	1661.21	1611.12	2009.78	2121.71	2323.74	1760.23	1817.72	2947.76	1730.37	1595.58
5.78472	1895.12	1937.29	2072.41	2225.37	1520.28	2743.59	2819.9	1830.97	1674.37	1521.53	2022.86	2050.36	1380.24	2504.86	1499.99	1343.87	1619.67	1986.86	2050.75	1890.03	1532.73	2822.71	1636.51	1615.35	1990.06	2086.62	2296.69	1757.37	1806.24	2936.26	1719.18	1600.44
5.79167	1894.95	1928.15	2038.84	2192.49	1512.32	2714.34	2783.81	1832.79	1659.68	1502.29	1997.91	2007	1374.17	2492.07	1497.23	1357.69	1606.88	1959.61	2000.26	1844.11	1528.37	2796.05	1630.59	1622.35	1981.24	2055.07	2242.83	1747.28	1799.69	2896.83	1717.2	1604.95
5.79861	1865.65	1919.81	2017.92	2146.92	1502.3	2683	2757.23	1823.68	1640.07	1480.49	1968.17	1959.23	1380.3	2471.13	1495.82	1363.07	1600.89	1919.24	1958.89	1814.21	1520.43	2773.27	1624.47	1623.62	1958.62	2033.17	2195.05	1740.12	1799.91	2881.76	1701.21	1594.09
5.80556	1867.62	1902.25	1994.26	2099.11	1506.54	2664.79	2742.16	1826.11	1637.63	1458.52	1937.31	1920	1366.9	2447.94	1491.04	1356.29	1584.89	1891.7	1918.07	1777.79	1514.32	2754.28	1603.91	1622.04	1950.2	2004.41	2167.11	1730.36	1788.51	2852.01	1701.62	1593.54
5.8125	1852.05	1915.62	1952.72	2062.45	1501.67	2638.81	2714.39	1818.92	1619.06	1429.88	1900.84	1888.89	1370.93	2425.74	1499.46	1374.24	1564.7	1856.63	1886.46	1735.9	1518.2	2711.94	1600.59	1629.2	1935.38	1972.6	2104.89	1729.91	1780.47	2826.06	1691.79	1591.68
5.81944	1846.8	1895.96	1939.21	2009.75	1504.44	2610.57	2684.51	1828.9	1607.58	1408.37	1853.72	1857.7	1367.47	2401.04	1482.96	1365.23	1557.08	1818.2	1851.08	1711.05	1507.11	2692.95	1586.29	1630.83	1926.91	1950.19	2073.54	1726.73	1773.22	2794.88	1684.77	1602.28
5.82639	1843.61	1888.3	1911.76	1969.95	1501.02	2593.85	2635.24	1835.57	1601.43	1388.88	1837.88	1808.25	1372.44	2374.15	1475.05	1367.49	1555.25	1783.47	1813.59	1669.14	1500	2656	1581.1	1619.58	1914.75	1927.4	2032.95	1704.41	1762.88	2747.91	1688.65	1601.99
5.83333	1835.88	1893.93	1880.98	1937.82	1500.75	2555.8	2608.13	1827.85	1584.75	1362.92	1810.51	1788.45	1367.92	2344.5	1480.11	1374.17	1550.7	1768.32	1774.59	1644.1	1495.17	2638.27	1563.14	1632.23	1913.32	1899.2	1996.62	1705.79	1761.3	2728.43	1672.64	1613.72
5.84028	1842.64	1887.21	1853.49	1913.48	1494.27	2524.3	2575.65	1827.12	1571.7	1348.96	1777.67	1745.3	1370.07	2318.95	1467.95	1370.68	1538.91	1739.43	1745.03	1606.62	1496.47	2583.89	1567.33	1630.03	1903.78	1868.98	1953.72	1696.89	1758.24	2677.15	1666.35	1615.76
5.84722	1829.93	1874.55	1832.01	1870.53	1498.02	2495.16	2550.92	1834.91	1566.35	1334.44	1751.33	1717.69	1368.23	2288.18	1469.51	1382.56	1523.94	1702.44	1705.23	1580.93	1485.45	2554.14	1550.42	1622.05	1898.18	1844	1915.55	1694.16	1748.03	2637.81	1660.39	1618.5
5.85417	1826.59	1887.26	1805.02	1847.11	1492.95	2457.51	2513.67	1832.84	1569.18	1317.33	1721.87	1685.48	1368.3	2251.87	1463.32	1372.44	1518.75	1680.68	1670.76	1551.03	1483.28	2514.68	1546.87	1631.42	1878.82	1812.09	1882.97	1685.9	1747.51	2622.99	1668.46	1625.42
5.86111	1820.99	1874.41	1773.7	1803.14	1486.46	2434.41	2468.63	1840.34	1555.11	1289.19	1703.86	1655.25	1368.5	2218.74	1466.47	1387.19	1507.81	1649.81	1636.02	1517.1	1475.13	2493.39	1539.79	1645.06	1870.16	1799.96	1849.95	1678.19	1734.47	2559.43	1645.58	1628.21
5.86806	1814.56	1869.9	1764.1	1781.18	1502.49	2390.99	2435.07	1836.8	1546.96	1262.41	1669.83	1620.82	1370.07	2192.8	1454.54	1375.14	1498.63	1613.54	1606.01	1484.86	1478.15	2437.56	1528.7	1634.38	1861.87	1779.69	1814	1679.05	1735.01	2537.65	1649.65	1621.68
5.875	1800.48	1871.42	1740.43	1738.64	1488.75	2349.35	2395.88	1836.43	1548.15	1252.34	1648.83	1604.1	1365.66	2159.57	1454.44	1382.06	1497.27	1596.78	1591.91	1457.82	1474.99	2403.74	1520.61	1639.45	1862.28	1751.38	1774.05	1669.73	1735.52	2492.35	1644.12	1627.49
5.88194	1803.02	1870.75	1713.19	1707.46	1502.57	2311.05	2355.59	1835.16	1545.85	1246.28	1629.04	1564.6	1369.61	2123.77	1445.03	1390.21	1496.09	1565.66	1547.05	1439.79	1471.91	2367.08	1513.34	1637.1	1847.21	1731.43	1750.99	1666.63	1728.13	2445.2	1638	1625.43
5.88889	1803.38	1864.86	1696.58	1674.59	1492.92	2292.48	2308.14	1840.53	1545.11	1225.32	1609.32	1541.75	1382.89	2095.74	1444.09	1390.61	1483.75	1556.06	1515.69	1406.01	1469.48	2329.82	1505.81	1639.27	1854.33	1711.02	1717.26	1653.38	1715.38	2410.44	1642.2	1646.74
5.89583	1812.01	1870.88	1676.99	1666.47	1508.66	2243.26	2274.63	1853.47	1533.74	1220.69	1588.65	1524.9	1377.17	2039.73	1451.38	1398.33	1479.4	1532.12	1497.47	1381.05	1466.76	2277.17	1509.42	1651.41	1858.86	1694.23	1689.91	1664.41	1720.71	2354.65	1640.73	1635.07
5.90278	1812.37	1870.08	1656.52	1631.92	1494.18	2194.67	2230.58	1856.88	1523.93	1206.23	1573.6	1494.18	1375.9	2018.61	1450.03	1394.43	1475.23	1509.7	1466.42	1369.62	1472.32	2236.32	1504.19	1658	1850.12	1685.51	1656.59	1659.36	1710.77	2312.77	1627.38	1634.53
5.90972	1809.02	1862.5	1636.52	1606.33	1498.29	2170.48	2207.55	1857.84	1523.81	1183.75	1540.56	1478.51	1378.05	1973.9	1448.6	1403.71	1476.51	1483.32	1439.54	1339.15	1455.93	2179.57	1499.08	1655.77	1852.33	1657.23	1636.22	1651.05	1725.21	2276.79	1629.59	1652.28
5.91667	1807.81	1874.27	1618.68	1585.28	1499.73	2116.62	2160.09	1859.27	1527.84	1174.87	1523.36	1455.69	1374.15	1937.93	1448.78	1399.94	1480.53	1471.39	1428.49	1326.79	1474.29	2149.4	1494.98	1661.23	1848.57	1647.38	1602.45	1654.86	1731.58	2226.9	1631.64	1655.98
5.92361	1808.2	1884.83	1609.41	1550.81	1502.77	2100.78	2121.12	1860.87	1527.4	1162.67	1516.81	1426.41	1388.09	1903.29	1444.38	1407.11	1469.12	1449.39	1407.25	1294.95	1457.05	2112.37	1495.24	1656.17	1847.27	1627.07	1566.74	1653.38	1723.58	2184.23	1629.88	1658.16
5.93056	1816.26	1876.36	1588.5	1530.15	1505.27	2057.68	2076.6	1860.1	1529.89	1144.5	1500.66	1413.83	1384.03	1861.61	1440.49	1400.21	1467.87	1433.2	1387.51	1273.4	1459.12	2057.86	1491.07	1666.3	1840.53	1619.67	1547.7	1659.77	1718.67	2141.93	1622.96	1663.37
5.9375	1823.76	1878.61	1582.2	1523.01	1504.58	2018.92	2040.26	1866.09	1531.5	1149.34	1489.32	1401.17	1391.55	1821.07	1447.65	1417.93	1476.04	1417.28	1363.7	1258.78	1474.39	2010.79	1497.8	1671.43	1851.26	1597.76	1524.9	1649.3	1716.81	2098.81	1635.62	1658.78
5.94444	1810.58	1891.48	1563.53	1501.11	1511.92	1979.14	2000.58	1864.6	1529.49	1118.9	1473.39	1376.57	1389.73	1784.88	1453.26	1418.35	1464.96	1402.48	1339.87	1246.74	1468.96	1974.63	1488.72	1674.22	1864.47	1591.3	1505.11	1650.28	1723	2050.75	1630.66	1674.58
5.95139	1826.42	1885.15	1558.58	1483.17	1518.93	1940.29	1963.42	1874.05	1539.44	1119.51	1451.21	1361.2	1404.47	1754.87	1441.63	1420.87	1484.89	1382.07	1324.96	1222.18	1468.49	1926.7	1491.15	1671.2	1848.61	1578.37	1480.02	1657.71	1715.61	2011.78	1637.56	1668.89
5.95833	1835.06	1905.65	1540.17	1472.07	1521.23	1896.79	1933.12	1868.06	1543.32	1114.57	1443.02	1358.16	1406.97	1716.21	1448.17	1425.92	1470.42	1374.43	1309.15	1210.78	1476.32	1876.59	1487.46	1674.64	1862.2	1564.89	1453.69	1657.61	1721.38	1960.87	1640.19	1668.88
5.96528	1838.82	1905.15	1536.73	1452.75	1519.72	1847.4	1892.34	1885.57	1540.08	1106.94	1441.58	1338.13	1409.47	1690.57	1444.81	1433.09	1480.6	1368.03	1294.58	1193.37	1478.93	1838.77	1486.42	1682.61	1869.85	1566.51	1434.2	1659.93	1723.62	1925	1646.82	1679.58
5.97222	1834.55	1903.37	1533.58	1433.22	1529.42	1831.93	1850.62	1874.8	1543.69	1092.92	1427.12	1326.48	1423.81	1648.96	1445.98	1440.19	1490.38	1341.33	1273.19	1177.04	1480.19	1803.39	1500.58	1678.32	1867.53	1553.59	1414.51	1671.11	1728.97	1886.61	1643.79	1691.54
5.97917	1851.66	1925.11	1518.07	1430.4	1538.87	1796.8	1815.91	1875.63	1557.53	1096.92	1409.81	1310.15	1416	1619.15	1461.3	1442.73	1494.17	1337.88	1261	1167.49	1482.26	1761.61	1481.04	1674.2	1881.87	1552.82	1394.56	1660.82	1735.87	1849.76	1639.51	1689.07
5.98611	1850.53	1929.16	1517.89	1406.46	1540.16	1749.14	1784.53	1880.83	1548.54	1091.67	1407.42	1309.64	1417.55	1586.28	1456.29	1439.9	1501.88	1321.74	1259.38	1158.67	1486.35	1720.56	1502.24	1684.84	1895.9	1535.89	1380.11	1677.85	1729.63	1801.83	1656.54	1694.12
5.99306	1864.62	1943.41	1500.4	1410.05	1555.6	1711.39	1743.81	1888.41	1567.81	1085.81	1404.04	1298.81	1427.23	1552.55	1456.99	1430.04	1498.02	1320.48	1240.87	1145.22	1493.36	1678.08	1500.12	1672.87	1891.75	1537.96	1361.83	1678.59	1742.04	1761.66	1646.46	1689.94
6	1885.36	1943.53	1505.67	1410.05	1542.61	1683.34	1722.48	1888.93	1574.67	1090.06	1398.3	1284.94	1433.22	1524.12	1455.68	1455.18	1518.11	1312.84	1233.02	1130.86	1491.74	1622.53	1511.58	1691.96	1904.13	1527.15	1356.57	1672.49	1751.02	1738.41	1664.82	1696.23
6.00694	1884.78	1958.24	1491.91	1388.42	1561.37	1637.59	1689.97	1881.68	1580.38	1083.22	1398.9	1281.97	1437.38	1489.3	1461.76	1457.36	1515.37	1315.33	1232.21	1127.41	1498.15	1605.79	1508.4	1694.52	1913.13	1532.23	1337.58	1694.28	1740.66	1690.86	1658.45	1705.96
6.01389	1881.15	1967.27	1498.56	1394.34	1552.8	1617.18	1657.44	1892.33	1590.51	1073.66	1397.52	1286.3	1448.91	1455.25	1466.62	1452.01	1528.66	1319.87	1220.56	1113.89	1503.47	1557.85	1515.24	1686.3	1929.28	1536.6	1322.73	1687.6	1753.84	1658.86	1669.61	1710.62
6.02083	1907.52	1976.02	1501.16	1396.98	1575.47	1575.51	1632.06	1893.89	1588.4	1073.04	1396.23	1278.5	1453.51	1423.67	1477.2	1465.61	1536.77	1306.25	1217.98	1105.67	1503.99	1527.15	1518.45	1704.2	1928.75	1535.64	1316.57	1703.07	1748.12	1619.14	1676.67	1715.45
6.02778	1919.28	1986.93	1492.73	1396.29	1568.03	1561.99	1589.38	1892.92	1609.77	1068.98	1399.9	1285.89	1449.38	1402.18	1472.17	1460.64	1548.31	1309.73	1215.21	1104.55	1521.67	1492.72	1515.58	1704.29	1946.75	1537.57	1309.01	1705.32	1769.54	1582.87	1685.02	1718.37
6.03472	1923.14	1983.53	1496.94	1386.81	1571.36	1520.93	1569.71	1892.95	1618.35	1081.31	1390.88	1280.1	1466.61	1364.21	1480.42	1463.67	1553.3	1309.09	1217.19	1102.52	1521.49	1464.74	1528	1711.41	1961.15	1550.62	1295.79	1704.22	1775.18	1552.98	1685.73	1718.06
6.04167	1928.58	2018.56	1506.75	1390.06	1590.58	1505.89	1538.06	1898.52	1640.3	1077.62	1404.33	1284.37	1473.19	1340.1	1477.39	1463.88	1561.9	1309.17	1213.13	1094.48	1526.04	1412.42	1539.38	1698.37	1978.48	1548.98	1286.81	1712.06	1779.01	1532.12	1696.47	1728.98
6.04861	1951.38	2015.53	1513.16	1385.36	1594.62	1458.19	1510.23	1905.98	1650.45	1085.22	1415.66	1278.44	1465.59	1307.05	1489.81	1471.53	1567.27	1309.7	1205.74	1092.72	1540.75	1390.6	1549.43	1704.26	1999.57	1547.26	1291.85	1730.92	1784.53	1496.81	1697.07	1718.91
6.05556	1959.79	2052.96	1521.21	1392.9	1601.96	1446.22	1475.09	1912.01	1666.07	1086.21	1414.66	1287.92	1492.17	1287.4	1490.65	1464.48	1597.94	1307.44	1214.9	1093.57	1547.98	1362.79	1566.58	1712.08	1997.85	1564.47	1270.74	1738.21	1795.14	1460.74	1709.56	1730.99
6.0625	1973.04	2052.6	1527.26	1405.49	1610.91	1415.12	1453.53	1910.61	1665.07	1096.14	1413.11	1290.44	1483.51	1264.62	1507.19	1485.49	1609.21	1320.54	1221.48	1095.94	1544.26	1334.35	1559.77	1710.29	2016.84	1567.73	1265.28	1743.66	1808.49	1437.93	1727.17	1733.34
6.06944	1989.45	2074.76	1535.81	1411.2	1623.22	1384.54	1425.53	1917.82	1690.32	1094.15	1420.04	1302.93	1495.35	1231.88	1511.99	1484.93	1617.1	1330.91	1227.59	1093.29	1556.79	1302.23	1581.97	1712.25	2032.54	1577.75	1268.38	1757.09	1823.42	1410.37	1736.41	1746
6.07639	1996.64	2079.76	1543.65	1405.54	1612.19	1363.64	1403.3	1911.06	1710.52	1101.48	1438.84	1305.07	1511.71	1220.61	1505.98	1481.21	1626.11	1336.36	1228.14	1098.86	1565.11	1268.6	1584.85	1717.15	2042.78	1585.67	1256.2	1765	1835.08	1376.54	1742.15	1749.76
6.08333	2013.17	2109.24	1548.46	1418.54	1629.71	1330.74	1383.95	1913.7	1715.12	1108.87	1446.68	1329.29	1514.97	1192.74	1509.9	1487.54	1649.94	1349.09	1237.8	1101.78	1564.8	1241.48	1604.89	1713	2076.6	1595.42	1265.21	1785.46	1845.48	1357.58	1749.36	1741.25
6.09028	2035.69	2117.05	1571.58	1432.69	1641.11	1310.29	1372.7	1921.64	1732.55	1125.23	1466.47	1340.71	1523.97	1169.6	1521.2	1490.61	1658.84	1348.78	1251.92	1107.39	1583.8	1222.6	1619.14	1733.2	2090.2	1620.72	1275.45	1798.95	1839.41	1322.12	1766.11	1750.37
6.09722	2063.65	2134.87	1587.98	1459.08	1652.78	1292.54	1344.78	1928.52	1751.9	1133.73	1469.46	1364.97	1537.09	1144.82	1525.89	1486.36	1683.5	1367.58	1259.98	1112.76	1598.86	1198.85	1628.79	1740.93	2110.79	1638.9	1270.66	1800.15	1867.65	1308.4	1762.64	1758.19
6.10417	2073.03	2139.2	1599.42	1472.24	1656.15	1269.89	1327.3	1920.62	1765.41	1148.67	1490.22	1381.45	1538.46	1132.58	1524.82	1498.82	1690.44	1380.78	1271.07	1120.92	1605.68	1163.58	1631.38	1729.22	2126.23	1658.04	1278.62	1810.3	1865.7	1278.63	1780.35	1755.96
6.11111	2085.87	2156.28	1619.31	1487.21	1658.69	1251.59	1312.54	1929.51	1786.87	1153.22	1502.38	1384.91	1545.84	1111.47	1540.12	1497.54	1699.6	1394.36	1288.54	1131.94	1611.79	1144.23	1643.65	1723.25	2138.34	1673.79	1283.45	1819.04	1879.12	1265.68	1795.92	1755.84
6.11806	2110.93	2170.57	1639.15	1506.4	1669.62	1232.92	1293.03	1928.44	1801.24	1169.4	1524.07	1417.06	1551.24	1085.97	1540.29	1497.08	1729.02	1409.36	1314.99	1137.29	1627.75	1124.05	1654.7	1735.33	2157.81	1692.43	1293.2	1836.01	1902.55	1249.76	1816.72	1756.16
6.125	2121.79	2193.52	1656.55	1528.48	1678.78	1213.93	1274.54	1926.01	1820.94	1183.02	1546.48	1432.06	1555.36	1076.24	1540.63	1497.15	1746.16	1425.8	1328.24	1152.57	1635.1	1105.95	1662.37	1739.84	2189.16	1711.89	1303.74	1847.61	1912.99	1219.8	1815.69	1761.9
6.13194	2144.52	2218.76	1669.04	1545.23	1683.79	1193.26	1268.93	1925.13	1842.32	1200.71	1565.95	1451.35	1568.35	1058.59	1560.58	1507.27	1762.27	1460.34	1346.81	1161.41	1641.12	1086.28	1687.41	1748.12	2202.79	1742.29	1301.45	1853.72	1918.49	1206.96	1821.97	1768.15
6.13889	2157.02	2228.81	1699.73	1563.41	1700.97	1187.79	1253.96	1929.2	1857.68	1220.25	1579.85	1480.44	1571.53	1042.59	1557.97	1493.01	1775.85	1476.13	1377.12	1176.93	1651.97	1060.55	1694.63	1742.28	2216.19	1762.99	1322.75	1877.94	1924.53	1194.59	1834.14	1758.55
6.14583	2183.12	2257.09	1719.73	1586.68	1703.28	1158.77	1232.69	1931.76	1880.99	1233.6	1602.81	1512.88	1580.57	1032.27	1575.39	1501.74	1802.97	1503.53	1398.46	1194.79	1659.85	1058.52	1713.11	1743.37	2243.64	1785.62	1326.19	1885.57	1946.65	1168.93	1852.66	1765.41
6.15278	2198.66	2247.77	1752.98	1625.79	1716.41	1149.49	1228.53	1926.28	1909.43	1250.3	1635.71	1533.74	1580.58	1030.45	1582.42	1506.69	1821.45	1522.06	1422.96	1204.77	1663.67	1031.91	1731.38	1740.78	2254.55	1816.63	1355.96	1902.25	1947.06	1164.43	1869.14	1765.11
6.15972	2210.45	2281.64	1779.22	1652.68	1734.21	1137.1	1209.63	1929.71	1919.95	1266.64	1656.58	1577.96	1597.07	1010.67	1580.68	1505.63	1840.46	1548.87	1459.64	1210.69	1682.3	1020.47	1741.82	1753	2292.68	1851.41	1362.35	1919.97	1967.53	1139.28	1874.85	1771.96
6.16667	2229.12	2296.3	1800.92	1680.92	1735.59	1128.13	1206.91	1931.57	1930.16	1295.26	1682.19	1602.48	1601.76	1001.33	1585.73	1507.46	1845.36	1590.31	1485.79	1250.12	1700.01	1007.44	1758.84	1743.67	2318.43	1869.27	1386.24	1924.69	1968.73	1144.33	1880.09	1780.58
6.17361	2242.49	2314.09	1819.87	1721.38	1740.05	1119.83	1198.3	1940.9	1964.02	1310.38	1721.1	1641.22	1606.66	986.167	1597.57	1510.13	1868.44	1609.09	1524.32	1261.53	1705.58	1000.19	1775.96	1745.62	2322.68	1902.95	1401.34	1954.29	1995.39	1133.6	1887.94	1778.7
6.18056	2258.27	2312.67	1857.63	1741.96	1760.81	1109.07	1195.75	1931.65	1973.43	1331.5	1737.89	1671.08	1621.68	977.838	1602.07	1506.25	1901.11	1642.49	1552.47	1284.92	1713.31	986.46	1786.32	1752.82	2358.98	1921.01	1423.12	1962.42	1996.84	1122.41	1916.38	1774.37
6.1875	2280.64	2355.24	1884.04	1767.62	1752.14	1102.84	1189.39	1925.43	1993.35	1358.37	1785.22	1701.16	1623.57	972.864	1614.44	1511.61	1917.58	1669.19	1593.5	1305.78	1735.82	978.496	1800.78	1750.64	2368.37	1973.34	1453.37	1977.16	2014.53	1112.52	1920.22	1773.78
6.19444	2297.53	2370.36	1933.44	1816.53	1766.91	1096.8	1186.19	1930.8	2021.1	1370.31	1809.55	1746.61	1624.05	962.74	1618.36	1514.79	1937.38	1711.12	1628.71	1334.72	1721.82	965.468	1808.85	1751.69	2385.73	1992.2	1482.74	1998.48	2025.14	1101.28	1940.03	1775.95
6.20139	2315.92	2374.66	1949.53	1842.09	1786.7	1087.46	1190.67	1938.29	2028.99	1397.9	1842.79	1783.43	1638.33	960.014	1622.3	1509.35	1956.26	1737.35	1661.72	1356.18	1753.6	955.192	1834.72	1757.89	2415.41	2029.37	1508.27	2011.26	2036.88	1104.03	1951.57	1782.62
6.20833	2335.13	2402.74	1985.09	1892.51	1781.6	1097.17	1183.87	1943.16	2044.41	1424.78	1879.77	1831.3	1644.49	955.949	1623.95	1518.43	1969.46	1777.19	1709.38	1379.68	1749.16	952.073	1853.67	1754.95	2434.24	2071.68	1530.11	2025.65	2049.16	1095.15	1952.99	1787.31
6.21528	2350.75	2411.9	2028.18	1917.82	1793.59	1080.66	1198.13	1936.28	2078.93	1454.31	1899.03	1861.19	1652.82	954.235	1635.61	1513.62	2000.26	1811.86	1757.58	1414.27	1767.28	942.201	1854.05	1757.15	2439.07	2110.29	1571.79	2026.1	2058.51	1095.81	1964.37	1787.73
6.22222	2367.08	2433.49	2066.84	1965.02	1803.67	1083.48	1205.47	1935.69	2094.92	1486.37	1953.16	1916.72	1667	957.651	1650.28	1510.48	2001.34	1848.88	1790.34	1440.49	1773.54	944.781	1878.84	1751.2	2483.46	2143.24	1598.08	2045.47	2065.19	1102.37	1985.88	1783.92
6.22917	2385.88	2427.98	2107.81	2008.83	1813.35	1087.01	1204.59	1943.84	2118.37	1507.68	1981.43	1961.51	1661.6	951.635	1648.9	1511.72	2037.66	1883.96	1839.56	1470.53	1788.64	940.929	1885.1	1768.39	2491.27	2183.16	1632.88	2054.8	2072.5	1092.55	1987.5	1786.53
6.23611	2395.66	2458.94	2148.08	2054.17	1813.32	1084.12	1205.77	1936.05	2144.75	1531.95	2022.43	1999.91	1665.23	955.913	1664.62	1524.26	2044.92	1930.27	1886	1500.04	1803.22	940.962	1900.63	1755.99	2507.04	2205.83	1668.28	2079.69	2075.54	1091.66	1998.73	1791.98
6.24306	2430.03	2471.96	2180.23	2097.3	1824.38	1086.94	1223.58	1927.02	2146.87	1563.65	2063.48	2059.03	1677.09	951.475	1667.63	1515.27	2070.78	1970.33	1915.42	1531.95	1812.18	933.728	1923.54	1759.34	2517.95	2251.01	1707.66	2088.16	2084.32	1107.78	2011.86	1782.1
6.25	2425.22	2485.21	2212.49	2145.04	1836.89	1100.98	1229.55	1925.97	2165.43	1588.48	2089.51	2102.23	1680.82	962.685	1669.17	1516.87	2079.11	1994.76	1980.04	1557.83	1808.82	939.798	1938.91	1764.09	2542.1	2299.86	1763.69	2100.62	2094.03	1119.5	2027.77	1778.98
6.25694	2438.54	2492.66	2255.93	2185.78	1846.04	1104.17	1241.44	1935.46	2192.39	1615.73	2142.93	2149.16	1684.56	965.158	1680.43	1509.74	2097.09	2029.78	2035.66	1589.93	1819.29	951.958	1938.77	1763.83	2566.45	2323.25	1801.07	2116.11	2090.85	1125.04	2032.83	1777.57
6.26389	2469.02	2514.32	2290.57	2221.13	1840.99	1099.28	1256.76	1920.14	2202.09	1634.89	2180.71	2197.19	1706.88	972.252	1689	1511.29	2119.67	2073.32	2088.99	1634.03	1837.92	950.62	1952.68	1755.95	2574.58	2362.76	1825.62	2128.02	2107.63	1139.33	2056.74	1788.19
6.27083	2469.7	2507.16	2327.51	2279.58	1854.61	1121.11	1270.29	1924.7	2216.46	1664.85	2210.61	2245.94	1697.46	988.724	1684.44	1527.67	2140.52	2127.47	2125.45	1651.47	1847.33	964.713	1977.62	1759.16	2613.31	2402.87	1870.26	2134.23	2106.09	1151.91	2049.22	1779.8
6.27778	2486.8	2554.49	2373.6	2324.01	1859.04	1129.69	1292.12	1918.74	2232.72	1702.13	2255.01	2287.36	1695.99	999.124	1702.08	1514.91	2156.68	2163.96	2180.51	1701.76	1851.82	972.419	1991.22	1759.88	2601.88	2434.29	1922.35	2141.19	2097.44	1164.01	2061.61	1793.67
6.28472	2503.23	2550.52	2417.84	2357.11	1873.94	1149.14	1319.03	1928.6	2251.78	1716.76	2286.28	2345.43	1708.6	1013.1	1707.15	1505.24	2165.97	2198.16	2231.51	1726.54	1851.22	979.387	1991.57	1762.42	2624.17	2487.45	1970.55	2150.54	2112.28	1181.99	2072.25	1788.61
6.29167	2506.49	2558.64	2435.45	2418.01	1865.75	1166.2	1346.53	1919.17	2260.42	1755.01	2344.09	2395.2	1712.1	1022.47	1714.7	1525.79	2184.69	2226.03	2287.86	1767.84	1875.55	995.383	2014.99	1760.49	2636.01	2513.8	2009.32	2165.62	2116.25	1209.28	2077.89	1787.88
6.29861	2527.97	2570.1	2483.4	2460.97	1884.02	1183.43	1366.86	1931.38	2278.43	1782.66	2386.41	2429.12	1701.91	1037.75	1717.63	1509.15	2195.49	2271.12	2335.31	1808.27	1876.66	1006.57	2023.88	1764.7	2650.22	2551.19	2053.24	2167.62	2105.79	1229.35	2076.74	1773.25
6.30556	2536.93	2571.76	2537.79	2507.9	1878.43	1194.08	1387.63	1918.01	2278.49	1804.18	2407.89	2479.82	1707.42	1049.55	1715.78	1511.38	2211.74	2310.55	2381.03	1836.66	1883.12	1024.54	2038.45	1760.15	2661.98	2590.77	2108.75	2172.13	2109.65	1239.52	2096.84	1785.92
6.3125	2553.43	2580.36	2563.97	2552.64	1877.09	1223.07	1427.44	1915.29	2302.64	1828.59	2447.35	2539.32	1716.63	1066.93	1714.56	1512.64	2214.57	2350.65	2431.14	1873.32	1892.91	1044.78	2041.74	1756.62	2674.46	2627.77	2143.29	2183.53	2112.39	1272.45	2097.41	1780.73
6.31944	2563.39	2591.34	2597.75	2600.67	1898.74	1239.18	1453.05	1914.22	2306.58	1854.28	2475.99	2575.79	1720.24	1098.2	1732.84	1506.42	2223.13	2395.63	2475.77	1908.3	1903.18	1060.71	2035.79	1753.69	2705.71	2658.62	2188.24	2199.54	2108.83	1295.93	2111.37	1782.37
6.32639	2562.32	2582.8	2633.86	2647.93	1889.74	1260.69	1480.38	1919.56	2320.81	1863.29	2522.86	2620.83	1732	1120.56	1742.18	1509.11	2230.99	2425.18	2528.78	1947.9	1913.02	1081.44	2059.53	1762.14	2709.15	2696.07	2228.99	2214.21	2108.59	1327.04	2111.09	1774.2
6.33333	2573.28	2607.3	2662.11	2677.1	1899.11	1297.41	1516.05	1915.52	2330.3	1906.23	2552.93	2667.08	1716.85	1148.53	1746.24	1512.56	2253.35	2467.4	2580.33	1986.84	1905.68	1112.79	2068.45	1761.45	2701.7	2728.9	2290.49	2204.56	2114.43	1351.2	2110.61	1777.22
6.34028	2577.06	2619.73	2707	2716.45	1892.56	1325.06	1546.91	1909.59	2329.81	1938.56	2583.05	2700.57	1721.54	1164.54	1748.16	1504.18	2250.75	2487.32	2625.9	2013.06	1920.45	1140.84	2072.69	1764.4	2711.86	2747.18	2346.32	2216.07	2095.99	1388.61	2108.31	1779.24
6.34722	2590.02	2609.09	2717.42	2780.44	1913.59	1353.45	1596.82	1908.5	2332.06	1953.26	2617.49	2744.9	1723.15	1195.02	1741.69	1501.65	2268.55	2517.75	2667.69	2035.65	1929.17	1169.57	2088.46	1761.25	2721.1	2787.43	2371.82	2223.59	2103.86	1422.6	2128.79	1785.74
6.35417	2597.14	2617.9	2758.34	2814.01	1910.04	1386.21	1637.54	1905.88	2339.48	1966.45	2648.11	2797.32	1724.98	1223.6	1752.31	1503.55	2280.76	2558.56	2703.55	2078.75	1935.81	1187.32	2091.96	1751.85	2730.4	2820.11	2419.14	2227.27	2088.77	1466.09	2122.14	1771.8
6.36111	2607.68	2622.79	2794.27	2858.46	1906.3	1417.43	1676.98	1898.86	2356.31	1989.73	2677.61	2828.99	1724.46	1255.23	1753.55	1498.31	2276.75	2582.77	2749.58	2120.55	1940.48	1225.81	2094.81	1762.74	2722.86	2848.49	2476.6	2227.81	2086.17	1499.22	2121.48	1772.13
6.36806	2608.68	2617.44	2817.67	2889.82	1911.78	1455.72	1714.92	1899.09	2346.68	1997.12	2708.24	2887.87	1730.45	1287.32	1755.34	1493.12	2285.37	2615.87	2783.37	2154.83	1931.49	1255.34	2088.51	1756	2744.56	2856.49	2518.88	2229.68	2092.67	1538.98	2126.18	1777.14
6.375	2598.82	2618.45	2847.83	2927.21	1914.01	1489.54	1763.86	1901.26	2346.15	2019.79	2744.37	2908.32	1720.41	1316.63	1761.08	1497.62	2286.64	2627.39	2822.92	2173.17	1944.88	1295.37	2099.17	1769.09	2747.2	2888.11	2566.76	2232.45	2087.41	1575.33	2123.09	1769.4
6.38194	2585.66	2619.18	2860.98	2965.38	1914.76	1519.73	1806.38	1896.74	2363.37	2034.4	2759.35	2942.87	1720.87	1350.01	1754.76	1496.93	2296.09	2659.46	2862.42	2195.22	1929.97	1330.78	2106.82	1754.91	2744.61	2892.86	2607.75	2240.3	2094.34	1610.05	2115.69	1767.44
6.38889	2611.26	2621.19	2873.72	2982.52	1911.93	1553.74	1845.44	1887.33	2357.92	2039.99	2780.25	2967.24	1723.51	1387.65	1762.11	1496.11	2293.72	2681.87	2899.72	2224.85	1947.21	1365.41	2112.5	1741.75	2732.74	2926.54	2647.71	2233.83	2066.49	1660.67	2131.7	1768.56
6.39583	2598.79	2609.29	2894.71	3023.05	1911.74	1604.56	1899.24	1888.2	2349.51	2079.25	2796.55	2997.6	1714.49	1430.62	1760.75	1500.04	2291.81	2709.76	2934.18	2261.42	1946.33	1406.36	2115.19	1754.68	2738.26	2946.57	2676.53	2236.64	2069.59	1720.81	2135.85	1747.51
6.40278	2603.76	2611.2	2927.89	3062.28	1906.97	1637.48	1953.51	1897.11	2368.79	2071.2	2841	3018.93	1727.87	1461.33	1761.56	1482.28	2296.46	2713.57	2955.37	2294.78	1953.43	1444.94	2114.18	1754.65	2748.62	2968.79	2707.58	2238.66	2062.98	1760.69	2126.28	1754.23
6.40972	2612.31	2613.94	2923.45	3081.09	1911.47	1687.46	1983.17	1876.35	2359.2	2084.38	2846.14	3059.71	1718.83	1501.03	1767.12	1487.33	2281.39	2731.61	2990.43	2312.21	1937.05	1491.42	2111.68	1753.29	2731.84	2977.54	2763.34	2233.97	2053.27	1810.67	2125.74	1766.96
6.41667	2608.62	2618.85	2945.72	3124.09	1906.12	1725.95	2044.09	1875.7	2357.81	2087.28	2867.2	3086.33	1718.35	1538.88	1758.37	1488.54	2294.47	2752.64	3012.68	2337.32	1948.85	1534.15	2109.79	1756.95	2738.57	2982.26	2793.21	2238.14	2056.83	1855.43	2125.41	1759.73
6.42361	2605.41	2607.13	2962.04	3147.37	1897.79	1758.65	2089.85	1867.03	2356.75	2109.1	2877.12	3100.61	1713.51	1581.03	1764.35	1483.24	2289.57	2766.11	3042.67	2359.2	1958.81	1573.77	2096.69	1743.81	2722.94	2986.9	2825.45	2230.79	2051.22	1905.11	2113.7	1750.07
6.43056	2588.01	2596.38	2976.7	3155.35	1899.19	1820.29	2138.36	1875.22	2353.32	2115.99	2884.32	3119.03	1710.21	1613.16	1753.17	1481.64	2283.78	2767.59	3067.91	2384.01	1951.59	1626.33	2103.76	1738.04	2719.13	3002.8	2858.34	2215.66	2046.77	1951.43	2118.91	1751.88
6.4375	2590.57	2594.35	2970.74	3169.68	1901.79	1854.09	2184.05	1878.42	2334.76	2120.55	2909.59	3128.83	1709.38	1662.53	1754.93	1490.79	2282.89	2777.69	3086.47	2402.88	1947.33	1667.48	2106.81	1753.45	2725.6	3009.7	2896.82	2227.74	2017.38	1995.83	2119.12	1756.3
6.44444	2600.15	2592.36	2990.45	3199.89	1892.93	1895.67	2238.02	1864.25	2333.01	2117.9	2911.26	3144.01	1703.76	1692.83	1757.82	1476.66	2291.94	2783.29	3101.8	2419.82	1940.8	1710.38	2104.46	1744.3	2705.4	3013.83	2922.24	2216.62	2029.43	2045.5	2113.54	1749.16
6.45139	2582.54	2576.18	2999.71	3202.19	1890.99	1950.21	2293.67	1862.89	2328.65	2123.61	2922.12	3173.57	1693.44	1736.69	1756.93	1477.29	2271.51	2790.56	3111.42	2419.56	1952.44	1758.33	2087.21	1742.46	2703.37	3020.66	2942.55	2208.88	2031.18	2087.87	2096.86	1737.52
6.45833	2575.64	2593.65	2997.3	3239.03	1886.2	1985.32	2337.87	1846.83	2324.78	2118.13	2920.2	3168.01	1687.92	1780.58	1750.5	1473.37	2264.54	2790.52	3106.09	2433.26	1941.36	1815.6	2090.81	1753.53	2697.97	3014.91	2959.71	2203.68	2009.8	2142.4	2094.7	1749.25
6.46528	2578.77	2577.9	3000.17	3262.2	1878.4	2022.49	2390.77	1853.7	2307.91	2130.69	2930.33	3175.69	1693.38	1828.31	1750.32	1473.24	2246.33	2790.75	3132.11	2435.09	1955.03	1851.79	2091.44	1740.66	2677.7	3028.91	2987.32	2199.25	2004.31	2200.26	2099.53	1751.15
6.47222	2571.39	2552.54	2987.69	3252.66	1877.04	2078.96	2419.39	1851.66	2297.58	2125.65	2917.99	3194.72	1684.7	1857.39	1742.63	1467.82	2254.06	2796.16	3156.89	2456.49	1927.84	1910.05	2081.35	1731.26	2670	3027.3	2999.21	2196.43	1987.93	2236.38	2094.51	1740.51
6.47917	2552.98	2571.04	2978.73	3269.18	1879.17	2125.42	2484	1848.51	2288.99	2105.81	2926.71	3191.57	1683.92	1900.52	1748.41	1472.85	2241.65	2779.39	3177.67	2470.78	1936.02	1956.67	2068.74	1747.37	2665.72	3033.22	3022.82	2183.9	1986.77	2297.56	2088.93	1725.31
6.48611	2541.88	2547.54	2983.72	3274.64	1863.89	2166.56	2516.2	1847.45	2295.2	2104.25	2924.57	3186.95	1673.12	1939.45	1738.51	1474.97	2220.81	2775.22	3180.09	2471.79	1937.54	1999.27	2071.18	1742.31	2663.66	3009.31	3035.84	2170.86	1983.41	2343.78	2071.2	1728.99
6.49306	2537.81	2549.9	2973.76	3272.73	1867.72	2204.59	2558.7	1845.87	2277.52	2115.17	2920.64	3191.53	1665.95	1976.05	1740.18	1462.02	2220.41	2765.8	3195.16	2463.16	1925.98	2047.29	2061.09	1751.31	2643.37	2998.88	3046.53	2176.43	1976.39	2388.32	2071.26	1724.02
6.5	2519.66	2533.66	2957.79	3277.26	1860.97	2239.94	2606.41	1829.65	2256.45	2096.3	2904.61	3189.39	1661.72	2013.56	1732.16	1468.18	2208.05	2755.7	3213.72	2479.82	1916.87	2103.28	2059.28	1737.94	2628.99	2986.32	3069.29	2177.81	1969.5	2439.55	2065.42	1718.33
6.50694	2508.31	2518.96	2956.91	3275.6	1852.21	2279.38	2639.4	1829.01	2249.68	2095.35	2898.3	3173.63	1653.46	2046.51	1728.41	1460.24	2195.75	2742.64	3223.03	2487.24	1914.74	2139.13	2051.46	1737.32	2605.82	2985.2	3056.13	2153.41	1960.99	2475.94	2061.62	1726.31
6.51389	2503.94	2509.36	2942.23	3282.2	1839.6	2321.7	2679.65	1830.49	2232.75	2077.08	2884.2	3160.85	1660.51	2099.57	1735.44	1453.14	2178.27	2720.55	3216.68	2474.73	1896.27	2195.68	2025.83	1737.02	2608.36	2976.7	3076.36	2144.55	1945.53	2525.65	2046.39	1728.79
6.52083	2497.04	2506.72	2927.53	3258.32	1838.7	2371.45	2725.55	1825.83	2223.17	2067.24	2870.32	3149.3	1647.51	2118.27	1722	1451.76	2156.43	2708.43	3211.67	2492.64	1903.89	2233.18	2030.33	1745.61	2580.66	2961.41	3068.86	2151.08	1944.56	2556.67	2049.95	1716.06
6.52778	2481.84	2497.26	2921.52	3250.98	1832.66	2383.91	2762.42	1827.35	2210.63	2062.4	2860.62	3155.01	1634.65	2170.11	1718.45	1454.55	2152.81	2702.04	3197.55	2473.93	1884.89	2268.73	2003.79	1743.92	2569.69	2931.8	3056.18	2137.95	1936.74	2606.15	2018.8	1720.8
6.53472	2474.5	2486.32	2891.93	3248.62	1822.5	2439.05	2804.09	1818.95	2190.51	2041.51	2849.53	3131.56	1632.88	2197.73	1711.97	1447.58	2143.91	2668.28	3193.74	2463.75	1887.91	2315.43	1992.53	1736.54	2551.86	2908.65	3081.76	2111.52	1919.83	2654.51	2027.52	1724.76
6.54167	2466.05	2464.07	2882.98	3244.9	1822.47	2470.03	2812.34	1829.87	2177.32	2031.15	2832.25	3111.34	1632.34	2233.99	1707.98	1457.21	2126.59	2661.34	3197.69	2450.49	1885.49	2365.2	1989.07	1739.5	2537.42	2893.16	3054.57	2114.02	1918.22	2682.85	2022.23	1715.38
6.54861	2437.62	2456.47	2875.58	3229.22	1810.66	2488.63	2860.29	1822.77	2171.43	2011	2808.82	3084.83	1619.51	2276.76	1707.93	1455.91	2109.9	2621.51	3186.05	2450.47	1867.97	2393.19	1983.6	1729.51	2530.13	2874.31	3054.28	2102.69	1907.47	2719.27	2003	1714.64
6.55556	2426.46	2444.7	2836.86	3204.55	1800.65	2543.42	2885.95	1806.45	2142.77	1987.35	2792.99	3075.89	1618.35	2290.68	1699.38	1444.33	2091.36	2615.4	3175.06	2439.58	1869.09	2444.01	1969.52	1730.72	2504.88	2855.06	3039.81	2097.92	1890.97	2752.86	2000.66	1709.27
6.5625	2421.31	2430.68	2820.33	3187.24	1791.72	2560.14	2915.74	1797.17	2132.43	1986.1	2765.52	3062.99	1605.38	2310.9	1693.23	1443.23	2080.42	2591.75	3157.46	2426.89	1854.37	2480.99	1959.3	1737.53	2491.94	2835.45	3030.16	2071.55	1891.59	2787.4	1983.22	1712.49
6.56944	2404.38	2406.45	2802.62	3181.78	1780.94	2591.44	2956.23	1805.49	2125.93	1962.94	2744.89	3035.02	1597.51	2351.49	1696.82	1450.61	2064.87	2577.98	3161.33	2423.68	1851.03	2510.53	1953.83	1729.62	2481.53	2803.81	3001.28	2066.98	1875.93	2820.4	1974.62	1712.93
6.57639	2387.78	2405.02	2778.73	3141.58	1781.7	2619.89	2959.88	1801.5	2101.95	1947.34	2719.55	3011.5	1598.33	2369.04	1683.56	1437.67	2062.27	2538.87	3129.05	2394.07	1840.88	2555.53	1928.22	1730.89	2458.97	2784.99	2998	2057.23	1863.28	2855.59	1966.27	1706.96
6.58333	2376.1	2398.8	2745.27	3135.08	1769.95	2649.22	2999.32	1792.53	2090.73	1925.94	2694.68	2990.43	1588.95	2402.32	1687.45	1448.54	2039.8	2503.91	3099.99	2390.42	1834.68	2571.91	1922.56	1736.68	2452.97	2771.71	2967.22	2041.84	1866.72	2885.64	1951.95	1707.56
6.59028	2364.81	2373.32	2721.7	3113.42	1757.87	2660.66	3013.78	1790.4	2068.65	1902.49	2669.69	2944.05	1573.77	2420.87	1680.31	1449.65	2027.97	2476.77	3079.42	2367.89	1829.61	2599.21	1911.41	1728.82	2412.45	2742.13	2952.97	2029.91	1857.52	2909.46	1950.32	1699.75
6.59722	2352.15	2360.1	2690.19	3083.37	1739.12	2695.14	3028.84	1783.91	2050.05	1875.29	2648.71	2919.46	1569.73	2435.17	1668.35	1435.23	1998.08	2449.96	3043.91	2343.95	1812.45	2637.96	1896.33	1730.25	2411.94	2709.9	2928.4	2020.94	1843.74	2927.68	1938.82	1704.66
6.60417	2330.59	2355.51	2674.13	3048.16	1744.67	2715.77	3061.16	1782.86	2037.44	1869.21	2621.74	2885.28	1562.87	2447.48	1655.35	1440.09	1983.34	2422.91	3013.52	2333.49	1805.11	2662.76	1896.96	1736.99	2392.86	2682.57	2916.4	2004.18	1840.64	2958.14	1931.16	1709.21
6.61111	2323.99	2345.26	2646.7	3012.81	1729.66	2725.69	3060.56	1777.8	2019.75	1831.81	2597.8	2844.75	1556.07	2477.75	1657.12	1436.68	1982.84	2395.82	2973.06	2299.86	1801.55	2702.09	1875.43	1729.03	2378.87	2639.45	2885.1	1998.79	1837.93	2969.47	1915.76	1703.1
6.61806	2312.55	2322.82	2612.86	2988.87	1731.48	2736.37	3068.81	1773.45	2000.09	1814.18	2571.86	2812.82	1550.67	2492.02	1648.92	1442.64	1965.91	2359.94	2950.57	2279.65	1785.57	2715.74	1868	1724.27	2358.37	2625.88	2877.86	1978.98	1823.01	2988.21	1903.57	1708.32
6.625	2296.81	2314.97	2569.71	2955.18	1723.12	2765.49	3094.73	1786.09	1987.42	1805.26	2537.68	2776.84	1532.13	2500.43	1648.92	1441.76	1942.95	2336.67	2897.68	2243.14	1778.41	2741.2	1843.5	1723.45	2347.17	2598.19	2836.62	1976.72	1805.33	3008.22	1907.22	1695.88
6.63194	2283.42	2301.11	2555.47	2907.68	1712.18	2761.78	3095.92	1780.46	1980.77	1785.42	2507.41	2737.78	1534.19	2531.63	1650.75	1439.89	1918.39	2302.11	2870.82	2237.72	1776.24	2755.66	1839.36	1724.14	2332.63	2570.85	2802.89	1965.27	1807.94	3008.07	1873.41	1707.79
6.63889	2272.72	2268.14	2534.01	2891.13	1702.75	2783.93	3095.65	1763.14	1956.64	1751.37	2472.91	2707.75	1539.03	2523.26	1625.74	1434.09	1899.06	2270.7	2825.53	2216.23	1762.38	2777.16	1816.08	1732.46	2303.17	2558.04	2768.89	1946.62	1786.35	3045.34	1883.19	1695.88
6.64583	2259.36	2273.31	2493.07	2844.61	1675.95	2778.47	3102.53	1772.02	1947.9	1732.7	2441.78	2665.57	1519.07	2538.98	1629.77	1434.28	1886.47	2245.95	2782.04	2180.45	1754.42	2795.95	1798.8	1724.64	2293.69	2504.28	2743.03	1935.58	1788.79	3028.89	1858.5	1697.57
6.65278	2249.77	2261.33	2457.92	2810.92	1688.26	2790.61	3094.72	1768.13	1928.22	1716.94	2428.98	2631.1	1518.48	2560.56	1622.44	1431.25	1874.49	2202.73	2742.76	2160.71	1744.89	2799.79	1795.51	1733.18	2272.55	2475.04	2714.73	1931.71	1783.67	3040.01	1845.03	1704.75
6.65972	2221.27	2247.54	2443.16	2767.42	1674.43	2797.1	3101.58	1759.05	1916.08	1690.58	2384.52	2598.63	1511.48	2550.84	1618.47	1422.87	1862.14	2174.56	2698.2	2135.41	1739.88	2825.44	1784.88	1719.67	2268.3	2449.84	2665.39	1910.22	1764.66	3058.58	1844.47	1698.02
6.66667	2214.27	2216.7	2405.8	2736.6	1677.76	2810.68	3098.8	1765.71	1884.29	1665.83	2359.85	2563.26	1510.71	2559.71	1599.73	1431.73	1848.25	2148.72	2652.93	2096.06	1728.27	2832.53	1765.23	1728.47	2257.5	2414.28	2660.68	1895.37	1762.21	3052.3	1833.2	1698.11
6.67361	2191.78	2221.36	2380.66	2716.31	1668.93	2805.64	3096.95	1748.2	1888.39	1645.15	2330.28	2509.16	1495.47	2558.8	1595.9	1439.72	1829.75	2111.61	2602.25	2077.65	1718.36	2849.34	1756.72	1723.28	2219.42	2390.32	2605.4	1896.09	1758.42	3038.75	1811.33	1696.98
6.68056	2189.43	2205.89	2351.48	2657.43	1650.05	2810.3	3089.54	1753.22	1858.13	1625.3	2297.96	2484.42	1492.83	2559.37	1589.59	1429.18	1813.81	2079	2565.12	2051.42	1721.71	2846.62	1745.81	1734.29	2211.78	2354.25	2576.15	1879.79	1744.97	3056.22	1817.2	1690.91
6.6875	2166.84	2209.61	2315.69	2620.66	1649.94	2798.97	3081.78	1749.65	1850.81	1601.93	2269.63	2441.99	1491.27	2557.59	1597.55	1431.7	1816.92	2058.53	2505.13	2028.6	1714.35	2867.17	1729.66	1734.12	2202.15	2329.6	2536.53	1858.68	1735.99	3052.58	1798.5	1699.35
6.69444	2163.22	2191.76	2304.61	2586.84	1641.69	2790.36	3072.32	1747.57	1837.51	1578.83	2250.02	2383.57	1480.32	2557.05	1591.77	1438.63	1785.93	2026	2461.26	1987.19	1701.84	2862.94	1727.1	1727.47	2183.18	2303.63	2488.71	1860.82	1729.13	3046.43	1795.78	1690.82
6.70139	2144.32	2171.62	2260.69	2549.27	1624.2	2791.34	3054	1742.5	1824.65	1556.62	2211.97	2359.67	1478.11	2536.27	1578.73	1426.06	1761.98	1993.55	2407.91	1961.4	1695.75	2845.37	1715.71	1723.82	2159.2	2280.18	2459.36	1847.71	1720.28	3044.64	1776.25	1692.13
6.70833	2131.91	2172.58	2227.47	2505.95	1636.06	2777.03	3049.34	1741.64	1799.61	1544.15	2180.34	2316.28	1469.46	2540.71	1575.92	1435.5	1757.9	1961.27	2359.28	1938.54	1678.45	2859.02	1695.22	1724.61	2157.81	2241.09	2428.44	1824.78	1713.27	3022.65	1770.21	1699.65
6.71528	2127.93	2156.5	2201.75	2476.85	1621.98	2776.49	3023.86	1743.97	1793.97	1511.4	2156	2270.66	1462.53	2539.24	1563.41	1433.92	1735.79	1929.11	2308.95	1911.48	1683.48	2855.9	1682.68	1730.16	2138.19	2218.5	2382.24	1825.44	1701.26	3032.78	1770.68	1695.78
6.72222	2116.9	2140.76	2163.57	2426.7	1611.29	2752.92	3020.78	1745.1	1792.59	1498.69	2120.19	2258.94	1470.06	2528.27	1561.3	1432.11	1739.1	1908.31	2270.88	1876.9	1666.2	2859.59	1668.74	1726.62	2118.61	2198.14	2348.67	1808.94	1684.36	3019.05	1760.85	1707.97
6.72917	2109.98	2129.1	2142.78	2402.25	1605.23	2747.58	2995.23	1738.08	1772.49	1480.34	2087.98	2201.34	1453.43	2507.44	1559.12	1428.63	1717.69	1864.69	2214.51	1840.19	1666.05	2849.2	1658.46	1726.34	2104.98	2151.75	2304.94	1803.4	1686.8	2985.28	1751.84	1695.47
6.73611	2099.97	2127.92	2112.33	2348.64	1605.85	2717.42	2971.66	1744	1759.04	1462.26	2065.71	2163.44	1452.28	2508.23	1554.07	1434.43	1704.25	1846.56	2181.08	1827.73	1664.67	2836.89	1650.74	1718.97	2098.03	2133.2	2271.28	1794.9	1680.12	2980.45	1735.53	1693.04
6.74306	2089.24	2124.16	2091.27	2302.61	1606.2	2721.05	2947.68	1737.27	1740.66	1437.49	2031.6	2125.39	1442.61	2489.08	1548.31	1434.99	1701.77	1818.31	2120.88	1800.9	1641.53	2818.27	1641.79	1733.37	2084.16	2112.88	2242.72	1775.19	1662.75	2952.52	1732.64	1701.84
6.75	2083.66	2114.32	2051.95	2279.01	1598.47	2706.91	2920.51	1723.46	1739.41	1404.69	2022.86	2075.07	1445.79	2462.07	1551.72	1441.89	1689.76	1794.15	2089.96	1760.4	1639.86	2819.85	1630.11	1738.22	2086.14	2073.69	2199.33	1768.31	1665.35	2940.3	1714.45	1710.69
6.75694	2071.8	2100.26	2045.33	2233.42	1594.57	2675.09	2909.12	1730.28	1734.56	1391.14	1972.22	2046.4	1440.16	2458.77	1538.5	1444.82	1672.05	1754.9	2042.94	1738.53	1632.35	2805.22	1629.38	1731.25	2075.36	2061.64	2146.5	1771.53	1653.74	2909.56	1714.74	1695.51
6.76389	2069.86	2098.08	2018.7	2204.5	1585.93	2662.12	2870.14	1721.09	1721.68	1376.09	1959.17	2021.76	1440.76	2448.84	1530.14	1443.99	1659.57	1736.07	1996.21	1719.27	1637.05	2803.95	1611.54	1736.1	2049.23	2025.44	2131.68	1750.66	1646.31	2889.36	1702.37	1709.14
6.77083	2066.84	2085.63	1976.71	2173.77	1583.59	2638.52	2844.54	1719.35	1698.93	1358.02	1940.58	1972.55	1435.35	2429.99	1529.85	1435.94	1658.74	1718.31	1956.96	1684.84	1628.19	2777.84	1603.39	1728.14	2048.78	1996.39	2095.14	1745.83	1640.29	2865.48	1705.56	1719.42
6.77778	2048.26	2076.72	1961.19	2117.4	1568.6	2618.53	2812.29	1713.21	1694.65	1346.86	1913.08	1949.31	1432.46	2406.55	1529.11	1440.05	1644.59	1691.62	1913.82	1662.33	1614.4	2750.01	1588.06	1742.25	2029.99	1963.79	2061.56	1741.04	1633.99	2838.66	1700.7	1709.89
6.78472	2041.48	2071.3	1938.18	2095.37	1577.94	2594.59	2789.71	1722.14	1689.37	1333.06	1882.93	1908.14	1426.2	2390.45	1528.91	1441.88	1637.3	1665.7	1888.97	1632.92	1606.22	2738.41	1584.3	1734.13	2026.03	1955.25	2027.93	1729.93	1636.75	2810.59	1702.62	1715.06
6.79167	2032.59	2055.02	1925.44	2051.62	1569.65	2579.35	2755.75	1710.93	1681.85	1318.54	1860.33	1882.29	1415.85	2364.52	1520.96	1446.73	1631.36	1645.23	1838.62	1611.51	1608.41	2707.11	1577.83	1735.47	2017.79	1926.89	1982.88	1740.96	1627.1	2783.91	1688.17	1706.61
6.79861	2027.03	2062.71	1891.28	2022.89	1567.6	2544.75	2719.4	1715.3	1671.31	1302.09	1838	1842.43	1421.27	2345.65	1521.39	1448.07	1609.26	1605.91	1813.36	1587.21	1597.05	2694.11	1572.45	1746.07	1994.01	1902.51	1968.64	1721.24	1621.95	2746.38	1675.88	1718.53
6.80556	2022.49	2067.31	1871.36	1987.53	1564.96	2525.18	2674.59	1704.62	1660.68	1286.06	1805.26	1822.64	1418.46	2318.11	1504.98	1449.05	1610.6	1603.2	1777.51	1567.78	1596.63	2671.69	1570.23	1734.26	2005.83	1890.81	1921.78	1716.81	1610.35	2722.58	1671.13	1703.86
6.8125	2025.78	2060.91	1856.04	1957.18	1564.29	2500.49	2666.01	1721.36	1659.37	1272.28	1791.8	1780.11	1425.36	2294.56	1503.28	1445.59	1595.8	1571.31	1738.6	1539.75	1588.03	2643.64	1556.49	1739.48	1987.27	1859.43	1886.49	1710.68	1596.15	2705.56	1671.73	1725.62
6.81944	2014.51	2050.25	1831.83	1930.66	1561.89	2487.49	2619.98	1708.08	1653.08	1251.74	1781.19	1746.32	1423.06	2267.79	1508.51	1447.78	1590.69	1553.08	1711.64	1512.68	1587.18	2606.29	1544.47	1740.05	1990.31	1838.29	1855.51	1715.86	1606.37	2659.38	1665.4	1718.7
6.82639	2011.89	2061.38	1816.71	1898	1570.1	2446.44	2597.03	1705.56	1640.24	1238.17	1748.24	1722.98	1416.2	2239.44	1502.24	1442.56	1597.81	1540.55	1676.49	1493.6	1585.87	2588.44	1538.51	1747.17	1996.14	1813.26	1825.66	1711.03	1597.97	2634.32	1659.88	1730.11
6.83333	2015.72	2046.64	1800.39	1857.82	1554.21	2417.19	2563.75	1700.41	1632.72	1233.96	1743.54	1687.44	1424.21	2208.21	1495.9	1446.45	1583.16	1514.02	1635.25	1471.23	1575.97	2555.44	1539.34	1742.6	1965.77	1803	1799.64	1703.03	1598.67	2591.13	1645.3	1713.86
6.84028	2004.28	2042.78	1777.4	1832.89	1561.3	2405.82	2529.24	1701.95	1634.3	1222.99	1717.15	1654.76	1418.92	2194	1498.96	1454.09	1579.29	1503.45	1621.02	1445.12	1579.4	2534.65	1528.45	1753.45	1973.43	1779.6	1766.46	1688.31	1590.51	2560.33	1649.57	1719.03
6.84722	1995.6	2039.5	1761.93	1805.43	1558.46	2361.42	2487.3	1700.59	1620.92	1207.78	1695.51	1635.22	1422.67	2157.47	1501.28	1464.87	1578.61	1481.6	1586.13	1435.04	1581.54	2491.45	1519.3	1745.14	1957.01	1775.87	1733.14	1689.05	1588.7	2526.91	1654.1	1725.94
6.85417	1997.55	2046.5	1748.59	1765.3	1565.16	2319.54	2457.47	1695.08	1623.77	1198.58	1683.04	1603.95	1424.38	2133.64	1491.26	1457.45	1577.39	1469.3	1556.1	1408.75	1572.05	2459.15	1523.21	1735.83	1971.24	1759.25	1717.72	1690.02	1579.76	2491.41	1642.46	1728.33
6.86111	1996.78	2041.81	1720.74	1745.5	1560.12	2307.82	2406.05	1696.73	1617.07	1186.27	1663.7	1575.28	1418.16	2108.71	1500.43	1458.84	1573.18	1448.56	1534.54	1387.17	1565.43	2434.23	1515.18	1754.63	1954	1741.97	1680.22	1689.23	1581.6	2456.9	1643.12	1727.49
6.86806	1994.62	2033.61	1715.72	1735.05	1559.75	2266.74	2384.92	1687.1	1606.55	1183.47	1657.5	1562.31	1426.4	2083.93	1491.43	1464.63	1566.95	1430.22	1504.97	1382.83	1571.75	2392.4	1511.45	1748.47	1960.12	1714.08	1664.38	1686.19	1579.42	2411.07	1645.59	1741.49
6.875	1998.85	2032.18	1695.3	1696.93	1559.48	2228.17	2350.91	1691.88	1619.14	1173.78	1635.65	1545.46	1423.47	2031.3	1484.66	1457.33	1565.15	1410.93	1494.06	1357.31	1574.27	2370.66	1509.8	1752.34	1952.23	1703.53	1629.05	1681.32	1573.6	2375.02	1643.03	1739.97
6.88194	2004.85	2038.18	1692.31	1673.58	1554.36	2195.23	2315.43	1690.49	1615.67	1165.36	1620.7	1507.66	1427.36	2023.59	1479.2	1465.5	1558.34	1412.71	1466.59	1340.42	1561.93	2331.67	1515.92	1755.4	1964.11	1700.11	1611.46	1686.79	1569.44	2332.22	1629.43	1742.09
6.88889	2006.43	2029.09	1687.75	1657.51	1556.22	2170.77	2280.08	1684.99	1606.31	1157.71	1608.45	1496.61	1424.52	1989.37	1479.95	1469.03	1567.99	1394.14	1446.12	1319.86	1564.51	2293.91	1510.17	1763.59	1956.99	1674.18	1576.85	1689.93	1564.65	2301.45	1630.87	1741.63
6.89583	2003.06	2039.55	1660.68	1627.02	1572.3	2139.22	2241.78	1683.21	1617.43	1146.61	1591.7	1475.16	1436.17	1956.15	1485.13	1467.45	1568.79	1379.8	1438.98	1306.97	1568.29	2261.42	1510.46	1749.59	1956.04	1670.42	1556.18	1676.63	1558.01	2268.65	1639.74	1746.36
6.90278	2003.58	2047.9	1648.19	1611.69	1556.19	2101.82	2212.48	1694.17	1606.8	1139.33	1590.21	1443.16	1430.59	1924.78	1489.05	1480.02	1568.48	1374.6	1419.79	1284.42	1564.25	2233.54	1503.03	1762.89	1948.36	1663.78	1535.55	1684.84	1562.44	2224.26	1641.19	1749.41
6.90972	2001.59	2040.25	1641.11	1582.55	1557.82	2070.82	2167.02	1687.7	1612.4	1135.32	1565.74	1439.75	1433.63	1896.12	1492.84	1461.14	1562.29	1360.33	1394.52	1268.07	1565.57	2189.78	1498.68	1769.53	1961.14	1653.62	1520.22	1679.47	1567.59	2189	1635.69	1762.02
6.91667	2003.89	2044.86	1637.83	1578.81	1578.88	2035.23	2133.33	1689.58	1608.48	1130.97	1560.98	1422.92	1430.13	1868.83	1487.35	1474.19	1571.19	1357.15	1391.9	1264.93	1560.29	2163.23	1501.41	1758.55	1960.32	1639.12	1499.73	1682.35	1560.92	2172.5	1632.58	1753.07
6.92361	1999.39	2051.51	1624.03	1551.54	1569.73	2009.01	2105.61	1696.15	1604.66	1123.37	1555.16	1398.15	1431.25	1837.88	1477.55	1479.07	1568.1	1342.44	1371.26	1255.78	1573.29	2126.13	1497.13	1765.78	1962.42	1628.27	1468.69	1693.03	1560.2	2133.51	1645.9	1745.31
6.93056	2003.39	2044.77	1621.34	1529.27	1575.23	1974.2	2058.65	1677.12	1601.86	1116.19	1546.79	1380.94	1437.49	1806.62	1485.1	1482.52	1563.11	1329.97	1362.55	1234.4	1573.57	2087	1504.79	1774.77	1967.55	1629.07	1456.35	1683.61	1557.55	2087.76	1630.8	1758.16
6.9375	2008.48	2046.13	1613.64	1518.26	1580.07	1931.22	2023.31	1672.46	1612.69	1115.16	1540.35	1367.44	1444.86	1765.14	1483.37	1486.05	1565.12	1325.75	1348.79	1219.25	1572.95	2063.62	1505.03	1765.81	1972.57	1615.53	1441.98	1699.15	1558.89	2045.18	1634.14	1767.42
6.94444	2019.53	2054.82	1607.02	1506.58	1590.8	1900.96	1995.35	1682.82	1620.03	1110.45	1537.75	1351.44	1437.04	1745.96	1482.04	1476.65	1565.44	1328.9	1346.29	1220.83	1577.28	2016.54	1504.19	1772.97	1967	1619.56	1415.98	1699.22	1555.32	2012.57	1643.45	1774.46
6.95139	2013.65	2056.76	1611.68	1490.92	1583.55	1872.46	1971.47	1672.43	1619.46	1110.56	1527.65	1347.62	1446.64	1700.69	1487.12	1480.87	1583.51	1315.36	1334.66	1212.06	1569.7	1974.74	1499.05	1767.07	1967.33	1608.71	1409.76	1699.41	1554.87	1974.47	1644.78	1779.74
6.95833	2021.68	2083.89	1602.61	1486.14	1580.12	1832.09	1936.65	1662.67	1619.09	1112.22	1518.17	1334.26	1447.56	1683.8	1481.43	1486.56	1578.1	1325.08	1338.05	1199.55	1572.3	1953.1	1508.35	1775.7	1983.55	1611.53	1390.28	1700.99	1561.04	1949.96	1644.68	1778.52
6.96528	2020.99	2080.48	1604.75	1459.51	1589.84	1814.88	1897.45	1671.86	1636.16	1103.45	1527.68	1318.81	1450.4	1652.92	1491.68	1485.3	1578.02	1316.04	1321.58	1184.59	1576.27	1911.76	1512.88	1786.36	1979.96	1603.61	1385.14	1705.41	1557.53	1904.42	1641.64	1777.94
6.97222	2038.71	2085.46	1602.15	1455.9	1594.19	1786.34	1869.79	1674.7	1639.16	1115.3	1506.54	1321.78	1464.01	1628.53	1494.98	1490.78	1588.39	1319.24	1319.19	1180.06	1582.23	1871.32	1513.67	1778.77	1995.52	1608.15	1377.18	1707.99	1555.3	1874.53	1654.49	1773.83
6.97917	2039.37	2083.89	1603.06	1445.32	1605.03	1755.26	1835.34	1676.39	1635.4	1109.71	1508.39	1302.21	1460.45	1593.81	1491.79	1501.35	1588.7	1310.12	1318.38	1174.53	1588.15	1839.97	1522.78	1773.89	1990.86	1601.85	1346.44	1714.62	1557.7	1845.01	1648.41	1783.84
6.98611	2051.63	2107.03	1598.61	1433.84	1605.25	1720.01	1810.82	1667.48	1639.7	1112.91	1506.61	1295.97	1455.41	1568.1	1496.34	1498.64	1605.76	1327.5	1321.24	1169.29	1588.33	1816.45	1516.01	1788.68	2003.56	1604.1	1342.35	1723.01	1550.4	1796.66	1651.92	1784.4
6.99306	2062.91	2091.85	1603.96	1423.25	1611.26	1702.83	1786.37	1655.68	1648.92	1104.13	1509.16	1304.79	1470.39	1544.64	1491.06	1499.08	1607.66	1309.89	1317.48	1173.34	1590.09	1779.91	1529.75	1783.61	2011.28	1599.99	1338.02	1722.42	1554.05	1784.36	1656.8	1789.69
7	2049.93	2106.38	1601.55	1423.68	1620.83	1665.59	1756.35	1659.16	1654.03	1122.14	1523.09	1291.57	1475.06	1510.92	1501.76	1500.69	1619.54	1325.86	1318.68	1159.99	1586.94	1751.23	1531.45	1783.59	2013.53	1600.87	1317.9	1736.84	1564.75	1752.37	1666.83	1796.76
7.00694	2073.07	2128.1	1600.1	1419.93	1620.35	1644.23	1718.5	1665.08	1664.37	1116.25	1510.59	1284.68	1477.49	1497.91	1500.32	1501.58	1604.56	1324.94	1325.19	1160.6	1596.33	1716.74	1529.33	1786.48	2023.84	1617.37	1314.67	1736.83	1556.09	1715.28	1681.26	1789.1
7.01389	2080.53	2119.4	1611.07	1409.11	1622.08	1618.37	1699.68	1660.15	1669.72	1114.88	1517.41	1281.95	1477.47	1465.6	1496.72	1507.7	1624.97	1325.67	1324.75	1146.27	1609.2	1703.41	1541.64	1789.53	2033.09	1613.67	1304.9	1738.79	1563.66	1677.59	1669.21	1791.76
7.02083	2088.5	2140.13	1621.37	1411.26	1625.58	1598.75	1678.4	1661.33	1669.75	1124.99	1523.53	1284.92	1480.26	1439.91	1496.76	1514.44	1637.51	1334.29	1329.76	1152.02	1607.99	1663.56	1551.54	1795.51	2042.11	1610.24	1307.71	1761.01	1577.74	1655.45	1686.09	1800.66
7.02778	2096.92	2138.38	1627.86	1400.77	1639.47	1560.14	1640.26	1662.58	1688.79	1130.29	1521.5	1281.45	1492.7	1428.53	1497.22	1511.4	1636.39	1340.4	1337.83	1143.47	1609.11	1632.17	1547.3	1795.22	2052.31	1631.39	1291.24	1775.22	1565.47	1634.81	1699.23	1788.54
7.03472	2094.41	2139.55	1635.85	1400.9	1644.24	1540.13	1625.29	1659.08	1692.15	1127.49	1538.32	1286.2	1493.69	1400.86	1510.07	1509.44	1660.19	1341.67	1343.64	1152.99	1612.48	1604.4	1553.38	1793.95	2063.07	1630.78	1301.65	1766.28	1578.82	1611.98	1691.76	1812.01
7.04167	2112.09	2163.87	1626.9	1400.99	1651.43	1513.01	1601.59	1650.3	1706.98	1152.8	1538.81	1296.72	1494.34	1377.14	1511.76	1509.92	1662	1361.46	1353.12	1160.59	1615.19	1580.1	1557.33	1791.4	2076.57	1633.81	1290.71	1767.84	1575.57	1583.47	1691.37	1794.38
7.04861	2108.51	2172.73	1647.6	1410.62	1648.26	1495.22	1580.94	1653.82	1720.79	1147.48	1547.29	1292.97	1500.77	1349.13	1512.39	1516.3	1673.9	1364.08	1369.97	1151.88	1620.1	1544.51	1564.68	1794.85	2082.22	1645.79	1295.46	1777.02	1568.72	1557.52	1700.01	1814.39
7.05556	2128.1	2171.41	1653.92	1400.37	1659.9	1481.38	1557.67	1649.82	1726.74	1154.91	1544.27	1291.84	1514.37	1331.19	1520.43	1509.72	1683.12	1369.74	1371.49	1155.71	1627.11	1517.6	1579.43	1803.32	2095.85	1642.19	1293.04	1798	1575.84	1529.38	1701.4	1814.94
7.0625	2117.15	2194.67	1664.71	1414.81	1654.65	1450.47	1538.49	1657.28	1737.29	1166.99	1569.32	1293.12	1518.15	1319.58	1521.61	1516	1699.51	1388.9	1386.44	1169.4	1640.1	1509.01	1583.66	1791.02	2101.16	1657.86	1290.27	1791.31	1591.63	1515.67	1719.64	1810.99
7.06944	2151.55	2196.66	1676.55	1420.74	1669.51	1430.95	1516.94	1652.11	1737.65	1166.33	1576.62	1300.75	1512.77	1300.53	1524.73	1524.29	1704.76	1391.48	1398.6	1168.49	1643	1480.67	1591.12	1795.28	2119.88	1672.83	1292.63	1816.75	1593.35	1491.53	1724.08	1815.61
7.07639	2155.37	2202.25	1692.59	1426.45	1663.35	1419.4	1505.18	1641.13	1756.71	1171.94	1588.71	1307.59	1511.39	1276.34	1532.7	1514.94	1704.61	1405.37	1413.77	1162.78	1640.7	1457.09	1602.47	1804.54	2133.61	1683.37	1296.6	1812.37	1602.66	1462.68	1726.16	1825.46
7.08333	2158.24	2209.45	1687.12	1420.5	1658.41	1400.88	1477.94	1639.47	1758.46	1189.34	1607.74	1339.55	1523.94	1262.38	1524.91	1516.76	1725.27	1420.81	1420.92	1178.21	1651.11	1435.9	1601.53	1803.42	2136.96	1698.59	1296.4	1819.15	1593.12	1446.78	1730.99	1821.49
7.09028	2170.29	2230.52	1714.16	1437.5	1676.88	1367.98	1471.65	1642.41	1767.2	1201.24	1615.76	1334.47	1523.02	1245.73	1537.12	1515.61	1730.77	1447.49	1439.97	1185.77	1656.02	1406.22	1620.02	1804.59	2155.58	1698.18	1309.47	1826.21	1597.3	1438.29	1743.38	1820.5
7.09722	2167.51	2226.67	1731.23	1436.86	1684.14	1364.79	1450.69	1625.82	1773.32	1204.68	1635.7	1348.45	1524.83	1226.06	1542.32	1515.59	1736.48	1444.99	1461.02	1183.16	1659.92	1390.41	1631.3	1806.04	2172.84	1718.53	1311.72	1843.84	1608.4	1407.78	1746.71	1826.09
7.10417	2180.62	2239.87	1735.53	1456.11	1685.5	1343.13	1439.83	1635.32	1781.55	1221.05	1643.01	1361.15	1537.65	1212.76	1539.73	1517.64	1749.48	1468.33	1480.91	1200.76	1670.27	1379.12	1629.26	1802.08	2171.07	1748.41	1323.35	1850.46	1617.55	1401.46	1748.43	1826.91
7.11111	2199.31	2265.48	1759.74	1455.09	1695.22	1324.56	1431.88	1633.32	1813.27	1229.83	1656.97	1378.01	1536.97	1195.84	1541.27	1516.2	1772.04	1485.63	1491.6	1198.69	1671.84	1354.22	1636.74	1806.62	2180.74	1757.44	1327.37	1847.17	1609.47	1377.33	1761.76	1823.34
7.11806	2208.87	2260.83	1783.22	1475.53	1693.82	1319.73	1421.17	1630.42	1810.56	1240.56	1669.98	1386.79	1541.02	1189.55	1544.34	1517.7	1772.29	1509.81	1510.71	1212.79	1677.29	1335.52	1651.96	1815.01	2207.7	1771.7	1329.17	1863.03	1616.55	1363.03	1775.44	1832.61
7.125	2222.14	2277.74	1783.88	1493.43	1698.64	1312.24	1402.32	1620.18	1829.02	1252.73	1685.01	1402.66	1548.25	1170.48	1550.2	1518.67	1785.16	1524.39	1539.26	1223.72	1684.07	1330.19	1652.97	1813.04	2208.18	1790.39	1342.66	1863.17	1624.01	1345.09	1787.57	1820.86
7.13194	2242.74	2279.79	1809.98	1508.19	1699.78	1287.51	1397.27	1624.69	1845.49	1252.48	1707.83	1415.33	1558.55	1165.5	1551.04	1517.59	1793.87	1541.25	1543.97	1234.64	1683.14	1306.81	1664.65	1804.86	2226.82	1801.92	1355.47	1875.44	1627.9	1332.58	1792.04	1827.8
7.13889	2249.89	2281.47	1825.39	1512.11	1708.35	1287.52	1386.07	1624.16	1852.77	1266.68	1730.81	1446.18	1557.75	1157.18	1552.5	1508.29	1817.07	1554.57	1566.09	1247.38	1688.86	1290.58	1676.41	1810.72	2223.61	1815.09	1366.56	1884.47	1634.37	1325	1793.51	1827.24
7.14583	2247.84	2294.53	1850.95	1532.99	1712.5	1280.33	1371.85	1617.7	1855.83	1286.48	1740.12	1458.2	1548.84	1140.26	1563.09	1515.07	1822.24	1579.37	1590.05	1257.23	1700.2	1279.67	1688.39	1796.44	2243.31	1839.31	1378.27	1895.09	1632.5	1308.31	1792.61	1824.66
7.15278	2262.67	2308.41	1865.53	1553.77	1716.33	1256.08	1371.25	1609.12	1872.27	1296.53	1758.32	1470.84	1555.12	1125.97	1562.09	1516.04	1834.69	1607.36	1604.08	1268.99	1700.33	1268.42	1686.94	1822.94	2247.82	1862.08	1396.65	1897.78	1639.11	1305.12	1812.67	1830.44
7.15972	2275.66	2317.45	1880.76	1562.36	1719.88	1260.33	1370.59	1601.67	1880.62	1309.67	1779.14	1503.85	1560.28	1117.81	1566.29	1521.16	1837.42	1630.86	1637.94	1282.39	1708.72	1254.8	1701.11	1804.16	2268.29	1867.39	1407.54	1902.84	1641.97	1299.14	1817.32	1835.03
7.16667	2270.65	2336.67	1900.76	1575.45	1722.88	1252.98	1366.94	1603.45	1890.52	1322.11	1793.3	1517.76	1567.87	1114.31	1576.14	1516.26	1847.57	1645.82	1650.03	1291.22	1715	1246.06	1704.46	1808.63	2282.66	1891.29	1423.29	1915.07	1649.85	1289.76	1822.54	1829.63
7.17361	2289.44	2339.07	1927.49	1605.99	1728.29	1248.14	1364.55	1607.13	1901.23	1334.62	1828.36	1547	1562.62	1117.99	1583.65	1519.45	1866.48	1675.59	1673.41	1316.76	1724.32	1240.07	1723.85	1809.68	2277.07	1914.87	1445.32	1925.41	1650.76	1283.31	1839.03	1836.15
7.18056	2306.21	2345.88	1936.84	1618.34	1726.27	1250.8	1361.84	1615.91	1909.95	1345.29	1834.57	1565.43	1555.83	1105.72	1584.06	1521.31	1881.36	1694.71	1693.69	1341.73	1722.88	1229.1	1730.28	1809.74	2299.88	1931.46	1463.45	1928.44	1658.28	1276.9	1840.21	1834.58
7.1875	2296.4	2354.4	1956.87	1655.96	1726.46	1239.88	1367.31	1596.34	1917.81	1357.77	1863.04	1595.43	1563.86	1103.79	1590.56	1512.09	1883.49	1724.08	1722.2	1343.61	1732.02	1227.14	1741.32	1814.36	2308.37	1959.38	1478.05	1933.57	1664.75	1270.42	1847.19	1824.54
7.19444	2323.83	2359.99	1980.39	1667.12	1731.38	1238.34	1363.09	1591.96	1933.33	1366.52	1883.26	1615.92	1561.09	1103.98	1586.49	1516.22	1902.55	1739.28	1735.42	1353.72	1731.66	1222.41	1742.95	1811.63	2326.34	1979.14	1515.18	1947	1665.52	1269.02	1856.67	1829.94
7.20139	2320.13	2356.89	2001.12	1683.63	1738.66	1231.72	1367.29	1576.45	1935.77	1386.34	1901.67	1643.22	1563.33	1098.33	1591.34	1504.7	1893.03	1757.3	1753.7	1379	1733.59	1219.55	1742.62	1812.15	2333.2	1997.4	1520.3	1953.21	1676.55	1270.91	1857.99	1836.84
7.20833	2328	2381.18	2013.4	1707.89	1741.74	1232.34	1369.96	1586.05	1949.41	1401.98	1925.18	1667.09	1567.96	1097.65	1596.15	1507.35	1932.03	1785.94	1778.38	1397.61	1741.96	1210.22	1760.69	1822.06	2343.55	2011.66	1547.65	1954.24	1669.16	1275.49	1870.11	1820.36
7.21528	2341.3	2379.76	2051.86	1737.11	1745.27	1234.96	1368.21	1577.59	1955.66	1416.83	1943.54	1696.16	1570.6	1100.47	1604.24	1512.04	1936.12	1815.71	1814.04	1405.7	1757.94	1209.79	1764.13	1804.57	2355.22	2031.15	1570.6	1963.45	1692.77	1274.17	1867.96	1833.3
7.22222	2345.03	2374.55	2053.3	1762.29	1743.47	1240.05	1385.64	1573.64	1967.72	1420.22	1958.35	1716.33	1581.52	1095.66	1607.1	1506.67	1927.9	1853.4	1824.69	1422.12	1757.11	1197.04	1777.64	1811.69	2364.56	2066.16	1594.46	1970.44	1684.69	1282.43	1877.44	1836.29
7.22917	2337.35	2393.99	2079.7	1789.87	1738.13	1250.87	1387.39	1578.93	1979.23	1438.72	1993.89	1749.01	1585.05	1102.21	1602.91	1507.08	1942.59	1873.21	1841.96	1450.62	1757.59	1210.38	1777.18	1800.98	2372.55	2080.91	1625.78	1967.02	1691.75	1279.08	1885.05	1830.81
7.23611	2354.33	2399.58	2106.19	1808.09	1749.4	1246.08	1397.67	1568.86	1979.21	1453.42	2013.51	1776.34	1566.98	1103.35	1613.16	1506.77	1964.15	1888.67	1859.79	1471.63	1758.33	1204.14	1789.92	1812.99	2378.84	2096.24	1639.9	1972.86	1694.36	1291.46	1897.47	1831.76
7.24306	2351.81	2400.37	2128.44	1831.98	1748.99	1266.87	1407.09	1554.43	1985.38	1461.04	2017.25	1803.93	1584.35	1107.39	1616.9	1502.76	1954.93	1902.25	1881.65	1484.37	1759.79	1211.28	1793.85	1814.26	2398.19	2109.36	1669.91	1985.23	1689.16	1292.58	1891.47	1839.06
7.25	2379.05	2410.71	2130.82	1868.43	1755.06	1259.35	1423.07	1558.7	1995.88	1477.64	2046.06	1841.14	1576.34	1108.18	1609.17	1501.42	1976.38	1928.35	1905.27	1507.82	1776.38	1210.77	1804.65	1815.65	2397.1	2127.34	1694.84	1982.02	1697.6	1307.49	1908.23	1823.31
7.25694	2367.08	2408.76	2155.36	1897.74	1758.64	1271.97	1442.62	1555.71	2012.46	1490.76	2071.36	1856.45	1581.6	1121.6	1618.05	1493	1977.17	1961.63	1937.83	1526.74	1779.96	1220.29	1802.36	1819.88	2397.15	2154.2	1718.12	1978.44	1706.74	1304.51	1907.98	1828.35
7.26389	2381.88	2413.61	2178.03	1916.43	1758.65	1276.33	1445.45	1548.78	2019.77	1503.21	2091.37	1892.63	1578.6	1134.87	1604.89	1492.59	1984.54	1978.21	1949.71	1547.39	1782.62	1221.76	1814.31	1815.87	2404.15	2190.06	1739.2	1989.11	1708.21	1321.29	1912.59	1828.45
7.27083	2370.87	2430.96	2191.25	1947.94	1748.12	1284.31	1467.52	1551.85	2008.73	1517.15	2110.24	1929.11	1582	1136.64	1627.03	1491.63	1989.37	1999.4	1961	1574.97	1774.57	1230.92	1819.23	1813.26	2408.54	2185	1774.02	1989.97	1712.48	1335	1916.79	1821.26
7.27778	2381.28	2416.28	2215.71	1973.92	1760.02	1297.59	1483.76	1544.07	2025.34	1527.84	2138.11	1942.8	1579.85	1139.85	1628.61	1478.17	1995.59	2034.37	1976.3	1585.62	1783.53	1240.4	1833.15	1807.29	2415.9	2209.15	1795.02	1994.61	1714.36	1338.4	1934.68	1822.45
7.28472	2386.19	2418.63	2229.6	1986.07	1750.01	1314.2	1505.51	1540.33	2021.23	1540.16	2149.24	1990.78	1578.23	1154.54	1619.64	1486.6	1993.69	2039.21	1999.91	1608.59	1785.43	1245.5	1834.49	1825.07	2431.24	2233.48	1833.15	1996.64	1731.75	1356.98	1922.76	1820.81
7.29167	2380.11	2419.08	2233.86	2025.68	1762.24	1330.32	1514.16	1538.32	2019.87	1556.21	2166.04	2007.74	1582.01	1167.83	1623.89	1489.59	2005.24	2064.11	2019.91	1634.92	1783.25	1249.69	1829.3	1809.29	2431.22	2244.84	1855.93	1997.77	1722.55	1369.56	1932.48	1813.38
7.29861	2391.61	2438.81	2265.89	2049.78	1756.17	1339.28	1532.92	1528.62	2042.25	1556.6	2200.25	2043.16	1583.8	1180.57	1627.77	1482.43	2018.66	2088.43	2028.26	1648.93	1783.02	1265.36	1834.45	1809.44	2438.86	2261.3	1885.32	1999.48	1716.11	1382.72	1929.16	1819.47
7.30556	2396.43	2424.58	2271.67	2067.93	1746.89	1360.1	1573.76	1528.81	2027.43	1568.05	2208.82	2059.83	1584.03	1186.25	1624.57	1481.21	2014.53	2096.67	2043.9	1669.3	1791.74	1283.52	1842.91	1812.87	2433.75	2269.51	1907.78	2023.1	1732.1	1400.8	1939.83	1822.61
7.3125	2392.57	2431.38	2285.08	2110.65	1754.37	1370.6	1579.19	1513.77	2042.13	1587.18	2215.56	2109.44	1578.96	1206	1632.62	1484.74	2024.19	2109.21	2048.62	1686.17	1793.64	1297.26	1843.02	1813.84	2453.54	2289.17	1946.09	2006.26	1730.9	1418.88	1934.48	1822.17
7.31944	2398.71	2438.94	2307.65	2125.99	1744.34	1392.57	1604.89	1515.48	2044.93	1592.22	2240.62	2115.46	1580.13	1226.44	1649.71	1477.65	2015.25	2139.32	2064.76	1718.23	1795.23	1313.59	1841.11	1812.04	2447.22	2314.5	1965.55	2003.64	1733.8	1451.72	1944.02	1814.96
7.32639	2394.74	2415.55	2316.67	2160.96	1746.72	1408.89	1632.08	1503.81	2044.07	1589.37	2261.09	2151.29	1578.67	1242.57	1640.08	1471.03	2029.44	2148.3	2084.34	1728.42	1787.9	1332.09	1860.6	1815.11	2453.32	2322.02	1985	2011.61	1732.93	1466.83	1949.16	1820.22
7.33333	2393.65	2419.79	2333.53	2182.6	1747.1	1433.6	1657.01	1506.52	2044.5	1608.28	2274.45	2182.9	1578.63	1260.38	1641.07	1465.6	2024.6	2172.51	2091.27	1741.86	1795.02	1342.86	1856.65	1804.51	2441.81	2341.68	2032.71	2006.55	1739.83	1478.54	1945.62	1812.24
7.34028	2386.51	2433	2343.9	2203.61	1747.62	1450.04	1677.89	1492.66	2049.27	1608.14	2292.29	2204.47	1573.07	1283.18	1644.1	1467.35	2031.87	2179.37	2099.09	1763.07	1793.38	1362.91	1856.2	1820.76	2451.03	2351.43	2045.18	2017.02	1740.29	1515.76	1949.38	1812.6
7.34722	2402.33	2432.7	2359.78	2234.9	1744.99	1481.33	1708.74	1495.42	2050.71	1617.1	2306.64	2219.49	1571.57	1295.2	1644.61	1466.51	2034.26	2202.13	2119.22	1790.4	1794.98	1392.58	1849.82	1814.45	2455.86	2362.97	2080.59	2010.8	1733.36	1533.44	1946.38	1813.94
7.35417	2402.28	2428.18	2352.82	2267.34	1743.84	1492.44	1745.96	1492.77	2053.84	1625.98	2314.68	2249.95	1572.08	1307.29	1643.94	1463.82	2037.09	2203.92	2123.12	1795.2	1794.73	1404.43	1873.31	1806.23	2460.35	2365.28	2107.16	2000.93	1741.7	1557.41	1960.26	1812.04
7.36111	2397.55	2416.14	2367.93	2283.87	1743.51	1511.75	1776.69	1474.81	2053.88	1636.15	2325.86	2266.04	1565.49	1336.98	1650.34	1471.89	2038.85	2228.11	2144.85	1823.75	1793.64	1433.51	1859.44	1804.78	2454.51	2372.46	2126.64	2008.82	1748.85	1582.21	1946.3	1813.65
7.36806	2390.63	2421.37	2378.53	2294.55	1742.21	1550.23	1804.51	1473.01	2052.76	1633.07	2340.3	2299.25	1568.38	1356.91	1648.25	1463.76	2039.85	2233.01	2149.54	1829.15	1800.38	1460.61	1859.28	1798.45	2454.37	2378.33	2151.75	1998.51	1738.68	1617.6	1946.9	1800.75
7.375	2388.72	2416.41	2382.25	2309.35	1727.09	1577.64	1827.31	1469.45	2050.72	1634.95	2337.36	2325.83	1553.74	1376.71	1643.03	1446.99	2033.88	2235.07	2150.84	1850.24	1798.72	1486.92	1866.83	1804.54	2454	2402.78	2181.03	2008.69	1748.02	1641.17	1954.99	1805.23
7.38194	2389.6	2411.03	2400.56	2346.54	1731.86	1599.49	1854.06	1457.79	2033.14	1643.29	2354.05	2339.09	1559.3	1395.63	1643.52	1451.71	2040.18	2239.39	2158.85	1864.5	1797.26	1499.04	1861.96	1807.82	2443.18	2404.76	2204.5	2002	1747.4	1666.55	1943.63	1793.96
7.38889	2382.86	2415.7	2390.79	2375.69	1723.38	1621.68	1898.04	1460.45	2043.52	1638.98	2371.97	2356.48	1548.92	1422.63	1630.25	1451.19	2028.42	2247.36	2158.91	1874.18	1799.11	1527.16	1859.16	1802.08	2432.77	2411.08	2213.92	1990.63	1734.64	1697.55	1949.03	1800.51
7.39583	2377.75	2416.13	2399.74	2378.65	1727.1	1647.56	1923.92	1448.23	2033.94	1647.14	2369.85	2368.52	1554.23	1433.75	1642.9	1445.88	2022.41	2254.26	2159.81	1889.28	1785.63	1557.64	1859.1	1809.88	2456.37	2418.17	2234.84	1987.68	1740.52	1728.37	1948.97	1806.16
7.40278	2373.63	2401.39	2409.73	2397.26	1720.16	1667.41	1954.68	1454.69	2037.16	1644.87	2389.91	2385.75	1559.11	1471.64	1639.92	1441.49	2030.18	2259.95	2159.14	1909.06	1801.98	1586.9	1863.19	1803.14	2439.41	2420.84	2270.86	1989.6	1746.6	1756.18	1952.87	1801.45
7.40972	2367.59	2387.61	2408.92	2420.07	1719.65	1697.7	1983.21	1443.63	2026.93	1643.33	2382.59	2400.93	1551.51	1480.58	1641.81	1444.08	2018.36	2269.62	2167.08	1916.76	1784.01	1604.95	1865.97	1807.77	2434.86	2406.8	2275.87	1975.48	1741.78	1785.04	1938.67	1795.7
7.41667	2372.06	2403.05	2406.56	2431.47	1715.35	1737.12	2016.68	1435.42	2031.32	1642.24	2387.22	2430.94	1541.07	1506.79	1642.76	1438.81	2017.38	2263.61	2180.85	1928.4	1779.38	1649.7	1857.96	1803.65	2429.59	2419.03	2303.13	1980.64	1735.69	1820.71	1945.17	1792.81
7.42361	2357.48	2382.04	2410.89	2449.28	1714.73	1742.45	2039.14	1435.14	2024.63	1637.35	2395.77	2413.64	1541.53	1546.09	1631.37	1438.02	2005.94	2262.41	2166.14	1935.52	1796.43	1678.12	1856.01	1791.72	2419.74	2419.04	2318.39	1978.46	1741.31	1848.85	1934.21	1785.24
7.43056	2362.21	2376.14	2402.78	2455.76	1708.49	1773.31	2066.77	1422.25	2015.59	1635.5	2396.26	2443.48	1532.82	1567.17	1631.86	1432.99	2002.22	2254.41	2165.75	1948.56	1773.52	1702.79	1851.46	1797.77	2419.14	2424.75	2315.72	1979.61	1732.82	1883.12	1935.68	1790.91
7.4375	2352.15	2381.25	2407.23	2469.16	1692.99	1803.59	2115.86	1418.19	2014.37	1636.75	2381.64	2459.82	1536.59	1577.38	1632.78	1430.71	1994.6	2253.1	2166.66	1952.14	1771.91	1742.73	1843.2	1799.68	2413.83	2417.2	2339.12	1969.79	1732.35	1912.72	1934.42	1789.86
7.44444	2349.49	2389.86	2397.94	2475.97	1701.29	1824.96	2136.42	1410.55	2002.5	1641.03	2391.27	2455.88	1520.48	1617.79	1634.69	1427.48	1997.78	2260.33	2156.84	1963.17	1768.64	1764.53	1850.15	1803.5	2414.21	2410.02	2343.97	1961.37	1735.13	1946.24	1929.86	1786.21
7.45139	2341.37	2378.98	2396.55	2480.72	1709.66	1860.96	2173.59	1409.02	1998.52	1629.39	2384.64	2467.9	1535.16	1643.36	1623.97	1420.81	1988.03	2253.12	2159.36	1966.86	1769.29	1792.67	1841.42	1793.87	2403.61	2422.33	2363.29	1959.38	1742.83	1974.27	1930.21	1787.08
7.45833	2335.22	2360.14	2391.95	2497.4	1691.54	1889.12	2198.98	1393.8	1999.4	1629.96	2394.26	2472.88	1523.74	1670.02	1635.31	1424.08	1983.44	2250.63	2154.46	1964.64	1768.8	1818.75	1831.49	1793.01	2396.08	2399.65	2387.65	1951.23	1724.11	2007.41	1926.64	1777.49
7.46528	2333.08	2343.8	2388.64	2500.1	1684.55	1909.19	2243.95	1384.32	1987.26	1624.93	2384.53	2462.77	1524.43	1686.18	1629.56	1418.5	1977.61	2250.19	2155.24	1976.18	1772.12	1851.82	1832.68	1797.52	2380.03	2409.8	2389.05	1936.84	1734.39	2037.78	1927.96	1777.23
7.47222	2326.43	2339.21	2367.45	2513.2	1684.68	1933.26	2240.75	1383.82	1979.1	1607.58	2385.59	2471.96	1518.63	1707.27	1613.58	1426.44	1963.96	2229.89	2154	1979.65	1758.14	1894.69	1811.81	1794.69	2386.38	2406.46	2389.99	1939.43	1732.02	2066.39	1926.21	1769.76
7.47917	2303.9	2346.67	2374.2	2529.44	1683.05	1955.87	2294.71	1375.5	1970.96	1616.72	2373.56	2471.34	1517.72	1745.83	1630.11	1417.7	1974.49	2231.09	2130.86	1976.56	1771.39	1925.07	1818.72	1797.57	2367.91	2403.37	2393.8	1932.47	1711.95	2098.72	1919.47	1782.09
7.48611	2309.43	2336.45	2364.67	2522.38	1670.95	1974.69	2310.17	1380.4	1975.57	1606.5	2373.94	2477.09	1501.18	1766.35	1629.32	1406.28	1948.64	2230.58	2127.89	1976.76	1748.97	1962.21	1820.67	1790.03	2359.89	2382.45	2399.12	1921.51	1722.81	2115.8	1910.81	1774.31
7.49306	2294.18	2327.36	2354.55	2505.88	1665.53	2009.11	2337.32	1373.76	1961.85	1587.58	2380.4	2489.63	1502.01	1789.05	1619.43	1414.96	1934.59	2213.28	2119.28	1965.67	1747.97	2002.17	1813.86	1800.86	2349.89	2366.54	2386.36	1920.68	1722.74	2154.66	1918.33	1774.3
7.5	2292.28	2314.9	2343	2515.28	1664.55	2042.66	2356.69	1363.97	1951.39	1590.14	2357.46	2467.31	1499.51	1809.85	1609.62	1407.45	1938.56	2208.12	2101.91	1982.64	1745.98	2022.54	1796.98	1781.84	2338.12	2351.73	2408.94	1913.97	1716.32	2185.72	1898.39	1778.32
7.50694	2283.34	2307.69	2336.19	2510.39	1663.59	2067.63	2378.91	1365.78	1955.73	1588.7	2347.07	2451.01	1499.33	1845.5	1607.24	1410.44	1929.87	2196.21	2100.84	1958.67	1734.75	2065.11	1799.41	1785.6	2320.56	2352.16	2393.57	1898.89	1711.77	2214.54	1892.11	1766.62
7.51389	2267	2292.21	2320.5	2507.56	1658.16	2084.97	2394.71	1352.5	1931.64	1563.98	2336.76	2465.57	1500.2	1865.27	1614.8	1405.57	1921.01	2179.87	2087.02	1979.03	1749.63	2082.01	1799.42	1788.61	2320.38	2350.12	2398.22	1896.92	1702.1	2245.84	1894.99	1766.96
7.52083	2264.42	2297.05	2301.73	2504.8	1651.25	2104.22	2434.86	1348.48	1925.2	1566.37	2327.06	2450.7	1484.49	1881.68	1610.97	1399.34	1920.09	2157.49	2079.74	1975.71	1729.73	2119.76	1796.14	1794.69	2319.49	2328.64	2391.46	1877.92	1707.75	2253.11	1881.98	1755.86
7.52778	2257.54	2289.49	2298.53	2519.49	1648.23	2113.66	2443.99	1349.65	1915.87	1565.08	2318.37	2442.93	1486.9	1904.29	1602.17	1410.04	1913.4	2149.78	2063.78	1960.08	1735.89	2146.06	1782.41	1784.39	2302.77	2308.27	2387.33	1887.51	1702.19	2293.71	1882.4	1758.98
7.53472	2248.21	2280.71	2281.2	2488.02	1636.4	2150.78	2480.41	1338.02	1920.61	1544.67	2314.12	2446.09	1483.8	1922.29	1591.89	1397.84	1904.04	2131.72	2053.86	1948.19	1726.73	2171.08	1772.89	1792.1	2296.94	2305.41	2372.57	1884.98	1695.35	2313.15	1880.08	1763.72
7.54167	2241.41	2273.97	2262.39	2482.79	1622.81	2164.5	2491.44	1330.06	1905.42	1541.46	2302.46	2424.89	1470.2	1945.17	1591.97	1391.25	1883.35	2127.09	2036.92	1955.1	1710.66	2192.2	1763.39	1784.22	2292.03	2290.47	2370.12	1870.4	1691.36	2327.53	1868.02	1770.38
7.54861	2237.04	2274.05	2254.38	2493.31	1632.56	2180.7	2503.38	1329.19	1897.75	1522.04	2295.02	2401.61	1473.99	1965.87	1597.56	1398.27	1867.18	2097.91	2027.08	1947.2	1716.06	2230.43	1759.58	1786.61	2279.63	2276.25	2356.71	1862.89	1690.57	2349.14	1854.13	1759.1
7.55556	2219.56	2256.93	2243.29	2467.35	1627.93	2208.61	2524.3	1314.99	1880.38	1524.14	2276.75	2406.77	1473.7	1960.89	1588.39	1385.68	1874.33	2083.62	2006.59	1938.32	1706.5	2258.66	1754.46	1781.65	2280.39	2264.78	2354.26	1866.37	1685.35	2379.89	1861.56	1767.18
7.5625	2218.42	2246.09	2231.89	2467.54	1623.17	2212.4	2542.14	1316.78	1867.17	1517.48	2255.7	2388.26	1475.83	1998.69	1583.87	1392.07	1865.51	2063.52	1993.29	1921.8	1705.54	2287.74	1746.46	1773.53	2270.49	2235.53	2341.45	1864.71	1677.11	2391.34	1850.1	1768.52
7.56944	2218.43	2254.18	2225.72	2451.64	1620.88	2232.18	2554.95	1319.54	1874.28	1494.45	2246.76	2350.95	1456.45	2013.71	1584.34	1392.01	1853.67	2059.16	1990.07	1915.94	1701.9	2313.72	1736.32	1792.55	2259.71	2231.02	2316.84	1850.08	1673.61	2419.48	1847.15	1762.74
7.57639	2204.31	2224.49	2193.34	2446.26	1615.96	2247.55	2564.19	1301.1	1860.71	1477.67	2230.99	2350.57	1445.46	2021.93	1580.08	1395.2	1839.29	2045.69	1956.15	1904.65	1691.76	2338.05	1730.84	1774.26	2239.2	2217.04	2308.18	1842.21	1678.53	2442.57	1842.84	1758.08
7.58333	2192.74	2232.2	2173.97	2426.14	1603.39	2264.25	2584.97	1301.88	1851.59	1465.67	2217.51	2337.3	1455.98	2036.1	1579.02	1382.62	1836.57	2014.45	1944.49	1887.52	1696.95	2370.44	1726.87	1775.96	2237.3	2198.1	2304.93	1825.94	1675.83	2448.32	1843.72	1754.45
7.59028	2192.04	2224.14	2165.31	2414.82	1602.07	2260.34	2594.38	1300.17	1843.56	1456.88	2195.44	2311.94	1447.16	2056.95	1575.94	1390.15	1828.32	1991.51	1928.76	1887	1694.35	2388.36	1718.76	1786.27	2224.05	2181.82	2284.68	1823.51	1665.44	2466.95	1836	1756.86
7.59722	2175.38	2215.33	2152.59	2388.68	1591.37	2278.18	2591.86	1292.8	1829.84	1443.18	2179.26	2295.16	1441.52	2064.32	1567.96	1381.84	1814.36	1976.16	1905.93	1874.49	1688.54	2406.2	1709.26	1786.8	2217.12	2169.67	2257.38	1823.23	1656.15	2479.04	1826.64	1760.67
7.60417	2166.39	2198.25	2132.47	2376.48	1594.57	2284.19	2601.64	1288.22	1817.77	1430.73	2168.37	2274.81	1432.24	2075.07	1558.27	1380.1	1814.57	1963.22	1893.31	1851.9	1670.63	2436.82	1705.79	1782.44	2206.84	2160.39	2253.9	1809.68	1657.51	2494.96	1821.07	1748.05
7.61111	2163.41	2198.57	2127.3	2361.01	1596.36	2287	2617.41	1282.57	1807.95	1423.75	2153.91	2252.13	1433.57	2092.32	1551.58	1382.94	1800.94	1958.23	1875.23	1824.2	1671.46	2450.11	1702.4	1781	2193.28	2129.11	2228.56	1804.28	1650.8	2511.93	1811.74	1755.89
7.61806	2156.53	2175.09	2094.68	2322.4	1580.82	2290.93	2607.63	1276.63	1800.84	1406.04	2142.69	2225.4	1430.17	2091.64	1556.25	1383.07	1778.86	1931.96	1861.96	1824.35	1667.98	2468.02	1689.27	1777.69	2188.18	2116.33	2209.47	1793.76	1647.72	2518.96	1804.79	1756.72
7.625	2148.47	2188.71	2083.24	2328.23	1579.13	2302.7	2599.42	1272.52	1790.94	1400.62	2122.77	2207.75	1426.17	2097.48	1549.56	1380.91	1784.67	1901.73	1831.47	1799.74	1656.55	2486.27	1689.01	1780.59	2172.47	2104.41	2190.76	1779.55	1650.59	2533.96	1805.58	1754.02
7.63194	2133.37	2175.29	2072.66	2308.41	1573.25	2294.49	2608.86	1272.24	1785.96	1380.93	2116.79	2189.87	1427.77	2098.45	1556.8	1383.85	1769.01	1897.91	1811.45	1791.78	1652.82	2494.48	1677.22	1783.32	2164.48	2089.35	2167.87	1779.73	1642.85	2530.42	1795.79	1764.25
7.63889	2129.33	2167.64	2059.7	2289.55	1567.26	2312.33	2603.98	1253.68	1776.86	1371.58	2094.23	2165.6	1417.47	2106.55	1544.23	1389.7	1759.04	1875.77	1802.52	1771.89	1650.52	2511.46	1668.92	1777.28	2171.57	2063.6	2146.08	1778.62	1624.32	2537.2	1787.7	1749.71
7.64583	2124.73	2156.82	2027.28	2268.56	1570.76	2310.57	2603.74	1254.62	1764.1	1360.3	2075.72	2135.45	1418.8	2104.74	1553.74	1379.04	1760.18	1856.41	1786.89	1757.03	1648.71	2527.36	1665.69	1786.96	2147.24	2037.6	2121.51	1761.44	1625.31	2548.07	1789.64	1757.5
7.65278	2129.5	2155.69	2018.04	2240.61	1558.94	2308.45	2594.32	1251.85	1755.21	1348.94	2060.86	2115.95	1418.71	2118.25	1544.28	1380.67	1753.83	1842.13	1762.91	1738.1	1646.15	2534.69	1661.16	1782.13	2141.54	2036.2	2097.72	1759.14	1616.85	2541.49	1779.09	1746.5
7.65972	2095.24	2132.25	1999.54	2216.32	1553.9	2309.45	2592.4	1246.74	1751.67	1333.21	2038.02	2090.77	1413.18	2105.11	1529.59	1379.87	1725.56	1811.53	1748.63	1730.29	1638.73	2540.21	1650.85	1777.76	2117.14	2024.3	2068.47	1751.74	1608.95	2545.38	1785.12	1753.07
7.66667	2109.09	2130.45	1978.74	2197.24	1556.13	2309.89	2581.7	1252.23	1737.66	1319.18	2019.95	2077.01	1418.68	2110.64	1537.76	1374.4	1731.2	1803.92	1728.93	1709.42	1635.78	2552.3	1648.21	1774.45	2117.91	1992.2	2056.24	1745.76	1607.82	2541.52	1777.94	1760.28
7.67361	2091.15	2130.5	1957.19	2179.42	1538.36	2287.96	2584.13	1244.33	1746.7	1316.54	2010.47	2041.42	1410.29	2123.19	1533.15	1379.55	1726.25	1790.33	1709.33	1695.62	1637.09	2568.72	1639.81	1788.66	2107.5	1990.42	2033.66	1740.1	1611.74	2535.99	1773.23	1748.69
7.68056	2092.73	2121.98	1948.66	2152.12	1546.26	2284.47	2575.71	1233.44	1728.12	1305.65	2004.96	2019.32	1413.78	2112.34	1525.14	1377	1714.07	1770.73	1696.45	1668.78	1621.92	2568.18	1634.36	1773.79	2115.24	1959.93	2001.08	1743.69	1589.31	2538.41	1763.6	1755.07
7.6875	2090.19	2118.44	1932.66	2138.86	1540.53	2291.75	2568.22	1222.51	1717.22	1295.87	1963.26	1996.8	1403.82	2107.77	1523.39	1375.93	1704.67	1750.02	1667.73	1657.88	1623.32	2579.61	1628.98	1775.59	2116.84	1945.1	1971.62	1730.67	1589.84	2536.13	1751.73	1756.4
7.69444	2088.04	2114.59	1925.85	2106.32	1541.67	2271.46	2543.91	1226.51	1722.58	1275.16	1964.92	1968.08	1401.96	2097.25	1523.4	1369.3	1707.09	1736.45	1648.98	1638.24	1615.16	2575.61	1624.75	1778.24	2094.46	1931.54	1967.21	1723.43	1594.37	2527.61	1740.71	1761.39
7.70139	2068.84	2115.14	1900.68	2074.86	1535.44	2278.06	2537.33	1214.79	1716.92	1274.72	1946.17	1955.14	1398.14	2082.34	1515.98	1366.33	1694.8	1713.82	1631.26	1616.84	1614.3	2579.46	1626.11	1777.95	2087.31	1911.46	1937.3	1724.53	1582.34	2514.65	1745.36	1767.28
7.70833	2073.22	2108.14	1888.3	2060.53	1535.18	2266.92	2509.94	1214.41	1702.5	1259.93	1926.41	1922.2	1399.9	2093.1	1521.31	1367.89	1688.58	1703.85	1623.28	1598.67	1614.73	2585.23	1615.31	1775.96	2088.01	1887.94	1907.38	1725.99	1590.48	2518.23	1728.63	1765.03
7.71528	2071.07	2101.65	1874.18	2042.56	1532.6	2248.13	2513.68	1204.71	1699.97	1247.48	1919.23	1894.63	1392.42	2090.36	1510.17	1372.08	1681.85	1673.74	1599.96	1578.29	1602.9	2582.01	1607.1	1775.32	2072.94	1887.23	1901.9	1716.91	1575.66	2505.9	1744	1768.08
7.72222	2063.57	2096.92	1849.99	2026.17	1524.76	2252.68	2486.2	1205.49	1698.12	1225.77	1897.65	1883.22	1392.95	2073.98	1510.23	1370.12	1673.86	1667.61	1579.28	1568.14	1604.89	2593.94	1612.35	1776.69	2063.74	1874.4	1859.06	1705.25	1576.93	2499.12	1736.45	1757.87
7.72917	2055.82	2112.78	1838.25	1997.85	1526.76	2227.25	2477.69	1200.76	1681.74	1232.45	1886.75	1861.33	1384.62	2066.53	1510.2	1370.23	1670.09	1649.16	1568.1	1540.83	1602.17	2588.87	1601.43	1768.03	2072.21	1859.96	1840.02	1703.98	1567.85	2482.04	1733.86	1760.06
7.73611	2066.69	2095.12	1837.05	1979.4	1525.84	2209.84	2453.23	1200.79	1687.96	1225.42	1877.15	1824.47	1389.84	2051.05	1508.57	1366.97	1671.27	1641.89	1556.44	1516.2	1587.45	2572.84	1593.64	1766.87	2053	1840.42	1807.66	1704.57	1562.99	2471.64	1720.45	1755.88
7.74306	2050.88	2089.94	1805.86	1949.53	1522.24	2195.14	2432.88	1181.34	1683.06	1203.54	1860	1789.81	1390.34	2041.48	1501.89	1363.73	1668.07	1624.43	1526.21	1500.53	1591.43	2578.25	1586.89	1778.46	2050.21	1826.55	1791.73	1690.76	1566.04	2457.11	1723.03	1759.48
7.75	2049.11	2085.73	1789.58	1928.51	1516.98	2193.42	2420.28	1184.07	1669.58	1200.33	1842.48	1767.32	1391.06	2020.57	1497.81	1366.54	1654.89	1615.02	1510.26	1491.22	1592.42	2556.12	1585.1	1769.5	2056.56	1817.24	1761.32	1695.79	1561.97	2425.47	1727.06	1758.65
7.75694	2042.73	2084.25	1787.72	1898.22	1518.92	2161.11	2403.71	1182.79	1675.61	1190.56	1842.35	1747.38	1381.2	2025.5	1489.67	1371.35	1651.47	1598.86	1500.43	1478.69	1600.32	2554.55	1588.33	1779.66	2045.19	1792.8	1740.03	1689.52	1548	2419.01	1733.58	1766.13
7.76389	2051.56	2089.51	1758.13	1875.62	1520.21	2151.1	2373.23	1170.03	1664.57	1185.59	1810.28	1733.29	1385.47	2008.24	1480.3	1362.49	1648.97	1576.32	1485.59	1464.96	1583.47	2543.06	1577.59	1783.23	2037.68	1780.78	1720.82	1682.62	1546.11	2406.09	1733.71	1762.54
7.77083	2037.4	2086.75	1752.48	1861.57	1514.93	2134.22	2351.41	1163.67	1662.92	1172.72	1803.87	1703.73	1383.54	1976.47	1494.59	1373.62	1646.04	1565.45	1465.24	1442.91	1596.88	2538.82	1578.28	1773.6	2032.67	1774.69	1689.68	1684.09	1555.44	2383.17	1716.11	1767.33
7.77778	2028.63	2089.46	1744.35	1827.77	1522.71	2114.72	2331	1158.79	1660.01	1158.11	1801.88	1677.86	1388.33	1974.36	1486	1378.59	1643.74	1563.46	1455.18	1424.64	1573.93	2529.97	1573.36	1772.7	2035.01	1765.46	1668.95	1679.16	1549.47	2353.02	1715.93	1763.59
7.78472	2036	2081.32	1726.99	1820.7	1517.54	2109.74	2319.26	1156.56	1655.7	1155.4	1787.98	1668.04	1382.74	1949.38	1485.35	1366.49	1651.97	1553.44	1430.32	1417.25	1583.77	2518.36	1573.1	1783.89	2035.15	1745.82	1648.03	1682.83	1550.27	2352.54	1703.38	1773.68
7.79167	2033.59	2084.66	1720.57	1786.94	1512.76	2095.59	2281.23	1154.59	1651.09	1153.6	1759.57	1639.15	1380.56	1937.27	1481.69	1374.36	1643.51	1536.55	1414.09	1396.5	1588.56	2504.12	1568.96	1772.91	2033.52	1745.28	1622.54	1681.94	1541.55	2330.9	1710.38	1764.14
7.79861	2040.9	2074.71	1708.39	1772.27	1514.49	2063.55	2261.88	1151.01	1651.96	1138.96	1763.73	1619.4	1392.04	1930.82	1483.03	1371.57	1634.99	1525.51	1400.95	1385.57	1577.15	2491.21	1566.02	1782.61	2038.65	1729.83	1612.6	1680.24	1540.98	2314.26	1719.78	1771.12
7.80556	2027.04	2085.25	1705.88	1744.83	1512	2035.06	2257.24	1148.67	1641.57	1132.21	1744.92	1601.48	1378.98	1912.02	1480.48	1373.44	1639.16	1517.99	1397.04	1366.88	1582.45	2467.02	1562.14	1775.49	2028.27	1712.87	1586.18	1666.13	1535.11	2290.16	1721.07	1764.73
7.8125	2025.72	2082.26	1691.48	1726.66	1507.57	2026.9	2211.6	1136.98	1643.21	1131.16	1738.83	1585.65	1380.46	1886.91	1485.34	1366.16	1640.62	1499.26	1381.93	1352.12	1576.6	2446	1572.35	1777.12	2028.21	1704.12	1563.37	1671.97	1527.85	2250.7	1719.76	1761.88
7.81944	2035.42	2082.62	1689.83	1707.04	1511.51	1987.32	2183.52	1136.47	1644.94	1134.42	1734.48	1555.76	1376.9	1872.49	1471.8	1375.58	1638.49	1493.68	1371.9	1333.48	1575.91	2439.36	1573.35	1779.78	2023.9	1700.89	1550.79	1675.42	1522.31	2241.18	1711.13	1786.3
7.82639	2038.14	2084.99	1676.28	1691.13	1506.51	1984.27	2160.03	1139.33	1641.22	1113.52	1722.34	1537.61	1375.93	1850.76	1481.45	1362.47	1628.25	1481.84	1357.76	1329.39	1573.3	2406.32	1560.84	1786.67	2027.64	1691.32	1527.21	1672.42	1528.74	2209.3	1708.98	1773.23
7.83333	2031.86	2084.44	1663.2	1673.05	1505.92	1959.74	2134.76	1128.84	1642.59	1108.53	1709.3	1528.61	1381.67	1848.4	1477.63	1370.31	1631.13	1485.14	1339.05	1308.42	1574.71	2397.26	1551.69	1778.38	2021.64	1690.67	1500.85	1666.88	1526.28	2194.09	1717.28	1784.9
7.84028	2035.41	2084.04	1651.22	1657.45	1518.08	1944.75	2112.74	1121.39	1653.79	1112.17	1713.44	1506.34	1386.96	1809.01	1475.06	1369.66	1635.81	1470.3	1333.93	1290.07	1571.6	2384.83	1561.82	1779.67	2028.12	1683.11	1494.48	1676.78	1522.77	2155.58	1712.69	1786.11
7.84722	2030.3	2080.38	1655.8	1634.47	1517.92	1917.06	2090.22	1117.05	1653.82	1100.66	1701.64	1491.22	1384.22	1789.76	1471.93	1363.08	1631.67	1465.85	1321.01	1281.31	1579.41	2355.31	1555.71	1781.22	2027.85	1674.58	1471.15	1665.59	1519.02	2136.76	1711.51	1780.21
7.85417	2030.41	2080.79	1643.45	1614.31	1509.12	1905.91	2062.06	1117.04	1641.58	1098.79	1682.82	1476.82	1387.5	1779.24	1455.13	1367.11	1629.94	1458.01	1314.02	1269.73	1576.05	2352.6	1548.1	1779.24	2031.57	1659.65	1456.84	1676.86	1515.18	2101.41	1712.87	1778.91
7.86111	2035.42	2087.18	1646.93	1603.22	1512.63	1873.13	2033.76	1106.18	1647.89	1085.75	1682.26	1457.7	1387.39	1765.98	1465.22	1368.4	1642.48	1462.65	1302.15	1258.02	1575.13	2323.19	1560.41	1780.87	2034.65	1645.16	1436.38	1673.94	1523.42	2090.7	1716.9	1783.76
7.86806	2048.34	2090.22	1639.82	1581.16	1511.54	1853.19	2010.96	1106.22	1642.25	1084.74	1668.83	1433.6	1384.68	1739.81	1465.3	1364.56	1631.33	1444.44	1297.06	1242.15	1578.98	2295.67	1554.17	1774.92	2043.08	1656.39	1416.27	1668.51	1516.9	2066.81	1710.51	1779.31
7.875	2041.86	2087.11	1626.84	1579.95	1512.15	1827.97	1985.13	1098.46	1648.18	1084.25	1669.67	1432.74	1392.61	1717.35	1463.46	1367.75	1632.97	1446.74	1284.2	1230.58	1578.32	2274.17	1560.11	1770.68	2025.64	1640.04	1404.95	1673.45	1518.3	2047.79	1716.86	1790.23
7.88194	2050.95	2089.13	1621.54	1551.05	1521.37	1805.3	1955.13	1097.27	1667.53	1080.8	1672.76	1407.59	1384.03	1696.62	1467.1	1368.45	1640.68	1448.86	1265.27	1229.73	1577.18	2268.59	1564.38	1774.73	2038.22	1634.92	1385.81	1671.13	1515.48	2028.97	1729.43	1785.7
7.88889	2049.16	2089.73	1623.54	1540.14	1516.88	1792.1	1936.71	1080.97	1657.75	1091.2	1661.71	1410.39	1384.55	1682.97	1462.63	1374.54	1655.36	1438.36	1269.66	1210.48	1586.14	2216.98	1573.65	1780.86	2050.11	1636.77	1373.5	1675.37	1515.61	1992.63	1718.23	1797.58
7.89583	2049.03	2093.64	1614.86	1537.5	1516.07	1764.49	1917.52	1085.89	1653.65	1077.76	1652.24	1384.93	1381.78	1653.56	1460.56	1361.9	1645.23	1433.91	1262.46	1210.11	1586.86	2198.28	1568.22	1781.59	2035.47	1624.12	1367.45	1676.23	1505.43	1969.59	1717.41	1795.79
7.90278	2046.64	2105.12	1617.31	1518.94	1521.24	1742.67	1883.38	1085.38	1664.35	1079.9	1647.37	1378.98	1399.84	1638.71	1460.72	1374.99	1660.84	1443.96	1261.93	1200.08	1581.03	2188.05	1571.03	1785.91	2036.15	1620.38	1351.83	1680.97	1510.04	1952.04	1717.47	1777.55
7.90972	2047.65	2102.35	1606.95	1495.52	1525.05	1731.93	1872.46	1071.6	1658.04	1083.42	1654.9	1364.17	1394.37	1627.78	1467.63	1368.2	1647.77	1445.59	1256.7	1184.36	1572.1	2152.2	1571.63	1785.03	2036.83	1614.62	1343.23	1682.54	1509.31	1922.49	1731.19	1801.33
7.91667	2056.61	2111.73	1607.48	1490.43	1515.18	1708.14	1846.86	1069.09	1657.71	1080.34	1646.24	1364.26	1391.99	1595.61	1466.98	1369.63	1657.43	1440.86	1242.57	1182.76	1581.37	2132.16	1571.73	1781.84	2048.76	1624.54	1331.8	1683.74	1506.76	1900.73	1721.29	1792.79
7.92361	2060.55	2110.33	1617.88	1481.88	1517.94	1685.35	1820.29	1068.02	1671.35	1074.22	1642.37	1336.06	1397.83	1579.62	1463.98	1368.8	1653.1	1441.44	1243.34	1176.49	1581.88	2102.83	1589.58	1786.16	2056.79	1614.78	1313.05	1687.41	1510.9	1877.78	1730.98	1794.99
7.93056	2057.37	2124.43	1614.35	1460.11	1527.93	1664.78	1790.58	1058.14	1671.98	1081.17	1629.64	1342.16	1397.58	1565.78	1467.86	1370.34	1655.11	1454.51	1236.85	1162.99	1578.99	2082.51	1579.28	1777.89	2073.72	1625.49	1304.31	1691.23	1508.35	1861.63	1733.84	1805.89
7.9375	2073.17	2128.01	1608.98	1464.09	1530.73	1645.25	1772.36	1051.7	1666.07	1077.32	1644.31	1338	1399.62	1544.69	1458.25	1375.27	1666.19	1435.06	1237.96	1168.75	1591.86	2063.26	1590.1	1784.07	2065.97	1616.94	1292.33	1698.93	1518.18	1837.34	1741.95	1794.72
7.94444	2068.83	2137.62	1617.07	1444.79	1529.36	1625.07	1754.71	1047.13	1674.94	1081.53	1634.92	1320.27	1400.09	1522.58	1471.15	1366.35	1677.38	1448.82	1231.95	1161.46	1592.63	2030.18	1587.01	1795.25	2073.29	1614.89	1285.13	1705.05	1507.33	1811.12	1739.08	1798.28
7.95139	2084.68	2136.45	1614.36	1434.98	1527.95	1607.03	1738.96	1037.67	1674.83	1079.52	1637.34	1326.21	1407.83	1512.01	1461.94	1367.19	1693.97	1463.79	1229.64	1151.31	1593.93	2012.91	1596.87	1783.8	2069.86	1620.08	1282.92	1695.39	1515.26	1781.19	1748.46	1814.86
7.95833	2081.75	2137.22	1615.31	1427.7	1530.42	1592.97	1720.21	1033.56	1690.08	1090.45	1642.68	1307.49	1402.54	1487.12	1466.68	1359.28	1679.73	1470.53	1228.27	1148.52	1601.85	1988.25	1589.13	1777.6	2078.8	1616.93	1263.66	1703.63	1509.19	1758.7	1745.24	1802.53
7.96528	2088.22	2155.64	1613.89	1416.23	1537.94	1572.54	1691.36	1031.62	1689.82	1084.71	1637.06	1298.61	1408.14	1473.93	1468.53	1374.47	1698.74	1463.02	1231.05	1147.61	1590.6	1962.68	1597.54	1786.22	2094.14	1622.99	1265.86	1713.48	1509.61	1744.03	1750.41	1803.93
7.97222	2095.48	2147.56	1616.62	1416.65	1539.36	1543.23	1680.68	1021.56	1696.71	1084.46	1637.3	1309.72	1413.92	1442.73	1467.64	1365.74	1699.28	1467.77	1242.42	1133.1	1606.5	1938.08	1598.47	1786.58	2076.64	1628.12	1260.71	1719.54	1515.51	1714.47	1746.98	1806.32
7.97917	2096.49	2151.17	1631.12	1412.98	1536.66	1539	1657.58	1016.82	1704.92	1081.36	1640.1	1299.52	1401.4	1431.02	1477.09	1358.84	1708.31	1472.32	1228.98	1139.9	1599.56	1920.19	1603.44	1792.7	2097.87	1631.37	1249.18	1715.96	1515.99	1696.51	1764.8	1805.52
7.98611	2112.4	2163.43	1634.21	1407.87	1552.29	1522.4	1640.3	1017.52	1723.71	1088.97	1640.16	1301.36	1417.4	1424.79	1462.01	1370.6	1721.7	1477.32	1236.63	1138.81	1602.42	1886.21	1615.73	1786.87	2115.43	1636.1	1239.87	1720.88	1512.92	1675.82	1766.87	1812
7.99306	2114.25	2157.63	1634.39	1399.65	1558.76	1500.43	1620.49	1016.73	1695.11	1101.14	1646.38	1288.04	1417.77	1408.98	1466.78	1362.98	1705.77	1482.46	1236.7	1136.04	1609.61	1871.23	1617.61	1780.14	2109.86	1638.44	1237.47	1726.92	1511	1658.93	1777.5	1816.04
8	2110.85	2167.01	1635.89	1398.75	1552.98	1481.27	1599.73	998.98	1719.34	1104.88	1637.16	1300.27	1424.98	1379.51	1473.33	1368.05	1719.75	1500.83	1231.5	1137.03	1609.16	1845.64	1622.15	1779.32	2112.98	1628.22	1236.26	1737.9	1521.82	1638.8	1773.23	1797.58
8.00694	2124	2175.18	1646.98	1398.41	1547.46	1472.95	1591.08	1001.84	1735.25	1116.16	1646.01	1286.29	1417.58	1370.35	1462.28	1368.41	1726.12	1504.88	1234.97	1129.21	1619.51	1820.88	1627.06	1780.39	2131.69	1646.47	1235.53	1737.55	1514.21	1621.94	1776.95	1806.48
8.01389	2131.7	2174.39	1651.98	1388.52	1564.46	1458.66	1570.04	989.343	1731.59	1111.08	1640.92	1298.74	1431.24	1355.88	1475.24	1371.38	1737.58	1508.29	1240.46	1137.93	1623.82	1804.53	1631.36	1776.24	2131.57	1652.19	1225.3	1745.94	1519.78	1595.32	1779.82	1807.62
8.02083	2128.17	2192.14	1659.3	1391.8	1561.36	1444.21	1553.25	992.919	1747.62	1113.63	1647.51	1300.2	1422.54	1339.71	1476.81	1359.77	1742.41	1522.66	1247.8	1129.96	1619.84	1781.56	1628.44	1789.86	2146.43	1656.45	1234.22	1741.07	1531.23	1587.73	1781.94	1797.35
8.02778	2148.2	2191.22	1676.04	1386.4	1563.81	1432.41	1536.34	975.741	1743.77	1121.55	1654.82	1300.82	1441.63	1327.78	1487.13	1372.48	1749.04	1531.11	1248.43	1133.97	1636.13	1764.76	1641	1783.61	2150	1662.45	1240.07	1750.09	1526.27	1566.51	1790.86	1802.4
8.03472	2146.46	2200.87	1660.21	1386.37	1566.68	1412.75	1527.31	972.79	1754.09	1128.96	1660.11	1299.41	1435.7	1311.36	1482.72	1352.94	1761.2	1546.16	1264.9	1129.22	1631.12	1743.66	1656.88	1780.42	2154.49	1665.16	1232.92	1759.66	1535.14	1557.13	1790.05	1817.75
8.04167	2144.43	2209.94	1686.38	1391.92	1579.8	1403.4	1517.86	969.418	1753.17	1139.85	1654.02	1305.98	1430.73	1311.91	1488.98	1367.03	1761.6	1560.69	1263.47	1140.73	1635.09	1728.73	1653.49	1777.87	2172.98	1676.18	1240.58	1758.55	1538.6	1537.93	1797.14	1811.45
8.04861	2170.42	2205.54	1695.09	1392.84	1582.97	1385.85	1502.84	969.909	1766.59	1137.77	1664.54	1302.92	1438.23	1286.54	1480.12	1370.71	1772.47	1568.39	1266.26	1144.81	1633.52	1712.82	1661.4	1779.22	2167.68	1696.02	1233.71	1772.23	1537.06	1518.39	1802.31	1818.28
8.05556	2176.29	2213.56	1711.27	1393.39	1587.91	1375.05	1491.5	950.042	1770.31	1149.1	1670.1	1322.34	1440.29	1273.93	1496.03	1359.43	1778.18	1574.1	1268.88	1143.9	1630.54	1683.38	1668.09	1784.37	2169.92	1690.98	1237.65	1776.11	1545.36	1494.62	1806.02	1821.1
8.0625	2161.74	2228.09	1704.01	1391.85	1588.5	1365.03	1478.95	952.352	1768.57	1155.35	1664.12	1324.23	1450.07	1268.36	1496.21	1368.02	1791.33	1599.28	1281.53	1146.26	1641.15	1678.84	1674.19	1783.1	2190.73	1714.06	1238.44	1774.58	1544.5	1490.32	1816.5	1827.48
8.06944	2183.38	2232.92	1736.22	1399.9	1588.65	1357.06	1460.33	954.335	1781.97	1164.39	1662.75	1320.82	1445.47	1262.47	1495.83	1361.59	1793.98	1599.69	1292.45	1147.69	1642.34	1656.75	1675.2	1780.91	2194.47	1710.19	1243.1	1784.25	1533.71	1482.88	1832.55	1823.7
8.07639	2193.7	2240.78	1733.09	1396.4	1605.45	1355.2	1463.46	941.534	1784.79	1176.6	1681.15	1329.84	1446.73	1244.61	1494.26	1362.83	1795.7	1621.14	1299.8	1157.89	1661.34	1647.21	1685.99	1776.59	2206.13	1727.27	1247.16	1785.12	1555.75	1458.09	1822.3	1821.16
8.08333	2188.25	2240.65	1751.81	1414.23	1591.79	1340.81	1450.64	942.445	1802.63	1185.16	1676.18	1341.57	1449.34	1227.33	1496.4	1354.98	1807.53	1626.39	1306.6	1171.28	1663.61	1628.04	1689.2	1782.85	2207.08	1729.34	1249.2	1802.38	1554.62	1463.37	1826.95	1821.26
8.09028	2193.29	2251.23	1749.15	1415.18	1596.79	1332.14	1443.69	931.278	1808.35	1183.38	1681.33	1350.2	1451.81	1234.09	1504.9	1358.78	1816.4	1646.42	1314.25	1162.19	1661.88	1600.54	1703.34	1771.98	2213.05	1732.89	1267.23	1800.79	1553.44	1446.56	1828.15	1828.77
8.09722	2217.71	2242.21	1774.72	1426.72	1608.67	1320.12	1441.24	920.248	1816.4	1189.9	1673.5	1356.69	1456.18	1216.55	1498.97	1349.8	1818.76	1665.47	1325.06	1190.13	1660.23	1594.35	1707.59	1772.28	2237.52	1760.95	1263.54	1801.19	1555.45	1425.84	1843.56	1823.38
8.10417	2201.24	2249.66	1784.32	1422.6	1601.53	1323.4	1440.13	918.999	1820.16	1209.1	1665.32	1373.11	1458.07	1207.87	1504.1	1363.02	1819.46	1665.16	1337.31	1184.47	1663.35	1586.15	1700.23	1770.02	2233.47	1760.85	1275.47	1815.55	1559.91	1425.12	1839.83	1818.87
8.11111	2215.94	2259.24	1792.72	1439.09	1602.14	1316.42	1436.75	919.918	1834.88	1213.97	1680.02	1376.67	1460.46	1211.89	1503.11	1347.85	1845.1	1693.21	1358.06	1190.51	1667.58	1571.28	1714.61	1774.2	2251.59	1768.2	1283.03	1821.39	1551.07	1410.84	1850.27	1818.37
8.11806	2235.87	2267.02	1797.82	1437.75	1617.26	1311.61	1429.41	905.622	1835.67	1219.86	1674.11	1393.6	1464.02	1199.01	1507.55	1346.29	1828.93	1705.89	1348.8	1203.89	1661.46	1559.07	1722.93	1770.15	2249.22	1787.06	1292.94	1825.24	1558.81	1399.76	1852.87	1821.28
8.125	2224.55	2275.07	1807.46	1452.61	1611.43	1310.03	1417.85	898.691	1840.37	1238.08	1669.53	1403.66	1466.06	1193.78	1501.73	1346.65	1847.15	1717.85	1366.3	1209.54	1675.22	1547.62	1729.82	1784.66	2246.91	1793.37	1302.75	1827.96	1567.12	1393.71	1856.06	1823.28
8.13194	2230.49	2274.38	1824.86	1464.76	1621.32	1294.49	1421.69	901.56	1853.5	1246.01	1678.03	1412.05	1467.47	1182.96	1506.01	1344.74	1847.97	1739.36	1381.99	1224.05	1676.91	1531.73	1734.16	1769.89	2254.15	1805.71	1306.57	1836.75	1567.56	1396.86	1856.06	1820.53
8.13889	2244.11	2272.92	1837.65	1459.58	1617.16	1302.44	1418.85	895.498	1856.2	1252.47	1678.2	1435.48	1474.91	1186.55	1505.99	1348.64	1864.34	1753.76	1380.66	1222.32	1690.78	1528.94	1746.79	1776.07	2263.98	1814.13	1327.31	1840.84	1572.5	1382.76	1863.92	1816.79
8.14583	2249.5	2278.56	1848.1	1486.18	1612.29	1295.34	1425.03	889.537	1853.43	1260.77	1670.75	1452.76	1471.67	1181.27	1513.35	1342.52	1871.18	1770.47	1398.96	1237.42	1684.96	1515.09	1754.25	1768.85	2272.58	1832.61	1337.66	1840.14	1577.97	1387.56	1865.01	1819.48
8.15278	2255.83	2278.8	1869.35	1492.09	1633.24	1305.75	1418.79	876.013	1873.13	1271.5	1661.73	1450.34	1476.25	1177	1516.37	1350.26	1866.84	1787.36	1410.85	1252.64	1697.46	1514.87	1749.5	1773.89	2267.18	1842.18	1348.94	1851.09	1578.95	1380.44	1874.96	1828.07
8.15972	2253.03	2280.42	1876.87	1497.26	1628.38	1293.77	1426.55	868.443	1873.91	1277.75	1658.07	1476.2	1470.74	1172.91	1515.21	1341.33	1874.19	1800.46	1427.67	1264.26	1696.94	1511.82	1761	1767.28	2287.74	1872.57	1369.08	1849.78	1583.66	1376.6	1874.26	1831.62
8.16667	2257.63	2289.76	1899.98	1518.06	1627.67	1308.18	1433.15	864.23	1884.89	1289.96	1648.56	1494.59	1483.58	1175.36	1511.67	1352.94	1885.67	1814.64	1435.56	1277.48	1685.64	1497.16	1766.56	1759.45	2306.51	1868.01	1376.68	1865.35	1583.81	1374.5	1873.72	1824.2
8.17361	2258.87	2293.98	1912.6	1519.56	1635.05	1292.15	1439.5	862.291	1879.37	1299.43	1644.05	1494.48	1473.88	1174.8	1518.68	1337.65	1889.64	1830.7	1447.01	1286.92	1697.19	1496.98	1775.08	1770.25	2304.44	1872.3	1389.98	1873.12	1604.04	1383.39	1891.31	1821.29
8.18056	2267.99	2303.95	1919.66	1541.31	1638.8	1293.85	1436.91	859.771	1890.3	1307.83	1640.31	1514.54	1478.93	1169.69	1505.09	1337.75	1889.29	1840.05	1466.72	1299.37	1709.04	1491.3	1780.03	1758.78	2309.81	1889.26	1405.57	1860.46	1591.6	1371.39	1900.76	1827.28
8.1875	2280.11	2308.61	1936.37	1568.64	1636.46	1296.32	1445.55	859.008	1900.12	1327.66	1630.06	1537.66	1496.93	1165.94	1526.17	1335.35	1908.3	1864.74	1470.92	1308.04	1705.71	1499.49	1781.68	1763.41	2321.68	1898.02	1425.95	1870.04	1593.01	1382.29	1890.63	1831.87
8.19444	2266.69	2316.61	1948.5	1574.13	1641.27	1300.12	1453.31	838.593	1909.36	1326.2	1629.6	1545.22	1487.05	1174.2	1518.05	1342.6	1903.3	1878.47	1486.37	1325.44	1714.56	1497.32	1797.7	1759.35	2315.45	1917.55	1427.33	1887.2	1590.5	1381.13	1888.62	1828.06
8.20139	2272.84	2317.21	1967.85	1578.09	1648.31	1311.53	1450.06	841.216	1895.73	1333.9	1621.43	1573.73	1493.76	1169.57	1517.5	1334.92	1922.63	1888.56	1497.68	1328.27	1705.7	1483.55	1797.96	1758.23	2339.45	1929.58	1449.68	1877.15	1602.84	1372.61	1909.56	1824.71
8.20833	2286.68	2318.1	1973.48	1592.55	1638.51	1310	1469.71	838.253	1909.95	1336.23	1615.96	1583.39	1492.98	1181.61	1515.81	1327.32	1919.54	1907.77	1513.3	1353.96	1708.06	1490.26	1797.32	1756.01	2336.99	1934.79	1453.2	1884.71	1608.88	1391.87	1915.45	1821.25
8.21528	2295.36	2308.98	1993.87	1620.75	1646.93	1321.75	1475.53	829.578	1915.9	1358.01	1595.93	1607.47	1495.63	1191.1	1511.49	1322.35	1925.62	1920.22	1520.07	1346.52	1714.26	1481.53	1797.68	1757.87	2337.01	1948.95	1482.17	1895.38	1618.85	1387.84	1906.05	1821.67
8.22222	2277.36	2310.97	2002.64	1624.65	1642.25	1321.14	1479.7	827.897	1915.61	1360.23	1597.77	1629.45	1491.3	1176.01	1519.59	1328.75	1922.61	1928.72	1533.68	1368.11	1717.4	1494.03	1808.11	1747.4	2354.85	1950.83	1498.64	1892.94	1607.11	1390.23	1917.38	1821.39
8.22917	2288.34	2318.99	2011.68	1651.24	1637.96	1327.14	1500.69	821.684	1919.25	1369.65	1589.08	1643.72	1491.6	1195.03	1528.15	1327.54	1910.53	1945.79	1534.34	1391.2	1722.97	1480.95	1806	1764.08	2349.15	1977.15	1521.36	1889.81	1612.67	1394.61	1936.66	1812.38
8.23611	2306.86	2337.19	2038.38	1663.32	1657.22	1331.92	1512.73	813.724	1935.7	1385.33	1574.38	1669.41	1492.17	1195.22	1527.09	1322.09	1921.32	1961.19	1551.21	1399.62	1725.41	1492.04	1812.04	1760.44	2345.88	1986.8	1535.59	1909.56	1627.11	1404.71	1948.75	1827.15
8.24306	2301.14	2322.12	2033.06	1684.12	1642	1349.67	1516.21	809.351	1929.61	1386.94	1562.32	1677.76	1498.13	1202.51	1519.48	1324.42	1921.34	1981.88	1565.12	1413.54	1722.51	1492.61	1814.48	1753.81	2367.39	2000.78	1551.49	1894.76	1623.57	1414.64	1974.62	1834.92
8.25	2289.7	2339.18	2045.45	1694.37	1649.38	1355.92	1543.63	804.384	1935.98	1383.72	1545.51	1704.66	1494.48	1211.13	1519.62	1320.31	1935.92	1980.78	1573.64	1430.52	1738.17	1503.28	1812.86	1756.57	2355.8	1999.12	1564.76	1897.78	1615.11	1425.92	1993.37	1819.35
8.25694	2298.86	2325.61	2060.43	1707.56	1656.95	1368.27	1544.9	804.432	1924.98	1405.39	1528.33	1717.11	1506.62	1211.5	1519.13	1322.87	1922.62	1992.17	1595.39	1443.84	1729.72	1503.41	1830.71	1747.55	2358.86	2019.85	1587.6	1900	1627.79	1439.83	1981.68	1820
8.26389	2312.9	2328.91	2064.59	1726.67	1660.61	1373.4	1560.26	785.615	1953.74	1409.18	1517.98	1740.11	1493.99	1221.38	1522.89	1316.99	1944.13	2006.68	1599.56	1459.75	1722.96	1508.8	1828.51	1748.08	2380.7	2029.78	1596.64	1902.03	1622.88	1435.63	1990.22	1819.33
8.27083	2312.29	2334.78	2083.4	1738.48	1637.27	1397.15	1575.46	793.686	1933.51	1416.04	1499.22	1759.48	1498.69	1230.11	1514.7	1322.01	1935.78	2019.9	1612.87	1477.31	1735.03	1518.32	1827.1	1749.12	2373.33	2034.01	1622.02	1902.62	1625.04	1460.04	1995.58	1820.59
8.27778	2292.48	2331.27	2100.87	1767.96	1652.63	1397.71	1605.48	781.309	1961.42	1414.96	1478.7	1786.9	1495.4	1247.04	1519.52	1321.39	1935.43	2020.28	1624.3	1477.58	1742.73	1526.06	1825.06	1745.73	2376.76	2033.72	1647.37	1902.75	1623.8	1471.08	1992.75	1810.07
8.28472	2301.4	2328.6	2100.79	1776.32	1655.55	1418.84	1605.96	775.109	1943.98	1427.96	1462.95	1796.96	1499.04	1252.8	1506.8	1308.53	1938.99	2031.71	1630.48	1495.62	1729.75	1527.62	1823.51	1748.23	2363.98	2042.32	1657.42	1913.6	1629.21	1483.08	1989.35	1824.86
8.29167	2313.86	2315.17	2102.99	1781.99	1650.48	1424.54	1621.15	772.498	1951.92	1431.88	1444.59	1825.52	1496.98	1270.9	1509.62	1312.56	1932.17	2042.08	1640.37	1498.03	1738.42	1551.47	1834.29	1742.73	2371.12	2062.44	1680.15	1906.06	1641.74	1496.55	2002.11	1814.72
8.29861	2298.71	2318.71	2110.86	1811.37	1654.33	1437.2	1643.82	763.803	1950.05	1431.48	1435.31	1833.44	1488.51	1280.35	1522.43	1310.17	1938.53	2041.68	1649.8	1525	1730.34	1545.57	1847.13	1738.22	2386.37	2060.65	1698.46	1913.03	1623.43	1514.28	1983.44	1819.67
8.30556	2298.06	2316.16	2126.29	1830.43	1650.98	1466.06	1664.09	761.375	1948.22	1434.84	1413.34	1863.47	1502.19	1293.48	1509.65	1301.21	1935.48	2035.54	1662.26	1533.46	1736.71	1561.13	1836.36	1729.57	2372.85	2075.43	1714.1	1905.75	1639.09	1534.48	2002.62	1812.09
8.3125	2297.91	2316.9	2130.16	1853.11	1649.47	1466.28	1701.78	757.793	1945.33	1441.31	1387.88	1871.21	1487.49	1295.83	1511.78	1300.12	1927.96	2050.85	1664.79	1555.07	1730.43	1570.1	1831.81	1725.65	2379.51	2074.71	1737.38	1904.81	1647.87	1538.51	1991.94	1811.11
8.31944	2294.34	2312.17	2144.87	1860.43	1648.28	1484.26	1714	745.275	1950.2	1443.24	1354.08	1881.18	1504.31	1322.74	1513.07	1302.43	1924.66	2046.62	1686.05	1561.24	1742.57	1578.71	1848.09	1728.56	2363.28	2090.3	1745.33	1911	1630.49	1559.07	1998.8	1807.63
8.32639	2297.28	2295.44	2151.74	1882.05	1654.54	1500.36	1721.92	736.649	1953.42	1454.42	1332.81	1903.64	1489.23	1324.68	1518.42	1293.79	1927.78	2058.83	1683.03	1572.99	1734.94	1600	1838.08	1721.42	2366.41	2089.85	1764.92	1904.64	1638.08	1572.33	1998.28	1811.56
8.33333	2302.31	2300.99	2143.16	1894.98	1655.42	1523.99	1751.73	741.063	1947.82	1461.51	1303.67	1920.15	1488.62	1337.47	1513.16	1289.28	1931	2063.19	1679.35	1584.9	1735.27	1607.12	1844.16	1724.14	2378.84	2086.06	1771.62	1915.4	1632.25	1590.81	1987.65	1807.19
8.34028	2291.57	2300.2	2155.05	1907.45	1645.03	1533.29	1774.68	735.753	1956.84	1459.25	1275.29	1928.33	1490.95	1353.68	1501.66	1296.45	1925.95	2067.72	1693.15	1600.2	1734.47	1619.33	1840.13	1727.48	2371.22	2084.17	1793.57	1910.07	1638.59	1601.76	2003.22	1809.56
8.34722	2292.59	2290.49	2159.22	1917.21	1652.15	1551.66	1780.07	733.466	1946.84	1451.08	1256.44	1952.17	1491.22	1367.29	1502.16	1285.74	1932.54	2076.09	1703.94	1612.87	1742.25	1643.21	1837.23	1718.24	2369.38	2098.41	1810.54	1902.95	1643.33	1622.97	1989.56	1820.6
8.35417	2281.25	2279.31	2162.02	1934.17	1642.46	1581.79	1817.21	724.656	1943.36	1457.97	1230.65	1973.74	1482.81	1383.33	1505.74	1285.6	1913.14	2065.17	1707.85	1612.52	1743.77	1652.9	1842.41	1719.04	2383.26	2103.99	1820.41	1894.55	1635.77	1646.23	1993.1	1806.03
8.36111	2295.64	2282.64	2153.19	1958.29	1634.84	1593.04	1832.61	725.271	1948.65	1461.35	1196.44	1985.64	1484.35	1399.88	1495.8	1291.25	1914.16	2054.15	1709.06	1620.48	1733.4	1658.39	1842.52	1727.34	2376.41	2109.84	1839.49	1907.08	1640.62	1661.12	1989.27	1802.22
8.36806	2291.06	2274.39	2174.41	1952.91	1642.66	1607.69	1847.94	714.873	1951.93	1459.67	1181.58	1997.15	1480.52	1418.28	1486.89	1275.28	1901.77	2064.27	1727.68	1630.94	1734.2	1683.24	1831.41	1714.36	2375.72	2104.34	1846.15	1893.98	1644.35	1681.36	1998.5	1805.7
8.375	2277.82	2267.8	2160.73	1983.68	1640.85	1623.59	1887.33	703.718	1941.45	1457.04	1145.55	2013.24	1480.05	1431.84	1501.49	1277.35	1910.3	2055.29	1714.01	1644.83	1738.55	1698.5	1839.69	1710.77	2371.01	2103.16	1865.99	1895.99	1637.64	1702.67	1999.23	1808.05
8.38194	2271.54	2262.67	2158.12	1987.83	1634.92	1636.9	1893.98	703.41	1947.57	1463.2	1130.42	2016.36	1479.04	1450.74	1494.96	1281.13	1899.76	2060.13	1729.9	1654.13	1738.17	1719.97	1837.45	1719.85	2370.37	2116.61	1881.91	1895.56	1642.48	1726.03	1985.36	1803.46
8.38889	2266.4	2244.81	2169.74	1990.49	1639.45	1660.19	1920.43	697.03	1943.02	1462.72	1096.7	2035.47	1478.17	1460.36	1490.72	1277.85	1887.8	2046.76	1731.98	1665.21	1734.39	1720.83	1835.18	1716.08	2364.42	2112.64	1886.88	1889.2	1635.93	1743.65	1993.94	1807.59
8.39583	2264.31	2251.99	2158.69	2018.21	1630.63	1684.7	1950.17	693.758	1945.1	1460.67	1076.9	2036.64	1476.69	1470.44	1488.36	1278.82	1910.31	2046.03	1727.41	1669.81	1735.31	1750.54	1826.69	1693.2	2359.19	2108.82	1905.04	1887.02	1638.36	1765.7	1986.02	1806.76
8.40278	2261.95	2241.26	2170.26	2023.45	1633.49	1685.08	1966.08	686.68	1937.85	1457.71	1059.1	2046	1476.24	1494.46	1479.04	1273.52	1889.24	2055.79	1730.65	1680.12	1736.58	1750.71	1824.7	1700.83	2355.11	2108.69	1910.67	1882.7	1634.47	1782.5	1974.05	1807.56
8.40972	2255.3	2221.7	2168.19	2036.72	1635.24	1712.71	1988.51	683.909	1943.45	1457.07	1030.8	2056.27	1476.95	1508.13	1473.61	1267.2	1878.09	2026.79	1739.97	1672.1	1730.62	1779.51	1829.2	1690.7	2347.14	2099.44	1912.45	1891.02	1634.28	1807.79	1976.76	1796.04
8.41667	2246.92	2216.22	2167.43	2056.77	1630.65	1732.7	2020.57	672.949	1926.43	1466.03	1003.4	2074.41	1476.81	1527.15	1482.68	1271.03	1877.92	2016.75	1739.32	1687.05	1725.5	1801.17	1833.94	1688.48	2343.95	2106.81	1933.76	1888.65	1633.42	1826.33	1976.55	1792.5
8.42361	2247.99	2213.32	2152.02	2065.32	1627.5	1741.87	2040.47	677.582	1930.13	1446.53	985.81	2074.69	1480.04	1551.39	1478.16	1269.53	1875.48	2017.16	1735.17	1693.08	1726.53	1806.18	1823.54	1687.94	2342.26	2102.48	1939.14	1879.15	1632.16	1844.19	1967.21	1800.21
8.43056	2229.69	2198.76	2151.69	2064.06	1621.97	1772.31	2051.19	667.79	1922.78	1451.38	964.479	2078.03	1472.22	1568.79	1472.98	1261.41	1865.35	2006.46	1739.84	1691.18	1717.69	1823.23	1817.65	1701.5	2333.26	2105.65	1947.52	1876.46	1629.29	1867.64	1975.22	1799.13
8.4375	2224.95	2187.77	2160.24	2077.47	1612.18	1796.95	2081.5	670.391	1920.77	1439.16	949.602	2083.25	1482.12	1582.48	1468.22	1262.88	1853.3	2004.31	1732.22	1696.97	1726.88	1855.56	1819.44	1685.21	2335	2090.64	1945.34	1870.05	1626.67	1886.05	1953.6	1797.86
8.44444	2216.41	2185.08	2159.99	2082.87	1617.21	1815.71	2098.77	663.033	1924.01	1432.14	922.848	2086.26	1460.44	1595.97	1459.59	1265.95	1852.53	1988.42	1728.98	1708.82	1722.39	1868.27	1811.59	1689.02	2321.1	2095.61	1965.65	1878.26	1631.06	1904.44	1955.89	1787.97
8.45139	2214.22	2166.12	2151.35	2088.11	1607.24	1826.21	2110.63	649.101	1916.86	1437.15	904.177	2105.97	1462.74	1623.29	1457.61	1263.71	1853.95	1986.89	1727.88	1719.15	1718.39	1877.61	1822.99	1688.4	2325.99	2084.64	1970.32	1867.71	1621.51	1930.04	1955.67	1788.75
8.45833	2199.32	2155.73	2136.45	2089.46	1606.91	1836.43	2143.48	645.441	1906.31	1437.35	886.651	2110.59	1460.07	1635.3	1465.61	1267.07	1838.45	1972.46	1730.23	1710.57	1714.02	1884.84	1814.32	1687.76	2327.23	2084.94	1956.32	1858.08	1631.15	1948.43	1950.91	1789.09
8.46528	2194.38	2140.65	2137.74	2101.35	1604.08	1848.63	2159.89	648.949	1907.17	1432.22	864.358	2096.97	1456.99	1641.2	1457.53	1252.08	1834.66	1951.17	1710.53	1710.42	1723.24	1899.49	1815.86	1685.42	2314.77	2093.55	1978.32	1859.06	1622.84	1974.3	1941.56	1793.07
8.47222	2193.86	2128.04	2121.83	2101.82	1613.38	1875.25	2174.72	632.566	1903.24	1421.73	843.898	2098.68	1451.52	1659.92	1464.06	1246.48	1826.15	1938.39	1716.9	1714.85	1712.21	1926.14	1814.16	1683.67	2306.85	2085.64	1958.7	1856.08	1613.06	1988.64	1936.29	1794.68
8.47917	2178.92	2115.67	2124.98	2108.85	1601.52	1898.49	2192.33	638.488	1894.81	1413.83	830.034	2104.52	1456.4	1677.88	1454.52	1246.3	1820.45	1914.96	1722.7	1707.64	1704.26	1938.94	1798.74	1667.78	2306.6	2068.93	1969.96	1849.67	1615.49	2004.51	1922.68	1795.01
8.48611	2172.33	2111.03	2118.54	2111.67	1601.17	1897.12	2208.41	630.359	1893.69	1411.2	810.387	2100.73	1457.04	1697.46	1450.69	1249.18	1822.93	1914.38	1717.69	1718.86	1707.54	1962.8	1798.74	1667.81	2305.36	2059.05	1972.54	1850.41	1605.23	2023.23	1919.6	1780.53
8.49306	2164.7	2086.9	2115.15	2102.4	1596.22	1919.29	2229.61	626.33	1888.06	1402.43	790.199	2103.25	1443.31	1714.26	1445.21	1238.09	1815.66	1893.91	1702.24	1704.52	1703.73	1980.81	1804.24	1672.99	2297.62	2049.78	1960.24	1844.67	1609.69	2038.2	1914.9	1781.82
8.5	2159.5	2091.47	2097.5	2120.22	1599.2	1941.77	2238.09	626.298	1872.72	1397.54	777.712	2102.59	1454.23	1720.41	1453.48	1245.15	1800.18	1872.22	1704.8	1699.97	1708.7	1997.33	1796.24	1663.52	2290.54	2043.39	1966.05	1841.75	1608.01	2062.61	1910.13	1785.94
8.50694	2142.97	2079.06	2101.74	2114.12	1588.82	1935.36	2251.28	617.89	1873.32	1395.37	754.826	2090.98	1440.39	1747.46	1441.61	1245.83	1792.41	1860.86	1702.22	1703.74	1695.92	2000.66	1784.36	1662.88	2279.81	2033.93	1969.82	1829.95	1603.43	2078.89	1891.5	1785.7
8.51389	2142.63	2068.52	2084.33	2110.43	1592.86	1960.36	2266.74	618.248	1862.53	1385.52	740.948	2099.69	1433.45	1756.28	1432.13	1232.92	1793.21	1840.57	1689.14	1705.36	1692.56	2007.42	1778	1661.58	2293.21	2027.84	1961.56	1824.45	1607.47	2100.63	1884.35	1786.75
8.52083	2138.06	2038.54	2073.26	2110.94	1586.66	1966	2278.72	613.049	1868.49	1378.88	712.485	2090.49	1441.45	1760.34	1436.84	1230.85	1776.42	1828.23	1674.59	1691.59	1691.25	2027.06	1784.06	1657.02	2266.37	2011.12	1962.47	1824.77	1599.04	2110.99	1877.54	1776.16
8.52778	2118.51	2038.39	2067.99	2111.11	1586.5	1994.3	2287.26	609.704	1861.52	1378.11	701.638	2076.69	1433.47	1774.73	1425.75	1231.05	1777.94	1794.7	1676.05	1686.12	1693.58	2032.78	1774.57	1657.03	2257.53	2017.48	1967.37	1814.07	1602.32	2129.86	1872.46	1772.58
8.53472	2117.62	2019.54	2055.69	2102.85	1579.61	2008.76	2301.2	602.318	1847.32	1366.18	684.952	2073.67	1432.96	1783.89	1432.21	1231.74	1762.61	1780.62	1667.55	1684.53	1696.82	2052.67	1770.71	1658.24	2255.62	2007.5	1960.2	1805.01	1591.98	2149.91	1855.35	1782.15
8.54167	2095.84	2005.02	2041.35	2108.05	1572.53	2007.44	2314.48	597.618	1855.91	1355.62	675.644	2063.85	1427.97	1805.79	1425.84	1224.5	1761.93	1757.42	1668.1	1690.77	1688.34	2057.73	1769.26	1658.9	2246.13	1990.81	1942.35	1793.68	1582.73	2159.57	1859.66	1790.32
8.54861	2087.93	2009.45	2036.69	2097.3	1568.61	2015.48	2329.41	597.465	1850.51	1350.81	656.631	2061.23	1420.95	1805.56	1415.2	1235.87	1747.03	1752.03	1658.3	1678.71	1682.82	2069.83	1768.18	1651.07	2227.95	1982.72	1939.45	1809.93	1590.77	2170	1843.97	1779.84
8.55556	2077.96	1973.67	2016.41	2085.94	1564.76	2026.04	2345.86	593.195	1838.08	1347.61	630.674	2059.98	1434.78	1826.85	1419.69	1218.42	1746.42	1727.28	1654.13	1667.96	1675.19	2081.01	1768.4	1638.09	2230.8	1958.82	1936.62	1797	1582.22	2180.52	1834.14	1776.48
8.5625	2054.03	1965.04	2011.45	2084.72	1575.44	2037.25	2337.59	582.256	1826	1337.52	628.903	2047.57	1420.48	1827.99	1414.29	1229.02	1736.49	1708.76	1648.02	1665.08	1679.54	2085.64	1750.68	1643.18	2229.76	1960.77	1932.93	1791.74	1580.36	2197.59	1835.09	1780.62
8.56944	2056.42	1950.78	2014.42	2083.52	1560.07	2033.71	2346.32	578.498	1836.31	1323.72	617.061	2039.74	1420.75	1844.21	1415.31	1222.98	1731.76	1679.15	1632.46	1652.54	1672.6	2095.25	1752.43	1636.83	2228.47	1937.32	1931.51	1783.62	1579.22	2201.87	1824.52	1789.05
8.57639	2041.32	1934.62	1994.2	2075.66	1566.94	2053.42	2361.44	575.943	1831.68	1314.95	608.867	2029.56	1426.36	1847.22	1408.22	1209.21	1716.09	1668.21	1606.89	1645.93	1675.29	2100.73	1751.39	1639.79	2223.72	1937.6	1909.2	1786.81	1574.49	2200.08	1815.06	1775.98
8.58333	2027.48	1921.72	1985.54	2075.49	1560.06	2047.01	2357.32	569.174	1818.6	1310.89	590.215	2019.17	1415.21	1863.91	1404.31	1215.65	1713.3	1647.91	1616.63	1647.16	1672.92	2112.18	1744.22	1633.08	2221.34	1917.04	1898.66	1789.27	1578.72	2225.98	1816.52	1778.39
8.59028	2017.08	1896.49	1978.3	2066.37	1568.96	2051.41	2351.47	566.011	1817.65	1302.81	587.653	1994.23	1417.2	1875.94	1398.75	1212.04	1707.63	1616.29	1604.94	1629.38	1663.93	2118.01	1748.54	1631.51	2213.17	1906.49	1884.88	1772.12	1567.72	2231.6	1790.21	1774.84
8.59722	1992.15	1882.58	1955.89	2049.71	1549.16	2063.95	2362.56	564.326	1824.52	1300.61	575.142	2001.49	1415.58	1869.44	1391.78	1211.14	1692.47	1607.95	1598.1	1625.62	1668.29	2111.35	1729.45	1622.66	2196.93	1905.47	1873.57	1777.66	1561.38	2235.83	1800.86	1785.5
8.60417	1982.03	1873.25	1944.45	2049.73	1556.32	2061.14	2372.72	557.058	1801.23	1294.38	571.96	1989.04	1418.01	1876.81	1388.58	1213.4	1686.48	1577.56	1586.11	1624.68	1658.1	2119.07	1729.96	1624.86	2184.97	1887.66	1863.98	1774.29	1559.22	2246.14	1799.04	1785.04
8.61111	1979.91	1858.98	1933.72	2032.54	1543.77	2061.78	2369.99	554.617	1808.44	1286.39	559.176	1966.32	1417.72	1884.24	1389.98	1203.82	1687.76	1559.05	1569.9	1607.43	1649.35	2116.68	1734.51	1633.41	2182.01	1873.8	1852.69	1773.59	1558.21	2246.39	1782.79	1773.07
8.61806	1965.48	1843.61	1925.72	2022.51	1546.66	2067.61	2363.82	552.245	1789.54	1270	550.957	1961.24	1418.48	1879.15	1377.1	1215.61	1673.92	1536.76	1563.19	1592.7	1662.64	2118.06	1718.13	1620.05	2188.12	1867.33	1847.83	1763.89	1561.61	2250.86	1777.46	1784.94
8.625	1940.8	1829.12	1904.53	2015.54	1542.89	2067.88	2356.89	553.406	1783.13	1274.27	544.3	1940.52	1406.35	1884.24	1373.22	1205.01	1663.09	1520.39	1554.82	1583.76	1659.12	2117.42	1718.82	1607.85	2181.86	1849.99	1823.78	1761.89	1557.11	2256.54	1764.77	1767.18
8.63194	1942.48	1814.25	1908.34	1998.43	1545.02	2063.7	2366.09	546.636	1800.79	1262.17	532.767	1930.66	1407.99	1897.32	1370.64	1201.73	1664.92	1493.55	1543.3	1584.48	1650.15	2112.39	1711.55	1611.93	2175.73	1842.18	1818.64	1766.07	1545.15	2264.99	1766.62	1771.68
8.63889	1937.92	1803.12	1891.19	1983.51	1543	2073.53	2346.55	537.463	1784.9	1257.15	525.853	1919.85	1403	1890.13	1370.52	1201.23	1655.36	1479.61	1526.3	1569.03	1652.76	2116.05	1703.07	1608.06	2167.54	1850.64	1802.96	1748.29	1541.41	2256.21	1750.43	1775.29
8.64583	1917.29	1780.54	1889.31	1985.42	1545.05	2066.28	2354.24	532.536	1785.98	1250.88	519.09	1908.99	1403.45	1889.13	1358.56	1192.07	1646.11	1463.69	1524.82	1554.82	1650.93	2100.15	1712.18	1606.08	2143.67	1820.86	1783.4	1743.44	1544.48	2273.54	1752.83	1782.77
8.65278	1891.5	1746.7	1876.47	1975.63	1537.51	2066.43	2344.85	531.739	1783.26	1241.22	509.623	1885.36	1393.43	1881.76	1366.81	1190.01	1637.14	1436.76	1509.97	1548.06	1647.15	2105.4	1698.17	1598.29	2156.61	1812.93	1777.88	1746.15	1539.77	2256.63	1754.96	1769.69
8.65972	1884.7	1744.75	1857.66	1950.46	1539.26	2048.36	2336.85	528.423	1767.46	1228.36	506.651	1875.59	1402.41	1893.07	1357.86	1189.55	1631.27	1418.15	1500.19	1533.22	1644.82	2092.41	1695.96	1606.17	2151.7	1805.93	1770.49	1746.79	1541.17	2259.86	1739.78	1775.43
8.66667	1865.6	1738.92	1853.06	1930.5	1533.92	2057.36	2332.53	519.522	1764.43	1227.21	495.914	1852.89	1393.06	1886.52	1351.51	1189.51	1630.4	1400.96	1484.92	1522.73	1649.86	2085.11	1698.99	1598.26	2149.9	1786.77	1740.68	1744.27	1535.49	2261.64	1746.4	1776.84
8.67361	1850.8	1716.21	1836.4	1933.24	1538.44	2064.43	2325.21	514.75	1768.39	1227.37	486.979	1838.19	1403.05	1887.86	1343.51	1197.99	1622.5	1379.6	1482.93	1509.72	1643.6	2081.7	1686.9	1603.74	2145.97	1772.21	1733.31	1738.74	1529.99	2262.95	1728.82	1765.7
8.68056	1849.85	1708.78	1818.43	1909.54	1535.05	2047	2315.13	513.98	1759.81	1206.28	478.228	1823.91	1392.84	1887.86	1341.19	1187.57	1611.68	1351.22	1457.35	1507.4	1644.84	2079.77	1682.73	1592	2136.71	1760.98	1721.5	1721.48	1526.78	2238.52	1726.13	1777.68
8.6875	1826.98	1694.16	1803.24	1903.04	1535.31	2042.83	2310.61	510.242	1749.87	1214.91	472.063	1817.84	1395.9	1891.51	1329.19	1189.68	1605.34	1342.74	1454.7	1503.75	1643.52	2055.67	1681.06	1597.84	2139.99	1752.74	1714.73	1734.62	1520.4	2250.7	1739.45	1776.66
8.69444	1823.29	1678.35	1795.75	1883.19	1532.5	2039.84	2302.04	502.18	1761.15	1201.73	464.384	1789.73	1399.85	1873.57	1327.63	1190.9	1601.95	1327.4	1451.29	1476.78	1629.59	2044.95	1686.47	1594.82	2120.82	1744.23	1695.73	1727.64	1516.82	2241.72	1713.43	1774.67
8.70139	1807.44	1657.73	1782.12	1871.14	1528.26	2024.91	2284.68	509.104	1754.54	1194.15	454.952	1772.64	1387.43	1871.62	1314.34	1180.67	1591.01	1306.69	1434.62	1472.75	1636.65	2044.14	1676.3	1588.42	2133.01	1740.49	1672.69	1721.66	1521.49	2240.53	1707.43	1791.22
8.70833	1793.32	1648.04	1777.54	1852.67	1526.32	1999.87	2283.78	500.029	1753.29	1188.8	450.342	1761.88	1382.8	1872.97	1317.13	1188.79	1588.12	1286.06	1425.73	1453.09	1629.97	2021.49	1677.62	1586.32	2121.18	1719.4	1646.04	1729.87	1514.52	2223.57	1709.76	1782.04
8.71528	1769.4	1633.36	1762.07	1838.9	1531.33	1995.81	2261.45	496.203	1754.65	1182.73	442.759	1748.64	1399.58	1855.06	1303.59	1177.13	1586.79	1264.05	1401.53	1447.66	1627.7	2010.8	1671.71	1586.29	2116.5	1712.87	1635.18	1731.89	1510.21	2216.38	1710.95	1771.59
8.72222	1760.15	1611.54	1755.56	1822.44	1520.12	2005.3	2245.65	490.319	1745.07	1192.12	431.208	1735.78	1393.32	1854.42	1299.23	1185.8	1579.58	1237.12	1408.31	1436.17	1630.75	2002.28	1664.4	1580.18	2110.99	1692.52	1631.28	1718.31	1502.01	2216.89	1706.71	1780.91
8.72917	1752.36	1604.11	1737.54	1814.53	1518.88	1986.55	2242.18	495.576	1736.45	1171.44	426.509	1718.59	1389.2	1855.98	1299.23	1177.8	1573.18	1230.03	1396.22	1420.09	1623.41	1981.64	1669.65	1575.46	2101.12	1683.11	1619.44	1713.98	1512.92	2201.43	1706.1	1774.69
8.73611	1734.73	1575.42	1725.65	1802.66	1526.78	1982.85	2232.56	490.333	1751.53	1178.78	416.508	1697.21	1387.55	1848.43	1294.71	1184.92	1564.78	1211.65	1384.04	1420.77	1626.38	1973.37	1666.71	1571.32	2110.21	1671.97	1603.76	1723.28	1509.82	2199.7	1709.07	1777.18
8.74306	1721.47	1558.4	1719.39	1787	1521.81	1971.73	2208.22	480.423	1739.67	1167.22	411.27	1686.7	1384.22	1825.36	1280.79	1177.95	1554.91	1186.78	1374.9	1399.76	1632.47	1954.3	1671.04	1568.34	2101.54	1673.78	1582.24	1708.69	1506.71	2166.83	1702.63	1771.69
8.75	1704.8	1544.15	1706	1763.76	1520.31	1966.2	2189.91	481.141	1733.42	1167.83	409.688	1679.49	1384.79	1822.83	1275.82	1169.57	1559.91	1167.33	1371.19	1390.46	1627.36	1940.94	1661.66	1561.9	2088.65	1658.13	1568.64	1718.64	1497.22	2164.32	1701.65	1782.02
8.75694	1686.47	1528.93	1694.25	1755.21	1522.64	1954.69	2174.49	470.653	1749.2	1157.39	401.795	1653.51	1390.36	1805.56	1264.86	1169.24	1564.13	1154.43	1359.92	1379.78	1621.62	1909.07	1656.25	1554.79	2081.33	1645.97	1554.39	1719.69	1508.07	2153.96	1701.97	1772.83
8.76389	1668.65	1514.49	1696.62	1740.61	1506.93	1942.47	2174.79	470.815	1736.51	1152.56	394.753	1648.93	1390.96	1801.11	1265.36	1169.52	1546.25	1130.98	1347.59	1369.23	1620.75	1903.69	1651.36	1564.28	2083.06	1644	1547.81	1712.11	1500.85	2142.52	1697.53	1769.88
8.77083	1670.74	1488.02	1681.23	1730.52	1511.79	1927.39	2150.27	462.681	1729.38	1145.11	386.937	1628.88	1385.76	1785.55	1259.81	1173.9	1542.06	1130.72	1336.32	1355.18	1627.86	1879.04	1667.72	1562.67	2086.25	1632.02	1527.77	1711.79	1500.63	2122.82	1688.22	1769.96
8.77778	1661.3	1469.06	1678.41	1712.6	1524.87	1914.55	2133.48	463.863	1732.61	1142.63	379.663	1610.37	1388.3	1797.74	1247.8	1176.98	1547.51	1099.08	1327.99	1349.1	1629.69	1879.93	1658.75	1562.29	2071.63	1627.52	1523.64	1721.45	1491.91	2124.17	1697.88	1768.15
8.78472	1640.53	1459.88	1668.58	1699.04	1521.34	1880.44	2112.76	455.149	1735.74	1140.39	370.916	1594.62	1386.42	1770.59	1244.06	1164.52	1531.38	1088.97	1322.86	1344.38	1626.05	1844.52	1649.9	1554.39	2064.57	1616.38	1503.72	1706.32	1486.86	2100.75	1686.7	1777.98
8.79167	1629.85	1440.45	1666.12	1687.94	1512.82	1897.34	2109.56	456.627	1726.97	1142.39	367.353	1590.01	1390.64	1763.48	1239.6	1163.93	1520.99	1071.64	1308.65	1335.14	1621.21	1840.81	1649.73	1544.25	2071.57	1603.24	1489.49	1719.16	1497.69	2092.19	1687.08	1768.21
8.79861	1615.4	1414.32	1646.91	1658.57	1526.38	1856.79	2071.82	452.552	1736.32	1133.96	361.505	1568.5	1391.68	1759.39	1237.08	1168.7	1517.32	1057.42	1307.2	1321.28	1626.41	1811.04	1653.37	1542.13	2057.18	1597.2	1480.19	1706.36	1491.92	2077.78	1685.69	1762.74
8.80556	1611.77	1394.01	1643.84	1655.65	1513.97	1849.74	2060.62	445.552	1738.87	1129.38	357.744	1561.01	1385.96	1739.92	1223.12	1153.57	1513.51	1039.39	1295.71	1324.28	1627.69	1794.3	1650.59	1533.87	2056.26	1587.41	1467.78	1709.51	1492.89	2065.06	1685.81	1790.11
8.8125	1593.97	1382.21	1627.34	1645.45	1527.2	1841.48	2050.33	444.948	1730.8	1125.85	351.883	1553.17	1396.77	1722.53	1226.85	1157.85	1520.72	1026.43	1291.89	1310.49	1631.55	1771.41	1652.94	1539.12	2070.73	1584.71	1451.8	1716.94	1495.65	2060.63	1684.22	1773.24
8.81944	1582.7	1364.58	1632.44	1641.34	1517.87	1827.72	2023.33	443.241	1734.92	1124.86	347.357	1528.91	1383.49	1715.32	1216.37	1157.01	1512.96	1018.53	1278.18	1298.65	1634.8	1754.69	1649.75	1545.69	2060.21	1562.57	1432.06	1730.55	1486.41	2025.78	1693.36	1770.63
8.82639	1570.76	1335.33	1616.24	1614.89	1528.25	1812.29	2006.78	435.28	1726.6	1123.91	341.561	1525.78	1402.25	1702.22	1208.29	1164.04	1512.94	996.725	1279.95	1283.39	1624.8	1734.49	1657.44	1537.69	2043.23	1563.77	1428	1715.06	1494.43	2018.51	1684.74	1767.24
8.83333	1564.28	1319.39	1610.19	1599	1525.27	1798.33	1989.41	433.059	1738.09	1125.82	335.184	1512.9	1397.51	1693.51	1210.9	1155.09	1496.21	980.524	1267.74	1287.62	1629.98	1702.89	1641.15	1528.59	2050.26	1555.11	1420.38	1715.64	1486.67	2006.74	1687.85	1767.71
8.84028	1539.76	1299.22	1605.82	1585.53	1520.97	1787.8	1970.64	425.642	1742.86	1123.72	328.901	1511.05	1393.89	1675.11	1196.48	1147.74	1493.54	971.159	1268.23	1281.17	1630.54	1689.47	1653.2	1538.78	2050.33	1548.37	1414.41	1722.96	1489.09	1976.16	1675.56	1774.18
8.84722	1535.67	1277.55	1604.62	1570.43	1535.14	1769.77	1951.18	422.113	1744.61	1121.28	321.161	1500.5	1395.57	1664.06	1178.48	1144.87	1491.12	959.002	1272.64	1269.29	1626.88	1671.34	1654.73	1522.58	2041.31	1540.62	1396.17	1725.6	1483.7	1962.08	1682.73	1763.67
8.85417	1518.37	1254.06	1586.97	1564.27	1527.95	1762.89	1938.84	419.547	1741.27	1127.42	314.702	1493.16	1386.29	1650.66	1191.15	1148.37	1488.56	958.024	1260.54	1267.4	1635.04	1645.93	1648.47	1521.2	2049	1528.66	1384.05	1730.36	1476.09	1953.68	1684.95	1780.42
8.86111	1505.79	1238.87	1588.74	1564.23	1523.64	1729.09	1923.22	415.628	1748.17	1129.53	315.117	1468.6	1400.5	1635.64	1184.94	1136.62	1484.23	940.882	1255.01	1250.55	1633.95	1633.96	1660.54	1521.42	2046.37	1531.45	1371.86	1726.13	1480.65	1946.55	1687.63	1764.31
8.86806	1500.01	1205.36	1570.44	1538.81	1529.34	1729.85	1909.71	415.5	1735.86	1113.3	310.148	1460.66	1408.51	1625.84	1181.03	1146.39	1494.42	921.986	1250.16	1252.18	1639.74	1612.41	1657.8	1516.77	2043.65	1512.27	1371.6	1731.11	1477.55	1921.31	1679.11	1777.62
8.875	1484.38	1191.39	1572.32	1513.63	1541.9	1710.53	1884.42	407.891	1742.34	1131.66	306.447	1452.96	1393.69	1614.58	1175.43	1141.01	1473.5	918.675	1252.26	1240.15	1641	1581.52	1659.02	1523.13	2032.22	1504.6	1358.87	1722.28	1481.56	1901.92	1682.68	1763.98
8.88194	1469.66	1153.82	1561.32	1517.26	1533.49	1708.08	1878	402.562	1743.04	1126.44	300.444	1437.72	1398.15	1600.35	1173.69	1139.2	1464.43	914.256	1251.57	1233.37	1631.09	1565.27	1659.89	1506.74	2036.04	1500.72	1357.12	1737.27	1486.96	1892.69	1675.69	1775.33
8.88889	1455.48	1148.77	1561.62	1507.86	1540.41	1692.74	1848.69	402.653	1754.78	1117.62	298.849	1435.29	1406.23	1581.75	1161.2	1139.16	1472.62	894.795	1246.34	1228.05	1639.52	1543.84	1646.27	1505.56	2025.84	1504.98	1341.5	1740.31	1475.75	1873.65	1663.79	1780.36
8.89583	1445.69	1123.24	1556.22	1506.69	1532.6	1667.85	1839.81	396.792	1744.88	1126.63	292.313	1422.53	1407.06	1572.14	1162.07	1126.28	1474.41	890.975	1241.7	1225.04	1630.73	1531.71	1654.42	1504.57	2040.41	1487.46	1347.55	1737.36	1481.44	1857.94	1671.14	1769.62
8.90278	1423.54	1104.97	1552.52	1487.66	1539.16	1650.3	1817.4	397.221	1758.89	1123.72	289.255	1419.49	1408.95	1560.41	1149.59	1134.34	1453.83	889.083	1233.39	1228.7	1635.41	1502.28	1653.56	1501.84	2020.55	1476.63	1321.45	1750.93	1478.02	1831.48	1670.72	1763.6
8.90972	1423.63	1074.76	1548.69	1480.04	1545.39	1641.24	1802.05	397.412	1752.77	1121.14	279.745	1417.5	1396.94	1549.01	1133.08	1131.41	1463.05	883.164	1233.33	1217.96	1642.25	1484.8	1671.34	1488.01	2024.1	1476.28	1330	1739.39	1475.82	1815.89	1663.72	1768.51
8.91667	1399.33	1059.76	1542.91	1477.96	1540.19	1629.42	1796.71	390.591	1744.52	1130.56	282.489	1400.71	1405.8	1537.29	1137.16	1131.58	1458.08	870.619	1239.81	1221.42	1643.05	1452.89	1660.51	1484.39	2012.71	1472.76	1317.32	1749.76	1480.29	1797.19	1658.59	1766.22
8.92361	1384.58	1035.65	1536.62	1461.88	1547.97	1626.74	1768.66	382.929	1758.34	1135.09	274.634	1398.48	1408.89	1521.66	1132.55	1124.6	1448.92	870.443	1231.02	1215.38	1636.58	1423.45	1655.07	1487.33	2014.24	1473.31	1312.67	1741.77	1476.78	1780.05	1668.04	1768.66
8.93056	1365.15	1017.08	1539.07	1452.62	1541.74	1606.78	1758.32	376.444	1758.17	1125.66	270.193	1382.88	1407.69	1509.91	1129.73	1122.63	1440.01	852.362	1229.32	1208.43	1657.68	1410.3	1655.98	1478.53	2009.49	1461.07	1304.76	1758.97	1483.37	1781.37	1668.12	1761.98
8.9375	1347.5	1000.06	1532.82	1447.47	1542.17	1590.41	1738.99	377.7	1765.94	1130.51	265.376	1381.73	1411.94	1489.2	1118.28	1125.31	1449.32	853.936	1228.22	1203.7	1649.69	1381.99	1668.72	1472.1	2018.24	1455.69	1309.69	1755.41	1485.65	1767.15	1661.31	1767.9
8.94444	1334.34	974.707	1526.1	1433.95	1566.13	1577.19	1725.49	370.824	1753.87	1142.14	264.92	1372.38	1413.11	1488.01	1102.13	1123.15	1445.54	837.513	1230.27	1204.72	1648.72	1361.36	1670.18	1474.66	2003.99	1440.71	1302.26	1759.44	1479.97	1741.23	1654.88	1771.96
8.95139	1318.72	950.302	1517.68	1430.33	1544.67	1567.44	1717.12	368.856	1765.3	1134.89	254.439	1379.76	1418.12	1469.69	1093.53	1116.98	1450.33	840.134	1236.22	1194.55	1647.37	1350.12	1676.73	1465.53	2006.79	1441.31	1293.62	1765.05	1483.18	1730.53	1661.45	1761.31
8.95833	1288.24	931.436	1518.58	1428.93	1569.2	1560.49	1702.97	365.232	1759.56	1142	253.526	1371.58	1414.93	1459.41	1091.01	1119	1439.18	825.121	1231.47	1200.47	1658.56	1328.66	1667.98	1455.12	1994.82	1430.67	1294.73	1759.56	1477.64	1723.06	1660.44	1757.32
8.96528	1278.27	909.962	1513.17	1419.04	1560.88	1546.85	1692.29	358.546	1778.66	1144.47	253.188	1365.02	1412.2	1457.93	1098.06	1113.32	1430.33	823.572	1229.21	1197.68	1666.11	1287.86	1667.7	1453.86	1996.47	1424.79	1291.78	1761.53	1483.2	1702.18	1652.16	1758.58
8.97222	1266.8	892.014	1508.12	1405.88	1549.4	1528.31	1682.75	357.921	1768.91	1150.33	243.383	1360.11	1431.03	1447.15	1081.24	1107.27	1429.29	812.669	1236.36	1196.78	1664.04	1272.29	1668.46	1447.27	1983.47	1426.83	1289.91	1774.42	1485.29	1686.77	1663.74	1758.12
8.97917	1246.94	869.481	1503.61	1406.28	1553.96	1528.27	1668.59	348.421	1763.67	1151.79	243.307	1360.89	1422.61	1441.63	1069.42	1111.94	1419.43	809.522	1225.73	1206.82	1658.19	1251.45	1682.46	1442.53	1984.77	1418.99	1283.28	1769.28	1481.13	1684.29	1642.01	1753.74
8.98611	1229.75	847.327	1500.32	1401.81	1555.41	1516.07	1652.48	348.098	1782.16	1167.08	241.767	1350.45	1422.06	1431.46	1068.76	1113.55	1424.13	806.093	1233.19	1201.58	1657.9	1233.04	1671.9	1435.85	1971.78	1416.02	1292.47	1780.38	1482.4	1666.21	1651.08	1756.67
8.99306	1221.22	835.009	1501.33	1394.87	1560.24	1498.5	1644.84	345.053	1769.83	1156.3	237.851	1350	1423.63	1414.45	1056.7	1102.15	1422.54	793.327	1240.9	1195.24	1669.53	1203.95	1678.97	1428.9	1968.1	1412.78	1284.88	1779.43	1490.82	1656.88	1653.72	1762.76
9	1195.73	805.3	1495.33	1394.03	1556.69	1492.07	1633.24	341.525	1767.83	1173.65	232.651	1348.53	1424.52	1397.84	1057.26	1108.49	1415.73	791.483	1240.63	1202.57	1669.18	1189.45	1679.03	1425.04	1971.79	1401.72	1277.09	1775.05	1488.41	1646.71	1653.45	1747.58
9.00694	1181.76	789.755	1487.55	1385.6	1564.42	1475.05	1624.41	337.595	1794.84	1172.83	226.457	1340.84	1425.26	1397.29	1046.21	1099.58	1411.83	791.982	1242.03	1202.94	1672.35	1169.21	1676.34	1420.16	1955.18	1392.37	1291.14	1786.07	1493.12	1626.88	1643.12	1750.75
9.01389	1166.38	770.359	1493.42	1377.79	1568.5	1465.01	1610.26	336.288	1787.99	1172.36	221.688	1341.53	1423.62	1382.05	1040.32	1103.28	1400.1	779.522	1252.79	1200.59	1667.66	1145.25	1680.91	1409.53	1944.35	1384.51	1285.39	1777.89	1482.51	1617.86	1650.96	1750.01
9.02083	1153.59	736.736	1484.46	1379.59	1566.03	1465.27	1607.65	324.386	1784.49	1186.82	222.765	1335.73	1435.97	1374.78	1028.77	1092.57	1400.41	778.287	1251.72	1211.77	1672.98	1124.9	1680.35	1408.43	1943.76	1382.36	1292.43	1797.63	1487.37	1602.41	1646.86	1753.34
9.02778	1125.12	722.324	1482.07	1380.31	1576.88	1455.43	1598.83	327.185	1789.15	1186.17	218.359	1336.96	1431.93	1369.07	1020.04	1097.14	1396.51	774.703	1264.87	1204.33	1682	1105.94	1690.15	1398.32	1928.49	1378.1	1289.83	1786.07	1481.36	1601.97	1650.42	1742.72
9.03472	1111.38	703.355	1483.94	1374.17	1568.32	1451.16	1592	324.841	1788.63	1195.16	213.752	1330.96	1433.15	1356.47	1017.81	1086.83	1388.23	769.498	1273.53	1219.1	1678.93	1090.43	1689.64	1389.02	1919.45	1371.18	1291.52	1797.34	1491.58	1586.51	1641.99	1746.4
9.04167	1096.19	682.171	1479.5	1380.83	1575.18	1437.06	1594.38	318.574	1784.91	1196.24	214.095	1330.96	1433.54	1353.63	1007.57	1086.82	1377.02	765.672	1262.57	1210.86	1687.38	1073.39	1674.53	1379.15	1918.62	1369.58	1289.86	1802.01	1501.34	1580.29	1647.44	1743.85
9.04861	1070.1	657.941	1464.19	1365.57	1580.23	1427.87	1585.47	312.123	1793.89	1203.48	210.677	1338.11	1428.09	1350.88	990.205	1083.19	1379.64	763.153	1268.67	1221.95	1675.58	1053.52	1679.9	1384.64	1900.55	1359.47	1297.7	1807.08	1499.88	1571.79	1624.82	1746.18
9.05556	1064.28	642.151	1465.25	1366.3	1579.32	1428.45	1572.12	313.603	1805.52	1204.97	208.905	1331.41	1428	1332.36	984.527	1075.96	1374.59	755.229	1277.65	1221.4	1689.8	1035.53	1677.8	1377.7	1889.61	1355.06	1301.31	1818.06	1496.34	1561.36	1637.48	1737.5
9.0625	1043.22	627.108	1461.01	1374.64	1578.24	1421.04	1566.68	308.474	1804.07	1216.45	206.173	1336.86	1429.7	1331.14	980.828	1077.19	1366.23	751.907	1286.73	1218.51	1690.95	1020.09	1690.76	1364.68	1879.25	1349.87	1309.69	1804.56	1505.01	1557.15	1631.33	1730.78
9.06944	1034.12	616.769	1454.79	1374.13	1584.49	1422.81	1568.86	306.601	1803.26	1217.88	200.23	1330.86	1434.24	1329.71	966.993	1083.3	1362.46	746.912	1290.02	1229.62	1692.37	1001.34	1695.08	1355.58	1867.71	1348.96	1319.17	1818.88	1498.9	1554.06	1633.47	1728.5
9.07639	1012.15	595.599	1450.86	1360.33	1584.85	1412.77	1548.41	302.387	1802.92	1224.27	201.21	1340.58	1439.93	1315.19	961.411	1069.43	1360.63	742.221	1298.76	1236.72	1687.79	989.803	1681.9	1348.02	1856.9	1340.85	1310.24	1824.61	1488.22	1553.52	1628.29	1735.1
9.08333	998.529	590.172	1439.22	1364.01	1585.74	1407.49	1561.53	299.026	1787.91	1229.63	198.645	1339.61	1431.94	1312.6	954.48	1072.09	1354.52	740.063	1297.89	1243.65	1688.93	972.016	1694.13	1348.35	1853.32	1336.96	1323.35	1818.62	1504.5	1540.51	1612.42	1733.57
9.09028	973.688	572.67	1443.46	1369.08	1591.22	1405.39	1546.38	295.915	1815.24	1234.42	192.318	1327.37	1432.85	1310.84	949.578	1071.25	1348.13	738.29	1308.93	1246.87	1697.12	957.208	1685.22	1332.07	1829.8	1327.62	1336.16	1819.75	1501.08	1535.56	1616.39	1728.34
9.09722	949.939	562.31	1432.83	1363.88	1588.59	1405.83	1554.42	292.002	1810.59	1245.06	191.58	1334.85	1434.96	1310.26	936.265	1070.3	1333.85	736.8	1320.18	1256.48	1704.64	941.169	1696.18	1325.72	1822.55	1328.38	1340.48	1830.97	1503.66	1521.78	1620.36	1728.61
9.10417	931.749	545.464	1424.02	1370.03	1593.4	1403.73	1559.79	284.014	1814.05	1251.05	189.883	1328.37	1431.55	1307.64	921.894	1068.36	1330.88	732.289	1329.48	1261.16	1696.24	918.758	1687.99	1323.41	1804.07	1327.7	1349.76	1838.41	1502.91	1526.59	1615.33	1726.27
9.11111	918.388	536.055	1423.24	1371.26	1599.56	1397.72	1557.62	282.89	1814.45	1255.22	191.943	1336.93	1441.07	1305.81	909.124	1061.85	1325.51	724.819	1326.79	1263.27	1709.18	913.253	1691.01	1317.47	1790.68	1316.07	1345.87	1839.86	1502.04	1509.05	1607.79	1716.57
9.11806	900.006	519.49	1408.86	1369.52	1598.33	1402.08	1549.54	276.3	1799.09	1255.01	183.385	1335.88	1445.68	1301.67	902.226	1068.08	1319.17	716.822	1333.57	1267.03	1706.49	894.527	1678.07	1313.6	1771.62	1304.58	1356.58	1831.79	1506.54	1517.61	1613.84	1721.22
9.125	879.898	510.213	1403.24	1367.48	1603.42	1395.4	1563.78	277.882	1800.62	1265.25	183.306	1331	1446.45	1298.42	900.738	1057.41	1311.25	721.601	1347.79	1272.76	1705.73	883.647	1668.51	1301.45	1759.99	1311.43	1364.92	1837.31	1507.79	1518.69	1602.33	1713.23
9.13194	864.579	497.713	1400.94	1369.88	1597.25	1401.04	1557.36	273.472	1805.39	1265.15	180.625	1336.15	1438.22	1294.72	883.002	1048.41	1299.49	713.954	1353.4	1287.32	1708.68	866.033	1677.37	1291.76	1735.92	1302.15	1382.19	1842.72	1505.95	1503.69	1608.72	1721.77
9.13889	839.593	490.06	1386.95	1368.32	1596.89	1403.65	1562.39	270.993	1809.41	1276.99	179.354	1332.78	1443.69	1293.2	870.157	1056.08	1291.64	698.848	1364.93	1287.74	1710.11	854.689	1673.56	1294.58	1713.13	1297.89	1381.24	1839.29	1511.13	1507.5	1598.76	1709.62
9.14583	835.645	479.544	1375.66	1383.06	1597.53	1408.63	1571.23	265.551	1812.58	1280.48	174.958	1336.83	1440.39	1283.57	868.555	1047.35	1287.21	701.985	1362.61	1300.33	1714.54	848.971	1680.63	1288.86	1703.4	1285.54	1390.4	1848.77	1503.63	1519.43	1595.52	1708.99
9.15278	818.06	471.964	1372.34	1371.78	1611.2	1401.96	1579.3	264.216	1804.88	1283.07	170.176	1332.86	1445.02	1300.59	850.29	1046.67	1285.09	704.969	1373.95	1304.03	1703.9	831.523	1677.26	1274.77	1679.75	1285.36	1404.58	1839.58	1503.33	1502.51	1597.58	1705.36
9.15972	798.09	461.551	1356.52	1375.24	1602.22	1414.89	1572.26	261.631	1799.38	1294.95	172.015	1337.54	1448.25	1296.78	837.103	1046.95	1265.25	698.586	1383.05	1316.99	1720.32	821.952	1669.92	1276.68	1682.27	1268.58	1414.8	1844.35	1509.46	1512.39	1602.9	1699.73
9.16667	775.322	454.083	1352.63	1382.68	1606.11	1406.75	1586.19	257.975	1797.49	1303.8	165.255	1332.21	1446.75	1300.8	836.907	1041.95	1263.38	697.541	1391.37	1325.27	1721.61	814.773	1664.87	1270.7	1674.08	1258	1424.96	1839.59	1513.15	1517.43	1599.02	1690.32
9.17361	765.066	445.379	1357.79	1381.29	1606.55	1412.57	1581.05	258.166	1801.43	1307.17	164.105	1343.67	1441.52	1297.28	824.263	1046.52	1239.75	692.876	1393.65	1331.86	1721.17	804.99	1664.48	1263.55	1649.75	1247.69	1442.13	1847.75	1514.92	1516.86	1588.32	1703.02
9.18056	745.823	442.431	1346.64	1382.31	1605.65	1414.04	1599.76	255.594	1787.55	1308.88	161.577	1337.5	1446.56	1306.21	813.817	1036.4	1241.42	684.77	1399.15	1340.25	1723.7	795.542	1664.69	1250.22	1643.16	1252.24	1436.42	1842.75	1503.38	1516.24	1588.64	1702.79
9.1875	738.922	434.367	1340.37	1387.11	1612.8	1420.78	1597.42	248.729	1793.43	1311.19	160.079	1336.81	1440.69	1306.46	798.936	1025.83	1233.62	685.466	1409.63	1352.24	1709.98	788.854	1649.56	1247.58	1612.68	1243.97	1451.61	1850.5	1516.73	1516.75	1586.95	1685.87
9.19444	724.42	425.801	1321.73	1386.71	1606.69	1434.16	1611.57	248.907	1789.07	1317.12	153.346	1345.08	1435.22	1310.97	797.978	1030.97	1219.11	674.334	1417.76	1356.99	1730.01	781.401	1649.12	1236.97	1606.52	1238.55	1467.71	1863.01	1507.18	1525.73	1586.51	1686.86
9.20139	705.663	419.329	1307.92	1394.4	1609.73	1423.76	1625.5	248.501	1785.6	1321.19	154.221	1336.41	1439.16	1304.26	785.698	1020.65	1214.55	679.311	1427.11	1354.3	1728.63	771.194	1648.45	1230.12	1599.03	1225.65	1473.19	1867.69	1513.57	1533.14	1585.38	1679.53
9.20833	694.019	405.662	1295.61	1383.21	1610.4	1439.4	1634.4	246.165	1791.59	1326.19	151.742	1332.84	1451.66	1307.96	779.06	1019.69	1196.32	664.134	1441.61	1373.16	1724.37	761.979	1637.85	1227.97	1584.39	1220.7	1487.8	1859.09	1513.86	1540.17	1584.8	1681.9
9.21528	676.074	402.21	1291.38	1390.58	1599.8	1444.25	1642.43	244.908	1780.22	1320.84	149.41	1341.64	1444.47	1323.68	765.536	1024.11	1195.41	659.733	1446.12	1375.68	1729.92	748.441	1635.61	1220.09	1567.13	1203.23	1497.37	1856.35	1517.3	1538.51	1578.21	1678.98
9.22222	673.389	399.776	1270.69	1383.75	1620.91	1438.63	1641.3	240.491	1774.48	1335.14	145.305	1327.33	1435.19	1325.75	755.569	1017.46	1181.32	648.873	1453.2	1389.32	1721.91	740.922	1632.91	1202.99	1558.17	1195.66	1506.79	1863.74	1515.87	1552.51	1579.19	1669.46
9.22917	654.856	385.363	1258.95	1384.42	1612.05	1454.64	1657.22	240.72	1777.53	1333.76	147.908	1331.35	1434.72	1337.09	749.018	1013.53	1184.79	649.655	1467.71	1393.93	1722.68	731.923	1626.63	1199.4	1543.1	1181.42	1523.43	1858.28	1514.35	1552.27	1575.65	1670.1
9.23611	643.348	378.877	1250.72	1387.97	1612.78	1467.4	1675.6	230.077	1770.04	1351.23	142.613	1318.52	1440.45	1337.16	736.229	1020.44	1165.55	653.197	1463.2	1402.68	1723.08	730.402	1626.94	1197.45	1525.35	1175.16	1526.95	1865.15	1501.19	1559.88	1563.94	1659.09
9.24306	634.966	379.513	1232.38	1390.08	1609.58	1475.28	1692.78	233.705	1765.55	1343.04	139.25	1326.93	1434.09	1339.29	727.547	1002.38	1153.97	640.493	1474.34	1405.65	1722.07	726.488	1619.7	1177.64	1512.05	1159.74	1544.03	1864.41	1507.43	1567.45	1567.4	1655.27
9.25	616.269	374.792	1221.29	1399.56	1598.84	1481.87	1696.67	230.041	1753.22	1342.4	138.712	1323.9	1430.27	1348.99	718.752	1013.7	1146.51	637.504	1473.2	1427.76	1733.51	709.475	1621.36	1178.44	1503.63	1143.14	1560.4	1871.46	1506.41	1577.34	1568.68	1649.83
9.25694	600.511	370.027	1215.21	1386.18	1611.42	1491.51	1718.42	227.631	1743.51	1347.24	136.008	1312.34	1432.61	1360.95	710.161	1003.48	1132.18	633.325	1484.3	1437.71	1720.93	705.045	1613.24	1174.32	1480.72	1132.74	1563.58	1872.46	1521.1	1588.9	1559.08	1644.24
9.26389	588.967	359.712	1197.17	1382.12	1611.46	1511.26	1730.59	227.296	1745.39	1355.8	135.445	1318.88	1437.65	1363.83	704.722	999.038	1124.92	624.059	1490.35	1441.51	1718.58	693.974	1598.46	1167.67	1467.47	1134.5	1578.31	1860.74	1510.49	1591.79	1562.69	1652.12
9.27083	574.462	352.094	1182.21	1392.77	1607.26	1515.49	1743.57	222.784	1731.19	1357.32	133.335	1305.59	1429.37	1374.43	698.223	999.727	1120.97	624.627	1492.09	1456.08	1730.08	690.051	1596.87	1164.13	1458.02	1106.77	1588.55	1860.05	1503.52	1610.47	1565.86	1648.37
9.27778	560.561	348.897	1167.96	1375.62	1601.51	1515.87	1746	220.099	1733.34	1355.24	130.307	1298.16	1431.33	1381.47	689.495	998.521	1101.76	619.55	1500.04	1452.55	1717.97	685.785	1588.59	1157.02	1437.83	1092.09	1596.08	1862.51	1513.53	1621.5	1555.53	1635.65
9.28472	546.742	345.152	1149.95	1383.19	1599.24	1537.4	1777.26	219.397	1718.8	1368.38	127.643	1296.56	1426.95	1391.06	669.72	992.089	1096.67	606.66	1509.49	1459.34	1717.44	677.424	1579.72	1146.27	1430.68	1075.71	1613.98	1852.21	1508.24	1631.27	1551.15	1638.32
9.29167	546.231	340.859	1133.01	1381.47	1609.51	1531.73	1783.56	214.739	1715.46	1356.62	128.171	1292.65	1430.76	1403.96	666.34	992.1	1085.84	601.359	1508.95	1467.87	1729.39	672.172	1582.8	1138.47	1416.99	1065.74	1616.65	1850.61	1511.2	1641.95	1555.74	1628.38
9.29861	534.408	333.759	1119.21	1382.73	1607.21	1549.99	1802.74	213.96	1706.79	1357.17	124.169	1278.56	1423.9	1418.61	664.482	991.167	1074.48	598.581	1517.76	1474.25	1717.96	665.83	1573.79	1128.18	1400.74	1052.71	1627.62	1855.23	1511.84	1661.7	1559.6	1630.81
9.30556	513.861	322.318	1108.76	1377.26	1597.05	1565.55	1811.99	209.966	1685.6	1360.08	124.373	1279.5	1426.91	1430.32	657.713	976.391	1064.33	599.211	1529.44	1490.82	1727.23	656.951	1572.36	1124.9	1387.74	1044.06	1638.7	1859.22	1502.12	1667.72	1555.27	1624.67
9.3125	505.453	319.311	1086.62	1376.45	1609.77	1578.84	1828.02	208.196	1689.6	1366.65	120.461	1271.97	1430.26	1432.28	654.779	979.908	1050.65	594.531	1531.99	1489.13	1727.1	655.632	1569.75	1121.59	1352.94	1020.93	1651.82	1859.11	1506.91	1675.11	1546.55	1618.69
9.31944	494.778	312.803	1083.52	1373.44	1599.41	1589.43	1843.6	206.955	1667	1368.02	120.855	1242.92	1429.64	1454.32	639.152	979.863	1033.64	582.431	1529.75	1506.68	1723	652.545	1558.97	1102.45	1345.68	1009.04	1650.48	1855.23	1508.63	1688.67	1546.65	1615.22
9.32639	490.493	312.026	1062.15	1373.42	1593.97	1596.15	1861.35	205.749	1669.12	1353.51	114.543	1248.77	1429.95	1449.16	634.136	967.436	1037.95	574.394	1541.34	1506.36	1718.67	648.861	1539.45	1098.92	1330.55	1002.67	1661.87	1850.69	1495.59	1715.02	1550.66	1610.74
9.33333	481.5	304.47	1046.22	1370.99	1599.18	1622.19	1878.21	202.835	1658.48	1353.62	114.579	1233.15	1420.97	1468.13	623.366	971.702	1009.42	578.99	1535.01	1509.51	1714.54	643.88	1538.66	1085.65	1316.91	988.682	1675.97	1862.26	1505.46	1708.9	1537.61	1599.76
9.34028	469.072	303.695	1040.79	1359.26	1608.21	1624.9	1888.24	198.992	1656.63	1362.9	113.753	1214.07	1420	1485	616.451	973.411	1002.6	569.165	1545.93	1520.05	1715.63	634.883	1528.84	1085.34	1289.45	978.166	1685.27	1864.24	1500.67	1737.07	1534.21	1603.87
9.34722	457.86	296.489	1022.19	1366.38	1596.81	1644.15	1903.88	198.173	1626.16	1359.72	113.735	1210.03	1416.75	1485.77	620.45	971.365	992.791	560.781	1543.63	1516.7	1711.84	631.956	1525.42	1077.07	1284.95	962.197	1694.67	1844.51	1500	1751.22	1535.53	1597.56
9.35417	451.423	291.743	1005.64	1361.48	1590.28	1649.03	1914.97	197.389	1608.98	1357.85	111.856	1203.78	1412.79	1501.71	605.614	967.278	978.314	556.955	1545.66	1526.79	1714.02	626.954	1517.44	1073.41	1265.02	954.752	1695.43	1844.02	1487.09	1759.64	1536.78	1584.92
9.36111	441.971	289.41	1000.01	1356.45	1592.19	1662.04	1936.68	191.801	1612.08	1350.26	107.921	1192.19	1418.54	1509.37	597.753	960.583	972.652	550.579	1538.6	1528.45	1710.66	626.031	1505.9	1058.96	1248.52	933.783	1701.69	1848.62	1490	1780.55	1539.79	1576.77
9.36806	429.319	283.441	969.404	1352.02	1591.37	1678.16	1963.2	186.692	1599.06	1355.3	107.218	1184.11	1405.64	1528.86	589.881	959.406	958.274	540.623	1550.68	1534.84	1706.13	622.368	1500.04	1064.1	1230.18	920.721	1706.88	1847.31	1500.42	1790.31	1537.87	1584.78
9.375	418.703	279.938	954.032	1352.26	1581.44	1691.33	1959.61	185.141	1583.89	1350.2	105.915	1168.93	1399.36	1531.54	587.754	955.588	941.426	534.088	1557.76	1539.71	1700.81	616.103	1483.97	1048.74	1214.34	910.981	1718.16	1850.85	1489.67	1813.84	1527.72	1573.88
9.38194	416.103	276.107	954.509	1340.47	1589.42	1705.93	1978.18	182.01	1567.74	1357.56	103.583	1145.1	1401.29	1551.85	575.136	954.696	929.092	528.771	1557.15	1532.58	1706.39	612.575	1478.04	1042.56	1189.91	889.579	1719.96	1840.88	1486.26	1816.98	1530.24	1568.33
9.38889	406.411	269.251	929.383	1336.66	1594.77	1720.81	1991.68	183.391	1541.15	1358.97	104.97	1146.96	1412.85	1553.21	579.781	946.196	924.806	526.787	1560.61	1552.59	1700.83	610.086	1465.6	1032.63	1189.16	879.874	1720.6	1837.59	1484.9	1830.49	1530.05	1564.01
9.39583	400.104	267.094	918.321	1322.74	1572.46	1729.76	2011.1	179.489	1531.38	1357.62	101.419	1128.25	1396.49	1563.83	568.705	942.47	907.411	516.735	1564.17	1555.52	1699.35	602.645	1450.84	1026.93	1166.32	870.576	1744.56	1828.93	1483.11	1843.12	1525.97	1555.45
9.40278	396.925	261.399	910.25	1312.57	1590.1	1735.19	2026.06	175.798	1522.32	1339.49	97.96	1122.36	1400.9	1586.29	562.495	945.26	894.87	515.333	1557.6	1555.47	1692.13	605.677	1449.15	1017.03	1148.27	856.288	1740.17	1833.18	1485.55	1859.17	1528.94	1553.69
9.40972	389.711	259.075	883.956	1304.51	1576.61	1757.63	2033.73	174.741	1499	1340.09	97.506	1106.04	1398.12	1585.59	558.01	939.675	880.753	504.495	1553.32	1553.39	1693.68	599.63	1442.86	1021.62	1126.5	839.793	1739.74	1834.1	1476.56	1878.94	1530.05	1542.09
9.41667	385.409	250.618	867.34	1299.23	1577.95	1776.66	2050.69	175.266	1491.42	1340.64	97.768	1097.98	1398.91	1605.6	549.223	924.95	869.453	502.643	1566.7	1553	1698.12	595.742	1429.63	1015.86	1117.23	821.606	1741.58	1838.72	1479.46	1894.41	1523.92	1537.73
9.42361	378.959	253.882	855.059	1288.24	1586.33	1771.04	2059.75	172.739	1472.17	1339.66	94.763	1074.96	1386.93	1612.58	544.476	933.637	856.464	485.427	1550.29	1551.22	1688.97	595.225	1413.5	1000	1102.66	811.017	1736.98	1829.99	1473.56	1902.11	1526.36	1531.75
9.43056	369.937	245.081	833.542	1266.78	1584.81	1795.26	2067.23	168.29	1462.29	1333.16	93.018	1072.59	1384.53	1625.61	539.664	927.178	845.453	480.294	1553.69	1553.76	1696.82	597.061	1412.18	1003.39	1086.02	791.624	1739.48	1834.17	1470.9	1923.77	1516.11	1531.31
9.4375	366.768	240.607	821.96	1263.7	1581.13	1810.68	2082.9	167.35	1443.7	1329.03	91.53	1052.99	1382.49	1641.1	528.4	929.511	834.735	475.484	1555.94	1558.49	1698.16	589.325	1399.99	987.076	1058.96	776.313	1759.52	1818.43	1474.93	1926	1513.59	1514.96
9.44444	358.189	243.852	801.58	1258.69	1571.95	1813.41	2110.07	166.906	1420.02	1328.39	91.619	1037.22	1382.12	1653.02	524.604	930.619	822.003	473.67	1552.34	1568.33	1685.81	591.413	1385.99	980.191	1049.92	755.623	1759.01	1816.11	1472.85	1939.67	1521.99	1509.49
9.45139	353.56	234.821	786.167	1252.44	1570.61	1816.9	2102.17	160.568	1419.68	1319.79	87.41	1040.05	1375.97	1661.34	513.949	918.155	809.582	461.081	1547	1556.95	1671.66	580.166	1377.59	976.432	1034.04	739.289	1754.55	1813.05	1457.53	1953.88	1508.79	1506.83
9.45833	350.687	233.093	770.54	1234.63	1566.61	1836.85	2110.92	159.28	1396.21	1322.08	89.014	1022.23	1369.75	1670.83	517.168	917.671	801.743	455.973	1551.03	1569.51	1682.78	582.449	1366.33	966.823	1017.08	727.642	1750.25	1819.47	1464.73	1967.73	1503.3	1503.75
9.46528	345.274	229.209	754.317	1234.52	1571.25	1841.88	2116.89	159.897	1384.39	1309.21	88.009	999.023	1369.11	1695.33	512.272	916.031	787.452	457.311	1550	1561.64	1677.31	579.216	1353.05	962.252	1005.69	715.022	1742.22	1804.8	1465.08	1976.7	1500.64	1500.49
9.47222	329.794	226.112	734.611	1220.18	1564.93	1849.9	2132.18	154.792	1367.36	1306.27	83.415	983.51	1367.79	1679.65	498.039	917.864	775.977	446.033	1545.47	1555.22	1676.84	570.425	1347.54	961.076	979.806	692.312	1748.78	1796.81	1459.07	1985.36	1499.69	1498.62
9.47917	328.684	220.063	727.064	1206.51	1568.09	1869.59	2136.51	155.841	1356.68	1309	85.696	974.605	1373.43	1697.5	497.717	915.511	768.675	442.108	1543.05	1556.41	1663.02	569.147	1334.96	951.85	972.23	678.47	1747.28	1804.5	1455.28	1978.15	1505.04	1484.82
9.48611	328.33	217.611	714.245	1197.1	1561.1	1874.55	2146.84	154.326	1337.17	1301.13	82.855	967.726	1369	1712.38	492.27	908.876	758.69	434.977	1543.96	1552.73	1666.97	561.621	1330.36	944.403	956.467	667.126	1752.07	1802.34	1460.86	1999.08	1501.91	1481.45
9.49306	325.816	211.148	697.205	1184.77	1562.35	1882.96	2154.88	153.015	1313.71	1293.22	81.544	944.496	1357.6	1718.25	483.413	903.668	740.963	433.213	1525.42	1553.94	1664.42	561.48	1315.81	937.728	942.271	651.538	1744.97	1796.9	1439.12	2016.2	1509.45	1477.08
9.5	320.605	210.104	682.86	1172.57	1551.04	1896.88	2166.45	155.172	1292.39	1288.73	77.672	935.761	1355.67	1727.39	480.929	900.126	736.11	426.743	1534.39	1561.31	1678.87	559.851	1299.5	930.672	924.558	635.161	1748.38	1787.9	1446.37	2029.44	1498.98	1463.93
9.50694	320.277	206.716	665.008	1162.86	1555.51	1910.09	2160.75	150.566	1275.2	1294.4	76.437	915.106	1365.96	1749.3	474.659	897.209	722.146	417.783	1521.02	1547.05	1652.69	561.498	1287.02	930.039	908.421	619.829	1741.82	1791.25	1439.54	2023.77	1504.29	1459.19
9.51389	310.593	200.345	652.282	1142.77	1559.06	1916.08	2171.38	146.576	1263.58	1281.04	76.509	908.773	1340.32	1744.37	465.231	886.067	716.554	412.806	1523.38	1540.75	1660.93	552.249	1282.38	926.698	896.595	609.989	1738.82	1793.31	1432.6	2045.98	1491.87	1453.12
9.52083	308.748	197.955	642.553	1140	1550.22	1919.34	2179.8	148.041	1243.19	1279.49	75.792	892.014	1353.08	1745.26	461.727	890.761	698.893	404.457	1516.61	1538.07	1645.24	551.82	1274.48	919.947	885.472	597.995	1744.81	1784.27	1437.51	2047.04	1489.84	1451.44
9.52778	301.451	197.966	617.459	1124.61	1553.94	1930.21	2178.5	143.763	1227.95	1270.08	70.875	873.154	1343.32	1765.32	465.059	893.477	698.159	405.139	1514.19	1531.46	1654.82	539.96	1257.32	917.219	875.316	582.534	1732.12	1787.13	1441.79	2050.02	1495.3	1436.45
9.53472	299.059	187.418	604.711	1114.43	1549.48	1933.74	2181.59	140.545	1213.48	1266.24	71.864	867.427	1341.59	1761.89	450.814	888.964	689.469	395.548	1502.88	1538.81	1645.48	542.314	1256.28	900.429	863.098	570.742	1717.49	1773.87	1426.86	2057.22	1489.33	1446.3
9.54167	294.855	189.41	596.041	1111.31	1546.27	1933.19	2178.07	141.177	1206.13	1258.37	70.072	846.415	1342.42	1768.41	445.703	882.053	677.839	387.382	1501.34	1534.45	1651.03	537.85	1244.87	893.64	848.052	558.367	1719.17	1784.83	1425.67	2060.43	1493.12	1434.15
9.54861	294.545	185.162	575.803	1099.76	1543.09	1945.14	2181.94	139.814	1179.75	1259.34	69.083	837.523	1329.86	1774.49	440.774	881.416	661.39	389.32	1500.72	1535.54	1640.81	532.464	1237.86	888.468	840.806	540.635	1719.99	1763.66	1422.52	2064.74	1488.5	1429.02
9.55556	287.132	181.567	564.988	1092.82	1543.7	1952.21	2177.22	139.833	1153.61	1250.24	65.761	820.293	1337.91	1779.18	441.818	877.37	658.611	378.706	1486.81	1528.07	1643.14	530.286	1227.42	893.933	834.379	531.553	1709.62	1765.95	1420.75	2060.72	1477.12	1426.02
9.5625	283.186	179.517	557.544	1066.99	1543.27	1954.62	2182.26	137.109	1140.4	1254.88	66.768	798.297	1324.02	1777.62	430.037	873.918	645.58	373.207	1483.38	1518.53	1627.73	529.83	1220	889.422	826.893	515.21	1706.44	1769.05	1417.78	2065	1483.16	1405.44
9.56944	276.097	175.278	548.223	1057.7	1542.56	1958.82	2183.81	135.661	1127.31	1245.79	62.845	784.848	1325.87	1787.41	425.771	865.466	635.622	366.966	1472.73	1505.46	1630.47	520.383	1209.99	874.494	814.825	496.897	1697.3	1766.79	1415.17	2068.1	1487.76	1410.02
9.57639	272.588	173.808	528.419	1048.61	1541.31	1957.91	2180.1	135.888	1113.82	1238.34	63.288	774.643	1327.83	1782.78	418.581	870.89	634.17	359.662	1467.65	1507.47	1626.17	516.649	1199.32	875.072	794.869	492.287	1683.18	1775.43	1412.94	2068.05	1472	1412.94
9.58333	268.497	166.063	512.598	1036.78	1542.28	1966.2	2178.63	136.817	1090.61	1231.67	59.208	757.835	1319.77	1782.8	420.059	863.395	623.085	352.005	1473.25	1499.37	1622.66	509.824	1183.88	873.065	789.531	471.621	1673.41	1768.39	1410.59	2070.46	1479.74	1393.07
9.59028	263.944	164.287	502.456	1021.96	1537.32	1970.9	2175.14	133.791	1067.6	1228.63	58.259	740.792	1316.97	1798.05	414.565	863.911	617.105	340.942	1461.24	1500.66	1625.09	509.308	1179.21	866.999	778.011	463.765	1678.77	1759.06	1405.02	2072.74	1476.94	1397.94
9.59722	265.566	163.253	492.043	1009.22	1533.8	1962.9	2163.47	131.767	1062.83	1225.82	57.94	725.622	1309.99	1798.23	410.563	860.662	597.787	337.322	1454.41	1491.05	1610.87	506.963	1171.3	859.918	770.848	454.067	1675.64	1756.93	1404.85	2071.74	1464	1377.16
9.60417	255.469	158.366	478.67	990.376	1529.84	1960.75	2164.73	130.531	1041.56	1220.86	56.615	712.778	1303.27	1798.94	406.961	856.226	589.639	329.542	1445.82	1486.35	1611.24	492.967	1155.2	856.019	762.257	442.33	1652.49	1757.51	1395.6	2062.69	1476.72	1378.08
9.61111	254.796	152.954	474.607	975.121	1530.77	1966.38	2158.76	128.057	1036.81	1212.15	56.772	695.673	1308.57	1802.77	398.878	851.8	582.826	325.195	1442.18	1479.42	1608.98	492.812	1143.15	855.17	744.636	427.718	1653.93	1756.35	1393.63	2051.04	1465.95	1378.41
9.61806	253.995	150.951	468.947	972.012	1533.05	1970.93	2151.65	129.715	1012.38	1211.59	54.965	681.449	1303.49	1792.32	397.063	848.115	575.607	314.682	1432.27	1465.51	1606.33	486.03	1136.55	841.499	743.278	418.778	1638.86	1753.32	1395.01	2055.32	1461.36	1369.03
9.625	244.482	146.623	463.526	951.426	1524.78	1952.13	2136.98	129.599	994.822	1202.37	52.854	667.921	1310.56	1799.05	391.78	840.836	562.888	313.237	1425.49	1458.69	1610.25	483.921	1130.62	840.834	730.795	409.014	1626.75	1742.23	1394.13	2045.69	1464.35	1359.55
9.63194	245.969	143.378	452.275	930.071	1530.42	1967.65	2134.6	122.72	973.43	1203.35	51.308	647.552	1299.27	1803.21	394.236	852.743	560.936	303.835	1427.64	1459.76	1606.75	484.012	1118.63	832.951	725.412	399.854	1627.85	1750.85	1391.76	2045.39	1445.77	1342.07
9.63889	239.237	144.209	446.767	921.728	1527.18	1965.94	2120.06	125.445	953.388	1200.91	48.439	636.092	1293.85	1792.8	384.416	839.878	549.191	296.418	1414.43	1454.76	1588.75	477.895	1110.31	828.901	714.7	392.61	1624.41	1736.58	1389.06	2042.86	1456.64	1350.13
9.64583	237.264	140.776	436.085	913.281	1514.05	1968.17	2116.42	122.393	946.34	1209.48	48.521	614.856	1288.99	1789.16	382.369	835.177	541.827	286.724	1405.82	1438.66	1594.5	473.509	1100.22	815.356	699.615	376.954	1615.34	1751.21	1393.36	2032.76	1449.12	1338.37
9.65278	233.746	136.727	427.242	897.995	1517.2	1957.15	2108.25	123.663	938.553	1193.21	48.872	602.214	1290.45	1805.47	377.994	833.472	538.667	284.34	1407.84	1434.22	1585.89	463.816	1097.91	816.006	691.731	373.276	1596.8	1742.2	1384.9	2030.45	1447.67	1336.88
9.65972	228.597	133.682	418.709	886.52	1524.99	1963.99	2089.06	120.446	912.791	1184.73	47.072	584.839	1293.88	1781.89	374.458	828.316	526.236	275.148	1394.41	1429.56	1587.96	465.387	1091.86	816.278	695.976	359.486	1596.58	1740.01	1379.9	2021.7	1449.3	1330.38
9.66667	224.533	130.508	416.805	874.505	1515.53	1940.01	2078.93	120.613	898.216	1182.48	45.544	569.898	1287.62	1784.65	373.037	832.433	514.936	266.619	1393.12	1424.9	1578.01	455.413	1079.29	811.637	682.397	352.897	1587.28	1738.22	1373.02	2004.1	1443.34	1329.36
9.67361	222.123	129.294	408.309	855.637	1525.11	1949.36	2062.44	119.768	882.753	1177.93	44.494	558.597	1280.01	1779.38	366.358	830.686	511.806	261.077	1386.39	1404.13	1587.06	455.348	1068.61	793.008	666.533	342.938	1576.1	1732.02	1368.94	2000.88	1438.92	1318.6
9.68056	217.103	123.008	397.245	834.739	1516.02	1935.52	2059.59	119.069	874.996	1177.28	43.365	543.394	1281.12	1782.93	366.564	819.653	505.589	250.388	1379.32	1404.23	1577.8	449.525	1063.04	806.091	657.781	334.997	1562.7	1732.97	1369.42	1982.43	1436.86	1316.03
9.6875	214.761	122.936	390.498	826.467	1511.63	1934.41	2040.82	118.6	860.695	1166.92	43.115	526.14	1280.61	1779.41	354.396	817.682	499.964	245.08	1366.81	1406.56	1576.2	446.198	1057.32	791.18	651.385	328.246	1559.8	1740.4	1369.32	1971.62	1425.64	1302.4
9.69444	214.715	120.561	386.913	817.178	1513.16	1933.61	2020.38	118.01	852.2	1162.47	44.86	515.614	1278.15	1768.13	352.456	821.679	482.881	238.049	1365.1	1394.86	1565.63	438.795	1045.35	784.509	643.362	321.746	1536.97	1735.27	1358.66	1961.27	1431.03	1296.63
9.70139	208.018	117.309	376.709	803.289	1517.47	1920.52	1998.62	118.194	837.193	1157.34	43.117	501.479	1272.06	1757.7	352.111	817.071	478.98	236.629	1354.36	1390.25	1570.17	433.572	1030.01	774.356	632.455	310.514	1532.04	1735.62	1357.78	1945.21	1429.05	1295.48
9.70833	205.927	115.765	380.512	781.354	1513.67	1919.93	1987.32	114.528	826.463	1162.57	41.034	491.14	1259.51	1760.96	346.061	808.299	474.673	229.274	1347.4	1381.47	1562.1	430.096	1027.62	779.634	626.397	301.434	1537.26	1741.26	1352.07	1932.21	1429.71	1285.48
9.71528	201.973	114.628	366.648	767.187	1517.21	1911.39	1972.81	115.603	814.237	1150.64	40.921	484.746	1261.97	1754.89	338.777	808.037	469.146	223.95	1354	1366.59	1557.55	421.976	1024.59	773.001	611.779	295.541	1519.17	1736.86	1363.73	1919.9	1419.3	1277.29
9.72222	197.663	107.782	362.833	753.318	1512.64	1911.04	1962.76	113.538	796.509	1155.18	40.94	468.097	1264.79	1748.65	340.729	798.914	465.162	217.187	1339.44	1366.51	1554.64	413.155	1003.33	754.567	595.37	289.804	1510.13	1749.19	1349.04	1903.67	1423.65	1277.41
9.72917	197.888	108.982	358.616	738.094	1517.38	1893.09	1938.81	114.507	785.324	1149.92	40.377	453.564	1260.74	1730.92	334.608	802.431	455.873	210.831	1335.32	1360.34	1543.15	411.235	998.133	761.905	595.022	280.807	1498.15	1741.2	1343.59	1893.07	1420.95	1263.98
9.73611	191.476	107.068	355.305	726.654	1514.03	1888.66	1933.26	112.575	777.371	1148.78	38.55	441.168	1251.78	1733.46	329.972	797.845	447.154	206.628	1329.13	1351.02	1539.67	406.653	988.02	752.531	583.642	273.72	1489.86	1733.89	1351.94	1872.43	1417.34	1263.08
9.74306	190.268	101.348	342.522	713.417	1509.38	1884.31	1908.23	112.067	770.297	1155.07	39.425	430.53	1244.79	1720.46	326.101	790.789	433.798	199.848	1322.38	1349.92	1543.92	405.026	981.071	748.377	570.645	272.713	1491.33	1739.08	1337.82	1865.79	1410.6	1254.2
9.75	186.147	103.506	340.463	695.247	1506.43	1871.03	1884.09	111.939	747.871	1147.14	38.108	412.258	1246.15	1707.91	325.899	792.53	431.372	192.854	1308.3	1343.51	1532.2	393.887	964.738	742.121	560.558	264.536	1483.52	1731.24	1343.83	1851.1	1406.83	1244.78
9.75694	183.103	100.43	338.741	687.92	1509.54	1858.19	1876.86	108.885	736.552	1154.23	38.003	397.348	1243.73	1711.46	319.483	786.761	432.728	191.997	1323.31	1341.59	1529.4	387.551	960.482	739.299	557.2	263.799	1465.07	1733.01	1340.49	1821.03	1412.96	1234.28
9.76389	179.26	98.538	330.001	675.799	1510.65	1855.18	1849.45	107.551	722.694	1143.8	37.934	393.815	1243.45	1689.57	319.346	783.306	420.758	184.653	1298.85	1329.05	1524.76	385.844	949.323	734.308	546.311	258.047	1458.47	1727.74	1341.63	1816.43	1411.19	1233.74
9.77083	177.411	97.679	323.529	666.992	1505.96	1855.26	1823.66	108.313	714.961	1147.33	37.78	381.632	1244.98	1683.12	313.027	777.508	413.916	180.03	1301.74	1330.66	1522.87	379.147	937.225	732.039	536.716	250.588	1452.44	1736.99	1337.78	1780.87	1401.5	1216.09
9.77778	175.332	96.047	324.901	652.767	1506.44	1843.52	1815.97	107.919	702.665	1136.55	36.112	371.362	1242.43	1684.11	312.665	777.297	412.435	174.701	1298.28	1310.73	1513.78	374.278	933.54	721.311	523.091	244.944	1444.66	1738.72	1330.27	1756.82	1395.79	1209.79
9.78472	175.354	98.581	316.298	646.782	1499.47	1828.61	1803.43	107.316	686.761	1137.57	36.16	366.607	1226.68	1659.05	312.547	773.037	402.152	169.644	1288.15	1306.13	1515.55	371.06	919.662	715.71	513.121	235.373	1432.76	1742.68	1333.02	1765.23	1398.61	1209.26
9.79167	170.495	95.363	309.047	626.544	1508.96	1823.12	1779.1	108.663	674.519	1139.31	34.936	352.877	1229.33	1657.39	310.011	779.051	399.477	161.122	1285.44	1301.15	1507.74	361.437	909.049	719.61	505.545	233.798	1424.37	1740.96	1335.02	1727.41	1391.79	1203.57
9.79861	169.497	94.775	310.31	616.028	1504.48	1805.62	1762.18	107.56	667.715	1140.18	35.943	347.31	1223.71	1658.5	305.43	770.768	387.856	160.955	1287.93	1301.55	1501.71	354.463	903.964	706.561	502.083	230.865	1413.92	1728.03	1331.71	1705.41	1389.17	1193.14
9.80556	164.118	93.051	305.849	606.717	1495.7	1807.52	1744.41	105.919	663.913	1135.91	35.53	336.019	1219.47	1635.57	302.846	766.038	381.827	153.538	1278.04	1295.29	1489.42	352.58	892.747	704.146	482.705	227.582	1407.82	1739.82	1331.52	1683.87	1387.36	1182.77
9.8125	162.598	92.272	304.635	594.114	1501.46	1792.65	1716.8	104.502	645.621	1132.2	34.893	330.341	1212.29	1623.97	297.155	763.232	376.452	147.465	1279.09	1291.01	1486.78	346.615	881.776	703.186	474.984	224.989	1401.47	1731.06	1327.07	1663.05	1374.89	1169.7
9.81944	163.055	88.871	299.547	589.051	1506.64	1777.26	1699.37	102.629	635.008	1136.37	33.973	324.853	1209.4	1622.75	295.369	755.968	374.513	141.472	1282.31	1293.53	1490.23	347.621	869.449	690.994	463.627	221.067	1392.39	1735.63	1329.37	1640.25	1377.73	1169.24
9.82639	158.179	88.315	293.06	577.229	1505.22	1768.44	1678.13	104.671	618.609	1123.59	32.872	314.861	1218.95	1601.78	295.711	753.239	366.359	140.091	1267.29	1288.65	1484.68	336.335	868.013	690.583	447.461	217.368	1394.73	1735.24	1323.26	1621.81	1376.71	1166.69
9.83333	153.878	86.189	287.894	572.514	1493.64	1759.52	1661.82	104.541	614.413	1140.26	33.341	308.561	1214.53	1588.61	290.714	751.558	355.607	132.221	1269.99	1277.37	1469.55	333.64	853.589	685.012	445.673	209.786	1381.81	1750.96	1319.84	1602.01	1378.31	1161.95
9.84028	153.324	86.213	284.044	556.788	1511.6	1748.07	1642.41	104.062	602.879	1141	32.401	305.223	1199.7	1582.67	283.678	747.321	349.089	129.033	1267.96	1269.31	1457.21	331.322	847.797	676.482	429.226	212.921	1380.42	1747.98	1309.58	1578.58	1358.33	1157.19
9.84722	149.182	84.646	281.027	547.779	1505.77	1739.96	1618.4	102.979	582.573	1133.29	32.848	295.882	1206.04	1569.49	277.114	737.859	346.072	122.237	1270.39	1262.43	1469.59	328.057	835.938	669.965	420.988	211.999	1380.74	1745.11	1310.96	1550.84	1367.29	1143.54
9.85417	151.591	84.335	276.736	542.7	1503.8	1739.41	1602.35	105.323	570.477	1143.39	32.733	293.577	1200.26	1570.12	282.511	739.237	345.812	116.326	1262.62	1262.72	1454.16	320.421	821.875	667.5	411.829	202.381	1370.03	1739.77	1308.06	1524.65	1360.79	1144.24
9.86111	147.214	83.836	271.382	532.85	1513.82	1718.57	1588.46	99.905	566.788	1131.26	31.86	288.651	1189.91	1547.87	275.739	733.116	336.267	112.49	1256.26	1260.79	1460.34	317.48	816.288	667.852	404.441	204.783	1363.12	1748.95	1312.77	1501.46	1352.3	1131.09
9.86806	144.609	81.84	267.438	518.41	1510.58	1713.16	1569.75	102.204	558.702	1138.53	31.703	280.969	1189.05	1544.36	274.02	728.743	332.664	110.465	1257.8	1259.29	1441.74	310.603	806.09	655.051	400.95	200.164	1362.78	1760.64	1312.56	1483.44	1345.42	1126.51
9.875	142.773	80.14	264.473	510.658	1501.13	1709.37	1559.83	99.833	549.125	1138.04	31.668	274.143	1186.43	1524.59	269.314	726.69	323.337	104.857	1257.94	1268.24	1435.7	303.456	804.051	654.289	386.19	197.644	1361.84	1764.15	1311.96	1468.25	1348.85	1114.91
9.88194	139.323	78.389	260.053	499.684	1508.94	1691.22	1530.88	100.503	539.092	1141.94	32.1	267.444	1180.46	1523.07	268.511	722.173	320.13	101.498	1267.22	1249.86	1434.18	304.961	792.382	651.422	383.112	194.025	1345.18	1762.4	1309.13	1437.5	1339.4	1096.48
9.88889	137.946	77.301	259.07	488.366	1500.46	1694.85	1516.99	101.095	533.479	1141.05	30.895	268.656	1170.9	1508.3	261.703	716.965	315.124	94.781	1256.41	1247.12	1431.59	295.887	784.627	643.296	373.984	188.852	1350.42	1765.53	1310.15	1407.67	1348.79	1106.8
9.89583	134.595	78.16	254.065	484.187	1500.49	1674.32	1496.74	100.891	521.389	1142.69	30.922	268.882	1169.36	1504.27	261.905	708.112	313.132	90.857	1251.94	1246.7	1418.15	297.15	777.972	641.339	366.094	187.583	1342.64	1754.65	1303.78	1391.35	1344.85	1102.26
9.90278	134.03	77.209	247.318	477.328	1502.67	1661.58	1475.11	100.265	513.239	1145.83	30.995	262.511	1159.71	1483.49	258.223	710.526	307.313	88.241	1257.97	1239.87	1417.01	293.263	770.009	630.512	356.016	185.099	1343.91	1763.86	1307.18	1366.86	1338.02	1090.77
9.90972	130.951	78.566	244.818	470.859	1510.17	1653.82	1468.17	98.446	504.23	1149.87	30.568	255.207	1170.78	1469.38	260.185	700.214	302.109	84.67	1261.04	1240.11	1408.12	286.606	757.741	629.298	351.102	178.856	1328.17	1762.35	1301.99	1346.26	1331.9	1074.06
9.91667	129.977	74.804	239.062	466.215	1511.98	1643.15	1445.21	99.345	494.987	1153.47	30.509	253.196	1156.65	1462.41	254.494	703.786	301.947	83.652	1260.87	1239.73	1398.14	279.436	752.966	629.64	343	177.043	1335.42	1771.35	1296.66	1328.23	1321.76	1068.96
9.92361	127.023	74.159	242.255	454.673	1508.65	1636.45	1422.03	99.53	487.78	1150.52	31.127	246.567	1150.81	1462.27	252.153	701.248	295.234	80.143	1256.38	1229.21	1387.89	280.927	743.151	612.222	336.082	177.026	1328.35	1764.01	1291.09	1302.45	1308.4	1057.46
9.93056	124.899	73.925	233.641	452.216	1501.66	1637.54	1423.29	98.437	479.246	1153.64	29.058	247.206	1146.99	1441.04	249.668	694.344	287.419	77.554	1256.75	1238.76	1386.42	273.102	741.988	611.047	330.863	169.863	1330.47	1760.48	1298.38	1281.09	1315.49	1057.39
9.9375	123.642	71.65	228.577	438.721	1500.98	1622.45	1398.88	98.839	468.731	1155.37	30.219	243.385	1133.25	1431.57	245.551	686.293	285.05	70.214	1258.22	1227.55	1385.24	272.056	735.542	608.679	323.346	170.966	1326.63	1768.45	1299.45	1261.7	1313.82	1046.31
9.94444	122.609	72.418	226.837	434.577	1503.28	1619.58	1386.36	97.444	460.453	1152.68	29.648	237.315	1132.71	1425.91	245.189	683.878	282.906	69.378	1267.49	1227.16	1374.02	270.1	726.557	604.286	319.074	168.333	1332.57	1767.96	1291.07	1236.1	1302.64	1038.02
9.95139	120.428	70.716	224.373	427.094	1503.4	1606.78	1367.31	97.834	452.654	1156.55	29.964	232.946	1135.84	1409.06	237.85	683.507	276.755	68.059	1262.46	1231.56	1377.24	262.321	727.06	598.236	309.199	166.621	1320.3	1773.58	1295.6	1218.91	1292.85	1028.96
9.95833	114.237	70.167	218.309	417.229	1496.54	1608.88	1351.47	98.44	447.376	1161.42	29.763	233.435	1130.5	1403.27	238.338	689.098	274.33	64.766	1262.21	1226.7	1364.23	263.219	718.917	593.326	305.891	164.737	1329.11	1777.25	1289.1	1192.05	1295.17	1019.05
9.96528	113.204	69.423	218.217	414.145	1500.73	1589.05	1342.81	96.693	430.25	1163.92	30.093	228.281	1120.19	1397.11	233.819	674.964	271.413	64.611	1261.88	1229.81	1365.93	258.346	707.007	583.498	301.351	160.294	1327.34	1784.14	1293.93	1177.45	1293.81	1010.97
9.97222	108.978	70.541	214.968	410.338	1507.07	1582.08	1328.14	95.891	425.648	1166.38	30.055	227.304	1116.78	1385.92	231.952	676.138	267.496	63.764	1265.02	1225.36	1366.13	250.402	696.621	576.924	301.454	156.589	1324.21	1777.22	1291.33	1156.23	1291.94	1009
9.97917	108.33	68.199	210.626	402.767	1496.06	1578.76	1328.75	97.243	421.352	1172.66	29.375	225.494	1114.38	1372.77	232.692	669.303	263.662	61.267	1262.87	1231.74	1347.68	250.848	691.852	574.467	297.22	156.401	1321.15	1779.99	1295.42	1148.73	1290.93	997.8
9.98611	104.947	67.934	212.176	395.943	1502.94	1577.72	1302.39	97.347	412.136	1171.43	29.143	219.816	1108.82	1361.32	229.425	670.402	255.952	61.498	1272.47	1222.75	1342.03	246.794	687.599	573.768	287.056	153.542	1333.6	1784.64	1287.55	1118.78	1282.35	986.741
9.99306	102.076	67.458	205.729	393.085	1492.66	1565.91	1300.92	94.832	403.772	1173.93	28.959	219.967	1101.51	1350.79	227.913	659.25	254.324	60.491	1271.69	1223.43	1338.46	242.474	687.705	565.788	284.748	153.198	1335.76	1792.71	1291.24	1110.13	1273.68	986.44
10	101.665	66.91	203.499	387.741	1502.3	1561.72	1290.28	94.789	398.954	1175.49	29.148	219.226	1098.05	1350.88	224.24	659.144	258.98	55.677	1269.51	1232.92	1328.86	239.636	680.302	557.577	283.804	148.17	1324.93	1790.14	1294.94	1087.54	1275.56	976.888
10.0069	99.529	63.812	197.056	384.986	1501.66	1544.63	1278.8	95.204	386.4	1182.61	28.339	212.921	1084.09	1342.85	217.132	646.262	249.018	55.929	1281.85	1231.35	1327.42	236.487	672.805	556.328	275.959	150.641	1335.87	1793.97	1282.99	1070.66	1267.28	973.881
10.0139	98.359	64.748	197.423	379.231	1499.57	1557.72	1258.65	95.129	374.242	1181.94	30.088	211.608	1078.97	1331.96	212.426	651.214	249.205	53.187	1273.9	1230.74	1318.69	230.688	662.88	546.689	271.59	145.324	1331.19	1788.87	1287.8	1064.61	1266.19	964.37
10.0208	93.786	65.876	192.197	374.497	1491.5	1549.01	1262.05	95.856	377.772	1194.47	29.82	210.781	1074.71	1319.9	214.013	646.346	245.917	53.206	1288.41	1234.43	1316.2	229.109	662.365	540.749	270.943	143.315	1343.13	1790.74	1281.2	1044.35	1255.62	951.175
10.0278	91.815	66.134	190.287	369.886	1495.16	1541.57	1240.51	93.783	372.946	1193.66	29.394	208.001	1074.45	1315.38	211.541	644.507	247.17	52.316	1285.77	1227.79	1312.05	229.001	655.801	533.21	264.695	141.612	1340.02	1806.3	1280.72	1029.02	1258.64	948.676
10.0347	91.388	64.696	185.32	369.297	1505.91	1529.99	1240.32	93.393	357.958	1192.7	28.944	204.258	1068.01	1297.7	209.669	631.331	238.892	53.004	1286.05	1231.53	1302.44	226.68	652.672	527.894	266.103	139.192	1347.53	1800.88	1276.73	1007.37	1258.72	942.615
10.0417	91.614	64.31	184.984	362.397	1503.72	1534.03	1224.33	94.553	355.904	1199.54	29.189	201.721	1058.42	1299.59	206.536	634.868	238.015	49.687	1298.03	1233.35	1288.12	223.11	650.588	521.803	259.879	134.091	1340.74	1803.15	1286.05	1000.82	1245.88	931.352
10.0486	87.983	61.985	178.407	357.703	1492.09	1532.25	1219.36	95.683	351.988	1201.03	29.595	201.132	1046.97	1288.3	206.458	627.072	233.032	50.105	1301.08	1232.4	1281.09	224.747	640.777	513.927	255.459	135.833	1354.16	1804.11	1287.75	979.231	1244.53	921.223
10.0556	86.852	62.624	177	350.965	1503.73	1514.52	1218.29	95.888	340.439	1199.89	28.841	199.336	1041.93	1282.6	202.726	623.856	228.323	49.17	1300.15	1231.55	1282.17	214.692	631.058	518.361	258.403	136.396	1347.58	1809.57	1279.3	956.299	1236.18	912.921
10.0625	87.147	62.3	173.538	348.957	1498.1	1530.07	1211.87	95.984	339.074	1197.56	29.472	195.094	1038.25	1283.11	200.812	618.907	227.178	47.31	1307.29	1233.83	1271.72	215.919	630.169	498.937	251.523	132.613	1348.43	1795.87	1277.24	949.336	1239.87	908.84
10.0694	84.318	63.276	169.328	345.294	1498.81	1524.36	1197.44	94.795	329.439	1205.3	29.385	190.577	1031.36	1270.3	195.505	614.342	223.986	44.516	1309.65	1231.93	1259.49	212.008	623.55	497.759	249.111	130.171	1354.67	1805.21	1278.3	937.263	1232.28	900.066
10.0764	83.254	61.734	165.886	347.375	1493.25	1519.28	1185.37	94.673	326.027	1213.87	30.241	189.204	1032.2	1261.92	195.889	612.767	222.525	45.322	1319.12	1234.25	1265.75	213.02	615.413	490.198	243.062	129.862	1363.68	1810.78	1279.76	928.133	1234.23	896.208
10.0833	83.237	59.698	164.526	338.215	1503.4	1520.28	1193.93	93.263	320.549	1209.02	28.399	186.064	1017.64	1264.58	191.873	608.166	218.956	43.054	1319.5	1241.69	1256.29	209.88	609.267	486.326	240.311	125.782	1365.65	1802.62	1279.6	913.631	1233.07	887.828
10.0903	78.884	63.353	160.771	336.268	1484.95	1506.37	1180.98	94.421	315.368	1218.08	29.233	183.701	1021.02	1254.24	188.377	608.635	223.594	46.041	1325.99	1243.53	1243.62	206.836	610.876	479.128	235.183	125.6	1375.48	1821.79	1276.23	893.757	1226.82	876.879
10.0972	79.837	60.803	161.149	337.144	1487.47	1510.27	1181.22	95.35	313.005	1220.02	29.002	181.882	1006.32	1253.78	189.394	599.928	217.225	43.311	1330.53	1236.42	1244.31	206.989	600.995	483.627	235.303	123.804	1380.73	1827.04	1271.07	891.71	1215.32	870.685
10.1042	78.063	59.5	158.197	329.79	1498.85	1513.52	1170.52	96.07	299.273	1218.7	30.545	179.927	1002.07	1244.09	184.667	592.783	210.038	42.463	1335.56	1241.57	1232.14	204.195	603.597	472.625	237.755	120.712	1379.68	1817.41	1272.72	867.004	1217.4	862.283
10.1111	76.739	60.523	155.872	325.176	1493.98	1513.51	1159.67	94.419	293.313	1224.61	29.217	181.326	1000.83	1233.09	179.826	585.399	210.554	41.536	1329.67	1243.17	1223.61	205.013	593.568	466.862	231.2	121.048	1382.87	1809.14	1268.51	855.304	1214.87	851.665
10.1181	76.313	59.833	155.242	321.239	1488.05	1504.78	1158.99	95.051	290.387	1219.21	29.015	176.299	985.507	1219.27	179.813	583.782	208.023	40.3	1338.32	1248.11	1225.7	200.816	588.681	463.16	222.283	119.495	1390.26	1817.17	1260.37	838.939	1207.19	846.109
10.125	75.915	61.268	151.459	319.406	1488.95	1508.24	1148.41	92.836	281.43	1226.66	29.375	171.402	979.56	1223.82	176.162	577.44	205.542	41.808	1341.95	1250	1210.28	195.045	582.67	461.309	225.853	116.084	1401.23	1822.35	1272.21	838.039	1192.39	839.03
10.1319	74.801	59.658	150.146	314.429	1483.24	1509.51	1144.89	92.448	281.511	1230.5	29.976	171.105	974.722	1221.16	174.052	569.427	204.135	42.689	1351.34	1247.4	1205.31	200.221	584.868	454.43	224.09	114.415	1409.93	1808.21	1265.12	825	1200.8	826.606
10.1389	73.712	60.261	149.994	312.1	1477.74	1506.61	1147.9	93.7	278.614	1225.37	28.903	171.115	965.045	1217.13	174.375	576.895	199.613	37.995	1365.43	1254.06	1193.14	194.86	574.084	447.239	220.998	114.406	1418.11	1831.83	1261.34	807.429	1191.86	820.065
10.1458	70.763	60.049	142.127	304.93	1483.72	1515.48	1141.55	94.103	271.644	1228.44	30.036	165.785	951.817	1211.24	170.437	557.766	196.737	40.1	1358.2	1252.74	1190.14	193.224	566.107	447.692	213.492	114.162	1417.28	1820.1	1263.34	797.303	1190.12	807.601
10.1528	71.212	58.047	140.815	306.711	1475.4	1501.08	1137.69	93.378	265.528	1229.95	30.534	163.77	948.997	1208.69	165.814	564.681	192.846	37.78	1355.52	1259.68	1185.24	191.877	565.069	434.717	210.641	110.664	1433.28	1827.5	1259.9	782.62	1188.3	806.738
10.1597	69.088	59.421	138.447	303.159	1472.46	1516.27	1126.63	94.861	263.55	1231.83	30.365	159.265	942.111	1200.68	166.542	559.148	191.3	41.036	1365.83	1261.36	1170.35	191.77	569.65	427.587	213.948	111.309	1436.87	1814.82	1260.01	774.286	1184.5	802.491
10.1667	66.054	58.606	138.675	292.849	1468.79	1520.85	1127.08	93.043	257.082	1243.31	30.122	159.655	943.66	1193.07	162.088	554.167	191.959	38.036	1377.99	1263.8	1169.87	193.439	552.426	424.538	207.74	106.843	1445.59	1822.19	1247.45	767.508	1187.25	797.71
10.1736	68.096	57.439	137.134	290.918	1475.9	1519.79	1127.85	95.536	244.434	1231.48	30.234	158.857	937.355	1199.46	161.295	546.12	185.677	38.723	1380.39	1258.38	1161.91	189.051	546.255	420.638	203.884	103.173	1447.25	1829.13	1249.73	755.264	1185.56	785.642
10.1806	67.066	58.371	133.893	289.224	1468.66	1521.96	1118.9	95.05	247.814	1239.06	30.236	156.157	927.957	1192.17	157.354	535.649	190.205	36.941	1380.43	1257.27	1150.31	185.891	542.928	414.675	205.887	105.61	1456.85	1829.84	1242.95	746.28	1182.71	774.819
10.1875	65.859	58.735	133.719	286.96	1459.9	1519.94	1117.03	96.275	244.412	1239.9	29.974	154.888	924.4	1191.04	157.358	537.232	183.322	36.327	1385.85	1263.49	1142.43	185.211	537.333	412.699	203.56	99.991	1469.31	1823.78	1254.98	739.877	1172.66	768.092
10.1944	66.512	57.93	131.286	283.168	1465.41	1524.42	1112.58	93.993	237.722	1238.28	30.565	150.612	916.355	1188.07	159.274	533.382	181.995	36.499	1391.67	1268.62	1134.77	189.77	528.308	403.612	199.945	102.318	1477.16	1831.61	1253.53	735.52	1175.05	760.795
10.2014	66.374	56.912	130.315	278.111	1466.33	1532.85	1112.21	95.652	236.124	1239.57	30.797	148.385	902.477	1189.49	153.07	528.183	178.331	36.788	1402.91	1261.78	1120.93	182.889	525.555	397.696	200.112	97.535	1476	1819.31	1249.24	728.694	1172.23	753.548
10.2083	65.75	57.468	125.025	273.945	1463.12	1531.23	1100.26	93.105	227.757	1241.03	29.389	149.818	899.223	1186.08	148.174	529.974	175.866	34.636	1401.35	1276.36	1110.56	184.177	520.999	400.819	196.63	98.477	1482.02	1824.82	1253.05	714.881	1168.63	745.117
10.2153	64.952	56.504	127.499	273.623	1446.68	1534.48	1101.04	93.642	221.98	1246.86	30.227	147.625	899.507	1177.24	148.634	520.367	171.284	35.203	1403.6	1266.14	1102.5	179.074	518.099	394.852	194.297	96.46	1496.81	1832.21	1251.21	707.05	1155.96	739.558
10.2222	64.377	57.544	125.481	269.406	1455.76	1545.11	1099.76	94.842	223.559	1234.18	31.262	142.307	892.482	1178.79	148.203	515.887	170.637	35.308	1400.57	1267.93	1092.98	179.615	513.029	387.97	192.322	95.811	1500.82	1822.19	1246.61	700.21	1153.84	728.554
10.2292	63.528	57.946	124.382	265.358	1445.92	1544.74	1098.56	94.085	218.488	1235.07	31.846	139.42	886.424	1168.16	148.312	514.795	169.494	34.001	1400.13	1253.46	1084.77	181.292	501.644	387.788	189.346	92.642	1497.6	1819.1	1245.79	693.384	1151.85	718.269
10.2361	64.505	56.516	120.374	260.98	1438.08	1549.49	1106.5	93.5	216.593	1238.79	30.35	137.28	877.395	1172.6	146.618	508.17	167.468	33.915	1413.08	1263.69	1076.11	178.534	502.27	382.985	184.62	93.959	1511.59	1830.67	1245.55	682.922	1148	716.961
10.2431	63.434	57.128	116.117	260.055	1444	1556.68	1092.99	93.197	206.943	1235.19	30.422	136.006	868.511	1166.37	146.694	509.165	164.464	33.512	1414.2	1263.78	1059.01	180.848	494.929	374.655	184.164	90.85	1516.56	1824.55	1243.41	686.954	1145.61	702.841
10.25	61.284	56.366	115.002	254.963	1438.46	1560.57	1091.07	95.192	207.323	1241.47	32.214	136.337	857.151	1168.02	139.766	499.684	160.101	34.82	1414.01	1260.22	1058.93	180.497	492.176	374.217	179.801	88.262	1523.71	1823.06	1232.98	673.953	1146.62	695.329
10.2569	61.87	56.078	111.9	252.639	1444.01	1551.36	1081.42	95.021	206.372	1236.92	30.893	132.723	859.029	1166.59	143.921	491.274	160.077	32.751	1412.3	1259	1052.23	177.055	493.469	357.044	180.595	85.712	1528.96	1828.38	1233.61	667.318	1141.51	689.731
10.2639	61.487	57.682	111.872	249.806	1448.36	1573.58	1081.82	95.52	202.545	1232.74	30.423	128.333	853.599	1156.05	142.692	490.825	153.63	31.336	1429.51	1263.72	1038.47	176.913	480.098	356.634	177.18	87.237	1535.16	1822.31	1233.87	654.527	1134.18	679.878
10.2708	60.6	54.025	111.129	239.305	1432.28	1562.99	1087.18	93.74	199.463	1238.79	30.798	127.327	842.284	1157.16	138.277	493.895	158.444	31.918	1431.55	1260.3	1026.84	171.383	471.684	359.548	173.279	84.9	1539.95	1808.22	1234.07	648.209	1132.54	671.34
10.2778	59.109	55.174	110.133	239.65	1421.96	1584.25	1076.93	94.485	191.709	1229.08	31.012	126.264	831.638	1147.01	136.658	489.543	150.957	32.507	1427.92	1264.18	1025.21	171.268	473.886	349.886	171.168	85.24	1546.47	1827.27	1242.09	640.162	1140.52	662.965
10.2847	61.178	57.088	107.881	237.672	1428.87	1580.72	1070.88	95.838	193.483	1227.75	31.801	125.524	829.216	1140.87	133.83	483.649	149.023	32.07	1428.61	1258.11	1016.62	175.395	465.918	348.451	170.244	82.613	1546.94	1813.2	1230.59	633.053	1115.82	664.163
10.2917	60.125	57.732	106.303	234.96	1416.16	1590.54	1082.47	96.027	192.696	1222.56	31.144	121.984	819.074	1142.3	134.881	485.797	147.944	33	1427.43	1254.07	998.446	174.09	461.287	345.388	163.635	80.47	1559.38	1823.3	1225.73	624.824	1126.41	650.394
10.2986	59.702	55.712	105.616	230.682	1415.27	1588.67	1075.19	94.794	189.849	1225.97	31.845	120.608	808.865	1133.74	134.218	480.581	145.958	31.862	1431.79	1254.81	993.335	173.844	451.578	336.886	163.244	78.263	1557.96	1821.62	1223.82	617.031	1123.47	636.253
10.3056	59.146	56.203	104.088	227.458	1414.54	1602.34	1068.3	95.269	187.952	1214.93	31.211	117.942	806.419	1144.53	131.323	473.528	142.023	31.556	1438.18	1250.8	992.086	173.501	447.379	334.482	160.318	79.726	1564.48	1814.53	1223.49	611.082	1115.12	632.717
10.3125	58.706	54.943	98.749	226.431	1405.56	1602.7	1062.45	95.131	183.859	1222.37	30.38	116.333	796.119	1141	127.737	469.878	142.764	29.906	1433.01	1241	976.385	176.251	446.685	331.495	161.943	79.195	1569.09	1812.14	1215.73	607.052	1117.83	624.896
10.3194	56.23	56.818	98.815	222.96	1401.73	1607.08	1063.69	94.674	182.102	1220.57	32.739	114.18	794.729	1138.51	126.724	466.076	140.331	30.693	1441.4	1244.79	962.054	175.616	435.378	323.365	155.771	77.695	1583.05	1811.41	1224.5	594.904	1111.47	622.627
10.3264	58.212	55.011	98.038	217.298	1402.14	1615.78	1056.43	96.288	176.727	1205.3	31.702	112.021	784.734	1124.3	123.756	463.316	136.433	30.982	1441.77	1236.88	955.112	170.781	430.373	326.601	156.185	75.424	1570.34	1810.18	1210.34	595.139	1110.93	613.915
10.3333	58.938	54.414	95.786	217.655	1386.93	1613.6	1054.67	95.984	172.179	1213	31.227	110.069	781.84	1124.25	127.676	466.659	137.754	31.071	1434.97	1241.5	938.739	174.648	428.69	319.694	150.549	73.366	1584.41	1820.53	1215.78	586.347	1102.79	602.695
10.3403	58.176	56.124	95.131	215.778	1395.09	1627.35	1045.38	95.071	172.928	1203.11	30.236	106.641	769.429	1125	122.667	458.09	129.638	31.368	1431.18	1229.65	941.482	172.838	421.51	314.987	151.889	72.74	1590.28	1815.73	1209.56	576.671	1106.22	598.494
10.3472	55.857	57.578	92.924	209.051	1383.2	1631.02	1047.94	96.208	170.264	1195.09	33.278	106.746	758.984	1124.99	121.931	454.709	130.462	33.421	1445.42	1229.89	926.903	169.362	421.792	308.633	151.019	73.725	1588.1	1802.38	1203.24	574.332	1105.36	593.204
10.3542	56.205	55.477	91.155	207.5	1379.05	1631.21	1046.38	95.786	166.638	1201.42	31.486	103.787	759.717	1122.78	120.316	447.74	128.48	31.014	1431.9	1219.66	922.161	170.44	415.285	309.906	145.997	72.312	1594.39	1811.35	1205.04	570.756	1091.86	586.764
10.3611	58.114	56.047	90.18	205.191	1369.57	1641.43	1041.37	96.745	163.813	1188.07	32.041	102.847	753.429	1119.38	119.226	446.998	130.24	30.566	1440.44	1219.22	906.405	172.211	407.145	300.922	144.837	71.605	1595.65	1810.71	1208.32	559.9	1088.93	575.61
10.3681	55.264	57.638	88.883	200.687	1366.49	1651.74	1035.22	97.96	163.358	1193.73	30.508	98.627	752.959	1112.18	118.131	444.045	126.8	30.596	1432.84	1221.58	898.91	170.41	404.257	302.585	143.508	69.773	1600.43	1796.4	1204.43	553.634	1093.26	573.087
10.375	56.61	55.452	86.622	194.778	1364.72	1652.48	1030.87	94.971	159.198	1185.23	30.504	98.474	737.011	1110.52	115.856	439.958	122.84	30.093	1431.04	1208.84	894.128	172.533	396.343	296.202	140.138	66.439	1606.6	1802.01	1193.96	547.98	1093.68	560.415
10.3819	56.093	55.185	84.681	195.786	1353.99	1656.18	1012.98	97.998	160.413	1185	31.643	95.294	726.082	1106.26	117.279	438.409	121.836	29.402	1447.41	1209.51	880.034	170.823	392.983	292.946	136.639	67.136	1611.3	1799.54	1198.48	533.694	1086.53	550.618
10.3889	56.263	57.665	82.159	191.497	1357.16	1667.94	1018.84	97.365	152.727	1173.96	30.19	95.385	729.498	1105.85	112.926	437.38	120.587	31.655	1434.62	1201.65	872.935	168.364	387.283	288.471	140.82	68.065	1604.1	1798.04	1187.16	528.821	1087.75	544.423
10.3958	55.467	56.395	80.255	190.838	1346.81	1676.72	1019.74	100.439	154.318	1170.09	32.07	94.17	713.221	1104.51	113.106	432.501	117.888	29.562	1426.05	1197.95	865.963	170.583	379.83	287.491	135.874	63.923	1615.51	1789.87	1187.24	519.133	1086.94	544.875
10.4028	55.954	57.027	79.635	184.869	1344.49	1671.74	1003.96	98.472	149.731	1168.48	31.386	91.385	708.91	1097.98	109.368	428.623	115.562	29.835	1429.9	1187.2	864.298	171.338	376.651	283.707	133.356	63.734	1613.34	1795.74	1185.49	514.623	1078.28	526.661
10.4097	54.872	57.3	78.306	185.022	1330.37	1683.2	997.605	96.558	148.535	1154.67	33.714	91.143	703.93	1095.12	109.152	423.179	112.676	29.361	1426.03	1193.27	849.532	168.812	370.08	279.519	130.189	61.2	1612.62	1790.98	1177.48	510.989	1088.19	528.212
10.4167	56.033	56.583	79.058	178.801	1338.93	1678.66	996.667	97.029	146.309	1157.27	32.723	90.034	696.923	1086.32	108.14	424.986	111.605	29.75	1427.08	1178.64	845.318	170.057	367.387	272.544	130.394	62.88	1609.49	1797.25	1175.12	506.858	1079.4	514.293
10.4236	54.207	55.768	75.996	181.737	1327.78	1678.51	990.061	99.935	142.484	1150.81	34.302	85.828	677.772	1084.52	107.888	421.24	109.873	29.677	1426.65	1183.22	836.833	170.047	362.702	273.302	128.91	61.044	1602.38	1794.23	1171.88	499.591	1070.53	520.052
10.4306	54.796	57.787	75.272	177.389	1312	1691.11	994.197	97.09	141.224	1148.96	32.471	85.754	687.371	1078.33	104.912	416.659	109.708	30.969	1420.89	1162.2	830.216	166.755	355.866	267.63	126.334	59.967	1617.2	1787.58	1176.83	496.998	1062.42	503.06
10.4375	56.443	54.841	74.266	171.412	1310.28	1695.46	975.755	97.248	138.292	1142.18	33.135	85.082	676.261	1073.52	105.802	407.397	107.454	29.072	1425.78	1157.45	825.161	167.611	354.418	261.391	125.355	60.13	1605.42	1797.78	1170.52	494.728	1062.7	492.043
10.4444	54.497	55.383	72.758	172.69	1299.88	1702.49	973.699	100.738	137.689	1134.62	32.723	82.481	670.277	1075.79	104.587	407.551	104.979	31.07	1418.04	1146.92	810.814	168.237	344.835	261.682	123.743	59.886	1607.46	1782.1	1170.94	489.139	1057.34	486.818
10.4514	55.237	55.745	71.246	164.161	1302.7	1705.82	969.867	97.937	132.71	1112.45	31.991	79.857	668.175	1065.75	103.461	403.097	104.761	29.804	1410.17	1145.26	801.218	169.318	341.032	258.762	121.851	57.776	1604.59	1782.22	1166.69	480.924	1061.58	474.354
10.4583	53.681	55.968	69.749	163.538	1303.79	1705.19	963.845	98.239	131.931	1122.17	33.377	81.862	663.382	1064.3	102.294	400.843	102.176	28.859	1412.65	1141.22	795.829	168.35	332.524	253.39	119.058	57.914	1606.72	1791.79	1161.41	471.975	1056.25	473.823
10.4653	54.838	55.709	69.231	160.424	1291.58	1699.87	941.551	96.363	128.695	1121.16	32.723	79.382	655.381	1067.68	101.948	396.323	101.918	30.217	1407.85	1123.2	793.375	168.058	327.597	247.261	113.341	55.667	1600.04	1784.36	1158.56	467.277	1054.79	464.139
10.4722	54.129	54.614	67.179	159.126	1292.49	1715.81	944.513	99.673	126.142	1110.13	33.362	79.261	653.634	1053.2	100.687	396.877	97.443	29.217	1409.18	1121.03	781.52	170.488	324.289	247.45	114.507	55.187	1600.29	1790.7	1152.77	460.944	1053.7	467.838
10.4792	54.014	57.881	67.023	154.947	1291.02	1719.42	939.712	99.213	123.849	1114.48	33.213	75.441	649.707	1051.21	99.131	387.503	98.927	29.818	1401.6	1116.68	770.16	166.64	318.907	237.351	112.475	54.451	1599.38	1777.08	1147.55	458.114	1046.39	454.504
10.4861	53.97	54.663	66.654	150.507	1269.75	1723.89	930.121	100.698	123.827	1102.98	32.88	75.394	636.455	1043.4	94.132	384.598	96.218	31.411	1401.37	1106.34	767.668	170.032	316.001	238.251	112.238	55.129	1601.11	1770.28	1146.21	450.665	1050.39	441.703
10.4931	54.255	57.224	63.676	149.92	1270.1	1717.08	923.086	98.333	117.685	1095.92	32.931	73.735	631.896	1031.74	94.521	381.639	97.665	29.317	1394.05	1096.33	755.005	168.625	309.866	231.224	109.828	54.663	1597.49	1779.82	1141.32	441.702	1049.61	438.978
10.5	53.853	56.799	61.725	145.832	1265.9	1724.56	918.412	98.871	117.952	1089.03	33.718	73.819	629.855	1027.35	93.216	373.745	94.002	30.797	1395.77	1083.87	754.984	166.083	304.751	233.15	110.617	53.082	1582.28	1774.79	1146.88	436.882	1038.5	429.382
10.5069	53.983	54.769	61.346	145.789	1263.28	1716.35	902.172	99.44	117.186	1075.38	33.899	71.041	624.121	1023.59	91.534	374.088	91.425	30.753	1392.96	1085.28	752.937	169.659	302.479	225.797	110.185	52.909	1587.09	1766.83	1142.42	424.016	1037.76	422.695
10.5139	54.71	56.705	58.995	139.298	1252.55	1726.08	895.025	99.605	115.246	1071.71	32.885	69.074	618.174	1011.5	92.204	373.647	90.379	30.576	1380.03	1082.79	736.737	168.928	296.886	221.179	107.705	52.16	1589.73	1776.56	1138.3	421.308	1040.32	416.527
10.5208	53.21	57.074	60.408	139.287	1248.93	1721.42	888.374	100.942	113.117	1063.47	33.527	67.778	613.729	1003.58	90.247	369.512	91.482	28.659	1376.72	1071.9	729.382	172.283	288.756	219.496	106.051	48.775	1578.03	1775.24	1137.13	419.786	1033.33	405.594
10.5278	52.536	56.117	58.412	135.951	1240.66	1729.53	875.456	99.825	112.962	1057.21	33.348	69.265	609.55	1009.28	90.007	366.146	89.814	30.971	1374.8	1065.09	720.339	169.653	284.016	215.986	102.494	48.945	1582.41	1767.1	1127.43	409.125	1030.72	404.036
10.5347	51.742	57.019	57.279	131.201	1233.2	1719.66	862.708	100.543	109.1	1050.67	33.601	67.452	607.013	1000.5	88.176	362.508	86.641	31.066	1363.74	1049.28	721.854	167.093	280.861	216.699	102.264	50.24	1576.16	1765.41	1128.88	405.964	1032.65	393.933
10.5417	52.037	56.002	55.99	131.001	1229.03	1718.14	845.235	101.425	106.365	1046.4	33.551	64.953	599.055	996.826	89.802	359.355	87.469	28.425	1353.04	1043.65	714.968	165.872	270.509	210.576	101.194	47.674	1568.33	1770.44	1122.88	406.029	1018.29	390.681
10.5486	53.829	58.406	54.087	126.585	1224.29	1727.2	849.652	101.945	104.757	1043.91	33.585	64.232	594.077	990.893	90.028	355.134	85.15	29.117	1354.02	1028.14	701.583	167.631	268.153	202.64	97.547	48.769	1556.25	1764.65	1122.01	395.096	1014.83	380.459
10.5556	52.623	55.832	52.601	123.223	1216.32	1718.7	842.814	99.601	106.409	1035.46	34.188	64.529	592.131	977.165	85.989	352.471	83.926	29.273	1350.94	1024.19	696.047	168.84	264.702	202.659	94.947	48.261	1548.87	1761.17	1114.76	391.305	1023.27	374.562
10.5625	52.067	56.071	55.367	122.997	1199.11	1711.73	828.112	100.329	101.067	1030.23	35.145	60.18	591.073	972.738	87.984	344.9	84.183	30.75	1348.74	1019.04	695.013	170.214	259.149	201.319	93.379	46.124	1553.64	1762.82	1111.73	384.252	1015.11	377.819
10.5694	51.158	56.207	52.461	120.41	1201.94	1721.18	819.363	102.16	102.25	1017.67	34.011	58.724	588.039	967.694	86.384	339.812	80.833	28.585	1340.45	1011.52	688.244	170.104	254.322	199.581	93.271	45.597	1541.23	1756.7	1106.43	378.06	1009.12	364.13
10.5764	51.978	56.475	52.111	123.003	1196.47	1713.65	818.066	101.515	98.363	1012.54	34.156	59.028	580.044	959.696	85.055	342.511	80.672	30.521	1328.01	1005.21	687.254	170.276	252.47	194.831	91.138	47.13	1537.49	1755.87	1113.09	368.928	1005.52	356.644
10.5833	52.64	54.76	50.463	114.069	1196.78	1712.26	800.753	102.591	95.38	1004.02	34.778	56.754	575.607	950.672	85.826	338.243	78.52	28.567	1333.86	987.608	669.073	169.444	244.337	192.341	89.261	45.504	1527.23	1747.31	1102.49	371.438	996.135	351.361
[truncated: 149 more rows]
