# Supplementary material for: Singularity response reveals entrainment properties in mammalian circadian clock
Source: Nat Commun. 2023 May 17;14:2819. doi: 10.1038/s41467-023-38392-x (PMC10192398; doi:10.1038/s41467-023-38392-x)
Supplement: Supplementary file 4 — Source Data [file 41467_2023_38392_MOESM4_ESM.zip › Raw_data/Figure4/2nd_experiment.xlsx]

## Sheet: Sheet1
Time (days)	2ng/mL TGF-beta	2ng/mL TGF-beta	10uM PMA	10uM Forskolin	20nM Melatonin	100nM Dex	100nM Dex	no treat	2ng/mL TGF-beta	10uM PMA	10uM PMA	10uM Forskolin	20nM Melatonin	100nM Dex	DMSO vehicle	no treat	2ng/mL TGF-beta	10uM PMA	10uM Forskolin	10uM Forskolin	20nM Melatonin	100nM Dex	DMSO vehicle	no treat	2ng/mL TGF-beta	10uM PMA	10uM Forskolin	20nM Melatonin	20nM Melatonin	100nM Dex	DMSO vehicle	no treat
0	3798.8	4144.66	4143.65	3597.28	3589.76	3392.94	3587.24	3578.91	3265.04	3579.07	3809.93	3329.72	3131.78	3000.37	3156.57	3174.01	3229.16	3482.41	3586.09	3068.84	3086.24	3028.47	3083.35	2978.1	3798.69	3380.45	4267.81	3945.27	3582.65	3498.19	3563.09	3608.58
0.00694	3786.17	4117.31	4105.29	3545.49	3553.53	3358.3	3544.36	3552.2	3282.45	3549.25	3760.31	3281.24	3094.68	2960.58	3111.66	3147.73	3194.59	3462.81	3559.43	3044.41	3095.8	3007.24	3054.56	2933.36	3788.78	3349.89	4194.2	3888.15	3539.37	3427.51	3497.13	3555.53
0.01389	3793.34	4080.86	4062.5	3503.2	3547.75	3354.19	3502.95	3569.15	3260.95	3520.97	3743.01	3241.61	3070	2943.93	3070.59	3096.64	3165.82	3449.77	3514.38	3006.25	3063.84	2964.44	3014.7	2900.78	3748.71	3310.85	4087.64	3826.09	3506.12	3375.57	3422.96	3476.26
0.02083	3756.06	4014.41	4003.89	3471.5	3490.72	3315.85	3396.45	3519.03	3241.22	3461.2	3657.89	3200.59	3030.18	2916.85	2988.35	3073.89	3119.64	3382.76	3428.64	2962.81	3012.48	2921.36	2945.73	2836.89	3691.85	3257.44	3983.66	3739.6	3448.91	3298.86	3351.23	3398.35
0.02778	3663.68	3917.6	3922.71	3385.03	3420.47	3272.99	3295.38	3450.65	3218.76	3380.41	3581.85	3099.87	2965.44	2865.62	2906.92	2999.22	3064.7	3321.97	3337.52	2919.61	2943.74	2858.03	2865.71	2784.39	3630.43	3175.37	3868.54	3623.27	3339.29	3215.62	3235.6	3286.92
0.03472	3551.85	3798.34	3812.43	3274.42	3343.63	3197.78	3177.11	3368.21	3139.13	3286.41	3466.18	2985.08	2884.35	2778.73	2785.69	2888.14	2994.37	3219.09	3205.07	2845.25	2871.98	2780.26	2770.2	2704.97	3535.1	3064.65	3715.68	3498.53	3229.8	3091.93	3112.82	3137.14
0.04167	3437.13	3662.37	3696.95	3121.66	3247.33	3104.99	3058.02	3234.44	3020.57	3150.47	3333.95	2836.32	2792.26	2672.04	2652.98	2783.79	2895.02	3109.72	3075.53	2755.12	2767.32	2679.87	2675.07	2634.09	3402.54	2937.27	3586.76	3354.16	3125.78	2970.16	3002.54	2994.64
0.04861	3286.14	3508.89	3570.23	2994.13	3118.65	2971.53	2938.18	3128.42	2930.49	3011.6	3184.85	2691.26	2671.45	2563.28	2540.31	2674.85	2789.83	2990.64	2940.01	2636.35	2678.43	2565.42	2567.73	2549.24	3303.66	2815.78	3435.26	3186.27	3000.68	2845.43	2856.5	2832.25
0.05556	3144.27	3361.63	3444.2	2838.35	3015.58	2870.64	2815.55	3004.77	2826.88	2881.3	3058.62	2542.68	2587.84	2448.36	2430.36	2537.73	2680.69	2875.66	2828.34	2526.46	2553.39	2459.03	2450.68	2439.74	3155.13	2677.08	3287.13	3041.5	2876.15	2708.54	2713.06	2682.89
0.0625	2992.28	3221.27	3316.16	2686.36	2889.95	2754.77	2705.7	2884.29	2728.62	2761.24	2931.62	2423.96	2475.09	2342.06	2314.11	2411.84	2588.07	2757.68	2718.02	2418.39	2461.59	2351.63	2361.68	2346.5	3042.05	2545.49	3160.93	2903.81	2741.79	2606.23	2570.91	2532.7
0.06944	2861.24	3065.03	3183.82	2559.14	2794.99	2653.3	2614.38	2787.7	2631.11	2645.34	2805.42	2317.86	2379.64	2243.99	2251.9	2306.1	2485.31	2655.09	2626.52	2323.75	2364.17	2262.42	2254.88	2242.87	2908.83	2434.2	3025.83	2784.88	2622.86	2492.95	2429.97	2417.7
0.07639	2731.61	2937.06	3073.57	2446.09	2692.4	2568.27	2538.2	2688.85	2544.01	2539.85	2687.28	2232.59	2288.7	2167.6	2177.84	2192.5	2414.38	2570.38	2558.62	2232.12	2273.8	2183.06	2183.03	2149.63	2774.62	2335.12	2900.02	2678.82	2503.64	2401.72	2306.04	2330.1
0.08333	2613.31	2795.28	2950.07	2372.06	2577.3	2470.97	2462.62	2600.75	2466.97	2436.99	2586.06	2176.76	2211.79	2098.74	2109.75	2119.5	2319.63	2487.49	2483.65	2140.62	2179.78	2110.2	2106.76	2068.32	2665.2	2236.25	2792.91	2591.8	2382.3	2321.08	2186.09	2241.1
0.09028	2516.57	2677.78	2849.4	2307.63	2516.68	2388.62	2391.64	2526.05	2387.85	2347.84	2491.03	2139.57	2143.41	2023.51	2042.81	2069.8	2251.59	2404.23	2422.07	2084.04	2123.84	2045.66	2055.56	2002.19	2573.43	2154.6	2684.58	2516.45	2287.67	2236.59	2093.88	2175.59
0.09722	2419.88	2572.4	2769.46	2266.93	2416.53	2341.42	2367.29	2474.09	2313.89	2249.92	2405.25	2090.07	2077.05	1965.55	1995.65	2003.76	2185.92	2340.85	2341.2	2035.43	2048.71	1983.11	2003.77	1929.33	2473.68	2087.21	2604.82	2448.53	2205.26	2175.19	2022.88	2126.21
0.10417	2336.04	2482.83	2674.42	2227.32	2364.64	2280.44	2307.88	2424.03	2257.29	2198.46	2337.64	2052.38	2031.16	1948.86	1927.32	1974.75	2137.21	2273.53	2287.81	2002.64	1987.58	1931.84	1986.44	1864.28	2404.28	2035.15	2525.8	2386.84	2140.58	2123.52	1949.67	2099.68
0.11111	2255.29	2411.57	2607.68	2206.64	2321.05	2245.12	2288.56	2390.52	2215.94	2142.34	2279.66	2031.31	1997.12	1915.53	1893.68	1944.63	2101.02	2218.5	2223.08	1977.64	1939.72	1889.09	1950.68	1827.73	2348.25	2001.03	2471.29	2339.24	2077.73	2082.46	1907.89	2067.16
0.11806	2211.46	2362.14	2560.47	2185.11	2267.42	2215.07	2268.26	2383.83	2186.91	2125.61	2236.95	2006.7	1982.71	1915.02	1854.1	1937.95	2059.33	2175.32	2169.81	1965.12	1926.48	1875.28	1924.91	1786.99	2285.34	1967.65	2431.26	2327.28	2036.58	2044.67	1879.66	2055.14
0.125	2178.56	2326.89	2519.78	2182.29	2240.31	2201.63	2242.68	2369.09	2157.61	2101.46	2194.48	2017.41	1961.44	1902.98	1843.85	1946.75	2046.02	2142.61	2135.1	1954.38	1922.6	1867.54	1905.81	1772.63	2257.53	1930.1	2395.97	2303.7	2019.12	2034.84	1862.51	2037.3
0.13194	2183.51	2295.29	2497.92	2182.21	2244.28	2187.61	2224.46	2370.33	2156.52	2094.94	2155.52	2034.88	1972.16	1904.82	1857	1952.54	2041.49	2101.83	2095.25	1967.71	1918.68	1868.34	1905.49	1754.94	2228.73	1925.98	2375.97	2286.65	1990.69	2014.11	1847.71	2040.34
0.13889	2179.49	2289.24	2483.03	2179.89	2227.91	2203.56	2223.09	2361.84	2160.11	2101.45	2145.58	2046.55	1979.27	1919.32	1848.65	1961.36	2048.45	2073.39	2084.43	1980.61	1927.28	1878.9	1913.95	1756.52	2215.99	1921.83	2364.81	2278.09	1988.36	2018.56	1859.52	2050.66
0.14583	2207.48	2271.36	2472.99	2189.78	2241.66	2233.63	2216.24	2388.94	2154.24	2100.48	2146.05	2065.8	2000.35	1930.37	1861.7	1956.14	2051.47	2070.43	2064.59	1988.42	1948.33	1874.76	1915.43	1767.74	2213.82	1938.06	2357.92	2283.08	2001.34	2018.36	1859.19	2057.2
0.15278	2246.11	2288.22	2455.3	2204.8	2255.91	2249.58	2212.56	2392.27	2150.87	2119.72	2141.26	2094.13	2028.14	1966.06	1884.91	1959.74	2060.66	2065.45	2071.56	2009.55	1979.68	1907.23	1931.31	1783.63	2203.76	1952.37	2367.07	2284.09	2004.92	2043.83	1884.23	2062.37
0.15972	2279.3	2301.97	2470.15	2233.57	2280.08	2286.59	2220.84	2415.55	2168.43	2137.61	2160.71	2113.63	2050.88	2001.38	1893.36	1957.92	2085.95	2071.22	2060.25	2029.63	2011.03	1944.41	1951.24	1802.24	2216.02	1972.32	2374.66	2286.78	2033.27	2046.47	1913.25	2094.72
0.16667	2331.07	2306.29	2473.79	2262.74	2316.43	2333.89	2255.03	2434.49	2195.15	2161.32	2164.33	2154.89	2096.49	2047.78	1911.78	1964.37	2100.19	2071.17	2067.83	2062.88	2060.39	1963.41	1974.7	1827.69	2222.73	2019.12	2385.98	2302.91	2069.37	2074.72	1939.32	2114.5
0.17361	2381.5	2344.6	2486.07	2302.86	2353.68	2364.81	2270.38	2464.21	2206.57	2202.47	2199.86	2182.72	2144.8	2080.77	1961.4	1984.16	2124.2	2090.43	2069.96	2081.57	2097.06	2000.85	2005.06	1861.01	2252.86	2046.2	2404.3	2323.4	2094.07	2102.2	1954.65	2164.44
0.18056	2419.34	2361.67	2522.23	2334.67	2397.16	2405.76	2301.95	2502.98	2250.62	2220.46	2224.89	2240.8	2173.63	2130.28	1982.13	2015.21	2162.84	2112.54	2113.61	2135.78	2136.38	2039.08	2034.09	1882.48	2273.16	2093.57	2430.46	2362.51	2132.32	2131.76	2014.18	2209.95
0.1875	2495.61	2394.17	2533.67	2379.74	2440	2441.56	2348.1	2537.78	2278.03	2255.19	2260.87	2301.98	2214.27	2174.5	2019.26	2059.2	2194.9	2128.09	2134.05	2166.5	2180.14	2083.75	2067.97	1925.29	2311.49	2141.61	2456.89	2361.79	2186.64	2167.96	2055.49	2255.11
0.19444	2558.7	2425.05	2558.79	2437.75	2501.05	2492.63	2384.67	2565.85	2328.62	2295.79	2290.88	2338.98	2265.89	2236.04	2068.48	2101.61	2230.32	2156.15	2160.75	2201.31	2238.51	2132.52	2112.5	1963.76	2340.5	2185.96	2487.46	2404.01	2236.69	2211.53	2113.36	2308.24
0.20139	2607.63	2463.84	2597.61	2483.32	2553.93	2533.57	2428.69	2617.83	2373.12	2340.61	2324.94	2390.46	2319.91	2298.59	2111	2147.39	2286.18	2204.43	2197.14	2246.47	2286.3	2184.01	2153.45	1995.24	2375.22	2237.34	2513.01	2443.16	2283.95	2252.26	2152.9	2378.94
0.20833	2685.39	2495.29	2633.01	2530.71	2598.54	2597.67	2468.45	2679.94	2414.67	2377.13	2377.19	2454.66	2364.97	2346.59	2151.11	2206.02	2346.16	2224.23	2236.16	2279.43	2338.87	2232.29	2205.1	2037.21	2427.93	2285.39	2556.64	2475.26	2334.15	2316.84	2196.21	2422.01
0.21528	2761.96	2542.87	2668.43	2590.71	2660.79	2670.2	2518.08	2732.11	2478.8	2422.8	2400.93	2489.39	2417.69	2399.39	2192.22	2257.94	2395.84	2268.72	2283.29	2339.25	2402.87	2283.26	2245.37	2081.22	2480.02	2335.12	2597.96	2530.69	2392.19	2365.31	2257.74	2484.24
0.22222	2816.64	2595.04	2730.03	2662.94	2713.55	2740.11	2559.01	2786.26	2530.6	2469.2	2454.83	2544.4	2474.54	2474.09	2234.22	2307.39	2440.44	2311.19	2330.24	2381.7	2437.98	2343.66	2292.41	2139.38	2524.28	2407.77	2641.2	2567.88	2445.48	2407.16	2322.24	2556.6
0.22917	2878.41	2625.4	2761.13	2704.11	2774.29	2803.49	2610.82	2850.47	2590.48	2501.58	2514.76	2592.34	2536.18	2523.74	2284.26	2376.64	2491.79	2348.28	2363.76	2445.86	2506.09	2384.61	2343.92	2189.16	2568.12	2438.62	2679.22	2608.73	2517.58	2470.38	2377.66	2611.15
0.23611	2952.83	2683.78	2795.81	2765.76	2828.96	2877.38	2663.75	2905.83	2663.26	2534.95	2543.1	2645.22	2578.95	2582.64	2344.43	2434.56	2556.71	2390.6	2413.59	2479.21	2571.02	2447.53	2386.09	2232.7	2610.65	2509.76	2742.05	2671.79	2562.92	2519.56	2437.2	2671.82
0.24306	2992.7	2734.71	2850.65	2822.41	2882.45	2951.41	2727.49	2966.86	2719.86	2585.97	2596.75	2698.82	2646.02	2648.33	2378.08	2490.25	2613.24	2461.2	2454.47	2541.8	2614.63	2502.5	2452.33	2279.53	2661.67	2562.83	2784.16	2702.76	2635.32	2595.48	2484.9	2725.93
0.25	3045.89	2782.31	2894.22	2892.35	2956.41	3014.06	2773.89	3037.08	2771.23	2635.51	2652.16	2748.55	2712.66	2686.36	2442.37	2546.04	2667.97	2487.2	2500.23	2603	2662.7	2569.15	2489.89	2336.17	2703.86	2615.93	2823.64	2757.14	2685.42	2652.67	2539.46	2813.69
0.25694	3101.83	2849.2	2937.74	2938.78	3020.54	3095.39	2824.01	3103.57	2828.94	2681.44	2685.71	2806.8	2773.91	2755.62	2489.47	2613.03	2705.6	2532.55	2554.69	2643.94	2703.82	2612.71	2553.33	2393.1	2768.3	2670.68	2857.83	2820.58	2737.47	2718.13	2602.2	2857.17
0.26389	3175.13	2903.83	3002.97	3015.4	3068.75	3189.02	2894.48	3183.2	2884.89	2742.27	2731.45	2847.73	2836.75	2813.8	2543.2	2680.1	2774.17	2601.67	2606.22	2702.64	2770.04	2681.79	2598.9	2445.66	2810.75	2733.52	2905.89	2867.03	2810.45	2760.22	2682.85	2927.27
0.27083	3200.39	2974.93	3047.85	3090.27	3140.14	3272.44	2951.67	3244.92	2941.07	2780.53	2787.61	2890.14	2890.74	2863.95	2590.15	2724.27	2846.82	2630.79	2660.44	2758.35	2825.93	2725.07	2643.74	2484.36	2861.39	2786.86	2945.48	2923.17	2848.39	2841.24	2731.92	2982.75
0.27778	3255.08	3029.96	3100.6	3133.76	3203.46	3325.74	2988.39	3304.75	2981.19	2834.07	2826.41	2930.61	2949.59	2912.53	2645.38	2804.38	2882.89	2666.04	2689.7	2813.68	2882.91	2782.33	2692.29	2571.09	2926.11	2853.2	3008.36	2983.73	2931.64	2889.18	2800.12	3049.19
0.28472	3312.97	3099.03	3162.49	3195.08	3257.05	3404.11	3053.7	3391.19	3035.43	2869.22	2880.8	2986.64	2987.97	2961.36	2694.73	2838.42	2939.08	2727.61	2761.69	2875.48	2943.69	2842.35	2758.32	2610.27	2992.01	2912.06	3061.11	3028.93	2986.08	2957.44	2849.23	3105.47
0.29167	3351.4	3147.08	3214.88	3254.4	3306.93	3471.24	3138.19	3457.37	3077.41	2920.85	2937.92	3039.27	3055.64	3009.31	2743.33	2904.92	2978.23	2760.77	2805.69	2931.04	2983.5	2899.45	2802.54	2672.04	3068.4	2966.55	3127.23	3092.26	3015.03	3016.92	2913.7	3165.46
0.29861	3413.6	3204.22	3253.02	3294.95	3366.97	3533.18	3186.44	3523.69	3133.98	2959.1	2978.87	3075.18	3110.96	3066.36	2788.11	2959.49	3040.12	2802.7	2847.54	2984.76	3038.55	2958.3	2839.3	2709.49	3139.43	3030.95	3166.86	3153.95	3053.07	3074.91	2970.19	3227
0.30556	3469.93	3272.14	3316.22	3378.91	3440.46	3600.66	3248.84	3603.11	3179.82	3021.22	3032.58	3120.27	3159.32	3108.15	2853.17	2997.24	3093.5	2832.71	2887.89	3040.81	3088.66	3001.11	2897.89	2770.68	3199.94	3092.62	3219.14	3211.84	3110.39	3130.03	3022.26	3302.73
0.3125	3527.71	3322.62	3351.38	3423.06	3490.76	3664.38	3308.7	3657.94	3223.99	3058.73	3086.32	3167.59	3200.76	3155.79	2894.31	3062.49	3143.95	2880.96	2942.55	3099.46	3149.53	3076.45	2954.07	2815.11	3262.22	3136.7	3265.64	3277.69	3151.55	3186.28	3092.71	3352.27
0.31944	3567.95	3378.57	3416.03	3497.61	3544.99	3715.76	3365.84	3738.84	3277.74	3124.24	3141.98	3203.55	3255.75	3216.88	2960.85	3118.78	3175.85	2910.75	2993.82	3148.03	3193.48	3117.99	3000.42	2871.32	3325.51	3207.6	3332.75	3339.51	3211.48	3225.94	3143.44	3416.79
0.32639	3643.51	3430.75	3471.83	3546.8	3590.07	3780.83	3422.52	3791.51	3316.59	3173.54	3169.51	3272.92	3305.72	3263.32	3003.83	3157.52	3220.84	2948.11	3050.77	3188.06	3242.86	3155.94	3059.01	2929.36	3387.26	3253.42	3374.63	3397.76	3249.3	3294.57	3196.86	3469.55
0.33333	3682.87	3494.53	3526.41	3606.32	3653.85	3843.14	3493.84	3854.62	3350.44	3207.11	3220.48	3304.16	3348.78	3300.06	3045.19	3217.07	3269.68	2984.83	3083.4	3239.48	3304.5	3228.36	3099.75	2986.57	3467.93	3324.1	3440.31	3460.75	3317.89	3361.55	3257.43	3526.47
0.34028	3735.47	3566.44	3561.45	3681.94	3687.21	3878.41	3563.13	3915.9	3391.06	3265.83	3259.91	3347.64	3403.58	3351	3088.07	3248.26	3317.92	3025.77	3129.47	3293.32	3347.61	3260.01	3143.89	3040.18	3522.64	3376.25	3494.28	3515.05	3366.84	3417.39	3320.9	3589.46
0.34722	3789.04	3614.56	3607.86	3729.36	3751.12	3928.95	3608.01	3977.57	3439.92	3317.05	3293.41	3387.66	3445.76	3392.5	3143.95	3304.86	3352.64	3061.09	3167.32	3329.55	3382.43	3296.19	3191.8	3080.09	3582.61	3424.95	3542.62	3574.84	3414.32	3444.73	3371.79	3641.3
0.35417	3813.94	3644.17	3644.29	3776.56	3786.4	3973.44	3651.55	4019.15	3480.94	3342.89	3331.05	3425.45	3494.43	3429.18	3183.07	3331.58	3392.24	3110.3	3198.74	3361.05	3423.13	3359.02	3248.69	3140.36	3636.57	3479.26	3590.33	3629.65	3479.65	3505.44	3417.39	3690.66
0.36111	3882.11	3699.06	3683.71	3842.35	3842.65	4014.46	3703.34	4078.7	3504	3385.5	3389.87	3450.48	3520.47	3464.58	3214.43	3371.9	3422	3142.19	3253.51	3415.65	3463.93	3370.06	3269.13	3180.26	3685.16	3535.42	3638.03	3686.75	3526.1	3562.67	3477.44	3730.96
0.36806	3927.85	3738.83	3731.18	3868.06	3869.01	4054.99	3761.72	4137.34	3535.58	3443.77	3408.98	3482.59	3554.16	3486.07	3248.57	3416.14	3446.49	3186.55	3292.95	3442.36	3511.89	3428.48	3327.77	3221.3	3728.35	3575.74	3667.24	3734.53	3573.22	3606.95	3536.77	3783.82
0.375	3976.59	3772.7	3767.9	3905.86	3911.16	4075.36	3800.13	4166.96	3582.41	3458.21	3453.73	3507.94	3577.24	3525.3	3298.72	3444.9	3478.94	3212.59	3326.75	3466.54	3543.03	3470.07	3370.2	3258.69	3779.95	3624.36	3724.72	3770.84	3624.37	3638.3	3568.33	3841.04
0.38194	4015.39	3817.12	3793.9	3949.58	3940.68	4121.7	3839.3	4192.94	3595.7	3507.95	3471.14	3551.8	3625.98	3543.73	3331.34	3484.3	3503.97	3250.33	3366.26	3517.37	3574.03	3485.36	3399.56	3280.85	3822.82	3673.48	3750.1	3816.04	3672.66	3688.9	3621.27	3877.88
0.38889	4051.61	3858.86	3838.69	3985	3954.69	4131.24	3881.26	4252.05	3631.65	3529.96	3507.78	3566.05	3635.54	3567.28	3343.95	3501.06	3536.42	3284.05	3392.41	3528.24	3612.82	3523.92	3415.16	3339.45	3854.49	3711.37	3786.04	3852.06	3717.11	3727.46	3670.85	3919.33
0.39583	4086.09	3874.84	3870.68	3999.54	4007.01	4158.89	3921.39	4275.17	3658.07	3566.2	3533.31	3584.26	3658.02	3593.07	3372.15	3522.08	3530.84	3304.22	3416.28	3551.28	3628	3543	3469.05	3365.01	3902.15	3740.05	3825.97	3899.79	3751.3	3772.3	3694.42	3950.97
0.40278	4090.46	3917.03	3879.38	4038.45	4012.75	4161.83	3942.1	4293.1	3660.94	3576.69	3560.81	3614.76	3674.39	3587.09	3386.49	3558.83	3558.01	3337.89	3450.98	3558.42	3648.95	3572.9	3486.81	3368.78	3931.04	3757.23	3837.11	3922.84	3778.67	3800.93	3733.82	3972.03
0.40972	4124.71	3923.01	3921.52	4047.67	4051.51	4210.31	3977.09	4324.27	3710.67	3614.28	3581.13	3645.29	3704.98	3607.35	3407.25	3582.42	3586.61	3360.03	3473.76	3591.89	3656.43	3581.43	3506.53	3394.77	3954.51	3810.7	3876.78	3949.91	3812.91	3823.84	3768.51	4011.83
0.41667	4152.36	3945.09	3924.69	4064.22	4053.64	4204.81	4006.91	4362.41	3714.75	3625.82	3584.1	3637.22	3709.24	3609.09	3420.78	3583.63	3588.91	3380.13	3493.58	3612.35	3679.25	3592.34	3526.26	3421.6	3986.99	3822.75	3880.12	3972.57	3841.14	3854.3	3796.7	4040.66
0.42361	4170.64	3971.91	3946.17	4077.8	4084.07	4222.66	4041.86	4365.23	3707.57	3648.15	3610.85	3650.34	3708.73	3638.66	3432.96	3595.95	3605.13	3399.12	3495.2	3615.84	3686.77	3617.87	3524.31	3441.57	3996.97	3850.98	3907.52	4004.75	3832.86	3870.95	3831.01	4059.15
0.43056	4200.67	3985.19	3956.46	4110.95	4076.4	4241.69	4041.4	4378.65	3740.5	3662.23	3609.97	3657.95	3709.61	3658.64	3440.4	3602.01	3597.71	3402.12	3515.23	3625.7	3703.88	3630.3	3541.04	3445.76	4016.65	3865.3	3917.18	4032.59	3885.41	3907.88	3822.44	4080.91
0.4375	4219.48	3980.96	3988.89	4101.46	4072.22	4260.93	4066.57	4392.93	3740.66	3686.09	3638.13	3663.51	3720.9	3654.61	3455.57	3628.18	3592.51	3420.28	3515.56	3641.65	3712.99	3627.73	3558.21	3458.62	4033.06	3907.24	3934.64	4031.72	3906.27	3918.93	3856.89	4098.88
0.44444	4189.84	4013	3968.1	4130.47	4086.63	4254.37	4087.73	4389.43	3737.74	3693.82	3630.53	3673.34	3721.34	3643.97	3473.16	3638.98	3598.01	3439.16	3502.98	3640.93	3704.34	3635.84	3555.82	3472.55	4052.2	3898.04	3947.01	4049.33	3921.13	3916.56	3881.75	4118.41
0.45139	4189.15	4022.09	3995.61	4131.27	4100.55	4245.46	4096	4403.76	3764.39	3705.89	3649.77	3661.08	3727.72	3661.2	3474.44	3641.34	3580.16	3439.34	3489.05	3636.89	3708.5	3639.71	3561.22	3482.76	4048.04	3913.84	3927.83	4084.35	3930.31	3937.34	3889.88	4113.71
0.45833	4210.97	4021.18	3994.06	4123.05	4114.27	4250.92	4089.02	4399.1	3752.44	3705.93	3654	3667.26	3753.91	3645.66	3468.86	3657.65	3572.87	3436.14	3493.89	3645.12	3709.64	3628.88	3562.93	3479.79	4076.22	3915.98	3943.2	4081.02	3934.12	3956.95	3898.74	4126.87
0.46528	4241.86	4020.22	3976.73	4138.78	4100.32	4228.48	4077.42	4399.85	3735.13	3696.19	3627.81	3658.12	3752.51	3637.22	3476.73	3632.43	3563.9	3442.96	3483.81	3656	3692.18	3631.7	3561.88	3472.07	4062.53	3920.36	3936.78	4091.9	3925.68	3962.7	3902.28	4127.43
0.47222	4220.6	4016.28	3988.47	4116.54	4076.38	4219.75	4095.62	4381.7	3734.18	3708.68	3616.68	3670.33	3732.16	3637.89	3453.5	3630.7	3564.43	3440.11	3487.72	3638.25	3700.26	3615.88	3549.26	3470.24	4066.32	3920.61	3940.16	4086.55	3926.17	3955.13	3901.48	4134.7
0.47917	4202.27	4025.31	3971.2	4102.38	4066.7	4215.81	4088.51	4382.21	3742.21	3685.43	3633.08	3638.39	3724.34	3607.35	3461.06	3622.3	3554.43	3441.57	3463.93	3644.07	3695.33	3615.72	3553.83	3474.14	4059.63	3903.87	3937.81	4083.76	3931.37	3965.81	3898.08	4115.32
0.48611	4203.55	4018.21	3963.8	4100.73	4073.9	4199.34	4088.93	4353.54	3707.97	3696.6	3620.38	3634.59	3721.38	3607.2	3452.31	3625.99	3543.76	3422.34	3458.33	3655.79	3673.43	3594.82	3551.91	3445.71	4067.8	3910.98	3921.76	4080.57	3910.3	3968.76	3899.57	4107.18
0.49306	4213.87	3994.89	3944.71	4094.79	4049.89	4163.89	4065.09	4361.65	3714.41	3682.33	3619.25	3644.25	3687.42	3605.44	3447.94	3604.16	3519.07	3437.66	3460.3	3639.08	3663.68	3590.88	3529.95	3447.86	4054.3	3899.77	3901.16	4059.06	3893.23	3934.45	3888.04	4085.6
0.5	4199.95	3974.6	3929.75	4076.99	4033.44	4166.14	4065.56	4336.32	3699.41	3664.42	3600.58	3617.3	3668.77	3559.77	3429.75	3593.82	3491.34	3418.7	3449.23	3614.9	3643.66	3577.98	3509.06	3428.59	4044.6	3892.07	3907.61	4064.87	3885.99	3946.48	3893.78	4071.14
0.50694	4177.12	3963.81	3922.79	4049.46	4002.27	4135.91	4041.8	4296.85	3690.32	3649.55	3584.2	3599.78	3642.67	3535.79	3416.14	3580.34	3478.76	3392.52	3430.13	3613.8	3617.55	3569.62	3508.2	3419.14	4015.5	3888.53	3870.42	4055.62	3863.38	3928.79	3875.69	4055.9
0.51389	4225.33	3948.89	3910.84	4036.09	3970.41	4107.3	4022.94	4266.98	3673.27	3639.24	3557.85	3570.93	3626.23	3513.88	3385.95	3536.54	3458.79	3379.4	3439.72	3591.9	3600.46	3545.26	3480.01	3415.41	4003.3	3879.39	3885.17	4025.57	3855.67	3922.09	3864.08	4027.13
0.52083	4175.77	3928.39	3880.67	4002.75	3950.32	4071.74	3993.93	4246.55	3644.05	3606.89	3552.44	3553.49	3598.44	3492.11	3362.74	3542.91	3414.03	3375.07	3434.61	3569.8	3574.4	3528.84	3465.16	3386.01	3980.54	3854.66	3861.15	4016.95	3831.63	3902.18	3845.6	4016.85
0.52778	4160.27	3913.61	3846.36	3987.01	3923.45	4033.46	3967.73	4208.78	3609.66	3589.29	3518.96	3529.57	3573.78	3490.68	3333.65	3509.97	3392.9	3367.16	3411	3531.53	3543.75	3497.92	3450.29	3368.24	3956.01	3821.68	3824.85	3980.9	3797.23	3886.68	3824.46	3976.19
0.53472	4164.38	3894.35	3834.95	3942.24	3879.47	4010.01	3958.8	4183.95	3606.16	3577.53	3500.55	3513.53	3535.07	3468.6	3324.6	3476.75	3371.04	3342.73	3389.25	3486.1	3520.06	3475.02	3414.58	3348.51	3942.61	3788.4	3799.76	3957.19	3770.62	3866.41	3794.03	3950.69
0.54167	4138.74	3874.66	3817.27	3902.12	3872.69	3971.88	3913.17	4139.54	3571.55	3545.26	3491.04	3488.52	3507.7	3431.45	3293.43	3465.32	3329.04	3333.59	3366.63	3488.18	3502.93	3447.98	3386.43	3319.46	3913.54	3773.17	3787.95	3922.51	3750.36	3853.59	3783.62	3930.4
0.54861	4058.53	3835.04	3768.41	3886.35	3820.99	3937.9	3900.5	4104.14	3535.77	3533.07	3444.63	3450.62	3461.95	3403.31	3276.43	3433.26	3295.7	3307.39	3353.7	3451.94	3458.61	3404.14	3363.9	3306.07	3888.15	3757.31	3742.79	3905.71	3705.18	3823.16	3754.52	3886.13
0.55556	3984.53	3814.38	3744.99	3841.64	3777.58	3891.83	3861.8	4084.35	3510.67	3517.15	3427.79	3430.37	3445.32	3371.16	3259.38	3398.93	3268.64	3294.09	3346.99	3426.41	3434.47	3383.33	3342.97	3276.52	3852.43	3715.64	3721.95	3889.65	3674.86	3792.81	3737.71	3865.57
0.5625	3945.38	3769.6	3715.93	3816.42	3758.5	3876.67	3841.7	4026.87	3485.77	3481.11	3388.83	3407.81	3403	3340.36	3213.58	3359.16	3241.54	3249.42	3318.21	3409.72	3398.56	3347.76	3310.82	3252.71	3840.76	3678.61	3674.72	3836.73	3659.19	3768.42	3700	3820.41
0.56944	3879.31	3735.29	3690.98	3793.01	3720.64	3839.46	3802.73	3997.73	3453.8	3459.45	3359.15	3359.07	3375.22	3289.07	3195.66	3350.4	3204.07	3236.69	3296.89	3373.77	3381.23	3323.56	3283.4	3235.72	3804.08	3657.66	3654.06	3809.57	3615.21	3740.42	3680.33	3801.82
0.57639	3822.1	3709.51	3647.87	3750.43	3687.63	3808.34	3768.89	3961.64	3409.53	3427.28	3328.82	3340.15	3352.92	3296.42	3161.84	3295.89	3172.57	3202.72	3266.59	3338.7	3324.16	3285.24	3250.33	3185.19	3762.62	3609.67	3634.49	3767.64	3576.76	3711.22	3637.31	3768.36
0.58333	3779.7	3664.76	3615.62	3706.26	3657.16	3764.58	3742.03	3909.28	3383.99	3398.53	3334.03	3296.22	3300.88	3259.28	3130.8	3273.41	3135.02	3183.26	3250.46	3306.29	3293.28	3249.63	3227.23	3158.43	3715.58	3580.01	3588.72	3738.51	3544.13	3681.67	3600.23	3719.28
0.59028	3741.16	3643.46	3587.87	3705.27	3608.8	3712.25	3698.65	3879.17	3344.01	3352.46	3277.15	3260.93	3272.03	3226.73	3100.5	3240.53	3098.59	3139.7	3245.05	3261.97	3265.63	3227.22	3197.86	3128.56	3699.25	3546.1	3561.02	3696.68	3530.98	3644.77	3563.4	3680.88
0.59722	3688.23	3602.1	3547.57	3638.15	3578.85	3696.91	3656	3830.47	3317.79	3326.81	3250.51	3236.36	3226.93	3207.76	3064.82	3202.4	3060.43	3132.91	3196.26	3239.51	3222.47	3191.82	3160.86	3115.27	3647.52	3507.49	3513.47	3659.88	3477.04	3604.08	3532.28	3648.39
0.60417	3635.63	3571.58	3492.13	3582.78	3525.08	3636.48	3637.18	3767.14	3280.83	3303.72	3217.78	3182.63	3178.06	3163.76	3034.17	3178.62	3026.57	3111.9	3170.69	3204.05	3176.34	3152.86	3132.21	3061.2	3614.74	3469.23	3491.25	3616.36	3446.14	3567.53	3494.83	3608.09
0.61111	3599.77	3530.12	3466.74	3548.85	3494.81	3598.71	3589.15	3740.49	3241.45	3256.61	3188.01	3161.85	3150.21	3129.57	3010.53	3141.42	2983.38	3072.21	3136.06	3154.02	3143.87	3123.08	3102.2	3047.05	3577.34	3437.66	3448.1	3591.68	3410.51	3551.95	3469.29	3571.04
0.61806	3542.73	3500.53	3449.6	3509.06	3463.88	3550.62	3548.95	3705.79	3216.67	3229.49	3147.42	3132.57	3122.55	3094.91	2972.74	3097.6	2943.17	3054.87	3129.42	3110.94	3108.69	3088.51	3067.85	3013.99	3549.51	3400.22	3411.07	3550.09	3386.39	3516.62	3416.84	3505.39
0.625	3488.24	3456.41	3388.14	3435.68	3415.39	3513.39	3523.59	3662.09	3154.61	3199.93	3123.4	3105.01	3086.64	3063.89	2931.15	3049.73	2902.33	3020.32	3066.35	3077.47	3076.28	3059.69	3033.76	2980.35	3516.79	3342.77	3388.65	3498.71	3340.4	3465.27	3392.64	3483.69
0.63194	3461.48	3420.21	3348.93	3402.62	3372.81	3469.84	3465.61	3599.13	3122.07	3151.07	3083.68	3048.74	3024.9	3021.46	2915.48	3027.53	2864.08	2985.94	3053.05	3037.86	3035.2	3013.83	2984.46	2941.92	3479.29	3306.52	3343.91	3466.43	3308.05	3429.7	3341.22	3431.96
0.63889	3390.61	3382.77	3313.83	3372.18	3325.95	3423.21	3422.97	3581.35	3098.94	3117.87	3046.93	3026.86	2991.9	2994.58	2877.59	2987.38	2826.68	2960.79	3020.02	3001.16	2977.75	2983.48	2943.84	2906.1	3425.04	3254.29	3295.87	3436.05	3249.14	3389.75	3304.14	3391.77
0.64583	3334.06	3342.48	3263.03	3335.15	3283.6	3377.6	3389.62	3503.14	3036.7	3072.09	3025.39	2990.78	2957.33	2945.7	2825.32	2950.5	2777.91	2930.8	3001.22	2957.22	2951.62	2948.53	2921.8	2873.57	3371.81	3215.8	3249.33	3386.46	3204.09	3354.27	3270.05	3360.19
0.65278	3299.73	3321.69	3232.94	3292.64	3246.04	3332.76	3366.18	3470.31	3008.07	3042.11	2988.18	2943.8	2904.8	2903.51	2805.15	2909.36	2735.58	2898.86	2965	2933.23	2900.99	2904.34	2878.17	2855.37	3346.49	3173.9	3230.47	3342.75	3175.69	3300.5	3210.82	3306.61
0.65972	3236.85	3281.36	3193.83	3250.04	3198.34	3284.56	3301.46	3428.04	2963.65	2999.7	2936.29	2896.45	2862.34	2867.28	2755.85	2859.93	2702.89	2865.28	2943.42	2894.74	2866.1	2872.49	2828.8	2806.43	3291.5	3139.5	3175.05	3312.83	3145.76	3259.79	3187.11	3282.53
0.66667	3183.09	3233.36	3132.53	3198.27	3140.33	3249.78	3263.65	3363.03	2930.43	2952.79	2909.4	2863.43	2838.01	2813.34	2726.62	2813.25	2655.34	2823.54	2893.51	2861.37	2831.72	2827.93	2801.39	2788	3245.79	3096.13	3130.05	3249.65	3116.49	3206.14	3109.5	3233.61
0.67361	3131.95	3201.61	3089.34	3148.61	3109.68	3174.22	3216.51	3323.81	2887.78	2920.78	2851.84	2825.75	2780.89	2775.88	2688.07	2782.29	2610.2	2795.14	2867.27	2801.07	2791.05	2787.22	2756.26	2740.3	3211.01	3023.84	3100.84	3209.76	3061.33	3175.33	3081.49	3176.59
0.68056	3079.36	3171.19	3065.24	3102.28	3062.79	3147.28	3176.8	3286.26	2850.86	2876.19	2821.19	2805.71	2738.33	2737.73	2639.07	2729.68	2565.01	2767.33	2841.76	2770.14	2749.64	2754.74	2723.1	2715.9	3165.43	2995.55	3047.86	3155.78	3021.27	3113.87	3026.14	3125.06
0.6875	3034.23	3130.39	3013.85	3037.2	3032.66	3088.9	3133.66	3213.87	2791.81	2824.82	2788.96	2750.67	2697.51	2691.98	2599.72	2687.64	2516.17	2728.37	2796.7	2721.72	2699.41	2708.54	2682.16	2675.77	3120.97	2940.03	2996.51	3109.91	2972.92	3073.47	2995.85	3063.65
0.69444	2968.87	3079.16	2957.29	3001.7	2976.01	3044.88	3075.74	3165.38	2768.06	2793.39	2739	2706.03	2644.31	2645.15	2566.65	2654.31	2465.45	2705.3	2763.42	2686.74	2654.39	2646.53	2632.41	2625.61	3067.23	2904.46	2957.04	3075.28	2944.64	3038.94	2949.28	3015.4
0.70139	2919.45	3046.13	2927.77	2963.58	2923.11	2994.59	3020.21	3114.21	2709.92	2752.5	2693.81	2672.18	2602.47	2606.37	2519.33	2592.65	2422.67	2652.04	2714.4	2644.2	2614.86	2618.75	2586.83	2587.67	3012.65	2848.52	2916.66	3018.52	2882.32	2988.32	2880.05	2966.23
0.70833	2850.14	2992.03	2863.84	2913.07	2869.84	2946.92	2977.14	3058.03	2670.78	2699.93	2656.9	2618.64	2546.47	2564.53	2464.62	2562.18	2379.05	2613.05	2679.27	2594.95	2573.24	2587.37	2554.93	2566.45	2967.64	2794.8	2876.16	2971.52	2842.26	2930.45	2844.96	2934.38
0.71528	2818.86	2932.94	2841.78	2858.44	2821.78	2883.74	2916.05	3014.59	2629.18	2637.16	2615.61	2572.66	2508.73	2523.01	2444.51	2518.31	2331.57	2573.1	2629.02	2553.81	2515.6	2529.07	2500.34	2513.11	2920.69	2745.87	2822.05	2920.17	2801.61	2876.15	2793.53	2866.31
0.72222	2769.41	2899.04	2773.72	2797.93	2781.9	2839.18	2871.53	2945.76	2596.9	2598.83	2561.78	2546.01	2450.44	2471.79	2395.46	2459.13	2272.81	2530.21	2592.87	2496.47	2474.09	2482.5	2461.47	2474.16	2867.99	2676.74	2779.76	2870.48	2766.16	2832.95	2749.27	2828.16
0.72917	2695.93	2840.89	2725.24	2737.82	2719.01	2765.02	2812.41	2899.71	2525.1	2556.37	2522.68	2485.54	2411.58	2431.58	2337.33	2419.85	2227.24	2485.6	2548.92	2468.23	2439.12	2443.38	2417.95	2431.51	2817.37	2628.43	2716.9	2806.26	2699.18	2776.16	2689.64	2764.12
0.73611	2631.17	2799.04	2682.58	2701.26	2662.19	2709.75	2772.74	2839.32	2489.2	2506.08	2484.42	2443.7	2381.99	2390.95	2304.5	2363.08	2177.51	2434.53	2520.03	2419.28	2379.17	2396.66	2364.79	2399.75	2766.45	2585.35	2690.33	2759.11	2645.75	2725.44	2632.28	2695.49
0.74306	2576.33	2753.88	2623.95	2625.37	2616.05	2656.11	2701.57	2790.7	2443.7	2457.61	2432	2401.61	2328.31	2356.52	2256.18	2316.26	2123.03	2392.91	2473.01	2362.79	2332.7	2336.58	2326.33	2357.6	2711.29	2514.01	2631.64	2702.26	2601.69	2656.8	2573.03	2654.36
0.75	2532.8	2703.5	2563.15	2582.62	2557.13	2605.75	2651.81	2727.82	2400.65	2405.93	2381.91	2349.91	2261.9	2295.86	2204.49	2276.02	2066.33	2357.12	2434.05	2323.91	2274.77	2299.17	2266.09	2311.43	2660.2	2473.41	2583	2648.43	2553.36	2606.47	2529.98	2600.22
0.75694	2479.25	2650.29	2520.21	2528.44	2503.73	2545.59	2595.54	2645.32	2355.52	2345.54	2341.54	2294.74	2232.49	2247.63	2170.52	2233.18	2011.36	2299.33	2388.48	2265.69	2233.91	2240.28	2216.37	2275.17	2603.36	2416.46	2524.95	2573.66	2498.69	2552.49	2469.05	2542.81
0.76389	2421.15	2599.6	2464.03	2488.86	2454.95	2485.27	2532	2603.74	2308.25	2291.55	2284.07	2255.84	2182.43	2211.48	2107.62	2159.36	1973.33	2253.2	2329.08	2231.94	2179.51	2200.59	2179.51	2215.88	2544.07	2352.21	2467.08	2534.64	2451.45	2484.68	2414.11	2469.71
0.77083	2359.43	2543.12	2398.28	2405.05	2378.4	2424.52	2472.83	2539.29	2262.74	2240.91	2227.54	2205.2	2126.99	2161.83	2060.8	2116.12	1910.83	2207.95	2273.73	2179.13	2133.91	2146.93	2118.56	2167.39	2485.28	2288.74	2409.43	2474.45	2383.87	2427.52	2348.88	2410.24
0.77778	2308.95	2489.93	2344.09	2366.92	2334.92	2353.01	2417.69	2488.12	2204.36	2195.54	2181.02	2154.39	2066.63	2114.32	2019.37	2050.23	1865.17	2138.3	2228.74	2128.12	2079.17	2099.47	2065.33	2116	2431.81	2225.03	2376.54	2410.33	2345.53	2365.62	2283.78	2347.81
0.78472	2249.85	2438.16	2288.12	2320.24	2265.87	2294.04	2361.66	2422.5	2161.11	2133.11	2142.15	2100.84	2023.13	2057.28	1967.03	2001.92	1812.1	2103.05	2179.74	2072.07	2032.64	2038.64	2012.71	2081.35	2371.71	2172.22	2316.08	2348.22	2271.25	2303.54	2228.6	2287.28
0.79167	2182.53	2367.95	2232.68	2253.56	2206	2232.9	2310.07	2365.33	2099.53	2077.87	2079.9	2062.72	1965.74	2004.91	1916.57	1945.62	1762.19	2042.95	2138.41	2025.45	1971.23	2002.41	1962.96	2013.29	2302.68	2109.97	2274.91	2281.67	2229.83	2239.59	2156.44	2232.04
0.79861	2146.7	2326.05	2166.21	2196.78	2145.25	2178.22	2234.89	2281.66	2054.57	2027.64	2034.65	2000.04	1915.01	1963.21	1871.63	1904.79	1703.22	1997.16	2076.78	1966.55	1917.88	1946.69	1918.56	1976.46	2242.83	2039.19	2215.31	2229.78	2172.37	2170.88	2109.61	2163.04
0.80556	2071.52	2273.99	2110.21	2143.9	2073.16	2123.86	2190.73	2234.91	2020.59	1967.94	1977.71	1956.42	1864.85	1921.97	1822.96	1851.14	1657.24	1947.41	2026.36	1921.04	1858.41	1889.58	1852.07	1921.81	2186.48	1996.24	2137.71	2155.78	2126.68	2114.91	2037.33	2094.69
0.8125	2020.4	2209.41	2050.66	2083.44	2021.37	2060.96	2127.62	2162.13	1963.04	1920.42	1929.4	1899.38	1812.01	1852.89	1775.63	1797.6	1608.14	1905.64	1970.8	1859.64	1810.62	1835.41	1804.17	1874	2126.78	1934.58	2100.53	2092.64	2066.25	2054.66	1989.57	2042.09
0.81944	1959.05	2149.8	2001.09	2032.74	1957.71	1987.49	2074.96	2099.53	1903.63	1869.6	1877.38	1857.63	1762.09	1805.63	1732.44	1743.66	1549.19	1849.66	1916.31	1822.14	1757.82	1796.07	1755.59	1820.96	2060.14	1876.82	2037.82	2037.45	2012.67	2004.3	1920.51	1991.58
0.82639	1905.73	2102.56	1945.82	1979.4	1889.75	1934.76	2018.11	2036.41	1865.78	1820.14	1823.86	1811.64	1702.73	1758.03	1682.76	1680.81	1499.51	1799.27	1863.71	1770.95	1705.27	1739.44	1707.43	1776.93	1999.47	1810.33	1985.85	1983.64	1964.42	1933.41	1866.94	1937.73
0.83333	1861.73	2036.51	1890.93	1920.28	1830.51	1877.69	1951.89	1969.69	1809.14	1759.95	1769.38	1762.35	1651.76	1715.42	1630.86	1642.8	1453.51	1752.13	1817.72	1726.57	1661.07	1686.18	1655.11	1716.53	1948.88	1761.5	1933.98	1913.36	1920.09	1874.51	1807.59	1870.26
0.84028	1788.42	1977.13	1832.06	1870.3	1768.56	1822	1916.98	1919.26	1762.38	1698.14	1725.41	1713.33	1601.72	1654.11	1591.68	1594.79	1412.39	1693.78	1766.39	1659.13	1610.23	1636.9	1607.94	1683.42	1882.94	1706.52	1874.2	1852.36	1853.97	1828.96	1753.68	1808.91
0.84722	1748.49	1916.01	1778.83	1808.14	1712.32	1766.46	1860.33	1862.59	1707.62	1645.28	1673.7	1669.72	1551.76	1602.75	1543.88	1538.71	1366.15	1651.44	1719.59	1617.57	1562.07	1583.31	1558.66	1625.5	1828.66	1653.1	1829.29	1806.08	1804.89	1785.95	1690.71	1747.46
0.85417	1668.17	1853.17	1718.56	1748.25	1648.16	1721.37	1803.11	1802.73	1657.53	1596.85	1617.86	1614.72	1493.56	1544.68	1505.17	1489.92	1321.4	1604.73	1668.5	1576.84	1509.7	1534.54	1511.72	1575.7	1771.22	1602.78	1781.56	1738.53	1745.78	1722.49	1631.64	1692.1
0.86111	1611.44	1809.05	1667.34	1694.14	1606.41	1649.71	1751.6	1738.01	1620.43	1549.49	1569.15	1564.93	1440.78	1502.27	1455.31	1441.94	1281.45	1564.57	1607.11	1516.43	1455.84	1485.49	1467.37	1531.37	1715.94	1553.33	1731.57	1677.76	1691.95	1678.54	1585.55	1640.41
0.86806	1559.82	1754.35	1618.98	1658.17	1544.44	1601.16	1694.38	1690.08	1580.71	1509.01	1505.75	1525.11	1399.83	1462.27	1410.12	1401.88	1229.55	1505.1	1552.32	1475.67	1409.1	1439.61	1411.29	1496.51	1659.88	1498.85	1680.95	1632.88	1641.59	1623.16	1532.72	1592.8
0.875	1524.67	1703.09	1568.34	1583.34	1503.69	1557.2	1641.48	1632.24	1528.9	1454.76	1469.48	1475.58	1349.06	1407.14	1369.12	1354.46	1186.59	1473.1	1506.66	1421.83	1364.22	1391.01	1367.03	1445.77	1605.05	1457.53	1643.61	1575.76	1580.33	1579.38	1482.76	1534.22
0.88194	1459.03	1643.53	1512.14	1541.18	1444.25	1503.46	1583.87	1585	1477.71	1402.25	1433.18	1424.78	1304.92	1368.99	1316.82	1314.01	1153.16	1423.39	1463.34	1371.91	1323.16	1343.69	1320.95	1400.01	1553.51	1391.56	1604.2	1524.83	1515.89	1527.01	1427.03	1480.68
0.88889	1423.78	1597.38	1472.43	1488.61	1401.03	1467.33	1534.11	1525.41	1434.6	1363.9	1374.02	1377.98	1259.92	1322.87	1277.03	1263.35	1118.08	1382.55	1414.29	1329.18	1282.58	1300.67	1275.1	1358.83	1500.13	1355.3	1551.87	1484.08	1480.93	1473.38	1366.21	1437.14
0.89583	1369.82	1547.03	1416.77	1448.67	1351.26	1414.72	1481.38	1473.53	1373.62	1300.86	1345.81	1331.13	1214.46	1275.69	1241.61	1229.25	1080.48	1329.29	1377.43	1292.79	1241.78	1266.72	1236.17	1320.41	1449.92	1313.4	1499.65	1429.46	1425.47	1430.69	1329.69	1392.58
0.90278	1321.89	1502.79	1371.67	1396.59	1307.01	1349.79	1430.39	1423.61	1339.94	1274.17	1294.29	1288.51	1183.78	1235.07	1199.79	1190.37	1041.68	1290.34	1332.12	1247.25	1200.36	1213.67	1192.66	1281.58	1410.87	1271.99	1467.09	1384.06	1382.88	1385.57	1278.28	1347.28
0.90972	1269.55	1460.55	1337.45	1352.4	1263.98	1319.16	1372.2	1380.67	1297.11	1228.25	1252.63	1239.74	1144.73	1191.25	1159.67	1145.91	1009.48	1248.83	1292.57	1207.49	1148.98	1169.51	1153.38	1232.39	1362.15	1217.68	1431.85	1338.85	1326.8	1345.6	1234.32	1301.1
0.91667	1231.45	1397.45	1276.92	1317.44	1235.22	1276.71	1332.64	1329.95	1252	1192	1214.42	1205.39	1107.26	1155.65	1121.37	1114.66	978.189	1205.9	1247.46	1169.96	1111.31	1143.07	1111.12	1203.5	1319.28	1191.38	1385.56	1297.66	1287.55	1289.53	1196.86	1258.82
0.92361	1182.65	1361.05	1244.97	1271.52	1189.09	1235.54	1283.83	1281.24	1216.63	1157.25	1165.94	1162.39	1059.05	1111.22	1092.71	1079.15	943.797	1165.58	1203.66	1123.1	1086.06	1100.02	1076.94	1159.13	1277.97	1148.99	1341.24	1245.14	1239.62	1247.04	1148.86	1218.33
0.93056	1140.83	1307.56	1214.73	1218.03	1149.42	1193.73	1242.55	1249.21	1178.65	1102.68	1120.73	1119.68	1026.49	1080.1	1050.13	1054.76	914.76	1124.15	1154.86	1087.67	1054.63	1063.78	1044.72	1127.66	1228.47	1118.18	1307.72	1215.25	1201.29	1210.36	1110.55	1169.7
0.9375	1100.79	1270.5	1173.48	1180.28	1111.67	1150.88	1201.85	1203.49	1144.18	1078.63	1089.43	1084.38	992.592	1041.59	1012.06	1015.47	894.138	1090.65	1121.45	1058.03	1014.71	1028.86	999.942	1092.08	1204.4	1079.29	1259.93	1169.33	1154.94	1170.11	1084.69	1144.61
0.94444	1064.64	1230.59	1133.82	1150	1077	1114.91	1161.68	1165.86	1098.99	1039.83	1055.47	1046.52	969.838	1006.52	974.327	973.569	860.22	1054.39	1086.81	1020.55	987.16	993.666	975.361	1055.62	1158.52	1037.92	1223.94	1136.19	1115.17	1140.12	1050.51	1092.88
0.95139	1035.56	1200.3	1095.34	1111.48	1046.3	1086.88	1122.06	1129.07	1065.72	1010.23	1022.37	1016.64	936.283	978.554	944.637	948.638	838.108	1018.66	1056.44	992.055	951.276	958.078	936.585	1022.18	1120.96	1003.7	1193.1	1090.04	1078.33	1104.89	1016.92	1068.68
0.95833	1004.46	1161.44	1061.83	1079.47	1014.61	1052.57	1092.94	1096.89	1041.26	974.808	991.124	984.316	907.819	954.219	918.063	920.205	813.157	992.115	1019.4	956.367	918.668	930.943	908.178	993.076	1087.81	975.483	1153.01	1060.67	1055.76	1059.99	988.357	1023.6
0.96528	970.167	1119.84	1034.79	1038.69	985.235	1012.14	1060.16	1059.46	1004.89	944.33	964.496	953.46	884.113	916.411	893.101	889.546	789.362	960.67	986.964	929.464	888.993	906.603	889.119	961.588	1058.1	946.039	1122.37	1030.98	1015.31	1024.52	952.855	999.469
0.97222	942.749	1100.64	1003.75	1012.14	943.265	987.058	1023.46	1029.83	972.018	912.29	942.993	922.13	853.038	887.919	856.865	871.021	766.076	923.013	963.098	896.073	858.78	876.623	858.431	931.665	1022.38	917.562	1089.02	992.502	981.576	992.259	923.578	961.996
0.97917	914.561	1056.95	969.364	978.413	927.572	959.363	989.154	991.295	940.308	883.607	903.358	893.344	825.863	861.354	838.887	845.74	742.513	893.112	935.051	866.817	839.619	848.081	836.105	895.24	988.725	895.757	1062.96	967.78	951.438	968.039	897.957	936.38
0.98611	893.276	1022.19	945.187	942.743	897.394	933.954	967.883	965.431	916.977	860.779	885.457	865.427	803.892	836.795	812.89	819.14	731.608	867.617	896.44	845.38	810.532	828.309	807.085	868.753	969.395	873.693	1023.08	942.287	923.513	935.079	863.167	904.257
0.99306	867.741	999.168	919.214	925.69	873.65	917.216	936.421	937.715	885.572	832.922	853.985	843.755	783.616	811.624	783.818	790.738	704.252	844.754	872.975	818.269	800.247	806.724	782.825	845.481	941.134	842.948	991.898	914.076	896.692	908.656	844.157	887.325
1	845.941	971.199	888.431	901.919	846.946	887.799	911.354	916.928	862.374	810.177	825.845	811.739	755.825	788.879	765.853	767.783	689.242	813.692	847.478	793.627	768.688	780.266	767.922	815.439	913.669	823.672	959.19	889.925	872.993	884.822	816.86	857.734
1.00694	825.243	946.621	861.776	877.284	826.964	856.187	882.322	900.385	840.203	782.952	804.975	787.928	734.323	772.003	739.439	746.855	669.108	792.174	826.976	771.992	751.614	759.545	739.479	801.201	895.111	805.864	935.393	868.54	857.588	862.34	802.849	826.995
1.01389	808.773	920.334	851.603	852.301	805.85	836.948	864.276	867.936	811.602	764.19	785.409	768.401	720.41	748.207	729.73	730.384	661.321	775.421	797.599	754.984	736.28	744.154	727.904	775.547	874.856	779.241	911.653	845.51	822.904	832.521	785.237	806.323
1.02083	786.79	886.379	827.684	831.04	793.948	814.067	842.937	850.261	797.708	745.928	770.925	752.147	701.482	728.644	705.839	710.106	643.438	755.903	783.574	724.27	713.377	721.424	703.582	750.531	857.66	755.005	879.804	827.239	805.207	825.932	769.105	787.854
1.02778	779.982	865.904	804.125	805.361	775.569	790.531	819.17	830.872	777.752	734.472	749.253	735.988	688.51	718.341	685.068	700.586	636.976	740.096	760.802	718.987	698.905	704.75	685.274	735.851	834.765	745.059	855.708	806.58	781.212	802.014	749.762	774.693
1.03472	754.58	853.065	792.102	795.061	754.528	786.371	801.015	811.103	758.202	710.771	728.256	713.327	678.389	700.427	672.012	676.511	615.031	719.26	744.427	696.909	685.637	685.101	679.841	711.671	814.037	732.619	835.816	786.802	766.008	784.714	734.498	756.134
1.04167	744.281	830.082	773.859	771.008	736.67	765.711	777.573	784.46	740.606	690.626	710.311	695.967	663.579	682.832	659.132	666.916	609.858	708.917	731.527	679.523	673.351	673.379	660.107	699.782	802.56	713.35	821.305	771.477	749.986	761.808	713.398	740.419
1.04861	734.391	819.065	765.93	753.542	739.844	746.107	759.723	779.154	727.39	680.028	698.532	689.798	647.086	667.912	650.144	652.093	602.207	692.326	710.368	669.903	662.951	663.253	651.128	681.113	783.182	703.864	793.022	753.965	732.38	747.637	701.356	724.785
1.05556	719.837	795.108	751.472	744.313	714.928	735.558	746.763	765.327	711.458	666.37	692.15	669.846	641.334	659.389	630.72	639.794	593.647	671.742	694.985	654.162	645.904	648.286	631.524	666.571	767.73	689.478	783.018	742.725	715.821	743.751	688.016	709.152
1.0625	711.598	781.067	729.699	729.052	708.04	725.856	734.761	753.455	690.992	658.088	668.141	661.597	638.092	644.626	623.83	627.808	588.217	668.706	683.969	641.312	632.249	635.485	619.48	656.908	756.37	678.396	761.985	729.246	708.311	722.987	683.787	695.7
1.06944	705.406	767.12	723.148	718.798	694.821	714.721	720.921	739.435	678.248	643.007	662.133	644.586	616.977	629.327	611.574	615.305	577.821	661.288	672.417	636.343	618.99	628.83	607.627	648.749	745.957	672.953	744.657	715.252	695.762	712.285	669.951	679.651
1.07639	697.248	760.284	720.036	704.292	682.6	705.413	717.631	725.314	666.987	635.869	649.737	638.525	607.672	622.892	609.515	612.773	573.871	652.146	662.132	624.48	617.463	618.158	600.998	632.358	734.084	663.31	733.791	712.236	685.643	700.463	666.119	675.414
1.08333	691.924	745.267	710.002	694.539	671.642	707.182	700.836	720.398	653.812	622.199	642.051	634.813	605.481	610.063	599.509	605.191	565.14	641.903	647.115	616.568	607.705	609.098	602.465	625.359	721.145	660.337	723.426	700.141	678.889	692.606	659.087	664.637
1.09028	684.961	734.955	701.29	685.721	664.56	694.954	698.996	716.042	644.888	613.751	634.538	619.385	603.432	606.915	598.95	596.105	566.683	633.039	639.014	612.329	604.43	606.09	591.148	611.397	715.049	648.005	714.232	692.946	675.939	680.332	654.512	652.71
1.09722	683.318	730.358	699.049	681.74	660.954	683.056	693.133	713.098	641.677	611.311	628.585	615.516	594.56	601.672	592.958	588.902	563.616	626.081	633.734	599.963	593.463	602.919	583.571	599.474	710.239	640.988	699.274	687.193	666.523	679.456	647.327	655.352
1.10417	685.852	723.713	690.363	680.792	655.252	677.916	683.952	701.721	632.97	602.606	624.052	612.286	586.122	597.837	591.224	594.418	559.893	624.943	620.465	594.375	593.886	596.523	585.1	604.085	701.735	641.332	700.471	683.681	656.29	669.516	641.798	655.557
1.11111	691.737	714.4	687.821	670.97	650.914	675.186	683.068	698.934	630.276	599.593	614.658	595.416	583.192	590.755	593.287	590.531	562.994	616.002	615.408	594.615	589.649	590.526	584.716	593.039	705.275	639.685	697.368	687.706	658.703	669.343	637.528	646.968
1.11806	684.509	709.511	694.088	668.697	651.718	676.41	677.23	701.132	623.297	599.259	609.099	597.613	591.815	584.162	584.605	578.405	563.035	622.291	614.104	593.499	587.307	590.414	580.754	591.114	699.725	638.962	689.655	684.069	649.036	672.561	639.433	642.081
1.125	684.66	714.691	688.848	677.084	654.741	678.291	676.457	694.821	624.3	595.464	616.02	593.749	588.62	584.133	589.25	586.446	565.592	620.009	608.902	591.974	584.825	590.259	574.813	588.671	698.17	640.087	679.502	683.678	655.184	675.892	644.11	643.372
1.13194	692.505	703.761	697.553	674.543	658.616	671.613	679.347	701.85	623.681	598.699	614.316	594.231	590.393	589.793	584.223	585.289	566.452	622.457	604.391	586.273	590.437	593.542	574.342	587.035	697.338	633.676	688.791	692.427	658.061	673.092	644.631	645.227
1.13889	698.855	704.591	694.007	673.116	651.819	673.714	674.942	702.307	616.022	596.102	609.587	591.92	591.413	589.406	585.456	592.385	575.156	620.106	610.233	589.562	592.723	600.31	578.28	584.758	694.826	645.264	680.217	692.029	655.337	681.436	646.202	645.988
1.14583	709.247	707.161	697.24	679.686	664.927	679.815	683.5	705.097	623.761	600.149	616.381	593.312	593.591	588.787	595.095	591.678	577.279	628.221	607.029	587.753	598.554	597.449	583.796	581.389	704.765	645.211	683.7	694.97	665.622	684.282	657.069	652.907
1.15278	702.412	706.323	704.09	674.188	662.636	683.951	688.858	708.171	623.776	605.866	615.385	597.096	597.37	594.935	598.783	602.275	589.421	628.189	611.812	595.453	597.087	597.268	584.539	585.311	709.347	652.888	684.854	708.023	662.49	688.362	658.805	654.735
1.15972	727.232	712.078	706.574	686.809	675.188	693.473	699.199	720.515	622.117	604.234	622.35	604.565	611.772	597.375	602.023	606.279	600.462	631.177	610.601	599.796	604.728	608.974	591.491	592.937	707.205	662.779	693.457	713.338	676.017	690.082	668.506	665.005
1.16667	732.322	723.775	724.305	693.758	673.796	692.238	713.069	718.189	633.532	618.458	627.27	607.822	613.345	602.58	622.746	611.344	608.999	637.804	618.767	603.306	610.707	615.681	597.926	599.649	724.664	666.729	699.581	722.743	674.808	706.596	681.342	681.552
1.17361	753.46	723.722	732.892	704.22	682.357	700.929	711.83	731.537	633.762	623.894	635.515	617.661	625.42	609.097	629.873	618.358	617.072	648.243	621.208	616.625	622.529	624.071	601.979	599.92	728.367	681.194	707.323	733.127	689.768	709.907	686.942	686.333
1.18056	764.231	743.293	738.869	709.706	698.61	717.191	724.302	741.289	636.088	631.742	646.616	625.603	625.215	627.467	633.481	626.348	632.209	648.187	636.131	616.235	631.334	631.407	619.297	608.853	736.829	690.283	702.689	744.125	698.719	721.728	701.413	695.259
1.1875	778.98	741.151	750.029	724.38	704.421	731.585	740.009	756.952	651.775	644.013	656.645	638.23	645.381	629.582	652.155	639.494	645.318	660.983	642.711	628.237	641.936	640.384	627.255	618.637	755.243	706.998	723.67	761.535	706.174	731.082	717.948	712.624
1.19444	791.681	761.879	764.514	741.051	721.661	738.824	750.28	771.45	663.249	655.711	664.009	643.243	650.86	637.477	664.76	653.628	657.984	668.122	650.011	636.822	644.648	649.606	638.952	617.715	771.656	721.616	727.943	776.905	716.882	749.16	725.771	723.454
1.20139	805.834	772.466	778.92	746.617	734.432	749.382	770.676	791.795	662.407	659.03	677.701	659.083	665.765	652.196	676.784	664.158	671.547	676.008	665.605	651.533	672.388	661.769	642.752	631.942	780.541	741.346	745.361	800.83	730.417	761.255	740.602	736.21
1.20833	818.73	784.776	795.075	763.632	745.589	773.751	787.233	808.472	677.633	680.792	690.163	669.223	674.578	664.493	687.372	683.09	684.588	696.722	680.602	664.287	684.554	679.968	664.394	650.588	797.829	760.73	762.96	810.681	749.504	781.366	754.551	756.636
1.21528	847.513	794.544	808.671	780.654	767.64	784.944	805.707	824.183	690.813	691.924	704.579	676.978	691.56	679.293	701.07	699.874	700.825	712.135	692.276	675.376	693.131	695.723	670.603	656.899	812.615	772.064	770.34	832.717	759.249	798.113	770.411	773.383
1.22222	870.565	815.207	831.868	801.741	783.372	809.963	821.505	846.19	709.784	709.851	717.675	695.424	702.1	701.202	721.784	714.017	719.516	720.642	703.349	691.953	708.122	710.19	690.204	668.34	832.759	802.272	783.745	850.585	778.236	813.658	797.243	793.338
1.22917	888.188	830.729	850.462	821.843	797.805	825.029	844.788	859.583	719.08	723.817	742.444	711.098	721.123	718.792	738.914	736.707	734.255	750.445	726.38	709.899	733.136	723.489	700.279	688.023	846.375	813.039	802.143	875.054	793.349	833.467	819.119	815.346
1.23611	914.111	851.038	868.55	837.121	820.058	845.869	859.793	886.187	734.673	745.906	752.797	729.832	751.877	729.81	763.033	743.967	753.123	753.368	744.728	721.443	742.241	736.196	724.103	703.766	867.258	829.895	819.556	890.456	811.394	852.602	832.247	832.021
1.24306	930.255	868.162	895.637	867.645	842.637	869.016	888.953	915.337	761.186	759.983	773.73	746.536	767.247	751.971	788.616	775.845	775.85	786.199	767.038	745.317	763.302	763.245	746.361	724.679	894.662	860.521	839.764	922.626	828.984	872.991	858.188	850.138
1.25	959.464	889.263	915.924	895.975	869.427	891.031	912.327	936.087	769.88	788.55	784.36	770.215	783.387	765.389	799.962	792.793	794.025	802.722	778.973	756.433	782.177	774.345	758.97	748.6	909.504	882.291	868.737	946.634	846.844	900.066	877.452	881.639
1.25694	982.475	920.331	946.114	908.785	887.009	905.945	942.189	958.077	792.831	800.836	808.018	789.33	806.171	782.343	822.946	810.87	812.413	822.925	789.01	776.617	805.045	799.756	785.745	763.989	927.387	904.519	883.331	970.14	867.779	932.613	906.828	907.909
1.26389	1008.54	944.028	965.163	937.261	912.363	935.503	968.772	980.712	812.661	828.1	833.228	809.469	819.266	812.452	842.246	841.674	834.543	847.922	817.581	799.661	825.961	817.384	805.414	784.432	953.488	939.243	907.982	994.125	898.694	952.492	931.653	922.819
1.27083	1039.86	964.39	1002.32	958.199	931.059	963.4	987.155	1012.61	832.588	841.574	857.098	827.772	850.608	828.124	881.181	860.779	862.457	871.28	832.272	817.355	848.607	841.562	827.278	799.15	984.525	960.311	931.044	1019.29	921.593	977.619	953.306	953.56
1.27778	1059.94	985.104	1018.62	981.886	953.582	991.08	1005.65	1038.14	848.683	868.407	887.096	850.814	871.203	848.629	895.806	881.396	881.85	890.356	853.961	843.757	871.604	861.114	848.159	818.822	1012.21	976.342	959.219	1052.08	946.505	1010.89	980.265	974.128
1.28472	1094.99	1011.1	1056.26	1004.85	981.214	1013.57	1037.28	1070.32	875.686	891.607	898.946	875.531	896.22	872.138	921.485	904.367	899.285	904.859	886.487	856.462	896.332	893.514	871.336	839.903	1037.63	1009.84	978.6	1082.24	970.196	1028.63	1007.66	1003.33
1.29167	1119.82	1038.55	1076.95	1033.05	1007.68	1029.7	1072.89	1090.79	898.242	918.754	927.114	893.899	916.568	904.373	942.356	935.279	921.179	936.398	899.822	883.963	921.225	907.438	889.755	874.135	1064.74	1029.92	1002.13	1115.35	992.894	1059.21	1034.52	1025.58
1.29861	1146.06	1070.22	1108.15	1065.33	1029.89	1070.92	1096.34	1124.93	913.827	934.919	944.28	921.98	940.206	924.57	969.363	952.761	944.727	956.838	924.069	899.309	946.779	928.735	917.005	899.402	1093.91	1059.72	1027.74	1134.07	1017.1	1083.75	1060.83	1057.91
1.30556	1163.64	1098.03	1141.8	1091.76	1057.67	1090.96	1128.97	1146.12	941.961	969.968	974.56	944.339	956.944	942.111	989.455	980.853	973.703	984.818	946.744	930.888	965.367	956.386	945.795	921.168	1118.45	1083.83	1055.61	1163.61	1041.1	1118.89	1088.86	1081.85
1.3125	1196.09	1123.67	1160.39	1110.51	1095.19	1119.46	1161.19	1172.09	962.785	990.291	1000.32	966.218	982.194	960.654	1014.51	1003.59	991.835	1002.27	965.255	953.753	991.426	979.762	962.317	937.656	1144.15	1117.03	1085.63	1194.82	1068.42	1138.15	1117.71	1112.86
1.31944	1229.14	1154.48	1191.32	1141.96	1119.29	1141.3	1178.84	1200.57	979.449	1012.88	1025.86	987.489	1001.06	986.761	1043.81	1026.76	1005.97	1038.64	993.475	970.538	1007.07	997.457	986.148	965.79	1173.16	1138.93	1105.08	1218.44	1100.68	1165.49	1140.33	1136.24
1.32639	1250.79	1175.86	1221.21	1164.38	1140.82	1164.43	1206.94	1230.2	1008.56	1037.41	1044.24	1010.99	1030.65	1015.02	1073.07	1059.43	1036.21	1054.98	1013.73	993.436	1027.02	1028.28	1012.28	985.164	1210.7	1175.21	1134.39	1239.49	1114.28	1200.8	1158.42	1160.95
1.33333	1266.21	1211.26	1247.53	1190.8	1166.73	1194.72	1231.92	1262.11	1036.39	1059.28	1065.46	1027.03	1049.84	1045.34	1087.71	1086.58	1055.05	1073.72	1030.05	1012.57	1062.13	1046.84	1032.56	1007.96	1234.88	1200.94	1158.18	1273.79	1143.55	1228.49	1197.09	1197.68
1.34028	1300.49	1241.74	1277.73	1223.83	1191.46	1211.09	1256.8	1291.54	1055.66	1085.51	1088.99	1056.3	1073.25	1059.79	1110.03	1104.37	1077.15	1102.86	1058.82	1044.69	1077.1	1071	1060.3	1029.36	1264.69	1223.79	1184.59	1292.92	1175.46	1253.08	1214.69	1229.4
1.34722	1324.41	1257.12	1301.66	1242.74	1214.86	1239.96	1294.28	1319.84	1071.49	1108.47	1116.04	1086.72	1101.38	1086.6	1135.16	1128.81	1097.71	1133.16	1089.2	1067.77	1106.45	1098.17	1077.23	1054.34	1278.88	1251.37	1204.65	1323.03	1202.06	1279.28	1234.64	1245.03
1.35417	1351.2	1283.66	1327.13	1265.31	1233.05	1267.01	1319.69	1346.6	1100.48	1129.89	1141.1	1100.98	1117.48	1105.84	1157.99	1142.25	1110.88	1143.27	1100.55	1077	1116.73	1124.99	1098.91	1077.48	1318.11	1272.88	1236.18	1354.28	1223.55	1303.54	1273.17	1272.97
1.36111	1374.48	1308.23	1350.56	1301.5	1270.74	1283.8	1345.74	1366.02	1115.88	1151.4	1159.19	1117.8	1138.38	1121.83	1175.19	1174.62	1129.62	1179.07	1126.55	1109.93	1144.57	1145.8	1129.54	1102.29	1344.15	1294.69	1265.58	1375.86	1247.32	1329.63	1279.62	1293.27
1.36806	1391.43	1337.11	1379.43	1327.08	1288.26	1316.62	1371.37	1400.6	1143.62	1178.04	1189.65	1138.72	1158.77	1140.92	1196.66	1192.15	1159.14	1189.61	1147.17	1127.53	1173.01	1167.81	1145.03	1122.42	1353.6	1322.56	1281.03	1400.08	1273.48	1350.51	1316.54	1324.84
1.375	1413.12	1353.69	1409.92	1333.76	1308.86	1349.81	1389.58	1413.97	1162.19	1191.98	1209.44	1162.92	1173.52	1157.67	1222.27	1207.33	1173.48	1217.32	1162.22	1142.02	1192.18	1188.19	1170.55	1141.88	1388.92	1352.78	1312.29	1421.57	1290.38	1378.2	1338.25	1343.23
1.38194	1426.92	1378.84	1431.35	1361.79	1324.01	1371.74	1418.02	1433.91	1179.98	1214.36	1232.1	1184.53	1193.22	1176.98	1228.53	1230.76	1187.43	1234.02	1179.49	1164.92	1208.64	1207.32	1180.91	1160.95	1413.99	1374.38	1332.02	1436.74	1326.32	1402.73	1355.93	1365.79
1.38889	1440.28	1411.01	1435.19	1381.02	1351.72	1383.45	1450.75	1460.87	1201.73	1232.92	1250.96	1204.89	1215.78	1198.17	1246.47	1243.22	1200.73	1253.94	1192.87	1185.75	1218.98	1222.03	1204.36	1179.05	1428.28	1385.97	1354.63	1461.59	1340.55	1410.05	1380.67	1392.01
1.39583	1447.37	1421.46	1468.08	1394.55	1370.65	1408.15	1467.23	1483.73	1229.82	1245.76	1260.08	1219.99	1225.91	1213.52	1264.71	1259.73	1226.35	1274.39	1221.63	1201.83	1246.65	1241.55	1219.76	1192.48	1453.3	1407.53	1371.44	1483.02	1360.32	1434.77	1388.88	1403.69
1.40278	1483.93	1449.9	1485.33	1413.51	1392.32	1422.17	1476.59	1498.58	1238.26	1267.74	1283.85	1232.24	1241.96	1231.82	1292.24	1280.88	1228.37	1284.37	1234.67	1210.45	1266.9	1271.89	1240.55	1213.18	1477.88	1416.06	1399.89	1497.7	1377.26	1459.1	1411.65	1423.13
1.40972	1493.23	1468.89	1508.33	1438.79	1399.41	1442.48	1494.97	1519.42	1259.45	1282.39	1303.16	1258.71	1248.56	1244.71	1306.72	1297.74	1246.05	1307.49	1250.04	1220.83	1281.51	1275.73	1249.09	1239.82	1489.67	1443.65	1413.66	1523.46	1394.56	1479.29	1441.75	1443.61
1.41667	1510.82	1473.68	1523.31	1456.42	1423.71	1456.79	1509.61	1522.46	1267.25	1303.18	1321.51	1259.34	1271.5	1247.57	1318.81	1311.11	1247.83	1324.2	1259.48	1238.84	1289.26	1293.21	1275.19	1254.57	1511.89	1457.38	1435.1	1525.2	1414.07	1499.79	1449.77	1457.02
1.42361	1535.54	1492.61	1546.28	1470.16	1435.79	1472	1536.73	1544.52	1290.73	1316.19	1335.63	1287.28	1283.58	1265.32	1331.1	1327.47	1268.76	1343.28	1274.03	1252.63	1307.67	1303.79	1288.48	1262.23	1528.76	1481.7	1443.71	1547.52	1430.63	1510.79	1473.66	1475.53
1.43056	1531.22	1504.05	1554.5	1480.88	1446.39	1480.29	1552.53	1568.98	1296.98	1329.46	1349.39	1293.2	1298.42	1284.85	1340.17	1336.42	1276.87	1355.7	1295.91	1263.03	1324.87	1324.77	1305.73	1280.73	1548.84	1483.37	1457.97	1570.08	1438.73	1522.24	1489.3	1500.19
1.4375	1540.77	1517.75	1579.07	1504.76	1462.38	1490.94	1559.6	1585.8	1307.01	1332.64	1361.23	1308.29	1312.44	1292.33	1362.66	1355.6	1296.13	1375.06	1305.55	1278.84	1333.6	1331.46	1310.31	1283.72	1560.37	1498.92	1477.05	1580.15	1459.26	1541.31	1509.28	1509.35
1.44444	1555.14	1530.52	1587.92	1509.62	1481.97	1501.92	1584.88	1592.65	1325.94	1351.09	1371.24	1317.59	1322.06	1308	1375.56	1358.41	1298.3	1385.39	1317.57	1295.48	1342.78	1351.03	1325.37	1301.31	1570.14	1512	1491.55	1582.57	1469.19	1551.8	1511.6	1523.89
1.45139	1577.06	1544.16	1594.68	1518.89	1487.24	1514.49	1589	1605.84	1334.72	1364.17	1383.02	1319.81	1336.46	1312.15	1386.11	1373.52	1310.47	1389.64	1325.76	1295.26	1352.89	1351.14	1329.69	1314.76	1577.21	1528.55	1500.76	1610.35	1478.08	1559.24	1533.91	1530.38
1.45833	1564.86	1551.91	1607.47	1527.72	1491.77	1528.86	1594.68	1615.52	1348.1	1369.4	1390.3	1339.89	1342.75	1320.17	1381.87	1383.51	1303.09	1407.65	1336.98	1309.34	1354.15	1362.9	1339.96	1316.28	1587.47	1541.47	1521.74	1615.55	1492.74	1583.13	1552.86	1538.64
1.46528	1574.35	1572.09	1618.34	1542.29	1510.28	1534.96	1617.22	1617.32	1357.29	1375.82	1403.71	1343.84	1344.85	1325.09	1388.2	1391.95	1323.45	1414.7	1339.75	1326.18	1364.6	1370.32	1361.32	1325.81	1604.73	1540.64	1529.06	1613.55	1491.62	1581.94	1559.66	1554.71
1.47222	1579.2	1574.06	1626.16	1547.26	1517.26	1539.14	1617.05	1627.85	1367.08	1382.39	1404.89	1357.7	1354.68	1343.48	1390.5	1395.15	1326.34	1424.69	1347.44	1323.88	1374.47	1387.77	1360.63	1343.54	1610.4	1552.61	1543.1	1618.68	1505.75	1584.25	1558.92	1549.82
1.47917	1582.86	1581.05	1636.32	1563.88	1524.35	1547.37	1623.38	1635.28	1365.39	1391.11	1423.25	1356.49	1354.32	1344.96	1397.05	1390.35	1322.97	1435.24	1357.3	1333.06	1380.76	1389.21	1356.29	1342.13	1610.45	1553.32	1542.22	1626.68	1505.72	1594.01	1579.92	1564.21
1.48611	1577.68	1584.41	1646.45	1556.94	1530.36	1555.68	1624.83	1637.74	1375.8	1389.65	1427.98	1363.88	1360.1	1339.68	1409.61	1404.23	1332.56	1440.86	1370.99	1330.83	1383.05	1387.08	1375.27	1344.56	1622.63	1571.23	1554.86	1641.72	1532.5	1603.7	1567.35	1570.3
1.49306	1578.96	1597.7	1653.39	1574.98	1531.65	1550.23	1645.55	1637.65	1377.62	1394.31	1425.8	1351.29	1371.75	1349.98	1407.47	1406.66	1335.81	1444.34	1365.66	1334.09	1387.03	1397.37	1372.12	1347.13	1622.29	1579.52	1562.21	1638.03	1532.81	1607.52	1583.41	1577.58
1.5	1582.67	1604.57	1649.15	1569.63	1536.76	1566.15	1649.31	1645.05	1377.56	1399.45	1438.42	1370.86	1379.09	1354.48	1418.57	1418.02	1335.12	1455.08	1374.64	1347.51	1390.14	1406.17	1379.43	1362.27	1644.95	1566.89	1565.09	1644.03	1524.56	1617.4	1583.23	1567.27
1.50694	1596.46	1596.79	1661.56	1577.89	1532.28	1560.7	1647.69	1651.36	1387.65	1403.51	1434.1	1379.47	1373.96	1354.3	1423.59	1417.47	1334.65	1454.41	1374.94	1346.39	1392.93	1409.27	1386.3	1361.41	1640.34	1581.04	1568.05	1637.24	1532.92	1618.89	1585.32	1585.32
1.51389	1585.21	1603.29	1664.41	1580.31	1543.77	1566.59	1645.59	1649.44	1391.44	1396.85	1443.1	1380.94	1370.58	1355.41	1415.27	1423.49	1335.06	1457.63	1379.45	1344.47	1394.69	1400.68	1382.6	1368.86	1642.29	1573.65	1568.39	1648.64	1531.47	1613.71	1588.14	1584.26
1.52083	1579.14	1603.39	1665.78	1585.76	1544.52	1568.44	1654.45	1660.04	1393.56	1412.55	1444.18	1381.15	1379.61	1363.45	1427.2	1417.32	1338.39	1463.65	1379.04	1345	1393.95	1407.98	1388.83	1373.31	1632.3	1586.42	1576.2	1652.47	1536.32	1612.57	1586.92	1586.89
1.52778	1579.32	1610.16	1668.69	1575.91	1544.83	1567.29	1646.55	1656.09	1398.96	1401.86	1442.15	1384.82	1365.85	1352.08	1419.22	1419.96	1328.13	1460.51	1378.45	1351.56	1395.28	1405.23	1394.79	1367.92	1638.96	1579.11	1581.11	1644.12	1543.87	1615.88	1581.56	1577.86
1.53472	1581.83	1599.14	1670.61	1581.58	1541.26	1558.93	1642.21	1664.23	1391.02	1405.45	1442.03	1385.05	1372.72	1347.76	1422.59	1417.58	1333.28	1455.66	1388.68	1339.22	1396.75	1408.68	1383.77	1367.94	1641.58	1578.52	1569.79	1644.06	1542.12	1616.16	1581.15	1593.21
1.54167	1578.32	1599.33	1663.19	1578.78	1538.63	1560.72	1652.21	1649.48	1407.41	1398.01	1449.47	1378.11	1369.88	1356.43	1421.28	1412.91	1333.56	1463.29	1389.52	1343.28	1388.23	1405.51	1384.62	1369.8	1636.14	1567.07	1585.38	1643.02	1531.24	1622.06	1589.92	1576.33
1.54861	1574.19	1604.16	1663.77	1571.2	1538.65	1553.5	1647.28	1642.51	1391.07	1396.03	1437.04	1364.75	1377.14	1346.83	1412.48	1403.19	1326.81	1454.69	1375.5	1346.13	1388.04	1404.65	1383.34	1363.64	1624.77	1566.74	1575.44	1639.53	1532.22	1610.23	1587.25	1573.85
1.55556	1564.99	1599.56	1651.33	1572.57	1530.42	1561.68	1640.77	1639.27	1391.32	1403.3	1442.7	1374.78	1365.57	1348.68	1410.12	1410.28	1315.29	1463.19	1374.5	1346.04	1380.09	1409.79	1383.25	1369.97	1629.52	1571.6	1579.46	1631.07	1528.95	1611.43	1581.03	1568.98
1.5625	1558.12	1586.17	1655.87	1562.99	1527.69	1551.7	1639.32	1633.65	1388.42	1384.42	1433.85	1369.59	1363.2	1340.84	1410.63	1405.63	1310.98	1458	1370.12	1337.17	1382.17	1408.25	1376.65	1365.46	1626.35	1560.98	1574.62	1625.15	1532.78	1603.06	1575.59	1567.75
1.56944	1550.91	1572.57	1652.52	1553.51	1514.94	1529.56	1629.19	1633.49	1392.5	1396.11	1434.14	1373.41	1350.19	1328.04	1399.84	1399.54	1298.13	1455.45	1366.34	1336.1	1379.34	1393.58	1375.38	1358.22	1617.2	1549	1558.72	1623.52	1530.63	1597.68	1562.33	1558.05
1.57639	1539.14	1574.19	1649.36	1551.3	1523.72	1535.95	1622.44	1625.45	1377.27	1380.51	1419.63	1360.5	1347.11	1332.82	1394.26	1391.28	1294.21	1451.55	1362.95	1328.41	1369.07	1400.9	1359.94	1353.38	1609.16	1542.42	1567.26	1619.94	1519.32	1591.88	1557.01	1558.95
1.58333	1532.43	1570.6	1640.07	1553.18	1509.95	1529.46	1619.76	1611.93	1371.75	1370.74	1421.44	1359.29	1333.53	1326.31	1382.73	1382.22	1293.32	1434.07	1361.76	1329.9	1359.05	1381.98	1355.13	1349.74	1601.74	1535.42	1560.13	1603.96	1514.04	1574.68	1558.45	1549.21
1.59028	1521.75	1554.64	1636.09	1542.91	1493.59	1527.09	1611.08	1607.23	1372	1365.65	1413.98	1346.86	1330.44	1321.23	1381.11	1378.06	1276.79	1443.62	1359.59	1317.07	1345.22	1379.56	1359.38	1342.36	1591.66	1531.52	1546.22	1601.83	1513.54	1578.53	1546.27	1542.92
1.59722	1510.17	1555.26	1625.42	1530.65	1492	1518.63	1598.85	1597.42	1368.77	1356.97	1409.98	1338.13	1320.2	1310.53	1364.35	1371.81	1274.48	1424.46	1352.59	1313.87	1347.89	1367.33	1348.1	1334.16	1586.98	1516.84	1532.36	1584.3	1497.28	1568.08	1546.23	1537.95
1.60417	1494	1545.7	1614.46	1516.55	1487.27	1511.37	1594.52	1587.65	1355.55	1353.23	1401.53	1337.54	1321.57	1303.4	1357.58	1364.96	1262.24	1421.06	1331.63	1298.49	1338.2	1362.08	1334.37	1326.68	1574.18	1507.03	1529.29	1584.92	1494.66	1562.45	1524.59	1530.07
1.61111	1480.61	1533.45	1595.75	1515.51	1465.44	1485.55	1589.94	1574.8	1341.54	1347.38	1388.92	1320.84	1311.91	1298.18	1349.33	1358.34	1257.86	1413.2	1331.79	1296.47	1333.18	1365.17	1331.7	1321.37	1552.17	1492.53	1523.9	1565.79	1490.91	1547.51	1520.12	1507.51
1.61806	1477.35	1534.47	1583.17	1502.61	1464.35	1476.83	1578.54	1567.82	1341.01	1337.74	1386.06	1316.48	1290.79	1286.47	1343.24	1351.59	1245.81	1400.99	1322.54	1283.27	1309.43	1347.99	1316.47	1317.66	1556.31	1483.42	1512.14	1562.53	1464.26	1540.51	1509.77	1498.16
1.625	1464.59	1517.7	1573.34	1478.64	1437.1	1459.18	1568.72	1546.36	1332.83	1322.97	1366.15	1305.09	1291.97	1273.78	1331.14	1339.83	1230.61	1396.86	1316.94	1280.44	1304.67	1334.1	1311.76	1306.52	1541.79	1471.66	1509.02	1551.28	1459.76	1526.89	1505.65	1481.88
1.63194	1442.14	1508.6	1574.88	1473.18	1437.14	1456.01	1550.46	1535.89	1316.82	1310.56	1359.08	1295.57	1280	1264.05	1318.76	1320.47	1212.25	1380.84	1306.38	1268.24	1300.2	1325.97	1297.23	1295.5	1527.75	1465.49	1493.19	1530.78	1447.87	1505.17	1475.94	1480.98
1.63889	1423.13	1497.83	1553.81	1468.54	1425.75	1440.73	1541.16	1525.53	1302.75	1300.35	1345.68	1292.39	1259.02	1259.81	1301.44	1299.06	1200.19	1371.31	1294.16	1252.7	1282.11	1315.56	1293.32	1292.05	1523.24	1444.3	1471.97	1506.22	1442.81	1497.29	1473.29	1464.94
1.64583	1413.17	1477	1540.05	1456.47	1411.37	1430.68	1523.27	1514.97	1297.82	1285.49	1339.81	1282.66	1240.9	1236.37	1299.84	1294.49	1186.56	1370.46	1297.75	1246.55	1274.58	1298.04	1275.55	1277.81	1496.92	1421.17	1470.43	1506.13	1423.11	1482.16	1459.38	1435.39
1.65278	1395.3	1469.78	1527.97	1421.31	1395.1	1420.29	1503.77	1496.19	1286.83	1271.54	1320.08	1258.22	1231.17	1219.41	1284.07	1287.69	1172.1	1344.16	1274.32	1235.89	1263.73	1289.55	1265.91	1264.93	1488.54	1415.47	1452.65	1491.75	1408.56	1457.81	1434.49	1429.56
1.65972	1386.31	1446.25	1510.29	1420.48	1376.43	1405.02	1489.64	1471.26	1277.62	1269.08	1311.48	1257.37	1220.28	1211.17	1263.8	1269.66	1162.95	1339.3	1254.08	1224.19	1243.96	1278.01	1248.44	1246.73	1463.82	1390.73	1444.59	1475.47	1386.04	1451.82	1424.22	1414.97
1.66667	1368.86	1440.68	1488.65	1415.16	1354.73	1378.84	1476.47	1459.44	1261.46	1246.07	1296.53	1234.66	1208.46	1202.12	1254.03	1254.53	1138.28	1325.85	1255.56	1207.12	1230.55	1259.76	1240.41	1234.01	1450.59	1384.51	1417.79	1462.88	1370.31	1433.35	1411.61	1397.97
1.67361	1344.94	1415.16	1461.22	1385.28	1344.65	1369.63	1456.22	1440.8	1247.5	1229.55	1282.45	1220.43	1204.32	1174.1	1232.46	1238.58	1126.98	1313	1249.65	1197.75	1216.93	1251.94	1219.56	1226.62	1441.94	1363.47	1402.98	1444.12	1377.78	1422.56	1394.11	1379.62
1.68056	1326.89	1411.43	1463.89	1380.62	1324.02	1356.74	1433.66	1427.63	1238.13	1217.23	1271.91	1213.36	1189.37	1170.12	1215.08	1223.84	1109.66	1291.74	1226.97	1173.61	1196.65	1247.4	1208.22	1203.16	1410.79	1337.26	1394.36	1429.3	1346.78	1400.31	1381.23	1368.23
1.6875	1310.42	1384.87	1433.35	1362.07	1307.41	1329.88	1417.77	1404.78	1225.81	1197.64	1247.92	1192.53	1167.45	1154.21	1196.43	1205.94	1105.51	1286.04	1209.62	1169.1	1183.84	1223.35	1194.13	1193.4	1390.69	1325.16	1382.1	1409.14	1341.21	1374.16	1356.68	1336.77
1.69444	1285.44	1373.61	1426.12	1332.59	1287.99	1306.84	1408.7	1386.95	1197.79	1185.92	1237.32	1179.82	1152.7	1136.43	1190.37	1183.41	1085.47	1267.74	1195.49	1153.87	1170.49	1201.18	1176.85	1180.88	1376.19	1295.24	1365.76	1394.34	1311.3	1361.97	1341.03	1330.56
1.70139	1265.15	1359.26	1399.89	1321.36	1277.71	1295.02	1380.17	1369.24	1188.58	1164.42	1220.61	1159.49	1131.23	1130.53	1162.35	1158.33	1067.07	1243.84	1174.18	1136.51	1153.97	1184.74	1161.44	1172.13	1348.28	1287.59	1346.76	1369.62	1299.25	1341.57	1311.89	1301.18
1.70833	1248.55	1337.18	1385.28	1296.47	1260.59	1275.64	1353.55	1351.86	1173.19	1156.83	1201.59	1148.44	1110.84	1103.81	1158.2	1152.75	1047.27	1226.38	1161.86	1116.44	1136.38	1169.66	1141.12	1148.66	1336.16	1268.58	1324.47	1356.22	1275.26	1320.13	1307.59	1282.12
1.71528	1226.01	1317.76	1363.67	1274.4	1238.3	1254.81	1346.95	1321.7	1160.62	1132.68	1188.49	1136.23	1094.62	1088.83	1133.5	1132.21	1026.34	1212.33	1144.69	1106.77	1118.48	1152.68	1130.94	1130.55	1330.41	1240.63	1311.03	1327.02	1261.97	1294.02	1284.32	1263.46
1.72222	1205.58	1302.91	1346.66	1265.12	1218.01	1244.05	1320.59	1306.48	1141.19	1113.5	1164.72	1113.37	1082.75	1065.78	1116.68	1120.2	1011.6	1201.12	1134.72	1089.63	1102.1	1131.74	1105.09	1108.58	1299.8	1218.06	1288.18	1303.48	1234.65	1275.44	1265.8	1249.1
1.72917	1185.69	1273.69	1320.8	1234.86	1198.69	1216.01	1294.75	1276.38	1136.25	1095.82	1151.23	1096.17	1060.81	1057.98	1090.59	1090.15	991.2	1173.58	1111.84	1070.76	1074.31	1119.6	1092.08	1094.82	1275.58	1206.02	1266.32	1276.49	1225.83	1257.24	1236.73	1226.38
1.73611	1163.2	1254.86	1306.68	1213.71	1174.46	1196.81	1280.21	1263.52	1113.99	1085.97	1124.53	1075.02	1046.9	1034.61	1073.2	1086.56	978.142	1161.34	1097.29	1051.57	1061.68	1096.11	1072.58	1085.14	1253.1	1174.53	1243.84	1260.6	1208.67	1236.2	1225.31	1200.95
1.74306	1144.92	1242.59	1284.99	1199.05	1157.02	1176.45	1267.38	1240.02	1096.46	1063.77	1115.32	1059.6	1025.3	1022.12	1059.38	1057.17	957.877	1144.15	1082.36	1035.62	1041.86	1089.71	1053.49	1070.92	1233.9	1155.79	1225.25	1239.67	1179.13	1209	1197.97	1180.53
1.75	1121.32	1224.59	1261.52	1175.96	1136.35	1152.4	1232.06	1218.94	1078.79	1041.98	1088.27	1036.49	1007.02	1007.41	1036.32	1038.05	944.189	1120.09	1066.96	1022.97	1027.03	1060.44	1037	1045.31	1205.02	1141.25	1207.77	1216.81	1154.81	1187.33	1168.79	1162.48
1.75694	1096.38	1200.57	1239.21	1156.88	1114.45	1130.24	1207.54	1201.19	1057.12	1024.35	1073.39	1026.42	987.073	979.114	1019.11	1022.52	917.549	1097.87	1043.15	1005.13	1006.22	1043.98	1020.54	1024.38	1191.78	1116.18	1188.04	1198.47	1141.4	1161.53	1162.74	1137
1.76389	1075.16	1181.15	1213.02	1131.55	1091.55	1118.21	1184.44	1178.94	1042.14	1001.13	1055.93	1001.43	970.442	962.117	991.852	1005.34	900.283	1089.31	1028.84	975.697	986.038	1031.7	999.827	1005.45	1157.68	1087.41	1162.74	1175.62	1113.17	1147.55	1139.48	1116.62
1.77083	1051.63	1151.56	1193.26	1117.96	1071.07	1090.55	1168.49	1153.99	1012.44	990.377	1036.44	988.998	949.783	941.005	976.126	988.063	884.366	1058.36	1009.39	968.277	965.456	1004.45	978.092	994.814	1143.13	1072.22	1136.15	1153.01	1092.31	1126.09	1112.78	1097.09
1.77778	1035.68	1131.87	1178.81	1090.64	1043.53	1063.15	1152.19	1134.95	995.31	970.093	1013.58	967.594	928.117	926.94	955.386	967	861.463	1043.04	985.156	952.453	944.785	988.681	962.06	964.109	1115.36	1045.19	1120.97	1133.3	1070	1108.28	1086.68	1071.75
1.78472	1010.08	1107.76	1147.35	1065.27	1031.74	1047.35	1125.55	1106.01	983.94	948.232	995.31	941.723	911.216	914.873	929.907	944.213	846.571	1023.88	969.863	927.375	926.226	970.811	936.961	948.028	1091.11	1027.58	1093.48	1109.77	1052.24	1070.66	1066.89	1046.58
1.79167	989.526	1084.41	1119.6	1047.83	1004.8	1021.99	1104.54	1097.04	959.597	928.379	981.011	933.722	900.193	888.949	919.412	915.111	829.317	1004.6	951.971	909.776	907.581	946.636	918.419	931.881	1070.28	1001.61	1078.89	1076.69	1034.71	1057.58	1042.77	1016.05
1.79861	964.226	1070.73	1104.36	1027.52	983.107	998.795	1076.25	1062.86	944.582	902.35	952.181	911.795	882.98	871.007	905.66	900.721	815.591	982.704	936.078	894.593	890.427	927.428	902.457	922.389	1051.14	989.442	1049.64	1069.67	1003.44	1036.99	1023.35	1000.63
1.80556	950.881	1049.61	1082.55	994.909	971.759	981.069	1049.14	1043.1	923.71	889.227	937.184	903.608	860.604	858.602	885.698	883.262	791.838	961.248	912.391	872.634	866.697	912.859	881.216	897.366	1027.67	956.244	1027.94	1040.85	989.4	1016.06	999.003	986.6
1.8125	924.425	1030.03	1053.72	984.113	953.904	961.174	1040.13	1008	905.179	872.314	915.235	875.993	835.55	835.799	865.508	860.386	779.849	944.044	885.847	853.697	847.219	888.314	864.68	878.397	1002.27	947.124	1011.25	1020.38	966.446	985.006	983.169	966.642
1.81944	910.675	1009.19	1033.53	956.476	924.722	942.887	1010.41	997.199	886.291	855.234	898.878	848.584	813.52	822.742	845.658	851.011	763.906	929.541	874.196	840.54	832.263	872.687	844.405	860.923	988.207	917.648	990.406	1008.1	945.263	971.774	963.128	942.901
1.82639	891.277	980.766	1015.64	943.174	907.007	918.751	991.77	976.2	868.277	829.881	883.062	830.962	808.589	799.46	819.19	828.498	743.42	909.302	856.757	820.343	815.982	858.901	834.889	840.711	960.325	902.838	973.829	975.618	922.221	946.238	936.061	923.786
1.83333	867.708	969.305	991.698	920.504	891.376	903.651	967.932	945.487	852.752	815.5	862.905	815.392	788.781	785.452	805.767	810.891	725.636	883.64	837.484	800.707	797.202	840.117	812.032	817.513	945.866	881.194	946.65	962.152	901.997	924.342	914.474	897.308
1.84028	847.099	941.58	971.962	898.598	864.446	891.393	944.112	937.369	826.927	793.073	844.551	801.56	773.053	758.913	790.728	791.109	708.522	865.218	819.628	781.61	779.456	817.131	789.711	809.004	924.908	854.9	928.293	940.188	883.894	895.524	896.172	874.763
1.84722	830.14	923.485	947.957	880.45	843.857	861.469	920.852	915.781	811.394	779.687	824.122	781.2	754.602	751.637	775.876	769.636	698.076	845.418	803.321	767.54	766.64	795.004	771.948	785.46	903.585	843.764	904.628	913.439	865.666	889.341	881.718	858.668
1.85417	809.486	904.993	930.39	861.333	826.721	841.289	906.524	890.403	797.934	758.06	812.902	758.835	733.403	734.015	754.281	753.749	682.342	830.398	783.412	741.739	740.562	782.37	754.934	772.577	880.617	817.864	886.003	892.003	851.01	866.074	861.359	837.116
1.86111	801.232	884.473	908.626	838.466	810.834	822.357	886.458	873.65	771.249	747.034	790.12	748.609	716.238	710.469	738.914	741.238	658.911	813.847	767.802	733.936	730.392	767.498	741.657	752.298	858.128	805.001	868.364	877.976	826.687	841.674	843.167	819.855
1.86806	782.083	857.964	893.741	827.181	786.215	810.85	861.71	844.617	763.833	730.76	771.68	727.313	699.747	695.065	721.451	724.506	655.338	796.57	753.449	712.663	714.202	744.607	724.873	732.45	836.546	787.912	843.478	850.004	815.513	832.294	823.5	802.511
1.875	758.02	849.535	864.113	801.612	772.365	795.378	840.626	831.476	742.79	711.934	754.74	710.225	684.167	681.51	703.335	703.459	635.595	777.218	737.131	701.534	696.659	733.984	710.929	716.545	830.331	768.473	837.401	841.947	789.546	812.27	805.782	785.282
1.88194	741.194	823.375	849.201	786.284	755.66	773.816	824.249	810.565	728.841	691.1	735.635	702.382	668.014	665.092	679.557	692.425	626.143	760.714	715.698	688.016	673.581	712.983	689.817	699.417	800.506	746.845	805.131	824.796	776.068	784.569	787.266	765.922
1.88889	724.171	807.618	832.089	771.863	739.057	758.216	810.651	793.927	716.27	679.125	725.361	682.156	657.193	653.068	677.851	671.455	605.349	741.346	700.6	669.645	665.07	691.479	676.466	686.566	792.592	730.536	791.461	804.269	757.971	767.094	761.75	757.642
1.89583	708.39	791.212	812.781	746.416	720.313	738.293	792.555	775.821	698.219	664.119	710.963	669.07	634.375	634.039	660.05	654.117	598.569	732.044	682.084	652.225	649.165	677.56	657.662	665.642	770.989	720.588	771.34	781.329	741.406	757.333	756.701	734.343
1.90278	697.764	774.707	794.387	741.324	705.097	716.955	769.541	761.672	675.468	654.059	698.245	649.963	625.342	615.379	644.489	646.764	587.017	711.029	667.049	641.275	640.801	664.62	648.773	647.355	753.557	698.762	757.355	765.676	722.318	733.286	733.829	712.117
1.90972	678.39	756.384	784.719	725.537	699.466	704.765	756.084	742.487	666.729	640.988	676.626	637.757	614.68	607.834	626.226	630.976	571.855	696.131	657.909	615.749	620.734	650.379	635.622	635.443	736.081	684.598	742.775	756.339	706.936	718.829	722.98	699.825
1.91667	665.056	743.364	762.957	703.319	681.543	687.109	736.844	728.283	647.567	625.445	664.306	622.139	593.474	591.362	615.779	617.448	564.496	679.729	639.925	612.25	607.237	635.735	620.002	626.968	722.98	672.671	727.394	739.602	695.795	706.538	701.754	676.999
1.92361	656.9	721.18	750.646	694.712	665.834	669.31	722.097	711.639	638.314	614.598	653.768	608.843	584.418	581.16	607.576	603.692	545.481	670.262	627.901	591.963	595.306	620.116	604.154	606.035	705.36	663.359	713.58	724.973	678.482	687.267	692.817	675.903
1.93056	647.414	709.061	733.423	676.113	654.778	656.918	707.859	702.827	632.455	595.213	636.966	594.748	570.134	567.743	590.159	590.721	535.371	651.321	611.526	585.389	586.833	611.828	599.779	598.44	697.541	644.49	693.03	711.087	663.363	670.234	673.884	652.83
1.9375	630.027	697.041	718.223	657.441	633.312	643.748	693.164	685.733	611.898	583.834	620.013	583.436	563.511	555.749	585.266	575.084	523.513	642.201	597.349	569.643	572.272	595.731	580.744	588.859	676.658	637.607	680.909	697.265	648.743	660.567	657.492	642.595
1.94444	615.807	681.32	702.252	655.174	611.014	631.823	684.282	667.955	598.081	576.182	609.333	568.95	555.578	544.445	569.718	568.605	514.988	625.513	591.014	561.998	562.107	588.198	569.386	570.058	669.013	617.17	669.961	685.159	635.004	653.863	651.871	626.408
1.95139	611.63	670.378	689.393	642.857	609.112	618.22	668.644	653.6	587.253	558.415	602.289	558.78	547.726	528.255	555.876	557.76	503.96	612.891	573.184	550.243	553.816	572.512	562.261	558.593	653.023	613.771	646.382	670.536	617.988	639.494	632.864	616.812
1.95833	599.162	655.912	673.724	630.339	597.047	609.787	652.859	642.471	573.518	548.504	588.457	547.658	525.63	522.448	547.905	547.926	493.658	606.958	563.132	543.872	541.485	564.452	548.369	546.346	633.949	599.705	635.07	657.832	611.466	628.052	628.142	605.863
1.96528	589.707	648.69	665.896	610.874	592.349	601.428	648.699	633.686	562.873	536.485	576.62	536.53	513.76	513.975	536.134	538.046	487.372	593.712	549.285	523.965	531.444	549.079	542.184	538.477	626.695	590.968	626.293	646.42	591.089	616.781	615.584	594.778
1.97222	583.422	627.984	652.692	605.015	575.256	585.793	637.172	623.47	551.764	529.83	563.75	531.968	505.825	501.853	529.529	527.118	481.362	584.537	539.914	514.994	517.697	545.148	528.968	527.374	613.768	579.767	612.819	638.973	584.803	606.121	603.589	583.321
1.97917	564.042	621.456	642.02	591.947	567.993	578.56	619.294	610.12	544.123	519.636	562.199	512.54	496.007	492.675	522.754	514.966	471.612	577.116	532.474	505.545	510.139	532.78	519.504	519.002	608.052	575.687	599.659	627.298	573.967	598.027	594.005	576.94
1.98611	561.489	616.034	630.296	585.662	559.388	568.907	613.428	598.058	532.43	510.967	552.619	505.085	489.083	483.432	508.004	511.488	469.371	561.73	525.623	499.03	504.89	522.883	511.809	508.793	600.867	560.768	590.193	617.171	564.711	580.5	588.549	563.836
1.99306	555.907	596.506	623.161	574.788	548.121	561.57	605.855	592.939	519.766	503.155	540.608	496.945	485.851	482.305	507.815	498.348	458.077	555.905	517.223	494.106	498.291	514.715	503.606	501.465	581.921	554.109	590.008	611.149	557.101	579.037	579.512	558.672
2	547.155	592.942	614.684	565.962	543.311	550.175	594.616	585.871	511.289	488.279	534.247	490.361	474.432	468.542	499.034	494.765	452.08	548.618	506.061	486.785	489.775	513.431	501.451	495.13	578.792	552.502	573.772	599.359	550.174	567.585	566.846	549.712
2.00694	537.116	578.325	601.85	560.432	536.506	543.783	588.361	577.424	500.23	490.189	526.381	482.145	469.29	459.414	492.921	487.316	456.513	541.508	501.063	476.413	480.288	508.331	490.291	490.507	573.669	539.847	565.69	593.585	530.954	558.782	560.058	539.201
2.01389	534.088	570.803	600.972	551.166	528.496	536.701	573.718	567.643	493.338	481.111	519.16	473.885	459.365	454.747	491.388	478.441	444.879	529.117	495.418	474.13	477.455	493.163	482.84	482.062	563.182	528.542	560.736	589.548	531.371	555.206	551.313	535.305
2.02083	536.525	568.8	592.566	541.729	525.929	532.664	566.922	557.62	485.48	474.072	511.975	473.326	458.181	449.977	482.372	477.234	438.216	529.1	487.131	468.298	469.897	486.139	478.767	475.197	557.924	530.467	549.32	578.471	519.162	549.247	543.738	528.095
2.02778	520.385	555.141	582.615	536.931	518.615	524.549	564.563	554.563	484.445	463.428	506.052	469.648	454.167	446.845	482.302	470.93	442.918	522.579	475.971	454.651	465.939	481.096	469.464	463.476	550.787	524.104	549.048	580.47	519.046	541.967	546.001	527.693
2.03472	523.925	554.483	578.703	528.353	515.629	513.057	557.115	548.368	475.221	464.835	506.22	462.81	445.747	439.583	471.856	462.051	431.475	519.849	471.113	455.126	461.704	476.342	467.48	456.481	547.503	521.44	531.832	568.806	511.65	540.163	540.915	522.875
2.04167	521.58	547.213	576.425	523.874	511.994	516.93	550.275	546.16	470.876	460.569	500.661	459.535	438.98	435.601	469.317	459.309	423.92	512.348	467.443	444.754	458.013	469.115	466.455	452.993	542.497	516.72	532.607	563.899	503.237	533.291	535.414	515.125
2.04861	516.819	540.174	565.277	520.786	506.521	511.348	554.659	543.094	463.692	456.072	491.584	453.531	437.933	424.242	467.573	456.838	429.132	509.279	459.756	437.096	450.148	470.941	461.839	451.534	537.759	511.779	522.463	559.34	503.639	525.396	531.878	512.812
2.05556	518.328	537.732	565.164	524.535	504.769	505.092	546.417	542.95	464.653	456.203	488.623	449	434.323	420.492	461.404	455.542	425.282	493.206	455.949	439.238	451.678	465.806	454.978	447.512	530.004	510.974	527.235	553.931	496.188	524.664	525.223	508.36
2.0625	504.168	533.843	563.032	513.934	495.834	500.172	543.651	537.424	458.323	446.09	486.885	444.596	430.675	424.85	456.347	450.795	422.714	508.116	450.004	432.113	444.223	459.311	458.621	444.115	534.263	510.63	511.018	553.812	492.248	522.707	529.147	504.188
2.06944	508.165	525.958	554.585	515.542	497.677	496.402	542.558	528.226	453.2	450.442	486.964	440.656	431.064	417.303	460.114	452.927	422.752	498.953	449.322	430.002	442.892	452.908	450.998	441.666	529.835	504.137	514.126	550.554	487.142	519.493	522.879	500.086
2.07639	506.516	525.813	553.911	511.966	492.184	491.827	539.142	529.649	457.907	448.834	484.167	439.152	429.038	416.805	458.131	447.066	424.627	497.946	446.376	429.312	441.802	451.994	443.107	436.915	528.454	507.24	512.405	552.818	485.068	522.807	516.355	502.739
2.08333	508.497	528.382	552.643	506.097	489.659	490.65	539.586	528.322	451.609	441.698	479.49	435.109	427.086	417.39	454.863	447.199	420.285	497.103	444.456	424.191	443.956	458.893	449.842	434.725	519.966	512.129	509.795	547.757	480.696	525.794	524.696	496.969
2.09028	505.562	523.37	550.427	507.872	492.528	498.305	543.254	525.245	447.95	437.658	477.412	438.836	428.078	411.57	457.813	447.166	420.322	492.833	441.186	426.123	443.122	450.198	446.49	442.137	529.515	506.45	504.231	552.258	490.032	520.627	521.787	497.103
2.09722	504.623	522.373	548.724	511.703	490.405	497.457	535.852	528.553	447.986	443.925	478.152	433.679	420.598	417.531	462.639	451.525	423.486	491.453	441.278	421.681	445.501	452.971	449.196	436.848	527.422	507.802	506.22	552.057	480.911	521.4	524.2	506.497
2.10417	509.29	521.025	555.964	505.837	492.53	493.632	536.452	531.381	448.46	441.114	483.624	436.851	423.557	416.068	458.599	452.226	421.67	494.392	440.459	424.292	440.071	453.918	451.321	438.1	532.062	505.593	503.763	555.964	485.543	522.376	524.898	501.149
2.11111	515.387	524.921	553.601	508.675	491.195	495.812	541.469	526.497	446.069	441.416	482.073	438.56	425.477	413.141	463.607	452.549	430.753	493.996	444.015	422.701	442.283	454.307	455.755	434.425	523.583	515.612	504.74	552.118	482.351	521.586	525.717	502.697
2.11806	512.68	528.101	555.544	508.804	489.357	500.79	540.898	528.227	444.743	445.021	490.176	433.679	426.907	415.721	465.466	449.178	425.637	492.555	438.394	420.518	447.347	453.545	447.708	440.285	531.93	513.055	507.555	554.212	486.132	527.322	527.163	513.646
2.125	511.194	521.03	561.139	515.255	492.602	502.295	547.7	527.982	440.826	444.725	479.157	436.351	425.53	417.303	465.264	454.508	436.398	496.265	437.556	420.421	446.392	459.929	459.334	437.256	531.968	514.795	507.197	560.408	486.737	533.828	530.683	513.474
2.13194	522.213	527.81	558.162	512.291	500.496	493.493	549.491	536.537	446.147	444.757	486.232	434.886	422.506	418.653	466.118	458.19	434.788	504.209	435.748	427.26	452.318	463.643	457.183	438.387	542.39	517.038	510.005	565.531	488.005	534.885	535.411	514.722
2.13889	527.58	529.717	564.821	516.459	504.883	507.11	551.148	536.701	454.095	450.392	492.374	441.781	434.167	415.996	469.045	462.838	435.724	503.318	446.066	424.827	458.278	463.873	462.085	445.659	541.783	528.366	513.184	568.591	488.695	538.612	538.889	519.305
2.14583	533.467	532.873	561.954	523.486	502.438	506.967	553.577	546.11	453.186	451.563	495.081	445.487	434.988	421.57	474.626	467.551	444.347	505.794	444.582	426.31	455.296	464.678	467.408	449.207	550.362	526.014	508.031	566.177	493.427	541.399	546.652	519.794
2.15278	537.519	530.826	573.961	526.345	517.066	513.603	555.038	550.493	456.759	459.406	491.323	442.154	437.194	428.233	484.06	467.544	448.07	511.822	446.835	431.05	458.281	468.685	468.669	450.728	551.602	532.047	518.429	583.242	499.957	556.454	545.973	526.948
2.15972	538.328	539.612	580.053	527.896	517.611	512.655	565.99	553.107	451.548	462.825	499.355	452.324	437.088	428.161	488.243	474.489	454.704	518.415	451.175	432.214	464.95	466.157	472.428	449.349	556.984	541.111	529.529	580.872	500.245	556.641	556.375	530.74
2.16667	546.505	540.91	579.036	533.8	525.353	523.234	564.396	558.138	459.987	466.588	505.832	450.548	448.92	432.857	488.876	480.55	459.042	523.299	457.908	435.704	479.645	473.539	479.717	464.066	565.096	549.17	525.167	585.968	509.639	559.258	559.161	539.488
2.17361	556.155	547.748	589.089	541.111	524.925	529.648	576.177	565.767	465.351	467.134	512.047	461.733	451.469	434.936	498.182	484.702	470.487	527.953	459.041	445.716	480.367	480.823	478.942	466.679	565.44	553.781	532.742	602.936	516.225	570.472	570.147	542.936
2.18056	557.123	551.482	599.604	554.556	536.851	531.242	576.441	571.898	467.702	474.374	517.17	470.381	448.143	439.895	507.169	490.376	473.746	537.017	462.482	447.814	485.584	488.897	488.435	468.281	577.346	564.324	533.437	607.099	520.11	573.005	577.52	558.306
2.1875	568.032	563.003	603.086	554.14	542.203	539.987	596.358	580.571	471.833	485.406	529.39	470.282	463.22	447.613	515.277	498.291	475.13	535.48	470.27	448.704	490.663	499.799	504.33	470.926	587.11	570.444	542.059	611.729	521.979	585.368	585.617	561.667
2.19444	580.054	565.847	602.541	561.922	548.172	550.972	600.06	585.986	479.85	486.8	526.757	479.161	462.916	453.18	518.262	504.288	485.076	549.486	480.668	455.645	494.37	502.782	501.093	485.322	597.651	585.277	550.613	624.247	536.969	594.474	591.222	571.521
2.20139	584.591	578.591	621.955	570.158	551.77	553.052	609.128	599.891	486.54	498.91	539.919	485.271	472.499	461.403	529.514	513.653	489.513	553.981	478.123	458.367	501.508	509.351	506.875	487.474	600.595	586.163	554.959	631.189	541.568	599.718	601.771	579.6
2.20833	590.015	582.659	623.707	576.132	565.698	560.518	619.091	602.114	492.574	504.51	544.616	489.873	481.199	463.003	535.313	518.458	499.091	560.481	481.642	466.689	508.863	514.221	518.139	493.724	616.582	598.727	563.662	643.53	551.828	612.843	612.331	586.805
2.21528	600.8	593.154	643.013	587.595	576.626	564.885	625.28	613.392	504.123	512.899	552.791	497.256	487.429	473.736	543.718	528.873	514.563	573.905	492.358	473.282	518.443	518.329	524.423	511.146	619.082	605.278	571.693	649.764	555.592	618.412	622.067	594.289
2.22222	609.59	600.221	653.14	594.295	585.317	578.028	638.962	621.653	509.38	525.729	559.116	510.386	495.441	477.577	555.624	536.285	509.405	577.31	502.327	484.024	531.896	533.038	533.266	512.468	633.288	617.098	577.014	662.908	563.886	633.001	631.574	608.84
2.22917	626.34	607.289	661.03	605.752	594.926	588.327	649.78	631.751	511.768	531.717	573.916	514.623	504.373	487.302	563.808	549.826	520.865	590.755	510.993	494.211	537.99	535.308	545.309	518.2	642.872	626.408	586.794	671.699	580.996	644.679	641.385	619.403
2.23611	635.022	621.755	669.243	615.46	603.869	593.491	656.703	652.565	521.216	538.893	580.157	521.229	509.235	498.276	570.497	563.635	534.65	598.878	514.034	497.889	537.069	550.142	552.819	525.813	656.918	637.291	602.993	688.805	587.428	657.464	652.318	632.096
2.24306	641.357	630.229	683.591	624.713	612.129	612.598	672.597	658.72	534.897	546.34	594.863	534.865	519.115	502.65	581.203	560.862	539.799	607.533	524.986	501.336	554.643	556.908	563.89	539.646	663.812	648.443	613.006	693.658	595.029	671.042	668.516	639.594
2.25	651.367	641.404	695.084	636.487	625.661	622.365	684.589	666.001	540.321	555.53	595.567	540.774	530.12	514.465	593.519	577.888	550.176	623.477	533.441	514.643	563.98	569.759	573.574	553.868	684.656	657.168	619.987	707.742	610.699	677.68	678.831	656.236
2.25694	660.753	649.796	695.501	641.866	636.133	626.025	690.345	680.926	548.466	563.045	608.567	550.872	539.358	524.923	608.005	585.751	555.373	624.885	543.912	524.108	576.663	578.825	581.161	564.815	690.833	674.449	632.096	720.656	619.181	697.977	689.471	662.97
2.26389	677.967	660.213	718.566	659.237	655.237	639.274	707.227	700.284	567.407	576.609	616.511	561.01	546.722	531.688	623.626	599.359	569.66	643.364	548.146	526.628	585.512	586.625	595.313	570.171	699.994	685.017	646.331	738.462	636.9	702.425	705.433	681.079
2.27083	687.092	675.649	728.424	668.11	660.337	651.45	719.984	711.588	572.354	586.68	636.118	566.632	552.418	539.971	626.305	605.975	576.51	656.631	562.945	549.593	598.555	597.209	603.413	586.505	717.105	702.788	655.352	746.895	636.05	721.598	714.832	693.795
2.27778	698.696	690.19	739.227	686.769	670.421	664.205	731.178	722.449	585.177	594.476	638.029	579.012	558.762	552.373	643.591	619.383	590.447	665.168	569.405	549.766	607.245	613.906	615.984	591.401	728.612	705.067	668.381	767.741	646.782	728.812	720.911	696.162
2.28472	716.907	686.552	757.039	691.1	676.684	672.087	743.562	739.801	589.448	610.028	653.327	589.979	576.301	560.848	655.554	629.266	596.898	678.608	584.076	562.041	615.907	622.702	628.046	606.197	735.248	721.919	682.487	780.855	666.067	743.751	743.379	715.109
2.29167	731.213	710.699	766.43	704.953	696.981	686.344	755.94	746.962	605.576	621.509	665.608	598.012	590.223	570.417	663.835	643.501	606.556	688.132	592.668	576.606	626.968	636.018	637.7	610.653	755.357	736.871	686.336	787.841	677.238	757.678	755.468	731.484
2.29861	732.432	729.531	778.298	721.883	712.537	698.518	771.624	759.486	610.492	632.174	675.506	614.945	592.083	576.983	668.574	653.468	615.161	700.644	595.423	581.261	639.321	644.895	649.938	632.58	774.204	749.319	704.105	810.791	691.204	772.197	765.863	739.373
2.30556	743.22	733.421	793.323	730.579	715.558	711.778	792.212	772.646	625.948	647.437	691.886	625.825	608.389	591.217	687.118	667.251	631.405	712.339	612.144	590.54	652.441	656.517	659.987	633.737	786.816	756.838	715.874	813.809	704.853	782.041	782.487	755.253
2.3125	758.632	752.869	811.293	743.761	727.362	721.802	795.105	787.838	624.684	652.579	701.62	634.825	617.068	599.963	692.699	684.649	639.508	726.585	617.372	593.75	661.012	666.485	672.924	649.973	793.912	778.625	720.423	830.858	717.519	797.662	802.158	767.594
2.31944	774.473	763.099	824.423	753.772	742.243	732.216	810.463	800.549	643.085	665.414	712.063	653.032	624.435	607.791	708.693	687.658	650.803	742.373	639.58	611.935	673.279	675.564	681.065	656.702	808.808	784.85	740.089	845.591	729.625	814.597	808.084	791.255
2.32639	781.388	774.42	835.656	765.245	756.924	749.497	826.017	811.349	655.41	680.731	723.411	664.402	637.003	613.819	727.411	700.103	658.017	750.287	649.262	620.87	679.442	690.028	696.148	666.217	820.501	805.544	745.676	858.883	735.473	826.898	826.798	793.442
2.33333	790.41	783.917	845.495	778.367	771.112	753.634	837.083	826.812	666.528	688.34	738.467	672.906	641.482	630.114	731.262	712.712	665.41	757.265	665.235	636.117	689.191	699.178	706.419	683.301	842.967	802.223	761.26	875.359	750.18	841.371	834.908	807.471
2.34028	805.969	794.69	864.385	790.222	785.38	777.859	857.422	834.305	680.117	698.95	742.128	685.569	654.977	633.892	745.456	726.107	682.606	774.134	662.463	642.515	704.752	714.554	714.197	694.424	849.288	819.565	772.998	888.65	761.162	857.418	849.085	822.886
2.34722	812.599	813.234	871.535	800.635	783.946	786.15	869.57	856.484	685.229	713.974	760.866	687.829	671.184	653.887	755.056	736.736	694.772	783.991	678.148	648.673	715.839	731.237	728.509	702.712	858.206	839.376	790.989	899.797	774.599	864.772	864.3	832.783
2.35417	826.471	824.036	888.862	817.018	808.494	797.178	886.546	865.103	701.893	718.334	768.493	701.216	684.161	659.963	763.834	741.424	695.427	794.763	688.822	664.037	722.516	732.711	738.098	717.263	877.787	844.61	806.34	915.125	785.131	877.528	871.754	843.24
2.36111	836.141	828.358	904.49	825.981	817.054	800.965	893.317	885.874	708.3	733.048	782.464	716.76	689.028	670.708	774.833	759.193	708.707	812.787	704.982	666.59	734.142	750.287	753.941	732.59	882.872	853.029	810.92	934.369	800.731	895.139	889.775	865.771
2.36806	849.24	850.402	921.469	847.252	827.343	818.174	906.451	896.041	717.608	744.779	789.64	724.273	692.436	676.502	790.831	768.731	717.536	822.982	707.28	682.956	749.269	752.514	763.961	740.067	896.748	873.768	829.681	946.952	808.715	903.209	901.114	876.293
2.375	857.102	856.599	944.697	853.201	833.989	833.501	921.932	907.837	732.748	746.931	802.675	739.083	712.929	687.658	794.221	776.534	720.175	831.461	726.658	696.363	757.369	767.051	771.909	754.554	909.992	883.648	835.814	945.875	831.032	914.804	918.727	885.976
2.38194	857.828	867.676	938.628	862.729	850.465	840.227	938.284	922.675	743.467	757.204	809.239	741.667	716.388	699.489	812.397	791.943	731.922	846	735.98	699.644	768.458	780.979	783.397	757.124	921.216	893.527	849.273	965.521	830.241	934.552	928.914	892.407
2.38889	876.475	884.032	953.014	875.607	860.699	852.577	948.823	931.551	755.329	769.195	821.834	757.297	732.783	708.034	811.258	800.767	741.496	855.664	740.807	711.904	778.933	794.975	792.359	781.582	939.568	896.317	857.912	977.85	849.045	937.927	945.068	916.391
2.39583	894.75	895.522	964.809	882.082	868.116	861.21	957.851	942.608	760.256	779.275	837.11	760.96	740.419	718.794	827.728	808.981	756.906	866.723	751.379	717.91	786.399	807.659	808.692	783.186	944.125	919.803	869.722	991.669	850.639	942.967	949.752	917.993
2.40278	895.369	902.767	981.355	889.471	881.87	871.418	969.677	956.483	767.395	793.928	841.378	772.453	745.361	730.64	835.43	821.565	756.578	877.672	761.276	730.166	799.227	803.319	814.58	789.697	958.932	921.309	876.345	999.727	863.489	966.378	965.811	934.661
2.40972	902.902	917.095	986.527	903.858	887.483	878.547	981.717	960.404	781.557	801.152	854.143	780.025	749.748	742.833	842.171	832.18	760.105	886.171	771.172	744.197	809.641	820.139	820.464	804.016	967.265	933.076	898.055	1012.42	877.212	968.188	972.274	939.028
2.41667	913.721	928.097	1005.6	920.604	897.409	887.275	991.513	976.342	787.748	810.574	862.848	798.213	763.658	738.293	858.212	840.353	773.708	902.531	775.869	751.185	812.342	827.599	838.195	809.799	976.731	943.742	900.914	1029.01	886.655	982.849	976.458	945.487
2.42361	918.16	932.343	1017.39	929.096	907.952	894.307	1001.04	982.116	794.72	815.612	871.15	802.591	763.205	754.654	858.565	843.325	783.548	906.372	787.724	759.666	816.163	837.252	836.306	819.438	988.667	952.573	911.471	1033.77	896.087	992.013	994.258	957.086
2.43056	932.55	941.719	1022.84	935.414	915.218	906.162	1007.13	990.622	805.085	822.399	890.213	812.755	776.133	760.355	868.149	853.985	781.861	919.027	800.833	760.757	834.473	842.588	846.378	825.487	997.573	958.336	917.301	1036.57	907.821	997.3	996.215	967.852
2.4375	935.042	947.297	1034.91	945.976	925.276	914.718	1027.21	1000.06	807.429	828.792	888.057	822.541	782.873	762.555	880.976	862.802	794.005	924.198	799.974	773.305	835.167	853.798	863.058	838.212	1006.88	965.652	928.795	1049.94	916.204	1019.91	1014.14	972.451
2.44444	932.906	963.359	1031.9	941.263	930.085	924.831	1023.63	1004.29	818.231	843.628	895.15	825.198	788.309	773.819	882.975	869.091	800.537	927.006	811.078	782.234	840.638	856.168	864.108	839.53	1004.93	971.731	941.688	1060.78	923.05	1014.83	1018.57	985.501
2.45139	942.673	964.175	1046.99	961	944.097	933.837	1036.14	1015.09	832.079	847.851	905.59	829.148	801.533	774.071	887.958	871.621	800.785	936.883	823.704	777.968	846.045	869.685	874.554	850.664	1020.78	974.345	941.616	1063.71	927.209	1026.86	1022.55	988.667
2.45833	950.012	972.092	1051.91	959.9	948.561	938.099	1048.12	1019.63	837.935	855.6	907.579	834.935	800.915	781.646	892.236	884.698	807.429	944.888	821.33	789.935	852.907	872.253	875.949	858.897	1028.74	990.851	959.392	1075.51	932.329	1037.71	1036.74	997.213
2.46528	956.773	986.972	1056.05	966.484	948.518	937.241	1054.25	1028.76	844.648	863.484	915.996	840.109	804.975	789.727	901.02	883.175	811.619	950.917	830.973	791.676	859.96	879.137	887.519	861.706	1032.43	992.528	964.85	1082.51	944.644	1046.59	1042.75	1004.14
2.47222	969.029	987.795	1062.59	977.749	956.763	949.917	1057.25	1035.94	845.883	865.06	920.579	849.793	811.542	794.702	907.997	888.446	809.748	951.383	843.082	796.354	866.08	886.782	885.055	865.089	1029.13	1001.88	970.768	1084.15	950.401	1048.08	1038.1	1004.45
2.47917	964.887	993.474	1072.45	979.635	961.952	954.694	1058.43	1042.35	850.322	862.333	929.591	855.364	815.905	798.782	911.151	891.591	807.473	968.06	841.488	802.355	870.429	895.469	886.37	872.414	1040.78	1001.05	975.381	1092.88	950.262	1052.99	1049.29	1010.2
2.48611	973.053	1002.54	1076.03	990.29	965.953	953.574	1064.87	1041.97	861.536	873.549	928.953	859.343	820.528	803.211	914.558	899.934	817.374	964.951	851.324	806.955	875.272	890.198	897.089	881.197	1052.39	1010.69	977.498	1093.47	961.842	1056.72	1049.05	1026.31
2.49306	970.383	1007.57	1083.88	993.365	965.257	959.334	1081.44	1046.79	859.71	877.33	937.581	866.539	825.465	811.082	920.929	898.262	822.267	975.885	852.83	806.423	873.926	899.52	901.456	885.736	1048.06	1009.15	981.516	1100.67	964.184	1062.3	1053.02	1024.55
2.5	965.796	1012.13	1088.6	996.265	968.564	969.504	1078.43	1049.64	868.795	876.982	942.104	872.802	826.208	812.727	920.701	906.613	824.134	979.621	857.461	816.738	874.799	901.804	902.264	882.942	1053.57	1007.83	989.473	1105.89	971.617	1062.95	1065.45	1026.34
2.50694	975.434	1013.51	1098.79	1001.38	978.268	974.692	1076.36	1052.01	870.504	883.849	942.705	865.818	825.457	824.293	924.716	906.524	822.414	981.845	862.259	820.89	878.573	907.529	906.832	886.204	1057.29	1018.77	992.316	1099.49	969.883	1065.69	1065.26	1022.15
2.51389	980.859	1010.41	1099.41	1000.33	987.308	969.274	1085.12	1062.45	879	886.607	949.748	865.936	829.163	822.351	927.176	903.772	821.935	983.525	867.955	822.397	890.89	913.554	909.949	893.028	1060.86	1017.73	1002.85	1110.79	974.043	1069.5	1069.57	1027.95
2.52083	965.076	1017.08	1104.85	1005.16	979.818	967.515	1083.94	1057.4	875.259	888.014	945.257	874.39	830.082	821.286	928.363	918.287	828.525	988.74	873.621	829.781	881.895	908.324	909.675	894.217	1066.23	1012.44	998.075	1114.8	976.495	1069.35	1078.33	1026.41
2.52778	972.649	1015.57	1104.8	997.788	983.005	977.089	1089.35	1067.16	878.699	887.698	948.027	869.574	835.689	817.439	931.277	919.681	828.034	990.994	864.579	829.091	884.824	907.653	911.445	900.425	1059.01	1021.95	1005.36	1103.94	978.942	1073.95	1070.74	1036.81
2.53472	977.289	1019.16	1106.35	1004.68	980.507	968.002	1086.59	1068.61	878.914	891.061	950.73	880.658	839.988	823.479	928.557	917.174	822.787	985.393	869.98	835.191	890.485	914.506	915.456	900.78	1054.54	1023.44	1004.24	1112.47	978.397	1069.2	1078.39	1035.29
2.54167	965.004	1019.68	1097.45	999.224	977.376	979.803	1087.8	1069.94	884.035	888.919	954.967	880.372	835.215	821.334	926.185	912.879	831.987	991.669	878.175	827.023	885.17	913.669	916.006	900.942	1065	1015.64	1004.05	1116.37	991.641	1073.46	1079.7	1038.25
2.54861	976.416	1021.33	1103.73	1009.42	980.94	974.491	1081.24	1072.3	876.18	890.97	954.049	879.506	832.36	824.537	926.047	909.547	830.098	983.366	881.845	834.509	889.324	916.865	919.762	900.799	1061.93	1017.26	1009.54	1121.83	980.091	1059.73	1070.09	1035.98
2.55556	973.647	1024.18	1103.93	1011.89	978.252	969.648	1091.86	1061.51	878.289	886.79	955.269	879.841	825.854	819.979	932.394	907.34	817.88	988.767	872.371	831.801	886.032	912.046	911.072	903.482	1059.01	1013.45	1007.94	1113.64	973.464	1061.83	1079.69	1032.3
2.5625	968.318	1022.49	1112.67	1008.38	983.711	976.149	1080.14	1060.85	883.324	889.321	960.095	879.797	836.004	819.533	922.607	911.443	819.267	983.166	872.307	831.447	886.449	910.088	911.573	893.972	1060.07	1014.82	1003.49	1112.72	985.3	1062.21	1066.56	1034.68
2.56944	960.862	1014.91	1098.66	1001.22	979.288	964.121	1089.83	1061.51	883.274	881.167	950.059	875.427	833.122	811.975	922.733	900.909	818.474	987.848	872.343	830.542	878.027	911.005	915.418	896.707	1061.39	1019.19	999.21	1117.4	974.668	1065.07	1078.85	1028.12
2.57639	961.05	1012.52	1101.3	1002.9	971.613	971.531	1089.87	1058.27	883.025	882.872	950.369	877.564	841.333	810.832	920.081	903.809	817.311	992.431	869.538	831.892	885.202	904.338	907.417	897.352	1053.95	1009.01	1009.31	1107.64	982.362	1060.95	1062.57	1030.62
2.58333	949.9	1013.92	1096.98	1000.16	967.526	960.469	1085.39	1049.83	886.128	887.269	949.545	870.762	831.449	813.333	920.155	903.241	809.916	986.111	866.666	826.961	872.964	908.34	908.266	894.162	1051.68	1002.3	998.061	1103.19	963.821	1058.2	1065.16	1014.19
2.59028	954.03	1009.54	1090.41	989.456	969.668	951.434	1075.67	1043.29	878.218	881.636	942.39	870.92	826.223	808.423	911.984	900.753	809.211	979.43	858.337	824.782	879.087	903.988	910.868	899.507	1051.45	1002.46	1005.62	1107.06	964.848	1046.25	1062.33	1014.16
2.59722	950.026	1004.15	1093.67	988.998	965.281	948.053	1076.18	1043.92	871.244	880.734	947.684	867.881	823.35	807.233	905.73	890.102	802.575	974.003	863.43	824.706	870.791	905.658	901.505	891.954	1045.65	995.921	1002.46	1098.21	965.691	1050.17	1056.66	1014.99
2.60417	939.63	1006.33	1080.87	975.01	952.618	955.086	1065.24	1032.03	867.473	870.282	939.003	866.651	819.856	803.364	905.572	883.238	803.225	975.892	867.459	822.557	869.934	893.238	889.977	883.992	1039.57	988.769	997.214	1094.3	950.49	1041.97	1046.07	1007.04
2.61111	937.381	989.313	1088.3	990.893	952.931	944.452	1069.92	1036.18	859.529	863.164	936.381	866.511	818.19	803.019	903.814	886.471	792.626	968.199	852.994	819.438	863.9	887.928	892.184	883.331	1035.6	985.535	984.009	1087.08	959.481	1039.6	1046.03	1000.27
2.61806	930.267	999.814	1076.29	978.873	954.299	943.166	1047.61	1034.3	862.058	868.742	927.34	853.973	811.09	798.294	890.554	882.254	783.965	964.17	855.421	814.15	859.205	898.756	887.831	874.325	1022.83	977.925	981.76	1082.8	954.157	1041.48	1045.11	998.635
2.625	923.341	986.153	1067.41	980.637	938.448	938.918	1048.02	1024.1	852.902	867.789	923.782	847.259	808.441	793.849	887.579	880.038	783.425	962.566	849.431	807.717	849.201	882.712	889.706	868.762	1015.17	973.469	970.452	1079.71	943.623	1031.55	1037.81	990.247
2.63194	914.909	989.831	1060.37	971.505	935.834	921.326	1039.66	1013.5	852.29	860.693	924.859	843.93	798.887	787.391	886.897	874.221	776.823	963	846.515	803.402	843.915	870.576	875.471	876.293	1012.94	958.641	976.083	1070.18	940.131	1020.08	1027.15	979.69
2.63889	908.384	976.473	1055.95	961.374	926.099	917.878	1035.07	1011.56	850.56	850.724	901.818	835.411	796.197	784.297	866.06	868.188	767.246	943.265	843.45	795.88	837.196	873.678	871.361	872.839	1008.89	956.964	965.595	1059.14	935.724	1007.58	1012.23	973.859
2.64583	893.771	961.133	1048.05	951.11	922.871	918.038	1026.58	1002.97	841.344	841.14	908.149	831.954	791.603	776.582	871.873	855.436	762.355	943.71	831.016	788.822	835.272	864.791	856.011	857.715	997.601	948.529	955.475	1053	929.12	1002.2	1009.19	963.457
2.65278	890.785	958.932	1041.53	946.806	916.284	901.646	1018.18	990.749	829.062	833.706	900.957	819.668	787.28	767.194	863.593	843.814	751.984	933.622	830.053	790.265	829.939	862.546	857.367	854.344	989.887	935.404	949.236	1042.09	919.831	988.839	999.12	960.673
2.65972	881.212	959.467	1032.26	932.314	901.23	895.62	1002.82	979.103	823.532	827.927	888.919	821.358	772.412	766.617	858.848	838.788	743.354	927.02	830.082	776.129	819.165	846.198	850.653	845.594	982.504	935.317	942.743	1039.21	909.604	988.668	993.903	950.665
2.66667	876.356	951.569	1017.64	925.994	896.412	892.051	1003.47	971.932	818.863	811.178	880.607	816.982	769.757	757.211	846.163	839.591	747.086	924.191	816.091	779.62	808.499	843.743	843.623	844.26	973.598	921.455	942.003	1023.89	898.213	975.638	981.766	946.722
2.67361	863.037	938.778	1013.98	918.352	889.872	883.461	984.839	963.35	817.9	808.349	876.119	803.896	755.596	751.757	840.355	828.445	731.681	910.997	808.893	765.485	803.393	839.778	834.35	835.514	958.964	910.624	937.256	1021.65	900	964.813	976.711	927.086
2.68056	854.454	933.866	1010.59	916.031	878.433	874.454	980.841	954.457	813.376	807.208	866.482	796.455	752.592	735.717	836.584	813.848	721.505	905.611	803.264	764.671	795.033	830.01	827.521	822.365	943.059	903.353	923.595	1014.71	883.995	955.663	971.079	921.696
2.6875	847.42	920.219	1000.88	904.547	872.648	867.14	971.418	948.426	799.607	796.484	856.735	793.901	744.75	729.893	817.167	807.946	722.116	895.838	792.181	749.82	789.734	829.005	812.241	816.611	939.823	896.332	920.245	995.246	877.719	949.747	951.485	914.804
2.69444	834.771	914.991	988.968	894.748	856.743	856.973	961.491	945.63	793.596	789.998	848.023	783.599	737.6	730.565	805.372	793.999	708.664	893.904	791.829	744.937	777.551	814.727	795.27	806.194	924.5	881.353	902.81	990.706	869.023	931.611	950.824	903.37
2.70139	825.282	895.613	978.626	890.284	856.657	842.479	949.904	929.442	785.868	778.858	844.74	775.899	726.898	720.653	800.297	790.333	702.48	874.124	780.065	735.549	773.893	804.599	794.847	787.635	916.327	873.018	897.817	984.142	864.562	922.475	927.412	887.302
2.70833	814.147	888.035	969.65	869.751	838.657	828.708	940.195	914.687	776.472	771.383	830.7	766.101	722.233	709.972	789.745	780.519	688.352	872.364	770.454	730.151	766.31	795.43	793.214	784.713	909.035	861.404	883.973	965.299	853.077	908.352	921.405	877.969
2.71528	810.163	889.284	959.521	869.077	828.904	831.145	927.287	905.855	769.406	761.158	833.803	759.926	716.959	702.051	781.921	769.728	685.351	859.712	753.878	719.969	752.83	786.026	779.042	785.696	901.115	853.961	866.496	952.626	844.577	912.678	909.82	869.567
2.72222	793.082	875.513	947.344	850.415	817.008	811.092	924.951	895.286	765.333	748.858	822.408	756.967	710.951	701.858	765.861	769.735	672.975	856.884	755.393	718.036	746.302	772.208	768.597	768.9	885.726	847.859	867.564	944.223	830.198	891.624	909.206	858.971
2.72917	789.461	859.373	936.266	847.155	807.506	810.633	906.378	882.843	755.351	744.736	809.344	737.776	694.652	689.066	770.809	751.874	669.297	841.333	750.97	705.096	734.934	766.634	759.076	757.642	878.824	832.62	852.545	938.276	820.781	880.272	889.342	848.941
2.73611	772.206	848.51	925.261	842.019	807.314	798.48	902.822	871.115	740.591	734.845	799.527	733.15	689.221	674.14	753.308	738.135	660.454	829.896	740.261	699.537	722.788	756.349	745.706	755.888	866.266	818.303	844.529	922.46	802.638	860.717	881.039	839.419
2.74306	769.842	847.147	911.112	825.845	795.434	787.362	888.649	853.539	734.573	728.324	790.601	718.944	683.394	671.484	745.434	738.793	647.918	820.616	729.459	683.88	712.856	746.969	737.545	739.873	855.45	813.003	834.6	908.081	798.57	852.979	866.81	829.788
2.75	761.703	831.813	895.284	816.48	773.217	771.706	877.715	846.297	720.361	721.97	784.937	714.382	676.141	659.605	730.279	734.074	637.194	807.323	718.582	679.814	710.008	739.595	735.522	737.361	848.341	791.215	822.724	899.55	794.499	851.152	853.935	808.552
2.75694	741.453	829.769	884.165	801.09	768.444	770.498	867.125	840.669	719.547	701.09	773.701	708.372	663.009	654.921	725.543	714.171	630.211	801.442	705.398	667.345	696.765	728.453	726.092	724.819	835.756	790.693	808.55	885.098	780.457	836.848	844.33	803.51
2.76389	735.878	816.552	889.345	796.607	758.719	753.313	846.935	823.505	702.896	698.753	762.023	695.872	656.618	637.933	719.798	703.789	627.9	788.443	705.122	656.319	684.67	714.374	714.078	710.691	823.159	775.85	798.624	873.659	772.474	820.762	837.456	784.188
2.77083	729.307	807.128	870.964	781.895	750.65	742.473	846.149	816.005	696.923	688.389	746.125	683.88	647.292	635.4	706.789	694.194	613.023	777.264	691.536	647.473	677.924	714.347	701.346	709.521	799.356	768.228	789.592	864.83	759.069	817.973	821.918	771.216
2.77778	716.604	794.128	856.039	768.457	739.801	731.312	824.256	807.823	691.077	678.02	738.58	675.233	632.674	621.104	691.099	684.324	605.395	766.347	675.276	644.691	673.193	697.9	694.444	695.122	801.008	754.274	776.819	854.818	743.627	798.529	814.094	762.345
2.78472	705.718	779.811	849.46	764.528	725.044	728.554	814.505	791.104	677.316	667.178	733.547	667.433	627.082	622.551	689.783	675.503	593.822	757.692	674.112	637.907	661.343	688.362	681.281	680.402	786.285	742.829	768.421	841.847	736.529	789.768	799.324	757.997
2.79167	697.339	762.931	833.223	751.817	716.705	714.809	804.891	780.451	665.254	660.07	725.554	662.065	615.132	608.482	676.924	668.194	591.019	752.317	663.746	633.528	657.144	682.548	665.794	674.862	774.481	730.589	766.156	833.094	723.173	778.857	788.199	746.653
2.79861	689.746	753.476	824.652	743.838	712.046	700.356	789.387	768.009	663.195	649.377	705.364	644.924	604.005	596.968	667.312	655.316	578.152	746.078	658.426	616.137	644.758	675.721	671.443	665.103	765.629	728.41	747.182	819.424	722.639	768.856	777.592	736.406
2.80556	676.558	744.406	811.186	731.867	698.776	692.772	788.014	756.622	652.476	642.059	698.374	636.836	599.635	591.502	655.15	648.272	573.673	731.882	643.93	611.065	631.694	659.073	658.357	653.499	756.837	719.415	733.639	801.971	708.792	762.21	765.306	727.27
2.8125	671.049	730.847	799.802	725.925	688.246	686.882	766.305	752.288	640.801	627.686	686.64	627.715	595.242	582.322	648.627	630.545	562.882	720.218	633.805	602.634	617.958	653.571	646.725	647.417	745.676	700.169	726.365	793.323	696.942	747.31	762.992	716.861
2.81944	658.248	724.331	793.252	709.571	685.001	674.831	760.803	738.396	634.725	625.1	684.34	616.568	582.269	574.66	641.691	623.996	558.919	707.639	623.09	593.277	613.911	640.384	636.415	634.316	733.883	698.385	716.1	788.138	680.433	737.922	745.109	705.8
2.82639	653.649	715.853	779.016	696.191	666.777	663.985	750.942	727.91	623.362	613.336	676.873	606.542	569.698	561.808	631.01	623.822	549.902	698.772	617.286	586.201	603.76	635.242	629.701	632.107	727.563	683.535	705.871	773.558	675.274	729.875	729.094	696.55
2.83333	644.873	707.438	767.855	688.905	658.915	646.36	738.845	721.169	608.883	605.782	666.399	605.407	565.925	561.593	620.549	607.107	543.929	685.317	604.171	580.169	598.052	625.402	618.617	615.239	708.989	680.788	696.205	770.412	661.901	709.292	722.416	688.69
2.84028	635.224	696.145	759.767	674.974	648.17	641.534	730.451	705.599	604.41	593.298	657.722	592.281	560.073	548.308	613.297	598.558	537.131	674.945	597.587	571.32	590.382	612.819	604.572	608.797	700.675	665.364	684.139	755.07	657.644	707.883	718.776	667.615
2.84722	621.913	689.058	750.043	668.295	633.001	639.781	717.734	695.587	594.217	586.201	647.538	587.15	550.492	546.613	601.14	596.386	526.37	669.525	588.888	560.877	581.174	605.881	600.854	599.13	692.93	656.817	677.143	743.048	647.477	695.013	705.612	662.319
2.85417	622.028	673.825	741.64	670.921	632.714	628.864	707.555	684.627	587.738	573.199	634.552	581.777	541.445	534.59	596.105	583.58	520.369	662.376	581.964	555.444	572.455	597.118	593.593	592.191	684.728	648.936	660.509	730.436	636.692	683.349	693.581	652.883
2.86111	610.228	658.226	726.672	652.939	623.348	618.367	696.655	674.242	577.281	571.32	623.406	568.398	532.226	527.594	591.027	576.965	513.459	654.017	578.516	544.731	559.038	592.924	588.034	584.377	668.697	636.391	650.353	718.705	627.867	676.569	683.612	646.877
2.86806	605.791	653.269	725.408	640.356	611.986	616.396	692.574	667.197	570.788	562.154	619.441	559.369	525.692	516.869	585.117	568.486	503.794	637.54	566.623	532.497	561.049	579.335	575.191	577.502	663.008	632.913	646.791	712.997	623.065	664.128	677.347	637.762
2.875	588.488	646.682	709.833	636.458	600.652	601.741	680.381	655.577	564.304	559.073	605.048	560.064	525.606	517.187	573.846	566.215	502.481	638.394	563.313	525.292	554.714	573.387	568.475	568.685	658.427	617.183	634.165	696.828	609.604	657.789	669.316	626.756
2.88194	590.976	640.099	702.249	626.796	594.921	595.064	674.251	658.398	554.322	544.473	600.322	544.889	518.756	502.413	558.982	553.92	493.711	626.641	550.415	520.383	540.35	560.216	561.459	559.57	643.949	615.548	632.613	696.449	600.538	651.359	654.935	620.206
2.88889	584.215	637.787	689.71	618.853	590.541	584.42	658.213	639.067	549.252	538.148	594.476	539.905	506.056	495.59	556.735	541.183	488.037	619.818	543.636	515.182	535.159	554.212	549.731	552.001	638.433	609.502	620.415	683.492	593.88	639.11	647.972	608.237
2.89583	569.899	618.967	671.756	608.35	584.305	582.811	652.457	637.641	540.422	533	586.101	531.516	513.664	490.29	549.487	533.555	481.052	606.556	535.997	501.477	530.165	546.139	544.443	541.844	628.088	595.098	609.573	681.84	586.08	631.191	638.681	608.208
2.90278	567.136	612.761	676.051	606.656	572.107	567.643	646.345	620.432	526.977	526.862	586.233	522.567	497.209	482.561	544.401	530.292	479.314	601.011	522.064	502.859	521.641	543.955	536.87	537.707	617.516	586.144	606.052	668.079	583.422	620.949	636.768	599.595
2.90972	564.374	602.683	663.368	596.518	567.938	567.464	632.458	615.176	530.051	520.652	574.761	515.426	487.447	481.443	531.898	528.7	464.1	598.432	518.774	493.446	517.566	537.029	530.22	534.471	610.319	586.135	593.778	660.725	567.594	613.165	628.027	581.878
2.91667	554.905	596.788	654.648	589.563	561.052	552.904	624.835	604.775	515.614	509.452	565.153	507.671	482.68	471.63	528.563	523.039	467.758	584.133	517.209	489.356	505.048	528.068	528.67	522.753	605.076	580.757	585.002	655.28	564.503	609.673	622.966	583.163
2.92361	553.673	589.928	649.319	586.794	557.401	551.89	620.433	601.469	509.481	506.6	563.391	503.026	475.577	465.704	523	512.239	464.864	585.663	505.243	487.123	504.582	520.251	521.518	525.131	596.099	575.188	586.934	646.391	555.866	599.877	610.856	573.561
2.93056	541.405	586.029	648.112	575.106	553.106	539.933	612.61	600.45	508.26	506.683	553.838	498.88	475.919	464.915	522.52	508.115	451.598	576.405	506.593	476.179	503.103	512.885	513.249	512.336	600.322	569.527	573.288	637.914	550.666	590.567	602.545	569.59
2.9375	537.029	574.258	633.238	570.563	541.269	539.441	604.43	588.812	503.706	492.69	545.923	486.819	469.002	452.334	515.892	499.483	454.938	568.283	490.52	474.65	489.974	508.806	503.265	508.186	591.382	559.36	561.408	638.044	536.651	587.017	597.766	561.049
2.94444	536.022	572.986	626.25	563.174	537.721	533.67	601.125	586.92	492.071	493.331	542.332	486.943	460.606	453.373	501.471	497.156	448.931	565.89	492.401	464.06	484.185	505.056	503.193	499.167	575.715	559.976	561.423	634.279	535.554	581.906	590.828	557.343
2.95139	524.691	565.445	625.57	559.766	532.228	523.006	600.619	577.284	489.731	488.05	532.257	479.892	459.537	445.495	505.172	492.732	452.959	562.112	485.959	456.609	485.164	499.828	493.167	499.368	573.277	553.877	553.24	616.922	528.308	578.778	585.645	550.376
2.95833	525.139	561.696	619.556	552.314	526.992	522.796	587.965	569.928	484.86	479.043	532.414	475.222	453.651	443.833	503.135	490.205	447.454	555.504	480.91	459.119	480.624	496.869	498.993	487.847	569.596	543.808	548.62	613.433	529.662	575.416	582.178	540.615
2.96528	519.779	558.685	611.224	549.917	524.094	516.634	587.014	567.961	482.49	474.029	524.409	473.225	445.536	444.117	490.305	482.218	438.427	547.413	474.388	448.805	479.936	489.902	487.91	482.478	565.531	544.559	542.25	614.471	517.814	569.67	585.161	539.155
2.97222	516.542	549.354	610.104	546.881	516.462	513.804	577.484	556.488	473.756	473.24	517.194	467.938	443.531	436.015	494.091	476.184	438.022	542.143	468.096	445.189	472.09	489.27	485.089	479.634	560.805	538.448	539.833	599.862	520.384	559.03	566.312	534.46
2.97917	509.42	546.469	601.586	539.884	514.436	509.696	580.342	555.564	470.754	468.678	523.127	464.031	440.815	434.74	491.243	472.766	430.509	538.741	465.065	443.896	468.341	486.052	479.016	478.165	556.309	533.745	536.055	597.535	513.577	555.262	566.318	534.774
2.98611	509.016	536.814	598.216	536.816	513.645	504.697	570.239	556.004	463.479	466.053	509.853	456.165	440.204	423.947	482.502	475.252	427.382	534.43	460.362	441.428	466.131	480.567	480.049	469.79	556.114	529.143	532.791	601.718	507.868	553.318	564.121	527.578
2.99306	511.746	536.971	594.755	532.478	512.193	499.124	569.92	551.884	458.763	462.02	509.166	453.719	433.34	423.801	479.716	468.69	429.917	529.359	463.015	434.009	460.453	477.664	475.051	467.951	549.323	529.447	527.885	596.024	497.056	556.623	560.75	521.529
3	506.978	528.509	588.773	531.171	508.906	500.889	557.331	544.293	456.016	457.984	510.745	452.441	429.508	417.002	479.817	465.468	423.89	533.723	453.2	435.59	463.73	475.546	472.715	464.756	546.484	528.571	518.272	588.635	494.448	548.515	556.403	523.055
3.00694	504.645	523.888	583.846	526.287	501.133	495.949	557.528	542.964	450.931	455.326	508.161	449.196	433.294	421.081	477.08	466.19	423.408	527.278	457.28	431.453	457.419	469.721	469.819	460.498	542.131	530.683	518.128	587.848	494.246	543.841	550.254	522.119
3.01389	507.011	524.833	579.216	524.301	501.609	497.634	561.881	540.394	455.027	450.306	501.149	446.647	425.82	417.172	475.894	462.871	424.639	518.7	454.309	425.861	449.552	464.661	464.73	458.284	543.45	525.953	515.528	582.698	491.974	538.685	547.129	522.206
3.02083	506.246	527.046	578.467	518.947	500.431	492.258	555.976	535.926	448.292	454.35	502.801	442.47	422.767	410.897	471.639	463.658	420.701	520.899	445.491	425.405	452.64	465.956	461.729	457.855	543.133	521.633	510.673	579.034	494.492	545.277	547.533	521.389
3.02778	505.822	522.179	576.462	516.72	493.277	487.939	554.403	535.201	449.193	453.473	499.425	443.034	425.473	411.817	470.397	461.144	423.862	515.298	444.266	424.141	449.379	463.199	463.722	455.234	536.443	520.326	513.79	581.777	490.362	543.244	542.75	511.176
3.03472	501.63	517.525	572.699	516.65	495.475	489.212	551.706	533.828	442.269	449.188	496.035	444.395	425.685	412.333	471.162	457.05	424.089	513.632	440.157	419.086	455.628	466.373	464.187	451.146	540.249	525.599	503.922	580.527	487.473	537.405	549.107	516.246
3.04167	498.399	512.655	573.589	516.261	497.371	493.866	549.439	532.924	445.041	447.957	493.924	435.748	421.577	415.563	470.239	453.808	417.152	511.104	443.188	415.12	449.308	462.882	464.557	454.391	538.181	524.29	505.588	578.301	490.291	541.357	547.576	518.026
3.04861	502.167	516.274	568.831	517.249	496.668	493.695	552.202	539.139	433.683	445.021	490.866	437.965	420.921	408.351	474.765	458.234	421.621	513.99	443.881	416.008	456.095	456.695	463.714	451.899	529.69	523.023	506.52	581.598	491.898	543.85	541.125	513.213
3.05556	504.429	518.341	573.47	518.398	491.489	486.742	544.816	530.308	442.962	444.532	492.581	445.314	420.78	413.629	470.182	455.137	421.595	513.127	441.784	417.804	453.883	459.162	458.679	455.026	537.963	525.479	502.406	578.057	483.345	529.145	542.989	511.498
3.0625	505.453	516.668	572.555	516.361	499.224	491.524	553.296	536.429	436.638	442.025	489.787	433.28	420.639	409.745	474.033	455.179	416.763	514.643	438.563	416.6	452.482	461.692	460.125	449.163	533.872	527.293	504.41	574.293	482.911	541.687	542.109	515.462
3.06944	509.838	510.651	570.138	511.391	499.455	490.663	549.714	535.954	439.04	442.326	496.874	434.943	425.429	409.188	476.515	456.422	422.562	510.004	436.943	420.076	452.286	458.86	460.615	453.473	535.435	525.885	501.606	578.344	479.631	541.269	541.373	517.336
3.07639	510.951	513.2	573.891	522.509	491.811	492.99	553.957	536.089	437.299	448.417	497.892	439.87	424.782	409.045	474.991	455.915	426.086	511.606	439.626	422.015	456.043	461.13	467.98	451.388	535.409	523.587	503.714	577.367	487.5	540.321	549.569	514.451
3.08333	507.487	518.387	575.486	516.593	506.651	494.369	548.284	538.784	444.352	445.805	496.351	438.233	425.021	411.658	475.273	457.495	426.354	513.287	439.367	416.98	454.22	460.885	456.549	449.078	538.612	527.979	499.023	580.484	483.891	543.927	545.731	518.171
3.09028	508.944	513.503	576.885	517.869	501.348	494.383	550.082	536.271	438.83	450.342	501.434	440.617	426.661	407.95	485.733	458.147	429.099	519.694	439.261	417.548	455.196	467.608	463.985	450.901	546.375	531.659	503.141	588.069	490.852	550.794	549.003	517.882
3.09722	507.357	515.914	576.355	518.056	502.514	492.2	564.465	543.338	440.737	452.712	495.748	444.567	424.201	412.204	479.673	461.46	428.792	516.287	438.884	417.002	460.742	461.675	466.459	451.879	544.713	529.993	506.967	590.626	491.082	547.231	556.133	527.077
3.10417	515.661	519.636	576.793	519.579	507.096	496.237	563.59	538.686	444.984	457.108	495.705	444.51	430.6	416.375	481.594	462.624	432.053	520.943	437.73	423.997	464.893	464.893	466.299	456.036	545.536	534.633	504.482	590.324	492.262	551.695	556.345	517.769
3.11111	523.241	520.01	582.711	522.322	510.874	501.681	556.614	547.116	445.472	458.79	499.612	443.993	431.204	414.229	489.801	464.477	437.217	519.148	440.675	420.413	464.476	469.878	472.412	459.894	552.359	539.948	507.326	596.084	486.595	553.407	559.364	526.617
3.11806	516.907	523.558	583.659	529.447	512.822	506.981	571.365	542.62	444.337	460.584	503.442	449.365	430.994	418.754	491.402	470.886	442.342	525.942	444.266	422.934	470.527	473.454	470.568	457.998	552.531	545.349	511.889	595.912	497.181	558.205	564.222	531.183
3.125	529.978	524.791	584.909	527.752	520.24	506.952	570.618	551.204	448.992	461.776	504.726	441.077	430.904	423.058	488.24	469.49	445.101	528.339	444.84	424.371	470.696	472.923	475.139	465.874	559.124	545.636	514.178	601.6	498.664	567.936	566.226	534.403
3.13194	526.526	527.02	587.078	531.616	520.566	505.976	576.884	562.543	451.146	465.496	505.278	452.008	440.94	423.739	496.466	480.179	448.65	532.349	449.006	425.893	472.637	478.195	477.206	468.973	561.839	553.896	512.434	606.01	501.795	567.844	569.467	539.039
3.13889	533.41	532.475	597.096	541.825	523.242	516.823	580.085	566.881	455.747	464.093	512.799	456.4	442.928	423.279	500.938	479.329	453.044	531.499	453.219	427.812	483.998	480.279	484.135	476.112	564.908	556.92	518.071	610.493	507.494	569.452	570.6	544.631
3.14583	540.004	536.615	599.575	540.831	525.928	520.57	581.235	563.707	459.478	472.062	518.473	462.437	446.845	426.928	499.005	483.238	454.759	538.095	452.87	436.193	484.314	483.237	490.736	477.218	572.067	561.828	521.216	613.451	506.33	574.379	572.752	547.428
3.15278	544.615	539.844	602.203	549.256	531.386	518.53	589.907	569.194	456.993	474.805	524.492	463.011	447.077	433.434	508.149	490.239	458.953	540.045	461.216	437.069	484.644	491.753	492.103	479.693	573.388	563.793	532.593	622.612	514.702	573.388	583.278	555.195
3.15972	552.165	547.223	611.368	549.478	535.573	526.517	590.798	578.373	469.475	476.38	528.808	470.897	449.128	436.193	506.247	492.861	464.973	550.598	460.512	442.362	491.073	489.557	499.986	481.929	577.195	570.99	528.894	621.509	520.97	589.907	587.51	559.268
3.16667	551.607	547.331	613.896	554.154	539.71	533.168	598.708	579.97	466.459	481.671	532.253	472.736	455.206	445.391	518.117	496.596	468.851	545.694	465.353	445.688	487.437	498.161	504.287	487.535	585.699	576.204	537.229	629.525	522.598	589.523	593.88	563.577
3.17361	559.617	553.565	619.082	558.938	549.931	535.337	608.736	581.82	471.86	491.367	534.36	481.657	460.245	444.337	521.045	501.953	473.718	558.219	467.809	451.29	502.456	502.815	512.01	488.279	592.536	585.972	534.446	643.861	529.716	599.862	602.068	569.518
3.18056	569.435	563.299	632.07	569.471	553.106	543.151	612.289	595.484	471.388	495.533	538.885	477.663	461.91	449.184	530.6	508.159	481.522	560.843	469.535	453.178	506.019	505.803	513.774	499.368	601.749	589.033	546.771	644.593	536.812	606.17	602.057	575.04
3.1875	569.016	566.292	629.223	572.943	556.022	550.118	618.711	601.069	481.01	498.319	545.018	489.198	473.116	456.238	535.079	515.001	491.216	565.129	485.391	461.647	513.258	514.005	521.72	501.709	608.194	590.41	555.993	645.24	535.773	609.729	614.872	583.611
3.19444	577.959	572.424	640.471	582.277	565.948	554.743	627.845	602.157	491.683	502.553	552.272	490.433	476.062	461.974	543.227	521.326	490.768	574.489	483.897	457.98	514.422	521.13	527.246	502.496	612.963	600.39	559.167	653.04	544.869	617.391	625.896	592.359
3.20139	583.911	572.496	640.327	587.135	573.618	559.49	629.423	615.945	491.338	510.615	553.508	496.917	481.688	464.267	554.222	528.858	498.021	579.638	488.422	464.146	521.877	522.818	532.223	509.292	619.556	612.603	563.505	663.798	552.017	627.492	629.493	598.009
3.20833	588.857	579.235	649.262	592.388	583.4	568.892	634.451	617.315	497.242	514.456	560.575	500.833	484.709	476.729	559.699	538.508	506.059	586.331	493.407	472.192	528.356	527.953	539.845	516.878	616.712	618.891	568.404	664.818	557.163	630.617	631.46	609.06
3.21528	599.1	591.279	660.557	602.433	584.887	574.552	645.974	625.61	501.336	522.825	565.368	509.955	489.615	478.843	559.373	537.836	511.093	596.55	499.756	475.523	536.442	539.474	543.509	528.659	631.568	623.477	575.967	670.277	558.367	643.884	636.951	608.797
3.22222	600.537	598.21	670.449	605.901	589.06	582.294	654.084	638.685	510.199	528.291	575.112	517.237	497.108	484.501	568.943	541.182	520.125	598.569	505.157	482.239	540.436	543.022	553.054	528.8	644.751	630.464	584.463	682.645	568.591	646.571	646.239	619.323
3.22917	610.292	602.201	672.055	609.009	604.936	583.956	658.774	645.358	519.391	535.656	584.944	521.646	504.905	487.017	574.231	544.444	521.411	606.237	517.641	490.111	550.511	543.192	556.2	536.365	651.272	642.029	583.998	691.31	577.417	652.367	653.519	629.453
3.23611	620.86	610.765	678.58	627.392	610.31	588.399	668.34	648.634	524.678	543.607	590.631	529.203	510.717	497.228	574.51	559.828	530.727	614.14	519.033	499.096	556.238	555.562	562.002	548.898	654.806	646.542	593.959	701.29	583.652	674.505	665.003	635.328
3.24306	630.1	617.933	690.991	628.261	612.466	603.741	673.322	663.238	527.925	550.606	598.985	535.552	513.363	504.475	595.775	566.175	533.876	623.808	526.072	502.959	565.139	566.795	568.601	554.738	663.396	654.677	602.756	711.92	594.652	667.04	671.569	642.535
3.25	638.416	623.704	700.431	626.619	618.734	612.445	679.793	664.847	538.38	552.452	602.548	538.526	525.744	505.171	598.601	567.729	537.305	630.225	533.597	510.039	569.17	567.341	575.363	559.742	674.418	659.438	614.296	720.021	596.002	682.932	685.04	649.908
3.25694	644.93	633.102	708.458	642.726	636.104	617.832	690.758	679.691	544.099	567.505	609.256	552.114	530.779	511.865	599.149	577.578	548.666	638.79	540.709	511.416	583.314	575.629	588.497	561.022	682.975	671.524	622.773	729.329	605.094	691.973	689.572	660.73
3.26389	651.822	642.746	712.49	648.335	642.605	627.255	705.326	683.957	552.871	570.548	619.251	556.18	532.885	514.149	609.539	587.351	552.728	642.344	543.808	517.781	585.198	583.242	590.471	570.173	690.945	676.155	625.413	730.895	617.084	705.993	697.9	669.659
3.27083	657.107	650.641	719.734	659.018	646.848	634.323	709.34	694.864	548.753	576.927	619.441	562.701	543.45	525.335	617.798	592.272	557.255	645.771	550.721	523.463	584.392	594.633	598.752	582.768	701.893	685.951	628.045	744.987	623.202	706.497	707.669	673.571
3.27778	669.047	652.686	733.26	665.934	660.997	639.937	722.254	703.488	564.692	586.651	633.073	569.058	550.493	537.635	626.057	603.238	566.072	658.963	558.372	533.121	599.991	596.237	604.933	587.537	710.997	690.107	639.939	754.317	634.119	720.969	720.001	685.704
3.28472	663.507	668.97	749.224	680.476	665.838	648.597	725.106	713.758	572.167	600.896	640.815	578.083	552.795	539.416	633.977	611.483	568.525	664.79	563.419	538.267	609.113	614.726	616.423	596.07	717.249	703.646	652.422	766.195	637.67	727.749	720.996	693.26
3.29167	684.881	667.749	753.821	685.776	669.745	653.183	734.394	717.111	578.2	600.868	646.288	587.451	562.583	548.544	636.383	614.953	580.471	671.986	574.336	548.236	611.411	609.745	622.85	597.705	730.349	712.609	654.447	770.024	644.598	732.22	733.739	699.77
3.29861	687.967	686.584	762.216	688.233	677.488	662.051	748.908	729.602	586.524	608.596	658.153	587.041	570.554	554.973	652.915	622.878	585.206	683.022	585.835	553.781	621.035	615.884	631.514	607.561	731.407	713.141	670.694	777.842	647.257	747.63	741.598	715.033
3.30556	697.591	689.179	764.586	701.462	691.796	674.385	752.158	741.87	588.507	618.016	660.4	598.11	580.197	568.16	654.948	633.176	589.051	683.548	580.966	560.566	625.786	626.997	635.81	617.516	744.65	722.661	671.832	786.299	661.646	750.057	748.99	719.758
3.3125	703.355	700.382	778.174	701.793	695.113	681.84	759.574	748.47	606.044	614.155	666.585	604.487	582.306	567.992	655.463	641.019	599.911	696.59	593.72	564.382	637.655	633.518	644.805	622.813	748.456	733.036	679.169	796.627	674.136	760.406	760.754	734.121
3.31944	706.34	704.892	774.993	716.643	703.855	684.096	773.721	751.348	601.839	627.955	679.138	610.794	586.455	571.318	671.319	650.483	605.077	702.695	599.627	575.058	639.369	642.956	654.224	634.388	757.354	747.637	689.32	814.166	683.008	767.385	765.82	739.902
3.32639	719.048	717.996	791.93	726.313	715.367	698.489	781.251	760.184	613.006	629.453	679.643	617.947	595.673	584.822	685.32	651.287	613.491	710.21	606.786	578.301	650.109	646.834	660.462	641.131	769.378	753.591	697.081	822.914	681.91	776.488	774.604	744.053
3.33333	730.012	722.521	797.561	731.256	719.116	704.508	785.552	771.561	622.601	642.669	694.395	630.674	601.542	590.468	685.767	658.911	613.838	720.811	615.074	589.218	646.963	659.231	665.626	645.254	774.247	751.893	709.449	823.877	693.835	785.897	778.297	756.535
3.34028	730.665	734.704	810.561	742.2	732.849	716.488	796.816	777.949	623.305	650.483	695.76	633.073	608.431	594.617	698.625	671.875	624.317	729.203	619.125	589.189	663.195	664.431	672.549	654.507	789.617	770.053	711.302	833.803	700.725	798.716	788.938	766.883
3.34722	737.5	742.524	817.242	745.296	733.15	720.811	812.12	794.257	635.503	657.326	703.89	646.59	615.106	600.71	701.694	675.002	625.797	735.3	632.286	601.729	662.276	675.434	679.142	664.416	794.806	768.133	719.36	840.942	719.402	804.341	804.12	770.791
3.35417	745.088	753.095	832.222	747.544	744.894	729.215	814.516	791.693	636.736	664.244	713.86	646.173	620.46	608.189	708.276	684.871	629.493	744.118	642.482	604.89	682.839	681.108	695.862	668.093	807.185	784.82	729.076	847.032	718.33	806.543	810.492	780.051
3.36111	751.493	747.946	831.361	764.822	751.954	730.033	823.706	813.922	646.791	678.37	721.975	655.596	627.233	611.109	714.997	694.206	637.748	753.591	645.642	608.353	684.11	686.595	694.747	675.032	811.595	785.977	737.575	853.008	720.22	818.16	812.527	784.924
3.36806	763.358	765.06	845.639	771.087	756.68	738.77	832.897	812.445	658.469	675.376	730.665	660.978	639.243	620.222	714.57	698.187	644.59	758.108	651.431	618.019	692.901	695.456	698.257	676.746	818.088	788.439	745.604	861.999	734.143	824.368	828.693	796.196
3.375	762.983	770.814	850.424	774.776	768.451	741.755	840.826	817.01	661.419	688.581	733.603	671.11	638.965	621.653	726.385	702.31	656.174	771.892	650.689	623.698	696.975	700.184	705.797	692.168	825.474	796.374	750.266	871.955	746.345	837.997	832.458	801.31
3.38194	775.99	774.635	857.116	788.483	778.453	762.569	845.24	826.669	666.456	694.898	737.968	675.075	639.09	628.313	731.147	709.19	653.886	772.38	660.006	630.329	708.983	707.266	713.838	702.315	834.837	806.567	762.922	883.461	750.183	842.918	839.96	804.758
3.38889	777.263	779.936	865.634	792.885	779.072	759.868	855.267	829.833	665.982	696.192	752.194	685.317	652.701	632.33	742.357	711.866	660.021	778.068	667.907	639.159	705.41	715.755	721.048	705.72	836.043	814.99	762.593	888.072	753.495	850.418	852.115	810.148
3.39583	784.544	787.489	877.313	791.815	778.755	760.084	856.126	838.513	682.013	698.158	748.824	690.086	653.64	637.33	751.084	721.641	668.487	784.95	672.489	642.711	708.912	720.682	721.241	708.666	841.057	817.7	773.448	894.809	761.298	854.541	850.641	819.191
3.40278	790.499	793.612	881.033	795.65	786.802	773.098	868.917	843.757	682.946	701.606	754.352	700.471	659.94	643.157	759.052	730.665	667.465	788.513	680.749	650.928	719.906	724.876	733.855	715.267	841.732	824.322	779.849	899.42	763.588	861.325	857.217	826.606
3.40972	793.987	794.688	882.441	810.604	792.921	777.307	872.055	851.809	696.234	708.099	772.926	693.332	668.916	650.328	758.367	730.516	678.747	800.721	686.078	653.485	723.354	720.107	732.888	716.312	865.591	822.483	780.754	906.3	769.255	869.438	869.453	832.653
3.41667	792.953	801.859	891.053	815.278	801.827	784.92	877.729	856.577	700.622	717.977	766.524	701.706	671.107	659.035	761.471	730.852	672.966	804.99	690.295	654.397	721.368	726.844	739.535	724.169	865.17	831.062	788.8	918.912	775.698	873.022	867.95	847.851
3.42361	802.277	805.605	893.846	821.607	804.801	790.12	878.517	864.812	703.904	716.904	781.726	704.723	678.873	661.131	769.383	746.589	679.213	805.979	695.616	657.967	728.979	732.317	749.036	734.493	868.795	841.674	793.242	914.244	777.573	879.751	879.808	833.86
3.43056	803.254	815.015	904.289	828.904	808.435	795.106	889.841	869.147	710.239	723.196	774.951	708.895	672.027	668.366	770.79	747.504	687.312	806.57	701.778	668.036	737.891	743.905	745.577	736.126	869.254	849.532	801.755	925.148	785.696	888.062	879.016	857.836
3.4375	808.381	821.064	910.552	826.031	812.172	803.666	896.846	868.708	710.325	724.115	780.643	717.249	685.123	663.368	765.465	745.332	688.488	821.595	706.634	672.992	737.521	747.084	754.136	743.608	874.684	849.302	810.779	929.413	796.679	895.469	891.849	857.957
3.44444	809.278	827.162	907.866	836.618	819.24	798.451	901.85	882.893	711.374	732.044	789.31	726.471	689.656	673.71	771.267	748.951	691.444	820.152	706.906	674.615	741.453	752.183	755.645	747.038	877.356	851.543	807.552	930.835	794.566	897.008	896.281	858.452
3.45139	811.218	830.987	923.581	834.672	824.423	808.334	910.189	888.144	722.42	740.936	794.544	726.428	686.986	675.089	784.962	761.736	692.028	826.821	722.047	678.164	746.926	754.855	773.129	754.956	888.33	854.707	813.118	934.67	807.002	893.889	898.627	864.672
3.45833	813.084	838.816	919.731	835.334	822.954	810.245	910.047	880.458	719.993	739.221	792.549	730.005	700.737	680.232	794.807	763.014	697.187	831.332	719.375	678.468	751.53	759.481	767.586	755.516	882.929	864.763	823.04	939.999	806.413	901.704	900.721	864.93
3.46528	817.788	835.727	928.264	841.752	823.905	815.071	915.067	892.352	726.528	747.096	800.089	731.886	695.5	685.403	787.381	765.347	697.386	832.653	717.033	688.266	757.685	760.874	768.723	753.361	897.624	859.651	832.51	944.237	812.412	909.949	903.831	867.355
3.47222	819.984	843.785	932.591	848.723	831.131	809.334	914.233	884.629	733.396	741.087	798.308	738.084	697.14	683.779	786.162	764.709	694.782	844.776	735.177	689.933	755.329	769.371	772.736	764.552	894.599	864.05	829.364	948.028	822.223	909.028	910.859	871.495
3.47917	819.676	840.942	940.215	842.694	831.562	818.691	925.819	895.132	735.133	739.054	811.825	736.928	700.099	682.11	792.495	768.565	699.065	844.088	727.405	685.302	757.944	765.183	785.195	767.528	899.865	870.231	831.116	956.174	812.104	907.482	912.341	872.971
3.48611	832.727	846.615	926.101	855.622	835.081	817.111	925.957	896.75	728.29	754.381	805.404	744.455	701.413	687.638	796.29	767.525	701.442	841.76	728.204	692.427	755.66	763.991	772.348	767.063	901.726	865.979	831.116	955.829	825.388	917.305	911.364	873.061
3.49306	825.13	851.313	939.928	859.917	832.74	827.396	926.685	906.918	735.707	751.005	815.244	733.668	704.525	683.363	801.659	772.358	700.462	845.926	736.756	694.869	761.161	775.181	774.978	775.325	905.338	866.338	828.962	952.568	827.709	914.201	902.481	878.609
3.5	824.207	844.983	942.585	857.791	834.815	822.253	927.598	905.525	737.388	747.673	810.148	746.021	699.704	697.469	798.283	775.287	697.605	846.649	737.359	700.069	761.129	774.104	776.939	775.684	910.552	869.197	840.681	958.429	819.267	918.352	912.421	881.575
3.50694	820.92	853.207	949.609	858.021	840.927	819.812	930.059	905.65	740.519	754.151	817.844	751.278	709.506	696.585	798.226	771.251	702.222	847.419	729.545	697.957	760.644	772.078	780.309	771.315	908.972	876.997	839.721	968.154	823.776	920.616	908.979	877.565
3.51389	817.34	854.059	946.221	855.278	835.081	824.049	932.942	900.284	741.676	752.298	811.839	747.012	703.748	692.897	806.549	775.014	708.367	849.843	733.417	702.367	764.436	771.777	775.093	776.555	906.231	866.798	840.338	958.099	826.343	921.009	910.747	876.375
3.52083	816.849	852.776	941.885	854.652	845.38	824.743	923.778	903.427	745.26	752.434	812.701	750.222	708.972	694.912	802.481	777.451	697.014	848.338	742.43	696.694	760.601	779.537	784.344	776.488	902.499	863.284	839.951	962.639	826.438	918.137	918.84	882.57
3.52778	825.395	850.207	951.807	853.43	844.808	828.401	925.943	898.17	739.974	751.807	813.207	748.463	711.454	688.893	801.434	777.211	701.365	847.736	735.837	700.106	760.087	773.644	777.011	778.068	913.741	864.717	841.59	956.562	827.091	918.252	933.369	877.323
3.53472	821.134	852.647	947.225	858.84	836.178	824.494	930.207	894.78	740.519	752.514	813.074	748.75	709.896	697.153	794.792	774.104	701.63	856.626	740.778	703.416	767.683	778.657	782.796	769.248	904.102	859.917	845.256	963.615	828.049	922.374	923.197	880.775
3.54167	818.633	856.542	944.237	859.946	839.458	818.921	920.757	903.485	740.031	755.329	809.306	750.589	705.639	695.63	800.153	774.046	700.179	847.104	729.085	704.565	755.696	776.819	779.776	767.798	900.583	863.494	846.611	964.419	830.121	921.426	912.736	884.165
3.54861	806.509	851.629	943.49	859.817	833.711	821.076	925.052	900.21	744.929	755.573	817.792	743.263	703.659	694.05	797.81	778.604	697.371	852.419	737.431	703.588	759.68	770.671	782.174	776.244	904.835	866.798	842.445	960.282	824.848	916.355	912.141	880.498
3.55556	810.04	852.676	949.614	862.718	831.777	817.786	924.534	903.456	751.429	753.131	812.759	749.239	707.686	692.614	794.864	771.33	702.092	852.705	735.673	702.252	765.801	776	778.406	769.967	897.303	867.128	843.226	958.472	814.593	910.753	913.315	867.955
3.5625	811.662	850.546	947.311	849.69	829.848	814.142	928.592	896.952	743.22	747.615	810.798	746.644	707.708	691.503	787.939	768.315	688.988	848.047	739.126	695.602	758.083	774.57	774.728	764.549	896.863	856.728	837.464	964.271	818.545	912.291	919.86	869.714
3.56944	805.73	848.957	941.091	853.841	830.729	812.031	927.778	891.591	743.32	748.434	806.223	740.599	706.87	692.958	792.645	770.254	690.274	851.557	733.94	696.478	754.913	772.674	774.374	765.442	898.974	858.007	840.583	952.857	824.962	906.702	913.671	863.307
3.57639	808.093	850.25	944.266	851.888	836.977	813.353	920.564	895.308	743.119	748.736	810.302	746.129	700.38	688.784	787.594	763.135	686.396	842.78	734.587	698.029	745.174	763.509	774.12	772.043	889.896	855.191	828.617	946.278	813.816	907.547	906.001	863.333
3.58333	800.907	841.429	939.488	845.179	831.001	810.518	923.111	887.445	732.125	744.111	801.382	745.016	697.552	679.698	786.459	762.267	683.691	844.446	733.978	695.731	749.957	755.257	772.8	768.685	899.069	854.272	832.467	957.194	814.834	911.372	907.62	861.856
3.59028	803.658	839.706	945.401	841.326	824.078	805.777	914.667	884.973	732.662	739.201	806.208	736.598	697.321	684.109	786.509	763.876	677.04	837.02	730.895	701.971	742.473	761.765	769.262	763.477	896.791	845.27	830.8	951.06	818.488	903.032	911.957	858.366
3.59722	789.789	837.135	930.04	844.332	816.939	806.984	910.826	882.415	735.737	734.199	800.362	734.256	693.883	683.897	779.458	754.956	676.766	841.387	728.064	685.46	745.964	761.233	764.356	759.831	878.697	843.585	828.545	940.043	816.949	894.608	900.168	859.831
3.60417	792.484	844.949	930.059	838.773	810.259	794.544	903.61	879.938	727.706	733.823	796.828	733.94	681.099	674.045	785.314	751.443	668.263	829.838	727.189	686.683	736.095	755.229	759.853	758.842	883.533	842.631	827.066	939.813	803.596	889.505	897.62	852.116
3.61111	788.69	831.217	922.274	835.885	812.17	789.929	907.626	869.225	721.544	733.093	797.374	732.531	691.709	677.272	774.279	750.625	667.729	830.556	719.317	684.527	735.808	754.446	757.07	760.199	881.378	830.484	828.531	938.013	801.315	886.578	896.336	846.275
3.61806	785.372	825.289	925.305	832.922	804.599	794.286	902.581	868.838	718.987	725.806	786.73	729.631	684.452	673.351	762.478	747.63	664.094	827.731	723.239	681.018	727.117	745.504	759.646	752.973	868.277	832.506	826.003	934.9	799.019	876.451	887.695	847.865
3.625	780.027	824.02	915.781	824.71	806.31	788.431	891.128	867.553	720.553	721.429	789.33	720.417	683.668	664.431	762.139	745.174	664.998	819.582	724.345	682.918	734.533	738.545	753.186	746.883	868.723	831.404	812.835	930.133	791.001	871.086	877.369	840.113
3.63194	779.339	827.315	913.744	818.964	796.785	781.171	896.692	867.789	719.383	714.462	785.94	713.643	674.256	672.144	756.606	745.957	658.378	817.62	712.56	672.101	721.357	741.942	746.742	744.786	859.864	825.227	817.915	920.32	796.117	870.188	877.524	831.863
3.63889	778.477	820.545	915.843	816.434	790.422	783.185	886.415	856.139	716.188	710.525	782.708	715.759	675.974	664.388	751.385	731.917	655.482	812.372	714.651	673.628	720.208	735.826	740.506	733.94	852.37	815.256	806.366	921.901	784.496	859.932	871.841	830.145
3.64583	765.486	813.785	911.02	814.784	787.376	769.406	877.747	850.552	701.589	713.198	769.464	714.922	670.598	660.121	745.29	724.876	646.995	804.608	707.966	666.097	718.872	733.567	736.781	735.047	849.114	810.92	805.145	909.518	780.912	855.565	864.242	823.532
3.65278	762.212	804.169	893.703	810.503	784.891	765.83	867.295	851.729	698.245	707.61	761.535	701.649	669.164	658.742	744.309	726.322	648.187	812.5	701.505	668.51	709.234	729.416	727.758	731.283	841.215	800.132	795.909	900.899	777.046	861.497	862.359	815.647
3.65972	750.252	797.147	891.706	795.607	773.055	767.367	874.439	838.93	696.535	701.319	771.216	701.692	663.503	651.204	738.885	716.684	644.825	799.13	701.319	660.136	705.915	728.482	726.599	726.03	838.011	800.635	792.26	901.029	771.977	851.511	853.4	809.6
3.66667	746.278	791.704	887.317	797.849	767.927	757.369	863.774	829.709	698.018	699.222	765.413	705.125	653.803	638.689	733.396	712.597	631.968	798.67	687.561	658.145	702.195	724.101	729.072	727.764	831.571	794.272	790.953	899.29	763.449	845.955	858.497	804.28
3.67361	736.376	792.215	881.191	794.228	768.947	753.103	854.229	831.115	691.738	689.64	760.026	696.736	650.201	641.187	734.469	707.064	627.947	789.515	681.912	652.005	702.669	713.457	716.902	714.642	826.807	789.431	780.079	887.253	765.578	839.85	842.869	806.84
3.68056	742.917	785.911	877.528	790.738	758.719	751.365	850.144	827.238	686.523	688.046	753.663	687.256	644.405	635.084	728.044	702.881	622.259	785.796	683.133	652.221	688.405	708.688	718.04	708.415	819.625	785.365	777.077	878.922	758.585	828.746	836.209	785.887
3.6875	733.05	781.219	871.28	783.872	747.989	737.805	842.559	810.288	683.464	685.949	746.351	683.119	641.704	631.996	718.71	693.806	620.514	775.746	678.623	644.177	683.32	702.726	717.109	698.518	815.789	774.908	773.041	873.477	750.022	820.372	829.025	781.315
3.69444	726.031	779.217	863.753	774.667	745.734	733.265	832.154	805.26	674.859	671.925	739.772	676.87	634.809	624.799	715.168	688.489	615.886	768.832	670.334	632.601	674.859	697.598	700.308	700.96	807.357	765.245	764.982	868.148	747.382	817.427	822.023	774.999
3.70139	720.028	766.74	844.088	762.037	737.776	731.987	831.166	808.001	675.132	673.71	728.927	672.46	626.046	624.078	704.149	679.499	607.623	766.051	668.065	634.567	677.416	688.304	697.368	698.611	798.107	765.241	757.369	860.477	739.264	809.192	817.132	774.492
3.70833	716.792	761.247	855.005	765.202	736.239	722.162	820.94	795.277	666.097	661.814	731.513	666.025	633.191	617.732	701.169	678.939	612.002	764.566	659.82	625.516	664.502	682.645	697.184	694.74	796.239	755.45	750.302	855.622	731.172	809.9	815.508	760.07
3.71528	709.63	757.814	844.935	756.751	736.576	713.284	815.006	784.491	657.967	657.018	724.888	662.477	627.84	612.416	696.455	681.498	605.978	752.068	661.414	624.713	665.873	682.085	685.066	686.433	786.788	751.451	747.877	851.155	727.075	797.028	811.259	760.894
3.72222	704.773	752.98	841.143	753.218	721.156	713.011	808.589	781.526	657.392	654.275	714.419	653.901	620.827	610.422	696.466	667.16	592.476	750.18	654.878	620.834	654.677	677.272	676.286	682.164	780.338	744.312	739.514	850.365	714.148	784.528	801.497	754.64
3.72917	702.51	735.133	836.661	744.326	719.18	703.962	803.651	771.303	647.825	645.096	710.231	648.429	609.345	595.984	686.613	667.447	592.268	742.703	647.983	610.693	653.296	669.228	670.714	672.906	773.371	744.714	734.368	833.314	713.094	782.076	790.767	744.406
3.73611	688.844	745.368	823.132	738.135	708.946	697.358	789.416	768.571	641.539	635.256	706.863	644.11	604.976	598.429	685.391	654.347	586.613	741.159	648.663	609.443	648.112	663.76	671.225	666.063	766.178	726.658	726.729	834.451	714.319	779.688	785.107	744.154
3.74306	683.001	730.637	823.633	733.415	700.826	690.367	786.368	762.899	639.365	635.674	708.858	639.246	603.602	594.475	672.543	644.811	581.706	730.364	636.894	603.098	636.815	659.169	661.019	660.409	758.159	728.236	722.713	820.147	701.205	768.013	779.262	735.802
3.75	679.236	732.8	809.771	725.078	703.2	688.136	781.736	752.492	631.435	626.867	692.901	629.593	595.633	584.609	670.351	643.789	568.322	721.151	633.935	593.829	634.825	651.263	654.144	659.278	752.772	722.176	715.353	813.843	694.675	763.826	778.129	725.839
3.75694	676.693	716.445	805.174	722.995	695.415	681.855	778.454	746.859	624.152	618.723	688.577	630.071	594.683	583.324	662.665	639.671	570.735	719.547	631.335	598.9	631.895	647.509	651.62	647.197	746.208	716.2	710.9	806.266	691.15	756.627	765.892	722.178
3.76389	669.504	719.395	798.193	711.173	690.746	676.453	767.677	741.498	624.727	614.887	677.272	625.122	584.474	576.301	658.482	626.456	564.253	713.874	614.126	591.473	621.955	640.21	642.239	644.646	738.322	701.146	703.933	803.87	686.367	742.547	755.655	709.942
3.77083	663.666	706.901	790.04	704.363	683.27	664.799	760.415	740.835	617.369	611.596	675.615	615.98	578.238	575.816	651.144	622.03	559.681	708.436	614.942	575.676	622.415	631.449	640.285	634.911	735.485	702.87	692.017	791.652	676.443	741.597	754.378	705.424
3.77778	653.386	701.646	784.058	700.514	676.091	658.563	758.543	721.659	605.766	604.574	671.888	602.252	572.534	562.055	639.321	622.522	554.312	703.111	611.483	583.616	614.826	626.119	631.771	630.013	729.401	693.102	691.023	788.339	671.041	736.612	744.352	697.472
3.78472	648.85	694.499	774.554	701.405	661.601	651.761	754.521	724.115	605.857	604.875	667.792	598.67	572.986	559.498	633.53	610.305	552.916	690.635	604.852	569.151	614.126	617.372	629.62	623.291	722.372	691.048	690.186	780.022	664.033	731.269	739.851	689.928
3.79167	643.782	683.277	771.101	684.742	659.405	655.237	742.214	715.295	594.246	594.461	658.616	595.984	564.321	555.275	627.654	605.504	546.696	682.559	594.763	567.542	593.162	611.54	623.772	622.299	717.077	681.941	677.82	775.124	661.977	718.958	730.107	685.707
3.79861	641.357	682.231	761.534	682.429	657.392	644.46	734.51	707.626	589.328	586.245	656.746	599.012	560.062	547.48	627.936	606.585	543.498	679.761	589.342	563.592	596.386	610.675	616.054	611.82	708.388	673.969	669.3	767.704	643.237	715.137	731.213	675.06
3.80556	637.699	669.659	754.833	674.773	652.019	638.201	724.054	697.775	589.388	582.912	646.44	586.245	549.462	543.962	618.613	596.306	540.321	670.794	585.495	553.58	584.371	601.988	609.941	605.254	710.161	672.891	660.466	759.653	637.686	706.121	724.343	675.85
3.8125	631.694	667.648	754.446	668.898	644.191	630.731	718.5	692.69	580.817	575.543	638.589	580.844	547.638	538.231	618.739	590.137	534.55	669.171	580.731	549.572	579.651	599.589	603.978	603.301	697.259	663.483	656.372	754.309	636.715	698.522	718.927	667.002
3.81944	628.419	657.349	743.08	662.865	642.453	623.305	709.925	685.322	570.694	568.878	633.849	572.555	547.885	533.154	606.073	585.519	523.687	662.147	569.688	550.218	577.813	592.306	601.942	589.752	683.425	657.579	646.992	746.294	630.667	697.704	700.375	660.337
3.82639	614.867	656.66	745.662	662.463	629.119	620.547	704.695	682.07	569.352	564.568	624.336	567.212	543.615	519.924	601.047	576.017	523.06	655.727	570.515	541.37	570.987	588.27	594.091	587.71	681.036	654.849	651.843	740.548	626.198	689.612	702.549	656.817
3.83333	613.503	652.537	732.317	652.206	627.514	614.505	694.948	675.822	561.925	556.481	624.856	561.041	536.481	519.593	595.268	579.285	518.076	644.521	565.445	532.708	568.433	582.602	590.655	581.432	679.125	652.307	640.672	739.187	615.412	679.7	690.565	650.197
3.84028	605.937	644.38	722.98	650.037	615.879	607.084	692.826	671.541	558.952	555.605	614.646	557.887	524.481	515.097	595.479	574.416	515.723	642.096	558.162	532.679	565.655	577.853	584.834	575.299	675.204	645.613	643.013	726.881	611.861	677.114	686.299	644.71
3.84722	604.126	640.257	722.249	640.752	612.287	603.784	688.203	657.669	552.6	545.256	611.454	553.436	524.926	510.041	593.35	564.879	513.604	635.388	553.519	528.265	559.641	564.468	577.698	575.488	664.048	638.296	630.846	722.334	610.16	671.014	680.222	640.171
3.85417	597.275	627.819	716.028	634.858	611.67	593.915	683.186	661.039	544.975	547.677	609.932	545.866	519.91	510.543	578.826	557.674	509.637	636.939	548.926	519.895	554.686	567.456	579.797	569.238	658.455	630.908	627.772	719.246	603.691	667.666	678.644	632.326
3.86111	594.085	626.278	708.759	631.626	608.897	592.493	665.885	651.244	539.948	540.787	603.511	545.823	523.057	504.51	580.799	557.799	499.87	629.295	541.686	517.912	550.606	556.496	567.099	563.089	652.982	625.215	613.006	711.158	591.22	660.811	670.99	627.219
3.86806	587.104	617.926	699.954	631.091	599.876	588.773	673.566	647.671	538.253	536.256	586.79	542.031	508.86	502.252	574.665	550.707	503.164	625.18	541.887	511.951	546.742	556.826	571.472	558.208	647.452	625.316	616.97	709.176	594.917	655.072	669.917	626.638
3.875	589.356	619.412	694.223	616.884	593.944	585.828	665.056	641.624	534.116	524.908	590.97	536.802	507.955	492.717	568.799	540.723	499.452	615.074	536.4	505.573	540.048	554.355	552.391	554.285	641.332	622.745	609.544	698.072	581.995	652.01	666.724	620.49
3.88194	585.437	607.892	689.755	618.004	585.354	578.646	659.949	644.608	531.588	523.256	587.868	526.632	504.69	496.15	567.908	541.669	494.042	613.365	529.217	506.047	536.73	545.938	553.642	543.295	629.913	613.293	607.906	695.63	575.019	644.564	657.919	609.078
3.88889	580.633	609.25	680.696	613.365	589.505	575.83	655.745	624.978	522.366	521.791	583.946	530.338	501.697	487.535	564.85	541.646	492.729	612.726	525.297	503.605	533.642	543.941	547.581	547.263	628.853	613.537	593.657	691.939	579.987	634.804	652.292	606.064
3.89583	577.556	604.082	681.146	604.01	581.303	564.856	652.487	633.279	512.468	514.032	577.942	520.742	497.166	483.445	559.696	530.809	487.521	611.034	523.931	497.041	532.248	541.801	549.429	545.082	629.105	606.164	594.317	688.879	568.418	634.744	644.017	604.967
3.90278	572.416	601.074	683.018	606.786	580.068	568.504	645.027	621.993	521.03	515.155	574.509	519.45	494.405	481.136	553.013	530.563	484.55	596.263	522.394	493.464	527.221	540.264	543.635	534.676	618.895	600.738	591.89	678.522	566.861	627.034	641.485	601.428
3.90972	564.714	590.112	677.651	600.508	579.824	565.071	644.098	622.213	515.227	509.265	577.755	514.867	492.592	475.164	553.895	524.245	480.641	596.423	517.698	493.407	522.48	528.7	540.62	524.118	627.101	598.354	581.159	676.195	569.374	624.885	644.533	594.783
3.91667	567.325	592.887	667.667	596.831	569.984	555.232	642.045	614.04	514.443	499.957	571.636	510.544	489.615	474.374	546.696	524.202	481.102	589.138	512.763	484.975	521.834	531.43	537.558	524.075	616.243	595.74	584.234	670.852	563.521	621.854	636.252	589.9
3.92361	563.585	585.835	659.278	593.327	568.107	554.421	635.129	606.659	507.441	505.486	564.042	505.228	483.288	471.676	548.444	526.546	481.391	594.281	510.774	479.361	513.486	525.394	532.168	524.719	608.613	592.796	572.53	669.022	563.845	618.307	631.52	588.572
3.93056	563.049	581.978	662.233	590.051	562.643	557.156	628.312	608.275	502.442	499.612	563.045	504.726	481.631	469.409	540.554	515.356	472.954	588.758	509.351	475.868	508.476	515.542	527.101	518.584	611.124	589.534	574.633	663.425	556.647	616.275	618.181	591.531
3.9375	555.943	579.967	659.547	585.397	569.093	549.155	622.422	606.283	505.746	500.201	554.413	503.146	477.82	461.905	537.478	518.659	474.711	585.627	504.826	476.5	511.923	517.467	522.971	515.657	608.107	594.418	571.507	660.725	553.393	610.003	624.841	583.171
3.94444	551.734	577.439	651.316	584.004	556.319	544.156	622.634	606.604	492.286	498.075	556.964	497.285	483.989	463.868	540.914	512.755	472.719	578.086	499.253	472.205	512.95	517.51	522.168	517.657	606.168	586.46	570.187	659.92	547.701	602.889	625.238	578.354
3.95139	548.674	570.971	649.803	581.177	557.592	544.11	622.973	599.174	490.793	494.973	553.355	496.711	470.405	462.276	527.219	514.451	472.998	572.537	494.613	469.408	506.664	511.72	524.641	515.004	600.577	583.776	568.593	661.529	549.325	604.295	619.235	576.563
3.95833	552.063	568.447	644.363	575.687	562.931	545.665	616.28	594.605	495.561	493.249	551.008	492.875	467.996	459.205	535.286	506.277	470.268	573.115	494.168	469.145	510.026	509.983	521.562	502.385	596.4	579.982	559.641	653.485	546.043	609.429	617.527	573.985
3.96528	547.603	567.091	640.571	581.935	558.162	539.359	615.071	590.224	489.571	483.165	550.908	493.292	467.636	455.829	534.101	505.573	466.895	573.669	496.624	466.416	505.53	511.003	515.276	511.765	595.596	579.737	553.967	648.96	539.642	602.62	612.948	582.086
3.97222	545.773	561.92	644.111	578.114	552.33	537.807	608.984	592.223	487.417	486.325	546.081	492.157	469.493	450.7	527.265	503.476	472.908	568.886	491.597	467.148	502.873	506.996	517.951	508.547	597.989	580.815	559.857	650.784	540.619	604.807	611.872	574.576
3.97917	544.26	565.743	638.718	572.009	549.845	539.459	613.787	591.717	484.055	486.799	546.168	487.072	465.274	451.893	523.688	499.397	466.459	562.999	488.034	458.573	496.897	500.46	514.86	498.204	595.754	577.913	554.499	650.296	535.459	609.343	608.038	571.162
3.98611	543.567	564.612	637.698	569.142	547.553	537.076	611.398	587.193	480.249	485.672	541.06	492.43	463.001	454.637	524.106	501.192	467.57	565.445	483.524	464.389	505.695	508.82	513.745	504.554	593.168	584.316	557.824	647.743	533.667	595.294	609.337	565.209
3.99306	543.848	558.171	641.749	568.231	546.495	536.098	606.341	587.913	481.886	482.317	542.594	489.629	463.83	453.064	529.545	499.698	460.486	572.233	485.966	466.732	500.846	504.281	514.178	503.289	592.479	580.111	554.512	643.444	533.943	597.219	614.627	568.375
4	544.302	563.98	635.529	565.1	547.676	534.231	606.473	581.82	481.815	479.861	543.395	486.009	460.529	449.839	522.519	502.37	467.816	564.353	487.632	465.152	501.781	498.621	511.651	497.773	595.28	582.811	553.709	647.524	532.523	598.641	608.093	564.516
4.00694	545.639	555.41	631.194	561.931	549.572	535.581	610.538	584.225	480.825	484.287	541.312	484.242	459.491	448.98	522.326	499.684	465.599	562.146	479.518	458.248	498.994	504.223	511.894	498.269	590.288	573.995	545.133	644.177	531.919	600.77	610.863	566.473
4.01389	544.302	557.037	626.379	568.49	549.945	529.419	604.128	581.705	476.916	481.24	540.005	482.059	464.643	446.995	522.98	498.923	468.263	566.286	482.935	454.996	494.814	502.83	511.464	492.66	588.299	578.876	548.064	642.999	534.839	597.219	609.276	568.95
4.02083	541.33	560.906	636.405	564.109	548.825	535.854	604.146	580.097	476.27	476.571	541.585	481.47	458.442	450.902	529.371	502.126	463.979	559.167	480.565	455.183	499.627	497.544	508.66	498.923	586.833	576.793	548.121	643.286	528.913	596.257	608.381	562.595
4.02778	544.807	556.046	631.844	559.498	542.734	532.514	609.625	588.671	477.894	480.838	538.411	481.951	459.153	446.056	522.894	498.348	469.518	562.222	480.868	455.944	500.531	501.501	515.274	489.544	588.509	579.967	545.464	650.603	528.708	596.039	608.944	564.92
4.03472	545.788	556.977	631.456	568.95	548.667	535.567	606.697	580.815	477.406	484.716	538.54	480.234	461.711	447.613	528.707	492.229	469.922	551.864	480.968	461.216	498.506	496.998	509.896	493.838	590.692	577.023	550.204	643.387	537.412	598.239	607.473	567.191
4.04167	551.154	556.175	629.41	557.386	550.147	540.249	608.564	587.727	480.479	480.134	537.362	485.118	465.049	446.677	524.019	497.544	472.173	559.895	482.691	456.748	497.443	507.283	513.98	497.414	586.747	583.946	551.554	639.652	532.089	596.489	608.958	570.788
4.04861	544.426	558.277	634.94	566.838	555.188	538.224	610.795	587.816	475.293	477.864	534.877	482.59	462.052	446.625	526.699	499.569	477.606	566.35	483.912	460.627	499.425	499.152	509.595	491.092	587.049	583.759	548.365	643.214	531.489	600.711	611.911	575.083
4.05556	547.475	554.384	639.293	557.875	556.582	536.098	611.237	594.45	476.672	479.918	536.098	486.655	461.221	447.432	524.387	497.96	472.275	562.96	482.116	454.292	505.114	507.355	516.459	497.156	591.861	585.368	554.657	644.938	533.393	601.89	613.529	578.358
4.0625	555.511	559.613	629.525	566.86	557.042	540.623	605.903	589.807	477.002	481.958	536.041	480.335	460.754	445.889	525.577	504.718	477.121	561.796	476.744	456.058	502.126	504.525	513.953	498.908	592.349	587.684	547.116	639.853	528.029	599.805	609.521	575.543
4.06944	553.528	563.808	638.531	568.863	558.306	535.94	603.861	586.781	481.728	480.522	537.491	483.093	458.902	446.626	525.717	506.78	474.948	560.504	481.412	461.015	501.322	506.852	515.852	502.252	600.379	584.923	548.94	642.841	538.365	604.868	607.793	580.642
4.07639	554.991	564.885	636.98	566.444	560.489	540.637	615.677	593.886	482.087	484.267	541.126	480.622	464.519	453.588	532.299	505.502	480.121	565.344	482.763	463.472	511.822	510.745	521.214	500.072	601.299	587.483	554.916	651.359	532.835	603.999	612.435	573.977
4.08333	556.939	561.595	639.795	573.561	559.888	545.448	613.629	590.337	483.007	482.245	544.31	487.072	468.755	450.709	532.804	509.394	480.467	569.596	485.865	459.076	510.342	508.389	519.19	497.932	606.628	594.576	556.416	649.473	541.818	608.936	613.358	576.255
4.09028	551.072	563.514	640.969	576.018	561.816	551.363	622.456	599.994	486.096	487.476	543.102	486.7	470.409	458.832	540.395	507.585	485.48	567.737	486.498	464.626	512.151	508.977	520.415	507.961	608.262	596.039	555.726	651.173	539.975	612.89	617.01	581.851
4.09722	561.454	568.004	646.949	576.132	566.077	552.574	620.969	604.229	487.058	490.261	556.323	494.067	468.629	459.119	538.531	507.354	484.55	570.805	493.435	467.206	511.52	514.551	527.617	513.187	605.981	587.207	559.153	654.49	541.268	614.586	614.31	586.639
4.10417	564.046	565.611	646.505	577.784	570.918	551.439	621.528	606.722	485.278	494.858	550.592	492.171	475.582	457.666	542.375	507.958	489.757	578.668	497.07	468.743	520.513	514.623	522.364	504.531	609.98	597.765	558.478	664.201	541.438	617.652	621.663	589.505
4.11111	565.508	573.331	645.398	579.953	567.757	560.187	619.616	606.265	487.517	492.89	555.074	493.306	473.746	461.136	544.287	511.074	494.186	572.253	492.53	462.193	524.075	513.302	528.498	509.594	610.664	604.2	564.267	668.783	545.703	622.882	634.896	597.745
4.11806	566.719	573.959	646.294	582.498	572.719	555.72	632.738	609.301	492.646	499.282	552.913	499.583	475.9	463.073	550.147	516.677	498.353	576.587	496.323	473.717	525.939	515.212	531.798	516.474	611.218	603.812	563.814	668.553	546.29	627.054	627.167	592.651
4.125	567.344	570.286	652.293	586.345	576.994	560.676	639.354	615.63	495.633	508.202	552.186	497.256	480.209	466.736	551.388	526.285	501.774	580.269	505.358	474.532	525.066	526.905	532.045	519.121	622.874	612.316	570.86	672.891	555.675	628.826	631.658	600.629
4.13194	577.72	581.54	655.889	597.176	577.252	564.425	633.095	617.118	493.752	501.982	562.27	505.171	475.706	466.866	551.034	523.414	503.044	582.187	498.363	472.869	525.282	530.266	535.874	518.346	624.907	613.32	569.18	674.716	556.917	632.208	633.615	601.385
4.13889	575.13	578.861	657.076	583.099	590.712	567.312	642.2	624.282	496.395	508.849	566.034	506.45	483.962	468.786	560.877	526.285	503.866	591.473	505.286	476.988	524.879	531.07	546.086	522.667	627.988	618.22	578.042	679.858	563.117	631.234	638.402	603.272
4.14583	578.258	578.711	668.223	590.453	588.804	572.986	640.934	631.105	499.598	506.292	568.722	510.974	482.725	470.797	568.694	535.291	514.151	592.744	508.691	479.617	538.096	532.248	544.619	527.02	636.678	620.303	583.891	681.122	566.511	638.948	644.399	606.532
4.15278	584.778	587.156	668.472	602.832	592.364	576.29	648.253	631.158	508.187	515.209	566.924	513.431	489.515	475.354	567.99	536.7	512.902	590.144	508.992	481.703	540.106	533.958	544.726	531.928	637.173	625.998	579.407	686.595	565.825	645.147	654.401	611.146
4.15972	584.062	591.541	674.098	600.954	598.124	585.809	651.146	636.63	504.812	522.983	574.705	517.596	491.837	477.078	569.91	541.659	511.599	596.805	509.265	494.125	546.151	535.349	545.649	529.5	637.397	632.714	582.894	697.386	572.146	646.267	658.487	615.583
4.16667	597.94	594.944	678	603.74	602.134	580.949	660.214	641.105	503.591	518.542	582.515	524.331	498.102	485.096	570.761	542.517	520.947	602.916	516.935	489.803	550.529	542.902	558.203	534.584	645.695	634.777	590.113	688.412	575.936	658.376	662.541	626.142
4.17361	599.218	597.443	687.374	610.447	603.45	582.524	660.846	646.656	516.849	524.359	578.805	524.305	501.223	486.775	577.19	548.351	523.225	608.273	521.186	493.996	552.45	543.769	558.741	540.738	649.483	645.104	594.315	701.089	583.307	659.107	662.387	632.11
4.18056	599.383	606.987	683.133	616.597	608.194	593.843	669.98	647.16	517.927	526.057	586.862	529.088	505.021	486.368	582.244	549.385	521.409	609.371	519.593	503.002	557.401	558.406	565.411	534.617	656.487	644.938	598.483	709.032	581.725	665.589	668.816	636.305
4.1875	605.943	609.314	694.126	615.778	618.392	595.826	672.757	653.097	522.559	535.179	589.462	534.36	507.826	494.498	589.469	554.509	530.237	618.378	527.903	498.966	561.566	556.725	573.309	554.183	654.898	650.411	601.6	710.282	589.119	670.148	673.269	636.408
4.19444	611.31	619.747	695.398	625.618	620.533	600.566	677.618	651.445	529.473	541.154	598.411	529.95	508.544	493.565	593.869	555.461	536.223	615.538	527.29	502.428	561.293	566.407	574.626	552.818	667.433	655.28	610.822	714.448	593.772	677.747	682.848	640.442
4.20139	613.742	611.813	707.424	627.682	625.603	605.145	676.731	674.96	526.431	539.482	603.97	540.607	515.953	499.899	598.422	565.626	546.531	627.873	534.101	507.644	566.666	562.268	579.577	557.76	673.451	656.135	606.355	722.931	600.938	678.479	683.29	650.685
4.20833	619.475	621.829	695.472	632.829	628.706	610.291	688.327	672	537.405	550.506	605.278	547.977	522.782	500.56	595.427	569.604	547.807	633.765	542.146	512.655	577.626	572.311	579.723	565.735	677.359	663.655	619.829	725.437	608.69	690.01	692.051	656.359
4.21528	626.194	627.058	707.584	636.257	631.862	610.434	694.658	674.457	537.331	552.595	609.04	542.303	526.682	511.391	603.447	570.985	549.531	633.162	543.766	522.951	576.695	572.785	588.734	567.614	679.345	671.387	618.821	733.711	601.565	690.387	688.548	663.013
4.22222	624.968	632.792	715.283	644.17	639.724	622.975	697.811	680.071	553.577	557.263	610.908	552.043	528.622	511.518	611.97	576.326	555.177	637.805	549.411	519.806	582.38	576.577	593.763	570.733	683.123	673.685	621.452	742.329	614.878	701.241	699.634	664.56
4.22917	633.252	634.512	715.111	647.753	644.593	626.537	704.544	685.92	547.831	555.648	623.592	557.429	532.514	513.201	612.233	574.761	553.953	644.006	554.984	525.325	587.566	584.822	592.437	576.146	693.536	677.718	627.557	740.203	615.911	707.309	708.179	670.104
4.23611	638	642.728	719.332	653.14	657.058	630.57	707.498	693.801	550.017	567.872	620.517	566.075	539.33	519.547	625.941	587.667	564.175	647.267	558.392	528.14	590.314	594.013	603.648	572.916	697.038	683.909	628.361	748.729	623.026	705.865	711.609	675.477
4.24306	646.085	645.613	730.766	661.457	658.354	637.382	713.34	699.279	559.096	576.074	632.182	563.692	540.818	525.321	631.479	590.847	563.464	653.542	561.25	534.13	591.66	596.357	603.754	587.381	705.154	689.841	635.773	754.855	626.892	713.627	715.834	681.917
4.25	646.202	648.232	729.43	659.891	660.284	642.036	722.852	706.138	563.98	577.238	632.202	573.029	544.487	533.578	620.856	596.751	572.935	652.427	566.738	541.6	604.565	591.832	615.439	595.321	710.397	696.851	641.007	762.468	638.15	721.779	723.089	689.567
4.25694	655.518	659.073	734.631	660.989	671.861	643.705	730.343	707.7	567.955	578.749	633.513	576.097	545.37	532.331	632.69	602.663	575.577	663.741	570.339	542.025	605.607	605.067	618.274	597.94	714.708	699.538	653.606	771.882	644.882	731.855	723.813	691.105
4.26389	655.152	663.784	747.156	671.699	671.495	655.699	736.604	716.857	569.007	589.577	640.819	583.759	552.945	539.007	639.679	604.674	576.948	669.386	576.261	544.501	614.387	607.385	626.929	596.998	725.939	708.544	652.837	770.035	645.113	736.393	731.825	698.69
4.27083	665.089	671.646	750.18	674.791	674.001	660.15	739.845	727.409	574.071	592.437	648.738	585.799	558.76	537.945	644.634	615.05	581.737	670.568	582.144	548.502	610.174	615.649	628.308	603.665	725.963	714.431	661.98	785.452	657.724	740.507	743.465	707.607
4.27778	663.387	683.85	756.492	684.354	689.425	666.729	749.878	730.985	581.744	592.823	653.743	592.393	562.131	549.506	651.063	614.571	592.233	675.447	583.855	551.669	615.993	619.111	626.766	610.329	734.645	726.112	661.946	785.997	655.264	747.975	744.626	709.736
4.28472	672.447	677.071	771.331	685.805	688.85	671.258	752.999	734.925	579.939	598.469	655.568	598.058	562.229	553.847	656.823	612.709	593.661	685.015	594.088	562.04	629.338	625.034	637.918	617.62	735.664	727.304	669.214	788.96	659.476	744.062	749.329	714.07
4.29167	674.183	684.396	769.146	688.405	697.354	669.674	757.393	736.16	591.965	602.347	663.483	599.517	563.025	557.83	661.242	629.28	599.022	687.656	598.845	566.924	634.121	622.831	638.045	620.386	746.653	721.946	675.218	795.018	660.597	755.049	753.873	725.124
4.29861	680.594	684.319	769.694	691.881	703.99	678.192	767.052	746.973	600.236	611.526	669.156	602.548	573.876	560.431	661.552	630.99	599.991	697.073	601.227	570.372	634.825	633.375	650.816	626.384	757.383	728.97	691.694	805.806	667.99	762.192	768.421	727.362
4.30556	685.313	696.823	780.855	701.276	709.578	681.754	768.187	749.476	605.177	617.559	679.427	613.824	582.875	570.445	669.205	633.475	607.92	702.181	609.027	574.94	640.255	638.115	657.107	637.117	759.294	735.951	689.396	806.18	676.064	773.345	770.031	736.871
4.3125	689.768	703.789	788.454	707.811	708.616	688.031	774.503	753.937	609.084	621.983	682.645	613.35	579.054	573.041	675.393	636.836	611.954	705.427	610.664	577.453	641.275	639.206	660.669	636.07	761.879	739.758	694.366	809.771	683.251	778.036	775.384	742.846
4.31944	693.855	704.895	784.647	716.258	720.575	690.028	779.891	762.081	610.765	631.665	684.09	618.838	586.939	572.153	679.804	651.49	612.68	711.661	616.913	584.42	647.85	652.192	662.313	640.83	767.079	751.149	696.386	825.069	682.091	781.86	780.078	745.296
4.32639	697.966	706.156	796.168	719.174	723.36	701.793	787.43	770.24	615.663	627.945	687.204	626.164	595.964	576.836	686.238	646.592	607.689	720.735	623.334	589.275	655.537	653.571	667.256	651.761	778.672	752.715	700.227	819.998	695.192	786.989	786.714	746.431
4.33333	706.759	715.837	800.319	719.495	727.042	708.612	788.766	774.66	623.273	634.788	693.146	630.577	588.91	584.635	687.774	653.011	626.589	721.956	625.628	595.464	657.226	656.976	676.05	651.448	783.098	754.165	713.886	832.467	704.243	788.591	792.577	756.924
4.34028	708.593	722.794	802.057	728.41	727.706	712.035	795.199	773.718	618.507	640.7	695.645	633.59	598.898	588.648	691.199	663.554	622.082	731.412	633.949	597.176	667.591	658.642	679.803	660.656	786.055	766.663	715.683	839.52	706.772	799.911	792.534	762.138
4.34722	710.084	736.382	815.272	731.556	745.938	716.416	808.676	784.727	631.823	648.989	706.724	639.594	605.572	591.749	699.409	668.237	628.448	729.703	625.287	604.559	673.772	668.467	682.076	660.973	791.743	764.953	716.808	841.128	712.352	803.919	801.948	762.21
4.35417	712.008	732.432	817.398	734.127	738.738	715.166	810.916	780.556	637.468	642.798	711.302	643.961	605.561	595.774	702.747	666.7	632.173	732.921	637.684	602.764	665.479	670.823	685.114	667.452	798.38	771.734	729.89	846.601	717.222	803.08	803.298	771.452
4.36111	713.972	735.256	819.883	735.219	749.339	719.03	809.731	796.141	634.279	650.181	714.175	642.439	616.903	598.776	706.37	675.276	634.661	745.914	646.619	606.513	674.514	676.597	693.016	675.659	800.391	779.361	724.273	849.086	720.386	816.641	804.406	770.541
4.36806	720.576	743.119	830.24	747.189	744.743	733.696	824.298	799.243	639.235	655.16	717.45	651.172	613.426	604.452	711.602	666.858	642.814	750.646	646.662	608.091	676.913	671.469	696.02	679.744	802.675	778.496	740.864	857.303	724.903	818.119	821.926	774.224
4.375	723.699	744.477	839.783	759.056	755.206	733.955	826.093	805.605	645.939	664.651	728.363	656.559	612.251	610.535	718.232	677.679	649.38	750.553	657.589	617.528	688.694	681.208	697.716	681.323	810.451	785.439	733.146	868.234	725.94	825.758	829.739	785.622
4.38194	732.633	744.24	846.672	752.506	760.357	741.065	822.446	813.198	654.319	667.581	728.669	658.283	622.874	615.034	715.858	686.933	639.121	748.506	649.306	619.639	688.348	686.451	701.08	680.309	813.105	786.028	743.737	865.879	728.398	828.799	826.996	784.557
4.38889	731.534	754.194	845.026	758.122	764.795	738.882	828.438	812.195	655.075	663.588	734.702	665.336	627.201	610.089	721.983	687.662	642.738	759.321	657.79	623.302	691.192	684.153	708.199	692.467	818.28	787.737	751.365	877.255	740.506	836.766	826.043	788.207
4.39583	738.142	753.016	849.733	753.62	767.223	741.597	830.901	815.078	656.674	673.696	731.211	668.955	625.334	614.185	725.515	694.906	651.877	765.254	661.515	624.282	695.113	694.481	712.878	698.078	821.765	789.804	753.821	877.198	740.556	836.68	832.18	797.595
4.40278	738.077	757.462	854.847	767.729	768.021	747.328	835.347	820.271	663.253	667.725	735.106	666.571	628.15	621.739	728.715	693.678	647.269	764.113	663.023	624.661	693.974	698.805	715.51	698.431	827.669	803.266	754.166	885.156	749.238	836.331	838.81	793.253
4.40972	736	764.011	858.427	768.592	781.82	744.068	850.239	821.602	664.498	678.683	741.734	674.864	631.811	621.197	732.706	697.972	654.646	771.12	669.453	631.388	693.62	700.201	720.571	694.487	827.114	795.091	756.499	881.729	748.001	846.453	838.202	796.943
4.41667	746.466	772.811	860.377	768.578	771.633	748.635	853.814	829.077	665.522	683.595	745.676	682.745	637.11	627.276	732.429	696.682	650.909	769.421	671.613	634.662	701.003	705.743	718.444	707	832.826	801.712	759.653	883.303	750.331	844.976	844.158	803.476
4.42361	748.642	768.443	860.849	772.811	781.676	754.345	846.804	832.76	674.126	679.469	747.235	684.654	633.895	627.076	736.13	699.308	659.14	772.307	676.855	640.187	707.02	698.371	722.473	704.679	840.094	809.637	765.634	892.117	750.992	850.532	849.341	805.39
4.43056	741.737	773.831	866.482	780.108	782.981	760.242	847.916	828.627	674.514	682.516	746.308	684.412	644.228	633.097	746.533	706.964	655.389	779.519	682.07	640.93	704.651	703.876	725.261	709.089	832.826	807.616	766.893	899.908	754.029	853.158	851.04	808.406
4.4375	749.718	768.501	871.624	778.959	780.898	760.063	858.721	834.796	679.887	689.568	751.164	692.562	645.695	632.326	747.291	696.061	657.642	784.604	684.771	643.358	708.156	706.654	726.662	715.968	837.896	817.025	778.37	897.233	754.927	854.778	852.515	805.849
4.44444	754.047	779.476	867.861	782.234	781.358	760.314	862.816	835.44	680.662	695.041	749.813	690.56	634.167	628.827	747.122	709.253	658.025	782.378	681.338	644.622	712.035	710.368	728.951	715.747	840.382	817.413	776.546	909.834	760.55	858.907	861.392	818.698
4.45139	758.887	781.009	879.589	786.496	782.995	773.213	861.072	836.819	684.028	686.157	761.664	689.267	647.732	635.123	741.315	707.012	657.496	792.126	683.582	642.939	714.405	716.186	729.624	716.657	842.272	804.88	774.98	907.981	762.249	854.85	862.24	819.775
4.45833	746.836	779.731	884.868	782.421	786.385	767.065	869.508	842.342	690.775	687.917	754.367	692.312	645.846	636.816	746.865	710.067	653.317	793.304	684.641	650.109	712.868	719.475	728.157	724.015	849.647	820.07	773.587	910.653	762.833	863.456	861.607	815.861
4.46528	754.234	780.783	881.724	784.906	802.031	759.323	863.317	842.048	687.734	691.206	766.407	693.461	647.973	636.319	743.948	709.942	650.561	793.266	694.945	653.585	715.15	720.854	737.681	717.479	846.805	815.057	774.868	913.813	777.177	858.007	860.562	817.821
4.47222	764.289	783.193	888.108	789.991	795.263	763.291	869.527	840.524	692.564	696.018	760.96	698.608	648.855	635.908	746.446	709.98	665.598	793.175	686.675	652.235	716.746	716.391	737.443	719.983	848.48	817.973	778.873	912.608	773.503	867.266	852.144	819.883
4.47917	756.953	791.801	881.076	792.146	792.605	761.348	874.223	843.638	691.939	695.056	761.908	704.795	648.07	642.069	752.654	710.637	655.742	793.97	688.908	651.991	713.873	718.542	739.918	714.124	851.744	813.951	781.544	914.431	765.145	860.66	870.239	825.486
4.48611	759.435	792.063	888.883	792.045	794.2	764.321	873.165	845.862	692.071	697.9	759.366	697.886	652.4	641.341	751.241	708.239	663.128	793.758	689.615	647.179	711.302	725.178	738.79	720.09	854.855	821.593	786.098	907.335	772.097	869.158	865.392	817.098
4.49306	751.789	792.939	883.338	795.177	792.62	772.366	866.861	844.332	690.764	696.45	764.752	700.083	652.574	648.012	751.976	709.373	662.161	800.451	688.049	656.22	711.474	723.512	740.412	725.796	851.106	819.837	780.697	910.897	769.572	863.494	864.642	821.694
4.5	752.503	791.23	884.811	791.077	786.831	768.214	865.19	839.448	696.794	693.733	765.14	691.048	646.231	642.352	752.979	713.959	653.524	797.363	694.768	651.934	715.037	724.747	738.895	719.935	852.261	821.399	784.963	916.456	778.668	865.807	873.164	824.595
4.50694	755.95	785.552	880.099	795.067	790.465	768.487	874.105	843.743	692.714	695.655	760.96	697.153	651.256	650.526	754.45	713.767	663.868	798.035	694.424	654.152	716.976	727.807	740.974	726.356	849.431	814.671	780.137	914.402	768.42	863.178	865.167	827.545
4.51389	755.562	790.385	891.126	790.555	796.153	770.254	872.181	848.012	690.888	692.023	760.443	697.943	647.972	647.269	751.026	706.748	661.957	795.872	693.818	658.958	717.665	719.734	742.419	726.964	853.825	818.577	786.687	917.634	773.029	869.284	866.88	818.361
4.52083	750.679	787.132	889.609	785.265	792.921	768.085	864.16	843.564	689.755	696.708	762.741	696.32	650.763	641.743	755.721	709.31	650.578	795.65	692.8	654.648	710.885	729.085	737.21	732.686	844.978	820.831	786.457	910.25	775.041	863.844	866.484	823.046
4.52778	749.567	786.13	885.483	791.384	799.601	761.046	861.37	843.152	690.364	696.377	759.926	694.28	653.122	641.033	747.447	718.662	661.526	798.067	692.174	654.548	708.788	715.683	738.274	720.792	849.168	813.233	794.688	911.041	773.399	861.875	873.904	820.048
4.53472	755.866	790.531	888.025	787.937	793.539	759.265	870.515	840.06	692.145	693.993	765.514	700.04	654.035	642.705	748.743	707.811	650.283	790.46	687.62	656.114	709.277	713.715	734.996	717.936	841.339	810.906	788.554	910.61	776.841	858.185	869.524	819.654
4.54167	754.32	787.649	888.115	792.117	784.877	769.478	869.333	837.954	691.91	690.631	766.505	692.714	642.031	632.182	747.324	710.997	658.665	803.795	687.213	650.87	716.042	718.441	737.73	721.989	843.858	809.182	780.611	910.969	765.132	869.857	866.579	809.715
4.54861	744.908	787.61	884.861	794.401	790.436	767.711	861.842	837.197	685.191	691.321	766.706	698.834	648.923	635.743	745.746	701.646	649.886	797.449	686.354	658.182	711.733	721.055	740.718	715.759	845.691	814.382	784.475	918.999	767.246	862.045	860.818	812.867
4.55556	749.178	790.093	884.95	788.037	788.87	756.952	862.262	836.905	689.164	689.051	759.768	692.154	644.139	641.103	740.479	711.887	651.731	799.544	690.443	646.489	707.596	715.812	734.852	721.257	840.381	811.035	778.485	910.552	764.342	857.016	856.218	817.414
4.5625	742.299	780.328	887.957	783.599	778.37	763.704	868.343	841.313	687.385	694.021	756.392	694.941	642.029	636.568	745.044	705.714	653.722	795.409	689.339	651.459	712.968	711.561	731.522	723.005	839.635	808.808	781.832	909.116	764.493	860.907	858.27	817.628
4.56944	738.604	784.374	883.807	786.701	779.246	753.394	865.73	834.837	687.303	689.41	762.382	689.63	643.648	638.948	743.667	706.808	647.014	788.856	687.275	658.398	699.868	718.431	730.942	721.932	835.873	798.581	779.706	908.313	762.902	853.654	860.992	814.579
4.57639	742.268	785.809	882.958	787.175	772.337	752.686	863.791	834.018	684.498	685.144	756.091	688.85	646.379	635.558	738.474	700.267	650.462	788.466	687.486	654.059	697.9	711.79	732.731	718.326	832.539	801.023	776.977	907.062	764.752	853.554	851.673	801.902
4.58333	736.901	783.215	872.551	782.222	772.035	750.531	866.745	829.107	689.357	681.197	753.605	691.752	640.138	632.021	742.787	700.755	643.199	789.061	687.202	647.804	702.511	709.535	728.097	723.65	834.143	801.64	775.353	903.327	763.697	851.584	853.829	798.182
4.59028	742.68	784.738	876.53	782.021	774.319	753.419	853.89	824.33	679.948	684.313	753.491	688.649	641.507	636.568	733.419	709.636	635.26	785.341	684.071	650.188	696.837	707.036	720.985	716.105	836.498	795.479	776.632	902.048	759.422	845.875	855.812	805.619
4.59722	734.406	773.673	875.187	777.58	776.689	749.425	855.893	819.019	683.65	683.995	748.334	680.892	641.421	629.176	726.774	698.342	635.877	784.992	688.261	642.295	696.607	704.421	719.744	706.819	831.562	800.333	775.569	895.656	751.458	846.164	850.793	798.21
4.60417	733.511	777.24	862.888	769.131	769.009	743.622	858.382	824.839	678.018	677.08	747.35	686.207	636.396	630.243	725.447	700.31	639.772	782.755	681.48	636.605	692.773	696.823	718.749	710.526	822.211	796.119	768.908	895.829	757.674	836.359	840.565	792.451
4.61111	734.122	770.547	868.156	768.251	771.782	743.012	848.461	818.75	677.521	670.358	746.062	684.665	635.242	623.372	730.871	695.07	636.89	775.272	682.62	645.597	694.681	701.543	711.939	700.843	817.064	783.389	773.933	889.856	752.417	842.174	846.278	794.401
4.61806	728.751	773.644	863.307	765.643	768.516	739.528	846.62	816.249	675.621	670.061	735.923	680.849	633.372	623.305	725.62	686.118	631.535	778.715	679.901	637.928	685.388	697.828	712.184	702.468	822.756	780.18	763.574	885.026	752.201	836.805	843.797	792.503
4.625	725.26	773.099	861.132	764.867	763.632	734.501	838.669	815.922	668.07	667.002	734.716	679.039	630.077	617.726	716.2	686.723	629.674	772.294	672.608	641.39	686.839	691.048	711.742	699.201	814.866	783.268	760.256	885.256	747.943	828.56	838.301	783.66
4.63194	720.151	762.934	862.195	761.463	750.147	736.813	838.095	812.367	668.587	668.797	736.458	670.737	633.782	613.546	716.857	683.636	627.066	769.685	671.775	632.024	681.342	685.561	707.664	698.19	810.672	777.451	758.838	888.675	736.636	829.781	831.152	778.901
4.63889	713.361	762.871	855.953	760.228	751.264	731.341	832.17	802.525	664.215	656.631	735.061	670.478	624.824	617.201	715.124	677.172	621.966	770.656	667.275	626.307	674.313	690.157	711.583	695.766	797.302	783.24	757.771	880.961	738.487	822.216	824.723	772.753
4.64583	714.597	758.317	850.58	753.763	750.733	721.17	834.448	797.157	669.803	659.13	728.769	663.152	621.633	611.341	710.154	666.513	616.221	761.003	669.243	636.405	675.85	693.059	701.316	685.271	805.993	774.463	753.706	880.272	739.288	816.479	833.963	778.877
4.65278	719.258	756.729	840.702	754.201	750.158	720.395	818.306	795.248	657.502	652.888	727.203	663.741	619.868	611.109	701.688	678.277	618.119	756.37	663.291	621.636	669.501	674.213	702.221	689.755	799.448	766.912	748.678	869.685	729.969	819.108	820.586	766.496
4.65972	708.241	756.112	841.209	750.036	748.535	718.757	824.231	796.024	656.564	650.432	722.779	663.985	612.33	609.228	704.52	665.369	613.422	757.878	656.392	620.645	667.361	680.289	699.682	688.434	795.059	769.224	748.434	865.663	722.466	807.487	823.3	769.994
4.66667	709.76	748.779	844.978	747.687	738.997	719.849	814.979	792.654	652.752	649.994	720.581	660.782	610.612	599.385	696.849	668.5	607.325	750.919	654.146	621.251	667.203	673.71	686.387	690.339	789	760.386	739.428	859.256	726.561	809.403	811.359	761.161
4.67361	702.261	748.219	834.32	743.435	730.795	703.847	814.924	785.583	653.83	643.085	716.229	655.596	604.41	603.18	691.425	666.6	608.972	745.619	651.962	622.242	664	674.371	689.4	671.215	790.091	760.026	740.562	864.672	722.35	800.965	816.427	755.516
4.68056	702.652	742.43	833.673	743.737	733.522	705.398	808.539	780.216	647.567	640.557	711.852	647.94	608.619	603.709	694.342	660.584	605.445	742.861	651.1	621.093	656.953	664.66	693.82	679.505	783.943	754.008	737.537	861.181	704.767	795.464	810.332	757.123
4.6875	693.249	735.567	825.299	742.2	727.261	703.488	798.794	772.876	638.029	634.969	708.443	651.143	604.364	595.814	688.993	657.843	600.62	749.018	646.518	611.023	653.327	663.755	682.634	671.445	782.794	754.999	728.08	850.322	713.49	793.332	801.919	746.754
4.69444	697.802	730.623	824.566	736.268	722.377	695.099	802.463	767.597	642.74	634.093	707.553	642.266	597.819	588.155	687.141	650.34	599.709	740.046	643.458	610.564	652.02	654.117	680.879	668.381	776.819	751.638	732.763	848.512	703.593	795.981	802.977	747.623
4.70139	693.035	730.588	825.457	725.034	719.993	691.263	796.497	769.801	636.451	631.751	701.391	647.107	597.106	589.417	672.606	649.536	596.157	733.662	637.342	607.447	651.718	656.171	674.596	666.571	766.625	741.511	719.202	839.074	707.717	787.472	799.16	735.012
4.70833	685.767	723.78	809.428	722.693	718.14	687.672	788.47	766.447	628.968	622.156	698.259	635.989	596.89	581.964	677.746	646.401	592.213	734.107	640.272	598.541	641.648	654.332	675.729	656.76	774.08	741.209	717.622	838.974	701.26	780.726	793.228	739.486
4.71528	682.949	717.913	813.392	718.516	710.116	686.631	786.266	760.557	626.44	623.013	689.264	628.001	590.613	585.848	675.063	644.207	584.101	732.635	627.646	596.243	638.538	644.299	671.222	652.963	762.403	735.779	716.484	838.814	695.588	771.014	799.286	724.78
4.72222	678.933	718.685	809.225	710.783	709.743	684.818	776.896	753.189	624.124	618.447	691.719	636.699	587.375	574.901	674.656	640.565	584.98	720.635	623.664	599.56	635.506	642.761	665.013	645.708	754.783	732.083	712.601	825.136	695.82	769.824	788.936	729.067
4.72917	677.631	714.977	802.508	707.811	701.663	682.918	777.06	751.508	620.443	619.312	683.55	627.04	583.536	578.832	665.022	631.812	577.527	720.32	626.892	590.841	631.895	646.59	658.851	644.076	748.169	723.857	703.531	828.387	688.929	771.676	789.766	727.328
4.73611	668.371	707.161	797.033	709.147	699.724	674.069	769.214	744.341	613.614	614.5	687.356	623.779	577.583	569.699	664.89	632.513	582.25	714.027	617.104	585.498	624.914	640.011	653.936	639.139	742.811	721.917	704.048	820.156	690.531	760.197	777.797	720.668
4.74306	669.816	710.153	789.502	707.208	699.155	671.268	773.742	742.971	612.919	605.895	680.039	619.585	573.736	566.125	656.63	629.539	569.969	710.21	614.399	586.474	621.912	631.636	648.494	636.583	742.444	719.49	696.742	816.019	684.039	756.254	767.615	719.723
4.75	664.644	699.256	789.215	699.049	684.613	668.912	758.378	733.54	606.139	599.733	675.506	614.916	570.689	565.998	655.224	624.928	571.299	707.586	613.523	583.113	619.225	625.891	650.813	631.537	743.766	711.561	691.852	816.795	678.628	752.604	761.125	710.282
4.75694	656.163	697.526	780.223	701.319	680.37	663.396	757.745	736.547	602.362	593.441	667.011	603.324	575.483	555.602	648.795	616.422	572.758	704.824	608.179	580.599	619.639	621.222	641.372	634.29	739.729	703.042	688.543	804.959	678.94	754.528	764.231	707.695
4.76389	662.882	690.662	781.975	691.378	685.302	659.274	750.367	724.618	607.791	592.407	665.407	605.737	565.386	551.668	648.599	619.804	566.264	699.854	612.115	578.832	612.058	625.388	641.875	627.507	725.537	702.813	685.13	807.415	667.592	744.513	763.828	699.793
4.77083	661.541	686.392	770.425	686.252	677.301	658.053	745.389	723.699	601.523	591.474	663.784	597.075	557.398	557.817	641.633	613.61	561.267	690.601	602.729	575.762	608.107	616.324	639.382	619.211	731.126	702.496	682.099	799.572	666.269	747.228	748.731	696.139
4.77778	652.768	687.938	765.334	679.706	678.981	649.302	741.879	715.344	593.237	587.687	655.54	593.1	560.952	555.538	639.78	607.619	555.753	694.904	596.283	568.996	598.618	614.903	630.65	616.806	723.577	695.183	675.462	790.963	658.083	729.391	752.413	691.522
4.78472	651.663	692.068	770.441	678.828	671.297	647.84	741.024	712.429	593.93	582.501	659.92	602.218	553.754	542.894	633.068	601.701	554.618	686.81	597.075	564.431	605.062	611.742	628.452	614.862	717.723	691.11	678.321	791.873	657.207	732.424	746.732	696.147
4.79167	645.299	676.281	764.092	673.193	663.799	643.214	740.046	710.956	587.609	584.032	650.784	593.499	555.918	540.086	631.371	603.626	549.266	679.959	590.927	562.285	594.49	606.987	623.47	608.365	719.016	689.683	669.401	786.457	651.365	726.841	736.217	686.365
4.79861	634.327	677.014	760.96	671.871	659.762	639.81	730.94	701.089	581.777	571.837	647.595	587.667	549.629	540.508	630.302	597.211	551.229	682.889	589.175	561.925	591.229	604.186	622.145	606.542	715.094	684.354	668.984	772.064	646.901	725.264	735.415	678.234
4.80556	639.786	669.659	749.828	667.72	656.86	639.02	731.659	703.804	575.701	572.598	640.413	588.126	542.523	541.93	626.861	592.844	552.178	675.778	584.262	555.39	597.147	599.029	621.123	605.292	710.9	684.972	667.806	775.181	643.521	716.559	733.814	677.817
4.8125	633.021	662.635	751.645	663.784	656.435	628.361	727.893	702.324	576.197	568.289	644.886	577.195	542.074	538.937	617.672	590.753	548.182	674.097	586.065	556.108	592.614	598.928	615.982	599.92	707.822	686.135	662.956	777.192	643.831	714.345	736.743	674.763
4.81944	632.786	658.82	743.019	663.876	652.429	631.019	715.486	692.826	570.741	571.338	636.587	577.525	545.137	529.866	622.486	585.804	542.598	669.649	580.552	546.405	583.891	595.998	611.519	592.053	702.6	676.96	661.247	770.053	641.351	710.251	718.675	666.178
4.82639	631.893	664.11	744.657	656.789	646.734	628.778	714.654	691.443	570.598	568.174	627.916	573.302	537.414	527.539	617.35	580.305	543.079	663.076	575.955	542.835	588.026	588.37	608.315	593.046	695.045	673.681	647.725	760.73	632.232	706.632	726.953	669.774
4.83333	627.842	654.764	738.179	651.864	652.005	627.025	713.756	687.682	562.224	561.383	628.333	572.9	534.198	524.014	605.294	579.772	538.214	657.192	576.013	551.488	579.709	587.767	606.277	595.46	689.802	669.587	645.211	757.786	633.003	702.945	717.802	660.576
4.84028	623.945	651.167	734.731	652.185	646.669	617.204	708.953	681.809	564.482	557.277	626.82	567.895	535.962	520.753	606.002	583.719	532.42	658.783	565.818	538.707	578.333	582.919	602.995	587.048	688.348	664.737	643.481	757.419	624.083	703.352	713.477	659.896
4.84722	620.53	652.771	735.693	653.054	636.923	615.534	701.637	675.534	561.178	558.047	622.328	565.703	532.391	524.276	609.927	574.576	533.156	657.713	564.094	542.562	574.825	579.206	603.127	579.838	682.142	658.541	645.484	754.898	620.358	696.722	706.346	656.722
4.85417	619.828	635.78	732.33	647.049	638.661	614.017	705.011	671.926	554.429	550.261	621.825	565.796	523.084	512.78	600.323	567.696	534.364	648.406	562.271	536.515	570.386	578.436	593.487	582.764	683.969	666.944	634.825	749.429	620.887	695.608	707.268	655.228
4.86111	613.403	639.902	715.363	649.958	634.059	610.592	690.479	674.049	555.686	548.732	618.749	564.568	525.498	513.185	602.453	572.584	529.846	645.246	558.918	533.522	567.432	574.437	594.866	576.209	681.595	658.863	635.323	752.068	622.102	692.491	697.076	663.755
4.86806	614.931	641.031	721.774	641.993	635.141	607.159	691.995	666.815	555.246	545.09	614.916	558.363	519.129	513.517	594.302	563.516	532.372	653.284	559.182	524.894	570.602	571.665	590.482	569.61	680.95	649.29	625.373	746.337	613.897	694.625	705.987	642.359
4.875	604.637	635.866	716.245	635.108	630.76	602.735	699.29	662.971	548.061	543.676	610.621	550.276	516.288	512.869	602.051	559.641	527.651	643.35	562.568	532.129	561.81	569.452	591.911	564.186	673.212	653.851	631.32	738.365	610.152	693.117	701.661	641.677
4.88194	611.204	634.064	716.243	637.143	629.166	598.383	698.625	663.195	544.602	539.969	610.607	546.986	519.201	513.718	603.284	563.285	519.39	638.991	553.307	531.925	564.813	567.326	589.662	567.915	664.632	651.321	628.045	738.379	611.825	685.317	702.744	642.57
4.88889	609.665	627.086	711.994	637.526	617.613	598.971	685.171	663.014	547.573	532.622	607.659	550.305	515.972	504.596	591.171	564.807	527.193	641.105	550.431	523.759	556.566	566.134	585.404	566.139	668.342	646.403	626.447	736.612	612.306	678.497	689.469	644.265
4.89583	611.882	629.499	707.469	629.66	621.035	600.983	683.839	655.933	538.409	533.765	602.807	546.555	516.689	505.084	590.788	555.964	521.599	632.76	545.691	526.326	561.423	562.931	580.645	559.834	666.073	642.974	616.942	740.505	601.815	681.929	690.101	635.141
4.90278	598.442	625.718	709.076	628.16	622.659	593.527	686.745	655.625	543.553	533.311	603.482	539.517	513.307	505.013	591.748	551.497	514.7	633.216	547.561	520.527	556.251	556.151	574.721	559.957	662.391	641.002	619.283	730.766	604.529	670.679	697.591	633.375
4.90972	604.738	623.463	700.687	626.796	615.002	596.084	680.263	653.671	534.073	530.323	599.302	540.838	513.894	502.46	585.319	548.06	513.46	629.051	537.75	516.778	558.004	559.742	574.476	556.493	664.646	637.181	619.901	731.944	597.575	675.574	684.2	633.966
4.92361	599.544	622.389	700.942	623.345	611.453	588.504	680.613	650.64	535.075	524.646	599.058	542.988	505.681	498.221	583.054	555.307	516.677	630.419	537.933	520.538	558.527	561.703	577.535	558.423	659.274	642.26	610.892	730.639	600.949	666.719	688.6	631.06
4.93056	599.023	619.296	699.497	620.59	618.033	588.327	683.423	652.791	535.162	530.438	598.526	542.849	507.386	499.355	585.154	546.728	512.439	627.225	530.078	514.752	552.747	553.551	576.987	558.867	664.148	641.218	609.845	721.946	598.159	668.656	686.575	631.363
4.9375	599.065	614.385	700.328	622.745	614.959	591.861	678.491	646.446	529.577	520.24	593.657	537.965	506.516	490.017	580.412	550.602	520.99	628.993	535.093	514.235	545.076	551.482	573.077	555.849	661.199	640.629	607.935	724.431	592.367	671.627	681.67	628.164
4.94444	598.454	614.648	691.008	618.364	614.198	591.76	675.749	650.322	528.641	522.624	592.665	533.412	506.578	499.39	582.101	546.67	515.371	624.903	540.391	508.791	548.897	554.714	574.589	550.045	655.774	641.577	607.763	724.144	595.214	664.943	687.691	630.545
4.95139	603.549	615.706	692.571	620.504	612.688	587.968	667.429	646.791	524.276	519.809	592.049	532.32	496.001	488.652	579.544	543.607	517.253	625.661	530.352	506.019	546.132	550.664	566.109	552.488	652.149	634.71	604.702	723.928	587.987	662.262	671.365	625.578
4.95833	590.883	611.33	697.573	613.305	612.25	585.351	671.072	647.459	522.666	524.215	589.588	539.326	503.031	489.271	573.052	545.489	511.137	624.443	529.762	510.772	541.677	547.157	569.305	548.445	653.62	636.17	600.445	719.738	593.378	664.091	676.875	627.833
4.96528	596.341	605.584	690.893	613.521	608.839	589.741	674.822	649.439	527.506	521.558	588.042	521.08	498.662	488.84	576.072	538.866	512.061	616.874	532.878	510.212	542.57	548.53	565.735	549.488	655.659	637.477	602.203	718.977	586.203	666.552	675.443	622.702
4.97222	593.452	604.231	687.974	613.293	615.232	587.724	669.5	639.757	519.981	518.056	592.191	534.848	502.071	487.562	575.559	548.919	514.081	620.864	529.548	503.965	546.929	546.555	569.23	550.899	650.037	634.409	600.868	723.339	585.441	662.664	676.81	622.605
4.97917	593.591	605.467	693.158	611.718	604.975	587.788	665.056	648.489	523.91	518.284	588.142	523.958	499.468	487.95	574.39	544.918	514.159	619.22	525.918	511.677	547.884	546.235	571.825	546.289	649.885	634.124	606.167	723.938	583.578	662.162	677.242	620.288
4.98611	587.882	607.691	686.466	616.76	606.786	578.545	665.463	643.703	521.576	518.896	586.575	526.517	498.418	491.467	572.115	543.467	512.175	622.96	532.967	504.345	546.282	549.486	570.642	541.901	653.858	637.933	600.35	714.879	587.759	669.243	676.486	628.146
4.99306	597.363	606.829	688.649	611.368	610.865	582.981	665.981	641.782	522.739	524.779	586.015	528.886	496.649	488.18	571.309	543.835	515.927	615.261	531.3	507.182	545.679	544.931	568.018	546.476	651.948	637.756	598.641	719.081	583.551	660.955	678.669	620.476
5	591.237	609.431	685.387	610.562	606.885	579.027	663.306	643.525	518.486	522.693	590.455	529.732	495.211	486.388	570.996	540.619	515.12	614.486	529.617	507.066	547.583	547.815	565.696	547.177	651.561	637.937	601.657	718.078	582.739	658.256	666.748	623.783
5.00694	596.884	605.484	681.94	611.783	606.527	582.222	667.702	640.758	518.873	519.519	584.42	524.793	501.1	490.218	566.691	543.292	514.743	616.802	530.206	503.95	545.105	546.642	563.375	543.18	653.845	630.555	595.696	711.992	582.258	667.505	676.544	624.504
5.01389	590.711	603.749	687.083	608.308	604.157	578.882	669.069	637.267	519.809	522.811	586.043	524.669	500.072	487.575	575.763	542.393	515.727	611.764	532.09	508.446	543.855	544.031	563.913	546.153	654.763	636.449	602.261	709.627	581.492	661.041	672.684	620.411
5.02083	596.639	600.763	686.854	613.437	614.471	583.156	666.379	640.881	517.812	518.99	585.067	529.074	499.101	482.564	572.764	541.022	513.979	612.423	527.882	504.252	551.913	543.927	562.575	545.127	650.985	634.696	598.943	716.373	586.969	664.034	672.432	621.758
5.02778	596.85	606.274	686.665	607	607.969	581.274	668.987	638.23	521.344	518.384	584.168	527.867	502.56	492.315	568.389	542.214	517.786	613.685	529.215	503.246	547.165	550.649	567.463	548.753	651.49	633.24	600.859	715.18	585.198	666.341	671.961	622.634
5.03472	599.24	611.129	690.629	610.72	609.858	582.666	667.754	639.79	520.626	519.935	580.934	528.411	500.848	488.927	577.699	542.62	519.533	619.373	525.078	511.648	545.82	549.666	570.805	547.109	655.353	637.994	600.566	716.791	586.98	664.823	671.853	623.535
5.04167	600.055	599.575	689.717	614.672	609.458	588.083	665.995	639.781	521.525	520.541	583.558	526.445	506.573	487.56	579.196	543.808	519.907	612.46	530.388	507.326	544.975	546.512	566.249	544.789	651.867	642.51	600.58	710.957	587.349	664.56	677	627.129
5.04861	599.293	608.586	687.346	607.317	608.136	586.692	669.903	643.391	520.698	518.717	583.242	522.926	492.243	487.203	573.283	540.662	519.864	624.343	525.208	510.601	548.71	548.539	570.372	546.748	661.462	643.157	600.106	718.289	584.794	666.829	672.735	628.135
5.05556	599.287	608.486	689.466	612.024	616.207	590.359	673.466	648.931	521.114	520.868	586.074	527.113	500.906	485.535	580.95	546.896	517.183	624.443	526.457	503.002	553.084	550.613	569.637	556.438	658.269	644.094	599.56	722.367	586.711	672.001	677.857	625.549
5.0625	606.711	605.8	687.268	618.162	614.184	583.716	673.293	649.922	520.065	524.851	586.345	527.623	505.998	484.414	578.854	541.194	519.908	619.172	528.08	507.455	550.678	550.678	572.939	550.937	657.551	644.004	604.229	725.092	593.162	671.871	679.088	623.582
5.06944	603.996	604.967	692.215	620.357	616.898	588.744	674.103	650.31	522.939	525.982	596.228	536.859	505.768	486.239	579.962	547.499	519.605	623.165	532.404	511.662	558.076	550.434	568.841	549.672	661.85	648.378	609.3	726.744	588.346	672.676	679.385	633.42
5.07639	603.116	604.737	690.33	620.245	617.146	589.218	675.12	651.33	527.695	526.847	593.3	533.943	496.792	494.771	581.578	551.507	525.317	624.817	525.282	509.624	554.285	555.548	566.429	555.864	662.132	647.854	603.844	721.889	584.942	677.718	684.752	632.573
5.08333	603.938	611.315	698.13	616.81	623	591.207	680.657	650.128	524.172	532.775	587.065	534.817	502.905	491.841	588.69	547.284	526.197	625.32	531.684	512.567	556.042	560.024	577.067	553.739	656.867	645.563	607.187	725.733	595.708	675.784	681.867	628.25
5.09028	604.432	612.364	701.695	623.187	623.463	598.268	676.799	650.013	529.661	534.211	590.769	537.348	506.186	497.217	583.543	550.659	531.651	622.26	534.502	511.59	558.004	557.042	579.682	555.728	665.829	653.233	607.705	727.721	595.621	676.349	682.189	636.595
5.09722	612.893	611.976	700.361	623.917	627.855	595.99	680.858	659.178	531.467	534.838	595.094	535.42	508.659	496.739	585.63	552.675	529.314	626.742	535.77	514.744	559.259	565.209	582.216	561.841	665.079	655.229	606.397	730.631	597.161	680.222	688.092	634.61
5.10417	613.221	612.589	703.1	627.499	629.352	598.067	677.346	663.707	534.633	529.95	603.899	538.813	506.402	496.342	587.483	555.979	529.286	625.086	531.588	517.252	561.595	558.262	579.279	554.822	671.685	654.921	605.522	731.01	597.506	682.655	683.378	638.445
5.11111	608.266	619.383	697.411	622.041	631.809	602.534	686.004	661.3	533.139	534.432	604.057	538.583	508.113	496.625	592.643	555.774	535.242	624.828	538.684	518.631	567.628	564.252	585.587	561.915	672.489	657.751	608.639	729.43	597.77	688.2	684.709	643.723
5.11806	617.823	615.671	703.49	624.738	640.102	603.008	677.853	666.251	533.999	537.745	601.166	543.007	509.673	500.172	592.403	558.693	536.225	629.805	541.095	510.901	566.884	565.847	585.593	564.707	671.603	658.317	620.095	732.863	601.53	687.452	687.46	637.669
5.125	616.938	611.828	706.404	629.108	631.642	605.046	697.931	662.492	541.815	542.72	605.025	545.595	512.199	501.02	596.538	561.25	535.786	634.452	541.241	523.644	573.078	565.56	592.6	561.943	680.03	664.747	614.807	739.193	610.668	688.961	694.478	641.648
5.13194	616.308	617.272	712.006	629.668	639.427	607.389	694.091	663.626	542.864	539.244	604.364	550.218	517.03	499.01	599.847	558.846	537.769	641.519	541.255	521.877	574.256	566.22	591.853	565.754	685.661	662.52	611.848	746.294	606.15	691.583	697.992	648.746
5.13889	624.838	624.932	711.626	636.4	640.393	606.845	701.555	669.242	537.131	541.938	606.052	553.473	519.252	508.796	599.359	570.222	542.43	640.573	541.512	513.443	576.581	573.926	594.891	569.43	687.638	667.15	614.928	744.959	613.086	694.188	698.878	651.892
5.14583	624.671	625.98	713.956	633.172	651.557	610.698	693.669	676.617	542.771	548.202	610.149	550.645	524.135	508.518	608.735	566.149	542.824	639.898	545.123	524.546	577.33	578.309	593.145	573.692	692.513	668.735	620.82	745.928	614.935	698.193	702.647	655.611
5.15278	630.514	630.961	716.43	638.776	646.346	610.635	703.731	671.9	546.642	550.376	608.984	554.513	522.368	508.805	607.663	571.556	543.856	644.406	551.899	524.693	579.68	579.723	604.361	575.514	693.978	669.702	630.889	750.661	613.381	700.873	708.777	660.29
5.15972	629.65	633.33	718.256	640.858	645.168	618.812	710.274	681.757	541.971	559.297	614.456	558.781	520.384	512.093	609.7	575.582	548.751	651.629	549.727	524.161	581.648	578.763	602.896	573.32	688.897	674.414	625.158	759.646	615.034	712.162	708.804	662.137
5.16667	634.431	636.742	729.747	638.354	647.768	618.435	708.915	691.335	549.138	557.435	618.378	553.996	529.068	515.054	618.433	572.836	559.375	656.421	553.806	528.352	581.102	578.603	599.459	586.431	697.142	681.383	635.572	759.911	625.018	710.929	712.227	666.557
5.17361	636.861	639.281	728.161	644.636	654.562	618.809	711.534	697.828	551.895	560.015	619.455	559.225	529.718	514.607	616.534	576.304	556.562	650.096	559.507	531.99	585.124	581.648	604.352	585.988	699.204	680.117	636.046	765.226	617.265	719.386	715.311	674.787
5.18056	640.054	641.275	732.863	649.362	661.716	621.754	710.698	693.032	560.618	562.572	620.877	563.505	529.73	522.148	617.242	581.001	556.779	658.555	562.414	538.842	593.441	586.259	606.823	591.445	703.387	683.578	633.231	762.037	622.069	720.788	726.32	672.389
5.1875	26.198	640.126	736.469	654.577	24.487	25.529	24.94	699.293	560.173	566.996	13.543	13.338	13.477	15.643	15.451	588.894	19.764	658.354	564.353	537.29	18.067	19.405	20.236	592.436	709.722	686.121	15.511	13.553	13.879	16.16	16.734	670.937
5.19444	24.084	27.649	26.242	25.077	23.701	24.348	23.836	702.304	14.363	14.176	11.089	12.44	11.321	12.222	12.815	588.672	18.146	19.764	20.41	19.16	17.281	19.205	19.722	587.924	14.306	13.17	13.574	12.756	13.176	14.908	14.332	681.352
5.20139	23.341	24.491	24.808	22.509	21.647	23.457	21.627	712.408	12.382	12.21	10.788	11.449	10.713	11.492	11.829	593.752	17.744	19.636	20.125	19.076	18.056	15.988	17.96	599.345	13.718	14.221	13.359	13.388	13.085	13.847	13.719	688.653
5.20833	22.837	23.959	22.853	22.524	22.38	23.127	21.576	711.798	10.787	11.42	10.242	10.788	9.997	10.285	11.08	598.98	18.048	18.184	16.892	17.123	18.214	17.453	18.972	608.291	13.157	13.043	12.899	12.942	12.974	13.024	13.518	690.491
5.21528	22.216	22.551	23.989	22.825	21.799	21.64	23.844	714.591	10.63	11.161	9.68	10.296	10.887	10.17	10.113	602.473	17.773	17.811	17.927	18.387	16.779	17.719	18.135	612.919	12.655	12.397	13.151	12.751	12.008	13.244	14.037	698.62
5.22222	22.733	23.685	22.35	22.792	22.004	21.689	21.993	724.468	10.069	9.077	9.609	10.026	9.493	9.223	9.301	609.008	15.757	18.758	17.581	16.487	16.503	17.667	17.074	614.565	13.186	12.337	12.352	12.367	12.37	13.34	12.811	697.283
5.22917	21.423	22.227	21.93	20.567	21.527	22.588	22.837	723.99	9.853	9.81	9.021	8.774	9.795	9.452	10.228	613.269	17.528	16.957	16.68	16.795	17.611	17.447	16.244	614.62	13.095	12.836	12.305	12.838	13.214	12.957	13.691	707.851
5.23611	23.529	23.024	21.203	21.858	22.278	22.349	21.617	727.459	8.763	9.048	9.078	9.595	9.32	9.493	9.189	617.894	18.48	17.121	16.376	15.984	17.509	18.342	18.467	623.295	11.808	12.466	12.941	12.08	12.772	11.848	13.214	707.91
5.24306	21.729	21.165	22.174	22.417	22.236	23.026	22.954	735.501	9.452	10.269	9.524	9.165	9.236	9.652	9.16	620.964	17.207	18.193	17.441	17.942	18.071	18.66	18.343	628.558	12.951	13.224	12.569	12.44	12.64	13.544	11.717	714.563
5.25	21.927	22.337	22.538	21.819	22.088	21.57	21.993	738.839	8.561	9.164	8.976	10.312	9.465	9.165	9.002	616.806	16.114	18.286	17.036	16.705	17.004	18.028	18.383	628.907	12.368	12.109	13.428	12.391	12.572	13.158	12.161	719.98
5.25694	21.681	22.723	21.818	22.06	22.923	613.063	664.054	743.888	8.661	9.565	10.169	639.149	465.437	9.222	9.708	629.755	17.094	16.317	16.26	16.33	17.307	552	611.771	636.625	12.08	12.38	13.415	796.44	666.326	12.742	12.536	719.412
5.26389	645.077	20.663	22.429	22.804	716.223	609.641	642.949	750.56	9.19	9.409	934.492	649.448	466.494	496.682	621.465	635.831	583.777	17.159	16.341	17.239	630.592	541.906	599.079	642.582	12.464	13.812	752.704	780.33	658.396	727.132	732.695	727.534
5.27083	639.12	445.76	1175.95	686.571	712.384	610.568	641.717	760.804	546.362	763.369	904.257	667.543	475.031	502.506	628.677	637.022	591.401	972.018	703.843	576.195	625.101	547.158	593.979	654.957	703.986	1010.87	762.28	760.912	650.39	708.943	726.079	733.729
5.27778	637.634	435.634	1162.32	710.024	708.039	610.735	642.586	766.592	529.831	753.347	903.636	695.952	499.31	509.921	614.991	641.766	578.733	989.344	703.415	589.333	616.694	553.13	586.498	658.098	683.624	985.693	777.755	763.139	653.245	699.189	721.27	737.497
5.28472	647.79	407.328	1153.64	732.655	697.963	622.888	654.864	774.13	524.286	753.123	911.052	742.157	520.613	522.153	608.441	640.878	573.491	984.215	725.283	619.364	605.194	552.201	584.966	657.571	663.928	980.165	811.274	750.316	658.986	693.173	708.155	744.071
5.29167	661.556	400.52	1182.03	772.595	692.47	635.395	650.571	779.661	517.022	779.663	925.448	784.621	549.199	549.813	597.969	652.093	567.64	983.237	760.271	653.47	611.584	561.012	584.675	664.909	651.919	979.976	845.064	741.102	661.846	689.184	703.063	747.726
5.29861	678.171	402.53	1184.2	834.53	690.234	646.992	653.764	780.912	511.018	798.262	939.9	828.789	578.649	577.611	598.801	657.746	563.19	998.738	785.811	701.25	614.692	570.53	580.099	667.806	648.917	1004.09	886.838	729.272	659.911	692.212	701.994	750.118
5.30556	696.829	411.913	1190.46	906.901	682.132	658.599	657.333	791.081	519.951	823.627	955.442	884.409	602.77	596.524	594.324	661.055	570.246	1013.29	823.7	749.82	613.413	568.002	582.78	673.172	643.542	1011.97	940.101	728.597	665.185	691.01	692.429	752.04
5.3125	727.014	422.101	1212.64	997.07	680.26	667.466	650.388	791.226	513.553	848.598	957.898	939.007	646.144	627.04	589.418	660.907	565.632	1020.4	872.772	810.92	611.555	576.68	575.571	676.971	637.305	1025.08	984.889	729.852	667.578	691.407	690.809	764.162
5.31944	754.493	431.834	1215.79	1089.65	674.737	680.275	664.749	791.047	520.94	857.467	967.276	1008.1	682.153	662.55	593.736	663.311	565.129	1019.68	929.727	880.461	622.699	587.509	574.881	676.524	634.098	1022.05	1045.88	729.617	664.591	686.865	687.428	764.965
5.32639	775.906	449.115	1235.16	1182.64	678.793	690.91	666.949	798.308	518.877	863.063	959.794	1070.95	706.05	690.157	592.983	669.003	569.694	1025.31	977.25	955.571	621.551	594.852	575.778	682.63	635.568	1020.51	1105.85	729.982	663.484	689.899	683.716	769.098
5.33333	804.15	468.771	1226.53	1293.75	673.085	696.293	672.727	799.158	527.522	848.034	950.908	1137.14	736.041	716.483	583.551	672.59	576.953	1030.84	1038.99	1036.72	617.905	591.922	574.954	685.588	632.16	1005.38	1173.09	726.79	673.822	689.854	675.975	771.877
5.34028	827.63	479.43	1223.96	1428.21	674.588	710.016	672.824	800.551	529.53	843.397	951.956	1215.9	761.019	737.07	584.714	678.208	582.218	1032.94	1109.27	1132.24	615.157	601.87	567.941	685.91	631.779	981.76	1248.28	716.924	676.103	685.824	680.795	765.705
5.34722	837.958	494.057	1205.88	1538.83	677.131	720.347	683.611	806.024	538.523	844.523	949.018	1284.52	770.605	749.964	582.371	670.989	590.081	1038.11	1166.59	1213.48	617.59	603.617	571.905	692.353	638.61	975.148	1317.18	729.769	686.301	693.516	677.722	779.712
5.35417	851.577	505.414	1187.28	1664.31	676.243	718.353	681.603	801.991	540.257	845.748	959.339	1349.46	790.267	775.277	587.865	682.967	594.905	1040.3	1238.77	1300.46	628.109	599.882	568.983	689.004	636.885	961.907	1405.04	728.479	677.101	698.081	673.74	772.531
5.36111	861.861	523.023	1188.98	1783.76	679.408	726.536	687.554	810.52	550.578	851.163	956.132	1428.07	805.57	781.563	589.223	683.929	596.215	1042.67	1313.74	1382.94	625.183	608.827	576.874	689.883	641.795	966.174	1486.7	737.954	681.397	695.283	673.75	779.355
5.36806	871.83	520.872	1180.37	1883.01	674.103	735.355	687.541	806.751	556.748	860.087	960.841	1484.49	802.506	800.19	587	679.628	601.223	1036.06	1374.5	1481.3	625.851	608.441	578.935	690.793	634.58	969.435	1571.68	735.93	683.845	698.647	677.188	782.496
5.375	881.62	538.02	1184.45	1984.47	683.454	737.5	692.885	806.225	559.52	866.937	965.481	1539.53	816.666	804.375	590.558	682.812	610.768	1043.76	1446.63	1555.2	626.311	609.521	581.159	689.888	650.164	976.491	1652.83	740.684	692.252	700.201	681.391	782.47
5.38194	884.484	550.375	1171.98	2089.72	683.19	740.908	696.332	808.182	566.989	877.664	967.203	1579.05	819.795	816.025	594.138	684.83	611.635	1026.99	1513.57	1615.37	640.784	615.59	590.375	692.809	646.957	984.114	1726.73	747.584	689.913	709.816	679.043	778.588
5.38889	884.023	548.962	1178.28	2158.77	688.183	749.54	700.975	813.339	570.911	880.632	984.2	1617.91	818.617	818.711	599.258	684.16	620.824	1017.03	1572.25	1670.88	639.75	623.887	593.331	692.048	651.231	999.211	1798.01	746.797	693.711	707.604	686.822	782.694
5.39583	893.929	555.879	1189.92	2229.1	691.609	748.758	698.334	807.155	570.877	891.977	983.756	1635.65	819.904	828.354	594.595	683.065	632.759	1002.93	1626.97	1735.23	642.088	619.509	591.407	695.401	655.486	995.074	1862.68	759.89	696.695	709.677	694.816	782.562
5.40278	891.902	560.27	1193.7	2284.16	697.674	759.573	710.733	803.034	586.078	890.89	995.202	1657.51	821.529	819.065	607.896	682.346	632.937	1006.49	1667.21	1757.52	646.293	623.704	591.983	693.792	660.408	1000.72	1907.06	764.599	709.007	723.598	697.314	784.879
5.40972	903.67	567.891	1198.85	2316.67	705.642	755.587	709.513	808.985	591.767	901.431	994.814	1679.57	817.009	824.841	607.684	689.385	636.74	1017.19	1696.62	1796.81	652.522	625.61	598.349	703.151	668.51	1011.84	1944.7	767.622	712.001	717.326	701.835	784.085
5.41667	897.047	569.808	1221.21	2361.15	706.667	760.456	713.079	814.06	593.361	904.434	1000.22	1695.84	809.592	824.073	611.188	682.562	650.009	1014.57	1733.43	1824.53	653.941	631.702	606.166	699.012	669.262	1025.32	1975.37	772.811	713.094	728.331	695.894	777.851
5.42361	905.166	572.307	1225.55	2390.37	706.187	768.363	725.753	812.609	603.64	914.537	1007.91	1702.78	814.613	818.834	615.291	684.603	652.436	1024.07	1755.3	1829.86	654.885	635.618	605.878	696.44	672.374	1034.7	2011.98	785.054	722.732	730.474	708.622	793.311
5.43056	902.988	577.559	1231.69	2410.91	707.733	766.732	718.755	806.567	613.146	921.107	1010.8	1706.29	803.518	819.625	618.94	685.922	659.374	1034.42	1770.45	1857.37	668.998	641.613	615.624	700.213	676.104	1042.79	2041.98	789.523	729.341	731.901	712.963	789.582
5.4375	912.094	581.416	1243.48	2418.84	711.94	778.351	722.208	811.741	615.75	934.708	1025.94	1729.24	804.737	821.409	633.215	693.49	666.753	1032.73	1780.79	1860.45	665.829	642.435	614.558	703.004	685.195	1050.87	2063.03	795.365	731.3	733.801	720.833	786.673
5.44444	919.84	591.157	1251.34	2441.78	716.568	781.157	718.827	809.347	623.607	923.422	1030.93	1738.32	804.908	815.7	630.114	687.595	669.609	1048.21	1797.13	1871.33	676.273	644.665	619.037	699.744	689.281	1048.24	2068.91	798.538	738.995	734.909	721.698	789.236
5.45139	915.181	589.488	1266.45	2454.7	717.306	783.277	726.878	809.509	630.171	938.013	1031.1	1744.21	792.612	812.166	635.725	682.363	672.942	1056.42	1808.32	1888.21	677.143	643.276	623.544	699.397	694.079	1059.63	2087.29	807.936	741.751	737.015	732.921	791.407
5.45833	917.364	603.629	1267.98	2472.33	729.733	784.833	726.318	816.637	633.805	939.655	1031.57	1762.48	785.332	811.107	637.01	692.83	687.879	1063.09	1821.05	1893.36	679.604	644.381	627.391	698.618	702.008	1065.32	2103.76	806.406	752.395	746.078	730.611	784.132
5.46528	928.41	604.056	1280.12	2476.49	721.786	795.548	732.69	812.891	647.445	947.619	1049.63	1774.45	780.855	804.904	647.44	687.557	684.55	1065.99	1841.76	1901.37	680.576	653.676	630.92	703.492	695.372	1072.27	2121.92	819.889	754.556	747.102	744.078	791.111
5.47222	926.19	604.746	1289.18	2490.89	728.555	795.214	734.817	818.156	651.999	940.464	1048.91	1793.92	782.952	807.053	649.968	691.627	690.808	1073.7	1847.01	1925.66	688.794	657.985	635.371	702.269	700.806	1073.94	2144.01	821.085	755.889	749.052	741.801	792.895
5.47917	928.433	610.124	1299.68	2508.13	734.493	802.51	738.055	821.807	659.237	949.388	1051.64	1810.18	775.954	792.979	651.37	694.045	699.812	1079.42	1861.03	1944.96	690.479	656.516	641.717	703.136	703.93	1080.79	2174.66	827.217	765.038	754.169	755.222	786.982
5.48611	925.133	611.076	1315.24	2526.7	736.083	809.868	743.753	805.863	670.318	946.307	1058.39	1825.66	770.796	796.068	657.406	691.606	695.475	1090.65	1889.61	1933.72	691.274	661.449	641.796	701.089	708.727	1083.63	2189.38	832.814	774.315	753.038	757.903	787.783
5.49306	936.547	619.804	1329.33	2542.62	737.489	809.043	743.332	808.707	668.027	955.947	1065.71	1849.56	762.557	789.978	655.244	689.965	704.957	1090.6	1906.31	1956.26	692.141	660.832	650.701	705.699	713.865	1097.03	2206.54	844.624	774.189	762.115	764.249	784.955
5.5	935.563	617.154	1331.31	2558.84	740.048	816.992	751.604	811.912	675.874	955.622	1074.94	1866.68	762.091	798.512	673.639	693.376	708.407	1098.27	1921.41	1983.95	697.366	670.353	655.724	706.838	715.289	1101.02	2237.79	841.181	784.863	759.662	761.895	782.87
5.50694	943.082	633.273	1342.99	2569.38	748.756	824.523	751.661	810.455	688.311	965.307	1075.81	1876.72	753.042	799.379	666.45	686.564	711.493	1110.81	1933.86	1985.7	702.02	673.222	655.332	702.517	714.491	1108.1	2246.31	849.359	786.183	769.213	774.855	776.08
5.51389	949.204	630.39	1348.28	2573.28	747.982	823.547	756.794	815.651	698.388	964.758	1081.58	1893.86	752.624	788.915	669.225	693.102	718.911	1122.53	1953.86	1998.31	701.842	678.986	655.155	707.703	716.186	1119.21	2278.79	854.477	794.939	771.958	780.628	785.136
5.52083	949.505	628.448	1352.74	2592.34	753.347	828.763	760.443	812.601	704.438	973.239	1090.29	1901.5	751.165	792.605	679.906	692.683	721.932	1125.85	1971.33	2012.87	702.485	683.054	665.521	702.784	722.264	1120.83	2307.28	865.75	796.346	778.327	780.766	786.016
5.52778	950.951	632.099	1368.67	2604.85	756.413	835.056	762.963	816.292	708.424	980.996	1093.41	1922.53	744.049	787.405	677.53	693.115	732.378	1121.48	1993.8	2020.37	706.028	696.022	664.423	698.69	722.111	1130.17	2328.86	873.23	801.496	776.014	788.323	787.738
5.53472	948.67	639.086	1373.87	2606.04	749.77	845.151	764.829	811.074	711.468	979.562	1091.13	1931.48	743.571	791.411	681.851	693.182	728.039	1142.42	2009.11	2033.15	713.504	693.662	672.876	701.436	725.309	1147.95	2352.36	876.767	809.936	784.3	798.319	777.009
5.54167	955.786	637.614	1388.6	2617.93	763.48	840.18	772.529	810.433	722.952	983.05	1105.64	1949.47	743.679	786.854	686.694	691.374	739.275	1156.02	2027.39	2030.91	718.161	697.225	673.354	704.197	728.899	1149.97	2360.59	886.161	818.377	794.24	803.785	779.57
5.54861	961.612	645.223	1402.94	2618.05	759.275	846.977	782.572	810.69	724.583	986.483	1117.06	1936.88	738.117	789.459	688.994	689.119	738.189	1159.56	2030.38	2045.28	717.494	704.828	678.561	697.684	731.003	1166.01	2370.72	895.083	821.763	787.434	802.843	779.887
5.55556	965.154	645.487	1421.35	2617.4	767.341	853.884	784.023	809.952	730.904	991.324	1135.89	1955.74	737.135	787.557	688.188	685.515	751.351	1177.17	2041.27	2060.83	716.161	708.903	679.507	699.802	737.394	1183.72	2379.62	898.457	820.127	800.974	811.436	774.636
5.5625	962.181	651.777	1427.99	2616.22	776.466	850.661	788.569	803.898	732.949	1002.9	1137.19	1960.63	734.63	801.467	692.293	684.138	750.321	1188.2	2066.21	2051.7	716.048	717.949	679.47	693.787	741.898	1190.52	2390.15	903.245	823.259	808.557	812.062	781.813
5.56944	961.917	654.49	1442.52	2615.76	770.931	858.84	789.769	802.508	741.19	1005.52	1140.95	1962.44	724.53	799.19	703.403	688	757.18	1202.88	2078.41	2047.52	721.926	721.328	678.928	686.575	738.06	1200.29	2401.34	912.161	830.293	816.786	822.382	779.633
5.57639	965.416	655.748	1460.13	2614.32	779.392	862.541	800.233	802.243	746.237	1011.19	1155.62	1974.88	725.617	806.331	699.344	677.138	764.482	1212.05	2081.25	2060.35	731.751	724.823	681.699	694.774	754.064	1223.47	2407.59	917.39	833.089	825.521	821.068	775.302
5.58333	972.919	661.122	1472.27	2598.07	775.852	865.983	806.713	796.196	747.268	1015.77	1157.04	1970.01	729.272	811.681	704.674	683.681	768.945	1231.15	2090.54	2051.33	725.843	731.564	690.695	692.858	753.041	1232.58	2405.67	922.549	840.148	836.302	832.019	778.316
5.59028	976.758	661.448	1493.77	2609.66	785.17	869.464	809.181	803.547	758.486	1027.81	1180.42	1969.51	724.135	810.296	709.756	680.979	774.008	1243.89	2099.13	2064.19	731.804	734.036	694.862	688.972	759.263	1242.53	2402.99	928.686	836.858	842.16	828.682	775.023
5.59722	974.703	657.076	1501.16	2603.3	785.883	877.801	818.298	798.299	756.677	1016.91	1179.96	1978.7	718.131	809.676	713.279	681.112	778.58	1247.33	2093.47	2057.96	736.885	743.809	697.23	693.944	754.827	1245.91	2411.9	937.443	842.273	843.877	835.257	781.375
5.60417	981.346	668.206	1522.92	2603.53	785.487	872.213	830.683	790.41	763.3	1031.18	1192.12	1975.69	718.107	815.983	713.674	681.121	783.975	1262.81	2103.01	2053.12	738.037	747.745	694.539	687.201	756.779	1257.38	2410.59	947.167	846.083	858.051	843.225	770.627
5.61111	979.586	666.346	1525.75	2597.07	787.391	889.135	831.444	791.399	761.885	1036.45	1191.25	1976.21	711.978	822.024	713.391	680.215	781.213	1271.69	2100.08	2053.97	733.395	767.826	701.536	681.611	766.28	1264.81	2405.9	948.503	848.819	866.41	840.826	767.493
5.61806	984.239	668.337	1535.03	2588.23	789.707	884.653	836.994	787.186	773.408	1045.42	1213.57	1963.94	709.716	830.316	720.335	676.89	790.977	1291.31	2111.98	2045.41	734.49	774.721	697.807	686.924	773.781	1286.77	2413.66	956.519	851.291	873.82	844.89	770.29
5.625	987.262	669.592	1546.41	2571.23	789.682	895.941	850.769	788.241	778.083	1057.78	1214.86	1982	708.281	831.219	720.39	677.477	786.52	1304.78	2104.99	2055.16	739.817	784.108	698.715	676.487	772.295	1288.09	2414.69	963.698	850.164	878.909	849.361	770.014
5.63194	989.398	672.177	1555.1	2569.86	797.179	897.483	858.973	785.671	778.095	1052.8	1230.84	1967.15	711.985	839.114	721.53	672.102	797.194	1313.07	2106.82	2038.15	735.338	784.438	703.424	682.243	776.142	1314.01	2405.22	963.53	845.198	893.861	851.508	765.525
5.63889	987.199	677.767	1569.34	2557.69	790.37	906.661	873.538	781.309	783.53	1061.12	1235.5	1975.83	703.803	843.741	725.153	670.927	800.745	1311.25	2111.65	2033.24	745.224	796.956	708.312	678.578	781.836	1323.34	2399.03	968.414	854.394	902.352	855.108	753.285
5.64583	992.721	676.219	1574.2	2549.17	795.319	910.313	873.341	784.604	784.51	1067.96	1247.21	1974.1	703.697	855.493	722.355	670.281	793.64	1321.08	2114.4	2038.76	737.499	804.28	702.778	680.82	781.896	1322.8	2411.28	972.106	845.594	915.795	859.336	763.838
5.65278	985.98	668.342	1591.11	2540.49	798.345	915.479	884.49	780.973	786.952	1073.71	1248.68	1974.88	697.402	858.429	717.117	675.389	805.507	1331.26	2119.37	2030.78	741.012	810.561	712.161	668.859	792.511	1339.65	2392.08	978.985	845.752	922.859	857.751	750.747
5.65972	997.53	681.407	1595.44	2520.27	796.756	929.327	896.249	776.461	789.311	1068.3	1261.15	1968.66	695.981	875.331	727.17	675.27	815.673	1341.96	2112.62	2018.62	742.904	813.089	706.683	673.55	789.34	1346.47	2389.03	987.503	852.665	922.659	855.057	765.541
5.66667	985.825	675.586	1612.21	2515.7	800.143	928.758	898.988	778.296	785.761	1083.45	1268.6	1958.62	686.284	874.059	726.654	663.871	811.963	1344.94	2111.69	2013.05	739.974	825.456	709.873	670.756	794.453	1362.89	2372.93	984.998	850.473	942.402	866.139	753.806
5.67361	991.143	674.441	1605.53	2503.48	803.407	936.246	911.989	764.921	782.168	1082.67	1271.17	1963.8	682.438	875.986	725.974	666.284	813.046	1353.95	2107.82	2025.79	740.663	834.491	709.267	664.554	790.586	1364.54	2364.11	992.034	851.8	948.92	860.275	753.641
5.68056	987.91	675.117	1614.41	2497.44	808.843	948.794	918.48	768.681	783.162	1086.55	1283.37	1967.34	678.1	892.054	734.275	662.271	820.503	1363.23	2102.98	2005.34	733.134	842.059	704.244	671.407	792.756	1367.89	2366.85	984.818	849.696	957.195	865.832	749.307
5.6875	995.218	676.104	1627.57	2489.59	801.632	956.442	922.854	768.225	784.432	1087.97	1284.35	1965.91	676.5	890.734	729.542	664.249	815.924	1379.07	2107.2	2003.93	733.699	860.924	709.862	657.982	801.885	1378.29	2357.43	993.509	847.445	970.242	867.588	748.165
5.69444	985.987	673.627	1628.83	2457.59	804.892	959.863	949.522	761.432	778.091	1090.59	1292.53	1947.51	672.378	901.558	728.922	659.049	821.843	1381.03	2101.57	1991.96	742.279	869.967	704.989	659.476	803.789	1385.77	2352.19	990.623	845.302	972.675	865.371	745.475
5.70139	995.377	675.783	1632.42	2436.56	795.731	965.468	949.666	764.593	778.703	1094.48	1297.02	1953.53	669.616	911.898	727.941	656.021	813.908	1384.82	2100.21	1962.47	735.178	873.248	706.341	662.823	805.719	1397.19	2333.96	990.965	844.467	991.567	865.119	745.049
5.70833	986.441	665.07	1637.98	2412.72	806.255	972.275	963.822	757.889	778.637	1101.9	1300.85	1932.41	670.023	921.084	723.305	656.474	819.945	1380.43	2083.91	1969.68	738.122	878.814	715.293	661.876	809.734	1404.29	2318.64	998.147	835.695	1004.39	859.554	736.256
5.71528	990.899	674.226	1639.9	2398.24	800.399	982.878	972.183	749.724	774.21	1100.33	1302.01	1931.26	665.492	926.562	727.4	652.547	831.335	1385.02	2082.36	1953.37	736.72	894.413	707.045	653.587	807.643	1404.02	2309.45	1002.24	833.789	1007.5	856.846	742.538
5.72222	981.438	671.565	1641.94	2385.54	803.929	996.682	976.31	755.547	769.587	1100.23	1294.57	1925.47	659.456	941.737	723.19	650.754	822.745	1392.51	2073.98	1946.93	734.891	901.5	703.397	650.467	810.67	1414.37	2300.34	992.243	837.668	1016.49	864.506	746.244
5.72917	982.14	667.212	1647.18	2358.07	798.373	999.741	981.386	751.716	763.925	1105.95	1300.58	1911.38	657.546	951.265	723.231	654.865	830.364	1393.82	2059.74	1936.56	734.129	900.684	706.701	646.807	806.182	1418.5	2293.32	1001.87	836.714	1034.62	868.088	738.574
5.73611	984.318	661.96	1641.49	2340.84	799.644	1000.39	1005.8	747.121	771.777	1097.02	1304.33	1894.31	663.172	962.418	727.393	652.041	819.263	1392	2042.33	1913.68	727.017	921.591	702.048	651.88	809.972	1413.88	2274.33	991.337	830.73	1053.34	856.137	736.664
5.74306	978.234	659.05	1649.94	2318.18	797.989	1017.84	1009.83	744.98	763.701	1099.46	1303.81	1882.23	656.253	966.105	723.128	644.121	824.732	1393.63	2040.08	1894.49	729.166	931.427	705.019	649.499	809.861	1420.5	2249.58	991.224	826.697	1053.14	859.018	725.719
5.75	973.316	656.459	1644.57	2285.94	795.513	1022.7	1015.92	737.492	753.993	1106.3	1306.46	1867.32	655.223	982.271	713.572	644.085	830.608	1397.27	2032.36	1883.58	723.851	942.37	703.591	643.267	813.43	1421.44	2245.58	1001.21	818.507	1068.68	870.279	728.011
5.75694	979.557	653.709	1650.71	2267.39	797.407	1031.8	1027.86	739.927	751.824	1103.88	1292.83	1849.87	642.456	990.423	723.412	643.604	819.017	1392.87	2009.12	1857.67	723.478	949.227	705.967	637.96	802.953	1430.15	2220.48	995.332	820.847	1085.7	855.012	729.166
5.76389	973.522	651.145	1641.47	2262.47	795.191	1041.98	1032.44	741.249	752.359	1106.24	1294.57	1839.88	641.895	992.905	714.061	637.255	819.163	1393.78	2001.09	1856.52	721.483	956.685	697.408	641.254	809.572	1431.87	2210.34	994.492	815.266	1083.56	854.221	729.956
5.77083	971.233	651.604	1636.43	2217.3	786.616	1043.98	1049.17	742.262	743.938	1106.39	1298.92	1813.29	639.162	1006.31	716.169	638.23	821.758	1395.22	1978.76	1835.76	718.748	968.889	693.308	639.764	801.339	1435.39	2192.69	981.759	811.108	1094.83	855.214	719.964
5.77778	963.068	644.478	1637.03	2194.13	790.035	1056.97	1057.23	730.796	749.339	1103.49	1297.21	1793.39	637.153	1016.49	708.956	632.498	816.839	1399	1956.41	1812.55	720.975	968.662	696.396	634.674	801.732	1429.15	2164.39	989.056	804.999	1121.27	849.414	720.155
5.78472	962.777	638.63	1627.42	2166.36	786.651	1064.45	1062.82	735.409	735.615	1098.91	1292.14	1777.24	632.042	1034.4	709.007	631.683	825.384	1390.98	1946.32	1795.2	712.589	982.163	691.726	631.412	804.142	1427.3	2134.47	986.773	800.478	1122	848.697	715.05
5.79167	962.187	646.268	1624.66	2130.02	783.296	1073.05	1068.67	728.248	730.149	1098.64	1293.43	1764.61	626.1	1040.76	704.187	631.674	815.925	1382.79	1924.7	1779.99	710.233	991.625	695.207	628.788	803.729	1438.66	2114.53	979.186	800.161	1126.61	844.303	718.868
5.79861	948.301	638.253	1618.98	2109.76	780.174	1079.88	1084.99	725.585	718.833	1096.33	1279.44	1740.13	626.532	1042.11	701.811	629.233	814.988	1377.39	1901.77	1759.74	714.37	999.655	690.222	633.323	797.254	1422.93	2092.43	978.052	791.583	1140.35	836.15	714.79
5.80556	953.489	627.668	1621.5	2088.38	781.421	1081.54	1095.07	727.725	720.066	1088.89	1282.99	1714.88	619.631	1057.28	703.911	628.882	809.946	1363.89	1886.96	1739.74	707.576	1002.61	686.256	626.284	793.536	1429.54	2066.33	975.127	787.902	1138.8	831.571	711.305
5.8125	946.795	630.565	1606.38	2059.15	776.146	1104.16	1102.45	724.453	712.606	1088.91	1278.84	1699.63	617.029	1064.91	703.749	624.756	809.826	1370.7	1859.74	1721.66	698.196	1009.97	689.949	621.276	799.983	1427.39	2040.67	967.508	781.024	1163.46	832.327	701.75
5.81944	939.263	622.156	1595.51	2025.54	772.861	1102.15	1113.03	722.549	706.919	1090.2	1277.56	1671.02	621.803	1079.9	695.143	621.812	800.841	1358.14	1839.51	1699.87	701.693	1019.16	679.904	623.157	789.38	1429.45	2023.49	967.091	772.527	1160.58	833.16	704.412
5.82639	941.602	618.155	1595.03	2006.62	772.897	1115.58	1116.29	720.491	702.594	1078.02	1267.88	1654.34	613.058	1088.51	692.027	625.822	804.036	1352.71	1809.28	1672.45	698.403	1025.86	677.052	628.551	785.844	1422.22	1990.69	960.884	766.894	1179.6	832.189	696.26
5.83333	939.763	615.165	1585.14	1977.81	764.745	1126.73	1114.98	717.701	700.011	1074.81	1262.35	1624.03	612.487	1093.41	695.996	621.395	801.332	1343.3	1795.19	1658.89	696.615	1035.11	681.105	623.186	785.811	1417.29	1965.43	957.124	764.18	1176.68	822.003	700.529
5.84028	928.528	610.894	1563.21	1947.35	761.102	1125.71	1137.15	714.961	690.755	1074.83	1254.16	1604.58	605.077	1098.19	683.426	614.701	804.279	1337.54	1760.46	1634.06	693.158	1039.98	669.961	617.434	776.5	1409.24	1928.7	944.81	753.915	1194.71	823.495	703.962
5.84722	927.472	605.206	1565.39	1921.91	761.628	1140.22	1141.02	711.934	677.666	1065.57	1248.83	1586.9	608.2	1108.55	686.052	620.327	793.162	1326.09	1745.47	1596.85	682.051	1044.37	669.336	614.873	773.599	1401.82	1912.28	948.002	762.63	1190.67	811.261	700.737
5.85417	917.692	601.054	1552.03	1894.44	758.36	1152.79	1144.09	715.377	672.973	1060.41	1241.24	1561.63	599.661	1122.02	679.771	614.787	787.997	1305.45	1711.41	1590.99	685.819	1058.61	667.664	612.809	774.772	1388.14	1888.95	938.663	753.963	1202.01	812.89	694.251
5.86111	912.827	595.337	1535.87	1865.51	750.036	1148.6	1156.52	708.916	666.044	1062.3	1227.62	1530.59	597.722	1129.8	683.475	610.363	777.726	1290.45	1688.08	1563.71	686.464	1063.43	666.916	614.463	760.646	1388.56	1866.39	927.841	745.547	1211.13	814.762	694.524
5.86806	919.638	598.397	1523.11	1838.26	744.013	1155.47	1150.48	709.996	668.046	1056.98	1218.86	1512.05	605.866	1131.27	675.621	610.973	779.684	1297.03	1666.44	1544.88	673.617	1068.49	666.911	602.713	765.994	1389.28	1832.74	926.809	738.73	1210	804.974	691.356
5.875	915.698	589.338	1517.14	1811.26	739.514	1166.79	1163.78	708.85	658.034	1051.59	1209.15	1493.87	595.232	1143.51	676.102	610.627	773.628	1277.26	1646.38	1512.66	672.029	1071.64	661.356	608.727	759.1	1371.12	1798.84	921.544	728.588	1220	798.114	684.459
5.88194	908.136	585.561	1504.72	1784.44	742.488	1175.43	1168.92	700.096	652.674	1038.87	1207	1460.7	592.569	1152.25	665.205	606.004	768.609	1260.01	1606.5	1502.65	671.392	1071	657.403	606.876	753.546	1374.63	1774.26	918.9	734.593	1224.2	791.936	693.596
5.88889	906.319	583.218	1489.47	1750.12	741.821	1174.27	1175.48	697.357	649.078	1039.58	1194.88	1445.41	591.634	1150.67	664.177	608.953	766.208	1246.98	1592.93	1472.71	666.288	1073.76	653.375	601.81	746.364	1348.75	1756.33	906.185	727.243	1232.51	799.073	684.744
5.89583	891.646	581.715	1469.66	1738.57	733.36	1184.74	1177.34	700.318	642.613	1033.11	1187.7	1421.81	582.643	1158.48	664.405	607.018	760.663	1234.44	1564.32	1448.52	668.538	1087.69	652.066	599.923	744.104	1353.09	1719.39	906.144	716.065	1236.59	793.478	687.019
5.90278	893.061	569.76	1462.56	1696.69	735.459	1183.65	1179.3	697.199	629.996	1025.49	1179.58	1398.22	592.047	1164.84	661.57	603.091	751.457	1225.05	1534.58	1430.84	660.727	1086.79	651.762	595.921	736.381	1334.92	1680.98	897.123	705.81	1239.33	782.386	680.7
5.90972	887.069	570.858	1444.58	1671.44	723.731	1207.23	1176.9	689.811	624.986	1013.21	1169.86	1373.46	585.974	1181.04	661.264	604.137	753.322	1217.06	1517.68	1397.99	656.32	1093.13	649.205	599.624	735.951	1331.52	1666.32	884.101	707.64	1237.8	786.474	683.301
5.91667	888.976	559.477	1431.4	1641.03	723.225	1199.55	1179.61	700.414	620.853	1015.7	1150.8	1350.03	585.728	1184.76	651.788	604.34	748.512	1189.94	1487.02	1379.14	654.246	1091.03	641.567	601.212	726.581	1310.61	1650.3	875.545	705.805	1248.08	778.904	684.796
5.92361	887.643	559.516	1405.8	1616.48	717.513	1208.58	1189.93	699.845	614.465	1009.62	1143.52	1330.09	577.133	1193.09	650.233	602.943	743.218	1174.76	1464.53	1354.58	649.997	1103.7	640.903	593.516	724.292	1303.43	1605.52	876.219	694.315	1249.81	777.439	684.759
5.93056	882.685	560.214	1394.02	1593.96	709.174	1215.11	1186.49	693.414	615.936	995.647	1128.73	1307.85	581.032	1193.93	641.988	597.026	745.363	1171.55	1434.72	1341.01	648.774	1100.03	638.347	593.423	715.179	1291.48	1579.34	868.004	696.957	1249.88	767.956	676.763
5.9375	871.435	555.043	1374.15	1565.11	708.971	1210.09	1195.52	693.337	603.922	992.89	1120.12	1272.43	581.64	1201.3	640.122	598.526	730.561	1146.47	1408.34	1313.68	640.789	1109.09	633.018	592.256	721.915	1272.43	1559.64	858.936	691.098	1251.54	756.725	674.349
5.94444	872.371	548.675	1360.07	1537.92	706.323	1217.3	1194.32	688.378	598.345	991.253	1112.3	1261.38	577.868	1209.96	644.129	599.676	726.176	1133.29	1381.83	1301.89	635.528	1105.62	633.744	593.069	709.56	1264.47	1525.71	856.921	683.768	1242.87	764	679.299
5.95139	869.709	548.568	1344.72	1518.69	702.712	1217	1199.01	693.721	593.941	985.779	1098.5	1230.34	576.516	1212.85	638.701	592.555	726.321	1117.53	1360.87	1272.92	635.874	1106.26	632.397	596.559	708.15	1260.28	1506.65	841.088	676.256	1242.77	761.245	675.374
5.95833	876.748	542.738	1328.86	1501.65	694.35	1220.18	1194.36	687.995	590.09	967.823	1081.79	1217.84	574.946	1212.28	637.425	598.742	713.939	1109.85	1336.16	1254.01	639.644	1115.87	628.117	590.066	701.3	1243.81	1479.24	837.838	679.994	1246.07	748.18	676.899
5.96528	861.271	540.02	1306.32	1474.3	693.346	1223.33	1191.7	694.467	582.797	961.387	1075.17	1195.19	575.94	1221.24	633.781	595.091	711.607	1092.48	1310.99	1226.73	632.513	1105.53	626.073	589.994	695.099	1228.77	1451.72	828.79	677.141	1241.11	737.356	674.921
5.97222	855.873	537.021	1292.56	1444.87	685.245	1228.75	1191.36	696.084	580.231	953.744	1064.51	1171.93	578.68	1222.32	631.489	599.833	706.394	1069.55	1284.03	1216.48	623.995	1110.02	624.033	591.173	694.674	1218.73	1429.21	818.422	672.032	1245.14	750.426	673.068
5.97917	859.929	533.45	1277.15	1427.17	678.276	1223.18	1188.99	691.333	572.038	946.492	1049.77	1153.27	579.177	1231.91	623.7	592.238	703.161	1058.76	1269.56	1188.43	617.268	1110.32	623.696	594.18	678.235	1199.18	1400.43	816.265	667.726	1239.46	744.889	670.219
5.98611	851.952	527.954	1264.96	1391.73	680.403	1233.05	1186.53	687.389	564.193	941.965	1038.1	1133.9	579.038	1228.28	619.481	591.432	699.88	1048.36	1241.51	1171.68	621.057	1110.45	622.668	590.965	678.683	1186.11	1385.62	809.756	661.32	1243.87	737.426	671.457
5.99306	860.485	537.43	1238.02	1365.4	677.178	1219.13	1191.7	689.613	568.38	930.769	1029.68	1108.95	577.279	1230.92	621.402	592.906	690.078	1031.09	1213.53	1152.28	619.007	1110.01	613.531	588.415	678.453	1175.81	1346.62	800.525	658.63	1242.38	740.294	672.3
6	850.274	527.427	1225.66	1347.97	675.009	1235.12	1191.22	688.651	563.507	924.601	1021.68	1089.83	574.894	1232.88	614.418	593.463	688.11	1016.17	1193.21	1133.1	620.138	1111.43	611.124	592.691	675.022	1153.02	1330.05	794.898	656.372	1225.68	733.011	666.863
6.00694	847.78	522.645	1205.3	1328.36	667.227	1229.4	1183.02	684.439	557.752	913.327	1001.8	1074.66	581.849	1233.39	612.113	594.272	681.103	994.722	1185.39	1115.79	617.31	1107.85	610.676	585.907	662.381	1141.8	1308.81	787.543	655.744	1235.38	728.727	672.847
6.01389	845.151	527.69	1203.15	1307.89	671.68	1235.99	1186.45	693.293	555.021	904.192	1000.19	1064.76	578.056	1243.22	613.312	592.298	676.982	983.512	1145.36	1086.87	609.926	1093.26	605.979	592.499	655.541	1127.06	1288.56	772.641	653.02	1220.43	721.538	674.025
6.02083	843.647	522.737	1176.37	1288.33	661.548	1230.74	1179.07	690.566	552.997	896.967	993.119	1040.96	581.196	1237.02	610.597	587.774	674.932	975.985	1134.32	1074.78	603.787	1103.33	602.827	590.859	652.944	1120.5	1261.24	766.456	647.525	1222.45	719.823	671.77
6.02778	836.54	519.074	1151.54	1269.07	654.296	1238.38	1177.12	692.954	546.26	893.39	980.122	1014.62	582.806	1240.75	606.339	595.169	668.342	961.521	1119.81	1066.96	598.972	1094.42	603.633	588.039	648.477	1105.06	1240.6	760.772	642.426	1214.11	718.991	676.256
6.03472	841.365	513.593	1141.39	1243.55	653.387	1231.26	1160.14	685.825	543.19	879.866	960.619	996.495	579.064	1241.38	602.444	594.071	660.874	941.734	1093.85	1033.07	598.251	1089.6	600.711	592.619	645.098	1097.92	1218.22	754.862	641.012	1211.31	708.673	673.939
6.04167	842.451	517.522	1126.74	1218.87	649.479	1231.16	1167.64	695.05	546.849	876.846	953.118	983.369	587.62	1239.16	601.518	592.385	658.429	930.358	1073.55	1028.61	598.676	1091.91	607.429	595.88	636.368	1079.65	1206.69	748.873	636.774	1208.94	716.279	669.797
6.04861	838.173	510.615	1109.27	1204.62	652.916	1231.22	1162.89	690.416	540.965	862.773	948.837	966.214	585.612	1248.86	604.99	589.334	651.872	911.771	1052.11	1011.4	596.517	1083.1	605.575	590.817	637.282	1064.95	1178.93	740.368	641.351	1200.36	707.683	670.224
6.05556	829.042	512.711	1093.6	1188.48	650.692	1224.31	1160.01	692.7	538.476	861.236	928.991	946.393	584.794	1239.15	601.234	591.384	648.073	900.712	1042.61	993.537	591.174	1074.46	601.126	587.15	632.921	1049.22	1156	735.183	637.986	1193.36	705.256	675.975
6.0625	831.737	516.591	1082.14	1162.99	640.523	1222.26	1152.52	698.144	530.563	854.836	918.113	937.706	598.153	1244.66	593.298	598.969	647.968	886.236	1019.49	971.848	591.397	1070.53	597.894	592.464	624.35	1044.37	1143.35	735.683	641.376	1185.16	710.801	671.645
6.06944	830.092	511.1	1055.39	1149.69	645.816	1212.99	1137.48	699.372	533.161	852.237	908.98	925.355	593.403	1235.23	593.695	593.796	638.903	869.109	1006.51	965.742	590.273	1065.58	599.531	588.65	620.439	1032.58	1119.96	725.996	632.89	1169.2	707.718	676.72
6.07639	834.367	512.854	1050.14	1123.25	635.02	1213.41	1140.24	697.774	531.743	832.773	907.272	902.473	593.604	1241.01	593.289	597.231	638.051	860.376	986.039	947.087	595.981	1058.88	596.985	596.969	617.678	1010.89	1103.86	717.848	630.488	1165.37	703.038	672.043
6.08333	835.688	515.382	1035	1114.28	635.222	1200.03	1130.91	696.483	531.396	839.059	894.163	892.485	602.057	1233.04	595.614	601.658	631.4	854.168	970.902	935.285	593.988	1051.38	594.961	592.122	619.28	997.199	1097.94	716.151	633.471	1157.05	699.752	681.51
6.09028	833.632	511.089	1019.52	1096.95	633.858	1214.97	1127.99	699.404	524.614	823.231	881.247	876.246	602.672	1227.04	589.179	599.19	631.711	834.219	955.649	910.244	592.013	1051.61	590.046	593.193	612.973	989.515	1071.51	711.083	639.831	1150.99	698.31	676.66
6.09722	839.557	510.443	1006.11	1080.71	634.329	1197.26	1118.68	701.93	522.925	817.533	875.754	858.998	606.68	1233.41	590.838	593.787	619.975	825.495	936.97	907.639	584.631	1044.23	600.955	600.261	615.545	980.206	1063.9	707.612	631.263	1135.54	694.765	676.917
6.10417	835.396	508.991	993.631	1070.01	629.248	1189.34	1109.04	700.965	523.079	812.29	875.65	851.658	609.313	1231.86	593.122	600.385	618.541	815.773	930.217	895.257	588.713	1036.01	599.575	600.052	611.667	968.083	1038.19	705.111	627.553	1134.64	691.797	681.48
6.11111	840.169	509.379	974.777	1057.13	629.568	1178.67	1090.45	705.326	528.628	811.622	865.06	840.95	614.616	1226.26	590.599	606.03	620.892	808.696	914.304	884.009	590.899	1038.83	599.6	596.314	602.574	958.435	1027.08	695.484	637.24	1128.66	691.042	679.442
6.11806	836.102	517.614	964.983	1044.09	627.32	1175.61	1094.24	703.792	522.004	809.821	852.93	826.124	615.717	1224.5	588.37	601.773	612.728	787.911	887.726	862.231	581.672	1028.86	593.395	601.02	601.861	942.434	1015.05	694.63	636.876	1108.26	689.526	682.846
6.125	834.031	508.963	951.073	1029.77	625.539	1172.19	1086.55	708.101	524.213	796.277	848.035	809.773	625.324	1223.53	590.126	600.434	612.041	770.57	881.232	853.628	586.661	1010.77	602.368	602.485	600.651	940.523	1000.55	690.127	635.579	1106.46	686.11	687.351
6.13194	841.678	517.151	939.415	1015.49	626.764	1160.2	1067.17	706.222	525.502	789.396	838.931	805.073	625.528	1208.52	593.592	606.378	607.763	773.895	863.418	846.109	587.038	1011.45	596.283	602.471	592.968	929.755	986.835	682.748	631.92	1090.59	683.717	692.057
6.13889	831.142	516.633	930.864	996.509	626.293	1162.81	1065.58	708.245	527.274	789.137	832.625	794.834	630.657	1210.6	590.258	608.283	613.472	757.397	859.157	830.623	589.261	997.368	599.24	608.029	587.379	914.701	975.437	684.232	636.742	1078.27	682.538	691.915
6.14583	837.614	519.508	917.473	986.11	621.694	1150.55	1051.58	708.407	521.931	784.151	824.689	781.803	632.407	1192.53	591.37	614.702	607.694	750.998	846.465	822.848	590.266	989.93	596.393	608.112	590.584	905.57	962.964	682.86	640.95	1060.71	687.088	688.886
6.15278	835.56	523.914	909.372	979.301	626.221	1149.64	1044.06	718.465	530.727	772.624	824.193	780.05	640.155	1195.77	594.007	608.036	601.61	741.555	830.623	813.865	584.305	985.24	589.303	607.624	582.325	889.494	947.067	673.045	638.831	1049.88	685.749	690.531
6.15972	845.888	524.118	902.293	964.965	623.556	1137.74	1047.8	714.487	528.025	771.392	814.392	766.079	641.854	1196.64	592.666	615.16	597.405	734.558	818.433	805.191	585.88	979.72	605.334	614.873	587.25	884.87	942.488	674.446	641.452	1039.7	693.409	693.303
6.16667	847.477	526.416	888.258	952.008	621.736	1133.98	1027.92	720.497	533.326	765.226	806.739	755.716	649.815	1184.01	592.666	613.548	596.481	721.472	804.628	798.739	593.643	968.545	598.785	608.431	588.73	866.654	934.277	669.309	645.046	1035.25	689.219	697.249
6.17361	849.585	528.125	878.995	949.895	620.317	1125.26	1020.23	716.818	538.743	763.97	805.72	749.957	655.563	1181.32	592.702	609.923	598.827	718.117	796.044	791.436	589.304	954.579	600.678	610.564	583.08	867.268	921.311	675.276	647.476	1027.45	691.977	700.159
6.18056	853.657	527.486	864.126	933.464	621.932	1118.52	1009.16	722.98	536.098	763.632	799.019	737.428	655.812	1178.32	594.042	615.379	598.506	706.968	787.06	786.213	588.629	949.353	601.919	615.419	579.852	858.739	901.41	667.001	643.026	1012.24	691.089	701.971
6.1875	857.489	532.307	857.59	923.317	620.509	1114.99	995.397	723.239	538.526	757.785	798.067	729.707	664.102	1165.68	594.93	615.841	589.361	707.659	782.047	772.65	595.228	944.341	607.486	617.789	587.983	853.427	904.707	670.376	657.24	1005.69	697.348	699.729
6.19444	860.51	532.988	844.973	916.126	628.85	1105.91	989.266	724.22	547.4	765.241	788.339	725.911	666.378	1164.02	596.749	619.266	598.883	696.497	777.119	763.373	586.201	934.268	605.684	623.14	582.95	843.326	893.616	665.336	654.054	988.769	692.646	701.735
6.20139	856.652	538.376	827.827	910.509	625.962	1090.5	980.652	733.524	548.279	748.233	790.422	727.354	681.291	1151.6	599.211	625.618	592.522	694.812	761.262	763.043	591.89	937.556	613.035	624.038	573.101	826.994	893.099	662.094	661.325	985.621	697.787	702.137
6.20833	859.787	541.413	833.099	896.734	627.514	1090.58	972.207	730.652	554.887	750.158	780.831	714.663	678.076	1144.76	597.925	625.7	594.126	675.85	759.409	758.834	597.521	916.054	614.878	625.899	580.944	826.865	888.192	667.375	660.122	969.468	700.589	709.649
6.21528	868.659	542.599	832.591	895.9	620.998	1085.51	966.56	735.206	554.51	743.421	782.157	709.81	694.051	1137.45	600.915	630.272	591.09	677.376	757.44	748.334	601.147	912.281	615.277	633.316	583.022	818.763	882.831	658.345	667.228	958.391	703.012	713.557
6.22222	869.163	547.992	822.957	876.181	622.4	1069.55	956.909	740.105	558.823	747.235	779.074	712.336	691.966	1137.47	605.236	630.038	589.026	671.785	745.49	748.786	597.478	906.085	616.946	629.79	577.655	808.319	869.714	662.894	674.218	950.164	702.627	708.87
6.22917	870.553	558.464	809.096	879.748	628.287	1069.15	948.402	739.316	567.14	744.306	779.618	704.607	697.776	1128.94	607.88	628.146	596.555	665.84	739.313	738.884	604.475	893.664	618.732	632.661	576.979	805.164	881.845	664.201	674.099	940.505	701.189	718.57
6.23611	874.365	561.092	810.704	875.417	630.976	1051.61	938.597	740.913	569.812	740.778	771.058	700.692	708.647	1115.89	611.194	635.195	593.465	655.826	738.063	742.717	604.732	885.973	613.975	633.585	585.167	799.184	870.863	664.282	684.986	937.318	703.433	722.873
6.24306	879.984	565.989	805.447	870.303	629.873	1048.87	925.569	745.253	570.716	745.03	771.794	700.231	717.122	1117.15	610.872	636.951	588.842	658.695	729.315	736.124	611.945	880.388	626.075	642.324	584.463	799.414	859.743	669.133	693.256	923.531	705.03	710.756
6.25	881.419	566.034	802.186	863.781	630.656	1041.52	920.62	748.628	579.321	737.216	772.142	694.746	725.484	1105.81	612.363	636.468	593.667	646.561	725.078	730.665	613.175	870.074	621.595	633.988	581.246	794.688	854.808	671.004	698.228	908.975	716.099	720.644
6.25694	893.7	570.676	798.093	859.995	631.909	1032.98	907.74	748.767	585.93	736.751	775.325	697.512	722.07	1103.89	619.786	637.331	596.253	652.697	724.824	728.119	618.148	858.237	621.627	634.086	582.77	794.545	850.149	668.122	693.407	901.755	717.086	727.937
6.26389	896.556	571.833	797.176	860.818	638.513	1024.22	905.254	752.266	589.039	738.18	768.53	691.962	731.111	1088.97	621.533	637.927	595.151	649.469	724.274	729.678	623.045	865.882	627.936	644.679	590.432	781.683	856.482	671.565	704.328	889.329	716.106	723.888
6.27083	898.693	577.34	799.348	856.207	640.225	1011.62	899.801	757.944	600.29	739.375	779.803	694.507	732.449	1093.14	628.747	646.159	592.622	648.441	713.018	726.519	620.332	842.312	630.668	641.85	594.761	781.259	856.917	676.965	707.748	886.118	720.504	724.144
6.27778	903.162	590.425	788.799	849.374	640.471	1007.61	887.391	757.799	611.167	740.117	767.568	693.61	744.693	1068.74	630.044	645.503	596.975	644.162	716.674	726.141	623.88	833.927	631.523	647.234	590.353	782.248	859.659	674.548	723.103	873.995	725.957	734.156
6.28472	908.878	588.115	783.699	858.384	648.486	1000.75	883.744	762.195	619.556	737.324	775.052	692.668	746.215	1070.73	629.815	648.852	593.141	642.113	719.892	726.666	635.788	833.158	641.277	652.436	594.949	780.904	858.194	682.815	721.453	868.004	729.304	732.198
6.29167	911.784	600.451	784.9	857.114	655.18	995.748	872.39	758.863	623.926	741.839	778.198	694.723	760.7	1062.4	629.138	652.64	600.436	643.165	712.931	722.045	627.499	825.371	642.251	639.141	592.51	781.956	860.42	683.591	726.112	856.629	731.467	734.044
6.29861	918.653	598.236	785.199	856.839	654.906	991.57	862.458	765.045	623.589	742.13	777.615	694.155	760.83	1049.87	636.05	654.229	599.192	643.089	714.456	728.112	632.045	823.381	646.171	655.595	600.319	773.295	862.361	683.211	734.553	845.948	739.455	740.852
6.30556	917.057	609.796	781.95	854.749	654.548	984.443	858.721	767.51	637.913	746.358	787.491	694.344	767.392	1045.48	642.713	652.257	600.468	641.643	715.396	731.315	634.308	812.184	653.731	658.182	603.259	769.497	862.474	692.173	740.923	847.276	744.004	732.434
6.3125	924.096	608.568	785.246	851.791	657.796	970.641	850.774	770.191	644.562	739.78	792.555	702.155	766.433	1037.95	644.669	655.88	612.775	644.713	717.784	739.335	643.52	807.67	654.151	657.146	606.687	778.362	868.128	696.395	746.171	832.185	741.605	741.885
6.31944	929.756	616.569	775.509	852.645	662.151	970.111	839.731	770.8	652.594	753.31	790.588	700.333	781.801	1033.53	643.782	656.286	616.505	646.027	715.331	734.205	646.824	802.252	659.529	660.409	611.34	767.107	881.044	705.059	754.131	829.335	749.726	740.045
6.32639	932.02	622.802	782.449	858.025	660.954	964.395	839.816	777.123	656.975	748.485	788.698	705.702	786.272	1030.82	653.403	661.299	615.33	651.977	714.577	742.782	649.52	793.034	668.601	661.377	613.006	775.087	881.047	703.032	751.443	827.507	749.214	743.191
6.33333	939.999	632.01	788.644	858.912	665.829	956.981	831.156	772.696	669.903	758.576	793.332	712.324	790.445	1019.39	658.737	663.267	616.77	649.506	714.156	742.617	654.064	791.008	665.751	668.438	614.662	776.675	886.402	718.17	763.947	817.054	759.103	742.099
6.34028	941.144	640.916	782.09	861.2	675.416	952.532	835.601	779.728	673.179	755.308	802.266	715.451	795.573	1006.53	660.122	666.159	622.804	657.119	712.609	754.431	656.885	783.141	667.506	667.021	620.633	781.091	894.521	721.972	776.314	811.47	767.173	754.668
6.34722	948.437	643.292	792.807	862.462	674.361	945.047	833.034	780.884	679.861	755.162	802.856	721.032	795.329	1005.99	670.124	666.853	625.511	657.239	724.327	754.444	662.237	778.093	677.083	669.271	625.427	786.75	909.357	719.081	777.699	801.209	764.523	748.6
6.35417	951.003	641.577	792.235	871.087	674.77	943.945	825.172	782.349	686.78	758.587	812.019	725.828	806.197	1002.33	668.487	665.12	634.021	665.69	724.067	755.167	672.411	773.454	677.263	672.59	627.187	784.125	914.417	738.951	785.052	799.256	772.852	751.077
6.36111	955.935	654.806	793.683	874.957	688.917	943.342	817.691	786.239	701.089	774.204	815.938	726.017	804.079	985.473	671.337	675.48	635.388	671.886	737.44	777.293	672.771	768.332	681.733	670.035	637.449	791.571	916.616	747.203	800.925	804.427	783.977	753.081
6.36806	955.92	660.357	806.82	878.768	688.861	929.144	814.906	790.325	703.752	769.409	826.098	742.821	815.51	985.723	681.49	666.025	638.609	673.441	741.877	771.189	683.122	766.311	685.086	669.831	638.995	787.855	930.54	745.578	800.797	793.901	790.563	759.179
6.375	962.059	667.404	808.947	893.491	686.216	929.643	804.557	789.446	714.039	775.236	828.701	749.182	817.401	974.14	682.651	677.817	639.257	681.697	739.715	774.619	682.717	763.412	691.215	667.657	642.045	795.947	944.578	752.281	807.822	791.988	787.53	761.598
6.38194	965.651	673.465	807.903	887.539	696.24	918.417	807.62	791.513	720.768	778.668	837.973	752.74	816.711	973.052	693.339	678.306	648.925	690.198	749.713	776.83	691.026	762.937	694.221	674.787	656.846	808.73	954.068	758.878	816.279	790.666	796.141	760.291
6.38889	972.424	678.895	818.76	899.47	696.099	919.051	805.291	791.202	735.226	788.943	842.678	760.212	822.439	971.29	692.841	675	649.708	696.978	749.67	796.311	689.167	758.216	699.614	673.762	650.672	809.684	970.083	768.025	819.705	785.845	800.081	767.566
6.39583	982.546	683.117	828.268	899.386	707.434	909.498	801.585	794.683	739.508	790.253	854.227	774.117	832.067	959.069	696.627	679.015	656.843	703.025	758.538	809.142	697.308	752.345	702.356	677.29	657.872	815.281	979.001	775.953	828.845	781.6	811.321	764.801
6.40278	977.533	689.406	834.463	909.141	706.255	905.239	801.384	792.778	747.831	793.771	860.665	781.616	830.066	956.346	698.919	678.372	656.515	714.337	767.223	805.804	706.672	753.097	707.196	679.183	667.117	820.923	983.874	788.684	837.157	780.596	811.859	763.544
6.40972	984.283	688.441	844.182	917.729	711.46	905.266	806.934	801.982	751.515	802.203	869.355	794.142	834.382	951.034	709.647	691.509	657.788	722.768	778	824.947	709.305	747.472	713.59	680.767	676.615	825.649	1005.5	794.688	840.759	783.137	820.429	770.496
6.41667	986.94	698.91	848.22	929.792	717.897	902.152	798.392	802.715	770.247	807.374	880.465	799.356	833.592	943.399	716.432	682.046	665.968	729.59	777.229	829.422	712.209	751.367	716.727	677.314	684.359	833.846	1018.46	800.247	849.689	781.985	824.757	769.402
6.42361	1003.06	704.842	859.151	933.127	724.284	898.299	806.865	799.391	780.505	813.082	893.028	802.344	838.656	938.339	718.857	690.519	675.955	737.674	784.469	841.779	718.812	740.29	721.819	689.657	684.782	843.488	1031.58	808.665	859.04	786.062	829.635	766.514
6.43056	1002.57	710.067	869.104	938.672	731.255	902.195	799.466	798.871	786.354	818.186	900.503	812.75	836.079	936.941	721.785	686.748	676.802	752.984	797.874	849.036	729.101	748.284	726.497	688.108	693.508	851.65	1052.61	820.147	862.954	779.336	842.836	769.413
6.4375	1002.76	715.433	882.115	953.968	735.449	895.816	809.022	806.682	796.476	820.398	914.747	823.861	839.433	936.064	722.052	695.927	689.36	759.746	804.562	860.627	726.859	742.887	735.126	679.111	697.316	857.266	1058.58	830.152	869.081	786.213	836.947	772.031
6.44444	1007.05	720.917	886.214	958.519	740.699	890.143	808.609	807.754	797.248	827.688	916.229	834.719	838.815	941.032	732.504	691.218	694.29	776.225	808.997	869.801	740.11	741.207	733.791	681.961	700.181	862.736	1074.05	841.024	869.61	784.928	849.847	773.979
6.45139	1015.68	733.446	900.573	975.224	742.757	891.439	799.73	799.451	813.325	838.949	926.835	844.404	846.939	933.17	739.743	699.954	696.059	783.761	811.443	882.225	738.262	738.715	737.641	684.62	704.204	878.892	1080.43	848.023	890.142	790.331	853.41	772.409
6.45833	1015.9	731.068	912.826	976.188	749.066	898.361	810.255	800.483	815.841	835.641	929.388	856.29	841.968	918.297	737.887	696.026	706.134	790.838	827.22	890.906	749.612	744.955	739.289	683.544	717.029	887.789	1094.37	849.951	893.731	784.969	861.431	775.317
6.46528	1024.33	732.539	921.022	989.659	749.512	899.135	811.453	807.713	825.61	847.691	939.942	868.257	842.885	921.989	742.192	696.82	711.38	810.267	834.516	905.728	745.504	743.494	742.059	687.151	713.492	896.622	1122.54	871.115	885.739	790.264	871.869	784.551
6.47222	1015.6	740.197	934.135	998.65	753.878	897.199	814.727	811.498	828.308	848.663	955.369	877.808	848.986	920.09	741.874	696.947	715.772	837.02	842.867	922.744	749.397	741.411	752.15	690.757	724.418	907.405	1134.12	869.98	895.498	803.858	883.498	771.83
6.47917	1020.27	745.663	951.176	1007.05	766.603	902.132	811.808	802.051	838.913	864.997	960.878	893.712	847.815	920.904	753.593	699.402	717.132	837.651	853.844	924.484	762.538	751.592	752.194	688.872	730.723	923.149	1149.13	888.232	902.466	803.818	873.655	773.004
6.48611	1031.66	745.052	959.493	1013.22	763.314	899.273	816.335	801.764	845.674	865.517	976.848	901.327	846.817	917.543	760.488	701.282	724.575	853.429	863.059	937.506	762.639	749.914	753.618	689.044	741.594	928.355	1161.92	897.176	902.054	809.893	882.324	773.444
6.49306	1029.07	757.824	975.099	1027.25	766.433	898.716	820.645	808.457	854.465	872.099	985.693	909.001	849.288	918.132	758.122	690.672	728.172	875.14	873.281	948.466	761.204	755.157	754.956	688.312	741.829	946.412	1188.81	901	912.247	815.365	886.736	774.735
6.5	1039.76	757.776	990.82	1042.63	774.369	895.835	830.696	811.974	854.922	878.72	1002.5	918.903	841.786	909.305	767.46	701.106	731.384	888.667	878.963	959.693	768.524	748.075	761.686	687.667	752.489	951.85	1198.04	912.956	916.089	818.194	896.943	781.643
6.50694	1031.71	761.074	1002.7	1046.53	780.748	900.779	838.212	803.818	869.165	885.319	1004.85	926.647	849.359	915.23	780.195	695.482	740.074	890.865	887.349	958.35	779.285	762.647	766.332	682.293	759.573	970.443	1208.24	931.071	915.278	832.73	899.749	775.344
6.51389	1033.93	766.423	1020.74	1063.76	793.306	902.769	842.597	803.887	875.98	892.152	1018.19	949.158	840.871	917.952	774.01	699.36	751.835	904.073	900.184	983.603	773.962	764.218	768.298	691.574	763.179	983.114	1232.24	930.617	928.276	840.918	911.037	775.926
6.52083	1038.32	766.961	1034.75	1060.99	790.933	909.087	843.206	804.418	874.639	902.341	1024.71	954.177	839.385	906.834	787.34	698.98	755.142	923.822	902.363	994.326	783.319	770.987	772.537	690.928	759.247	992.301	1235.67	943.002	933.439	846.132	914.37	774.418
6.52778	1039.59	772.221	1038.21	1075.88	787.091	907.9	854.852	803.763	878.936	906.385	1031.65	952.341	845.272	911.319	781.068	699.589	757.621	937.302	921.8	999.253	782.682	770.224	772.36	691.971	768.602	1011.63	1243.21	955.458	934.237	851.092	910.861	781.467
6.53472	1045.49	774.128	1063.6	1089.59	801.89	914.402	861.012	805.454	887.151	911.558	1049.66	973.401	835.196	916.734	786.027	698.805	763.355	962.17	923.087	1007.7	789.51	777.202	782.456	688.637	775.58	1022.7	1268.7	962.573	934.367	860.305	921.311	778.445
6.54167	1049.44	774.926	1071.11	1098.28	795.016	918.994	875.384	806.3	891.093	918.728	1059.34	977.577	838.93	918.383	795.034	694.785	767.074	976	932.771	1012.99	789.658	775.566	779.466	686.015	782.688	1034.96	1270.28	968.846	939.746	874.63	921.776	779.384
6.54861	1048.54	783.771	1082.35	1111.1	803.634	927.89	875.072	800.595	894.507	923.21	1069.79	987.948	840.884	911.666	796.666	700.009	776.659	981.302	939.066	1034.69	795.332	782.435	783.527	686.004	786.313	1042.71	1290.14	977.62	948.834	879.478	928.741	772.471
6.55556	1049.5	779.667	1101.03	1114.31	800.692	922.676	892.629	799.667	895.01	933.114	1081.32	1000.49	836.359	915.905	800.725	699.351	774.171	998.837	945.673	1045.27	796.426	785.121	780.519	685.425	790.048	1065.24	1305.85	984.213	951.126	889.952	943.972	772.337
6.5625	1051.59	790.063	1122.27	1117.23	813.525	936.782	893.309	793.51	892.855	940.847	1092.81	1006.16	833.06	914.905	798.443	696.541	783.68	1017.09	956.159	1054.03	802.637	801.195	785.022	690.229	793.122	1073.3	1309.37	989.083	943.519	902.996	940.138	777.171
6.56944	1053.13	789.08	1133.83	1116.18	807.593	929.652	908.396	799.974	904.257	946.147	1097.06	1014.25	826.372	922.259	810.747	699.632	791.54	1029.58	956.481	1066.15	801.919	802.319	790.926	685.302	802.051	1083.47	1331.14	1000.36	956.611	915.91	950.914	772.588
6.57639	1051.71	788.848	1145.25	1144.24	815.055	941.492	919.566	797.279	901.05	944.422	1104.57	1013.7	820.919	920.911	804.766	697.604	796.399	1050.88	964.055	1074.22	810.042	816.143	794.418	679.709	808.799	1102.09	1336.58	1015.85	958.677	926.829	948.746	770.922
6.58333	1052.85	796.894	1161.21	1144.27	826.807	951.376	930.193	801.956	915.277	953.684	1116.05	1026.55	821.001	923.724	803.041	708.106	796.664	1061.15	979.387	1087.58	807.832	822.631	791.844	678.005	812.698	1110.23	1353.07	1015.03	951.165	933.866	946.187	769.575
6.59028	1060.95	793.819	1177.61	1144.42	818.361	960.682	935.92	795.108	911.611	958.645	1124.05	1030.48	821.366	924.587	810.667	701.686	811.028	1067.16	971.088	1095.57	811.912	829.704	796.841	677.521	813.742	1124.14	1360.48	1028.78	957.553	957.553	957.528	772.132
6.59722	1055.61	790.659	1181.11	1156.1	825.68	965.281	954.276	801.077	915.494	968.068	1132.72	1037.32	810.402	933.683	806.139	694.685	800.614	1087.44	982.087	1094.93	810.162	838.356	787.346	685.593	820.788	1146.35	1364.33	1033.14	956.937	966.992	962.252	769.42
6.60417	1057.12	790.003	1202.6	1161.15	827.295	977.106	958.27	800.158	910.578	969.887	1132.77	1040.17	814.21	929.891	813.65	692.312	810.548	1093.72	983.437	1100.17	814.525	847.438	794.346	682.717	819.375	1150.03	1379.53	1036.17	955.737	983.85	962.133	768.616
6.61111	1053.83	793.065	1210.64	1162.83	826.469	974.966	972.889	791.043	911.256	981.455	1140.6	1043.26	808.25	935.265	813.352	701.627	816.314	1110.77	996.395	1108.87	812.696	853.987	793.407	679.167	823.374	1162.77	1386.38	1043.61	959.484	998.592	961.7	775.266
6.61806	1062.79	792.234	1224.39	1171.52	824.978	985.924	980.968	793.841	912.811	980.422	1151.75	1045.27	802.284	946.535	818.14	692.556	812.082	1123.17	995.088	1118.42	814.305	868.718	797.673	674.902	820.566	1180.92	1390.15	1045.78	959.638	1006.74	969.608	771.504
6.625	1054.05	797.963	1226.84	1165.76	827.937	1003.15	995.93	794.759	912.894	988.594	1155.73	1052.82	801.562	949.655	817.481	696.051	817.019	1138.17	993.076	1118.87	819.289	871.423	794.054	673.119	831.418	1185.97	1400.03	1053.87	959.34	1028.58	959.901	768.998
6.63194	1054.05	793.495	1250.98	1185.56	827.672	1012.01	1015.43	790.196	925.692	995.762	1163.71	1056.3	796.767	950.016	821.375	691.95	817.042	1147.66	994.269	1125.19	819.927	885.831	802.304	686.091	833.099	1201.72	1401.69	1061.97	957.786	1042.04	966.734	769.594
6.63889	1058.84	789.202	1258.88	1177.49	830.006	1014.64	1026.29	789.55	913.827	993.982	1163.78	1053.74	783.963	961.146	818.57	693.221	826.876	1151.44	1000.04	1134.05	813.259	894.839	794.633	671.84	830.183	1211.06	1406.01	1062.67	960.31	1053.38	975.487	776.506
6.64583	1055.07	792.321	1259.9	1186.13	832.726	1018.92	1035.66	788.849	908.403	1000.3	1176.98	1063.73	787.782	963.776	821.645	693.474	830.151	1166.25	1006.87	1130.69	813.994	900.714	805.719	670.166	832.606	1219.38	1408.23	1071.35	958.629	1063.71	976.951	759.007
6.65278	1054.77	801.061	1270.78	1183.74	832.836	1031.64	1047.9	788.651	914.826	997.558	1181.23	1065.19	781.337	970.889	827.844	693.34	832.958	1173.71	1008.33	1135.66	822.126	912.381	799.131	670.41	843.081	1232.07	1413.5	1066.36	954.443	1086.6	978.576	767.489
6.65972	1049.51	799.231	1283.73	1190.88	823.446	1048.06	1062.82	783.458	908.196	1003.65	1181.83	1064.87	776.867	972.104	821.316	690.999	826.034	1174.66	1003.92	1136.29	822.541	925.779	798.211	667.05	838.5	1240.33	1417.4	1065.89	952.638	1094.33	971.624	766.167
6.66667	1045.99	796.877	1303.53	1192.63	826.549	1061.52	1085.66	784.076	904.838	1012.8	1190.4	1072.03	772.786	978.655	822.159	692.014	837.83	1200.06	1007.05	1149.35	818.346	936.243	801.298	662.625	839.582	1247.74	1416.05	1074.23	952.227	1120.55	968.557	763.096
6.67361	1043.01	787.172	1306.56	1191.35	826.951	1076.02	1096.24	779.683	905.179	1014.52	1186.98	1062.29	770.317	992.376	828.691	689.34	838.067	1203.61	1008.31	1142.96	811.796	945.425	802.322	662.936	844.487	1259.65	1415.67	1068.75	945.14	1131.91	981.306	764.743
6.68056	1046.34	789.49	1304.59	1187.95	815.284	1077.63	1101.08	779.999	899.545	1012.1	1184.52	1059.36	766.085	996.265	823.381	689.724	839.891	1209.69	1007.2	1146.02	808.859	960.388	796.37	664.9	839.889	1260.54	1420.15	1067.35	942.247	1146.27	978.52	755.724
6.6875	1035.64	785.542	1310.59	1195.91	827.971	1094.32	1124.2	780.594	894.03	1010.86	1193.56	1059.8	750.565	999.038	824.292	684.943	835.196	1209.27	1002.81	1147.36	812.127	964.864	805.71	657.571	837.818	1273.18	1423.31	1082.71	945.904	1162.38	968.456	763.144
6.69444	1045.54	788.813	1326.42	1187.79	826.778	1095.14	1138.03	778.011	896.662	1008.36	1187.2	1062.08	756.192	1014.47	820.491	683.668	841.264	1213.51	1011.12	1142.92	810.805	978.884	793.317	662.348	844.62	1272.73	1417.05	1076.82	938.422	1179.27	978.793	756.765
6.70139	1039.28	784.415	1335.16	1188.81	820.888	1113.02	1144.32	781.806	890.599	1012.71	1206.76	1053.85	748.198	1019.6	829.541	688.404	838.888	1219.46	1005.25	1149.27	814.354	987.778	790.766	659.076	833.51	1288.61	1416.12	1085.01	935.861	1197.3	979.283	752.826
6.70833	1039.88	777.36	1332.93	1176.55	820.441	1121.39	1166.7	777.966	886.659	1018.59	1205.79	1057.33	742.805	1023.07	821.491	686.57	838.883	1223.46	1005.4	1142.67	811.593	993.35	792.524	650.589	837.365	1285.8	1404.4	1086.33	940.573	1209.58	978.694	752.542
6.71528	1034.51	779.345	1333.66	1181.89	820.24	1134.77	1178.57	761.225	884.785	1008.07	1198.83	1056.27	749.59	1029.83	819.08	678.45	845.148	1226.53	993.089	1135.02	808.836	1016.45	793.967	649.725	841.136	1298.13	1406	1082.22	931.356	1236.05	971.306	750.244
6.72222	1034.76	772.552	1339.53	1174.85	818.002	1145.16	1190.43	768.798	882.929	1015.61	1204.87	1055.37	740.817	1041.4	819.346	680.912	839.339	1229.73	995.849	1139.72	805.648	1024.84	798.421	651.089	841.545	1301.92	1404.89	1081.79	930.771	1240.74	974.555	744.534
6.72917	1022.48	775.62	1344.62	1182.18	817.371	1152.86	1202.85	774.221	874.009	1008.37	1197.28	1046.04	724.279	1040.54	820.395	681.81	835.967	1231.09	991.08	1140.05	805.335	1030.11	785.977	650.754	827.999	1306.16	1401.67	1076.47	932.433	1255.98	974.416	752.305
6.73611	1026.16	768.062	1342.09	1176.45	806.803	1159.81	1219.41	760.866	873.019	1005.9	1198.2	1036.75	726.483	1053.51	818.175	679.909	837.334	1228.25	991.738	1140.63	803.992	1045.51	790.188	654.227	835.87	1305.15	1398.07	1076.45	924.63	1278.42	973.007	747.692
6.74306	1020.31	775.704	1347.92	1168.2	807.674	1177.81	1226.82	766.849	868.274	1007.17	1200.8	1039.07	712.173	1056.04	817.038	674.227	834.434	1235.85	982.633	1129.95	800.405	1045.96	785.501	651.773	835.622	1303.62	1377.79	1079.83	915.211	1285.53	967.674	746.691
6.75	1025.73	764.032	1341.06	1163.54	814.489	1182.18	1248.2	760.794	857.929	1011.47	1199.05	1036.29	714.025	1071.43	813.34	679.276	835.122	1231.98	974.294	1126.18	803.297	1068	785.07	643.403	827.297	1304.22	1386.46	1073.75	912.824	1298.87	966.245	750.036
6.75694	1015.3	760.376	1342.01	1153.89	807.649	1194.9	1256.79	759.384	857.239	1008.1	1192.44	1027.55	710.787	1080.98	812.841	674.667	831.219	1231.11	970.083	1124.96	796.562	1081.21	775.022	650.288	830.813	1315.52	1369.71	1078.41	914.723	1303.11	969.544	747.487
6.76389	1015.64	763.07	1341.6	1154.45	792.868	1208.47	1266.43	754.16	849.397	1003.59	1189.47	1008.1	702.388	1083.34	802.713	675.849	832.934	1228.67	960.227	1119.77	795.011	1084.78	776.611	641.488	828.799	1308.08	1363.23	1066.55	906.804	1324.75	962.036	741.009
6.77083	1003.06	755.3	1338.77	1142.82	799.713	1208.78	1279.11	748.348	851.007	1000.9	1186.97	1012.11	699.21	1090.6	809.844	673.207	829.895	1226.82	963.323	1117.28	792.646	1097.62	783.521	643.313	826.177	1313.04	1355.22	1065.4	909.116	1335.9	965.531	744.901
6.77778	1003.46	758.102	1348.87	1140.6	789.344	1223.76	1293.71	765.133	838.8	995.978	1188.28	996.28	695.009	1100.36	809.724	666.738	825.925	1221.43	954.156	1111.79	783.455	1103.27	770.354	636.287	823.62	1310.09	1354.07	1074.24	905.02	1349.57	968.102	734.201
6.78472	1000.35	745.275	1338.66	1130.28	794.185	1237.91	1295.97	758.317	842.894	996.208	1184.58	995.734	688.581	1107.48	802.34	665.47	826.549	1220.34	945.218	1104.32	783.369	1113.92	772.967	640.352	815.978	1310.36	1331.36	1058.86	895.028	1366.62	961.678	728.024
6.79167	1005.83	745.533	1332.66	1128.52	787.226	1254.39	1317.61	751.451	823.148	996.701	1177.44	988.94	693.524	1111.18	800.202	670.775	829.111	1211.69	939.795	1102.89	783.894	1122.39	757.955	635.118	813.784	1312.64	1323.36	1053.52	890.486	1368.01	960.04	736.634
6.79861	995.398	739.708	1327.37	1129.36	789.799	1252.37	1327.87	753.34	827.595	991.957	1169.15	983.843	679.119	1121.52	804.579	665.269	825.916	1208.28	940.185	1085.77	779.615	1137.83	764.939	638.915	806.033	1302.13	1315.14	1056.76	891.381	1379.28	952.465	736.004
6.80556	993.933	732.657	1327.81	1108.6	787.686	1266.67	1329.6	751.298	816.179	985.169	1165.65	976.516	676.111	1131.13	799.255	667.868	821.473	1208.38	929.835	1077.48	773.841	1133.55	766.033	631.602	805.464	1296.8	1297.6	1040.66	884.994	1390.29	952.053	734.453
6.8125	992.314	734.309	1323.92	1104.06	778.558	1267.15	1349.53	749.411	803.643	986.589	1154.62	960.701	671.965	1139.56	795.403	661.498	818.447	1189.34	923.497	1071.32	766.016	1151.59	756.955	634.861	808.613	1298.49	1288.32	1043.09	882.729	1400.95	950.212	736.474
6.81944	991.131	731.654	1317.75	1091.65	777.273	1285.03	1359.11	745.174	807.022	980.321	1155.79	942.583	661.487	1152.54	794.852	665.7	811.984	1182.63	910.521	1064.07	764.534	1159.16	755.26	628.39	801.865	1295.37	1278.64	1041.2	877.961	1403.48	940.328	732.844
6.82639	992.83	726.769	1308.35	1084	764.909	1284.98	1361.71	748.485	800.037	968.456	1154.46	944.197	669.946	1160.6	795.857	661.227	808.235	1188.59	900.701	1055.56	765.426	1165.34	754.776	632.393	803.916	1290.11	1264.44	1032.86	865.139	1417.8	939.118	737.302
6.83333	980.845	722.004	1301.1	1080.5	772.506	1300.29	1367.74	747.469	794.151	973.555	1147.18	932.747	663.243	1160.35	787.672	650.541	807.81	1170.62	895.295	1049.33	755.078	1177.02	750.187	625.856	791.609	1283.55	1257.21	1030.43	864.218	1429.91	936.51	735.048
6.84028	974.979	719.041	1296.61	1067.16	763.01	1299	1380.76	740.047	784.182	962.241	1140.8	923.407	652.156	1171.14	782.916	663.976	813.094	1165.56	889.47	1035.4	756.48	1188.47	748.497	620.182	788.16	1277.37	1238.67	1015.52	862.186	1431.92	934.587	728.196
6.84722	974.112	707.9	1285.87	1065.52	760.646	1310.18	1394.74	744.682	781.206	953.801	1134.13	917.909	649.229	1180.1	782.306	659.643	800.422	1157.38	880.218	1023.24	752.786	1185.27	744.707	624.37	783.116	1273.74	1237.03	1015.47	854.237	1438.46	939.527	727.709
6.85417	970.038	710.847	1285.12	1047.63	763.682	1314.19	1391.78	745.784	770.377	948.403	1119.27	905.927	645.205	1180.31	774.466	657.421	799.481	1147.29	861.752	1013.63	748.169	1202.68	742.962	618.633	777.703	1263.12	1221.42	1003.33	849.854	1444.15	933.252	726.399
6.86111	964.197	705.93	1273.31	1042.07	756.471	1327.05	1407.34	737.266	770.492	951.09	1119.99	891.845	642.331	1199.26	777.494	655.727	796.578	1138.43	862.111	1004.04	747.235	1203.36	745.558	622.648	784.311	1252.65	1206.02	1002.84	843.759	1458.7	927.788	729.996
6.86806	962.821	703.282	1268.71	1026.46	751.398	1326.84	1400.8	731.417	764.679	939.468	1112.59	885.342	632.104	1198.17	773.682	655.956	793.649	1131.03	851.158	990.232	738.547	1207.44	732.675	624.021	770.797	1253.05	1184.49	996.323	841.891	1452.42	920.94	723.986
6.875	961.105	701.85	1255.74	1027.3	755.934	1340.22	1414.07	736.816	758.649	940.538	1101.43	872.156	634.793	1198.43	768.762	656.541	785.657	1115.32	841.026	985.027	735.467	1214.95	728.472	622.005	763.655	1248.02	1175.21	993.68	838.49	1463.99	921.618	722.486
6.88194	953.246	694.756	1246.77	1015.51	752.528	1347.07	1411.54	732.078	752.503	927.49	1097.88	863.611	631.073	1212.75	762.259	653.582	787.37	1114.27	840.397	970.812	734.417	1216.34	732.014	627.986	761.278	1236.86	1158.17	988.006	834.12	1467.56	909.31	723.199
6.88889	955.747	694.157	1235.43	1008.95	743.198	1354.11	1427.24	735.841	740.864	919.064	1084.28	852.62	636.049	1202.6	758.018	643.708	778.346	1097.15	825.6	968.46	730.959	1210.77	732.254	625.606	751.164	1231.62	1137.95	981.872	826.736	1465.55	916.089	720.629
6.89583	945.778	689.606	1224.32	993	733.885	1351.6	1413.85	729.633	741.59	916.102	1075.68	846.539	633.239	1221.94	756.097	654.67	769.938	1081.94	815.551	954.171	725.222	1225.3	724.401	621.73	751.013	1217.12	1128.36	962.235	818.022	1467.46	916.941	725.558
6.90278	946.858	681.68	1213.87	983.941	728.683	1367.66	1425.3	735.219	727.103	908.86	1067.15	836.066	622.041	1222.79	753.592	651.192	770.209	1078.86	805.045	951.378	719.806	1228.77	713.721	613.776	746.825	1202.13	1116.3	964.877	816.468	1476.26	903.266	719.104
6.90972	947.446	681.413	1205.09	976.578	732.073	1361.24	1427.3	736.506	734.78	902.169	1059.03	827.166	621.495	1236.75	750.534	646.748	766.945	1071.03	792.149	926.522	716.125	1239.74	715.544	613.312	742.721	1187.63	1106.17	959.722	816.543	1475.45	900.988	717.393
6.91667	942.67	679.556	1197.35	973.957	725.149	1360.71	1431.75	728.828	730.781	899.65	1049.03	814.267	618.635	1229.24	744.799	649.142	759.63	1059.27	785.009	914.301	714.017	1237.79	718.734	614.349	731.685	1182.4	1085.18	954.809	807.687	1465.68	900.113	716.496
6.92361	938.065	664.67	1184.59	959.219	715.08	1368.06	1440.99	729.818	720.265	898.472	1045.92	808.546	614.164	1241.87	744.214	646.47	752.16	1047.32	776.422	910.222	710.138	1238.04	713.079	617.602	731.769	1172.58	1076	950.283	812.642	1477.38	892.21	721.376
6.93056	938.974	672.534	1163.68	940.4	712.072	1374.76	1434.61	736.777	712.734	882.552	1037.22	796.367	614.072	1242.87	740.999	654.156	753.482	1030.22	764.313	900.049	704.171	1243.72	706.052	613.483	731.048	1166.42	1063.16	937.957	807.353	1465.62	895.255	719.412
6.9375	937.269	669.238	1162.14	928.321	716.951	1371.34	1437.68	731.977	700.806	876.264	1023.36	781.329	605.078	1243.63	737.474	650.846	742.299	1022.8	763.769	889.523	703.111	1240.1	703.931	618.213	730.48	1148.33	1057.38	935.446	803.057	1475.48	894.533	711.833
6.94444	928.774	669.923	1152.85	921.731	710.217	1369.91	1437.71	728.844	702.608	880.159	1029.41	772	611.055	1247.63	734.007	641.663	736.419	1015.39	755.006	877.915	705.98	1245.22	700.161	615.722	723.837	1142.68	1039.42	925.245	790.602	1469.54	883.755	714.151
6.95139	933.559	665.83	1133.07	910.751	703.714	1380.63	1434.84	732.089	697.972	864.366	1007.67	766.088	605.501	1251.18	727.501	641.735	740.656	1000.93	736.54	873.804	697.653	1241.18	704.097	610.385	712.882	1130.33	1019.03	917.691	791.501	1477.49	888.814	717.536
6.95833	920.654	656.588	1118.18	901.56	697.504	1375.84	1433.46	726.215	694.883	860.463	1003.04	759.886	602.402	1261.3	728.199	647.993	727.895	986.971	730.838	856.355	700.592	1243.22	695.117	607.836	709.894	1122.53	1012.88	909.95	792.291	1469.68	874.321	717.762
6.96528	927.625	655.046	1104.99	890.242	698.552	1381.37	1425.41	733.51	680.067	858.815	993.608	738.728	600.437	1258	727.631	643.349	727.862	971.658	723.441	843.553	690.493	1240.06	694.432	615.401	702.026	1104.77	990.605	907.874	780.127	1467.95	875.067	715.026
6.97222	929.404	645.259	1105.43	881.303	690.436	1382.71	1423.92	732.658	681.632	851.955	989.491	737.035	598.067	1258.9	717.371	648.534	720.766	967.996	717.983	830.81	693.824	1244.03	695.307	611.518	700.504	1090.53	988.515	894.584	780.725	1461.57	872.589	714.351
6.97917	924.501	647.457	1094.3	878.95	690.499	1378.36	1421.47	730.396	682.918	839.811	974.864	728.534	596.225	1264.61	718.472	642.745	719.787	960.254	703.014	835.832	685.509	1247.15	690.307	609.826	696.463	1086.58	971.585	893.855	782.303	1452.91	865.425	710.645
6.98611	918.542	644.699	1077.35	871.431	686.47	1377.54	1426.73	730.961	679.255	833.329	967.35	716.789	592.2	1265.23	714.717	642.241	715.208	939.756	689.209	812.772	684.071	1236.01	693.934	605.053	685.302	1076.02	951.276	885.285	773.506	1457.17	864.531	714.715
6.99306	913.428	641.781	1059.61	857.813	683.241	1377.07	1416.03	733.007	673.145	831.177	958.709	703.603	598.775	1258.6	713.74	637.152	708.128	926.391	687.164	809.49	676.706	1237.13	679.276	609.802	687.638	1070.28	948.914	880.545	771.902	1449.9	850.299	712.121
7	917.317	638.46	1057.07	838.543	676.165	1384.91	1411.61	729.953	669.286	822.756	951.858	706.29	595.644	1265.45	704.982	644.464	704.664	922.977	682.616	794.99	669.788	1236.25	688.21	612.903	684.397	1052.72	928.937	870.444	770.189	1446.06	852.433	717.823
7.00694	912.607	638.891	1043.39	838.983	681.788	1378.07	1406.52	727.789	664.028	820.096	942.454	689.353	595.849	1270.1	701.714	639.12	704.054	908.828	668.553	779.407	674.031	1226.53	679.458	609.634	686.681	1051.39	920.289	860.736	774.286	1442.96	854.894	715.683
7.01389	914.32	638.876	1032.76	823.342	671.67	1374.22	1411.48	731.084	660.017	808.85	936.724	682.444	593.986	1273.71	706.691	641.916	704.859	900.411	661.582	783.342	669.501	1227.62	685.597	607.003	675.902	1031.61	906.415	859.285	768.232	1415	850.15	713.363
7.02083	911.028	636.752	1021.58	820.089	668.835	1371.56	1400.44	728.689	651.242	800.927	920.533	680.255	594.135	1269.1	702.344	644.651	695.146	891.499	669.138	770.289	669.409	1228.23	676.015	612.546	665.711	1019.97	899.941	852.538	770.668	1418.32	844.977	716.172
7.02778	906.947	633.375	1009.25	806.641	664.838	1365.56	1390.75	728.741	652.389	801.789	927.184	668.984	590.582	1265.18	705.392	644.263	687.693	882.771	647.663	760.605	667.796	1218.48	670.296	619.527	667.931	1014.66	886.446	851.816	761.82	1410.71	843.176	712.178
7.03472	904.776	630.214	1004.85	796.857	663.632	1359.91	1386.54	734.665	648.076	797.547	914.225	654.093	597.382	1270.77	702.034	644.195	684.931	869.383	638.929	753.95	662.426	1218.45	669.057	612.592	664.776	1005.32	873.806	842.567	759.406	1410.31	839.453	716.694
7.04167	911.756	630.637	996.63	785.954	659.06	1354.29	1382.91	732.771	647.561	790.781	907.109	657.302	592.608	1270.37	697.935	647.634	687.707	856.408	640.563	736.785	666.117	1212.23	670.435	607.694	657.283	991.841	864.278	832.406	755.674	1397.42	839.953	712.459
7.04861	905.315	617.757	979.899	785.97	660.351	1356.05	1375.57	731.616	650.322	796.57	902.149	644.665	588.838	1264.09	696.093	645.541	681.103	848.258	623.496	737.163	655.64	1204.16	667.654	603.183	656.401	974.591	858.739	833.688	758.491	1389.97	836.873	713.902
7.05556	909.473	618.838	964.821	780.735	647.787	1348.62	1358.4	730.516	646.403	776.199	891.391	635.528	597.172	1267.15	693.303	646.604	673.831	841.014	620.978	726.787	656.808	1212.15	666.614	613.634	650.282	973.873	849.39	822.317	754.912	1383.03	833.579	716.962
7.0625	903.11	617.53	967.593	769.722	648.065	1350.6	1361.34	738.379	648.795	773.414	884.225	627.068	597.437	1259.97	688.744	643.499	674.13	827.669	618.911	718.714	658.81	1194.38	661.715	617.387	647.461	960.684	833.233	822.918	750.769	1372.47	839.792	716.195
7.06944	903.018	618.357	955.394	759.568	655.448	1348.53	1347.07	734.566	641.216	764.02	882.415	624.623	591.866	1258.35	686.659	649.565	665.507	819.268	607.335	711.143	653.811	1191.42	665.362	613.362	648.385	950.411	824.112	820.736	757.2	1362.16	824.892	717.675
7.07639	908.245	624.802	940.811	756.824	648.289	1338.24	1341.34	734.148	640.067	760.801	876.074	617.642	595.374	1255.65	683.415	649.803	665.795	812.89	600.913	706.009	656.333	1186.1	661.938	615.297	647.981	941.187	814.463	812.561	754.864	1349.78	828.146	721.38
7.08333	902.84	614.927	930.787	745.074	643.774	1343.31	1333.03	739.034	638.684	753.203	873.793	612.616	593.694	1253.79	684.418	651.658	660.661	799.937	595.051	699.144	648.127	1182.63	660.798	608.106	640.608	939.32	810.575	806.509	754.211	1344.99	823.84	720.911
7.09028	910.638	622.483	925.701	743.302	645.051	1328.63	1318.43	740.052	635.169	759.266	870.691	603.924	600.596	1248.2	684.434	645.315	657.343	793.505	586.608	692.656	652.72	1175.12	657.82	609.648	641.417	926.979	800.873	805.495	753.668	1336.49	824.923	719.409
7.09722	909.585	619.55	914.109	730.868	636.039	1324.83	1325.25	741.956	634.394	748.765	860.85	600.092	597.943	1260.99	681.421	648.09	660.429	781.855	579.402	677.377	648.483	1172.83	662.812	616.619	639.793	918.156	796.293	800.779	750.018	1322.31	823.686	717.394
7.10417	914.809	615.642	912.765	729.237	643.822	1318.14	1307.55	734.976	631.987	746.703	854.686	597.232	598.778	1246.55	685.706	650.113	655.378	775.682	575.171	671.464	646.505	1163.54	663.843	609.215	628.885	911.259	786.626	792.718	752.28	1318.96	821.602	720.472
7.11111	908.299	615.357	900.18	725.734	637.542	1314.89	1302.01	743.106	635.057	742.081	842.723	586.371	597.25	1239.06	680.136	649.923	650.415	770.548	574.898	671.579	644.814	1155.99	661.618	617.826	623.463	902.435	786.687	792.87	757.487	1302.36	820.218	718.204
7.11806	911.293	619.926	892.011	718.566	638.808	1305.31	1290.55	749.153	629.895	739.579	844.37	586.685	603.225	1246.39	676.477	649.712	649.831	758.081	575.182	663.899	640.044	1147.51	663.531	620.928	623.531	899.457	773.853	793.371	752.445	1291.91	815.676	726.21
7.125	914.706	615.228	890.174	709.595	635.671	1301.92	1289.49	743.595	637.843	733.155	842.165	580.767	606.449	1232.49	682.183	656.693	650.645	755.745	561.37	655.568	640.432	1132.45	666.729	628.052	623.766	886.563	768.467	784.947	751.935	1275.88	820.006	720.128
7.13194	902.987	620.364	878.633	708.321	636.894	1297.84	1276.67	749.145	637.276	732.177	837.632	577.125	606.968	1229.47	683.264	653.43	649.333	751.774	567.583	656.345	650.836	1138.15	662.927	622.806	618.568	876.96	768.984	777.286	752.517	1277.6	816.982	719.007
7.13889	904.873	619.392	872.564	701.907	633.668	1292.78	1265.89	747.293	638.459	729.727	830.164	574.465	611.674	1230.6	673.736	650.073	648.773	744.341	556.752	643.682	642.631	1132.36	660.995	625.205	621.943	880.303	764.522	776.712	758.055	1255.34	812.114	725.68
7.14583	912.337	617.555	863.721	698.064	636.939	1275.63	1259.27	758.948	639.669	729.978	837.724	575.719	613.258	1223.72	678.154	651.902	648.654	740.747	552.713	639.822	644.997	1124.09	665.497	623.248	620.45	866.986	755.307	776.061	754.585	1243.68	814.648	730.581
7.15278	916.58	619.47	865.16	690.92	639.886	1276.08	1242.45	751.896	633.667	725.586	832.352	566.588	616.808	1216.36	675.292	658.599	637.598	734.014	548.995	641.065	646.119	1116.83	663.301	630.394	619.903	853.908	752.671	774.913	761.292	1242.62	817.297	730.895
7.15972	916.304	619.197	863.269	691.163	631.766	1264.93	1233.56	757.712	637.162	723.469	822.225	561.894	617.945	1216.9	679.967	660.385	643.555	727.922	544.989	640.198	646.834	1110.16	662.778	630.479	616.252	857.849	746.251	764.688	761.521	1219.47	822.917	730.641
7.16667	924.217	624.718	847.139	676.405	630.11	1259.03	1236.32	754.144	644.494	716.846	819.989	564.308	620.089	1211.08	685.325	664.996	639.318	720.614	534.983	629.958	652.331	1103.39	659.92	625.715	616.283	853.936	738.76	768.523	763.777	1214.4	818.195	732.126
7.17361	922.195	621.305	839.663	683.588	633.757	1251.67	1222.52	754.941	641.78	713.35	825.133	556.532	620.116	1212.25	680.718	657.684	636.817	715.997	543.65	625.772	646.925	1103.4	659.114	627.514	612.838	838.749	731.324	765.44	765.795	1202.18	819.441	736.533
7.18056	920.316	622.748	839.789	677.357	637.325	1247.82	1207.26	766.447	642.136	709.542	810.551	553.229	622.803	1197.18	680.991	668.012	636.49	712.041	538.053	619.664	649	1078.02	658.789	628.175	611.659	841.817	729.295	767.709	768.374	1188.62	811.35	735.501
7.1875	924.166	620.458	832.998	676.827	626.481	1242.59	1194.22	759.949	650.282	710.871	812.624	558.371	628.501	1196.76	676.152	659.658	640.864	712.334	529.203	616.884	650.116	1076.58	665.484	630.416	613.422	828.804	731.219	773.34	775.357	1181.64	817.074	734.402
7.19444	926.493	620.662	824.948	674.289	635.241	1232.03	1195.6	767.852	647.717	712.519	809.132	550.182	629.477	1186.81	684.446	653.255	635.138	708.621	532.412	624.698	651.442	1070.26	666.389	633.007	611.82	832.672	720.973	768.836	774.251	1176.9	821.26	739.112
7.20139	928.295	628.289	829.939	672.446	628.359	1208.86	1185.34	765.864	650.295	710.081	816.686	552.901	633.753	1185.09	679.27	666.911	635.796	696.119	531.471	612.517	652.429	1060.17	665.674	636.121	614.981	826.06	725.402	765.671	779.331	1163.63	823.793	741.159
7.20833	929.302	631.762	824.428	667.126	638.48	1211.09	1176.59	767.771	653.409	700.71	810.83	550.187	635.885	1173.57	684.344	666.853	634.231	699.388	526.258	617.786	656.909	1064.08	665.128	639.472	605.82	821.914	726.889	758.302	783.335	1151.18	814.241	744.464
7.21528	933.822	632.358	824.553	667.408	634.431	1197.87	1169.73	771.3	666.987	713.763	806.314	548.282	640.831	1163.97	689.347	666.135	638.092	695.769	527.187	611.113	656.09	1037.51	663.516	639.708	607.586	813.818	729.144	762.336	782.237	1141.85	817.197	741.145
7.22222	933.549	631.719	825.807	659.428	641.921	1196.55	1157.42	763.688	660.792	709.497	808.765	544.041	642.24	1167.37	685.86	669.166	634.751	696.487	530.88	610.465	658.11	1038.31	667.151	639.65	606.845	809.936	717.838	761.213	786.543	1124.22	819.904	738.458
7.22917	937.166	627.108	813.609	661.257	634.922	1187.55	1149.84	768.401	658.931	707.302	804.993	550.738	643.813	1166.53	685.728	674.376	640.867	695.467	527.804	612.771	656.382	1030.62	673.513	638.129	610.838	811.283	722.96	759.361	792.688	1126.57	822.464	740.124
7.23611	939.94	634.255	814.138	659.997	635.976	1184.36	1145.31	768.06	674.408	709.392	806.793	538.71	645.857	1164.71	695.235	674.807	636.013	687.261	523.949	609.956	656.66	1015.34	669.75	646.48	604.636	818.264	718.437	767.452	796.562	1112.7	827.188	745.238
7.24306	944.695	639.009	817.898	661.822	641.227	1176.27	1129.01	775.459	672.019	706.776	809.26	545.857	653.664	1143.32	692.759	675.639	631.082	687.548	529.558	612.156	663.086	1018.92	668.724	641.751	611.496	804.541	729.61	761.719	798.769	1104.09	830.429	750.919
7.25	943.289	642.89	809.12	654.094	639.316	1162.53	1118.53	776.394	671.7	706.981	809.137	547.98	657.532	1142.79	692.986	684.315	634.442	697.989	524.887	611.649	668.917	1008.15	675.557	648.496	616.72	800.244	721.67	768.088	797.284	1091.27	819.623	749.296
7.25694	951.026	639.802	807.466	665.385	635.371	1148.72	1111.4	779.628	676.304	703.44	807.903	548.693	661.271	1130.12	694.366	674.322	641.101	691.08	526.399	612.298	668.295	992.976	673.709	653.188	613.337	806.716	727.649	770.009	800.48	1085.4	836.276	753.375
7.26389	949.832	645.726	811.701	657.948	642.586	1153.85	1103.28	777.819	684.406	702.331	817.961	545.477	655.742	1123.93	695.615	685.047	644.494	687.866	532.693	614.111	662.722	990.347	674.01	645.114	618.633	801.367	729.649	764.673	801.244	1065.96	832.611	752.855
7.27083	952.897	651.193	805.013	658.292	639.432	1138.68	1096.56	777.494	689.802	704.387	820.865	553.3	657.231	1122.52	698.973	678.984	642.622	689.6	529.402	613.017	668.649	991.74	681.655	657.378	619.42	804.993	735.973	766.387	808.636	1067.73	840.023	756.156
7.27778	958.467	650.978	806.702	662.98	645.699	1135.47	1090.25	781.272	695.438	709.18	818.433	551.535	669.2	1111.74	694.288	678.497	645.546	690.233	526.502	611.231	665.723	984.875	679.513	654.62	619.15	807.057	740.706	774.54	812.759	1052.5	837.768	757.691
7.28472	955.572	656.091	810.681	658.005	644.31	1134.45	1077.67	789.081	702.002	698.605	822.37	554.758	672.396	1113.03	706.474	681.855	646.381	695.502	528.628	614.551	669.343	980.737	683.27	658.62	617.096	805.332	737.433	772.883	818.945	1051.9	835.487	763.359
7.29167	956.547	657.694	803.194	663.267	647.039	1127.05	1080.46	787.859	700.281	700.802	821.652	556.682	673.671	1101.26	715.506	686.925	644.974	690.976	533.711	620.719	669.716	968.484	683.093	651.12	631.18	796.541	747.357	775.31	829.482	1042.53	844.307	761.334
7.29861	961.184	655.841	816.738	659.926	645.301	1119.63	1065.62	791.515	703.919	712.518	821.2	563.635	677.924	1094.89	707.573	693.029	644.199	691.22	537.563	626.294	677.005	959.018	687.663	653.621	625.244	798.913	740.225	781.329	831.485	1038.59	847.307	761.1
7.30556	966.192	663.827	818.683	661.476	648.338	1113.34	1062.84	788.683	711.78	706.065	827.688	560.159	677.775	1090.2	716.019	692.7	644.306	700.714	537.085	627.316	680.341	950.672	692.388	654.776	627.011	807.309	753.641	783.943	833.415	1019.78	849.319	760.702
7.3125	971.857	663.612	819.44	666.585	654.87	1103.02	1063.4	791.316	716.22	711.877	830.624	561.964	684.179	1085.25	712.257	696.392	656.058	695.257	538.002	626.738	684.371	950.4	691.305	656.833	626.659	809.555	753.339	788.104	829.078	1020.45	862.175	762.31
7.31944	970.27	662.894	813.707	669.435	652.547	1098.01	1056.38	796.34	723.196	712.905	829.297	570.142	684.586	1080.27	719.505	695.745	657.445	706.547	541.097	631.199	691.445	939.238	692.066	656.889	632.671	810.558	758.64	786.902	842.811	1016.07	851.598	767.855
7.32639	974.269	667.576	826.888	667.6	656.152	1090.48	1041.11	803.875	724.763	713.518	839.21	568.839	690.139	1066.38	723.33	698.015	656.033	708.659	543.819	629.955	691.831	934.479	693.634	660.275	637.081	812.723	766.533	784.003	845.789	1004.68	855.655	765.253
7.33333	975.357	678.05	828.646	672.134	662.857	1089.25	1040.62	796.811	735.219	708.259	838.714	580.664	690.097	1063.33	721.962	693.56	659.719	715.14	549.931	635.45	689.231	930.137	696.944	666.925	638.503	813.746	775.266	793.456	847.638	998.722	854.235	767.269
7.34028	980.929	677.74	835.284	677.368	667.892	1071.47	1033.19	796.102	739.199	719.124	844.849	577.158	693.389	1066.25	731.939	691.45	663.906	713.439	551.108	638.499	699.394	925.876	695.488	667.256	640.243	812.031	786.012	800.189	856.409	998.477	861.497	771.087
7.34722	970.883	677.603	842.795	674.256	659.992	1074.07	1024.39	803.551	741.223	720.74	847.776	587.073	698.497	1045.39	724.405	704.056	663.705	722.98	554.398	640.686	696.128	915.786	698.123	663.684	642.496	819.481	787.545	799.167	860.232	996.237	862.159	766.567
7.35417	989.498	679.944	840.032	685.288	667.002	1072.23	1018.09	798.808	749.831	718.786	854.399	591.38	704.578	1051.42	734.81	697.677	669.411	725.113	558.834	645.9	695.412	919.564	705.932	666.154	648.833	825.572	796.286	797.39	867.427	986.93	873.147	769.343
7.36111	985.318	687.898	840.08	690.208	671.14	1062.91	1021.6	802.27	755.337	732.021	865.211	589.652	701.391	1040.84	728.732	696.651	670.264	732.75	562.417	653.093	704.241	913.167	710.656	668.134	653.073	832.134	803.168	816.998	872.917	985.457	868.337	774.093
7.36806	987.871	693.074	856.238	691.465	678.428	1059.56	1016.08	799.558	762.992	729.939	866.337	601.672	708.021	1038.02	735.707	704.583	677.339	743.874	565.425	653.565	710.528	909.144	705.385	663.818	657.034	826.976	809.466	814.31	865.867	984.374	877.351	775.274
7.375	988.646	687.549	860.233	692.616	675.708	1054.16	1017.34	801.973	766.638	734.534	874.596	602.725	696.119	1031.74	733.784	704.559	682.195	742.514	572.397	662.89	712.967	905.135	714.504	667.494	655.206	839.149	814.019	818.804	875.09	977.412	881.355	778.365
7.38194	992.243	687.683	868.815	692.571	677.032	1046.79	1007.5	807.096	770.809	736.567	867.707	606.832	708.437	1030.54	753.273	705.208	673.385	750.862	579.473	668.691	712.234	906.858	716.004	672.695	659.153	847.506	819.134	816.876	882.63	974.706	887.442	780.913
7.38889	993.426	701.489	872.706	699.361	681.924	1040.92	1000.09	803.201	773.29	744.279	881.398	615.629	711.879	1021.87	743.195	705.349	680.262	758.153	581.19	677.311	710.72	900.381	719.705	671.38	668.537	844.703	832.582	826.015	881.164	965.768	882.845	783.895
7.39583	998.399	701.793	880.559	712.23	687.222	1048.19	995.972	803.304	778.413	744.965	882.243	618.001	709.51	1019.74	750.342	710.568	684.903	769.425	584.234	681.246	713.221	888.003	728.167	671.1	667.634	852.394	843.403	838.849	887.323	965.628	894.314	782.897
7.40278	1007.57	700.069	883.827	705.066	684.554	1026.31	995.771	812.41	784.797	748.36	886.142	623.688	714.321	1013.56	750.542	710.977	691.413	776.377	589.539	683.763	717.329	893.886	720.002	669.937	672.745	861.648	855.664	832.211	892.739	961.75	886.467	778.944
7.40972	999.755	707.575	898.526	715.923	697.656	1030.7	989.427	816.116	787.257	746.043	898.544	630.457	714.218	1008.58	749.816	702.907	690.562	785.62	595.039	686.952	726.568	885.613	727.567	667.782	671.809	866.12	859.708	845.028	893.38	965.714	900.613	784.036
7.41667	1008.36	708.926	900.057	714.753	689.602	1029.22	994.874	807.124	793.51	758.093	904.374	631.959	713.512	1014.41	756.233	710.104	699.723	790.141	602.139	695.244	726.761	886.398	725.315	670.853	678.205	863.894	872.871	844.872	906.486	958.067	893.263	786.829
7.42361	1009.1	709.587	904.713	724.113	700.932	1030.71	999.439	814.822	799.432	762.918	900.196	641.603	718.544	1004.21	758.64	706.982	701.408	798.88	600.628	701.565	728.005	887.812	730.757	672.819	683.195	871.478	874.331	852.867	910.899	954.513	909.133	789.062
7.43056	1011.82	711.125	915.484	730.485	696.151	1016.05	988.134	810.567	802.183	761.5	909.296	648.14	712.899	995.433	753.793	713.492	707.415	805.921	609.121	709.535	727.557	879.314	735.135	671.358	684.473	884.284	882.694	860.266	909.89	952.549	909.686	778.478
7.4375	1003.98	707.43	919.597	734.256	704.813	1030.78	993.724	814.27	802.956	763.661	922.875	651.9	715.777	993.58	764.824	716.58	698.517	817.221	617.201	719.447	738.894	883.45	732.28	672.316	682.408	889.106	894.294	863.512	908.596	961.28	914.895	784.871
7.44444	1010.08	714.224	935.267	741.848	710.065	1012.45	992.061	811.363	814.776	771.612	930.759	658.546	709.901	992.053	767.683	708.649	709.752	824.044	623.215	725.098	734.869	878.354	741.169	677.362	698.357	897.794	904.734	868.4	912.294	961.745	918.463	780.881
7.45139	1006.99	724.182	954.887	741.684	712.392	1014.9	995.944	818.339	822.036	772.979	931.276	663.607	721.903	996.065	767.286	716.555	717.906	830.795	624.277	731.416	745.124	873.544	738.817	675.6	695.874	904.808	914.443	878.579	921.166	963.676	919.544	796.027
7.45833	1008.39	722.516	946.161	749.498	710.311	1014.27	989.687	810.552	816.735	789.675	939.41	672.141	721.734	985.012	770.578	714.719	716.118	840.596	626.445	735.297	744.441	877.044	744.214	676.913	703.311	919.272	923.279	875.366	924.821	955.77	927.181	785.633
7.46528	1008.06	724.055	961.043	757.68	717.105	1007.48	995.713	811.708	822.883	781.803	940.157	674.13	714.339	985.408	772.296	710.863	722.121	852.138	639.546	744.27	742.961	879.456	743.124	679.617	699.95	924.748	938.678	886.479	931.857	961.753	928.763	786.767
7.47222	1016.17	724.206	972.468	754.489	714.95	1014.88	993.095	812.033	829.822	788.788	949.317	678.094	717.956	975.468	777.792	724.807	721.003	859.08	633.677	746.1	746.544	874.07	744.728	680.283	708.145	929.936	943.609	891.607	933.855	957.5	929.378	786.068
7.47917	1011.01	732.272	981.884	769.686	711.335	1013.33	998.115	811.263	832.463	795.65	957.871	689.374	718.575	971.936	784.949	721.633	727.693	875.363	650.109	751.575	745.69	879.266	748.094	673.886	712.907	939.268	952.262	900.968	937.322	965.803	928.586	794.726
7.48611	1009.23	727.149	986.37	768.32	722.058	1013.71	997.07	814.885	836.541	792.867	956.036	695.981	722.693	978.741	785.853	717.04	736.068	880.142	649.944	759.473	750.043	875.219	748.693	675.85	718.223	949.226	970.05	905.397	929.671	971.372	936.826	784.426
7.49306	1010.1	734.148	994.04	771.202	722.466	1008.89	1003.03	814.356	841.06	796.886	980.951	699.423	719.392	974.062	787.116	715.646	730.236	888.83	661.382	757.383	748.731	879.526	745.34	670.851	722.447	955.973	976.016	906.75	930.24	973.459	942.253	789.977
7.5	1017.5	725.974	1009.47	775.054	727.661	1007.91	999.784	817.013	839.03	803.935	983.793	705.604	714.064	966.818	775.493	719.379	744.228	898.603	664.273	765.345	756.806	873.608	748.382	675.999	729.548	965.719	985.973	912.406	937.807	976.629	949.562	792.68
7.50694	1021.31	731.416	1025.95	782.844	733.61	1002.17	1009.78	814.728	839.32	809.805	986.469	703.634	714.69	965.04	787.425	722.473	746.049	910.008	667.308	768.063	753.864	875.582	754.158	682.112	727.556	972.895	985.319	917.208	931.19	969.909	944.566	787.725
7.51389	1019.13	732.154	1028.74	784.011	729.545	999.986	1007.68	819.194	851.442	812.105	991.467	721.716	719.156	966.674	782.521	713.984	751.098	922.625	671.153	784.155	760.098	884.61	754.916	684.412	732.403	974.937	997.055	923.294	941.239	984.386	951.283	790.878
7.52083	1017.94	734.868	1038.95	792.042	730.985	1008.75	1012.41	818.619	850.075	816.885	998.406	719.705	714.142	956.634	794.227	725.113	742.885	925.086	670.549	788.317	759.915	878.376	759.795	676.339	735.193	987.644	1004.17	925.549	948.191	984.127	952.905	789.386
7.52778	1013.9	730.068	1047.7	797.415	738.613	1003.78	1008.06	810.894	854.52	821.072	996.452	723.635	715.759	961.696	790.482	714.725	747.327	937.982	681.821	793.795	761.552	886.581	765.296	676.563	739.78	992.517	1011.82	935.663	950.692	990.622	958.709	792.263
7.53472	1015.35	735.18	1051.68	795.587	738.963	1009.01	1014.41	810.049	855.887	826.601	1007.67	731.499	710.513	950.587	793.39	719.92	755.893	951.492	684.687	795.558	766.573	881.751	756.22	679.594	739.221	998.046	1017.15	932.07	944.039	992.258	955.42	783.053
7.54167	1015.86	739.954	1062.65	804.844	740.442	1014.59	1017.32	814.871	861.528	827.037	1005.72	734.99	704.622	962.457	798.269	729.398	762.064	958.466	688.513	806.036	761.744	886.525	759.127	673.934	747.975	1012.6	1023.92	942.953	945.265	998.578	964.199	789.401
7.54861	1011.18	737.441	1068.96	812.116	742.266	1012.41	1026.48	812.653	859.628	830.456	1007.65	739.406	709.304	959.85	794.753	719.562	756.09	956.628	688.993	814.845	769.44	890.373	765.289	670.799	744.098	1024.29	1035.72	943.678	945.466	1001.01	963.49	789.287
7.55556	1013.06	742.401	1079.38	806.331	744.218	1019.49	1040.63	811.635	860.422	834.529	1026.49	745.174	705.696	952.743	800.191	721.793	769.519	975.911	694.974	816.873	766.626	889.858	761.685	670.195	748.926	1025.01	1045.71	947.191	949.312	1009.12	969.66	786.106
7.5625	1020.96	737.347	1084.25	817.716	740.537	1003.79	1039.3	814.549	862.844	835.928	1018.66	745.698	705.016	957.02	799.569	723.594	769.374	977.423	705.734	815.432	766.355	903.583	763.869	672.437	750.883	1042.4	1052.93	944.796	951.504	1019.49	960.211	792.642
7.56944	1013.71	734.438	1091.16	818.49	749.828	1018.27	1046.09	809.302	863.245	841.215	1033.56	750.136	702.281	956.063	805.606	716.272	766.121	992.068	707.302	821.033	767.456	904.001	761.816	672.321	752.786	1044.92	1052.39	952.001	965.594	1029.16	961.467	787.075
7.57639	1013.13	741.726	1099.01	820.156	749.788	1017.91	1056.93	817.206	868.771	840.841	1038.34	749.72	704.01	959.706	797.637	722.439	776.357	997.96	707.896	828.244	768.49	909.65	765.181	672.839	761.373	1045.42	1057.69	958.963	953.01	1029.75	969.576	792.555
7.58333	1016.01	742.934	1111.31	823.082	743.737	1031.47	1056.81	804.758	861.025	846.065	1044.8	761.13	696.525	957.093	802.765	717.386	772.686	1013.62	716.29	828.081	761.104	911.632	769.873	670.435	754.208	1058.85	1069.07	964.902	955.191	1039.78	972.781	788.374
7.59028	1011.38	731.592	1120.17	831.179	745.217	1023	1067.23	808.618	859.587	847.551	1043.5	759.445	698.466	961.094	802.077	724.489	778.951	1003.26	709.076	839.25	777.091	912.733	768.021	666.297	764.709	1061.01	1074.06	961.301	944.954	1042.46	974.043	790.939
7.59722	1010.33	729.444	1120.63	828.661	750.237	1030.91	1069.57	810.862	864.612	849.748	1047.96	766.85	697.042	967.608	803.318	715.587	776.156	1019.25	721.478	841.793	777.502	917.433	762.464	674.198	765.168	1076.81	1077.87	969.332	951.567	1061.01	971.525	789.699
7.60417	999.856	730.834	1129.69	832.424	752.873	1039.97	1077.64	805.433	864.323	850.738	1049.01	768.96	694.647	951.649	800.026	718.677	787.259	1024.77	717.126	841.33	772.35	922.206	764.707	669.961	766.283	1074.47	1078.68	973.327	950.723	1069.9	969.157	784.469
7.61111	1009.61	732.482	1135.38	836.96	748.952	1030.68	1089.72	802.066	860.112	863.315	1056.52	772.835	686.888	956.79	805.276	716.76	783.316	1025.56	715.634	845.678	767.823	930.017	763.64	662.683	765.62	1085.4	1079.28	965.512	950.211	1070.27	969.256	785.567
7.61806	1001.47	735.635	1141.27	834.688	755.932	1041.32	1093.05	803.37	855.733	856.304	1056.39	774.227	689.572	966.417	800.595	718.642	790.254	1041.4	722.942	844.383	772.478	931.109	762.156	663.435	767.536	1098.21	1085.27	970.114	946.083	1086.62	977.353	785.107
7.625	1009.84	729.373	1153.75	842.048	758.316	1041.1	1103.81	806.449	858.257	862.402	1067.47	772.376	680.955	960.661	799.382	715.685	788.893	1035.51	725.763	849.833	774.085	934.035	759.393	663.425	779.939	1100.44	1092.08	975.742	954.459	1092.94	968.403	785.306
7.63194	995.153	732.318	1149.5	838.442	752.571	1057.92	1105.51	806.181	853.026	863.034	1065.27	779.798	680.217	960.492	806.367	720.633	790.124	1046.84	728.916	858.955	771.975	942.903	764.597	663.33	773.178	1106.08	1093.78	977.98	945.008	1100.71	971.784	787.813
7.63889	1001.33	733.244	1160.86	834.858	750.359	1050.62	1109.02	804.599	861.074	866.298	1064.74	771.314	677.123	961.575	811.108	713.643	787.375	1055.24	726.803	847.15	772.06	946.594	761.164	664.517	778.684	1103.9	1096.83	983.629	947.875	1103.96	963.787	781.86
7.64583	997.144	726.643	1162.89	842.249	756.364	1060.46	1116.78	798.468	855.065	865.721	1064.93	775.041	675.69	969.538	806.889	716.048	793.114	1058.85	728.577	856.355	773.217	951.851	765.268	661.862	772.198	1111.43	1095.06	988.853	935.823	1124.32	979.994	790.121
7.65278	992.08	726.146	1166.79	845.817	753.907	1065.27	1126.1	797.636	854.845	866.366	1069.22	777.744	670.047	968.987	807.461	718.022	790.164	1060.92	720.675	856.199	773.371	964.932	768.225	662.568	780.595	1109.65	1093	990.091	943.27	1132.31	982.371	783.178
7.65972	995.542	727.355	1168.66	839.591	758.317	1063.7	1138.04	809.747	853.461	865.39	1072.77	779.731	666.987	977.089	809.62	716.907	792.784	1065.03	733.241	857.518	768.846	969.587	765.869	667.485	776.312	1121.6	1099.12	986.89	942.07	1132.84	975.359	787.048
7.66667	988.288	723.48	1177.16	841.497	758.604	1068.1	1145.11	798.408	852.52	871.06	1066.53	783.225	663.887	972.09	799.567	715.113	789.068	1066.5	725.595	861.364	768.888	976.313	768.126	659.719	775.827	1121.53	1098.69	983.481	936.973	1146.81	977.139	784.714
7.67361	987.463	721.094	1177.47	843.961	756.516	1072.45	1152.27	797.331	853.342	875.154	1077.14	768.881	666.053	972.19	807.918	712.622	791.067	1072.56	722.231	861.63	768.621	983.453	761.832	658.168	779.703	1133.95	1098.58	977.794	944.515	1164.95	971.983	783.136
7.68056	985.2	718.763	1176.65	839.505	747.386	1066.02	1162.51	800.333	851.6	871.323	1076.89	776.133	663.253	979.516	803.485	712.946	790.978	1071	730.68	856.613	766.086	991.136	762.312	660.351	777.637	1134.29	1101.67	980.192	933.117	1167.13	979.473	790.429
7.6875	986.007	715.129	1176.86	842.886	755.372	1087.65	1172.52	786.662	845.235	873.637	1076.05	774.849	655.845	981.644	799.446	717.753	791.093	1077.47	730.303	861.302	768.428	996.672	766.311	659.59	781.451	1128.57	1092.24	981.297	935.519	1184.4	974.264	788.558
7.69444	982.436	716.101	1176.29	842.352	754.096	1098.6	1176.49	798.15	838.236	871.885	1071.19	770.072	654.477	984.733	803.238	706.44	791.307	1077.54	733.611	856.501	752.344	998.549	760.777	661.994	780.365	1130.67	1094.95	985.839	933.877	1193.17	976.152	781.44
7.70139	979.696	716.308	1185.43	839.721	754.14	1100.39	1189.15	791.813	842.777	877.04	1066.72	771.192	652.303	989.859	797.262	709.972	795.327	1081.22	729.954	863.128	760.445	1001.95	756.158	658.489	776.567	1137.75	1095.55	989.645	934.852	1200.21	974.41	779.154
7.70833	979.344	714.353	1187.02	839.37	752.219	1101.11	1189.59	788.885	828.579	861.23	1063.14	770.763	644.445	996.983	795.358	712.732	789.949	1075.43	725.976	864.476	754.46	1014.99	762.211	655.812	780.473	1137.08	1089.91	980.214	927.425	1204.89	975.089	775.058
7.71528	973.435	710.477	1180.36	838.7	746.032	1109.47	1207.63	797.332	829.649	867.726	1073.1	763.381	643.424	995.08	796.897	705.809	790.556	1073.36	724.915	855.389	755.771	1019.69	757.134	653.026	784.459	1138.21	1088.98	983.265	921.14	1212.21	971.976	775.647
7.72222	978.347	709.587	1178.75	837.77	744.607	1116.42	1209.92	791.358	825.717	871.375	1067.32	754.603	644.643	998.968	798.578	704.87	795.289	1074.61	721.376	851.596	757.849	1030.2	758.358	655.13	778.049	1142.67	1088.85	986.7	923.082	1232.43	969.432	773.985
7.72917	968.821	702.871	1185.17	843.163	746.305	1108.67	1214.17	791.962	821.36	872.221	1065.09	762.152	642.654	999.166	796.479	706.675	795.483	1075.69	722.216	853.103	758.457	1035.84	766.342	651.836	776.937	1135.55	1080.63	977.548	921.246	1238.03	970.107	777.589
7.73611	969.487	704.492	1182.44	835.16	748.774	1124.92	1217.49	787.143	827.58	864.106	1068.87	760.758	639.017	1000.03	786.695	714.093	793.029	1066.86	717.668	845.889	751.901	1037.75	749.587	647.132	778.88	1139.87	1075.82	977.451	918.547	1249.11	957.339	778.268
7.74306	963.552	702.303	1185.59	832.197	746.28	1135.03	1239.39	785.159	819.883	864.88	1056.39	759.553	636.589	1004.57	794.554	705.13	791.208	1065.25	718.728	850.308	750.388	1041.31	754.743	646.759	778.858	1135.64	1079.46	978.216	916.469	1255.74	967.475	776.385
7.75	957.71	697.576	1183.97	827.631	744.356	1140.24	1247.22	788.829	817.581	863.756	1055.16	750.704	624.018	1010.14	787.956	702.209	790.87	1072.49	717.197	843.331	743.394	1047.81	748.641	647.028	771.359	1129.77	1057.44	968.962	908.964	1265.68	963.566	770.857
7.75694	955.053	692.413	1178.16	826.748	736.405	1148.35	1254.24	786.521	809.938	868.744	1053.75	755.232	625.158	1017.23	789.978	703.263	789.545	1063.43	717.116	843.202	746.187	1055.51	749.08	645.278	770.749	1140.49	1069.22	980.434	904.449	1273.41	959.294	773.318
7.76389	956.881	690.445	1180.6	825.17	744.851	1148.76	1261.4	784.382	801.273	859.843	1051.68	750.273	625.223	1018.56	785.762	704.134	787.132	1060.43	708.883	839.835	746.357	1068.68	749.196	646.824	773.837	1129.67	1065.16	978.223	908.13	1278.16	957.04	776.876
7.77083	956.465	694.007	1175.24	824.895	747.296	1158.06	1273.1	784.133	800.319	865.328	1052.47	746.348	624.216	1017.78	785.703	709.413	785.313	1060.92	706.139	841.097	741.88	1072.04	745.67	644.232	772.315	1139.31	1049.13	966.245	898.671	1286.61	963.21	767.651
7.77778	951.517	688.358	1173.64	820.507	743.601	1165.61	1271.39	788.726	793.227	858.591	1041.24	739.869	620.159	1021.76	785.12	708.205	783.747	1054.22	701.452	833.542	739.666	1080.4	747.353	644.75	762.716	1128.48	1047.67	967.834	890.514	1298.24	954.854	772.172
7.78472	940.149	682.837	1167.74	812.493	736.431	1166.14	1273.43	786.464	792.941	858.305	1046.16	736.262	615.484	1036.31	784.75	706.701	783.017	1058.64	694.863	826.578	741.294	1078.58	743.081	642.787	762.217	1128.96	1037.94	973.853	894.686	1304.91	952.501	766.544
7.79167	944.053	677.892	1169.34	816.377	736.088	1169.33	1278.05	784.905	799.299	850.534	1032.95	738.101	612.049	1033.42	772.852	706.878	778.724	1044.96	700.399	818.489	735.958	1092.54	740.009	643.951	765.643	1121.07	1044.82	964.309	893.072	1315.3	955.508	766.699
7.79861	934.387	679.593	1165.51	808.546	732.123	1170.57	1293.8	783.273	792.244	852.468	1035.09	728.426	613.176	1039.3	777.206	703.275	777.741	1035.2	693.744	822.043	732.841	1100.34	743.733	642.8	764.765	1118.76	1027.44	967.299	887.909	1306.12	942.07	757.498
7.80556	938.569	677.636	1155.69	809.556	735.353	1177.96	1308.74	784.426	782.932	850.254	1030.88	726.37	601.018	1043.39	774.055	696.751	774.908	1038.85	685.753	820.766	733.23	1104.93	739.56	639.714	762.404	1110.53	1025.52	954.364	881.382	1319.99	941.979	769.037
7.8125	944.043	672.723	1152.27	799.564	729.559	1183.37	1312.01	775.702	781.227	845.018	1025.63	716.64	605.258	1044.88	769.006	701.589	771.708	1038.81	680.293	809.045	727.976	1104.37	734.073	630.66	752.858	1105.21	1015.45	952.261	879.21	1335.35	948.565	774.525
7.81944	932.126	673.264	1145.17	796.569	726.355	1189.72	1309.64	776.373	774.613	844.106	1031.85	708.538	601.136	1056.16	773.673	699.958	769.807	1031.15	682.774	804.214	730.812	1102.6	734.206	638.33	748.021	1100.53	1008.8	952.225	879.143	1344.69	938.964	760.731
7.82639	939.315	667.993	1139.46	789.952	724.077	1188.76	1314.14	781.662	773.3	834.779	1018.87	713.485	598.754	1049.44	766.071	699.59	767.125	1019	676.44	804.124	722.568	1114.62	726.149	634.522	751.705	1100.41	1001.52	951.635	874.389	1352.07	929.593	760.005
7.83333	932.347	660.862	1132.84	788.601	718.811	1193.87	1319.38	776.903	768.601	832.783	1019.52	708.368	599.865	1049.96	770.094	693.732	765.867	1017.34	671.395	797.823	722.387	1119.25	730.227	631.528	743.287	1095.64	1002.9	942.353	873.997	1355.37	937.871	765.979
7.84028	924.967	659.691	1126.35	782.998	714.409	1209.68	1332.17	778.02	765.212	826.257	1008.5	699.017	598.766	1055.61	764.804	700.141	760.773	1012.45	671.484	788.8	718.359	1126.58	724.571	632.016	743.407	1088.43	986.427	939.789	866.744	1352.8	929.937	764.628
7.84722	927.389	656.637	1125.93	776.783	722.765	1199.39	1319.49	777.155	760.872	822.406	1006.81	701.097	594.856	1065.85	760.28	702.011	766.567	1005.63	664.675	787.844	715.295	1119.68	726.883	630.881	742.273	1083.88	982.231	938.277	867.757	1358.22	930.085	762.899
7.85417	920.723	657.57	1117.76	779.229	716.189	1215.03	1335.75	776.618	750.474	825.936	1001.22	693.353	591.833	1068.58	754.139	699.917	757.894	1003.19	663.593	779.617	709.879	1128.13	724.197	632.266	745.878	1080.02	974.245	932.193	858.143	1360.39	925.014	762.007
7.86111	913.566	649.819	1109.97	769.653	705.08	1211.22	1333.92	776.343	752.564	823.683	987.479	685.45	590.425	1073.76	757.538	698.055	746.585	988.883	658.292	776.667	717.285	1132.79	722.985	633.826	738.789	1076.06	961.29	933.64	862.334	1365.07	925.01	761.57
7.86806	921.347	647.209	1104.74	757.355	703.634	1219.08	1337.55	776.191	756.672	813.836	989.515	684.48	582.24	1077.59	753.871	694.734	759.823	982.836	649.042	765.815	713.804	1136.61	722.193	634.024	735.327	1064.96	955.731	929.31	853.962	1367.5	925.175	770.577
7.875	911.921	645.867	1092.31	761.06	713.137	1219.23	1338.31	772.153	739.631	812.64	987.583	677.964	584.833	1081.77	755.837	688.409	748.828	969.606	645.703	764.637	705.408	1134.75	718.914	633.423	735.839	1060.23	938.547	911.9	855.639	1363.47	921.107	760.055
7.88194	912.102	645.619	1089.48	757.397	705.702	1214.3	1351.73	771.653	744.154	806.13	973.93	673.953	584.06	1082.73	754.887	696.913	749.362	969.118	640.785	755.228	704.525	1136.57	716.018	630.633	727.35	1056.47	934.861	913.957	849.515	1375.22	912.665	760.863
7.88889	911.659	641.955	1087.56	752.714	702.716	1227.64	1351.87	777.186	733.615	800.21	969.681	667.457	580.689	1083.86	747.815	692.942	746.358	955.542	640.669	758.775	703.305	1140.76	711.238	629.974	729.794	1046.06	941.732	908.997	836.738	1374.01	906.61	770.001
7.89583	907.324	638.649	1072.21	751.293	700.356	1229.52	1346.39	771.286	727.684	801.913	961.329	658.857	581.739	1081.12	747.472	692.261	744.64	950.375	629.744	748.477	700.499	1142.21	710.569	629.081	719.036	1038.87	924.981	908.656	844.432	1381.89	912.28	760.384
7.90278	902.866	636.059	1064.86	739.338	697.892	1227.68	1344.37	776.512	728.823	794.208	959.123	656.33	574.862	1086.88	744.257	688.256	736.773	944.473	626.332	739.511	692.62	1146.37	708.003	630.522	724.155	1031.15	915.058	903.641	845.257	1386.94	908.935	759.847
7.90972	911.538	634.362	1065.97	735.161	695.17	1234.59	1351.21	775.403	727.757	789.502	959.64	650.014	576.479	1094.92	741.086	691.108	742.285	929.214	622.086	734.745	693.315	1151.72	703.619	629.411	715.005	1033.87	908.65	899.081	838.713	1387.59	902.089	758.485
7.91667	900.687	636.672	1046.43	729.168	692.204	1233.62	1349.08	772.91	723.66	788.472	954.441	641.846	576.237	1083.8	738.459	692.097	738.228	937.808	618.027	727.49	699.687	1146.05	702.388	635.162	714.914	1013.35	900.738	895.243	839.025	1384.04	896.893	756.165
7.92361	905.347	629.709	1043.38	726.447	687.402	1248.44	1351.6	773.916	725.524	792.372	942.174	641.306	571.681	1091.04	745.73	692.447	730.856	918.755	610.385	723.163	687.847	1157.19	697.35	632.606	710.098	1010.9	886.977	886.257	832.571	1377.05	898.941	756.874
7.93056	904.266	625.233	1040.16	713.898	693.442	1249.41	1355.06	781.544	719.927	783.086	938.192	634.085	574.601	1099.56	736.169	692.174	730.138	915.951	609.375	718.595	688.952	1156.74	705.188	635.092	711.638	1010.72	876.915	891.554	831.524	1376.54	897.615	756.017
7.9375	902.909	621.26	1029.13	712.591	687.623	1232.25	1349.43	771.978	719.961	777.698	934.944	627.361	573.833	1094.13	737.591	696.534	722.77	904.099	600.365	713.939	688.731	1149.81	703.418	628.103	705.607	995.109	874.549	886.442	827.666	1382.93	893.722	764.188
7.94444	901.147	621.138	1020.18	712.755	674.998	1234.85	1354.68	772.567	711.46	767.177	921.931	614.64	573.874	1099.45	733.695	690.222	725.998	904.308	596.142	709.212	687.365	1163.23	704	628.088	705.097	990.432	871.47	883.565	817.181	1372.34	893.03	755.889
7.95139	900.745	623.133	1016.54	704.901	690.459	1235.33	1354.97	775.425	708.551	770.941	922.676	616.855	571.334	1103.17	730.713	690.703	719.14	893.7	594.344	704.972	679.298	1162.16	707.041	637.009	698.584	983.598	854.387	884.308	826.454	1382.18	896.093	758.748
7.95833	893.132	613.925	1007.37	702.874	681.671	1247.01	1354.19	774.107	704.206	770.088	913.524	610.946	568.217	1101.76	732.764	687.522	717.869	889.063	589.635	692.346	688.177	1147.9	700.738	630.952	699.609	971.313	849.051	876.425	816.199	1374.75	882.065	763.156
7.96528	883.105	623.794	999.412	692.091	679.255	1234.44	1346.77	771.715	697.065	764.328	917.174	606.586	572.641	1100.87	732.909	689.716	715.716	885.37	588.155	682.769	682.587	1158.68	691.762	627.65	693.164	969.979	840.726	864.851	823.094	1373.89	887.743	762.539
7.97222	887.948	610.141	994.814	695.73	678.727	1244.12	1346.16	770.961	696.262	763.662	909.293	601.155	571.269	1096.86	721.428	693.288	709.845	874.849	580.097	680.693	685.306	1158.01	699.428	628.889	692.154	963.535	831.801	863.997	813.628	1374.46	887.501	762.594
7.97917	888.234	613.511	984.127	684.229	678.089	1240.66	1346.91	769.665	692.312	755.142	893.994	599.035	560.062	1102.55	720.672	691.531	712.249	868.728	577.023	677.55	682.771	1154.65	690.887	626.537	689.195	957.182	836.402	868.078	815.096	1369.68	880.086	762.992
7.98611	887.24	613.074	974.704	680.762	675.164	1237.51	1345.66	775.518	689.683	754.203	895.633	588.326	568.218	1097.44	720.119	690.159	705.032	857.752	571.736	676.444	676.83	1153.25	686.192	633.312	695.515	944.446	820.98	862.646	814.275	1372.11	870.653	759.214
7.99306	888.092	612.487	960.419	681.036	674.795	1235.83	1339.8	771.672	688.679	741.841	898.259	590.596	566.127	1104.81	718.925	682.042	699.204	844.684	564.65	665.608	677.162	1150.41	694.669	628.119	681.828	934.297	815.423	853.062	815.113	1364.04	873.954	757.053
8	885.433	606.57	963.029	671.83	670.559	1234.48	1341.13	769.335	683.046	742.431	893.342	584.094	565.984	1109.74	719.47	690.805	699.477	842.091	562.48	664.946	671.849	1155.94	691	626.178	679.914	941.101	803.293	849.819	806.723	1356.08	879.294	752.998
8.00694	880.731	604.288	959.034	665.125	668.706	1237.67	1322.41	772.903	689.067	741.776	885.178	580.542	565.285	1103.32	720.724	689.805	704.682	834.934	557.82	660.358	671.838	1138.59	692.489	635.435	681.766	930.056	796.627	843.657	811.998	1351.01	868.815	757.512
8.01389	889.088	608.77	951.477	668.515	664.312	1241.48	1329.2	773.601	691.407	730.293	875.373	576.169	564.57	1101.46	718.118	688.448	696.289	830.331	555.979	648.434	672.726	1147.63	688.545	636.793	677.933	921.244	796.692	844.301	811.671	1354.52	869.685	766.62
8.02083	889.331	604.789	941.698	659.535	663.713	1231.4	1326.83	773.072	684.473	731.43	877.639	572.316	573.346	1100.5	718.813	689.653	692.098	821.894	550.79	644.717	668.998	1150.22	685.026	630.089	676.544	918.7	782.77	841.241	812.227	1345.98	874.877	761.847
8.02778	887.329	604.271	940.937	652.558	666.029	1230.23	1323.44	774.427	685.967	731.58	865.681	562.835	568.802	1098.92	716.475	683.435	690.105	816.423	543.903	637.88	665.526	1130.16	684.315	634.222	673.073	909.66	774.583	839.577	809.667	1345.67	861.783	764.264
8.03472	884.625	601.945	934.109	651.395	674.208	1219.16	1314.37	783.124	682.45	725.117	862.739	568.52	569.169	1100.23	713.554	690.24	687.285	807.832	545.383	634.863	660.415	1132.67	686.181	638.708	673.819	898.888	771.371	824.508	805.191	1341.41	869.609	761.447
8.04167	883.46	593.353	923.602	644.492	666.255	1216.56	1321.2	780.692	682.974	727.266	867.631	558.134	569.507	1103.22	712.033	689.545	682.202	802.479	537.244	628.758	659.374	1131.37	685.722	631.848	671.957	896.931	759.107	833.286	797.132	1334.17	855.779	760.091
8.04861	881.953	595.781	911.658	639.135	662.088	1227.53	1308.79	785.382	682.516	720.194	861.098	555.445	566.777	1102.23	709.786	692.384	690.182	800.54	537.305	626.365	657.658	1138.87	683.273	637.413	671.297	893.731	755.423	829.455	804.3	1329.94	863.128	756.938
8.05556	885.489	596.601	911.052	633.932	657.899	1215.82	1308.35	777.174	684.23	717.564	846.131	558.641	573.485	1098.15	710.385	689.267	677.343	795.061	530.497	618.585	666.318	1134.1	684.366	630.741	663.458	888.07	749.728	819.446	800.193	1310.09	867.198	767.079
8.0625	881.631	598.081	902.954	635.572	660.083	1227.73	1301.83	782.458	677.858	714.764	850.045	545.414	574.969	1100.36	707.616	691.58	681.989	789.258	529.144	618.981	657.914	1123	681.522	637.1	665.451	878.548	749.059	815.873	802.345	1314.62	856.004	764.798
8.06944	882.46	594.487	895.502	633.473	659.906	1219.5	1293.01	786.299	680.763	710.192	839.649	540.508	569.318	1091.43	709.035	693.088	687.396	778.709	525.403	615.186	670.19	1125.9	681.904	640.901	656.495	874.215	738.576	821.621	799.065	1306.15	854.705	765.341
8.07639	874.178	596.688	890.491	627.761	655.12	1206.64	1286.24	781.783	677.39	714.688	844.872	541.477	574.831	1097.59	710.23	701.85	679.833	780.798	528.774	611.674	663.78	1125.32	683.877	636.482	664.192	875.944	738.917	817.658	805.235	1300.9	856.784	765.744
8.08333	879.941	589.936	891.505	624.914	653.255	1215.15	1280.88	782.923	679.269	709.357	842.967	538.87	576.387	1095.21	706.629	693.085	671.839	772.136	522.078	601.829	661.4	1122.46	681.204	641.232	659.432	867.104	728.726	812.586	792.696	1292.15	857.128	765.608
8.09028	883.206	600.666	886.068	618.557	663.712	1196.05	1279.86	786.414	675.487	701.392	836.245	536.687	581.06	1092.95	706.21	692.164	674.945	768.809	523.607	602.674	664.301	1109.18	687.999	633.748	661.518	853.302	730.177	810.733	803.437	1293.78	858.833	771.012
8.09722	882.508	594.502	871.323	616.019	657.837	1193.52	1275.19	788.885	680.777	700.995	833.343	530.754	576.967	1090.24	711.251	689.525	674.657	762.725	517.108	595.152	657.004	1106.36	678.915	642.008	658.915	850.512	722.32	815.603	809.636	1277.13	846.333	764.278
8.10417	883.009	593.197	878.627	618.624	655.675	1192.48	1262.58	785.949	680.236	700.499	835.291	530.064	576.54	1092.58	704.08	687.853	673.284	759.294	516.504	590.955	661.822	1103.64	682.118	644.01	658.144	850.049	716.844	812.505	808.16	1266.21	848.272	765.34
8.11111	884.497	589.012	870.001	613.02	656.213	1185.8	1255.13	784.881	673.825	700.974	834.595	522.635	576.991	1080.45	706.809	690.473	673.284	757.873	505.573	589.721	656.815	1098.41	684.372	640.947	659.116	848.541	711.95	806.946	810.134	1265.78	843.955	766.634
8.11806	882.697	595.28	860.451	610.793	657.833	1186.58	1254.62	792.008	680.624	700.17	829.541	528.498	577.939	1080.77	700.401	699.042	674.548	756.751	502.621	588.988	659.987	1091.38	678.333	636.215	655.63	842.591	707.992	803.068	815.683	1252.97	856.339	768.458
8.125	887.147	591.332	854.075	604.008	650.73	1181.39	1243.6	787.888	678.474	693.129	824.596	520.381	585.203	1074.43	703.376	695.158	667.167	750.688	508.03	585.618	662.104	1089.86	683.224	638.687	648.209	835.023	708.092	801.5	813.324	1255.77	846.841	776.748
8.13194	886.292	590.192	854.024	607.02	651.086	1180.32	1238.96	794.987	683.11	692.596	822.786	522.635	583.724	1074.43	696.395	691.255	669.09	739.952	504.626	583.295	664.714	1080.27	675.79	643.723	656.333	827.816	696.908	800.439	809.87	1237.22	851.458	768.38
8.13889	883.734	594.256	854.453	602.797	652.989	1171.35	1235.26	791.659	687.17	688.075	822.193	515.024	582.111	1070.48	700.179	693.756	670.975	742.346	504.912	575.002	658.131	1083.29	686.216	647.006	647.266	835.87	696.909	795.229	812.532	1233.09	848.768	776.246
8.14583	891.07	591.919	843.985	600.555	656.507	1171.98	1233.58	795.484	682.405	687.202	814.435	517.844	586.574	1074.69	709.074	703.453	665.436	742.635	503.758	576.995	663.76	1069.75	683.056	646.364	655.7	822.651	692.517	798.495	812.371	1219.66	850.058	772.52
8.15278	887.417	596.025	843.178	597.011	659.083	1165.34	1214.49	801.976	690.077	688.673	816.952	512.396	594.581	1065.1	708.408	691.867	660.864	736.399	497.328	566.643	657.201	1059.22	679.991	641.164	649.007	821.974	692.751	796.136	811.399	1212.85	846.735	767.913
8.15972	890.282	593.819	838.88	592.727	654.802	1160.24	1224.48	798.92	690.03	688.039	816.424	516.559	589.303	1063.11	703.34	699.785	670.659	735.9	495.93	572.69	663.288	1062.39	680.246	647.873	647.513	816.917	690.569	802.781	809.31	1208.06	844.063	778.818
8.16667	893.212	594.335	848.306	599.035	651.472	1150.78	1215.06	794.226	693.97	683.317	813.902	511.104	592.411	1060.41	708.123	697.544	665.087	740.155	495.978	570.979	659.917	1052.13	683.457	646.295	646.939	816.948	688.41	799.299	811.135	1204.64	850.45	781.801
8.17361	893.566	593.694	835.033	603.097	658.57	1150.17	1208.33	799.63	689.961	688.671	812.83	502.93	597.463	1057.42	711.194	693.413	663.575	732.534	493.194	564.231	659.331	1050.81	683.778	646.007	647.547	811.143	685.791	797.734	812.496	1195.85	854.962	779.123
8.18056	893.826	593.64	843.091	594.142	657.783	1143.23	1202.85	803.728	697.185	687.681	810.732	505.128	599.051	1057.87	711.77	695.82	662.367	728.274	493.694	560.731	669.459	1042.55	680.673	656.819	647.788	812.505	682.067	793.375	814.653	1179.74	855.791	776.041
8.1875	887.964	594.47	839.285	589.996	657.671	1142.8	1198.63	804.875	694.887	682.875	807.026	504.804	596.798	1050.44	707.036	701.131	659.493	722.594	488.739	560.34	666.791	1042.33	686.115	649.292	648.837	814.126	681.771	788.372	827.148	1184.14	852.667	769.541
8.19444	896.893	596.631	836.525	593.56	653.543	1127.33	1175.89	805.99	698.579	690.006	810.628	505.84	600.164	1048.41	711.207	698.327	667.71	721.095	492.951	567.031	663.87	1031.54	687.313	654.137	649.298	813.57	680.407	788.597	819.539	1175.27	848.318	778.927
8.20139	900.91	603.519	829.912	586.472	657.681	1133.78	1178.53	806.751	699.887	684.651	816.453	506.405	603.843	1045.93	712.67	702.344	660.272	729.9	495.382	562.757	665.393	1025.38	685.58	654.18	651.148	805.05	677.788	796.274	819.583	1163.06	851.502	780.176
8.20833	897.692	597.768	834.813	596.064	658.601	1124.75	1174.91	812.588	699.69	682.761	811.908	501.831	602.995	1032.76	706.203	699.359	666.027	723.515	491.094	562.197	664.682	1022.35	692.627	651.188	647.548	809.622	680.475	795.452	829.364	1154.92	851.342	785.372
8.21528	898.494	601.683	825.74	591.303	655.828	1123	1165.14	809.432	698.851	689.531	816.367	510.594	601.882	1034.84	712.825	697.774	661.198	723.319	496.064	556.138	667.619	1024.87	685.89	652.586	652.499	810.656	675.016	804.735	822.187	1148.3	858.636	786.469
8.22222	898.743	599.756	827.826	594.945	661.67	1109.45	1155.23	806.185	705.25	683.63	817.675	504.065	612.129	1036.59	708.235	701.942	663.739	726.07	492.656	558.341	669.402	1019.55	686.427	656.885	649.053	810.023	676.258	799.397	830.778	1153.42	857.873	785.661
8.22917	901.488	604.505	828.866	592.534	660.236	1111.12	1155.85	814.422	713.016	681.189	811.908	509.005	609.855	1029.06	710.474	702.655	669.373	724.782	495.346	556.178	674.709	1010.93	693.102	651.814	655.464	807.636	674.149	792.118	829.407	1140.64	861.297	781.674
8.23611	907.396	607.087	829.182	591.081	656.693	1106.39	1153.34	807.57	711.54	684.438	820.051	506.004	614.987	1027.35	721.223	699.928	668.364	727.907	489.083	556.136	673.83	1004.11	689.32	653.864	653.796	802.786	676.157	799.348	832.478	1133.15	858.029	792.578
8.24306	906.077	610.141	834.708	588.831	663.607	1101.57	1140.13	807.918	709.65	683.398	815.509	508.367	612.977	1019.26	719.342	709.587	662.462	726.697	489.801	552.561	677.764	996.337	688.089	658.34	655.683	794.731	666.719	801.523	835.138	1119.07	864.367	795.024
8.25	913.505	601.755	823.436	584.523	657.786	1096.41	1136.74	814.755	717.46	685.94	819.363	511.348	613.602	1020.81	718.267	707.108	667.399	724.856	494.793	557.704	678.626	990.462	694.614	662.908	652.251	802.382	679.66	803.221	838.121	1123.16	865.584	789.589
8.25694	907.83	603.008	828.719	588.24	667.452	1086.74	1129.38	814.776	717.698	689.464	825.244	505.234	620.357	1007.91	712.251	709.923	670.052	732.403	496.141	564.313	679.446	993.998	695.46	668.936	658.328	808.252	677.708	801.166	839.639	1115.71	861.644	792.131
8.26389	915.574	608.524	832.421	590.597	661.042	1082.58	1124.53	816.723	722.349	684.067	822.212	507.297	617.326	1006.31	718.304	709.314	666.845	735.406	496.029	554.614	682.57	986.066	696.76	660.136	659.299	806.453	679.784	806.079	842.756	1103.02	870.63	788.998
8.27083	916.397	611.706	836.393	595.332	671.028	1073.15	1130.81	810.977	719.268	684.984	826.357	505.848	621.25	1003.86	719.213	710.994	676.727	734.549	496.84	562.916	684.803	984.996	698.119	662.693	659.24	810.815	686.039	808.833	845.486	1100.64	869.366	794.177
8.27778	918.01	613.584	832.222	592.684	669.501	1072.25	1113.88	822.541	731.15	695.895	827.426	510.601	625.618	1004.15	722.073	710.956	679.38	733.26	496.608	557.351	679.497	979.286	703.716	666.154	664.071	810.425	684.696	807.415	847.241	1094.07	866.895	791.673
8.28472	912.778	612.3	830.561	593.359	675.721	1068.97	1109.37	819.955	733.474	691.738	827.195	511.138	631.188	996.825	732.418	717.167	675.087	741.519	497.386	556.627	682.027	961.968	707.361	671.599	665.072	802.983	684.9	813.759	849.97	1082.08	868.604	797.785
8.29167	920.784	619.169	837.743	592.797	670.995	1063.01	1109.12	823.575	734.149	692.246	830.125	508.854	625.879	982.375	728.465	713.808	676.356	737.045	499.497	568.205	687.845	966.365	704.256	663.942	668.548	811.719	685.934	806.043	849.23	1086.04	877.346	799.219
8.29861	921.715	617.079	837.063	591.674	668.266	1061.13	1096.66	824.986	741.453	690.287	830.247	515.649	625.27	980.752	726.155	716.387	676.836	743.896	497.702	556.022	692.742	959.526	703.633	666.925	669.386	813.204	688.418	817.579	854.363	1074.3	874.95	800.218
8.30556	919.132	620.36	838.487	597.377	677.573	1058.96	1094.47	823.417	740.344	694.352	831.019	517.709	626.118	982.202	729.715	717.224	679.37	748.937	505.034	562.859	689.807	964.782	708.078	666.571	666.418	816.709	690.955	817.391	858.117	1071.42	873.548	800.422
8.3125	921.49	620.423	850.262	594.202	675.377	1054.6	1091.35	825.043	748.948	700.169	844.63	514.792	626.965	973.609	734.367	719.892	679.273	751.928	509.387	564.037	696.303	953.353	711.896	672.203	673.447	815.502	696.231	820.623	862.428	1065.91	882.069	799.629
8.31944	925.38	617.53	850.185	600.523	679.025	1048.61	1089.82	823.315	747.124	700.758	845.452	519.162	642.427	971.395	730.456	714.563	673.707	750.531	506.887	565.014	690.991	951.592	705.034	664.336	665.968	820.386	692.269	819.697	860.768	1056.22	880.145	801.985
8.32639	925.248	621.711	852.222	597.205	685.009	1049.59	1079.15	825.409	753.569	699.983	844.022	523.787	632.343	977.821	738.471	718.096	681.129	757.426	510.773	571.109	691.855	945.143	713.394	676.818	679.738	820.958	700.226	821.612	862.681	1055.13	879.681	803.177
8.33333	929.388	618.795	852.017	598.483	685.044	1036.87	1078.3	829.723	752.27	702.566	843.858	525.784	638.995	972.765	738.597	715.47	682.049	761.204	510.515	567.517	697.541	942.671	709.999	671.613	673.322	827.632	705.082	822.483	878.591	1051.57	878.538	793.077
8.34028	926.534	627.19	853.63	603.416	684.598	1041.08	1077.34	836.182	754.819	707.887	850.178	526.585	643.002	962.551	738.196	717.34	685.882	766.245	520.067	577.474	696.736	938.316	718.276	669.377	676.621	837.08	704.22	829.076	880.905	1048.6	884.954	798.952
8.34722	924.759	628.592	866.394	602.192	686.442	1033.61	1070.09	827.094	762.163	707.774	856.343	535.713	638.097	958.113	741.388	718.791	684.597	774.711	518.13	572.356	704.067	925.472	715.508	676.583	677.61	833.238	704.225	834.614	878.8	1038.98	891.365	809.976
8.35417	928.685	627.793	869.725	608.486	693.312	1031.73	1062.5	827.344	764.256	710.69	852.265	538.362	641.09	965.903	751.48	716.75	687.343	774.99	521.301	575.576	697.708	934.694	719.906	666.868	681.595	837.95	713.321	834.214	883.984	1040.26	896.912	805.206
8.36111	932.094	630.909	877.225	608.39	691.752	1022.04	1070.64	832.596	769.725	712.788	867.167	536.692	642.367	949.503	740.002	718.688	693.52	780.772	516.717	579.724	702.61	935.834	715.741	671.21	679.738	840.151	719.312	842.29	882.297	1035.75	894.18	812.1
8.36806	930.356	634.883	877.629	614.968	690.876	1018.98	1069.25	835.638	772.208	713.808	860.736	531.364	648.463	953.771	749.56	726.569	693.781	788.363	521.346	578.776	707.84	926.483	725.899	673.958	692.872	846.01	717.479	843.645	888.507	1032.4	898.278	806.159
8.375	929.467	631.112	876.648	619.972	694.711	1020.58	1057.25	828.028	780.048	718.671	865.333	541.09	648.325	945.171	749.61	722.959	694.536	789.557	524.886	584.607	711.589	924.884	721.878	679.729	688.03	847.535	725.193	845.833	878.892	1037.82	891.658	804.491
8.38194	933.455	634.838	879.472	624.426	688.78	1022.93	1050.61	834.504	782.452	717.522	877.517	544.916	644.862	942.819	753.28	720.904	700.503	790.881	531.097	579.198	708.844	918.281	729.955	674.091	688.072	854.655	724.801	845.477	890.704	1027.6	906.467	803.265
8.38889	936.559	632.706	887.015	623.883	698.598	1011	1059.56	837.702	784.473	723.49	877.474	547.646	643.4	933.136	748.935	722.624	705.639	804.885	534.358	590.37	705.148	920.725	718.479	673.164	695.303	852.774	732.153	846.433	889.135	1027.69	906.073	805.591
8.39583	935.906	631.767	898.085	628.103	704.834	1004.98	1056.5	835.43	788.529	721.644	884.782	552.121	647.24	933.991	751.241	731.796	702.842	813.61	533.217	589.965	705.823	921.373	731.252	681.428	698.421	866.396	739.114	858.151	890.904	1022.24	907.126	805.188
8.40278	937.331	636.142	905.496	628.59	697.897	1000.52	1046.69	834.379	790.063	730.485	888.515	551.102	644.222	928.472	759.666	722.235	711.498	812.211	536.055	595.649	710.153	909.331	720.504	676.156	706.159	870.678	736.19	854.001	895.941	1027.43	906.466	809.636
8.40972	941.989	639.227	904.008	626.893	706.935	1002.18	1045.24	842.402	788.077	728.6	892.711	561.713	649.558	936.469	757.887	730.457	704.715	822.112	543.076	600.445	711.316	914.523	728.329	683.64	704.249	876.908	750.431	863.662	901.594	1026.52	908.086	805.617
8.41667	936.889	634.269	914.638	627.011	701.31	1004.77	1044.81	835.49	791.722	731.369	892.421	562.553	651.289	928.387	748.997	723.052	714.03	828.982	546.135	593.944	710.259	912.177	730.292	675.526	701.262	876.824	751.472	864.913	899.074	1015.68	910.909	809.527
8.42361	950.529	645.498	908.541	633.02	711.675	999.656	1044.45	834.391	797.116	740.407	898.558	560.257	648.719	926.967	764.834	723.038	710.734	836.948	549.026	607.674	724.632	909.607	736.41	676.651	707.582	890.172	764.666	865.358	910.339	1025.93	910.102	806.18
8.43056	939.763	646.288	916.667	639.085	709.601	999.914	1043.08	833.606	796.953	740.046	904.766	565.206	645.802	920.171	758.703	721.075	714.269	838.959	544.508	605.723	724.54	906.213	737.813	682.078	703.996	891.136	755.494	868.785	902.028	1022.52	910.756	807.534
8.4375	940.279	645.832	932.782	638.655	719.91	996.093	1040.53	844.067	797.685	736.722	902.289	567.456	649.794	931.261	756.811	723.868	717.604	850.635	556.389	606.756	725.08	905.726	738.069	677.965	720.829	895.628	760.945	878.404	913.624	1021.1	921.745	812.522
8.44444	946.153	642.54	932.925	642.835	714.083	1000.14	1040.7	840.739	804.593	742.036	902.08	567.143	652.31	919.343	767.46	723.225	724.42	846.579	551.333	610.706	724.008	903.401	733.903	673.335	712.915	898.127	772.157	876.932	904.885	1024.09	919.872	813.276
8.45139	942.437	648.644	933.122	645.671	717.88	993.579	1046.31	839.289	807.326	741.855	918.304	580.626	650.929	919.523	765.846	727.598	722.453	853.798	557.369	618.737	730.415	904.953	740.822	674.629	719.379	901.129	779.295	878.034	911.272	1020.9	923.181	810.053
8.45833	946.27	641.365	943.204	649.506	718.41	994.297	1045.06	839.103	804.074	747.975	912.194	581.596	653.328	910.133	767.048	733.255	726.566	865.257	562.225	618.723	720.289	904.75	736.133	683.116	721.135	910.839	779.567	883.807	918.156	1015.84	921.998	805.985
8.46528	944.521	645.023	940.649	654.697	724.583	992.516	1034.13	847.299	816.504	746.696	920.522	586.371	653.787	914.31	776.744	729.925	725.925	864.419	563.99	617.682	727.14	910.555	735.243	679.623	718.974	909.739	778.986	880.462	911.135	1014.62	929.26	813.744
8.47222	943.202	648.734	956.971	654.481	722.912	998.535	1041.68	839.095	808.278	753.008	924.595	581.579	648.631	901.969	772.563	732.116	728.852	872.224	568.199	624.22	728.786	904.174	737.07	678.505	721.128	921.723	783.667	895.714	918.047	1021.89	933.105	810.776
8.47917	941.995	642.812	951.57	655.061	724.262	989.701	1039.86	840.69	810.108	758.043	924.988	588.473	653.159	903.748	772.371	727.704	729.724	880.114	575.385	629.768	731.892	901.214	735.872	682.931	725.322	921.292	792.677	896.525	917.646	1011.45	929.31	807.582
8.48611	949.522	648.142	961.146	654.726	719.185	980.481	1045.01	833.666	816.059	761.659	932.647	585.631	657.244	914.492	767.951	729.508	731.862	885.424	576.415	632.262	735.464	901.902	742.477	673.694	734.444	926.59	804.696	898.282	916.048	1020.12	928.039	810.943
8.49306	940.462	646.278	965.876	662.224	724.885	992.933	1041.58	836.527	814.629	761.175	937.78	591.91	648.136	913.416	770.674	725.888	740.508	892.795	577.943	637.274	728.285	898.689	740.665	678.454	727.868	945.188	796.888	900.326	918.028	1024.03	934.61	810.531
8.5	935.75	646.652	973.327	661.864	729.848	985.233	1044.06	838.265	822.484	773.686	939.673	595.696	649.534	906.693	774.063	731.133	733.378	898.187	582.977	640.348	728.155	903.643	740.146	682.031	728.879	939.816	804.432	903.715	919.774	1031.54	940.908	809.46
8.50694	947.068	648.036	978.384	668.108	724.037	986.732	1043.04	840.844	816.256	767.315	941.854	609.544	653.591	903.116	773.732	725.54	737.521	906.547	586.666	640.272	734.508	909.648	747.454	678.357	730.466	944.213	817.088	908.672	923.284	1031.44	938.715	811.114
8.51389	951.819	642.623	987.56	670.598	725.029	988.825	1051.1	839.443	821.219	768.725	949.93	604.608	653.046	902.715	772.194	731.902	742.895	909.069	587.193	655.357	741.676	910.675	746.016	675.51	735.176	950.441	817.543	905.561	920.536	1032.23	943.842	809.006
8.52083	945.281	647.544	992.49	667.102	735.142	988.898	1054.16	838.702	822.334	770.173	948.496	611.449	646.176	900.501	779.769	724.764	738.596	913.617	586.327	642.498	737.383	912.765	746.322	674.891	741.621	956.307	818.99	904.895	924.636	1033.23	942.021	812.852
8.52778	953.95	646.472	988.523	667.58	736.227	993.235	1065.75	831.143	821.497	770.641	953.528	609.302	643.672	899.808	786.298	731.232	748.009	923.704	597.346	651.658	733.545	910.226	745.509	676.961	739.335	959.808	822.817	912.682	922.17	1041.08	940.086	811.259
8.53472	941.113	649.898	998.09	676.725	729.911	990.649	1059.55	845.064	828.532	766.976	951.001	611.397	652.629	899.017	781.614	735.427	748.154	914.931	593.956	652.927	734.752	910.394	751.293	673.021	737.132	966.781	834.904	913.425	921.028	1052.03	944.465	811.794
8.54167	947.79	652.777	1006.94	677.444	737.553	989.515	1061.72	842.746	823.868	774.468	947.999	619.858	642.904	896.079	782.205	728.161	750.971	932.77	591.061	668.567	742.624	913.635	748.885	672.795	744.743	973.184	841.612	922.17	924.326	1049.38	935.222	811.899
8.54861	950.733	645.83	1002.78	675.706	734.823	994.599	1062.05	838.097	827.744	781.621	966.63	616.338	641.569	902.143	782.114	728.837	748.038	935.667	603.434	658.743	734.148	912.592	750.92	674.198	750.143	977.363	843.939	927.933	927.238	1042.27	946.116	812.426
8.55556	936.413	651.768	1019.06	683.195	740.938	996.869	1063.31	842.057	827.403	776.729	958.088	618.968	649.657	898.722	785.174	727.326	753.799	938.83	603.557	662.87	735.387	913.363	742.352	676.429	754.938	986.661	838.031	928.229	929.595	1051.84	940.761	811.587
8.5625	949.447	649.945	1020.45	688.216	741.25	983.347	1071.49	838.394	822.599	785.513	965.818	630.415	642.569	908.331	784.098	734.395	759.111	934.05	599.796	666.226	746.342	910.609	746.649	675.424	757.864	987.389	843.451	928.323	925.047	1062.31	944.557	806.926
8.56944	942.233	646.468	1019.18	682.304	741.144	996.17	1073.39	839.088	833.309	779.316	963.441	623.397	639.838	897.283	784.402	729.43	757.158	944.173	605.185	669.492	736.317	913.91	754.79	671.914	752.715	985.493	853.176	923.922	926.779	1063.11	948.372	813.477
8.57639	941.804	649.75	1024.81	690.724	743.579	999.066	1074.01	838.461	825.481	782.446	969.377	631.119	635.49	901.089	785.669	727.053	763.698	953.401	606.363	674.652	743.278	914.804	746.123	674.639	758.13	994.499	851.537	932.444	924.667	1066.59	945.772	798.515
8.58333	948.168	647.878	1027.39	692.854	743.379	1004.65	1076.89	837.302	829.381	782.231	965.026	634.759	642.66	902.959	783.63	732.572	761.326	947.643	609.047	672.772	736.485	925.964	749.382	674.361	759.628	1003.33	856.759	929.339	921.704	1069.58	943.647	810.044
8.59028	949.825	650.123	1035.43	693.723	750.848	997.961	1075.66	841.213	825.537	788.806	969.82	633.395	632.63	899.667	785.998	730.612	761.328	960.425	615.93	672.093	740.965	931.823	741.801	669.429	758.617	1000.43	858.107	929.569	927.248	1073.1	951.628	808.063
8.59722	941.915	646.646	1032.77	687.989	737.252	1003.45	1091.23	842.368	825.648	786.868	974.877	640.042	631.527	910.756	782.206	722.779	756.262	962.706	617.667	681.865	741.001	936.284	744.861	668.591	758.045	1003.51	857.35	929.649	925.205	1075.43	944.428	809.153
8.60417	946.968	649.19	1041.13	693.405	745.03	998.15	1089.03	836.871	831.144	791.357	964.868	635.263	630.308	899.725	781.421	728.338	765.408	965.209	613.278	674.087	735.02	935.797	745.224	671.247	765.698	1004.19	858.081	932.684	926.654	1092.2	946.318	809.656
8.61111	940.956	650.267	1034.06	696.589	741.989	1003.48	1106.78	837.642	824.339	788.652	963.215	639.357	629.51	903.18	787.746	726.39	762.912	960.311	617.078	686.378	749.171	938.351	753.654	666.48	759.63	1007.59	854.958	936.297	927.254	1094.77	953.452	807.406
8.61806	940.231	646.521	1040.92	698.793	744.771	1011.72	1096.1	830.527	820.584	787.058	980.076	640.59	632.883	909.59	788.835	721.355	758.018	976.308	620.458	679.776	742.76	937.626	752.273	668.338	760.42	1017.19	866.697	934.753	928.366	1095.28	948.538	809.04
8.625	939.612	641.46	1038.88	695.841	751.716	1012.34	1107.39	825.251	822.814	792.961	969.203	640.644	626.072	910.945	784.977	730.538	759.759	974.769	618.622	687.467	738.329	943.737	750.316	668.802	766.332	1012.53	862.09	939.04	918.992	1105.1	947.113	809.75
8.63194	939.248	639.708	1045.26	700.313	748.544	1016.65	1111.41	834.478	824.002	783.299	972.875	640.748	626.774	903.372	783.952	727.061	757.18	972.524	622.537	679.114	742.548	948.229	745.246	662.147	764.263	1014.38	868.893	932.241	922.359	1111.84	952.569	806.895
8.63889	929.004	639.816	1048.75	702.626	746.531	1024.67	1120.16	836.627	820.028	788.123	968.069	644.741	624.95	910.87	786.205	730.519	767.222	975.151	623.72	689.626	739.306	946.013	751.194	669.339	763.719	1022.52	864.949	936.247	924.65	1111.73	947.914	798.862
8.64583	933.695	641.42	1043.92	711.69	744.679	1018.1	1111.34	836.629	819.067	792.059	971.486	644.741	621.44	906.818	786.442	728.482	763.388	974.562	623.7	686.135	737.278	961.947	748.159	664.886	768.082	1030.35	864.372	942.368	916.796	1125.93	944.472	807.314
8.65278	934.596	639.034	1039.99	702.051	749.296	1030.32	1121.85	831.389	815.771	796.383	979.157	647.772	617.955	920.162	789.904	725.552	763.841	973.727	621.818	691.838	736.167	957.882	744.685	661.874	765.197	1017.22	869.7	940.386	913.85	1128.68	953.71	804.528
8.65972	931.055	640.011	1050.63	706.398	742.912	1031.09	1135.14	836.794	807.29	789.853	974.104	642.109	625.191	914.204	785.1	729.324	771.929	975.767	622.939	683.3	736.19	961.837	746.843	667.758	763.902	1031.85	871.212	942.95	921.986	1130.45	949.737	801.399
8.66667	933.94	631.984	1047.83	702.433	743.816	1032.47	1136.76	826.391	815.265	795.384	969.719	646.252	616.948	917.404	787.033	726.362	762.984	976.947	627.729	691.029	739.65	965.012	746.958	663.842	762.611	1031.05	870.687	934.907	919.747	1132.33	947.343	808.156
8.67361	928.945	640.862	1054.84	704.407	747.012	1034.27	1140.19	837.15	804.772	798.552	975.135	641.72	615.452	913.238	777.256	729.449	764.123	975.58	619.096	692.528	737.603	969.691	738.988	663.784	764.738	1030.73	865.936	947.713	915.101	1147.49	947.727	807.739
8.68056	928.305	633.289	1052.27	701.793	743.32	1038.05	1142.97	830.777	814.252	792.921	971.802	646.619	612.436	917.543	775.208	721.17	769.791	976.953	623.822	699.063	728.769	978.266	748.864	664.699	759.524	1024.32	869.929	942.671	908.406	1148.31	955.709	804.772
8.6875	927.281	634.466	1053.43	703.047	738.151	1046.98	1146.19	826.727	804.953	791.229	972.741	648.051	612.537	919.991	783.142	724.799	769.496	975.552	618.637	690.162	733.757	984.702	740.897	658.983	771.673	1021.16	869.937	939.039	905.239	1155.41	949.9	800.773
8.69444	926.849	630.829	1051.91	705.43	746.834	1040.39	1143.25	827.511	809.081	791.411	969.747	644.08	617.061	920.966	784.896	719.14	766.608	974.493	624.971	690.075	732.275	984.259	747.195	657.593	764.882	1028.94	872.484	938.617	906.095	1167.25	942.609	804.421
8.70139	926.202	629.651	1056.32	708.926	741.222	1050.41	1161.25	828.223	807.862	793.085	958.721	648.549	607.635	931.252	780.788	728.439	761.804	976.016	621.37	689.383	727.783	987.598	740.614	659.288	769.915	1030.36	871.4	942.593	909.239	1162.95	944.955	799.902
8.70833	923.406	629.712	1054.79	706.971	745.705	1051.89	1164.64	821.598	798.051	781.295	968.687	643.324	605.947	929.903	774.464	719.589	761.681	979.229	618.811	691.058	729.431	993.317	741.412	663.923	767.316	1029.74	867.667	941.976	908.539	1171.84	946.458	806.441
8.71528	924.077	625.596	1047.34	707.122	742.46	1065.22	1175.64	827.859	797.969	790.077	963.923	639.124	608.518	931.79	776.68	721.76	767.276	976.498	627.233	696.377	732.421	1001.13	735.301	653.793	768.886	1024.69	863.144	940.673	900.974	1184.35	941.815	799.158
8.72222	915.509	625.461	1056.59	701.861	744.686	1071.23	1180.87	825.42	798.084	785.829	965.256	648.458	611.47	932.345	774.001	725.232	760.957	975.555	620.11	688.805	723.486	1001.65	735.206	663.604	762.035	1021.64	868.379	934.946	905.363	1188.64	936.642	804.814
8.72917	918.099	627.136	1050.09	703.502	737.605	1062.63	1177.06	823.763	793.364	776	960.732	642.765	605.745	946.056	768.795	722.588	770.814	973.358	620.053	686.782	729.547	998.651	734.071	656.991	764.01	1030.3	858.483	942.736	904.208	1195.24	940.515	799.029
8.73611	913.091	618.238	1044.14	700.889	743.393	1068	1185.35	821.869	794.587	785.674	957.977	636.947	600.121	936.357	773.627	722.71	757.693	969.722	615.85	687.46	728.96	1012.38	740.65	659.15	769.924	1020.29	857.816	929.084	904.669	1190.7	943.486	800.761
8.74306	918.545	623.184	1046.59	696.398	740.873	1069.88	1192.2	822.712	783.186	778.596	952.789	635.549	603.307	947.309	773.752	720.374	760.706	976.558	625.822	688.972	729.523	1010.66	741.24	656.045	765.965	1023.14	859.072	931.673	901.347	1201.85	942.817	795.283
8.75	921.129	619.969	1046.31	700.457	743.702	1078.94	1199.32	825.329	790.445	782.628	955.28	634.007	600.492	942.868	774.404	715.126	757.292	967.207	618.165	685.056	726.346	1012.42	740.795	654.478	761.574	1022.59	853.273	933.176	894.417	1209.41	945.59	789.771
8.75694	916.291	620.822	1042.95	703.855	738.322	1080.16	1196.26	816.097	788.114	789.681	958.673	629.571	595.245	948.923	774.85	717.384	751.864	958.591	617.925	679.005	729.315	1016.55	735.365	660.741	768.788	1013.43	852.678	938.209	889.797	1214.1	933.122	797.124
8.76389	913.51	617.721	1034.05	699.121	743.996	1082.03	1207.45	821.952	788.247	778.229	943.677	629.632	595.076	948.403	769.293	719.756	756.956	954.535	616.254	685.146	717.565	1022.46	736.677	657.22	761.998	1018.17	848.9	927.474	900.126	1212.54	934.963	792.123
8.77083	904.406	617.312	1027.19	694.252	732.193	1085.96	1204.67	827.137	786.259	777.525	938.165	638.56	595.642	955.398	767.031	720.797	755.691	956.606	616.552	680.932	720.632	1040.25	736.191	651.689	757.229	1015.22	845.807	925.506	892.952	1224.4	937.632	796.484
8.77778	904.466	617.387	1035.87	697.984	734.213	1091.21	1207.64	825.857	786.342	774.931	939.051	626.533	587.341	954.594	760.22	712.648	755.128	960.814	613.681	681.454	720.151	1030.15	732.798	654.786	757.168	1009.59	843.484	931.769	891.324	1239.93	933.589	798.383
8.78472	907.204	613.499	1029.29	691.353	729.174	1094.64	1214.4	822.374	779.718	776.3	937.996	626.964	593.343	962.527	764.924	713.299	753.164	948.608	609.796	686.283	715.357	1035.52	733.134	657.546	760.514	1009.16	841.161	919.432	888.619	1238.62	927.459	797.934
8.79167	896.842	614.514	1024.56	692.149	732.961	1104.59	1221.03	828.866	774.966	767.273	940.878	626.537	586.907	961.389	767.977	717.924	752.466	949.523	610.808	677.325	709.433	1039.26	732.973	655.089	762.856	1008.58	839.139	921.484	884.905	1240.6	925.162	790.69
8.79861	902.591	614.921	1019.56	691.134	731.549	1100.24	1232.03	821.045	771.159	767.798	924.861	626.652	592.223	962.461	769.48	709.572	750.916	938.821	601.6	676.296	711.684	1044.94	730.465	655.24	756.22	1004.86	834.339	916.509	890.068	1239.05	931.065	795.038
8.80556	901.938	610.183	1014.66	686.279	723.048	1107.46	1229.67	821.54	768.271	764.867	925.139	620.145	588.347	963.918	766.017	714.688	752.589	942.467	607.676	677.976	707.14	1044.73	725.814	644.256	752.409	993.493	830.484	911.874	886.719	1251.34	926.183	800.034
8.8125	904.396	612.148	1017.57	688.034	722.917	1102.58	1234.99	817.305	764.58	766.162	931.776	622.199	583.055	962.433	752.596	712.454	746.87	925.555	610.549	677.482	704.341	1049.94	722.65	648.654	754.855	999.354	830.689	916.212	878.897	1258.91	920.782	795.931
8.81944	896.672	604.956	1012.79	683.464	727.232	1109.16	1229.99	820.912	769.429	760.164	916.284	620.062	577.368	966.71	757.143	709.464	750.065	932.618	605.761	668.859	710.742	1051.74	718.586	653.772	759.618	998.435	828.617	912.46	881.878	1255.81	919.741	789.76
8.82639	900.198	607.497	1005.07	681.352	723.48	1109.47	1246.43	812.412	767.574	764.206	914.859	616.511	579.074	973.151	753.897	709.948	739.437	927.158	601.425	668.51	708.921	1056.48	723.573	645.922	743.213	987.919	816.695	913.396	880.872	1258.08	921.996	790.97
8.83333	898.724	601.876	998.422	675.975	730.737	1124.17	1249.14	817.649	763.667	760.602	916.056	610.894	581.107	979.098	754.439	716.738	751.665	929.577	597.809	660.617	703.239	1058.05	717.09	653.172	753.757	986.857	811.507	905.869	883.272	1275.25	915.411	789.84
8.84028	895.541	599.313	996.107	675.72	716.413	1112.16	1247.2	822.948	757.779	751.451	911.556	614.361	578.071	979.028	760.323	714.269	741.396	918.768	595.872	662.621	710.711	1055.82	720.92	650.751	752.693	978.342	813.058	903.946	877.507	1267.93	919.279	796.073
8.84722	890.471	593.798	993.507	670.449	719.968	1118.58	1252.35	815.927	756.295	753.318	906.273	608.579	572.179	981.33	753.779	707.739	735.2	915.122	599.293	657.277	699.082	1064.98	716.593	653.066	740.25	976.284	808.337	906.221	868.89	1272.02	915.556	790.186
8.85417	890.5	593.566	983.663	675.277	718.071	1125.38	1257.33	821.019	750.029	752.656	900.666	608.909	574.06	974.816	758.032	708.581	739.455	906.786	588.454	657.401	698.739	1065.47	719.16	651.001	742.226	968.985	801.663	891.881	870.976	1272.63	917.37	784.294
8.86111	895.199	590.709	981.943	669.377	715.64	1125.39	1249.84	817.532	756.232	750.201	904.835	603.565	576.578	988.985	745.696	710.138	738.908	907.61	588.853	656.679	702.942	1073.23	710.194	645.033	742.248	971.273	798.653	904.939	872.61	1275.46	910.538	791.614
8.86806	886.647	590.597	978.381	670.1	716.861	1130.3	1247.89	818.383	748.348	740.915	900.282	600.146	573.185	989.358	753.864	704.91	735.778	903.887	579.895	648.367	702.999	1072.9	710.322	645.139	733.768	967.666	789.804	898.044	861.857	1269.98	914.05	781.473
8.875	885.786	589.232	972.466	664.967	724.983	1127.4	1259.74	814.101	745.964	742.66	895.696	596.644	570.409	984.179	751.809	710.31	734.575	892.74	581.265	644.987	693.065	1071.1	709.934	647.051	734.675	962.496	786.178	897.308	862.561	1274.59	906.806	781.938
8.88194	888.266	594.483	973.507	663.066	714.938	1130.07	1267.94	814.698	746.084	744.067	887.675	590.944	572.838	992.258	748.909	703.381	735.257	895.478	580.34	642.568	692.657	1067.91	707.367	644.679	733.519	950.213	781.523	895.76	864.737	1290.67	911.959	786.132
8.88889	891.867	592.822	962.695	658.646	715.358	1132.6	1261.04	820.182	744.254	736.533	883.422	593.599	569.842	983.56	744.814	710.061	731.6	887.603	583.372	643.879	695.986	1076	710.791	649.556	740.448	949.421	775.459	897.61	870.773	1280.37	911.788	790.285
8.89583	883.943	590.394	963.199	653.3	717.048	1137.8	1254.48	808.349	740.158	731.219	877.586	585.254	571.225	998.52	744.64	705.549	729.066	884.778	573.264	639.173	695.53	1080.52	705.233	644.507	731.567	945.501	772.495	888.438	858.945	1282.71	910.021	782.53
8.90278	880.102	588.283	951.376	653.904	712.322	1132.99	1254.84	808.964	738.551	732.878	875.948	586.095	574.638	996.936	743.156	707.639	726.902	874.433	577.927	634.157	685.934	1076.27	710.124	649.987	726.27	939.093	774.132	884.314	860.449	1280.76	902.357	785.136
8.90972	887.822	576.764	948.671	649.656	709.773	1139.13	1261.32	815.944	735.758	730.493	879.587	584.229	570.015	996.151	741.958	705.099	729.03	865.807	568.42	635.069	687.66	1079.88	706.392	643.508	731.946	936.059	766.33	879.337	862.617	1290.49	899.031	783.072
8.91667	881.982	584.511	941.394	644.014	708.029	1139.3	1266.74	809.912	736.005	726.91	867.567	577.725	572.006	999.268	742.365	708.142	723.131	867.913	571.546	623.589	691.019	1087.11	711.545	647.754	728.523	933.351	764.263	884.894	853.874	1287.05	902.63	778.427
8.92361	877.062	579.364	936.547	647.995	702.689	1135.22	1262.08	816.26	729.031	732.536	866.267	577.084	565.747	999.497	739.359	705.32	722.065	863.077	568.199	625.295	689.619	1081.96	705.253	645.317	726.989	927.384	752.844	878.708	854.094	1289.26	900.743	787.555
8.93056	889.959	585.754	937.302	641.458	709.291	1146.33	1266.07	809.066	730.307	727.138	876.25	578.42	575.629	1004.69	736.523	706.11	720.06	858.772	560.715	626.255	691.996	1088.88	709.65	645.995	721.201	918.249	752.586	865.209	851.888	1292.32	898.552	783.303
8.9375	880.158	580.137	924.061	636.765	704.542	1137.75	1265.03	811.278	729.726	727.879	858.827	572.918	573.905	1006.14	740.406	701.72	720.743	857.508	559.435	621.897	682.179	1082.01	697.024	643.142	724.627	916.456	745.289	868.721	854.803	1290.24	894.18	783.919
8.94444	887.189	579.212	926.496	630.251	705.313	1147.44	1262.55	815.381	729.1	716.281	861.471	566.388	569.812	1003.57	737.256	702.434	717.959	855.247	557.868	621.072	691.084	1078.69	701.024	650.642	718.484	910.054	740.54	866.981	850.584	1284.42	899.756	779.507
8.95139	885.433	575.084	921.61	629.123	701.296	1140.36	1267.16	808.939	734.97	721.591	852.019	563.579	571.724	1007.84	736.015	704.788	712.126	841.086	553.365	609.018	678.976	1086.69	697.963	649.107	724.042	900.969	741.727	867.699	849.614	1279.39	895.127	781.41
8.95833	873.557	574.065	913.712	634.787	698.526	1149.15	1268.99	814.295	726.212	709.495	840.007	563.934	565.065	999.67	730.842	692.509	710.69	836.302	551.727	609.955	673.278	1086.42	704.225	649.897	716.114	904.962	732.493	861.088	848.187	1275.57	891.748	787.198
8.96528	880.718	571.997	903.014	624.379	699.756	1139.11	1266.85	817.107	718.665	711.932	847.045	551.742	566.848	1010.67	733.508	699.066	717.716	831.663	548.206	604.128	678.858	1092.45	709.391	644.742	710.046	901.732	723.824	857.701	854.882	1277.62	886.901	785.177
8.97222	876.257	577.076	897.071	629.133	695.989	1156.97	1261.15	812.803	721.361	713.393	838.241	554.183	569.433	1012.64	727.277	695.105	708.497	830.753	543.143	601.612	680.935	1084.31	695.411	643.791	711.283	894.05	719.518	857.03	848.504	1275.36	892.292	779.099
8.97917	882.634	576.425	907.613	616.772	697.353	1138.91	1252.27	813.263	720.77	710.515	836.493	555.007	571.788	1008.25	729.246	698.084	713.023	831.552	542.962	608.543	676.142	1075.96	700.276	642.986	714.45	891.45	716.341	853.651	849.865	1277.47	882.446	780.434
8.98611	879.98	571.939	894.284	627.668	695.101	1144.35	1263.58	817.038	720.592	700.552	834.328	550.559	563.961	1005.63	729.465	701.487	706.235	822.148	540.742	599.342	670.319	1080.92	691.638	648.655	705.49	885.274	714.749	850.459	849.422	1274.99	885.716	777.907
8.99306	876.41	568.34	892.665	617.585	693.577	1147.26	1260.03	814.723	716.451	704.717	838.71	547.08	571.825	1012.63	723.65	696.554	705.055	825.153	544.531	596.656	679.439	1081.92	690.23	648.42	703.968	883.809	712.923	854.595	847.776	1263.17	875.977	788.787
9	874.897	567.089	884.406	617.822	687.352	1142.67	1260.62	809.191	715.884	701.316	828.758	545.169	569.025	1003.13	723.289	700.5	698.254	821.538	540.477	588.636	669.856	1070.11	698.875	644.771	707.622	883.514	704.13	845.129	852.703	1264.56	885.453	776.287
9.00694	868.35	567.01	886.372	612.815	690.204	1146.85	1254.62	817.651	719.543	698.534	825.732	539.685	564.64	1013.8	731.321	703.435	697.337	814.784	530.35	586.479	673.322	1086.18	696.709	651.31	706.501	867.921	699.068	860.163	847.261	1267.78	881.635	777.95
9.01389	881.591	569.883	882.602	614.012	694.742	1144.56	1254.78	820.219	716.955	693.927	824.164	535.748	572.246	1007.81	728.12	703.761	703.141	807.685	536.37	586.105	675.456	1070.39	694.805	647.649	703.769	881.291	699.453	846.264	847.553	1259.83	881.303	780.395
9.02083	877.814	569.567	877.431	611.213	687.775	1146.85	1238.4	816.97	712.29	696.67	822.641	534.74	571.669	1013.97	724.738	696.392	693.704	806.18	529.563	581.033	677.08	1076.48	693.284	643.52	699.395	870.902	695.632	847.131	846.476	1262.29	878.868	780.999
9.02778	878.46	569.682	876.505	606.527	692.939	1135.54	1247.3	815.954	720.933	698.575	820.679	537.485	569.384	1002.8	720.325	703.114	694.895	796.196	528.457	573.015	671.349	1079.09	692.935	647.45	699.055	857.806	682.64	845.694	841.326	1254.14	879.83	779.821
9.03472	868.224	570.171	875.004	600.473	692.421	1144.21	1243.91	813.163	719.455	687.945	819.842	530.989	575.319	1013.39	725.268	703.516	698.653	793.711	527.421	572.105	673.102	1072.62	687.793	654.19	698.124	857.512	688.004	846.01	843.695	1252.19	878.942	782.237
9.04167	870.882	571.31	858.737	596.696	691.996	1142.06	1248.3	820.942	708.512	692.215	814.511	523.944	579.181	1008.75	719.877	695.056	696.096	792.937	518.39	579.244	669.501	1071.99	690.452	643.982	703.112	858.216	680.016	841.396	846.485	1255.76	872.428	781.372
9.04861	876.618	565.201	859.722	604.2	686.96	1128.27	1250.29	818.843	712.492	691.035	815.554	524.103	578.328	1006.53	725.081	696.119	694.687	788.066	520.366	574.412	672.738	1066.74	689.693	652.473	696.335	849.697	673.284	830.374	848.176	1249.4	878.279	782.665
9.05556	877.182	570.156	857.533	595.665	688.358	1130.8	1243.19	820.323	714.319	693.101	808.066	524.115	571.766	1016.09	724.561	700.826	689.997	783.742	515.801	565.877	673.551	1063.67	692.051	654.158	695.128	853.668	675.188	837.542	848.744	1241.7	873.576	780.306
9.0625	874.516	567.349	853.168	592.864	686.313	1128.32	1228.59	815.974	718.757	685.455	815.408	524.807	574.963	1011.62	723.074	699.658	689.822	782.346	509.99	566.434	675.641	1064.29	690.206	650.894	693.713	848.301	665.887	830.748	850.821	1237.81	871.093	783.434
9.06944	884.815	569.339	847.288	593.412	686.029	1128.16	1227.46	819.65	717.125	688.893	804.706	524	574.581	1012.36	721.673	694.332	688.089	783.477	508.158	565.919	673.059	1066.6	688.742	654.246	691.446	847.636	668.247	834.2	852.235	1239.16	874.848	781.68
9.07639	874.634	565.414	848.177	587.755	685.091	1139.29	1218.37	814.624	720.301	683.523	811.591	517.639	578.409	1003.62	726.157	697.601	691.403	776.222	514.279	557.622	670.87	1061.36	688.044	643.28	689.33	846.106	663.071	836.048	843.957	1228.16	873.826	783.065
9.08333	880.641	566.03	844.11	590.723	684.929	1126.66	1222.62	827.571	718.467	684.945	809.311	514.637	578.343	1004.14	720.561	702.603	684.448	771.143	510.757	558.98	672.719	1066.06	693.778	648.722	693.276	837.144	658.915	825.395	843.444	1233.57	873.288	776.496
9.09028	877.694	567.17	842.088	583.277	684.302	1126.31	1225.14	821.842	718.616	678.826	800.557	507.189	580.974	1007.86	718.943	697.673	687.843	775.735	507.645	548.134	669.75	1055.37	690.517	651.096	688.737	834.767	652.182	832.11	848.236	1227.97	861.544	788.164
9.09722	883.856	568.5	838.356	578.916	689.238	1120.46	1218.3	826.941	727.591	676.506	805.749	514.033	575.458	1000	716.911	696.24	687.687	769.42	511.247	555.761	670.893	1049.08	690.546	652.274	688.448	834.583	648.776	827.875	846.266	1224.91	872.793	781.009
9.10417	878.576	565.854	842.306	581.689	687.649	1124.99	1213.96	828.979	720.926	679.12	806.032	513.474	581.305	1001.16	717.538	698.138	692.213	769.72	505.631	548.723	671.535	1051.77	692.013	653.837	686.652	836.149	652.822	832.491	853.861	1213.29	862.337	776.423
9.11111	874.766	563.676	834.022	575.926	686.174	1117.93	1218.18	819.721	718.201	678.354	799.385	503.605	583.429	998.851	717.577	701.742	686.69	771.826	504.289	546.265	671.583	1047.32	688.708	645.361	685.499	823.887	649.007	828.139	854.646	1212.97	869.457	776.864
9.11806	882.714	566.327	831.856	577.581	684.801	1108.61	1202.24	829.006	721.228	676.046	799.236	504.797	585.019	998.837	720.765	693.269	688.45	770.017	504.203	546.281	671.66	1049.18	690.533	654.923	687.206	836.12	647.202	830.796	855.968	1206.86	876.006	782.614
9.125	884.077	564.337	825.223	578.891	686.574	1117.11	1208.4	828.263	724.892	678.779	796.665	504.186	583.779	994.398	722.224	702.151	681.645	763.035	502.068	544.221	667.6	1039.42	693.869	654.457	688.983	823.907	642.925	821.794	855.875	1202.76	872.436	771.881
9.13194	885.844	564.43	829.948	573.312	688.301	1112.44	1199.67	824.055	730.365	675.208	800.152	504.036	584.995	1001.59	720.336	694.8	688.832	756.829	498.389	543.479	670.793	1035.31	692.092	649.575	691.614	826.128	641.997	826.467	858.376	1200.3	875.415	778.009
9.13889	887.138	566.59	828.593	574.689	682.846	1119.52	1193.79	822.954	732.095	674.456	802.204	507.111	591.046	991.339	711.106	693.557	681.175	765.182	501.638	539.556	671.378	1027.39	691.141	656.68	687.394	824.136	640.136	828.296	860.258	1192.67	871.508	779.635
9.14583	880.967	559.212	830.192	574.642	686.755	1093.53	1199.64	827.405	723.174	673.369	800.873	503.404	582.602	990.146	726.248	697.673	681.23	769.709	496.811	534.958	670.536	1035.8	692.187	660.284	683.914	825.841	637.365	824.902	856.586	1188.47	873.888	788.8
9.15278	886.536	564.82	822.488	568.814	689.333	1100.3	1180.98	824.274	727.813	680.503	805.927	499.111	584.585	989.686	719.91	697.55	682.704	760.285	500	539.327	675.314	1027.05	694.253	658.416	690.17	829.005	634.52	826.669	855.123	1180.29	871.042	779.384
9.15972	888.713	567.816	823.273	568.062	684.647	1099.27	1185.31	830.614	727.951	678.84	799.782	502.011	590.283	992.661	725.359	700.043	685.022	765.661	498.219	529.95	670.138	1026.33	693.64	654.234	682.386	813.644	642.73	829.105	856.37	1177.27	874.286	780.552
9.16667	889.059	567.865	821.329	574.707	686.789	1089.02	1183.07	829.522	725.44	673.756	801.922	500.215	589.506	984.501	722.344	695.1	684.027	759.781	499.125	537.425	675.284	1023.28	689.052	662.06	679.503	813.304	632.095	824.942	860.484	1171.77	874.574	783.012
9.17361	887.515	566.8	820.587	572.459	689.498	1085.59	1171.99	829.522	731.096	676.486	807.385	498.679	593.171	981.184	717.569	690.778	681.069	760.722	493.881	533.307	670.583	1022.25	699.488	664.172	689.554	819.32	627.582	830.667	861.437	1161.74	874.286	786.727
9.18056	891.877	576.763	814.497	571.88	686.475	1084.81	1169.92	832.138	734.515	676.77	800.856	502.586	594.701	981.095	721.649	700.85	684.055	758.22	496.869	530.841	673.073	1016.02	694.386	662.311	685.819	823.288	630.081	829.034	867.115	1159.23	878.489	780.478
9.1875	887.169	569.186	816.24	568.753	686.891	1084.17	1172.24	836.359	734.867	677.617	806.587	499.188	592.031	988.839	727.956	698.208	687.965	766.474	500.172	535.515	680.945	1006.72	700.446	658.915	679.839	822.864	627.783	831.851	866.427	1146.99	876.623	778.783
9.19444	893.265	572.36	815.786	572.388	687.455	1085.48	1168.26	830.343	742.014	675.827	805.78	497.031	594.899	978.412	723.468	698.423	689.893	762.366	494.599	530.593	677.516	1008.84	694.185	661.118	684.918	818.866	624.573	827.137	865.24	1158.93	874.541	785.361
9.20139	890.868	570.177	820.352	569.906	685.968	1086.43	1155.63	838	737.208	677.261	805.556	495.396	592.805	972.892	724.577	696.389	689.678	757.196	497.328	529.718	679.36	1002.37	705.396	662.89	691.729	813.387	626.627	830.568	868.823	1152.69	879.947	775.916
9.20833	889.645	575.742	818.062	566.06	690.89	1073.22	1150.72	836.13	742.043	678.46	810.388	502.643	600.656	974.46	731.384	699.394	674.505	760.685	494.471	527.68	672.345	1005.47	693.026	664.804	678.089	815.005	630.329	825.442	872.702	1145.35	881.264	781.731
9.21528	890.359	571.923	818.688	570.475	686.279	1072.67	1156.3	836.16	738.675	677.285	802.474	496.194	603.389	976.847	723.745	694.332	683.486	769.938	498.233	523.367	678.278	995.059	698.025	664.105	682.705	819.785	618.78	830.781	879.918	1142.81	880.71	785.759
9.22222	898.272	576.058	823.403	565.805	694.82	1064.81	1148.42	838.925	745.36	683.613	813.741	496.093	602.623	977.25	725.859	696.382	690.257	765.147	496.553	527.948	677.914	995.906	702.086	661.104	680.303	823.151	626.433	828.401	876.232	1134.53	883.168	784.77
9.22917	896.75	574.646	822.234	572.225	688.458	1062.04	1138.22	835.245	749.605	682.113	803.735	496.268	605.492	966.63	722.519	698.733	687.78	766.295	498.19	523.903	679.983	991.299	703.645	666.241	681.199	824.035	626.618	828.758	876.842	1129.65	875.979	782.751
9.23611	895.435	578.1	824.322	561.702	688.518	1068.56	1137.54	833.467	750.733	678.021	812.602	492.674	611.816	962.508	733.214	696.467	690.998	771.058	497.501	528.026	685.832	986.411	697.034	667.596	687.988	819.698	619.833	830.901	877.87	1119.95	878.306	779.805
9.24306	901.699	578.684	820.128	565.478	683.604	1065.73	1132.81	839.477	744.642	683.07	815.792	495.073	606.746	965.75	733.617	698.173	688.757	772.178	498.894	531.122	678.937	985.722	706.372	668.469	683.248	818.901	628.181	832.591	880.035	1121.14	881.949	784.647
9.25	906.855	579.493	826.853	568.581	687.116	1063.99	1119	840.788	751.038	681.929	807.211	495.498	613.761	959.939	731.153	702.298	682.987	770.354	497.379	526.729	680.02	981.057	703.561	669.137	686.542	827.22	621.143	839.497	876.949	1112.27	878.754	783.016
9.25694	903.315	575.813	826.808	567.395	694.961	1055.09	1129.21	829.398	752.348	685.309	819.519	496.5	612.904	962.341	726.399	697.687	696.222	776.648	498.765	525.17	683.024	981.957	702.695	666.983	684.338	826.475	626.541	834.046	883.702	1109.59	881.257	785.019
9.26389	893.724	583.539	821.478	570.207	689.066	1050.64	1124.54	846.587	763.1	680.761	819.434	499.275	609.636	964.864	729.961	700.734	694.883	776.673	498.75	527.896	682.939	976.992	708.672	667.303	684.828	828.906	624.342	835.725	880.67	1100.15	886.818	782.041
9.27083	897.851	579.542	826.755	564.14	702.943	1043.35	1122.56	837.677	760.967	678.925	820.851	500.187	611.138	950.99	736.175	694.606	694.461	775.357	495.131	529.589	688.07	974.891	699.307	669.955	693.154	837.827	622.512	841.574	884.676	1099.08	885.418	784.641
9.27778	904.633	580.442	829.226	573.417	687.025	1048.62	1117.86	839.619	758.819	686.753	815.614	499.21	618	950.824	734.01	696.257	695.407	778.667	501.465	524.434	684.888	969.063	708.2	671.267	681.906	823.704	621.791	842.631	883.251	1104.44	894.881	788.745
9.28472	901.711	580.822	838.909	568.554	695.938	1037.99	1109.36	839.365	761.861	685.795	825.822	501.235	612.342	953.37	735.256	701.347	695.857	781.235	507.591	531.882	688.742	956.115	712.86	674.194	687.183	833.446	626.537	840.564	894.275	1092.34	888.222	786.917
9.29167	904.977	586.977	830.445	567.792	697.481	1039.2	1103.97	848.379	764.179	687.059	832.812	504.726	616.482	951.739	737.002	701.293	696.119	782.205	500.66	529.066	692.719	961.806	705.685	668.936	686.193	831.449	627.571	841.349	896.073	1095.65	891.878	781.112
9.29861	911.926	583.151	845.367	576.369	703.966	1038.61	1103.73	848.986	767.771	689.98	825.789	500.955	617.341	936.81	737.797	701.367	697.236	784.229	502.367	527.68	688.845	968.671	707.295	669.903	689.644	839.972	621.966	848.916	895.806	1099.37	886.453	788.78
9.30556	905.043	584.511	834.966	565.746	698.339	1034.43	1105.9	843.135	771.231	693.892	828.936	504.294	617.53	949.45	732.568	705.729	701.901	796.392	503.218	534.087	694.64	959.207	717.72	670.928	690.33	838.227	627.069	841.834	900.443	1076.68	896.821	786.904
9.3125	910.856	587.292	838.372	567.518	700.112	1027.09	1100.62	844.384	772.41	697.722	828.775	504.453	612.167	933.377	740.8	700.695	698.148	794.457	503.571	535.528	694.366	948.273	713.378	666.643	691.69	841.36	625.517	841.502	896.906	1083.82	893.292	788.762
9.31944	910.566	589.388	846.113	569.808	706.763	1032.06	1103.94	845.38	776.086	691.846	837.336	510.586	622.195	933.693	740.868	702.568	696.18	796.375	503.318	525.749	699.336	957.267	714.859	677.373	688.505	844.372	628.821	845.787	897.67	1081.27	890.334	785.222
9.32639	912.02	588.543	849.366	573.637	704.939	1020.85	1096.35	845.438	774.89	698.053	837.796	507.235	614.774	936.824	746.374	704.862	697.544	807.128	505.969	536.467	693.203	948.346	714.69	673.12	687.786	854.332	633.058	856.639	899.321	1076.66	903.424	779.246
9.33333	910.703	592.025	846.592	576.069	704.546	1025.21	1098.45	844.204	781.181	700.169	841.451	510.529	623.134	927.741	743.377	699.406	704.189	804.948	509.365	534.277	694.406	948.029	710.784	677.13	696.061	854.244	638.578	857.777	902.569	1077.97	899.466	786.885
9.34028	912.06	592.303	853.97	574.627	711.619	1017.95	1087.97	849.987	779.217	703.114	844.837	509.752	617.352	933.476	742.938	697.052	699.119	807.571	513.258	536.222	698.42	940.782	717.07	676.258	700.644	856.605	638.446	856.127	905.604	1068.02	898.686	794.056
9.34722	915.296	591.76	854.273	575.655	705.582	1021.48	1088.97	843.973	781.805	701.122	843.234	507.35	624.482	935.144	739.354	699.63	704.273	811.825	511.932	536.415	693.236	938.833	710.97	667.045	698.366	856.907	633.673	849.258	907.041	1072.33	896.904	787.934
9.35417	912.665	591.89	856.355	581.478	702.99	1011.27	1083.22	855.658	783.038	704.241	848.041	515.582	621.863	922.308	745.811	700.256	712.44	817.081	509.768	532.985	698.064	941.706	710.234	677.546	693.231	866.419	635.212	858.638	910.55	1064.36	897.912	791.025
9.36111	912.576	591.588	859.889	581.499	713.424	1015.56	1083.74	846.448	791.456	699.663	844.704	513.395	624.853	923.253	743.752	706.083	706.815	821.607	510.084	541.224	700.066	937.427	719.585	675.256	694.194	871.278	640.616	864.411	907.526	1061.22	899.431	789.846
9.36806	915.528	597.099	860.086	574.902	711.122	1010.38	1084.89	844.246	791.457	699.114	854.828	512.194	622.249	915.452	748.591	701.39	710.639	819.95	518.449	541.684	704.803	938.268	717.099	677.002	692.304	872.6	644.554	859.689	912.112	1064.69	900.532	787.306
9.375	915.866	593.083	870.662	580.363	708.95	1014.09	1070.57	850.194	789.747	710.221	854.403	520.678	622.927	920.329	752.921	697.142	709.202	816.893	515.485	540.777	704.354	932.385	716.688	670.777	702.956	864.813	647.428	859.944	919.401	1055.38	903.116	788.268
9.38194	914.095	597.544	869.368	586.508	711.427	1013.99	1074.95	850.201	790.077	706.366	855.477	518.703	622.173	913.847	752.066	700.991	708.759	825.818	516.903	540.608	701.545	932.975	719.331	675.984	705.406	873.085	649.594	867.545	915.473	1051.45	906.916	788.036
9.38889	917.415	597.875	870.03	582.774	715.084	1001.87	1072.12	847.879	794.67	711.062	864.328	526.84	624.634	916.056	747.869	708.902	712.232	839.916	523.586	548.156	704.542	931.475	716.581	678.154	700.096	883.017	651.428	871.825	913.379	1052.54	902.291	785.095
9.39583	916.966	601.571	875.394	585.26	716.087	1008.1	1079.13	852.779	789.796	712.792	862.683	524.117	629.409	911.461	756.547	706.98	712.849	833.726	524.543	545.259	706.778	924.088	721.014	672.632	701.531	874.522	652.047	875.122	915.314	1063.63	908.183	790.589
9.40278	924.423	600.64	873.779	592.942	716.684	1006.07	1075.81	856.926	797.776	714.144	871.018	525.39	631.466	910.22	752.622	705.228	712.327	837.098	528.901	544.88	708.698	936.029	722.611	679.546	697.785	883.624	651.389	876.877	916.782	1057.04	915.696	791.267
9.40972	919.532	599.224	880.337	592.09	719.4	1001.92	1073.93	852.438	794.997	714.518	874.138	531.586	625.908	912.422	750.795	707.109	717.871	843.321	521.823	551.276	710.368	924.835	726.466	678.876	708.008	887.927	661.229	874.102	922.165	1052.36	908.581	787.075
9.41667	925.723	598.693	887.904	584.62	727.16	1006.5	1073.04	858.513	803.703	716.944	868.435	528.063	631.487	912.417	750.732	708.005	718.454	852.621	528.21	553.764	701.836	924.44	724.468	676.553	707.727	888.552	659.331	876.361	923.159	1054.99	916.622	792.433
9.42361	925.447	606.401	884.657	593.806	720.974	999.856	1063.61	855.327	803.325	720.629	876.127	535.187	632.877	902.939	759.902	704.301	720.799	846.508	527.498	553.055	706.224	922.56	721.903	672.881	706.487	898.071	664	883.366	923.23	1050.81	909.658	791.649
9.43056	929.078	602.904	894.68	592.537	718.4	996.725	1068.23	857.44	803.321	720.851	877.245	528.221	631.322	906.358	757.141	700.888	719.964	854.994	528.639	564.229	713.624	925.389	724.164	680.943	709.519	892.756	665.414	878.425	921.514	1055.97	916.239	795.449
9.4375	916.409	602.879	892.433	600.893	722.28	992.599	1062.39	854.767	801.342	721.319	877.946	538.368	631.678	905.509	754.148	701.603	726.39	863.336	531.053	562.101	706.623	925.631	731.695	680.292	710.609	899.078	670.899	883.305	921.919	1039.67	913.149	786.404
9.44444	923.612	603.401	897.067	601.452	721.396	988.467	1070.47	846.614	805.366	720.259	874.537	535.359	627.755	905.868	752.572	705.773	726.301	858.68	532.549	553.501	713.438	918.424	728.825	679.466	720.087	900.614	670.176	888.019	926.132	1047.1	916.37	789.107
9.45139	920.867	604.355	894.384	606.529	719.53	998.939	1064.21	851.053	805.128	728.068	873.984	538.434	626.097	908.477	753.152	706.133	726.332	867.644	534.904	559.434	712.536	915.903	728.761	672.474	712.338	913.866	665.542	890.041	927.918	1048.96	916.64	793.162
9.45833	919.573	607.281	902.75	603.726	721.782	995.203	1068.19	849.197	810.491	731.403	884.584	544.268	627.983	902.362	763.241	707.493	726.588	868.456	535.766	565.663	713.336	922.266	726.859	671.891	710.903	911.708	670.76	885.912	927.576	1057.53	914.213	789.782
9.46528	923.514	613.299	904.524	602.482	722.504	989.83	1075.48	852.123	810.441	726.643	879.905	540.508	625.475	896.371	764.152	697.371	723.197	873.089	541.548	567.61	715.118	917.634	729.174	677.696	716.157	914.573	674.727	889.25	925.152	1048.57	915.133	794.312
9.47222	922.948	607.196	907.164	603.648	728.641	992.555	1070.51	851.108	808.152	734.071	889.377	542.702	632.8	905.249	763.002	706.265	730.254	873.887	532.243	570.167	710.827	921.022	722.13	679.461	717.039	916.418	678.083	889.796	925.573	1051.15	923.165	792.744
9.47917	921.722	607.018	905.152	612.198	731.322	991.096	1067.57	850.834	806.872	732.368	890.368	546.152	620.577	893.815	765.052	696.933	728.737	884.092	540.27	570.829	718.279	926.654	728.696	674.914	716.621	922.822	688.056	891.094	930.304	1052.39	924.221	792.286
9.48611	925.381	607.096	906.998	604.16	728.769	989.701	1074.12	854.969	805.464	736.36	884.761	549.775	630.44	898.947	760.38	703.382	731.919	889.765	547.298	569.311	714.868	924.104	726.246	676.574	722.818	928.693	687.469	895.243	930.99	1056.94	925.207	790.55
9.49306	925.012	603.377	914.574	611.519	727.099	988.642	1075.39	853.773	806.998	739.72	887.657	548.874	630.538	898.633	764.967	708.715	735.826	886.626	550.276	575.627	716.255	913.165	725.547	677.397	718.326	935.038	690.532	898.121	928.467	1059.12	919.79	784.262
9.5	922.081	607.187	918.955	613.918	733.955	992.718	1079.78	851.063	805.519	742.373	894.708	554.75	630.575	895.763	763.21	701.84	739.491	894.752	545.708	575.912	716.919	931.146	721.49	678.296	712.121	936.757	690.804	903.843	925.986	1060.46	915.494	795.194
9.50694	925.099	606.704	918.74	615.04	728.699	992.857	1066.72	854.34	817.513	747.199	896.05	557.143	625.78	901.419	767.881	701.109	742.924	893.992	547.561	580.873	720.009	930.938	733.22	671.899	716.502	933.274	696.452	906.397	933.586	1050.5	926.83	790.475
9.51389	923.38	602.422	919.086	610.452	736.39	991.453	1070.52	867.47	807.892	741.532	896.334	556.906	624.461	894.574	762.695	701.577	734.318	893.557	555.913	583.992	713.666	929.685	731.256	672.431	720.824	940.342	697.377	899.073	929.225	1061.09	926.799	787.622
9.52083	921.333	603.079	917.473	617.634	738.597	990.261	1075.01	854.262	816.261	734.493	898.566	562.04	624.178	893.415	762.526	701.475	737.012	897.122	549.522	580.113	716.452	924.629	729.337	671.425	720.837	944.12	701.865	902.795	932.79	1058.79	922.084	790.034
9.52778	927.954	604.725	915.57	621.797	732.387	991.141	1073.43	850.669	812.37	749.569	902.16	558.922	625.117	895.697	760.982	702.818	734.178	899.248	552.751	583.3	716.248	925.746	725.092	681.719	719.77	942.097	702.9	908.373	932.147	1066.66	930.407	795.3
9.53472	916.537	600.253	919.662	622.698	734.861	990.937	1081.56	852.684	819.644	745.223	897.622	562.636	625.985	898.898	766.352	703.358	745.551	904.674	560.588	588.617	718.109	923.59	729.259	677.219	728.102	950.198	703.68	897.837	927.521	1061.72	925.984	790.05
9.54167	919.273	606.612	928.379	625.636	733.657	995.482	1086.08	853.511	818.231	742.71	909.46	568.072	621.623	892.252	759.968	700.767	738.878	906.673	562.557	584.897	717.767	933.878	726.963	674.285	729.646	944.896	703.482	909.452	936.434	1074.62	927.856	791.837
9.54861	922.257	600.807	927.593	621.15	736.418	991.755	1081.61	851.396	819.463	749.598	907.993	566.98	624.543	896.881	769.742	706.32	735.466	903.545	559.365	589.347	720.013	932.403	737.753	675.921	729.647	949.997	709.857	905.154	928.142	1074.8	929.181	786.872
9.55556	919.122	602.054	924.227	620.363	728.808	999.253	1087.88	849.324	812.715	743.495	907.319	570.893	616.816	892.655	760.799	699.035	738.379	914.105	561.279	593.625	714.92	928.662	729.303	670.971	729.847	960.123	711.717	899.219	934.516	1076.92	931.789	788.628
9.5625	920.105	605.464	927.525	629.342	737.056	993.321	1082.93	850.406	808.055	749.72	910.53	571.225	615.697	896.786	769.963	709.348	745.854	916.683	567.75	588.574	721.121	932.028	730.156	660.567	729.045	956.446	716.646	905.598	931.543	1075.13	931.357	790.738
9.56944	921.447	604.516	927.059	627.744	736.343	998.118	1090.8	848.738	818.897	749.756	909.333	571.722	615.058	890.723	769.404	704.608	740.969	911.902	564.854	594.662	721.993	936.825	730.374	672.9	731.233	957.093	717.612	907.162	933.732	1078.11	925.501	786.302
9.57639	920.12	605.526	930.192	622.365	736.291	997.774	1090.2	846.012	809.164	752.499	908.353	575.745	622.795	893.501	757.932	709.449	740.941	914.092	565.671	590.438	720.535	937.812	733.162	670.162	728.972	957.101	712.162	916.427	932.604	1074.87	934.148	784.36
9.58333	916.564	606.125	934.699	624.12	740.563	1002.57	1101.92	848.191	812.917	748.269	906.173	575.02	615.632	893.8	767.258	700.456	750.17	914.344	568.418	600.207	718.289	937.6	734.731	676.387	727.548	962.514	720.713	911.743	928.239	1075.99	932.989	786.149
9.59028	915.305	607.406	929.462	627.368	740.591	1007.4	1102.02	852.405	808.452	747.031	902.336	577.705	619.655	894.306	760.672	700.936	742.581	922.439	572.731	596.662	716.904	941.734	735.391	669.99	732.089	967.93	718.369	912.881	932.704	1091.7	935.992	788.837
9.59722	919.771	600.296	932.132	628.378	736.41	1011.91	1094.93	845.716	808.704	754.275	911.334	582.639	618.504	897.765	760.28	701.991	750.311	921.162	569.42	599.367	724.836	938.031	732.771	673.46	729.374	966.314	721.867	914.229	928.281	1096.41	926.518	774.798
9.60417	923.036	603.631	932.547	628.088	738.987	1002.66	1108.57	849.753	814.734	752.227	906.786	585.707	610.968	898.286	765.689	706.432	744.684	917.67	573.996	602.577	720.215	944.073	729.149	665.558	730.533	963.442	726.765	913.862	934.718	1099.96	931.865	782.883
9.61111	919.772	605.248	921.026	635.686	735.139	1006.43	1104.16	845.454	809.015	751.578	905.212	581.801	615.326	894.789	762.639	699.47	751.546	919.082	569.45	603.141	708.397	946.208	730.494	666.398	732.397	970.324	727.47	917.581	933.138	1105.1	926.894	783.487
9.61806	918.66	601.232	934.283	634.481	740.411	1013.6	1113.7	853.152	807.547	752.112	905.91	574.379	612.75	903.068	762.324	700.836	745.521	923.022	573.567	599.46	721.938	945.918	735.441	663.698	726.561	964.29	726.061	912.175	928.937	1095.45	926.202	785.706
9.625	922.47	603.269	928.832	637.257	740.233	1015.66	1111.62	852.62	809.888	752.191	914.005	581.966	610.593	897.236	769.776	698.791	742.038	917.787	576.403	603.083	713.272	948.645	726.941	670.507	731.993	976.025	726.027	911.771	922.637	1113.29	931.37	785.38
9.63194	919.025	602.563	924.585	636.458	732.698	1015.8	1120.46	845.393	811.929	753.894	905.435	586.577	607.888	901.516	765.12	694.66	747.974	919.171	570.633	606.55	719.402	956.281	734.833	667.026	739.315	961.844	727.75	920.073	926.776	1110.81	926.305	786.535
9.63889	917.671	600.531	927.523	631.389	744.312	1023.92	1110.94	845.9	806.408	754.269	905.826	584.009	611.987	904.301	766.271	701.549	748.361	923.572	579.829	605.825	715.18	963.712	728.556	667.681	735.755	972.038	732.906	908.929	933.931	1117.51	924.604	789.443
9.64583	911.976	599.355	920.119	638.691	745.652	1018.92	1116.55	847.908	809.081	756.483	908.472	581.936	608.682	903.417	760.466	701.7	747.411	924.211	575.155	601.497	716.627	953.785	724.124	664.048	728.884	964.341	726.335	908.057	922.976	1117.78	923.387	783.033
9.65278	911.856	595.263	928.812	638.862	743.656	1024.02	1117.37	843.19	806.846	749.009	906.533	584.265	604.249	901.51	764.318	698.676	739.216	915.795	578.342	610.506	716.397	970.724	726.534	670.05	729.222	969.648	730.845	914.859	922.921	1135.75	923.728	786.658
9.65972	915.205	598.383	914.777	631.934	738.861	1030.05	1130.12	841.851	803.784	750.668	906.555	581.278	605.296	909.571	763.733	698.268	741.936	920.852	573.567	607.716	716.132	961.45	724.514	673.992	733.039	969.002	726.915	907.337	920.536	1127.9	923.067	777.13
9.66667	915.371	595.996	924.952	632.771	743.249	1026.27	1133.04	845.744	800.966	750.747	902.896	575.116	608.517	903.859	762.845	697.647	745.997	913.181	581.07	613.652	708.386	974.449	728.397	661.118	738.006	970.194	731.57	911.585	918.421	1125.21	922.684	786.777
9.67361	916.167	592.826	924.833	640.255	740.766	1033.1	1123.01	845.51	800.462	756.004	900.975	588.126	598.596	906.58	756.794	699.81	749.567	914.926	581.855	604.329	715.342	960.651	726.25	661.681	725.266	967.493	730.444	910.891	923.241	1128.98	922.571	779.838
9.68056	915.299	593.648	920.995	639.131	736.751	1031.06	1144.67	846.414	804.686	746.775	906.357	581.76	604.58	906.655	758.379	700.06	742.517	925.625	574.121	612.801	709.318	967.982	722.769	663.526	727.06	969.778	735.559	912.781	920.91	1137.81	921.092	779.34
9.6875	907.587	596.719	924.17	637.677	739.862	1028.76	1137.75	839.846	798.768	748.574	902.048	579.449	602.39	911.895	766.418	700.477	749.169	918.048	578.99	607.515	709.26	976.595	720.636	670.085	735.635	964.049	732.409	914.149	915.621	1139.09	926.945	774.241
9.69444	911.9	588.919	920.065	634.871	736.833	1031.73	1146.03	837.754	792.623	750.908	897.088	581.083	603.872	915.517	754.175	700.863	738.993	919.212	575.842	610.3	710.513	971.603	720.757	663.818	734.364	963.767	735.513	908.561	919.611	1144.22	925.449	786.261
9.70139	911.962	600.414	914.045	638.385	744.477	1038.12	1156.56	837.603	793.602	751.727	902.525	585.457	601.692	921.226	759.694	694.427	745.016	919.6	579.836	614.082	709.644	980.912	716.474	662.34	737.439	963.287	736.72	904.633	924.13	1152.29	924.921	780.652
9.70833	903.701	590.247	905.484	634.485	734.91	1039.59	1152.2	842.065	795.556	740.942	898.259	585.802	598.073	911.876	756.262	692.686	743.651	917.897	581.904	609.957	713.251	981.998	723.397	665.631	730.616	963.983	723.995	910.393	914.582	1156.31	923.854	778.341
9.71528	908.965	592.536	912.172	640.508	739.756	1045.58	1160.38	839.151	793.993	748.399	896.172	588.926	593.547	921.304	756.479	694.085	743.463	919.085	579.451	616.049	710.853	988.624	717.561	665.797	733.763	958.378	732.975	907.957	910.38	1149.03	917.979	775.002
9.72222	906.715	594.722	909.275	637.544	738.511	1048.57	1155.77	844.367	795.054	744.089	897.734	583.553	597.33	915.672	761.14	696.231	739.748	908.495	576.162	615.049	703.729	996.516	725.417	659.075	733.613	959.132	723.221	915.042	911.132	1168.54	922.568	777.111
9.72917	905.666	589.483	910.005	637.78	740.618	1049.58	1160.19	842.034	794.445	747.177	895.108	589.191	591.711	916.198	754.471	700.003	741.195	909.282	574.929	612.528	707.605	994.384	719.249	665.122	728.018	955.486	730.692	902.982	917.027	1162.56	918.855	775.922
9.73611	910.958	596.202	894.778	640.279	733.601	1056.32	1173.9	836.019	793.807	744.786	894.651	586.04	597.317	923.152	759.382	699.033	744.171	903.755	573.768	604.951	704.776	997.152	715.933	663.061	726.201	965.231	730.087	906.294	907.982	1172.11	915.523	775.151
9.74306	900.202	590.042	896.86	633.41	734.647	1047.7	1164.12	841.038	795.3	739.285	889.324	586.607	592.716	927.365	763.074	696.904	743.976	899.525	575.114	616.604	706.121	996.94	716.889	668.11	729.666	958.977	725.038	904.365	917.214	1183.67	915.487	780.29
9.75	900.742	588.772	896.058	637.537	740.67	1052.32	1176.63	838.051	788.704	745.354	894.782	581.971	589.799	924.196	757.221	698.019	733.733	903.832	579.2	610.09	710.464	995.769	712.652	659.586	727.32	953.91	724.047	900.918	909.899	1178.08	923.536	770.918
9.75694	902.81	586.222	890.084	633.907	739.406	1065.63	1173.6	839.735	781.505	743.116	881.36	582.517	588.757	928.436	752.315	698.153	745.881	898.559	576.109	614.042	698.868	1001.08	717.321	658.699	728.615	957.914	725.213	904.384	901.18	1180.99	914.438	776.308
9.76389	902.412	585.15	891.916	639.197	734.162	1063.33	1171.03	833.712	783.387	738.338	884.602	584.856	593.288	931.844	754.407	695.668	743.357	895.832	571.601	608.721	702.443	1010.41	721.143	663.66	726.767	948.814	729.947	904.171	905.101	1190.91	910.533	781.12
9.77083	897.82	585.61	884.457	638.014	738.365	1064.46	1180.76	833.24	782.674	736.517	882.426	580.159	592.204	930.222	751.795	691.484	741.379	893.447	579.164	611.42	695.63	1007.04	716.565	656.756	722.095	946.971	726.299	898.814	907.71	1187.17	914.896	772.574
9.77778	901.875	583.273	871.561	634.504	732.591	1071.4	1190.02	838.772	778.707	734.18	877.923	583.039	590.865	935.917	748.702	701.939	741.431	892.665	574.023	605.291	701.422	1008.78	712.999	655.943	724.807	944.92	721.876	897.699	903.72	1190.56	911.988	774.268
9.78472	906.46	582.557	871.682	637.866	736.886	1077.86	1195.16	834.624	777.548	739.304	873.255	582.426	584.92	942.508	752.864	690.71	740.529	881.682	574.5	606.112	702.313	1014.78	716.803	658.476	726.258	947.105	721.933	898.486	904.393	1201.71	903.95	776.734
9.79167	902.649	580.911	875.086	630.447	737.287	1068.66	1195.85	838.299	778.944	739.91	871.724	578.029	587.59	934.598	743.494	696.857	737.824	885.44	568.072	602.554	695.394	1016.56	709.581	660.653	717.14	931.53	718.789	895.071	899.454	1191.49	908.593	773.135
9.79861	896.89	578.849	871.501	632.703	734.235	1073.76	1200.04	839.012	771.743	738.415	869.359	575.334	587.922	933.396	748.205	691.967	740.679	882.423	572.1	604.06	697.406	1020.31	708.01	656.004	721.714	938.374	718.133	897.972	906.108	1199.24	903.376	771.661
9.80556	899.216	578.796	860.818	629.291	736.018	1075.11	1198.63	834.272	773.494	729.941	871.126	577.203	587.106	942.172	745.88	691.915	736.49	879.863	570.704	606.409	694.324	1018.76	708.86	659.925	722.829	938.464	714.704	898.839	900.21	1202.67	912.043	774.355
9.8125	897.567	578.152	863.797	630.68	729.451	1072.05	1199.33	839.146	766.675	726.058	867.656	575.483	585.187	940.215	744.388	691.098	731.618	872.593	567.563	601.209	689.516	1027.61	712.204	656.559	724.606	931.852	713.75	891.02	899.422	1207.27	907.304	772.291
9.81944	897.353	572.489	858.94	630.483	730.649	1079.55	1205.88	832.17	771.303	730.058	861.827	572.385	587.708	948.734	739.62	690.602	731.847	872.788	563.19	599	694.081	1029.66	707.462	656.856	723.167	927.355	713.73	885.046	900.138	1216.65	914.776	775.46
9.82639	902.331	579.107	858.098	629.712	734.028	1085.11	1202.1	835.045	774.986	727.39	862.597	570.091	584.352	936.089	738.228	691.079	730.466	869.757	563.536	604.071	690.922	1021.4	707.896	647.816	711.062	927.66	713.703	892.174	900.245	1216.76	903.096	773.164
9.83333	901.352	574.422	853.967	631.593	723.904	1089.5	1206.02	840.325	774.889	727.347	859.41	562.231	587.567	943.768	742.372	694.448	729.311	866.194	561.254	602.922	689.536	1025.43	709.525	657.949	715.431	923.969	708.522	883.94	895.015	1218.05	904.357	774.602
9.84028	896.845	574.812	840.74	622.278	732.435	1083.98	1205.82	831.212	770.432	720.788	854.498	566.524	585.267	952.356	739.26	690.177	728.902	870.038	564.391	598.509	694.29	1029.65	704.677	657.685	713.424	926.897	705.765	885.138	893.997	1220.94	909.326	771.741
9.84722	903.834	573.706	840.324	624.109	728.584	1087.19	1210.24	834.291	768.059	718.689	859.494	565.387	578.917	958.056	740.422	694.177	728.837	863.002	561.349	601.574	691.497	1042.09	708.11	655.165	712.562	918.835	705.142	882.786	892.658	1223.21	905.148	771.179
9.85417	899.72	573.727	829.625	624.312	727.29	1094.26	1213.38	836.417	767.284	725.835	855.392	564.559	585.629	958.07	740.608	688.843	723.44	857.459	564.79	592.746	691.436	1032.25	704.248	652.896	715.127	916.791	702.899	886.139	892.037	1217.52	908.881	769.06
9.86111	892.265	576.023	829.196	623.535	724.01	1088.2	1211.63	836.306	758.597	722.233	847.85	561.814	579.956	961.13	732.302	687.082	720.903	852.005	554.612	590.554	692.884	1041.71	695.812	657.218	712.905	911.874	705.222	885.592	887.61	1221.05	900.847	764.568
9.86806	894.865	572.805	826.08	618.223	723.803	1089.28	1211.37	836.704	767.27	717.054	847.408	564.296	579.711	957.697	737.604	692.746	725.728	853.227	557.691	594.478	688.912	1036.38	705.52	658.714	713.939	908.553	698.594	875.948	890.53	1222.03	895.992	769.377
9.875	893.71	577.291	819.424	617.688	721.702	1099.03	1225.6	829.9	766.131	709.291	843.068	559.555	576.69	953.556	739.094	692.29	721.437	850.803	550.032	590.267	687.816	1036.44	704.088	655.986	708.673	906.832	688.75	883.604	890.54	1221.59	896.35	768.642
9.88194	897.242	573.218	813.456	615.038	722.248	1102.12	1217.4	832.348	759.559	722.063	847.133	559.929	574.428	957.962	738.536	689.7	723.607	839.603	554.184	580.89	683.248	1041.34	703.322	658.759	704.214	902.625	688.678	874.569	889.702	1234.5	899.841	764.55
9.88889	898.148	572.943	811.81	609.96	723.657	1100.58	1218.78	829.713	753.505	715.712	841.764	557.142	578.89	959.481	733.46	687.914	721.861	852.551	547.762	589.232	683.614	1044.49	697.185	656.64	714.62	898.227	686.815	877.471	885.876	1231.41	901.326	766.472
9.89583	897.068	567.821	806.213	613.164	723.547	1096.73	1226.23	833.458	754.424	710.67	831.399	555.404	578.919	962.381	735.476	687.021	714.257	837.291	557.597	584.578	680.553	1044.5	702.971	660.225	705.705	898.299	682.348	873.506	886.477	1226.36	894.02	759.081
9.90278	894.35	567.825	799.601	610	718.089	1106.71	1225.27	829.02	759.846	713.278	837.363	557.148	576.126	960.303	729.03	688.143	719.58	829.419	549.838	584.202	680.613	1043.77	700.141	654.349	703.683	897.742	682.609	872.517	882.862	1221.65	888.709	763.859
9.90972	893.128	570.101	799.687	614.126	714.663	1104.07	1222.27	832.774	757.628	709.736	837.293	550.184	577.337	970.456	731.486	697.388	719.312	834.348	543.022	584.42	684.598	1041.84	699.485	653.902	709.564	890.126	677.502	866.65	883.75	1235.78	885.598	761.456
9.91667	885.648	561.683	792.895	609.933	718.322	1103.44	1221.97	827.741	752.438	703.259	825.879	550.261	580.929	959.567	729.918	688.461	715.037	831.025	547.346	579.212	686.361	1046.71	694.856	655.497	694.909	887.542	677.143	876.81	889.525	1230.78	892.207	765.591
9.92361	892.714	562.523	785.926	602.795	711.928	1104.28	1224.71	833.544	753.203	705.964	828.766	546.44	575.969	969.708	735.49	686.684	717.649	822.456	543.869	579.61	685.225	1050.51	693.965	656.287	694.697	887.695	672.125	869.83	883.788	1231.72	886.892	767.964
9.93056	898.448	561.128	789.111	607.391	709.418	1104.63	1233.05	826.339	750.572	706.113	830.908	543.504	574.299	966.086	729.354	681.573	714.936	825.722	541.825	572.285	677.852	1048.27	692.56	659.267	699.751	879.91	667.83	861.206	875.683	1232.21	886.428	764.588
9.9375	886.187	565.289	788.755	611.547	713.869	1103.65	1228.07	834.685	747.849	703.741	827.4	547.074	580.215	967.035	730.166	683.269	709.307	821.861	540.505	572.353	683.064	1049.02	694.862	649.729	697.734	879.831	664.547	863.325	878.175	1230.43	896.169	769.227
9.94444	894.741	562.734	775.199	608.257	719.03	1116.68	1232.34	830.472	753.713	701.616	827.755	540.005	578.81	971.372	732.474	679.144	714.111	809.626	537.543	576.262	671.053	1055.88	694.413	653.317	700.184	872.449	663.626	860.133	878.801	1231.93	881.7	764.909
9.95139	891.86	562.209	773.936	601.931	706.898	1099.09	1229.53	833.47	748.887	697.368	820.223	538.21	578.66	968.747	729.86	687.902	711.916	820.44	540.993	572.038	681.917	1040.84	697.009	657.854	695.269	872.903	666.892	863.235	878.275	1232.86	886.587	761.219
9.95833	893.51	564.138	779.289	596.944	717.103	1109.17	1224.27	837.135	742.961	700.896	818.071	543.48	580.176	963.948	729.01	683.164	707.868	811.078	534.317	568.564	678.465	1059.16	698.322	662.722	693.921	872.436	661.556	857.752	885.248	1234.25	888.225	758.251
9.96528	885.42	562.908	770.974	601.991	711.592	1102.17	1233.53	833.448	749.637	698.983	821.98	534.116	576.726	968.284	730.825	682.015	716.862	812.225	534.108	566.165	676.806	1049.31	697.814	655.506	693.081	862.959	659.988	862.546	878.423	1227.41	876.852	760.09
9.97222	895.756	556.344	766.626	604.766	710.313	1116.5	1225.05	828.003	749.217	697.294	818.486	538.469	580.488	972.038	721.743	684.008	707.232	808.003	531.098	563.313	671.905	1049.63	689.708	659.179	695.783	862.012	652.413	855.173	881.277	1231.45	881.375	769.168
9.97917	892.723	561.877	756.964	599.859	710.654	1100.43	1225.84	829.58	758.27	697.63	815.744	532.459	575.81	976.788	724.811	682.428	709.533	802.749	531.099	560.111	679.631	1046.21	691.683	655.843	694.923	858.26	649.14	859.987	882.287	1227.19	880.345	750.646
9.98611	888.023	560.91	758.848	592.569	709.201	1103.06	1225.43	832.578	748.09	698.016	816.15	531.933	577.139	964.3	727.618	682.788	701.751	804.908	523.671	559.55	676.28	1047.95	692.193	658.666	691.999	860.744	652.854	851.768	883.68	1221.15	880.897	770.829
9.99306	890.173	563.362	743.651	591.146	701.586	1104.25	1226.92	832.261	751.278	687.397	811.268	528.683	583.293	978.498	720.766	680.231	702.953	800.793	524.319	554.645	676.998	1046.29	695.355	660.198	687.083	862.452	652.855	856.08	887.55	1224.4	873.573	755.58
10	891.809	559.126	751.533	594.14	707.312	1105.91	1219.4	829.654	751.748	687.619	810.603	524.189	583.52	976.602	725.657	680.183	706.891	805.31	520.669	558.834	674.91	1042.99	691.769	651.125	687.51	852.629	639.738	853.96	880.56	1224.59	885.279	762.901
10.0069	894.573	557.905	744.117	586.937	706.598	1102.96	1232.32	832.826	751.2	690.099	805.064	526.185	580.933	978.855	716.401	680.518	706.216	799.349	521.81	553.139	677.07	1041.15	690.625	657.636	688.328	855.111	645.128	843.924	882.283	1223.7	885.688	760.199
10.0139	888.48	565.839	744.707	583.78	704.688	1103.96	1214.37	829.413	748.714	687.756	814.658	522.164	583.966	973.108	728.492	678.043	698.641	800.404	521.95	549.169	671.267	1050.23	690.297	661.723	679.605	856.938	634.5	851.04	880.854	1217.06	878.717	754.302
10.0208	890.82	561.019	743.084	580.151	707.294	1109.63	1215.91	833.917	742.136	688.158	808.004	523.329	581.003	970.74	720.643	677.468	702.309	790.054	520.713	550.962	678.379	1043.24	683.54	657.809	681.505	839.382	634.71	847.66	888.644	1217.71	880.143	752.794
10.0278	896.089	558.031	732.216	587.369	703.453	1100.45	1214.9	827.258	747.39	689.202	804.691	522.481	576.125	965.917	725.9	675.621	707.669	789.279	516.895	551.204	674.398	1040.98	694.75	657.762	686.421	845.168	632.691	849.944	883.82	1212.28	879.953	756.809
10.0347	893.59	561.48	731.481	583.472	707.968	1100.91	1217.62	830.006	749.993	687.482	817.611	525.819	580.919	981.803	720.97	682.659	700.286	793.453	521.456	549.736	668.213	1047.77	692.968	661.534	682.852	846.068	622.813	843.608	877.607	1221.31	880.694	759.782
10.0417	899.006	555.993	722.581	580.812	704.444	1101.06	1218.2	824.141	747.11	687.092	806.141	516.764	580.238	977.709	725.622	678.587	700.225	784.877	514.861	544.902	672.043	1046.17	692.626	666.394	682.302	841.636	634.17	845.39	876.751	1216.09	871.558	748.33
10.0486	887.785	559.05	720.492	579.003	695.565	1099.94	1218.29	828.51	754.531	684.866	805.253	510.831	584.394	975.268	720.169	682.003	703.802	789.651	514.204	538.726	676.502	1047.84	691.125	663.943	681.039	847.554	623.056	850.849	878.918	1207.63	876.907	759.039
10.0556	890.982	560.265	719.806	578.938	702.818	1101.55	1213.53	833.625	749.741	684.692	804.91	518.729	586.381	983.605	714.026	677.44	702.977	790.884	512.784	544.065	680.969	1034.3	689.815	657.224	685.661	840.673	624.242	845.053	881.248	1210.25	879.76	755.15
10.0625	891.581	558.318	719.606	581.889	701.876	1098.3	1211.04	833.142	749.555	680.69	807.82	520.039	583.446	984.877	724.307	679.282	701.468	784.021	510.629	542.128	675.842	1039.19	693.748	663.512	676.774	830.871	619.542	843.24	877.6	1208.77	882.176	753.497
10.0694	893.566	559.981	716.097	568.495	698.376	1098.55	1208.49	829.503	747.666	682.69	804.923	513.457	582.602	980.738	724.092	675.285	698.914	779.193	507.928	537.701	670.836	1042.22	693.975	657.728	673.972	837.719	617.319	847.02	888.727	1206.78	869.24	761.164
10.0764	892.236	562.187	711.786	578.368	707.402	1089.29	1209.05	833.974	750.539	682.735	805.725	516.671	581.176	972.764	724.255	674.558	700.012	781.043	509.824	539.601	675.217	1030.2	688.859	662.168	682.428	832.246	617.797	846.6	881.688	1192.47	875.563	755.415
10.0833	894.909	560.963	711.108	572.721	698.649	1097.02	1203.63	830.226	749.462	680.335	802.585	516.725	585.551	976.69	722.058	670.42	699.491	784.475	507.803	536.734	674.666	1036.05	693.035	666.355	684.386	833.041	611.868	837.412	879.334	1204.17	878.872	752.32
10.0903	892.383	562.882	710.835	575.459	703.832	1090.74	1197.96	831.998	757.523	678.743	806.682	509.955	592.538	970.915	720.434	674.529	701.451	784.45	504.332	537.248	678.177	1032.48	695.605	657.273	681.589	834.258	615.591	845.438	891.051	1197.43	882.083	758.877
10.0972	891.388	552.861	704.243	567.739	700.545	1087.45	1208.85	833.314	749.253	678.354	797.088	505.853	586.277	963.442	720.619	675.855	691.714	779.878	503.863	529.058	671.113	1035.25	689.859	658.268	676.538	836.383	605.264	840.7	882.552	1186.27	876.307	758.747
10.1042	897.901	560.399	704.617	570.396	697.366	1092.15	1198.22	838.49	750.18	681.873	804.688	506.22	587.41	973.055	723.645	670.148	701.922	780.781	504.726	527.822	677.142	1035.67	691.581	665.417	676.334	829.201	612.005	840.521	882.328	1182.28	880.05	754.277
10.1111	891.72	556.012	703.594	568.431	697.59	1084.91	1190.55	828.775	755.156	672.671	800.072	505.121	588.675	963.862	721.321	669.056	700.692	766.572	503.414	532.204	665.677	1029.48	685.761	668.998	672.643	831.093	606.512	834.217	890.561	1187.4	876.342	756.787
10.1181	900.633	559.464	697.934	565.35	700.888	1092.95	1189.26	825.775	747.838	677.794	798.567	509.567	589.471	964.963	717.499	677.316	691.541	789.808	504.094	526.854	675.94	1028.36	694.887	662.952	672.437	826.982	603.726	837.494	895.419	1179.42	884.83	759.409
10.125	902.244	562.773	694.774	568.453	692.695	1083.7	1188.31	838.758	748.661	675.643	810.048	501.034	591.667	969.202	722.569	674.902	696.163	776.474	503.397	524.848	672.359	1019.95	687.318	658.469	671.693	834.023	609.654	845.725	886.617	1179.04	874.856	747.156
10.1319	897.583	565.114	699.279	568.363	691.129	1087.78	1183.7	833.926	753.175	678.212	801.195	496.409	590.944	962.892	724.345	672.891	697.473	770.742	496.251	524.848	677.371	1024.78	692.187	660.092	667.275	827.102	597.306	839.75	890.947	1176.44	883.482	753.936
10.1389	899.604	562.917	695.932	567.628	699.255	1078.63	1186.88	829.131	752.715	678.479	805.119	503.835	587.224	970.628	715.962	674.443	701.543	778.557	497.185	525.77	676.473	1019.09	686.545	663.884	671.369	829.278	605.614	840.022	886.05	1173.82	876.777	753.864
10.1458	897.686	563.678	694.524	563.102	690.646	1083.09	1176.95	835.698	761.348	677.731	805.433	496.439	591.601	958.591	716.967	670.501	698.807	779.548	499.54	519.914	679.47	1016.83	687.874	666.944	669.846	830.305	602.476	844.391	887.12	1164.6	872.591	755.206
10.1528	897.495	564.584	695.577	565.545	698.029	1074.51	1171.97	833.429	758.191	670.852	804.456	500.495	590.312	958.86	725.136	669.75	700.286	780.669	499.677	520.082	672.044	1016.48	692.482	664.617	676.774	825.715	597.75	847.109	889.718	1164.52	878.381	753.221
10.1597	902.392	563.311	692.298	562.556	693.235	1067.92	1185.99	836.991	759.409	681.185	805.718	500.61	595.726	959.395	718.901	672.101	697.121	772.699	495.518	522.573	676.617	1006.32	686.482	666.657	669.903	814.384	601.213	842.684	891.549	1167.73	884.462	752.571
10.1667	904.132	564.827	690.617	560.187	691.373	1069.52	1177.6	826.768	759.782	682.86	805.553	497.258	596.867	955.95	729.218	673.402	703.682	782.536	494.182	525.138	683.286	1009.13	693.462	666.227	670.033	824.71	594.042	837.631	890.533	1155.06	882.765	753.224
10.1736	906.103	569.186	694.119	558.69	699.792	1070.79	1168.05	833.262	764.013	682.031	821.153	499.462	594.106	954.063	722.686	663.545	703.528	778.267	502.123	518.357	675.652	1007.67	696.77	661.174	672.748	823.657	593.681	846.686	898.832	1157.2	883.087	751.706
10.1806	904.809	568.418	686.202	566.432	693.283	1072.28	1164.02	834.133	758.568	682.864	806.947	496.28	592.806	963.37	721.895	668.443	698.44	784.425	495.705	522.422	683.058	1012.15	695.945	666.758	673.217	819.822	596.039	844.168	889.798	1144.2	882.655	750.923
10.1875	899.685	564.018	686.871	561.026	689.931	1065.06	1170.89	835.441	764.895	667.443	808.719	498.75	604.669	957.641	723.656	667.576	700.095	779.244	492.614	520.366	681.069	1000.46	702.304	665.692	672.6	821.942	593.795	842.015	899.776	1146.82	879	747.767
10.1944	904.521	567.852	690.662	558.129	691.885	1067.64	1165.43	841.224	770.761	676.708	808.573	497.06	596.396	953.142	724.457	670.616	698.935	782.54	499.382	514.496	671.341	1002.58	693.007	663.257	673.57	830.676	595.183	843.455	893.766	1145.32	884.987	751.076
10.2014	908.571	567.609	688.133	560.554	697.756	1061.99	1159.88	833.889	762.932	684.448	807.472	499.649	596.588	955.355	722.578	667.165	703.094	775.099	495.584	510.6	675.161	1004.32	693.219	666.083	669.62	829.513	594.447	840.814	898.751	1136.81	874.585	750.625
10.2083	905.276	562.286	686.965	564.251	695.107	1056.23	1153.54	838.081	761.92	676.276	816.495	496.672	599.997	957.656	727.912	667.849	701.193	788.563	492.058	519.837	679.513	992.914	689.165	662.736	669.644	822.431	594.021	841.772	898.059	1141.55	884.771	749.957
10.2153	904.724	566.64	684.122	561.87	688.644	1051.28	1153.57	842.909	769.379	674.465	802.666	498.935	602.792	949.885	730.381	667.653	701.372	783.435	489.192	517.162	683.817	990.678	693.117	673.346	673.163	830.562	594.229	850.538	891.864	1133.21	882.404	750.984
10.2222	906.423	568.552	689.469	564.743	695.458	1056.26	1156.34	832.965	769.331	680.883	824.71	491.654	602.843	945.81	725.584	668.323	704.577	787.278	490.63	517.137	677.215	990.894	690.796	665.714	669.611	833.999	588.658	839.81	895.489	1125.01	882.05	749.447
10.2292	905.911	573.569	685.736	564.051	690.193	1052.79	1144.88	831.993	768.133	678.939	816.816	494.477	604.205	940.192	730.364	667.62	701.048	783.057	491.319	515.212	678.071	991.396	698.293	668.395	669.592	833.314	586.522	848.447	900.498	1129.6	879.349	750.474
10.2361	905.73	574.451	688.738	559.861	689.208	1044.38	1146.3	835.023	776.251	682.671	818.819	501.554	603.492	949.053	727.996	663.56	703.103	787.391	498.275	514.032	677.168	987.902	694.6	669.846	671.204	830.384	589.246	848.366	895.223	1122.91	886.442	759.339
10.2431	907.059	570.505	690.876	557.357	695.84	1054.34	1142.14	838.592	774.132	678.335	820.235	494.858	602.235	940.91	723.831	665.972	705.849	789.755	495.49	510.73	685.415	980.105	700.213	670.73	672.389	834.42	589.61	850.753	909.503	1121.58	886.883	749.375
10.25	910.153	571.896	683.86	562.421	696.518	1041.04	1145.66	832.524	773.205	681.211	822.944	501.018	605.874	936.644	728.368	665.095	707.493	792.427	493.321	517.111	682.457	984.202	691.382	667.562	667.385	833.462	593.605	853.446	902.526	1118.35	877.059	750.654
10.2569	898.951	567.976	686.186	559.909	695.602	1044.51	1128.7	839.68	776.21	684.322	824.897	499.325	601.266	940.345	734.418	668.582	705.551	795.382	495.195	517.883	678.594	983.998	707.457	677.754	667.169	832.469	588.988	846.821	907.327	1119.31	883.708	755.408
10.2639	905.934	570.897	684.393	562.417	691.905	1038.13	1130.26	829.81	772.74	683.978	829.017	496.991	602.886	949.629	735.554	662.193	711.515	803.453	496.137	517.306	683.402	968.72	696.248	673.733	670.506	835.784	584.213	852.389	904.926	1114.84	888.052	754.172
10.2708	913.315	574.314	686.687	562.834	690.488	1043.18	1136.33	830.25	775.074	679.999	829.407	500.388	607.281	934.214	731.38	665.436	707.301	792.695	494.355	509.278	686.997	969.778	693.418	669.333	668.314	832.108	593.743	857.307	907.404	1107.05	889.842	748.485
10.2778	915.191	569.648	685.805	556.894	694.306	1031.54	1132.8	837.796	778.068	684.637	830.643	492.086	609.265	936.83	733.742	668.716	703.421	796.875	492.674	514.514	684.008	987.03	694.405	671.971	664.043	832.258	583.551	849.549	907.62	1104.95	890.316	754.633
10.2847	907.574	577.025	685.227	555.184	699.083	1032.65	1127	838.537	777.503	679.297	830.293	498.779	609.944	932.094	728.909	664.943	712.32	800.615	497.4	515.699	681.63	972.754	698.717	667.165	667.375	841.63	590.93	856.045	905.834	1101.5	897.447	750.208
10.2917	911.223	578.442	688.565	557.444	692.193	1029.98	1129.31	835.026	782.193	684.395	835.67	496.531	605.154	933.131	732.887	658.433	710.191	808.986	494.384	517.025	683.216	965.368	707.693	673.168	670.827	847.49	593.411	862.591	911.321	1104.54	894.291	752.316
10.2986	913.15	577.748	682.733	556.42	693.136	1030.19	1123.65	837.958	783.07	689.784	829	502.271	603.062	926.366	728.226	663.698	712.206	806.589	498.564	521.492	687.663	975.101	698.9	675.644	664.694	841.546	592.869	857.322	904.393	1101.62	895.367	743.335
10.3056	912.646	575.615	689.218	556.501	702.581	1027.96	1121.12	841.412	786.621	681.034	830.085	497.803	602.46	926.437	728.49	669.855	711.458	806.007	500.417	519.077	693.748	965.833	700.719	673.575	665.848	851.87	596.217	860.229	909.94	1096.7	894.011	753.282
10.3125	907.579	581.588	684.539	567.075	699.246	1022.55	1123.46	832.177	780.022	687.658	832.249	499.677	609.756	924.18	735.517	664.567	709.249	812.477	499.835	521.24	686.921	963.16	706.268	672.181	669.63	847.579	591.913	862.719	912.681	1099.67	893.327	752.56
10.3194	916.853	576.099	687.397	560.092	699.135	1013.8	1127.44	835.891	784.042	687.204	841.43	500.072	606.807	929.342	733.919	658.247	714.562	811.975	501.687	516.163	687.859	961.802	695.92	669.889	673.917	849.597	593.714	860.118	912.155	1100.05	884.785	751.515
10.3264	919.468	574.658	691.263	565.459	696.894	1020.65	1117.13	839.289	778.126	684.555	841.646	496.639	613.101	926.696	736.027	662.873	715.382	815.058	500.316	514.551	690.962	961.78	701.533	670.808	670.219	849.934	595.452	866.626	906.792	1090.67	893.485	741.514
10.3333	911.326	584.045	687.622	565.878	698.784	1019.95	1118.62	837.71	785.384	687.111	841.862	504.851	611.474	919.049	736.475	660.877	716.386	814.923	499.785	523.237	696.661	954.707	703.968	668.026	675.975	855.781	599.535	863.978	913.544	1092.09	898.198	754.059
10.3403	917.889	577.204	683.541	561.782	695.901	1018.69	1107.64	836.57	790.243	693.029	841.884	503.045	612.903	923.781	741.262	655.348	716.031	817.509	494.843	522.159	689.152	953.33	701.295	674.431	671.331	859.605	596.181	869.728	919.649	1090.74	896.655	753.851
10.3472	905.331	578.994	687.638	560.171	698.176	1013.69	1112.06	832.386	784.268	690.296	846.625	502.344	618.516	919.608	738.443	661.673	717.611	824.754	502.065	519.722	693.709	956.259	708.507	669.795	673.77	858.6	598.664	864.303	913.95	1084.15	898.541	749.785
10.3542	919.065	579.493	686.796	564.324	693.184	1017.76	1104.98	836.848	793.568	692.958	853.292	505.226	612.609	925.727	743.11	666.389	716.993	824.796	499.555	519.636	692.279	956.035	707.389	667.433	672.891	856.139	601.884	864.142	917.835	1080.78	892.905	750.28
10.3611	913.137	580.803	687.899	562.175	694.507	1013.66	1112.35	836.121	794.493	694.841	843.453	502.902	612.435	909.203	740.162	657.909	722.336	829.129	501.397	520.179	688.599	951.103	706.053	675.469	662.945	863.183	600.789	872.773	914.221	1084.76	897.478	753.189
10.3681	915.591	576.735	691.242	561.603	698.762	1015.36	1103.21	838.468	789.929	693.601	852.67	510.417	611.554	913.503	732.9	659.993	721.233	833.285	501.666	519.558	690.575	945.265	703.573	669.539	678.042	875.027	609.7	874.262	916.439	1081.8	893.584	747.013
10.375	911.078	582.266	688.252	565.496	703.551	1006.25	1094.84	837.48	796.611	686.266	853.794	510.671	605.739	912.485	747.441	651.728	717.512	834.679	506.793	525.192	697.992	952.496	702.373	679.139	677.581	869.021	607.981	872.318	914.902	1078.65	900.38	754.288
10.3819	911.738	577.925	693.103	567.38	705.584	1013.56	1099.63	834.224	785.813	693.998	852.11	514.205	613.682	909.923	736.338	653.949	721.276	831.294	504.021	528.172	699.222	946.628	704.757	668.764	672.378	865.526	608.494	878.792	917.643	1078.59	906.241	749.504
10.3889	910.659	579.05	693.557	566.453	693.671	1011.62	1098.73	839.754	790.659	696.343	858.514	511.393	607.364	918.469	736.665	654.751	723.698	840.908	505.616	521.328	692.623	940.359	704.789	673.691	675.791	875.969	602.301	875.712	914.958	1076.43	899.308	748.593
10.3958	909.444	578.345	693.694	569.796	695.004	1005.21	1105.34	836.168	792.752	699.938	853.684	508.154	609.557	906.644	738.545	648.215	722.344	844.56	506.576	529.402	696.639	955.811	705.981	666.805	675.574	869.211	611.44	881.116	926.693	1075.46	898.191	746.402
10.4028	917.132	583.68	689.588	571.513	691.477	1004.07	1092.55	840.578	796.061	698.452	861.15	515.931	612.642	909.561	738.329	649.854	719.139	844.848	506.392	529.386	693.545	951.317	708.071	674.865	673.744	871.424	615.538	871.664	920.178	1081.25	900.065	745.253
10.4097	914.178	587.598	692.17	569.114	689.595	1012.91	1097.16	840.295	787.501	695.479	849.143	517.094	610.688	906.093	738.094	646.413	728.865	849.357	508.988	536.855	696.317	951.539	707.79	675.706	671.768	873.88	617.808	879.844	910.192	1072.08	904.662	750.836
10.4167	920.309	579.133	691.43	573.287	692.511	1005.1	1105.14	838.629	790.328	694.663	860.181	515.311	610.008	903.594	746.699	657.087	720.396	848.095	509.57	535.24	700.098	948.734	707.639	672.761	676.124	880.619	616.341	873.681	923.339	1074.26	905.72	749.1
10.4236	922.097	578.726	691.837	569.394	694.369	1003.38	1098.06	838.499	797.789	704.946	863.197	518.442	612.377	904.464	738.276	648.889	731.124	851.367	516.232	534.841	695.259	948.846	712.541	668.668	676.861	885.796	614.407	883.106	926.851	1076.48	900.136	749.462
10.4306	922.797	582.26	697.075	574.828	695.982	1001.38	1093.45	838.135	794.657	696.909	866.712	517.481	612.999	910.235	738.139	654.781	729.934	847.827	509.359	532.416	698.004	948.311	709.454	671.401	680.466	885.804	618.633	876.793	922.131	1070.82	901.705	760.774
10.4375	915.075	586.423	688.072	577.856	701.234	1006.42	1099.24	838.703	804.311	703.014	866.523	517.651	611.752	906.506	745.081	656.619	730.116	847.24	513.419	534.719	697.719	945.207	709.077	671.926	683.032	886.937	627.309	885.029	925.69	1073.67	899.099	747.304
10.4444	917.384	582.779	691.065	573.333	693.798	1000.75	1104.74	836.316	808.152	702.577	866.31	518.532	613.068	908.57	752.542	649.217	730.565	856.154	513.925	535.761	692.649	946.813	711.807	668.941	676.127	891.782	620.806	883.441	922.45	1074.16	906.9	749.482
10.4514	918.701	580.816	694.398	573.812	690.236	1000.96	1095.79	838.907	802.298	698.729	871.539	521.374	612.075	900.442	748.996	645.574	728.498	860.881	518.888	532.875	698.868	938.505	712.156	676.463	685.952	885.424	626.853	886.176	931.077	1079.45	899.619	751.838
10.4583	913.599	584.621	693.727	579.755	695.702	999.641	1102.02	838.413	804.155	700.5	877.586	523.478	614.772	896.349	746.09	644.556	736.915	861.22	518.515	537.141	696.794	940.539	703.959	665.652	677.502	892.037	625.029	885.251	925.925	1077.1	902.375	746.265
10.4653	919.004	584.243	685.006	573.951	700.5	1008.1	1091.32	833.175	804.452	699.242	866.18	522.39	618.16	905.068	750.696	648.46	734.286	852.298	519.632	540.667	697.239	943.056	712.786	672.872	689.128	892.823	632.369	887.764	926.751	1073.86	902.407	743.623
10.4722	915.662	584.233	693.749	581.625	697.544	997.128	1086.34	839.098	799.098	705.035	874.82	527.116	611.678	902.169	744.835	641.861	732.63	858.792	515.555	535.919	703.763	946.832	712.7	670.468	680.091	894.23	634.774	890.016	921.875	1074.85	913.93	750.554
10.4792	918.427	585.263	692.452	585.167	699.753	1000.43	1095.52	831.354	801.738	700.968	872.483	522.635	611.487	902.576	746.858	641.503	735.588	859.793	519.852	546.203	696.913	940.396	712.545	668.531	680.303	899.724	628.22	885.057	922.171	1073.33	908.646	749.814
10.4861	908.273	589.219	692.403	583.363	700.069	1004.53	1097.22	835.866	806.029	701.179	867.301	525.775	610.965	898.526	740.788	635.162	736.965	857.594	526.853	545.269	707.122	940.159	710.46	672.164	681.731	901.432	629.539	893.069	921.402	1070.99	905.416	746.001
10.4931	912.971	584.676	691.09	583.259	697.866	997.774	1096.91	836.764	798.153	706.927	873.097	527.45	607.658	897.424	745.211	637.82	733.668	866.032	516.295	548.87	699.158	944.985	707.417	675.424	676.172	904.947	633.366	899.667	927.716	1085.65	906.412	741.942
10.5	916.175	588.322	694.654	585.852	701.287	1007.6	1095.24	835.929	796.642	705.961	876.059	534.704	609.825	899.204	745.059	633.792	736.102	867.797	514.81	547.874	694.766	944.741	710.443	668.898	686.538	906.55	639.956	884.47	923.864	1074.08	907.969	750.416
10.5069	915.054	579.948	695.322	583.111	699.9	998.952	1102.18	839.721	801.735	702.413	878.069	533.421	603.36	896.762	754.97	641.5	734.365	876.707	527.942	549.734	701.908	947.735	706.246	674.184	680.518	900.991	640.318	895.082	919.844	1082.31	907.726	741.272
10.5139	916.291	586.422	693.413	582.639	693.302	1008.49	1101.27	826.472	797.107	700.126	877.097	527.508	609.153	895.978	740.378	636.868	732.547	871.289	522.724	549.069	704.978	940.537	709.688	672.206	680.011	903.183	636.532	894.843	926.353	1076.99	907.377	742.624
10.5208	917.221	585.706	688.802	581.971	701.253	994.111	1100.43	836.899	805.754	709.05	877.981	532.402	605.813	901.485	736.255	625.506	737.842	872.167	531.515	552.08	700.263	947.635	708.204	673.726	677.497	903.916	641.492	892.612	929.51	1080.77	906.3	750.338
10.5278	908.029	584.983	694.108	586.122	698.997	1004.53	1111.6	835.246	801.138	709.991	874.925	531.064	610.405	894.825	742.96	634.617	737.199	870.328	529.002	551.205	692.404	947.519	708.454	666.92	683.363	904.456	643.434	901.868	925.682	1088.82	911.437	747.469
10.5347	915.88	586.621	693.002	587.422	696.965	1008.93	1096.02	837.585	801.396	705.047	880.39	533.809	606.95	896.938	749.127	626.902	736.663	884.865	528.054	555.093	696.692	942.78	711.219	670.646	686.667	914.273	644.955	897.423	926.716	1077.85	906.864	747.605
10.5417	917.293	585.939	693.29	586.331	700.802	1003.79	1103.47	839.568	805.548	704.35	879.87	538.799	603.934	899.839	752.817	629.284	742.849	883.252	532.461	560.518	704.034	943.131	708.738	670.057	681.929	903.657	642.453	895.297	923.608	1085.57	908.567	739.105
10.5486	916.51	584.957	689.27	586.015	695.153	1006.89	1102.44	836.351	797.573	702.841	874.042	534.917	603.064	893.805	744.122	619.961	740.92	880.473	528.742	553.45	701.054	945.017	710.788	672.931	686.211	903.37	649.746	896.857	925.734	1089.8	903.903	746.818
10.5556	912.867	583.155	687.522	588.279	693.956	1012.24	1114.6	835.863	804.107	704.397	876.839	539.115	601.468	898.87	743.961	617.747	739.786	879.831	528.705	550.458	704.311	945.774	711.725	668.075	681.62	915.292	644.445	897.265	924.542	1078.56	906.279	749.497
10.5625	910.744	586.852	686.152	594.377	699.717	1007.2	1108	831.385	798.753	703.486	882.449	541.995	600.537	899.842	746.657	622.055	739.517	869.068	532.416	553.442	702.834	947.32	710.001	665.297	686.396	915.702	650.278	894.339	929.533	1088.48	904.196	746.409
[truncated: 318 more rows]
