# Supplementary material for: Singularity response reveals entrainment properties in mammalian circadian clock
Source: Nat Commun. 2023 May 17;14:2819. doi: 10.1038/s41467-023-38392-x (PMC10192398; doi:10.1038/s41467-023-38392-x)
Supplement: Supplementary file 4 — Source Data [file 41467_2023_38392_MOESM4_ESM.zip › Raw_data/Figure5/4h+2C_1.xlsx]

## Sheet: Sheet1
Time (h)	4h +2C with DEX_1	4h +2C with DEX_2	4h +2C with DEX_3	4h +2C with DEX_4	4h +2C with DEX_5	4h +2C with DEX_6	4h +2C with DEX_7	4h +2C with DEX_8	4h +2C with DEX_9	4h +2C with DEX_10	4h +2C with DEX_11	4h +2C with DEX_12	4h +2C without DEX_1	4h +2C without DEX_2	4h +2C without DEX_3	4h +2C without DEX_4	4h +2C without DEX_5	4h +2C without DEX_6	4h +2C without DEX_7	4h +2C without DEX_8	4h +2C without DEX_9	4h +2C without DEX_10	4h +2C without DEX_11	4h +2C without DEX_12
0	82034	76004	70767	64559	62368	62273	46699	48941	48399	52454	52512	55938	65795	61017	59359	62021	53560	55415	46945	48073	48274	49991	49300	53592
0.166667	29081	30056	29681	28404	28400	27627	23679	25895	25202	26731	26494	27170	29483	29085	28580	30126	27305	26530	22997	23822	23587	24577	23983	25932
0.333333	19281	20044	19940	19222	19860	19696	18384	19594	18978	19593	19809	19427	19152	19802	19479	19854	18607	18933	17486	17790	17379	18244	17517	18971
0.5	17927	18491	18334	17618	18621	18717	17532	18597	17772	18286	18423	18908	18219	17986	17502	18662	17296	17735	16901	16574	15964	16709	16472	17638
0.666667	17727	18401	18186	17972	18120	18613	17460	18333	17833	18149	18066	18306	17975	17552	17288	18037	17324	17542	16580	16231	15217	16412	15989	17679
0.833333	17277	18070	17982	17492	18199	18329	17328	18075	17339	17636	18033	18385	18180	17608	17236	18268	17127	17813	16631	15954	15334	15957	15839	17324
1	17720	17820	17907	17605	18092	18522	17476	17821	17382	17579	17906	18496	18041	17666	17123	18061	17081	17678	16439	15739	15075	16239	15644	17478
1.16667	17748	17813	17876	17699	18118	18950	17590	17992	17386	17801	17919	18672	18445	17753	17764	18673	17559	17885	16627	15938	15634	16069	15686	17837
1.33333	17823	18095	18155	17785	18632	19001	17676	17768	17315	17905	18100	18686	18604	17969	17586	18713	17573	18319	16683	16042	15523	16092	16040	17911
1.5	18173	18424	18458	18216	18477	19520	18007	18538	17726	18234	18460	19339	19185	18395	17778	19145	18059	18710	17197	16285	15698	16376	16288	18308
1.66667	18431	18717	18706	18993	18925	19772	18323	18537	17870	18457	18774	19748	19504	18601	18281	19440	18344	19017	17467	16708	16067	16872	16565	18616
1.83333	18986	19212	19313	19461	19560	20423	18916	18959	18883	19184	19207	20573	20285	19543	18610	20627	19088	19712	18465	17421	16595	17459	17090	19460
2	19453	19832	19813	19897	20081	21282	19740	19622	19068	19370	19966	20966	20604	19812	19517	21046	19492	20280	18889	17791	17205	17801	17610	19960
2.16667	19830	20393	20439	20699	20280	21994	20296	20478	19799	20069	20384	21794	21533	20641	20307	21806	20359	21288	19540	18178	17762	18616	18198	20512
2.33333	20792	21150	21035	21165	21561	22715	20381	20969	20314	20827	21063	22075	21850	21084	20600	22161	20822	21594	19662	18749	18050	19002	18837	21448
2.5	21489	21819	21739	22028	21899	23304	21318	21760	20877	21721	21772	23275	22807	22029	21324	23076	21564	22416	20310	19590	18790	19789	19546	22229
2.66667	22352	22524	22353	22895	22695	24014	22022	22239	22072	21866	22702	23908	23547	22540	22083	23645	21888	23112	21189	19547	19191	19758	19666	22642
2.83333	22580	22926	22993	23190	23246	24808	22746	22555	22148	22454	23451	24608	24279	23091	22557	23998	22525	23725	21429	20414	19431	20366	20405	22714
3	23069	23954	23722	23964	23720	25434	23152	23248	22924	22997	23710	25224	24472	22872	22783	24410	23005	23939	21860	20647	19735	20710	20611	23498
3.16667	23452	23947	23949	24155	24234	25973	23433	23035	22590	22769	23869	25425	24896	23524	22563	24295	22854	23978	21756	20692	20146	20776	20594	23574
3.33333	23909	23976	24008	24221	24484	26413	23915	23482	23373	23338	24044	25465	24781	23438	22887	24391	22882	24178	21796	20565	19832	20579	20835	23499
3.5	23906	24262	24387	24385	24640	26694	23995	24011	23738	23652	24408	26188	25105	23401	22751	24779	23063	24259	22057	20638	19626	20620	20468	23160
3.66667	24033	24281	24390	24708	24357	26797	23761	23687	23232	23489	24549	26117	24619	23297	22193	24454	22898	24318	21492	20352	19480	20329	20264	23078
3.83333	23951	24476	24512	24565	24723	27067	23860	23685	23276	23539	24597	26214	24691	23087	21939	23871	22801	24154	21207	19879	19210	19667	20070	22815
4	24141	24176	24235	24826	24331	26682	23463	23652	22859	23769	24283	26441	24020	22563	21552	23802	22112	23654	20977	19525	18942	19153	19693	22521
4.16667	23940	24017	24206	24576	23993	26690	23261	23469	22735	22884	24610	26086	23973	22268	21245	23143	21717	23270	20919	19316	18529	18641	19140	22116
4.33333	23649	23812	23753	24370	23895	26586	22984	22887	22804	22629	24210	25900	23408	21745	20548	22653	21548	22778	20142	18859	18167	18433	18860	21566
4.5	23390	23487	23830	23958	23816	26335	23080	22805	22436	22616	23725	25593	23175	20998	20287	22621	21228	22354	19902	18843	17837	17936	18353	21194
4.66667	23065	23132	23589	23847	23176	25942	22496	22355	22008	22340	23332	25511	22819	20536	20196	22107	20813	22170	19221	17849	17602	17916	18087	20622
4.83333	22326	22974	23049	23568	22784	25685	22872	21931	21665	21865	23135	25201	22244	19956	19350	21826	20739	21478	19166	17443	17029	17378	17956	20207
5	22329	22527	22854	23621	22692	25194	21884	21287	21694	21481	22790	25048	21523	19476	19360	21250	20475	21318	18669	16907	16667	17164	17116	19768
5.16667	21694	22367	22442	22799	22284	24720	21893	20905	21197	21296	22278	24670	21186	19148	18618	20062	19776	20664	17963	16114	16390	16858	17115	19038
5.33333	21315	21844	22124	22366	21635	24453	21037	20665	20908	20776	22050	24413	20695	18510	18339	19944	19160	20280	17591	16342	16119	16156	16802	18496
5.5	21338	21641	21583	22092	21520	24327	20871	20218	20677	20409	21717	23848	20650	18270	18159	19332	19022	19761	17153	15979	15585	15865	16245	18279
5.66667	20707	21134	21254	21679	20989	23536	20629	19902	20059	20026	21160	23473	19857	17794	17463	18961	18251	19195	17200	15484	15269	15457	15783	17515
5.83333	20259	20336	20711	21187	20431	23303	20263	19598	19746	19657	20869	23235	19378	17417	16986	18959	18103	18732	16462	14960	14986	15014	15309	17084
6	20079	19894	20312	21168	20289	23069	19570	19138	19247	19207	20418	22555	18949	16906	16541	18176	17305	18090	16117	14977	14311	14555	14970	16334
6.16667	19873	19412	19983	20244	19536	22296	19364	18567	18743	18859	20085	22333	18385	16480	16384	17615	17092	17673	15569	14195	14074	13895	14515	16009
6.33333	19254	19106	19249	19961	19049	21688	18863	18553	18092	18319	19435	21805	17776	16183	15554	17130	16635	17368	15175	14184	13650	13747	14266	15831
6.5	18634	18401	18814	19500	18450	21345	18422	17790	17623	17591	19212	20901	17209	15565	15086	16363	15967	16396	14714	13704	13576	13107	13794	15289
6.66667	18586	18029	18420	19085	17980	20740	17678	17175	17316	17363	18436	20431	16626	15053	14573	15886	15303	15767	14402	13191	12993	12972	13298	14533
6.83333	17865	17543	17926	18307	17271	19926	17249	16867	16558	16745	17885	19836	16376	14736	14208	15620	14947	15208	13791	12567	12647	12466	12938	14569
7	17146	17110	17127	17656	16593	19200	16740	16036	16407	16415	17101	19086	15850	14091	13755	15005	14465	14834	13372	12540	12143	12192	12412	13875
7.16667	16375	16369	16586	17149	16069	18810	16057	15728	15555	15437	16423	18205	15197	13850	13383	14831	14078	14558	12931	12120	11692	11823	12313	13401
7.33333	16038	16183	16200	16388	15485	17972	15863	14952	15074	15014	15977	17779	14886	13453	12857	14355	13513	14135	12763	11619	11384	11494	11727	13044
7.5	15203	15487	15667	15761	15144	17342	15338	14406	14693	14747	15375	17166	14667	12920	12419	13903	13079	13585	12342	11266	10942	11117	11442	12351
7.66667	14870	15056	14858	15330	14625	16651	14556	13714	14142	13959	14740	16410	13987	12485	11908	13309	12748	13351	11817	11001	10660	10694	10757	12362
7.83333	14229	14437	14401	14606	14214	16061	14145	13354	13408	13330	14373	16017	13768	12303	11937	12885	12546	12856	11436	10580	10289	10355	10535	11693
8	13621	13883	13717	14161	13668	15268	13558	12795	13242	13018	13706	15513	13071	11729	11446	12272	12023	12304	10983	10234	9981	9971	10229	11186
8.16667	13193	13041	13277	13604	13013	14591	13177	12459	12586	12160	13091	14828	12686	11263	10839	11946	11580	11693	10594	9952	9709	9803	9684	10728
8.33333	12792	12696	12528	13195	12299	14077	12373	12025	12097	11896	12657	14509	12045	10828	10554	11388	11019	11480	10228	9563	9447	9362	9392	10563
8.5	12108	11951	12039	12671	11742	13202	11646	11381	11489	10971	12036	13715	11663	10671	10041	10989	10651	10926	9811	9461	8990	8940	9083	9728
8.66667	11755	11776	11444	12043	11127	13058	11396	11032	10894	10850	11493	12928	10805	9966	9671	10760	9906	10251	9257	8712	8658	8496	8541	9535
8.83333	10990	10982	10893	11268	10635	12377	10685	10602	10248	10151	10934	12368	10333	9522	9229	10108	9697	9994	8976	8430	8555	8213	8371	9108
9	10611	10519	10637	10841	9979	11780	10271	9892	10079	9764	10644	11633	10098	9130	8856	9855	9178	9324	8756	8062	8087	7972	8127	8946
9.16667	10060	10095	9982	9961	9645	11150	9910	9551	9484	9491	10007	11272	9756	9046	8704	9443	9188	9161	8278	7890	7624	7692	8015	8435
9.33333	9852	9514	9566	9680	9246	10637	9342	9120	9053	8868	9340	10577	9279	8500	8344	9197	8576	8920	8083	7572	7295	7381	7586	8308
9.5	8927	9114	8823	9113	8740	10247	9036	8463	8599	8417	8895	10231	8915	8083	8110	8606	8541	8497	7860	7220	7107	7211	7484	7772
9.66667	8657	8709	8487	8692	8121	9575	8501	8174	8068	7912	8565	9574	8547	7865	7424	8334	7915	8248	7521	7096	6669	6878	6900	7330
9.83333	7942	8276	8122	8206	7796	8853	8090	7693	7823	7391	7865	9134	8206	7576	7215	7945	7748	7802	7153	6696	6476	6555	6554	6995
10	7400	7854	7752	7807	7478	8301	7704	7262	7521	7123	7738	8681	7921	7319	7036	7524	7116	7616	6694	6474	6059	6381	6282	6689
10.1667	7195	7531	7287	7329	7130	7873	7107	6645	7188	6749	7180	8140	7812	6989	6835	7080	7153	7260	6555	6233	5993	6139	5986	6407
10.3333	6664	6819	6941	7011	6789	7321	6807	6429	6728	6384	6731	7691	7196	6607	6423	6954	6511	6684	6147	5949	5743	5796	5610	6162
10.5	6389	6741	6533	6638	6386	6969	6487	6130	6284	6080	6532	7321	7182	6443	6160	6654	6406	6528	6048	5737	5600	5539	5510	5986
10.6667	5945	6223	6104	6347	6143	6483	6057	5821	6079	5673	5920	6923	6838	6038	5936	6440	6092	6328	5713	5537	5399	5373	5405	5576
10.8333	5737	6016	5807	6144	5808	6205	5752	5521	5793	5409	5640	6828	6263	6059	5629	6151	5758	5842	5519	5140	5060	4921	4911	5329
11	5510	5455	5329	5731	5458	5960	5337	5138	5123	5093	5597	6198	6118	5680	5452	6122	5298	5720	5406	5024	4928	4932	4981	5347
11.1667	5293	5213	5150	5295	4977	5627	5050	4845	5057	4705	5253	6010	5842	5480	5280	5813	5365	5490	5050	4984	4676	4616	4758	4922
11.3333	4941	5060	4897	4909	4764	5332	4749	4661	4704	4465	4852	5475	5525	5261	5024	5629	5184	5329	4920	4727	4734	4484	4539	4813
11.5	4725	4842	4644	4681	4370	5151	4641	4602	4410	4236	4630	5193	5262	5095	4749	5406	4822	4842	4848	4538	4461	4382	4479	4507
11.6667	4542	4653	4424	4491	4188	4878	4446	4252	4196	4183	4435	4922	5206	4865	4643	5032	4659	4834	4563	4367	4189	4105	4332	4479
11.8333	4170	4299	4289	4100	4008	4537	4147	4120	4060	3860	4079	4520	5034	4642	4312	4904	4517	4460	4359	4109	4021	3940	4160	4191
12	3879	4251	4006	3952	3723	4431	4136	3877	3930	3697	3985	4501	4857	4534	4144	4760	4375	4489	4359	3939	3917	3990	4034	4218
12.1667	3855	3896	3722	3614	3619	4052	3776	3615	3628	3465	3740	4090	4680	4250	4031	4326	4200	4220	4126	3903	3707	3524	3918	3937
12.3333	3433	3666	3539	3508	3384	3825	3689	3289	3476	3421	3364	3953	4489	4164	4052	4277	4124	4110	3977	3748	3607	3595	3705	3966
12.5	3329	3423	3354	3520	3242	3561	3452	3237	3458	3195	3289	3689	4480	3871	3992	4172	4086	3950	3838	3586	3568	3509	3560	3759
12.6667	3111	3337	3178	3139	3242	3452	3329	3004	3107	3058	3145	3685	4260	3851	3823	3844	3810	4005	3759	3484	3461	3350	3491	3671
12.8333	2995	3234	3008	3031	3009	3220	3072	2857	2983	2894	3065	3543	4192	3837	3709	3941	3802	3762	3582	3501	3328	3310	3401	3511
13	2832	3064	2845	2876	2946	3014	2977	2712	2874	2659	2851	3281	3968	3678	3550	3664	3538	3654	3427	3334	3255	3105	3170	3292
13.1667	2800	2834	2658	2771	2547	2912	2736	2605	2778	2526	2647	3176	3897	3560	3527	3580	3609	3486	3375	3245	3285	3110	3215	3122
13.3333	2648	2705	2587	2709	2559	2753	2668	2704	2724	2328	2588	3096	3520	3511	3437	3617	3324	3414	3149	3142	3040	2923	3067	3062
13.5	2624	2552	2526	2609	2449	2708	2712	2468	2516	2312	2554	2869	3431	3568	3145	3605	3191	3263	3145	3027	3012	2846	3002	2993
13.6667	2663	2578	2592	2461	2426	2624	2539	2495	2430	2314	2549	2755	3569	3426	3240	3521	3114	3173	3184	3168	3109	2890	2962	2959
13.8333	2498	2437	2343	2444	2368	2608	2530	2457	2393	2310	2488	2727	3537	3336	3053	3507	3042	3146	3007	3053	2992	2929	2943	3056
14	2377	2478	2372	2360	2176	2463	2292	2214	2319	2157	2394	2505	3389	3128	2915	3474	3004	3014	2998	2907	2840	2785	2850	2908
14.1667	2401	2315	2297	2299	2133	2416	2345	2226	2269	2198	2326	2511	3369	3137	2902	3454	2982	2988	3137	2962	3040	2707	2995	2872
14.3333	2412	2314	2127	2212	2024	2417	2223	2182	2114	2109	2254	2321	3246	2993	2906	3449	2966	2988	3013	2881	2863	2675	2939	2959
14.5	2260	2232	2157	2229	2191	2294	2259	2229	2081	2101	2143	2309	3243	3044	2953	3287	3090	2967	3142	2923	2611	2743	2917	2864
14.6667	2340	2119	2223	2138	2002	2442	2285	2210	2096	2092	2116	2210	3307	3048	3033	3251	3134	3040	3030	2777	2643	2652	3004	2984
14.8333	2258	2165	2144	2199	1875	2272	2163	2052	1977	2080	2038	2182	3305	3136	2910	3194	3250	3016	3067	2804	2760	2676	2940	2903
15	2226	2198	2140	2110	1980	2397	2327	2125	2084	2151	2046	2255	3511	2998	2951	3111	3191	3121	3062	2824	2807	2673	3047	2905
15.1667	2110	2048	2021	2036	1921	2224	2233	2034	2034	2048	2054	2206	3261	3076	2840	3059	3219	3047	2954	2758	2790	2592	2918	2898
15.3333	2188	2051	2215	2143	2015	2259	2308	2077	2164	2108	2093	2377	3452	3112	2927	3169	3200	3041	2991	2636	2712	2622	2885	2913
15.5	2262	2018	2039	2053	1969	2362	2247	1955	2121	2105	2036	2381	3307	3085	2984	3133	3087	3128	2976	2782	2695	2574	2898	2852
15.6667	2179	2029	2025	2200	2016	2286	2189	2032	2201	2136	1968	2342	3500	3230	2945	3082	3229	3208	3031	2707	2718	2642	2913	2990
15.8333	2196	2081	2082	2147	2021	2210	2159	2088	2160	2125	2085	2355	3470	3043	2844	3196	3036	3131	2838	2922	2758	2563	2795	2848
16	2311	2030	2103	2257	2005	2355	2308	2056	2161	2192	2245	2404	3418	3132	2859	3288	3132	3038	3037	2842	2871	2585	2795	2907
16.1667	2343	2078	2133	2280	1990	2280	2204	2130	2076	2131	2204	2384	3525	3207	3004	3335	3124	3034	2963	2862	2759	2623	2976	2785
16.3333	2476	2170	2234	2242	2121	2409	2145	2256	2162	2109	2275	2488	3417	3309	2869	3473	3121	3096	3077	2942	2877	2783	2944	2905
16.5	2580	2122	2284	2350	2140	2499	2355	2207	2241	2197	2314	2490	3489	3243	2992	3624	3344	3135	3099	2975	3053	2738	3045	2947
16.6667	2583	2292	2395	2369	2048	2545	2399	2351	2122	2416	2365	2640	3584	3237	2991	3667	3266	3320	3173	3065	3008	2769	3184	3025
16.8333	2651	2301	2393	2417	2286	2553	2395	2368	2189	2385	2482	2607	3677	3296	3044	3756	3390	3275	3369	3165	2930	2816	3089	3110
17	2812	2437	2547	2556	2212	2622	2590	2519	2435	2550	2542	2618	3652	3401	3118	3757	3355	3319	3224	3081	3073	2926	3112	3137
17.1667	2881	2487	2628	2600	2364	2839	2723	2602	2455	2705	2709	2807	3735	3537	3108	3734	3484	3403	3460	3159	2931	2886	3195	3144
17.3333	2902	2653	2822	2786	2439	2925	2716	2639	2617	2894	2850	2922	3978	3483	3345	3791	3564	3367	3463	3147	3111	3072	3405	3258
17.5	3007	2644	2737	2756	2608	3114	3019	2722	2639	2865	2794	2914	4154	3736	3458	3884	3757	3453	3641	3246	3180	3080	3420	3292
17.6667	3054	2749	2834	2929	2546	3230	2933	2730	2774	3073	2803	3158	4065	3639	3520	3925	3902	3680	3571	3350	3316	3079	3522	3380
17.8333	3093	2794	2927	3016	2781	3453	3126	2925	2884	3207	3062	3366	4427	3723	3505	4038	4046	3750	3819	3351	3340	3153	3628	3526
18	3108	3031	3151	3205	2913	3538	3309	2899	2967	3325	3108	3339	4474	3787	3770	3915	4033	3982	3751	3510	3445	3242	3638	3584
18.1667	3276	3106	3155	3318	3016	3830	3335	3249	3133	3402	3356	3792	4665	4044	3826	4151	4260	4108	4068	3594	3666	3398	3865	3808
18.3333	3579	3154	3332	3553	3181	3906	3560	3348	3269	3535	3367	3965	4650	4116	3864	4168	4407	4228	4059	3486	3548	3370	3763	3844
18.5	3637	3373	3515	3792	3387	4039	3515	3471	3449	3718	3593	4139	4798	4225	3863	4494	4629	4411	4221	3743	3676	3450	3860	3860
18.6667	3791	3489	3618	3922	3398	4143	3624	3679	3498	3802	3721	4310	4893	4266	3894	4576	4503	4401	4216	3897	3865	3648	4011	4198
18.8333	3973	3428	3939	4155	3589	4306	3730	3717	3802	3866	3928	4521	4968	4477	4103	4614	4543	4537	4305	3961	4037	3675	4110	3992
19	4271	3824	4204	4371	3731	4621	3990	4020	4009	4035	4192	4621	4928	4327	4140	4895	4681	4612	4583	4087	4025	3778	4166	4087
19.1667	4458	3918	4178	4427	3799	4638	4159	4256	4016	4313	4458	4972	5103	4680	4503	5089	4833	4776	4486	4233	4156	3986	4384	4337
19.3333	4637	4067	4266	4610	4032	4736	4275	4344	4293	4317	4588	4934	5120	4773	4324	5213	4892	4984	4727	4353	4193	3892	4418	4356
19.5	4901	4302	4684	4801	4127	4874	4522	4760	4400	4577	4858	4998	5337	4691	4615	5627	5057	5016	4802	4362	4329	4110	4575	4661
19.6667	5037	4506	4865	5015	4327	5090	4853	4754	4481	4890	5040	5134	5455	4750	4787	5616	5170	5267	5003	4479	4488	4220	4586	4612
19.8333	5285	4546	5088	5105	4622	5590	5143	4905	4778	5119	5315	5362	5690	5077	4966	5887	5492	5421	5058	4710	4494	4404	4907	4803
20	5348	4769	5192	5308	4746	5673	5219	5165	4826	5303	5647	5736	5991	5266	4996	5666	5522	5442	5328	4602	4586	4403	4792	4953
20.1667	5457	5254	5188	5567	5032	6099	5455	5453	5117	5582	5826	5873	5971	5335	5167	5861	5584	5680	5438	4835	4819	4690	5167	5191
20.3333	5649	5308	5648	5814	5271	6375	5739	5700	5458	5813	5936	6212	6191	5241	5283	5946	5855	5836	5434	5110	4927	4608	5255	5358
20.5	5714	5627	5795	5942	5379	6676	6117	5825	5520	6202	6058	6442	6607	5708	5365	6134	6154	5955	5597	5126	4920	4678	5601	5463
20.6667	5879	5662	6002	6288	5650	6985	6218	5854	5814	6302	6217	6698	6630	5618	5485	6137	6045	6240	5848	5082	5026	5050	5368	5592
20.8333	5969	6057	6320	6499	6034	7442	6495	6073	5966	6464	6511	6996	7073	5854	5691	6458	6513	6552	5968	5332	5329	5065	5671	5721
21	6377	6289	6706	7019	6134	7674	6647	6602	6305	6849	6840	7300	6855	5905	5704	6265	6444	6623	6099	5450	5265	5143	5722	5872
21.1667	6476	6397	6874	7226	6456	7824	6917	6697	6516	7022	6958	7603	7254	6142	6053	6639	6613	6914	6263	5628	5538	5338	5845	5975
21.3333	6775	6605	7158	7472	6646	8168	7057	6950	6795	7205	7117	7912	7216	6246	6250	6801	6510	6798	6548	5768	5699	5460	6056	6258
21.5	6996	6962	7529	7821	6926	8175	7068	7253	6973	7610	7469	8200	7394	6524	6321	6868	6730	7255	6581	5867	5715	5587	6147	6300
21.6667	7295	6912	7563	8042	6997	8285	7248	7463	7188	7509	7673	8198	7307	6638	6461	7037	6837	7210	6545	6089	5891	5557	6319	6436
21.8333	7582	7234	7746	8168	7363	8774	7624	7787	7447	7888	8190	8568	7431	6717	6782	7555	6798	7477	6921	6211	6128	5856	6397	6726
22	7777	7478	8188	8512	7507	8730	8174	7778	7701	8227	8372	8712	7695	6956	7007	7445	7337	7756	7136	6312	6358	5963	6672	6780
22.1667	7875	7642	8099	8877	7540	9297	8099	8167	7866	8293	8655	8929	7854	6963	7083	7716	7423	7962	7238	6501	6203	6239	6646	6983
22.3333	8183	8029	8376	9108	7890	9526	8602	8580	8198	8438	8978	8894	7736	7134	7127	7650	7395	8115	7410	6693	6514	6290	6728	7054
22.5	8343	8357	8662	9088	8241	9792	8756	8851	8520	8904	9314	9210	8277	7294	7234	8119	7727	8155	7764	6984	6685	6433	7122	7408
22.6667	8496	8522	8943	9280	8256	9997	9120	8885	8583	8892	9428	9130	8225	7370	7309	8268	7822	8262	7780	6959	6636	6572	7124	7487
22.8333	8622	8568	9251	9467	8803	10147	9221	9098	8855	9434	9701	9600	8501	7555	7872	8171	8054	8502	8090	7044	6745	6642	7319	7745
23	8795	9116	9236	9558	8966	10477	9560	9567	9029	9631	9839	9631	8595	7682	7800	8331	8161	8806	7956	7064	6964	6894	7460	7702
23.1667	9023	9195	9722	9820	9122	10698	9944	9523	9342	9867	9957	9881	8861	7870	7984	8527	8394	8901	8228	7281	7013	6983	7823	8087
23.3333	8948	9363	9936	10296	9542	11079	10042	9823	9485	9981	10281	10245	8905	7970	8140	8491	8180	8911	8118	7427	7251	6915	7538	7968
23.5	9351	9735	10246	10470	9690	11508	10537	9974	9813	10144	10473	10537	9168	7901	8281	8570	8441	9170	8518	7501	7242	7330	7762	8181
23.6667	9443	9797	10233	10552	9853	11488	10596	10112	9959	10449	10759	10674	9310	8108	8346	8722	8682	9290	8670	7569	7535	7221	7925	8537
23.8333	9685	10094	10442	10987	10033	11566	10765	10523	10185	10623	10945	10785	9470	8289	8676	8806	8844	9512	8877	7804	7478	7479	7902	8388
24	9840	10442	10766	11243	10342	11828	10868	10681	10255	10802	11051	11212	9376	8323	8775	8845	8792	9603	8846	7707	7652	7585	8132	8534
24.1667	10157	10532	10810	11451	10654	12000	11204	10677	10699	10998	11135	11329	9650	8638	8651	9112	9171	9852	8789	7978	7869	7570	8427	8811
24.3333	10175	10623	10851	11656	10706	12098	11191	10807	10606	11143	11556	11551	9549	8574	9021	9346	9230	9876	9055	8019	7928	7671	8569	8953
24.5	10392	10741	11082	11803	10851	12506	11332	11248	10903	11339	11724	11816	9848	8746	9235	9498	9276	10039	9078	8185	7887	7880	8681	9031
24.6667	10617	11054	11347	12020	10918	12335	11472	11360	11190	11439	11804	11764	9734	8891	9136	9314	9312	10157	9187	8133	7908	7990	8486	8967
24.8333	10510	11374	11591	12031	11173	12623	11862	11479	11098	11488	11863	11838	10096	9046	9354	9530	9432	10368	9400	8239	8125	8219	8838	9332
25	10698	11224	11582	11989	11247	12442	11965	11580	11403	11599	12098	11790	9979	9269	9676	9733	9163	10244	9542	8456	8276	8299	8859	9277
25.1667	11105	11589	11689	12369	11521	12422	12229	11881	11250	11890	12356	11937	10084	9089	9569	9640	9475	10515	9662	8661	8336	8366	8873	9449
25.3333	10671	11704	11847	12285	11491	12469	12134	11716	11741	11920	12482	11787	10105	9325	9551	9683	9650	10383	9485	8671	8527	8410	8949	9266
25.5	10728	11588	12134	12259	11678	12505	12230	12183	11712	11947	12375	12019	10139	9395	9683	9896	9662	10446	9589	8746	8429	8434	9160	9698
25.6667	10989	12024	12108	12371	11603	12441	12310	11951	11812	12167	12255	11989	10483	9533	9699	9876	9704	10781	9747	8826	8463	8662	9095	9663
25.8333	11095	11987	12050	12057	11913	12649	12463	12279	11923	11975	12428	11975	10675	9275	9858	10169	9676	10777	9860	8808	8567	8469	8973	9621
26	10955	12154	11919	12522	11759	12667	12556	11885	11872	12207	12452	11919	10388	9612	9781	10102	9862	10480	9822	8957	8637	8677	9128	9778
26.1667	11004	12115	12152	12520	11798	12645	12491	12313	11972	12126	12458	12107	10631	9679	9999	10033	9810	10637	9839	8858	8590	8895	9110	9796
26.3333	11347	12106	12378	12482	11739	12522	12523	12305	11910	11995	12610	12184	10438	9725	9898	10010	9802	10483	9954	8918	8721	8770	9229	9664
26.5	11087	12205	12293	12565	11716	12615	12779	12116	11907	12073	12634	12389	10441	9663	9952	10053	9666	10810	10058	8875	8701	8747	9276	9789
26.6667	11267	11986	12546	12660	12155	12708	12519	12300	12009	12337	12703	12333	10450	9659	9926	10045	9709	10823	9970	9040	8795	8659	9444	9681
26.8333	11177	12142	12224	12382	11964	12479	12207	12294	12006	12281	12589	12256	10554	9882	9855	10092	9771	10804	9946	9003	8818	9051	9475	9782
27	11260	12153	12168	12775	11742	12501	12296	12319	12193	12297	12655	12086	10386	9798	9921	9967	9962	10642	9803	9065	8795	9012	9396	9736
27.1667	11308	11991	12285	12319	11834	12462	12334	12230	12027	12225	12437	12057	10549	9637	9712	9925	9857	10568	9952	9006	8927	9021	9345	9791
27.3333	11269	12055	11996	12457	11587	12347	12325	12264	11948	12151	12617	12161	10310	9727	9800	9918	9637	10707	9967	8933	8838	8901	9224	9636
27.5	11383	12123	11959	12212	11912	12366	12231	12124	12036	11963	12590	12031	10484	9601	9653	10051	9890	10664	10171	8827	8856	8939	9243	9660
27.6667	11416	11904	12073	12138	11624	12193	12293	12229	11860	11875	12383	11786	10237	9749	9941	10069	9702	10545	9742	8752	8782	9043	9173	9652
27.8333	11082	11559	11847	12089	11447	11929	12055	11956	11991	12010	12150	11802	10366	9664	9654	10092	9673	10330	9604	8882	8883	8826	9080	9532
28	11027	11784	11882	11804	11276	12116	11996	11831	11622	11926	11976	11446	10186	9573	9578	9772	9629	10382	9710	9020	8547	8871	9066	9576
28.1667	10879	11464	11486	11650	11216	11579	11627	11701	11502	11647	11906	11368	10054	9640	9703	9967	9562	10233	9652	8901	8659	8712	8811	9361
28.3333	10673	11387	11384	11551	11174	11365	11600	11485	11772	11603	11639	11400	9871	9542	9389	9599	9462	10114	9611	8725	8667	8884	9064	9456
28.5	10844	11423	11167	11398	11066	11412	11439	11431	11370	11434	11668	11379	9908	9514	9469	9602	9528	10412	9543	8836	8688	8732	8897	9173
28.6667	10594	11114	11094	11156	10889	11060	11270	11398	11260	11368	11729	11096	10089	9283	9210	9599	9370	9889	9521	8563	8334	8636	8589	9174
28.8333	10311	11029	10724	10956	10765	10868	11176	11069	11168	11383	11342	10967	9792	9240	9186	9378	9049	9918	9412	8641	8366	8519	8514	9208
29	10385	10965	10748	10918	10550	10781	10973	11155	11083	11018	11123	10813	9685	9034	9091	9199	9020	9631	9306	8433	8378	8313	8383	8915
29.1667	10133	10635	10707	10438	10247	10475	10714	10866	10734	10728	11095	10666	9496	8944	8872	9096	8778	9471	8995	8202	8122	8369	8059	8894
29.3333	9958	10536	10350	10405	10261	10250	10698	10731	10616	10492	11015	10408	9340	8810	8811	9078	8749	9294	8730	8201	7993	8145	8232	8772
29.5	9803	10158	10230	10271	10120	10132	10268	10477	10396	10425	10620	10307	9194	8735	8561	8878	8794	9255	8609	7975	7695	7944	8044	8602
29.6667	9589	10112	9906	9923	9698	9700	9954	10264	10286	10392	10314	10031	8887	8614	8656	8785	8544	9255	8766	7990	7776	7927	7941	8602
29.8333	9574	9773	9876	9743	9655	9761	9844	10072	10165	10164	9957	10070	8893	8651	8369	8774	8483	8831	8707	7889	7763	7926	7888	8425
30	9349	9686	9594	9426	9324	9295	9694	10034	9990	9921	9950	9623	8581	8389	8272	8571	8258	8724	8553	8010	7537	7980	7790	8370
30.1667	8951	9303	9527	9224	9333	9149	9625	9773	9767	9795	9979	9695	8759	8210	8176	8345	8252	8687	8368	7632	7439	7643	7685	8139
30.3333	9112	9192	9140	9046	9329	8995	9317	9611	9692	9484	9700	9126	8393	8090	7904	8330	8165	8243	8209	7696	7498	7660	7604	7918
30.5	8971	9261	8996	8949	8842	8774	9167	9513	9357	9166	9359	9106	8320	7996	7882	8208	7807	8261	8050	7391	7231	7475	7439	7956
30.6667	8628	9004	8763	8729	8796	8619	8945	9477	9272	9517	9115	8889	8199	7855	7580	7822	7645	8126	7785	7372	7226	7201	7093	7613
30.8333	8657	8951	8595	8700	8681	8412	8829	9126	9116	8975	9155	8672	8147	7719	7530	7792	7823	7959	7800	7138	7017	7151	6974	7504
31	8433	8652	8478	8585	8524	8492	8602	8928	8893	8998	8970	8627	8047	7646	7301	7692	7645	7670	7774	7124	6892	7032	6938	7502
31.1667	8192	8422	8153	8168	8336	8056	8408	8409	8704	8568	8574	8315	7828	7413	7408	7654	7446	7724	7442	6877	6849	7121	6815	7356
31.3333	8141	8325	7919	7912	8253	8005	8244	8579	8616	8648	8521	8241	7591	7330	7113	7419	7204	7553	7357	6704	6722	6776	6660	7215
31.5	7763	8198	7996	7692	7863	7727	8042	8477	8407	8241	8186	8035	7317	7051	6884	7262	6810	7267	7062	6662	6452	6585	6529	7009
31.6667	7856	7859	7406	7607	7613	7541	7863	7993	8090	7973	7987	7831	7143	7149	6736	7031	7068	7085	6840	6653	6472	6546	6298	6805
31.8333	7617	7690	7484	7417	7549	7275	7631	7684	7643	7849	7649	7656	7036	6941	6711	6990	6641	6936	6895	6478	6228	6363	6305	6659
32	7340	7368	7454	7158	7305	7104	7378	7696	7914	7662	7614	7419	7158	6822	6414	6901	6650	6823	6654	6286	6332	6393	6025	6685
32.1667	7139	7292	7227	6952	7169	6852	7146	7288	7606	7296	7514	7223	6866	6503	6486	6648	6531	6642	6562	6008	6091	6209	5775	6266
32.3333	7142	7040	6797	6797	6998	6852	6846	7223	7576	7111	7128	7135	6577	6397	6155	6507	6481	6344	6210	6032	5948	5966	5847	6323
32.5	6869	7006	6860	6414	6757	6439	6999	7112	7139	7075	7063	6881	6540	6283	5955	6405	6195	6413	6225	6023	5845	5937	5606	6160
32.6667	6538	6815	6624	6253	6607	6371	6784	6921	7002	6915	6774	6658	6156	6244	5890	6146	6084	6059	6077	5552	5757	5681	5562	5860
32.8333	6462	6687	6520	6251	6518	6240	6626	6736	6986	6797	6780	6674	6048	6015	5815	6005	5988	6107	5900	5484	5462	5264	5254	5734
33	6324	6329	6194	6035	6289	6127	6304	6488	6575	6393	6545	6421	5976	5864	5625	5892	5767	6033	5700	5410	5261	5371	5298	5704
33.1667	6149	6205	6056	5826	6267	5858	6242	6382	6606	6470	6219	6194	5850	5854	5596	5784	5702	5692	5647	5246	5378	5209	5031	5433
33.3333	6009	6006	5942	5650	5905	5559	6067	6100	6355	6092	6214	6004	5743	5602	5301	5637	5567	5583	5554	5082	5194	5144	5066	5396
33.5	5899	5861	5721	5562	5947	5398	6022	5952	6212	5896	5980	5855	5300	5238	5046	5422	5214	5260	5215	4968	4816	4798	4811	5219
33.6667	5629	5650	5529	5325	5637	5360	5596	5868	5905	5822	5723	5653	5366	5287	5032	5308	5262	5272	5120	4790	4894	4856	4680	4971
33.8333	5554	5469	5234	5099	5607	5181	5575	5751	5781	5601	5555	5471	5189	5171	4943	5156	5020	5092	5129	4886	4719	4698	4605	4942
34	5245	5489	5140	5022	5366	4909	5445	5612	5638	5588	5433	5408	4972	4961	4757	5098	4934	4928	4884	4686	4650	4643	4418	4817
34.1667	5242	5179	5134	4763	5162	4991	5143	5450	5341	5249	5213	4957	4831	4842	4650	4842	4750	4820	4921	4594	4665	4455	4380	4779
34.3333	4991	4959	4724	4681	5075	4848	4992	5206	5223	5041	4949	5125	4786	4833	4465	4602	4682	4635	4553	4359	4282	4208	4220	4650
34.5	5056	4871	4755	4596	4924	4554	4981	5091	5143	5133	4998	4884	4726	4548	4482	4666	4580	4705	4462	4611	4338	4278	4287	4480
34.6667	4892	4771	4591	4549	4753	4417	4736	4909	5053	4789	4697	4777	4559	4590	4240	4498	4446	4510	4515	4310	4199	3999	4060	4386
34.8333	4810	4639	4415	4285	4519	4385	4672	4959	5015	4854	4717	4672	4555	4453	4147	4437	4439	4244	4443	3988	4046	3914	4004	4281
35	4598	4570	4366	4225	4561	4261	4405	4689	4782	4725	4549	4606	4425	4387	3994	4353	4147	4312	4162	3986	3903	3913	3768	4227
35.1667	4531	4502	4254	4065	4462	4073	4546	4475	4727	4524	4365	4487	4213	4157	4039	4116	4184	4040	4030	3953	3869	3675	3769	3986
35.3333	4326	4175	3996	3967	4329	3962	4220	4417	4573	4276	4156	4292	4064	3965	3913	4107	4119	4045	3895	3806	3712	3615	3694	3938
35.5	4330	4241	4032	4007	4230	3852	4274	4280	4411	4316	4265	4193	4024	4032	3893	3998	3973	3952	3969	3687	3481	3455	3647	3870
35.6667	4176	4139	4005	3811	4034	3887	4034	4169	4315	4152	4223	4248	4056	3959	3777	3846	3993	3863	3772	3671	3621	3632	3457	3804
35.8333	4053	3920	3802	3773	4056	3676	4183	4165	4224	4188	4029	4166	4011	3852	3597	3801	3659	3838	3893	3453	3460	3496	3529	3564
36	3955	3899	3798	3717	4015	3795	3860	3970	4152	4081	4052	4054	3838	3776	3660	3722	3635	3597	3584	3453	3425	3394	3481	3689
36.1667	4015	3868	3796	3632	4015	3639	3957	3960	4101	3914	3898	4056	3689	3641	3388	3657	3505	3577	3564	3379	3301	3277	3298	3450
36.3333	3710	3749	3617	3451	3786	3533	3822	3769	3902	3807	3833	3982	3629	3679	3488	3534	3718	3623	3466	3391	3268	3214	3275	3545
36.5	3689	3682	3418	3469	3712	3505	3681	3731	3852	3770	3606	3741	3726	3382	3348	3436	3387	3514	3420	3320	3178	3219	3177	3254
36.6667	3636	3545	3416	3371	3471	3292	3685	3637	3845	3673	3589	3693	3574	3369	3186	3459	3446	3474	3361	3210	3047	3010	3052	3225
36.8333	3518	3369	3335	3298	3371	3354	3680	3629	3718	3690	3470	3707	3637	3241	3254	3332	3444	3453	3251	3213	3096	3074	3128	3252
37	3514	3453	3188	3173	3525	3224	3552	3453	3478	3434	3432	3482	3364	3147	3194	3230	3375	3381	3236	3045	3000	2967	3117	3297
37.1667	3395	3335	3291	3103	3416	3246	3463	3608	3654	3509	3330	3612	3253	3109	3143	3220	3169	3246	3158	2994	3073	2838	2989	3143
37.3333	3338	3204	3065	3180	3282	3175	3402	3445	3534	3363	3418	3489	3190	3167	3085	3146	3091	3234	3103	2895	2857	2840	2878	3092
37.5	3129	3225	3214	3078	3243	3078	3377	3488	3460	3442	3236	3362	3151	3166	3190	3264	3201	3202	3139	2998	3075	2881	3061	3037
37.6667	3302	3215	3081	2975	3129	3154	3309	3300	3316	3326	3321	3387	3001	3050	2938	3105	3233	3221	3005	2766	2802	2777	2865	2971
37.8333	3214	3234	3122	2935	3289	3121	3321	3368	3387	3179	3209	3299	3132	3051	2952	3017	2977	3010	2984	2862	2843	2702	2810	2983
38	3103	2966	2902	2959	3092	2931	3188	3201	3296	3280	3128	3268	3140	2816	2877	2910	3058	3020	2885	2751	2665	2621	2823	2863
38.1667	2944	2964	2888	2825	3080	3040	3267	3195	3251	3068	3047	3219	3051	2805	2892	2961	3077	3017	2988	2846	2693	2496	2780	2810
38.3333	3030	3021	2899	2957	3058	2951	2977	3102	3222	3140	3075	3270	2989	2886	2836	2898	3079	3052	2845	2662	2761	2681	2685	2843
38.5	3026	2936	2820	2930	2924	2969	3063	3153	3202	3159	3077	3095	2974	2841	2688	2846	2912	2880	2853	2700	2568	2496	2646	2879
38.6667	3007	2816	2768	2892	3008	2932	3034	3025	3150	3098	3178	3221	2910	2775	2727	2811	2943	2912	2825	2711	2593	2516	2688	2808
38.8333	3045	2819	2856	2768	2959	2933	3104	3046	3095	3059	3104	3127	2961	2758	2852	2841	2974	2858	2730	2603	2622	2547	2681	2711
39	2817	2719	2787	2771	2840	2859	2881	2950	3031	3046	3039	3226	2876	2539	2610	2641	2843	2888	2752	2604	2509	2382	2585	2784
39.1667	2893	2869	2726	2797	2856	2851	3094	3021	3045	2914	3084	3035	2854	2666	2781	2743	2915	2887	2680	2535	2509	2498	2553	2657
39.3333	2966	2890	2835	2933	2790	2939	3083	3064	3026	2943	3017	3095	2861	2596	2576	2668	2884	2828	2705	2446	2477	2356	2460	2685
39.5	2779	2698	2752	2662	2821	2781	3083	2956	3010	2858	2904	3091	2783	2563	2649	2634	2885	2867	2681	2567	2497	2406	2617	2691
39.6667	2721	2682	2706	2796	2749	2794	2910	3074	3043	2810	2774	3122	2747	2612	2579	2666	2778	2952	2658	2597	2516	2338	2526	2658
39.8333	2917	2780	2774	2857	2732	2837	2877	2974	3094	2967	2945	3027	2633	2493	2563	2697	2697	2737	2687	2411	2471	2319	2445	2577
40	2759	2587	2700	2679	2699	2838	2922	2769	2823	2835	2804	3016	2787	2477	2502	2715	2820	2896	2659	2448	2351	2289	2401	2589
40.1667	2696	2690	2799	2776	2845	2755	2882	2807	2955	2800	2841	2969	2662	2554	2556	2721	2783	2869	2725	2492	2424	2241	2495	2662
40.3333	2738	2767	2698	2737	2752	2822	2907	2992	2963	3058	2867	3005	2682	2560	2537	2575	2890	2691	2522	2372	2427	2239	2498	2605
40.5	2754	2584	2725	2804	2754	2899	2982	2903	2936	2978	2846	3047	2739	2524	2504	2636	2864	2731	2544	2510	2521	2234	2468	2731
40.6667	2843	2598	2807	2772	2610	2929	2960	2973	3022	2992	2868	3072	2706	2469	2541	2628	2823	2850	2641	2402	2556	2239	2473	2681
40.8333	2746	2631	2659	2758	2707	2727	2898	2848	2904	2938	2768	2961	2706	2415	2382	2483	2644	2786	2641	2266	2384	2214	2464	2544
41	2641	2586	2739	2723	2723	2855	2865	2903	2956	3027	2884	3013	2704	2446	2480	2585	2826	2798	2559	2426	2433	2149	2314	2627
41.1667	2763	2508	2696	2761	2701	3016	2917	2904	2922	2898	2951	2931	2738	2405	2495	2624	2750	2923	2661	2381	2330	2232	2413	2650
41.3333	2718	2607	2651	2811	2711	2922	2937	2953	3000	2893	2903	3040	2741	2482	2489	2678	2705	2931	2624	2417	2449	2254	2442	2670
41.5	2740	2670	2619	2844	2667	2866	2892	2962	2944	2965	2900	3164	2687	2480	2433	2680	2722	2817	2554	2403	2521	2115	2533	2703
41.6667	2910	2598	2833	2827	2763	3030	2950	2984	2920	3005	2997	3117	2772	2450	2494	2564	2761	2960	2550	2377	2449	2126	2502	2648
41.8333	2868	2630	2760	2863	2728	3071	2949	3069	3078	3032	2987	3209	2737	2443	2379	2726	2853	2914	2547	2395	2495	2218	2486	2559
42	2869	2766	2849	2887	2745	3055	2990	3015	2921	3063	3028	3190	2786	2452	2334	2757	2891	2982	2676	2462	2508	2122	2551	2640
42.1667	2719	2672	2759	2956	2819	2950	2984	3010	3035	3011	2955	3185	2870	2442	2517	2661	2787	3000	2571	2435	2451	2107	2400	2738
42.3333	2780	2535	2805	2795	2697	3151	3092	3108	2991	2925	3104	3195	2868	2548	2482	2602	2867	3065	2612	2466	2524	2222	2507	2709
42.5	2822	2768	2819	3007	2920	3199	3125	3072	3138	3104	3055	3202	2739	2376	2562	2729	2816	3047	2556	2311	2481	2234	2395	2719
42.6667	2841	2672	2855	2862	2942	3178	3002	2987	3096	3118	3074	3418	2831	2486	2438	2729	2969	3010	2787	2461	2596	2167	2461	2745
42.8333	2876	2787	2922	3032	2860	3235	3019	3108	3112	3143	3063	3251	2934	2543	2581	2752	3003	3212	2710	2476	2495	2230	2513	2838
43	2781	2641	2828	3105	2968	3179	3082	3080	3055	3127	3033	3317	2821	2686	2656	2839	2990	3072	2654	2445	2443	2150	2505	2791
43.1667	3003	2653	2967	3182	3075	3214	3150	3251	3159	3177	3166	3451	2870	2612	2644	2693	2994	3048	2620	2475	2531	2202	2548	2840
43.3333	2866	2749	2965	3116	2849	3142	3196	3230	3014	3180	3118	3243	2827	2490	2419	2681	2898	3057	2658	2384	2476	2166	2446	2657
43.5	3014	2809	3020	3150	2978	3256	3059	3093	3117	3073	3237	3493	2908	2509	2471	2839	3097	3147	2592	2532	2533	2132	2652	2778
43.6667	3022	2887	3029	3128	2940	3221	3162	3208	3171	3148	3217	3356	2909	2612	2597	2781	2989	3207	2730	2450	2505	2173	2512	2808
43.8333	3099	2837	3044	3184	3026	3429	3236	3111	3194	3316	3338	3539	3079	2621	2555	2772	3040	3282	2604	2551	2576	2243	2583	2894
44	3054	2784	2973	3155	2998	3364	3148	3293	3342	3322	3280	3512	2814	2528	2605	2815	3015	3215	2705	2440	2575	2197	2553	2886
44.1667	3060	2914	3055	3169	3029	3337	3124	3235	3356	3376	3487	3528	2946	2708	2670	2955	3158	3282	2649	2553	2658	2251	2655	3045
44.3333	3050	2836	2989	3230	3037	3517	3217	3393	3142	3373	3288	3556	2918	2579	2624	2922	3183	3403	2715	2530	2552	2337	2665	2921
44.5	3270	2979	3166	3296	3174	3483	3323	3380	3374	3390	3500	3613	3189	2595	2628	2968	3131	3294	2806	2533	2620	2293	2618	3067
44.6667	3285	3021	3165	3395	3031	3509	3292	3432	3264	3392	3438	3706	3118	2759	2677	2979	3219	3398	2761	2612	2670	2284	2776	2978
44.8333	3190	3066	3282	3346	3213	3545	3417	3638	3379	3396	3497	3761	3098	2687	2770	2981	3186	3308	2753	2661	2682	2301	2667	2987
45	3274	3013	3286	3287	3160	3735	3309	3234	3361	3371	3588	3787	3101	2784	2698	2995	3220	3434	2652	2542	2551	2330	2606	2952
45.1667	3200	2980	3271	3400	3335	3766	3432	3365	3420	3504	3729	3775	3160	2849	2583	2942	3366	3452	2826	2642	2734	2306	2733	3055
45.3333	3375	3004	3268	3543	3234	3620	3554	3434	3533	3578	3508	3719	3077	2741	2715	2985	3204	3452	2812	2617	2870	2309	2715	3027
45.5	3446	3054	3376	3552	3350	3775	3462	3508	3465	3523	3566	3811	3313	2846	2717	3081	3395	3551	2849	2723	2732	2350	2723	3143
45.6667	3333	3028	3453	3548	3313	3690	3512	3370	3343	3681	3658	3913	3297	2763	2755	3057	3368	3395	2672	2659	2663	2286	2682	3071
45.8333	3340	3048	3357	3471	3365	3682	3524	3462	3504	3503	3649	3946	3271	2891	2801	3002	3448	3608	2766	2761	2780	2321	2772	3131
46	3461	3059	3428	3505	3328	3791	3623	3577	3508	3478	3902	3921	3242	2931	2849	3120	3443	3575	2767	2631	2759	2354	2769	3129
46.1667	3588	3125	3416	3559	3538	3867	3627	3543	3626	3657	3671	4043	3212	2815	2903	2991	3460	3702	2718	2691	2788	2295	2688	3103
46.3333	3709	3316	3626	3700	3618	4035	3812	3717	3663	3742	4034	4254	3454	3213	3085	3235	3589	3744	2969	2954	2991	2663	2993	3421
46.5	3735	3612	3739	3817	3697	4116	3931	3729	3740	3896	4101	4412	3482	3112	3056	3236	3591	3847	2814	2874	3085	2543	2964	3450
46.6667	3933	3494	3692	3962	3740	4190	4027	3878	3825	3818	4059	4323	3521	3297	3033	3392	3678	3886	2975	2890	3069	2658	3088	3451
46.8333	3854	3485	3826	3951	3904	4216	3990	3760	3770	3792	4205	4478	3594	3197	3022	3345	3574	3909	2921	2845	3013	2652	3106	3511
47	3970	3507	3761	4071	3791	4191	4001	3935	3895	3817	4123	4528	3468	3056	3046	3284	3637	3890	2999	2925	2930	2632	2944	3494
47.1667	3902	3545	3660	3953	3870	4281	4036	3884	3824	3832	4172	4569	3444	3147	3102	3314	3690	3921	2922	2911	2938	2643	3020	3454
47.3333	3821	3507	3694	3898	3936	4148	4197	3812	3931	3973	4327	4651	3525	3152	3176	3360	3782	3833	2972	2927	3084	2778	3027	3555
47.5	3810	3635	3766	4041	4003	4249	4019	3843	3895	3901	4070	4570	3487	3237	3107	3205	3638	3800	2961	2935	3040	2753	2980	3440
47.6667	3994	3627	4017	3956	3872	4328	4141	3969	3977	3909	4240	4632	3486	3200	3160	3354	3735	3883	2984	2915	3071	2668	3131	3551
47.8333	4014	3687	3942	3980	4012	4347	4093	3925	4029	3993	4235	4429	3529	3302	3231	3333	3799	3938	3021	3008	3087	2766	3057	3599
50	3917	3644	3780	4112	4022	4211	4034	3974	4169	4142	4136	4635	3563	3267	3041	3402	3727	3670	3028	2938	3019	2760	3025	3484
50.1667	4086	3648	3748	3870	3932	4228	4039	3874	3884	4016	4205	4730	3581	3284	3190	3332	3816	3783	2877	2942	2953	2784	3175	3521
50.3333	4119	3656	3905	4017	4094	4525	4191	4051	4009	4204	4348	4696	3528	3333	3164	3460	3835	3984	2860	2952	2993	2791	3067	3563
50.5	3882	3628	3931	3894	3926	4335	4201	3918	4120	3971	4350	4523	3572	3376	3200	3425	3615	3828	3004	2962	3089	2799	3091	3555
50.6667	3984	3808	3848	4106	4026	4288	4066	3952	4256	3947	4254	4593	3393	3318	3269	3414	3643	3954	3022	3050	3112	2790	3193	3487
50.8333	4114	3648	3939	4050	4027	4349	4363	4021	4208	4125	4299	4688	3457	3291	3194	3338	3761	3831	3023	2979	3077	2682	3170	3590
51	4127	3795	3894	4003	4136	4283	4240	3938	3998	4057	4314	4843	3574	3359	3162	3315	3739	3871	3019	3014	3090	2902	3176	3581
51.1667	4086	3803	3961	4111	4061	4410	4249	3832	4090	4093	4277	4648	3481	3309	3163	3314	3711	3830	2917	2913	3025	2777	2938	3498
51.3333	4094	3829	3845	4014	4103	4280	4211	4134	4140	4203	4355	4933	3342	3364	3147	3335	3664	3862	3004	2890	3076	2778	3079	3485
51.5	4097	3854	3768	4036	4097	4261	4235	4015	4133	4034	4377	4676	3474	3415	3256	3394	3669	3810	2923	3018	3043	2770	3109	3583
51.6667	4088	3797	3997	4017	3962	4295	4209	3927	4124	4096	4294	4544	3485	3352	3127	3281	3674	3823	3021	2882	3135	2738	3176	3513
51.8333	4133	3817	3995	3983	4195	4355	4320	3982	4135	3982	4289	4722	3468	3304	3136	3344	3834	3810	2916	2812	2969	2838	3106	3490
52	4155	3653	3876	4113	3988	4279	4261	3958	4087	3948	4442	4554	3412	3146	3123	3259	3648	3665	2949	2931	2992	2785	3060	3416
52.1667	4130	3820	3915	4039	4044	4334	4349	4056	4071	4230	4443	4741	3623	3430	3191	3389	3700	3890	3064	2948	3091	2973	3067	3543
52.3333	4124	3708	3836	3881	3976	4297	4085	3976	4134	4022	4322	4682	3414	3227	3123	3325	3708	3732	2785	2811	2919	2811	2977	3609
52.5	4065	3886	3884	4071	4137	4386	4100	4048	4182	4069	4244	4702	3386	3273	3197	3378	3723	3787	2996	2906	2974	2876	3181	3632
52.6667	4165	3736	3939	3854	3985	4086	4161	4089	4261	3939	4538	4627	3455	3316	3092	3237	3703	3809	2924	2777	2890	2775	3101	3337
52.8333	4231	3847	3868	3839	4023	4307	4319	4106	4139	4093	4360	4546	3429	3163	3151	3181	3585	3544	2842	2890	2911	2745	2922	3442
53	4069	3792	3690	3895	4005	4174	4263	3962	4157	3942	4258	4653	3251	3199	3030	3248	3498	3542	2968	2761	2960	2897	3015	3388
53.1667	4044	3835	3714	3878	4027	4210	4134	3958	4207	3976	4283	4659	3414	3133	3006	3253	3500	3554	2915	2824	2977	2776	2906	3392
53.3333	4076	3841	3733	4004	4163	4257	4222	3986	4252	4078	4191	4583	3300	3197	3076	3285	3531	3565	2901	2683	2768	2776	2995	3364
53.5	4053	3833	3765	3817	4106	4222	4259	3963	4156	3991	4217	4499	3310	3359	3162	3259	3614	3521	2958	2839	3027	2769	2985	3345
53.6667	3959	3742	3732	3767	4004	4102	3982	4007	4175	3913	4192	4467	3275	3120	3044	3195	3467	3608	2813	2783	2900	2858	2966	3370
53.8333	4035	3737	3801	3876	3925	4051	4068	3888	4047	3920	4254	4620	3238	3136	2983	3164	3539	3510	2858	2796	2952	2705	2908	3301
54	3925	3749	3742	3845	3990	4166	4183	3960	4063	4024	4322	4602	3295	3195	3060	3167	3438	3387	2740	2671	2888	2821	2977	3270
54.1667	3952	3752	3715	3862	4032	4090	4175	3980	3938	3972	4163	4549	3235	3047	3052	3083	3541	3578	2902	2791	2827	2758	2921	3338
54.3333	4025	3802	3813	3798	4090	4249	4095	3951	4180	3937	4356	4545	3268	3058	3086	3119	3402	3485	2846	2829	2873	2809	2986	3226
54.5	3976	3658	3577	3789	3854	4118	4258	3873	4071	3913	4154	4482	3283	3121	3058	3141	3441	3545	2942	2707	2834	2747	2949	3336
54.6667	4074	3659	3664	3793	3954	3975	4198	3987	4082	3908	4161	4606	3204	3100	2932	3013	3489	3403	2769	2705	2897	2666	2915	3274
54.8333	3914	3795	3640	3782	3879	3897	4136	3907	4136	3950	4152	4461	3137	3096	3011	3072	3475	3381	2763	2797	2851	2688	2846	3250
55	3979	3775	3794	3775	3980	4016	4065	3872	4025	3991	4168	4495	3126	2968	2895	3043	3364	3283	2636	2544	2761	2662	2888	3082
55.1667	3908	3794	3820	3651	3914	3963	4126	3949	3997	3993	4178	4467	3022	3075	2994	2999	3350	3310	2810	2647	2885	2720	2839	3225
55.3333	3977	3818	3556	3630	3949	3851	4177	3797	4079	3985	4105	4317	3121	3013	2924	2992	3442	3481	2735	2481	2800	2659	2847	3089
55.5	3869	3747	3639	3749	3967	3986	4077	3955	4045	3952	4096	4421	2926	2899	2773	3092	3237	3266	2766	2657	2808	2624	2831	3096
55.6667	3921	3689	3684	3652	4058	3834	3984	3915	3978	3994	4024	4399	3193	3056	2886	3075	3356	3300	2747	2606	2814	2636	2796	3149
55.8333	3924	3642	3804	3728	3804	3890	4010	3864	4076	3863	4117	4460	3102	3064	2997	2889	3327	3239	2726	2533	2800	2767	2830	3125
56	3871	3742	3668	3575	3902	3838	3971	3887	4088	3975	4044	4296	2975	2947	2808	2986	3342	3195	2734	2569	2874	2688	2833	3112
56.1667	3889	3707	3628	3575	3958	3781	3990	3842	4119	3921	4201	4230	3005	2990	2905	3005	3371	3226	2673	2570	2805	2738	2755	3038
56.3333	3867	3637	3599	3557	3773	3686	4030	3739	3992	3764	3932	4136	2911	2908	2715	2771	3241	3228	2658	2515	2747	2713	2779	2965
56.5	3818	3598	3521	3518	3719	3614	3841	3660	3986	3839	3890	4307	2780	2947	2782	2925	3228	3181	2753	2520	2692	2579	2649	3062
56.6667	3605	3510	3488	3529	3789	3816	3886	3722	4046	3722	3895	4328	2915	2853	2837	2849	3067	3151	2718	2490	2861	2717	2795	3014
56.8333	3839	3582	3460	3699	3931	3672	3918	3714	4033	3815	3934	4366	2870	2809	2733	2833	3007	3110	2671	2486	2807	2575	2736	2933
57	3811	3569	3523	3514	3747	3656	3987	3694	3868	3816	3841	4166	2856	2889	2898	2760	3095	3141	2650	2514	2679	2721	2794	3068
57.1667	3728	3558	3459	3447	3654	3652	3723	3785	3898	3736	3820	4065	2881	2863	2822	2773	2911	2985	2669	2493	2750	2662	2670	2997
57.3333	3709	3547	3470	3384	3680	3572	3799	3625	3889	3661	3864	4106	2816	2842	2731	2803	2973	3147	2497	2421	2623	2645	2684	3009
57.5	3716	3597	3470	3439	3795	3629	3837	3798	3838	3707	3797	4040	2727	2779	2712	2769	2962	2947	2560	2391	2772	2584	2612	2921
57.6667	3727	3514	3441	3375	3830	3541	3853	3761	3880	3697	3839	4146	2730	2835	2733	2632	2929	2896	2518	2468	2610	2592	2658	2864
57.8333	3630	3457	3328	3286	3680	3646	3823	3703	3865	3641	3728	4045	2701	2720	2622	2721	2994	2971	2420	2315	2585	2608	2682	2937
58	3574	3301	3391	3299	3636	3492	3761	3652	3775	3645	3944	4025	2651	2714	2717	2537	3045	2896	2507	2388	2643	2628	2523	2855
58.1667	3568	3392	3362	3420	3733	3545	3707	3593	3716	3651	3816	3939	2767	2819	2623	2730	2955	3016	2660	2527	2759	2545	2662	2720
58.3333	3635	3411	3366	3392	3682	3379	3681	3694	3840	3617	3758	4066	2511	2771	2567	2605	2968	2887	2513	2384	2569	2558	2607	2930
58.5	3464	3452	3216	3241	3741	3485	3664	3569	3770	3662	3654	4019	2670	2575	2627	2612	2902	2822	2513	2380	2554	2537	2453	2768
58.6667	3612	3453	3255	3175	3605	3389	3629	3526	3765	3643	3751	3847	2650	2713	2703	2559	2918	2848	2538	2361	2637	2545	2629	2742
58.8333	3490	3351	3353	3282	3653	3466	3656	3531	3750	3552	3593	3879	2504	2575	2583	2567	2874	2781	2450	2377	2538	2412	2532	2750
59	3532	3386	3436	3250	3666	3326	3572	3486	3762	3506	3613	3824	2491	2602	2500	2553	2908	2864	2422	2379	2488	2436	2482	2733
59.1667	3439	3344	3127	3099	3567	3456	3565	3488	3799	3475	3661	3672	2512	2555	2559	2607	2775	2741	2413	2342	2446	2567	2605	2822
59.3333	3462	3286	3420	3248	3441	3382	3585	3564	3764	3533	3624	3783	2490	2685	2537	2575	2726	2736	2408	2308	2430	2509	2581	2732
59.5	3432	3258	3176	3101	3449	3380	3415	3457	3545	3545	3485	3681	2500	2535	2497	2535	2740	2720	2374	2227	2518	2349	2526	2612
59.6667	3503	3214	3243	3087	3422	3311	3525	3509	3630	3456	3658	3692	2368	2585	2552	2538	2742	2718	2380	2341	2518	2443	2499	2667
59.8333	3411	3435	3333	3112	3511	3336	3505	3446	3552	3525	3423	3852	2421	2647	2552	2554	2709	2729	2431	2376	2504	2396	2419	2707
60	3324	3153	3216	3034	3382	3181	3376	3374	3636	3383	3411	3689	2408	2394	2493	2429	2551	2680	2380	2278	2439	2338	2407	2683
60.1667	3254	3123	3142	3020	3373	3213	3388	3375	3620	3448	3410	3583	2437	2609	2521	2502	2694	2698	2365	2213	2568	2453	2533	2670
60.3333	3305	3108	3138	3085	3383	3095	3387	3426	3564	3366	3316	3590	2386	2494	2549	2446	2740	2602	2172	2287	2510	2429	2547	2697
60.5	3202	3150	3227	3025	3358	3045	3539	3447	3454	3411	3462	3625	2372	2481	2546	2452	2696	2622	2409	2347	2547	2422	2471	2650
60.6667	3194	3069	3092	3130	3338	3001	3427	3354	3479	3308	3430	3537	2245	2493	2432	2489	2670	2620	2356	2341	2457	2350	2462	2584
60.8333	3295	3035	3107	2981	3326	3056	3356	3400	3590	3397	3412	3494	2230	2463	2438	2469	2594	2620	2288	2332	2383	2278	2435	2665
61	3209	3115	3109	2963	3294	3005	3349	3307	3441	3230	3278	3440	2226	2372	2384	2375	2578	2620	2246	2190	2409	2305	2437	2551
61.1667	3179	3068	3142	3004	3214	2977	3410	3132	3432	3299	3332	3505	2260	2338	2391	2276	2596	2491	2370	2241	2558	2385	2471	2522
61.3333	3197	3032	3079	3110	3245	3044	3233	3273	3480	3365	3348	3345	2313	2279	2312	2471	2618	2495	2287	2115	2540	2373	2431	2584
61.5	3208	2904	3027	2895	3218	3011	3215	3318	3480	3309	3267	3363	2118	2382	2305	2438	2585	2520	2288	2220	2329	2330	2335	2404
61.6667	3103	3077	2947	2825	3077	2930	3290	3082	3216	3168	3284	3335	2167	2270	2408	2475	2625	2570	2216	2184	2462	2340	2405	2489
61.8333	3179	3064	3058	2897	3217	3002	3253	3350	3432	3288	3338	3305	2255	2366	2330	2267	2595	2432	2108	2209	2349	2255	2338	2576
62	3077	3044	3186	3003	3174	3012	3179	3214	3403	3405	3453	3576	2188	2325	2395	2308	2713	2534	2234	2196	2422	2356	2424	2563
62.1667	3031	2914	2932	3025	3173	2875	3161	3080	3376	3254	3259	3399	2237	2372	2284	2406	2471	2679	2219	2224	2381	2400	2422	2558
62.3333	3124	2917	2994	2814	3244	2980	3126	3188	3282	3190	3291	3317	2271	2423	2350	2291	2609	2590	2259	2279	2460	2298	2377	2513
62.5	3074	2848	2953	2820	3148	2905	3180	3102	3222	3102	3209	3194	2064	2231	2341	2273	2370	2454	2286	2230	2362	2342	2414	2491
62.6667	2991	2812	2900	2802	3041	2928	3089	3141	3290	3166	3149	3315	2115	2365	2311	2319	2578	2551	2180	2136	2457	2281	2379	2545
62.8333	3009	2914	2880	2765	3106	2901	3075	3185	3272	3220	3291	3139	2099	2301	2309	2388	2535	2467	2234	2175	2494	2307	2401	2567
63	2989	2808	2860	2944	3116	2936	3115	3155	3229	3232	3245	3319	2087	2371	2330	2216	2578	2504	2185	2249	2452	2304	2421	2510
63.1667	2965	2888	2909	2898	3036	2868	3151	3019	3223	3087	3152	3145	2044	2235	2257	2328	2402	2401	2146	2228	2410	2346	2385	2468
63.3333	3002	2922	2800	2807	3216	2927	3239	3152	3210	3096	3244	3126	2049	2274	2222	2335	2596	2451	2241	2179	2465	2248	2331	2552
63.5	2717	2807	2863	2820	3053	2863	3049	2977	3088	3047	3062	3110	2079	2226	2268	2339	2441	2518	2292	2246	2430	2271	2352	2554
63.6667	2914	2665	2910	2760	3168	2833	3019	2998	3129	3142	3105	3155	1986	2311	2276	2385	2499	2521	2203	2097	2410	2285	2440	2610
63.8333	2981	2865	2940	2866	3071	2920	3009	3035	3291	3182	3206	3106	1985	2255	2270	2314	2503	2497	2217	2248	2445	2271	2448	2555
64	3015	2782	2891	2819	3069	2947	3065	3046	3118	3114	3326	3219	2041	2241	2280	2313	2608	2585	2060	2243	2374	2245	2385	2638
64.1667	2843	2918	3041	2810	2973	2904	2958	3123	3316	3111	3195	3114	2005	2336	2291	2335	2392	2441	2157	2210	2384	2248	2330	2532
64.3333	2774	2783	2808	2716	2949	2822	2820	2852	3216	3033	3087	3104	1976	2295	2240	2218	2358	2566	2070	2089	2421	2141	2392	2448
64.5	2920	2765	2798	2844	2924	2850	3053	3116	3169	3163	3168	3059	2066	2392	2343	2516	2539	2526	2158	2125	2471	2292	2453	2488
64.6667	2882	2781	2847	2707	2872	2817	3052	2949	3088	2977	3085	3080	1976	2210	2268	2417	2371	2429	2088	2061	2558	2306	2394	2649
64.8333	2758	2599	2836	2743	3013	2743	2863	2937	3042	3012	3108	2973	2037	2170	2407	2311	2455	2505	2118	2128	2514	2410	2336	2487
65	2840	2669	2814	2828	2909	2740	2890	3030	3048	3137	3139	3055	1971	2219	2387	2298	2414	2439	2078	2268	2503	2230	2481	2578
65.1667	2858	2640	2912	2680	3066	2722	2775	2934	3008	2973	3235	3037	2001	2244	2319	2384	2371	2479	2212	2223	2405	2209	2409	2595
65.3333	2846	2651	2906	2848	2992	2766	2907	2957	3201	3055	3075	3050	2084	2272	2407	2433	2419	2604	2176	2295	2465	2345	2486	2601
65.5	2838	2690	2909	2672	3044	2784	3025	3056	3117	3115	3189	3026	2015	2264	2379	2358	2489	2541	2153	2163	2565	2346	2413	2563
65.6667	2891	2684	2811	2770	2981	2711	2935	2993	3159	3105	3172	3041	2068	2251	2337	2311	2504	2532	2163	2262	2348	2296	2417	2640
65.8333	2810	2725	2884	2688	3013	2834	2868	2990	3211	3025	3115	3092	2009	2294	2328	2350	2388	2594	2128	2275	2469	2282	2467	2679
66	2754	2738	2887	2701	2957	2860	2977	2957	3001	3012	3131	3165	1981	2283	2334	2349	2454	2526	2077	2172	2493	2284	2398	2572
66.1667	2727	2713	2748	2731	2976	2788	2980	2934	3133	2959	3078	3000	2039	2268	2379	2355	2550	2622	2127	2299	2536	2406	2514	2580
66.3333	2938	2676	2853	2859	2915	2849	3041	3043	3188	3009	3102	3070	1997	2191	2458	2377	2491	2600	2119	2150	2511	2298	2386	2687
66.5	2835	2709	2775	2876	2989	2794	2924	2935	3278	3099	3195	3008	1969	2147	2231	2337	2443	2511	2129	2183	2447	2422	2447	2540
66.6667	2750	2692	2833	2730	2969	2783	2929	2965	3128	3128	3158	3062	2080	2282	2370	2413	2512	2678	2175	2240	2595	2273	2440	2725
66.8333	2769	2688	2828	2724	3058	2795	2845	2987	3107	3017	3078	2974	2141	2261	2241	2353	2474	2597	2141	2292	2550	2320	2485	2638
67	2773	2660	2769	2747	3044	2863	2918	2982	3127	3124	3035	3062	2051	2230	2322	2398	2562	2580	2159	2239	2616	2308	2631	2573
67.1667	2680	2630	2866	2741	2827	2692	2786	2810	3074	3037	3009	3051	2033	2235	2453	2415	2470	2655	2174	2143	2464	2383	2415	2606
67.3333	2855	2650	2933	2797	3013	2839	2989	2933	3161	3029	3132	3160	2067	2150	2362	2452	2512	2681	2193	2268	2672	2397	2478	2627
67.5	2670	2576	2905	2756	3060	2763	2915	2931	2990	3142	3076	3064	1989	2206	2362	2399	2504	2630	2248	2291	2607	2397	2561	2693
67.6667	2714	2703	2819	2715	3022	2792	2870	2980	3287	3104	3059	3096	2106	2298	2376	2434	2618	2712	2081	2243	2552	2456	2592	2670
67.8333	2759	2594	2801	2685	2921	2828	2924	2920	3063	3120	3065	2931	2079	2247	2364	2349	2528	2662	2073	2291	2600	2372	2457	2611
68	2712	2791	2892	2836	3096	2877	2904	2800	3049	3148	3209	3114	2061	2229	2443	2458	2508	2558	2062	2340	2530	2346	2460	2781
68.1667	2898	2782	2928	2850	3055	2933	2932	3020	3129	3240	3233	3120	2024	2231	2325	2417	2371	2593	2036	2254	2468	2254	2406	2790
68.3333	2722	2656	2950	2786	3072	2911	2766	2952	3143	3118	3162	3114	2048	2255	2344	2394	2361	2749	2122	2303	2653	2333	2535	2580
68.5	2794	2712	2846	2767	3095	2854	2844	2944	3223	3158	3114	3000	2018	2222	2416	2373	2669	2643	2038	2226	2624	2347	2518	2672
68.6667	2807	2653	2836	2867	3068	2861	2951	2959	3160	3018	3083	3084	2081	2270	2532	2358	2530	2687	2191	2384	2672	2440	2442	2616
68.8333	2873	2675	2854	2785	3127	2920	2878	2980	3039	3137	3066	3073	2119	2306	2472	2423	2510	2795	2226	2270	2655	2376	2648	2838
69	2801	2789	2977	2990	3256	2898	2938	3072	3139	3184	3201	3012	2004	2250	2462	2323	2495	2660	2077	2233	2561	2290	2600	2615
69.1667	2810	2750	2890	2831	2994	2895	2867	3023	3190	2994	3160	3173	2118	2332	2477	2509	2572	2762	2114	2333	2739	2362	2550	2680
69.3333	2813	2675	3028	2942	3028	2914	2900	3082	3129	3107	3157	3153	2146	2375	2351	2446	2605	2786	2102	2234	2646	2409	2576	2718
69.5	2878	2752	2933	2943	3039	2902	2942	2916	3120	3195	3224	3061	2067	2256	2371	2402	2524	2687	2103	2434	2626	2336	2476	2748
69.6667	2826	2707	2922	2865	3134	2883	3034	2931	3110	3148	3266	3094	2149	2319	2496	2408	2777	2683	2184	2293	2681	2393	2708	2748
69.8333	2803	2828	2911	2795	3064	2994	3037	3075	3104	3195	3176	3132	2109	2231	2448	2411	2588	2763	2187	2339	2682	2444	2577	2748
70	2722	2763	2915	3009	3052	3008	2993	2916	3144	3079	3242	3144	2053	2185	2469	2406	2725	2700	2037	2408	2601	2431	2531	2723
70.1667	2831	2829	2945	2963	3168	2900	2959	2995	3025	3095	3166	3091	2117	2187	2578	2525	2610	2721	2234	2402	2523	2421	2640	2697
70.3333	2802	2754	2970	2877	3050	3008	3080	2980	3209	3202	3330	3260	2109	2330	2545	2304	2525	2710	2057	2312	2654	2373	2522	2796
70.5	2907	2778	3135	2977	3118	3022	3047	2986	3232	2999	3249	3169	2147	2341	2528	2500	2667	2851	2274	2241	2548	2488	2647	2925
70.6667	2768	2769	2983	3087	3274	2962	3064	2970	3194	3165	3253	3116	2173	2236	2432	2386	2568	2808	2193	2258	2661	2449	2480	2743
70.8333	2854	2763	2984	2884	3072	3048	2945	2903	3112	3188	3328	3185	2171	2319	2540	2430	2576	2791	2133	2395	2629	2360	2590	2703
71	2881	2820	2990	2992	3088	2968	3210	2923	3268	3164	3078	3236	2314	2334	2641	2323	2771	2770	2171	2380	2651	2553	2690	2843
71.1667	2909	2886	2953	2950	3158	3111	3256	3070	3205	3179	3288	3259	2361	2262	2624	2519	2738	2762	2159	2404	2696	2362	2576	2787
71.3333	2848	2809	3142	2942	3054	3024	3061	3075	3195	3042	3232	3193	2083	2307	2476	2488	2596	2901	2102	2316	2581	2418	2564	2863
71.5	2878	2754	3118	2907	3347	3149	3119	3132	3209	3295	3281	3244	2267	2313	2564	2435	2701	2731	2167	2384	2706	2451	2579	2843
71.6667	2804	2837	3024	2973	3169	3056	3104	3046	3187	3279	3252	3342	2381	2371	2661	2493	2778	2872	2175	2384	2605	2483	2611	2724
71.8333	2942	2849	3126	2977	3244	3004	3162	3113	3124	3267	3292	3416	2097	2299	2542	2519	2638	2826	2158	2329	2571	2462	2561	2729
72	2888	2796	3036	2991	3207	3084	3121	3034	3175	3207	3202	3312	2201	2356	2508	2494	2723	2867	2187	2334	2561	2537	2558	2764
72.1667	2974	2832	2996	3018	3192	3093	3062	2978	3295	3206	3278	3309	2225	2425	2584	2548	2645	2896	2275	2445	2636	2527	2565	2789
72.3333	2860	2994	3066	3123	3235	3057	3067	3077	3230	3232	3159	3283	2212	2402	2594	2589	2715	2811	2202	2434	2598	2438	2650	2743
72.5	3013	2850	3120	3117	3249	3156	3118	3145	3328	3174	3519	3420	2294	2354	2500	2495	2873	2857	2251	2442	2488	2468	2646	2736
72.6667	2931	3019	3171	3019	3053	3235	3165	3079	3352	3137	3348	3331	2176	2352	2426	2453	2775	2688	2097	2281	2428	2439	2515	2795
72.8333	3002	2899	3156	3093	3256	3213	3145	3130	3304	3187	3361	3386	2284	2410	2592	2477	2767	2911	2259	2359	2596	2505	2686	2806
73	3030	3020	3093	3226	3350	3103	3184	3025	3290	3334	3369	3261	2196	2481	2575	2441	2746	2839	2141	2365	2514	2433	2663	2717
73.1667	2979	2896	3080	3115	3195	3176	3266	3105	3323	3265	3466	3418	2224	2431	2586	2441	2620	2850	2198	2258	2471	2485	2550	2705
73.3333	2995	3091	3187	3143	3310	3227	3257	3127	3290	3293	3378	3638	2500	2320	2502	2605	2729	2858	2299	2390	2573	2548	2619	2905
73.5	2957	2984	3138	3153	3186	3099	3194	3250	3321	3235	3439	3419	2291	2413	2532	2532	2783	2968	2284	2365	2537	2431	2576	2728
73.6667	3107	2981	3176	3111	3258	3052	3198	3186	3396	3318	3379	3439	2389	2572	2645	2499	2788	2838	2209	2439	2461	2388	2607	2810
73.8333	3051	2942	3153	3110	3178	3134	3093	3088	3189	3182	3361	3395	2291	2441	2537	2505	2769	2839	2176	2353	2508	2590	2600	2719
74	2968	3012	3080	3067	3263	3091	3148	2950	3196	3177	3320	3482	2357	2475	2593	2531	2701	2824	2283	2387	2529	2453	2607	2794
74.1667	3063	3039	3196	3264	3377	3199	3242	3163	3395	3294	3538	3399	2374	2400	2566	2538	2809	2810	2134	2497	2627	2468	2723	2813
74.3333	3108	3016	3226	3116	3300	3163	3238	3238	3328	3375	3348	3464	2418	2428	2667	2524	2857	2954	2199	2318	2546	2541	2567	2900
74.5	3160	3157	3328	3156	3331	3249	3425	3350	3422	3317	3514	3609	2330	2421	2553	2613	2863	2845	2278	2380	2584	2459	2671	3002
74.6667	3110	3080	3281	3119	3339	3142	3170	3173	3251	3294	3397	3450	2411	2507	2646	2498	2905	2814	2259	2381	2411	2472	2783	2817
74.8333	3155	3030	3111	3141	3310	3257	3172	3172	3295	3279	3600	3539	2300	2514	2526	2501	2731	2777	2295	2334	2431	2481	2578	2924
75	3180	3091	3142	3249	3432	3308	3315	3250	3462	3364	3600	3512	2285	2448	2534	2458	2770	2814	2258	2284	2531	2540	2459	2799
75.1667	3150	3009	3330	3139	3370	3250	3234	3277	3324	3256	3357	3614	2276	2433	2602	2614	2743	2858	2190	2352	2519	2393	2620	2883
75.3333	3083	2981	3300	3245	3357	3296	3217	3181	3421	3270	3448	3529	2327	2498	2626	2549	2782	3003	2227	2306	2419	2483	2664	2843
75.5	3063	3087	3240	3250	3349	3042	3180	3186	3422	3266	3583	3561	2413	2410	2635	2587	2843	2946	2265	2352	2505	2439	2544	2813
75.6667	3158	3050	3203	3302	3327	3131	3265	3241	3340	3263	3506	3622	2467	2507	2707	2528	2930	3007	2436	2431	2533	2556	2636	2975
75.8333	3062	3137	3226	3199	3402	3227	3333	3259	3425	3314	3458	3608	2483	2553	2587	2508	2770	2898	2370	2405	2544	2508	2547	2833
76	3120	2971	3343	3299	3498	3241	3313	3271	3429	3349	3513	3689	2360	2532	2666	2491	2881	2920	2262	2354	2448	2534	2551	2793
76.1667	3284	3190	3346	3262	3464	3200	3381	3175	3357	3336	3550	3661	2427	2521	2617	2693	2899	2940	2352	2456	2480	2597	2657	2815
76.3333	3114	3148	3288	3124	3388	3311	3372	3272	3501	3326	3580	3666	2511	2516	2630	2576	2786	2905	2313	2332	2451	2498	2601	2812
76.5	3074	3173	3254	3273	3423	3100	3365	3130	3487	3308	3517	3565	2384	2414	2625	2459	2762	2791	2317	2289	2450	2458	2635	2807
76.6667	3301	3126	3446	3281	3359	3302	3423	3330	3486	3407	3494	3665	2480	2522	2530	2643	2860	2901	2317	2344	2540	2473	2661	2785
76.8333	3272	3130	3386	3258	3510	3303	3390	3316	3561	3605	3552	3718	2476	2647	2648	2638	2851	2893	2357	2296	2471	2456	2715	2833
77	3233	3175	3288	3210	3348	3204	3302	3247	3325	3387	3511	3591	2360	2565	2520	2613	2939	2896	2315	2333	2444	2387	2518	2818
77.1667	3244	3209	3263	3330	3481	3280	3466	3374	3488	3557	3581	3742	2427	2558	2624	2554	2867	2958	2393	2256	2575	2541	2544	2846
77.3333	3273	3258	3386	3401	3329	3192	3404	3226	3468	3375	3485	3698	2507	2504	2599	2562	2833	2860	2321	2352	2573	2357	2670	2765
77.5	3116	3116	3237	3150	3422	3274	3362	3280	3447	3342	3529	3630	2355	2424	2555	2566	2829	2933	2214	2240	2475	2466	2414	2588
77.6667	3240	3151	3370	3313	3422	3182	3365	3332	3476	3341	3630	3519	2470	2422	2594	2599	2865	2854	2303	2350	2433	2421	2593	2768
77.8333	3344	3241	3286	3411	3544	3279	3404	3361	3465	3481	3622	3668	2470	2425	2611	2556	2929	2817	2179	2258	2410	2487	2474	2922
78	3316	3190	3341	3241	3357	3396	3354	3319	3555	3478	3588	3765	2424	2544	2654	2546	2796	2883	2376	2276	2448	2412	2659	2773
78.1667	3290	3170	3334	3265	3473	3197	3442	3379	3600	3322	3471	3762	2432	2426	2676	2665	2890	2974	2385	2339	2446	2442	2732	2772
78.3333	3314	3271	3283	3339	3454	3277	3470	3471	3559	3618	3735	3838	2533	2507	2575	2598	3020	2999	2272	2423	2478	2459	2582	2722
78.5	3316	3248	3328	3291	3342	3439	3416	3438	3549	3454	3555	3668	2438	2606	2647	2552	2846	2935	2409	2383	2588	2511	2707	2748
78.6667	3266	3148	3257	3213	3576	3348	3353	3360	3545	3527	3698	3850	2459	2532	2573	2611	2962	2981	2390	2347	2505	2547	2620	2870
78.8333	3424	3327	3395	3411	3504	3301	3390	3397	3550	3478	3813	3851	2381	2495	2552	2495	2792	2780	2262	2241	2370	2459	2430	2646
79	3415	3232	3438	3311	3561	3351	3422	3488	3561	3457	3712	3725	2524	2547	2571	2614	2944	2882	2379	2315	2543	2465	2663	2710
79.1667	3401	3356	3370	3324	3604	3385	3513	3476	3562	3475	3715	3625	2390	2505	2496	2519	2919	2874	2375	2231	2553	2380	2661	2790
79.3333	3286	3263	3419	3271	3513	3337	3518	3465	3503	3436	3626	3788	2386	2532	2558	2512	2934	2862	2335	2245	2432	2488	2575	2754
79.5	3310	3194	3336	3291	3544	3278	3613	3491	3591	3532	3746	3743	2464	2471	2555	2492	2972	2792	2292	2297	2481	2523	2653	2782
79.6667	3449	3235	3586	3224	3518	3361	3496	3380	3641	3432	3674	3770	2467	2490	2479	2573	2834	2834	2347	2374	2385	2482	2603	2849
79.8333	3328	3251	3405	3418	3476	3298	3551	3588	3516	3456	3614	3729	2427	2440	2513	2449	2860	2912	2295	2209	2465	2482	2606	2763
80	3313	3280	3413	3231	3412	3382	3487	3388	3634	3424	3794	3783	2494	2605	2573	2532	2897	2806	2292	2270	2430	2418	2559	2829
80.1667	3332	3188	3334	3367	3544	3371	3530	3482	3570	3535	3621	3649	2444	2462	2618	2514	2955	2925	2323	2321	2402	2502	2612	2727
80.3333	3277	3452	3346	3400	3438	3444	3456	3420	3498	3520	3746	3648	2388	2541	2482	2418	2870	2873	2302	2319	2497	2521	2537	2768
80.5	3212	3232	3294	3286	3584	3351	3399	3360	3401	3524	3730	3742	2365	2490	2440	2574	2843	2793	2298	2265	2477	2436	2530	2759
80.6667	3354	3192	3369	3417	3539	3171	3510	3330	3520	3583	3667	3621	2379	2532	2564	2528	2887	2952	2400	2387	2541	2479	2631	2738
80.8333	3280	3266	3435	3255	3335	3343	3564	3354	3792	3629	3737	3648	2359	2500	2609	2471	2935	2769	2375	2191	2489	2438	2569	2821
81	3266	3280	3369	3381	3456	3329	3494	3420	3639	3490	3623	3737	2315	2491	2640	2501	2828	2822	2289	2238	2488	2559	2598	2686
81.1667	3335	3214	3300	3348	3450	3311	3539	3382	3556	3470	3522	3765	2335	2512	2585	2477	2831	2833	2321	2180	2470	2473	2589	2788
81.3333	3247	3347	3446	3324	3476	3372	3605	3381	3564	3515	3637	3608	2304	2472	2532	2482	2843	2798	2382	2178	2444	2565	2488	2867
81.5	3209	3285	3253	3257	3371	3259	3497	3398	3674	3449	3672	3819	2420	2629	2497	2504	2958	2890	2323	2327	2484	2395	2581	2822
81.6667	3303	3292	3329	3298	3506	3370	3526	3437	3641	3509	3618	3715	2298	2563	2587	2445	2798	2936	2380	2310	2488	2461	2524	2886
81.8333	3321	3287	3414	3303	3561	3321	3445	3319	3622	3537	3660	3784	2326	2462	2537	2563	2838	2934	2317	2340	2516	2393	2665	2827
82	3240	3195	3386	3274	3433	3326	3450	3456	3645	3474	3806	3713	2350	2517	2585	2534	2878	2815	2366	2222	2391	2448	2644	2821
82.1667	3308	3088	3354	3265	3466	3197	3400	3389	3577	3517	3655	3665	2395	2518	2600	2447	2811	2965	2333	2297	2508	2479	2614	2840
82.3333	3342	3339	3383	3314	3514	3368	3518	3373	3634	3582	3679	3557	2278	2503	2606	2561	2737	2830	2299	2315	2442	2629	2697	2793
82.5	3403	3234	3307	3285	3523	3345	3593	3378	3678	3512	3737	3653	2264	2603	2507	2432	2786	2802	2279	2260	2382	2588	2581	2852
82.6667	3220	3172	3385	3127	3420	3319	3429	3338	3611	3517	3724	3644	2462	2577	2546	2469	2881	2831	2362	2255	2417	2462	2616	2933
82.8333	3123	3179	3357	3335	3524	3341	3265	3391	3547	3536	3673	3688	2276	2547	2558	2592	2821	2822	2380	2282	2465	2435	2654	2849
83	3301	3084	3372	3186	3525	3376	3590	3489	3648	3585	3713	3706	2298	2518	2556	2596	2934	2853	2344	2324	2652	2446	2698	2770
83.1667	3328	3152	3361	3366	3538	3397	3546	3411	3609	3621	3691	3688	2275	2549	2556	2509	2930	2917	2328	2319	2525	2417	2464	2826
83.3333	3134	3155	3469	3288	3427	3324	3486	3440	3536	3567	3698	3638	2268	2573	2511	2618	2860	2913	2346	2299	2639	2477	2712	2807
83.5	3320	3246	3422	3283	3460	3260	3510	3519	3795	3564	3653	3649	2159	2397	2440	2475	2744	2881	2270	2253	2500	2554	2572	2819
83.6667	3274	3274	3381	3305	3471	3379	3546	3355	3626	3529	3705	3699	2270	2652	2548	2577	2916	2861	2351	2385	2676	2536	2658	2959
83.8333	3246	3213	3267	3348	3448	3329	3382	3322	3698	3618	3561	3657	2370	2553	2548	2555	2820	2921	2335	2364	2539	2502	2740	2883
84	3185	3170	3310	3290	3477	3409	3575	3556	3668	3576	3707	3559	2226	2396	2578	2458	2723	2886	2409	2357	2616	2490	2648	2824
84.1667	3290	3109	3424	3249	3496	3434	3484	3347	3634	3589	3675	3708	2280	2454	2505	2542	2825	2786	2282	2301	2504	2421	2676	2779
84.3333	3318	3160	3365	3256	3396	3309	3494	3481	3740	3447	3602	3632	2251	2481	2490	2441	2721	2801	2317	2265	2542	2454	2521	2852
84.5	3280	3228	3421	3291	3410	3324	3483	3418	3734	3577	3592	3678	2270	2469	2538	2673	2753	2892	2331	2415	2548	2703	2686	2927
84.6667	3296	3304	3509	3240	3454	3374	3499	3501	3611	3614	3669	3758	2255	2484	2593	2636	2609	2915	2414	2277	2520	2516	2534	2914
84.8333	3193	3203	3444	3161	3500	3461	3520	3461	3790	3735	3621	3711	2249	2534	2509	2649	2690	2944	2233	2385	2659	2567	2614	2827
85	3269	3114	3328	3305	3501	3326	3390	3318	3497	3575	3562	3673	2204	2483	2514	2624	2702	2826	2317	2348	2635	2520	2633	2903
85.1667	3217	3211	3355	3296	3501	3323	3317	3389	3681	3600	3629	3553	2075	2437	2525	2563	2608	2832	2240	2190	2490	2420	2510	2812
85.3333	3055	3043	3409	3070	3435	3387	3401	3395	3769	3586	3592	3473	2243	2450	2635	2660	2725	2852	2299	2376	2577	2576	2686	2919
85.5	3276	3070	3521	3215	3451	3335	3597	3304	3578	3667	3754	3540	2228	2541	2557	2734	2791	2950	2338	2420	2547	2574	2673	3056
85.6667	3200	3177	3575	3207	3424	3290	3481	3534	3690	3657	3604	3674	2177	2523	2622	2663	2730	2931	2351	2389	2596	2515	2545	2943
85.8333	3103	2988	3347	3151	3328	3343	3311	3442	3558	3436	3585	3628	2195	2500	2605	2572	2744	3007	2287	2322	2584	2540	2802	3080
86	3159	3221	3340	3289	3482	3292	3466	3504	3704	3622	3597	3535	2295	2522	2542	2587	2806	2905	2294	2475	2673	2528	2654	2995
86.1667	3192	3124	3504	3216	3503	3301	3438	3426	3686	3603	3615	3543	2107	2379	2534	2541	2722	2919	2420	2300	2592	2548	2646	2932
86.3333	3195	3142	3538	3377	3385	3482	3534	3393	3696	3666	3682	3689	2196	2394	2554	2597	2778	2794	2283	2381	2605	2481	2760	2907
86.5	3078	3057	3421	3295	3446	3375	3416	3521	3748	3639	3673	3680	2172	2550	2529	2625	2704	2913	2296	2255	2708	2557	2743	2949
86.6667	3172	3113	3350	3168	3449	3423	3390	3313	3762	3595	3579	3526	2083	2481	2541	2678	2636	2856	2452	2346	2608	2616	2646	2892
86.8333	3204	3183	3501	3186	3464	3363	3293	3489	3629	3627	3599	3596	2114	2502	2626	2615	2699	2989	2390	2361	2607	2641	2636	2946
87	3225	3166	3377	3212	3419	3320	3378	3435	3618	3710	3559	3514	2047	2562	2395	2707	2704	2952	2280	2352	2630	2534	2681	2996
87.1667	3302	3062	3460	3217	3577	3509	3366	3504	3703	3640	3719	3635	2074	2441	2611	2631	2748	2874	2377	2410	2582	2573	2718	3010
87.3333	3147	3161	3378	3271	3525	3398	3374	3534	3670	3542	3780	3571	2275	2588	2724	2740	2871	3124	2380	2482	2641	2673	2742	3099
87.5	3113	3056	3332	3121	3325	3356	3420	3395	3623	3656	3515	3379	2103	2463	2362	2770	2828	2947	2421	2390	2538	2642	2731	2931
87.6667	3076	3102	3376	3135	3426	3275	3387	3488	3735	3617	3532	3598	2230	2497	2610	2630	2740	2985	2318	2226	2549	2606	2718	2974
87.8333	3291	3280	3470	3158	3483	3416	3398	3479	3726	3640	3636	3527	2170	2537	2530	2642	2740	2894	2330	2366	2603	2662	2671	2969
88	3159	3032	3287	3306	3545	3198	3294	3442	3552	3651	3526	3607	2141	2476	2656	2674	2726	2929	2262	2271	2647	2549	2779	2984
88.1667	3135	3167	3460	3268	3480	3319	3420	3438	3695	3635	3598	3508	2117	2438	2416	2595	2759	2896	2331	2266	2531	2458	2700	2943
88.3333	3170	3110	3295	3190	3445	3533	3363	3356	3707	3627	3536	3662	2139	2544	2475	2723	2761	3097	2383	2442	2727	2649	2803	3102
88.5	3231	3125	3377	3263	3485	3376	3356	3565	3770	3641	3534	3661	2082	2466	2530	2633	2738	2909	2383	2369	2654	2631	2722	3021
88.6667	3156	3149	3277	3212	3458	3287	3322	3496	3647	3614	3580	3465	2145	2478	2525	2673	2774	3019	2303	2438	2602	2686	2745	3142
88.8333	3136	3130	3330	3078	3312	3440	3278	3475	3606	3595	3630	3440	2094	2528	2575	2597	2729	3014	2357	2393	2621	2627	2709	2989
89	3239	3158	3395	3121	3392	3399	3297	3565	3734	3497	3696	3557	2143	2458	2479	2559	2742	3013	2224	2483	2628	2674	2709	2994
89.1667	3137	3169	3360	3214	3414	3511	3467	3573	3623	3548	3683	3456	2104	2476	2572	2704	2766	3002	2412	2385	2639	2697	2742	3041
89.3333	3216	3117	3395	3287	3406	3363	3351	3429	3848	3602	3525	3622	2071	2341	2505	2662	2695	2959	2136	2377	2628	2565	2730	3035
89.5	3184	3095	3331	3206	3438	3371	3323	3434	3605	3634	3595	3456	2102	2541	2549	2689	2623	3045	2308	2418	2692	2748	2736	3019
89.6667	3190	3132	3478	3097	3422	3432	3359	3484	3650	3592	3595	3579	2033	2440	2570	2743	2703	3003	2351	2380	2633	2643	2787	3028
89.8333	3127	3156	3328	3161	3480	3313	3324	3312	3634	3601	3633	3522	2175	2443	2589	2801	2755	2969	2255	2480	2604	2570	2692	2985
90	3044	3002	3300	3258	3420	3444	3143	3410	3610	3516	3508	3490	2050	2426	2545	2713	2694	3017	2320	2331	2630	2684	2739	3063
90.1667	3107	3071	3278	3159	3378	3335	3287	3303	3659	3579	3533	3360	2131	2384	2572	2631	2758	3158	2198	2340	2606	2601	2784	3053
90.3333	3167	3133	3268	3146	3430	3389	3318	3396	3560	3537	3528	3507	2051	2420	2518	2701	2766	3050	2264	2408	2596	2546	2707	2946
90.5	3120	3074	3167	3141	3375	3294	3111	3406	3519	3457	3481	3497	2053	2372	2514	2744	2577	3044	2272	2385	2526	2591	2743	2988
90.6667	3207	3093	3376	3121	3382	3384	3311	3455	3630	3553	3515	3419	2068	2447	2509	2511	2661	3144	2355	2379	2673	2631	2689	2998
90.8333	2989	3062	3361	3310	3304	3406	3390	3398	3607	3584	3535	3445	2043	2392	2583	2771	2678	3053	2241	2524	2557	2692	2735	3041
91	2928	3122	3454	3228	3266	3362	3219	3464	3564	3457	3544	3522	2166	2364	2380	2574	2693	3021	2339	2389	2570	2683	2722	3018
91.1667	3262	2938	3461	3269	3423	3415	3409	3396	3668	3606	3519	3508	2088	2414	2551	2489	2684	2886	2136	2355	2644	2579	2690	2960
91.3333	3125	3105	3417	3201	3429	3304	3368	3426	3496	3534	3490	3479	2083	2351	2502	2691	2764	3020	2267	2334	2589	2654	2788	2980
91.5	3068	3271	3287	3143	3546	3435	3364	3379	3519	3588	3577	3584	1997	2429	2530	2595	2710	2986	2251	2402	2611	2587	2724	2912
91.6667	2929	3025	3214	3146	3357	3370	3249	3247	3588	3496	3452	3535	2066	2471	2522	2684	2685	3024	2235	2474	2637	2575	2761	3069
91.8333	3013	3272	3338	3214	3456	3408	3266	3344	3592	3556	3615	3485	2094	2456	2479	2697	2732	3080	2158	2547	2514	2677	2745	3105
92	3018	3017	3350	3297	3312	3321	3249	3320	3635	3500	3483	3458	2162	2504	2536	2583	2673	2986	2346	2476	2668	2719	2710	3108
92.1667	3000	3244	3260	3260	3439	3293	3276	3388	3616	3415	3611	3428	2048	2268	2487	2533	2608	2913	2087	2407	2555	2535	2569	2920
92.3333	3043	3072	3305	3135	3397	3359	3155	3527	3609	3627	3416	3414	2099	2475	2491	2610	2665	3215	2192	2531	2661	2586	2689	2994
92.5	3053	3131	3316	3280	3406	3398	3312	3397	3514	3523	3524	3470	2025	2500	2643	2648	2681	3030	2158	2401	2575	2741	2806	3131
92.6667	3048	3076	3248	3201	3463	3349	3165	3538	3577	3556	3523	3415	2075	2465	2385	2673	2729	3014	2241	2459	2498	2682	2697	2901
92.8333	3034	3099	3460	3244	3309	3255	3317	3436	3761	3667	3502	3541	2051	2396	2469	2613	2600	2969	2084	2482	2550	2692	2707	3031
93	2916	3046	3268	3261	3228	3204	3242	3384	3548	3497	3557	3372	2063	2404	2425	2688	2680	3095	2023	2505	2389	2643	2648	3030
93.1667	3008	3083	3368	3135	3235	3319	3298	3450	3542	3551	3466	3458	2075	2364	2548	2665	2778	3020	2027	2420	2520	2715	2726	2877
93.3333	3055	3118	3274	3147	3437	3345	3163	3342	3555	3568	3544	3381	2009	2448	2522	2630	2579	2935	2113	2413	2504	2655	2718	2885
93.5	3079	3154	3326	3273	3376	3340	3170	3357	3438	3522	3543	3490	2151	2397	2375	2647	2585	2850	2053	2446	2559	2601	2720	3055
93.6667	3006	3309	3297	3277	3341	3385	3247	3354	3587	3549	3645	3423	2086	2315	2428	2614	2578	2869	2127	2460	2539	2629	2676	2868
93.8333	3161	3071	3315	3303	3320	3274	3303	3425	3563	3571	3496	3479	2139	2471	2456	2635	2599	2947	2269	2462	2589	2735	2583	2983
94	3078	3063	3448	3322	3380	3269	3185	3339	3565	3518	3531	3551	2121	2533	2557	2640	2772	2972	2186	2465	2512	2654	2713	2985
94.1667	2851	3066	3327	3125	3274	3317	3188	3286	3483	3497	3571	3386	2086	2355	2404	2533	2573	2916	2178	2420	2450	2475	2689	2898
94.3333	3007	3148	3254	3264	3342	3362	3387	3357	3455	3520	3461	3597	2056	2349	2484	2534	2557	3011	2062	2336	2535	2536	2602	2854
94.5	3028	3137	3355	3217	3284	3305	3255	3347	3428	3540	3583	3536	2096	2332	2463	2534	2529	2919	2181	2478	2418	2582	2652	2890
94.6667	2849	3202	3205	3135	3382	3194	3209	3473	3496	3630	3544	3511	2057	2307	2358	2599	2643	2914	2112	2291	2416	2503	2658	2757
94.8333	2956	3105	3154	3170	3371	3223	3136	3369	3567	3471	3433	3431	2100	2349	2571	2556	2638	3017	2144	2413	2415	2512	2808	2967
95	2934	3110	3335	3239	3373	3289	3186	3275	3607	3514	3430	3536	2051	2311	2560	2623	2637	2824	2076	2390	2428	2668	2583	3007
95.1667	3025	3100	3229	3317	3260	3132	3221	3239	3504	3525	3430	3513	2011	2389	2442	2475	2610	2857	2010	2421	2452	2488	2699	2797
95.3333	2838	3157	3252	3347	3230	3265	3193	3462	3600	3379	3501	3443	2080	2432	2482	2471	2600	3010	2159	2380	2466	2397	2623	2868
95.5	2927	3093	3224	3269	3246	3199	3216	3365	3514	3563	3440	3630	1954	2424	2471	2526	2707	2891	2070	2447	2440	2522	2499	2867
95.6667	2893	3178	3358	3188	3211	3354	3189	3441	3432	3466	3450	3585	2111	2341	2408	2538	2764	3014	2131	2352	2474	2587	2718	2856
95.8333	2983	3143	3263	3186	3495	3078	3051	3334	3481	3411	3516	3496	2095	2485	2407	2438	2592	2982	2148	2419	2554	2672	2719	2823
96	3174	3176	3474	3312	3327	3272	3149	3411	3469	3495	3513	3543	2137	2390	2471	2490	2645	2858	2055	2467	2477	2568	2695	2861
96.1667	3026	3182	3304	3194	3317	3345	3200	3302	3451	3505	3351	3567	2078	2378	2426	2509	2691	2967	2157	2505	2480	2571	2717	2802
96.3333	2942	3148	3219	3010	3172	3105	2906	3120	3205	3437	3258	3244	2040	2372	2279	2467	2440	2664	1932	2148	2100	2365	2455	2621
96.5	2430	2480	2754	2550	2612	2449	2516	2720	2840	2845	2757	2796	1660	1862	1968	1991	2070	2373	1546	1730	1827	1853	2030	2278
96.6667	2331	2257	2503	2321	2388	2287	2358	2415	2541	2585	2501	2641	1545	1727	1744	1811	1856	2167	1469	1529	1490	1724	1900	1988
96.8333	2209	2173	2112	2224	2337	2217	2247	2302	2372	2497	2337	2622	1497	1450	1575	1619	1806	2033	1307	1454	1538	1611	1732	1967
97	2122	2177	2288	2116	2235	2218	2337	2346	2419	2423	2227	2553	1473	1578	1706	1673	1746	2029	1401	1412	1397	1526	1716	1983
97.1667	2112	2070	2165	2112	2102	2134	2297	2267	2311	2308	2236	2359	1444	1466	1537	1563	1761	1945	1283	1362	1394	1510	1602	1877
97.3333	1943	1947	2056	1995	2190	2030	2096	2053	2267	2164	2094	2308	1215	1501	1481	1464	1570	1890	1253	1360	1310	1363	1530	1675
97.5	1889	1976	1999	2002	2060	2031	2032	2018	2053	2159	2036	2230	1297	1392	1336	1501	1576	1784	1272	1232	1211	1416	1503	1725
97.6667	1885	1956	2017	1941	2071	1982	2090	2121	2049	2182	2040	2243	1296	1401	1466	1400	1542	1797	1121	1243	1205	1389	1420	1685
97.8333	1874	1905	2068	2054	2017	2032	2017	2106	2185	2173	2192	2200	1157	1400	1349	1352	1545	1878	1220	1227	1309	1288	1406	1577
98	1818	1807	1936	1870	1918	1866	1932	1969	2039	2075	1968	2115	1186	1383	1317	1391	1490	1849	1196	1216	1228	1370	1402	1614
98.1667	1858	1918	2044	1959	1940	2033	1998	1974	2084	2162	2051	2174	1214	1337	1426	1399	1574	1807	1251	1266	1243	1409	1464	1603
98.3333	1778	1808	1941	1918	1996	1975	1939	1889	2085	2108	2012	2102	1206	1211	1396	1320	1531	1803	1161	1306	1285	1345	1492	1638
98.5	1867	1856	1914	2022	1980	2000	1907	1940	2058	1936	2047	2197	1220	1256	1300	1435	1500	1814	1251	1235	1239	1259	1409	1614
98.6667	1884	1819	1912	1888	1865	1899	1935	1892	2042	1970	2099	2275	1272	1302	1408	1335	1642	1807	1293	1299	1192	1348	1417	1693
98.8333	1828	1969	2071	1876	2066	1961	2014	1988	2036	2187	2093	2262	1312	1330	1467	1433	1532	1762	1347	1296	1228	1288	1494	1674
99	1782	1837	1832	1852	1841	1881	1975	1914	1955	1929	2048	2192	1307	1292	1347	1389	1499	1840	1217	1236	1289	1333	1331	1610
99.1667	1891	1849	2037	2039	1930	1947	1937	2193	2144	2163	2248	2378	1299	1394	1390	1405	1562	1847	1228	1300	1234	1293	1483	1538
99.3333	1872	1945	1956	1925	1931	1945	2144	2044	2145	2057	2147	2376	1310	1390	1497	1422	1612	1739	1183	1312	1258	1337	1503	1620
99.5	1893	1849	1957	1917	2059	2109	2126	2003	2172	2121	2211	2245	1245	1340	1399	1424	1475	1677	1225	1203	1174	1401	1380	1574
99.6667	1956	1880	1996	1940	2078	1949	2131	2097	2114	2042	2250	2273	1202	1305	1468	1405	1549	1738	1211	1267	1304	1391	1407	1620
99.8333	1931	1921	2010	1979	2077	1948	2111	2043	2227	2159	2325	2384	1292	1367	1464	1417	1579	1848	1227	1311	1232	1312	1447	1541
100	2023	1976	2050	1951	2033	2023	2131	2131	2137	2159	2279	2374	1360	1358	1465	1437	1499	1749	1374	1355	1379	1424	1545	1600
100.167	1978	1892	2008	1973	2047	1993	2199	2048	2212	2199	2315	2367	1372	1390	1428	1404	1588	1813	1424	1342	1337	1437	1455	1642
100.333	2006	2004	2205	2167	2229	2179	2517	2461	2541	2464	2578	2585	1404	1393	1562	1616	1664	1845	1595	1580	1536	1579	1660	1804
100.5	2746	2682	2814	2895	2798	2741	2983	2733	2956	3044	3144	3241	1944	2009	1987	2048	2254	2387	2109	2232	2131	2237	2212	2282
100.667	2945	2914	2895	2867	2892	2854	3018	3024	3164	3074	3450	3200	1995	2054	2173	2176	2489	2529	2213	2338	2237	2281	2330	2455
100.833	3011	2999	3047	2984	3031	2982	3163	3147	3261	3221	3577	3235	2016	2020	2227	2181	2431	2489	2174	2230	2163	2248	2374	2477
101	2820	2983	2873	3014	3148	2830	3123	3081	3377	3381	3603	3311	2151	2153	2299	2230	2423	2464	2245	2219	2324	2395	2386	2445
101.167	2882	2904	3012	2966	2945	2798	3147	3037	3187	3183	3510	3377	2052	2189	2393	2330	2466	2682	2318	2300	2341	2500	2505	2577
101.333	2977	3094	3177	3079	3160	2883	3262	3181	3306	3311	3607	3446	2166	2384	2442	2214	2478	2557	2336	2332	2431	2440	2607	2631
101.5	3113	3191	3096	3150	3191	3037	3304	3205	3392	3425	3723	3530	2156	2371	2342	2406	2373	2741	2414	2317	2388	2452	2430	2596
101.667	2984	3173	3322	3186	3274	3022	3223	3270	3381	3347	3814	3475	2045	2229	2478	2260	2498	2663	2345	2300	2383	2339	2408	2596
101.833	3075	3150	3219	3215	3306	2944	3254	3172	3434	3477	3696	3600	2293	2309	2404	2418	2620	2791	2520	2297	2486	2475	2467	2588
102	3175	3178	3317	3333	3329	3138	3300	3306	3424	3495	3866	3634	2173	2300	2356	2394	2694	2858	2470	2477	2535	2515	2586	2718
102.167	2931	3310	3222	3332	3149	3153	3306	3233	3584	3488	3816	3584	2082	2356	2391	2323	2667	2808	2391	2456	2394	2529	2618	2708
102.333	3054	3235	3396	3316	3314	3121	3285	3463	3683	3626	3680	3655	2231	2340	2526	2366	2615	2858	2506	2429	2527	2628	2613	2792
102.5	3152	3255	3342	3213	3265	3154	3294	3396	3518	3601	3750	3641	2296	2496	2467	2333	2655	2943	2493	2367	2502	2569	2588	2738
102.667	3162	3343	3438	3310	3475	3203	3323	3343	3705	3597	3878	3737	2236	2489	2534	2400	2746	2886	2501	2408	2585	2593	2577	2852
102.833	3042	3228	3339	3238	3410	3239	3164	3362	3551	3501	3847	3636	2149	2524	2572	2567	2671	2902	2466	2334	2523	2634	2577	2871
103	2987	3328	3490	3334	3470	3094	3423	3387	3699	3636	3905	3665	2301	2502	2656	2461	2718	2940	2479	2364	2516	2595	2652	2805
103.167	2958	3177	3395	3285	3447	3096	3279	3390	3619	3626	3736	3733	2269	2497	2517	2411	2660	2934	2397	2353	2352	2549	2668	2729
103.333	3032	3166	3289	3237	3312	3025	3337	3376	3546	3531	3709	3728	2239	2430	2456	2431	2608	2925	2478	2408	2402	2578	2731	2840
103.5	3022	3214	3337	3452	3298	3235	3252	3391	3620	3762	3876	3543	2116	2327	2395	2338	2591	2787	2259	2208	2322	2376	2606	2776
103.667	3046	3282	3379	3286	3206	3105	3324	3392	3590	3515	3858	3678	2268	2389	2496	2388	2646	2904	2382	2274	2313	2497	2626	2850
103.833	2970	3127	3361	3179	3307	3155	3239	3383	3568	3545	3776	3769	2199	2451	2357	2391	2624	2923	2399	2311	2440	2498	2576	2883
104	3069	3032	3280	3305	3120	3063	3282	3459	3614	3574	3672	3762	2171	2418	2407	2492	2697	3022	2375	2251	2311	2494	2647	2716
104.167	2924	3151	3246	3232	3129	3103	3199	3316	3626	3511	3636	3613	2289	2465	2475	2497	2762	3058	2515	2318	2426	2561	2612	2914
104.333	3048	3174	3431	3265	3256	3099	3278	3294	3597	3521	3822	3636	2155	2461	2523	2552	2651	3016	2394	2272	2298	2506	2606	3017
104.5	2938	3119	3216	3091	3207	3131	3217	3210	3467	3546	3660	3558	2247	2424	2464	2475	2751	3061	2333	2136	2358	2577	2577	2877
104.667	2992	3338	3277	3229	3127	3141	3089	3426	3679	3461	3637	3673	2139	2362	2369	2458	2733	3117	2350	2267	2288	2458	2476	2885
104.833	3010	3131	3474	3211	3176	3139	3302	3258	3497	3428	3846	3629	2292	2307	2522	2457	2726	3048	2436	2211	2254	2437	2480	2868
105	2966	3071	3314	3206	3212	3023	3293	3198	3470	3490	3702	3580	2172	2401	2483	2511	2693	3024	2460	2246	2276	2441	2558	2941
105.167	2930	3133	3190	3098	3136	3037	3160	3213	3470	3493	3723	3731	2149	2435	2430	2481	2521	3069	2457	2086	2205	2398	2624	2782
105.333	2936	3051	3276	3253	3248	3217	3253	3282	3524	3631	3832	3523	2189	2359	2459	2443	2554	3124	2353	2100	2129	2284	2471	2826
105.5	3012	3144	3285	3293	3187	2976	3213	3400	3539	3535	3752	3698	2208	2408	2522	2411	2608	3088	2307	2185	2234	2415	2504	2786
105.667	2964	3044	3404	3413	3166	3028	3193	3181	3565	3503	3792	3575	2168	2450	2439	2430	2539	3030	2371	2139	2264	2303	2529	2933
105.833	2966	3202	3361	3158	3283	3155	3225	3416	3475	3613	3837	3643	2192	2414	2466	2370	2573	3033	2309	2135	2235	2428	2510	2834
106	3011	3202	3388	3235	3238	3041	3452	3347	3587	3556	3748	3623	2162	2368	2408	2459	2759	3170	2277	2161	2153	2362	2562	2816
106.167	3035	3113	3426	3216	3344	3137	3342	3435	3678	3611	3952	3683	2173	2428	2457	2477	2691	2956	2332	2150	2162	2375	2525	2892
106.333	3079	3344	3406	3358	3353	3187	3375	3251	3652	3728	3840	3587	2266	2445	2403	2449	2679	2922	2305	2142	2158	2352	2472	2926
106.5	3006	3347	3432	3314	3259	3290	3305	3564	3713	3448	3916	3633	2172	2301	2492	2487	2526	3042	2343	2098	2291	2390	2535	2816
106.667	3204	3251	3491	3223	3415	3357	3319	3511	3720	3588	3996	3655	2121	2318	2453	2444	2610	2926	2257	2103	2127	2448	2527	2875
106.833	3058	3343	3402	3346	3324	3303	3459	3560	3827	3764	4007	3811	2120	2284	2354	2408	2616	3041	2400	2123	2204	2343	2527	2850
107	3084	3205	3595	3485	3443	3440	3412	3557	3690	3684	3940	3752	2194	2417	2349	2504	2724	3118	2392	2353	2269	2424	2636	2856
107.167	3164	3387	3567	3499	3320	3356	3567	3683	3748	3644	3933	3789	2321	2462	2533	2539	2720	3148	2399	2194	2340	2536	2579	2881
107.333	3175	3395	3671	3490	3381	3385	3404	3662	3876	3818	3938	3816	2199	2378	2451	2475	2593	3124	2323	2167	2299	2413	2606	2929
107.5	3222	3340	3646	3515	3585	3512	3602	3769	3998	3864	4055	3838	2172	2439	2590	2409	2692	3171	2432	2211	2307	2514	2649	2975
107.667	3162	3361	3615	3460	3531	3470	3653	3658	3975	3932	4008	3845	2214	2338	2442	2459	2692	3255	2342	2240	2293	2533	2637	2976
107.833	3275	3355	3667	3429	3513	3559	3644	3682	4083	3906	4122	4038	2216	2416	2439	2482	2619	3082	2340	2244	2261	2520	2649	2885
108	3246	3535	3815	3530	3618	3611	3591	3867	4253	4068	4161	3950	2182	2447	2508	2330	2605	3113	2405	2135	2257	2493	2545	2908
108.167	3256	3448	3569	3673	3572	3489	3643	3754	4024	3980	3962	3898	2221	2365	2519	2556	2711	3075	2439	2141	2371	2576	2609	3025
108.333	3331	3537	3898	3687	3535	3483	3740	3997	4167	3966	4188	4134	2261	2434	2427	2458	2693	3135	2472	2234	2394	2496	2647	3059
108.5	3484	3615	3714	3682	3724	3494	3691	3854	4007	4031	4146	3986	2251	2380	2509	2522	2734	3190	2437	2290	2448	2574	2806	3151
108.667	3358	3543	3849	3733	3699	3557	3738	3872	4302	4074	4247	3895	2226	2363	2525	2568	2659	3057	2460	2407	2361	2609	2671	2890
108.833	3356	3666	3849	3775	3791	3615	3724	3986	4125	4214	4147	4018	2178	2385	2522	2524	2668	3082	2440	2198	2459	2639	2787	2995
109	3409	3669	4058	3899	3640	3665	3697	3882	4304	4332	4259	4036	2303	2441	2561	2559	2789	3085	2429	2448	2455	2604	2773	2949
109.167	3534	3689	3899	3903	3872	3665	3967	4237	4293	4263	4182	4063	2243	2501	2675	2478	2651	3191	2481	2264	2390	2543	2753	3003
109.333	3365	3756	3887	3871	3923	3817	3693	4023	4322	4321	4179	4174	2259	2423	2463	2550	2726	3102	2426	2416	2470	2593	2733	2983
109.5	3609	3657	4041	3924	3840	3747	3791	4153	4476	4313	4249	4113	2308	2564	2431	2580	2751	3199	2534	2285	2573	2600	2838	2897
109.667	3439	3671	4131	4067	4006	3792	3811	4100	4414	4356	4223	4186	2150	2389	2478	2531	2830	3179	2383	2290	2507	2607	2850	2919
109.833	3435	3735	3938	3893	4002	3785	3833	3983	4452	4214	4269	4061	2246	2464	2572	2535	2689	3142	2444	2290	2462	2610	2832	3089
110	3423	4019	4118	3973	3974	3871	3964	4117	4515	4428	4123	4059	2230	2495	2619	2592	2785	3074	2377	2375	2618	2615	2807	3040
110.167	3510	3855	4157	4085	3774	3839	3948	4149	4455	4359	4228	4177	2237	2602	2615	2612	2788	3164	2386	2355	2611	2756	2865	3065
110.333	3624	3946	4162	3989	3944	3932	3928	4084	4532	4501	4186	4121	2281	2388	2652	2612	2760	2885	2359	2352	2570	2635	2795	2950
110.5	3695	3925	4207	3998	4076	4022	3951	4326	4498	4466	4219	4133	2336	2515	2637	2660	2938	3174	2515	2414	2558	2774	2932	3069
110.667	3476	4034	4218	4172	3912	3831	3951	4320	4600	4430	4198	4123	2093	2586	2602	2616	2855	3234	2369	2389	2561	2677	2875	3047
110.833	3691	3927	4307	4161	4181	3941	3969	4368	4741	4537	4272	4110	2230	2448	2640	2528	2755	3093	2338	2351	2584	2665	2817	3026
111	3632	4008	4299	4216	4133	3948	3982	4463	4574	4567	4296	4105	2200	2492	2565	2591	2789	3216	2452	2463	2657	2748	2848	3079
111.167	3599	4002	4181	4103	4093	3921	3941	4355	4581	4465	4145	4208	2171	2350	2626	2554	2730	3122	2397	2507	2595	2711	2834	3060
111.333	3533	4044	4230	4077	4097	3773	3845	4339	4588	4643	4177	4205	2192	2398	2747	2634	2736	3251	2397	2456	2711	2752	2841	2983
111.5	3587	3876	4114	4215	4068	3884	3958	4496	4720	4598	4218	4086	2129	2404	2636	2580	2703	3036	2394	2411	2639	2673	2886	2879
111.667	3630	4020	4430	4189	4236	3910	3976	4363	4859	4648	4217	4013	2091	2456	2554	2528	2784	3108	2441	2367	2634	2609	2887	3008
111.833	3643	4057	4241	4211	4192	3882	3957	4335	4828	4702	4223	4135	2157	2487	2596	2526	2741	3068	2419	2285	2748	2802	2838	3095
112	3531	4055	4341	4173	4081	3988	3973	4437	4649	4676	4171	4184	2208	2398	2499	2518	2737	3092	2436	2465	2627	2817	2826	2988
112.167	3663	4043	4338	4232	4091	3923	3932	4434	4537	4525	4326	4097	2185	2300	2439	2416	2683	3031	2317	2358	2534	2700	2945	2940
112.333	3686	4137	4271	4143	4233	3856	3985	4421	4754	4756	4229	4078	2166	2429	2386	2512	2660	2970	2315	2328	2663	2672	2785	3012
112.5	3724	4144	4302	4284	4268	3988	3998	4538	4723	4746	4316	4234	2200	2391	2396	2548	2731	3066	2314	2382	2721	2763	2825	3111
112.667	3553	4013	4247	4285	4177	3858	3975	4603	4901	4648	4263	4125	2138	2416	2439	2503	2655	3092	2361	2450	2632	2739	2853	2854
112.833	3695	4022	4400	4349	4114	3966	3961	4456	4691	4666	4199	4029	2085	2365	2442	2527	2604	2981	2245	2566	2579	2753	2823	3019
113	3617	3963	4315	4174	4244	3814	4001	4510	4791	4600	4165	4096	1982	2304	2493	2457	2565	2930	2232	2366	2522	2600	2803	2862
113.167	3682	4072	4564	4209	4221	3819	4042	4623	4728	4687	4109	4083	2060	2311	2486	2420	2668	2980	2233	2513	2684	2784	2877	2920
113.333	3512	4082	4301	4261	4085	3751	3980	4412	4815	4580	4105	3986	2142	2299	2545	2403	2628	2841	2255	2303	2584	2659	2796	2923
113.5	3545	4121	4256	4193	4117	3821	3894	4332	4550	4662	3997	3951	2082	2310	2355	2509	2599	2919	2197	2375	2715	2840	2926	2979
113.667	3508	4109	4416	4224	4003	3774	3811	4413	4654	4546	4058	4049	2067	2237	2475	2370	2593	2905	2314	2371	2692	2751	2742	2674
113.833	3752	3985	4273	4213	4196	3839	3896	4457	4610	4588	4096	4080	1991	2229	2390	2410	2549	2869	2208	2404	2563	2715	2942	2869
114	3644	4181	4482	4312	4216	3943	3910	4492	4738	4725	4194	4070	2140	2250	2443	2429	2465	2926	2254	2373	2544	2668	2814	2971
114.167	3582	3938	4369	4185	4112	3860	3920	4315	4498	4646	4011	4022	2055	2261	2504	2406	2703	2857	2249	2434	2716	2698	2866	2883
114.333	3592	4120	4289	4190	4236	3735	4009	4470	4735	4552	4048	3911	2037	2301	2363	2471	2584	2754	2258	2379	2670	2702	2759	2800
114.5	3472	3936	4310	4129	4173	3701	3785	4296	4561	4569	3941	3854	2049	2228	2456	2404	2620	2761	2241	2345	2632	2749	2718	2734
114.667	3537	3990	4231	4317	4208	3744	3776	4423	4663	4636	4032	4029	1971	2208	2363	2406	2472	2724	2180	2237	2589	2631	2856	2684
114.833	3514	3995	4268	4188	4076	3684	3842	4166	4502	4494	3808	3857	1879	2190	2328	2501	2461	2641	2140	2453	2533	2604	2739	2723
115	3513	3953	4231	4258	4239	3849	3724	4395	4645	4427	3814	3866	1899	2095	2323	2276	2420	2711	2150	2395	2503	2705	2754	2786
115.167	3427	3854	4161	4169	3978	3776	3895	4312	4430	4418	3910	3876	1940	2082	2296	2274	2431	2647	2094	2237	2478	2606	2700	2561
115.333	3389	3950	4172	4033	4026	3582	3696	4291	4532	4433	3792	3700	2029	2118	2302	2235	2475	2552	2160	2322	2639	2655	2722	2605
115.5	3413	3863	4161	4089	4126	3594	3694	4132	4360	4409	3730	3743	1810	2037	2185	2143	2293	2601	2030	2216	2427	2611	2674	2508
115.667	3389	3832	4055	4062	4049	3563	3706	4215	4366	4200	3706	3720	1944	2192	2303	2205	2267	2549	2013	2247	2539	2665	2581	2686
115.833	3366	3867	4076	4000	3925	3620	3692	4179	4329	4325	3772	3644	1920	1972	2182	2219	2292	2694	2158	2277	2583	2752	2648	2649
116	3462	3783	4191	3978	3865	3491	3585	4160	4402	4449	3713	3593	1822	2009	2123	2232	2274	2578	2024	2273	2354	2514	2647	2576
116.167	3374	3796	4167	4118	4057	3689	3717	4125	4343	4328	3696	3686	1823	1989	2098	2262	2211	2623	2056	2281	2441	2550	2577	2500
116.333	3379	3765	4096	4046	3972	3605	3695	4112	4378	4492	3662	3684	1906	2176	2137	2189	2249	2630	1987	2243	2499	2507	2572	2658
116.5	3423	3830	4063	3992	3963	3458	3590	4108	4314	4262	3660	3674	1878	2151	2217	2264	2361	2585	2062	2297	2516	2500	2722	2588
116.667	3319	3667	4053	3902	3954	3553	3598	3992	4244	4242	3705	3747	1894	2134	2136	2194	2299	2512	2005	2232	2398	2511	2651	2509
116.833	3317	3807	3878	3925	3946	3459	3387	4018	4277	4133	3682	3599	1896	2064	2140	2221	2324	2425	2006	2205	2403	2588	2651	2587
117	3339	3745	4047	3730	3845	3469	3528	4049	4067	4194	3635	3613	1786	2063	2144	2088	2238	2520	2092	2163	2400	2447	2495	2507
117.167	3162	3585	4078	3866	3801	3333	3450	3889	4189	4164	3451	3583	1887	2062	2142	2190	2155	2576	2037	2195	2385	2435	2529	2416
117.333	3182	3736	3909	3792	3829	3493	3457	3869	4206	4067	3473	3473	1839	2013	2168	2105	2123	2474	1970	2170	2287	2470	2524	2429
117.5	3244	3658	3843	3870	3880	3442	3598	3895	4014	4112	3479	3490	1810	1967	2096	2100	2324	2325	1933	2167	2366	2384	2442	2570
117.667	3144	3497	3867	3900	3845	3363	3338	3751	4062	4143	3509	3474	1795	1991	2177	2122	2114	2419	1995	2100	2377	2393	2551	2454
117.833	3245	3596	3919	3880	3824	3387	3406	3870	4085	4021	3408	3487	1770	2056	2114	2063	2348	2419	1905	2208	2282	2505	2518	2403
118	3222	3644	3824	3748	3669	3250	3431	3703	3930	4087	3381	3436	1813	2064	2243	2067	2229	2348	2012	2212	2346	2392	2455	2333
118.167	3176	3450	3854	3753	3622	3223	3344	3660	4022	3897	3441	3503	1847	1954	2047	2170	2239	2378	1969	2160	2309	2410	2568	2368
118.333	3074	3410	3770	3681	3586	3267	3324	3612	3949	4017	3281	3403	1855	2016	2051	2090	2166	2330	1803	2122	2265	2286	2431	2299
118.5	3164	3373	3625	3581	3681	3347	3254	3614	4003	3975	3370	3627	1765	2013	2031	2091	2182	2360	1874	2209	2258	2368	2331	2298
118.667	3048	3446	3660	3656	3574	3153	3181	3659	4000	3771	3270	3482	1740	1867	1922	2048	2189	2343	1887	2094	2187	2352	2353	2302
118.833	3025	3427	3645	3702	3580	3241	3204	3767	3886	3710	3333	3466	1753	1962	1974	2001	2169	2279	1827	1994	2252	2371	2358	2289
119	3119	3411	3593	3516	3512	3147	3108	3613	3774	3758	3205	3429	1694	1959	2016	1997	2142	2366	1898	2058	2286	2222	2277	2316
119.167	3037	3484	3652	3588	3535	3260	3234	3694	3740	3837	3397	3326	1757	1937	1955	1948	2050	2249	1765	2077	2150	2399	2334	2176
119.333	3016	3289	3631	3593	3431	3163	3273	3571	3781	3817	3268	3406	1816	1936	2056	2137	2108	2244	1968	2025	2225	2325	2329	2257
119.5	2863	3294	3604	3507	3491	3085	3222	3598	3747	3781	3202	3426	1692	1909	1921	1990	2150	2277	1843	2068	2212	2254	2363	2261
119.667	3013	3409	3490	3445	3478	3000	3195	3596	3772	3712	3218	3287	1784	1942	1954	1882	2059	2267	1860	2119	2155	2300	2349	2267
119.833	2849	3175	3632	3430	3379	3123	3117	3545	3693	3736	3181	3420	1681	1880	1873	2017	2131	2239	1776	1978	2143	2249	2318	2354
120	2858	3257	3478	3436	3438	2942	3194	3541	3737	3769	3253	3335	1701	1877	2008	1990	2090	2337	1763	2068	2270	2283	2263	2357
120.167	2887	3313	3473	3411	3382	2991	3300	3449	3663	3686	3104	3365	1727	1908	1950	1948	2068	2227	1899	1952	2203	2300	2267	2224
120.333	2652	3167	3394	3385	3462	3137	3122	3394	3588	3645	3192	3219	1674	1948	1906	2021	2118	2341	1873	2047	2143	2243	2204	2189
120.5	2799	3205	3417	3369	3327	2974	3126	3359	3591	3563	3086	3294	1673	1860	1878	1907	1963	2244	1745	1858	2023	2096	2152	2237
120.667	2747	3062	3379	3310	3383	2882	3035	3315	3436	3450	3062	3171	1672	1867	1870	1857	2085	2257	1836	2020	2122	2167	2268	2176
120.833	2843	3146	3293	3313	3353	2975	3087	3453	3611	3520	3112	3256	1713	1847	1886	1853	2043	2120	1695	1932	2038	2164	2078	2093
121	2868	3098	3315	3258	3406	2890	2983	3319	3599	3459	3080	3247	1740	1827	1900	1996	2097	2250	1830	2087	2062	2295	2255	2224
121.167	2837	3067	3275	3373	3394	3003	3109	3452	3529	3589	3180	3283	1695	2003	1885	1953	2135	2235	1833	1945	2037	2229	2169	2091
121.333	2941	3118	3387	3262	3330	2926	3131	3336	3588	3456	3292	3433	1756	1877	1900	1926	2227	2231	1887	2003	2064	2224	2278	2167
121.5	2720	3170	3274	3173	3191	2875	2990	3327	3531	3290	3171	3176	1692	1854	1848	1948	2019	2291	1716	1873	2067	2162	2210	2145
121.667	2828	3047	3273	3272	3177	2885	2978	3343	3433	3508	3022	3376	1741	1844	1914	2016	2069	2205	1741	1883	2096	2148	2188	2195
121.833	2826	3067	3293	3371	3221	2885	3058	3231	3577	3524	3088	3288	1646	1887	1877	1905	1973	2153	1833	1962	2009	2157	2072	2178
122	2799	3046	3244	3116	3245	2855	3108	3281	3426	3353	3132	3274	1730	1891	1969	1924	2074	2282	1834	2004	2064	2173	2300	2172
122.167	2786	2874	3254	3239	3125	2915	3017	3235	3356	3457	3087	3215	1680	1830	1875	2045	2145	2244	1776	1981	2014	2283	2077	2200
122.333	2925	3063	3190	3223	3231	2809	3140	3235	3440	3373	3230	3252	1770	1942	1999	1910	2129	2298	1863	1956	2068	2108	2227	2281
122.5	2807	3050	3215	3180	3179	2725	2990	3184	3376	3399	3054	3120	1650	1956	1908	1925	1984	2293	1803	1977	2104	2035	2112	2191
122.667	2836	3028	3155	3139	3096	2924	3011	3177	3517	3412	3212	3403	1702	1870	1950	2023	2051	2340	1878	2015	1936	2074	2233	2290
122.833	2924	3186	3275	3162	3242	2934	3063	3307	3356	3404	3142	3422	1767	2006	2021	2033	2120	2335	1832	2085	2064	2203	2177	2320
123	2754	2964	3176	3299	3087	2831	2994	3218	3262	3288	3188	3268	1766	1911	1909	2056	2227	2376	1871	2006	2047	2298	2229	2304
123.167	2732	3016	3272	3225	3209	2867	3033	3192	3341	3427	3174	3339	1730	2011	2037	1999	2189	2312	1876	2003	2126	2302	2265	2272
123.333	2796	3035	3138	3038	3081	2765	2999	3258	3313	3456	3094	3359	1738	1908	1973	1910	2006	2238	1778	2025	2060	2262	2171	2310
123.5	2803	2947	3223	3209	3117	2898	3011	3153	3347	3346	3210	3265	1792	1997	1991	2034	2240	2320	1879	2071	2044	2245	2142	2246
123.667	2719	3096	3151	3134	3042	2898	2934	3209	3309	3377	3242	3324	1877	1959	1938	2034	2074	2292	1881	2039	1999	2202	2199	2299
123.833	2736	2912	3254	3063	3143	2892	3085	3187	3390	3388	3034	3331	1737	1914	1933	1892	2161	2295	1810	1936	1903	2159	2117	2284
124	2784	3005	3125	3112	3136	2902	3029	3210	3341	3342	3107	3339	1875	1954	1926	1985	2264	2342	1931	1997	2067	2228	2166	2389
124.167	2724	3021	3231	3172	3127	2918	3120	3247	3385	3181	3199	3459	1839	1968	1933	1968	2290	2442	1875	1976	2010	2205	2105	2345
124.333	2742	3073	3087	3074	3060	2894	3030	3199	3430	3294	3146	3347	1778	2012	2020	1995	2197	2295	1904	1993	1968	2232	2144	2345
124.5	2746	3208	3217	3316	3035	3001	3143	3190	3354	3264	3294	3389	1851	2107	2026	2154	2256	2452	1887	1970	2087	2190	2182	2324
124.667	2728	3049	3135	3148	3104	2894	3024	3166	3253	3322	3264	3319	1765	1979	2053	1919	2207	2287	1930	2014	2092	2179	2100	2342
124.833	2822	3078	3068	3110	2985	2879	3112	3093	3341	3342	3207	3382	1810	2069	2038	2029	2269	2395	1968	2118	2095	2190	2231	2380
125	2897	3049	3112	3138	3094	2944	3170	3314	3331	3405	3241	3404	1832	2067	2031	2105	2178	2409	1967	2047	2048	2281	2171	2371
125.167	2902	3049	3150	3169	3183	3007	3042	3252	3381	3380	3321	3416	1912	2146	2177	2110	2273	2424	1896	1979	2053	2197	2247	2500
125.333	2732	3007	3104	3091	2958	2830	3108	3181	3388	3342	3307	3403	1918	2041	2162	2035	2247	2363	1935	2036	2090	2271	2211	2387
125.5	2717	3022	3104	3059	2992	2901	3114	3095	3495	3316	3290	3401	1862	1991	2055	2115	2367	2478	1972	2147	2028	2227	2324	2573
125.667	2777	2991	3154	3063	3046	2985	3180	3304	3400	3401	3420	3519	1873	2112	2065	2090	2271	2411	1998	2180	2155	2205	2255	2446
125.833	2926	3021	3300	3083	3100	3151	3240	3228	3497	3445	3303	3562	1874	2078	2139	2053	2344	2541	2055	2027	2043	2356	2262	2444
126	2865	3120	3072	3028	2923	2862	3153	3280	3496	3348	3370	3477	1815	2099	2221	2197	2381	2409	2025	2103	2130	2335	2251	2482
126.167	2844	3108	3256	3212	3200	2957	3133	3282	3339	3532	3410	3459	1876	2077	2215	2186	2365	2527	1977	2189	2053	2327	2245	2591
126.333	2909	3066	3225	3213	3155	2870	3202	3386	3462	3441	3390	3518	1967	2060	2219	2159	2285	2590	1913	2021	2136	2291	2301	2617
126.5	2998	3113	3324	3383	3174	3060	3219	3449	3538	3481	3624	3585	1950	2130	2223	2310	2491	2608	2015	2155	2196	2281	2391	2619
126.667	2865	3152	3287	3169	3092	2948	3128	3293	3546	3518	3445	3456	1938	2198	2271	2254	2380	2553	2045	2281	2237	2364	2276	2550
126.833	2932	3119	3309	3341	3086	3034	3276	3431	3521	3512	3525	3547	2011	2254	2185	2228	2483	2622	2050	2206	2150	2409	2314	2608
127	2995	3178	3338	3168	3082	3088	3340	3406	3565	3479	3541	3548	1932	2179	2249	2201	2443	2527	2131	2122	2105	2284	2237	2583
127.167	3005	3190	3364	3247	3195	3039	3364	3561	3648	3506	3521	3647	1979	2184	2359	2220	2348	2632	2141	2316	2209	2449	2505	2645
127.333	2918	3213	3215	3233	3136	3150	3314	3453	3519	3608	3569	3654	1931	2272	2335	2189	2393	2706	2101	2268	2218	2394	2383	2658
127.5	2980	3120	3305	3298	3209	3127	3327	3516	3610	3531	3733	3636	2008	2225	2256	2232	2571	2614	2073	2232	2229	2461	2419	2663
127.667	2956	3317	3465	3398	3050	3089	3435	3467	3601	3538	3629	3518	2052	2234	2431	2336	2637	2635	2292	2381	2155	2493	2493	2825
127.833	2961	3290	3516	3402	3363	3242	3472	3471	3748	3631	3554	3672	1912	2157	2404	2413	2440	2720	2018	2250	2146	2448	2422	2746
128	3057	3290	3495	3498	3166	3275	3483	3572	3742	3602	3687	3730	1993	2179	2257	2332	2566	2588	2137	2175	2136	2448	2261	2659
128.167	2974	3309	3395	3396	3244	3236	3509	3625	3735	3706	3813	3723	2034	2209	2370	2259	2513	2662	2128	2228	2110	2418	2419	2822
128.333	3001	3256	3402	3375	3183	3292	3340	3597	3724	3817	3730	3636	2073	2203	2270	2430	2475	2708	2086	2148	2159	2435	2399	2750
128.5	3146	3338	3446	3545	3279	3254	3360	3677	3700	3799	3735	3728	2059	2429	2429	2307	2570	2697	2249	2238	2273	2528	2405	2812
128.667	3058	3446	3580	3414	3329	3285	3520	3730	3947	3772	3866	3972	2095	2253	2447	2369	2531	2733	2217	2208	2282	2497	2420	2816
128.833	3101	3346	3502	3499	3267	3435	3570	3584	3844	3912	3892	3706	2098	2312	2470	2383	2515	2610	2177	2307	2289	2461	2522	2897
129	3046	3488	3566	3640	3467	3365	3627	3797	3911	3830	3909	3828	2015	2329	2428	2309	2545	2785	2192	2210	2271	2477	2507	2817
129.167	3189	3532	3566	3508	3221	3269	3486	3734	3998	3819	3679	3864	2049	2305	2498	2324	2654	2750	2383	2428	2338	2571	2478	2874
129.333	3176	3261	3634	3572	3328	3337	3631	3738	3835	3833	4037	3835	2054	2306	2395	2449	2475	2767	2244	2337	2259	2605	2458	2741
129.5	3164	3510	3699	3662	3338	3473	3523	3840	4044	3892	4118	3764	2105	2273	2484	2380	2628	2746	2223	2333	2248	2558	2561	2977
129.667	3273	3404	3601	3573	3449	3350	3711	3753	3794	3814	4031	3766	2023	2194	2450	2493	2530	2782	2134	2233	2182	2524	2541	2805
129.833	3179	3495	3655	3677	3430	3492	3704	3877	3955	3946	4087	3841	2111	2275	2627	2478	2638	2748	2286	2299	2329	2578	2619	2914
130	3195	3536	3690	3638	3393	3336	3708	4012	4152	3888	3996	3830	2168	2379	2412	2352	2609	2750	2305	2422	2331	2510	2560	2875
130.167	3253	3512	3851	3604	3321	3350	3619	3872	4093	3952	4060	3972	2155	2303	2513	2495	2561	2859	2230	2394	2383	2537	2543	2802
130.333	3252	3755	3770	3642	3402	3540	3717	3894	4076	4130	4228	3944	2052	2319	2441	2421	2503	2660	2347	2308	2244	2482	2627	2799
130.5	3253	3690	3789	3716	3363	3474	3798	4034	4182	4020	4210	3984	2175	2354	2515	2367	2545	2740	2317	2379	2326	2569	2636	2852
130.667	3295	3664	3822	3763	3494	3508	3786	4177	4266	4062	4197	4003	2161	2282	2502	2418	2544	2856	2273	2261	2415	2553	2615	3079
130.833	3321	3610	3883	3835	3513	3597	3856	4137	4269	4054	4113	4117	2268	2305	2576	2492	2599	2831	2382	2316	2335	2597	2547	2901
131	3260	3746	3949	3891	3450	3585	3678	4221	4325	4228	4314	3960	2166	2258	2520	2445	2602	2901	2276	2415	2455	2617	2684	2841
131.167	3396	3770	3962	3827	3500	3661	3929	4197	4315	4194	4182	4023	2226	2335	2597	2497	2610	2870	2325	2427	2454	2608	2642	2949
131.333	3295	3797	4011	3936	3501	3582	3964	4231	4220	4190	4310	3998	2235	2334	2485	2419	2633	2894	2371	2403	2424	2590	2708	2872
131.5	3260	3802	4030	3960	3480	3625	3836	4194	4321	4374	4143	3893	2297	2359	2572	2531	2632	2859	2472	2431	2404	2600	2698	3033
131.667	3432	3793	4001	4030	3628	3698	3946	4341	4571	4270	4241	4081	2199	2301	2603	2441	2646	2862	2299	2373	2462	2649	2718	2859
131.833	3390	3833	4049	4095	3495	3664	3780	4327	4421	4255	4292	4074	2185	2320	2435	2461	2669	2650	2287	2361	2425	2634	2643	2981
132	3353	3963	4088	3923	3629	3650	3815	4398	4346	4261	4344	4025	2129	2435	2543	2524	2695	2891	2462	2394	2408	2664	2619	3035
132.167	3403	3931	4057	4046	3649	3633	3942	4345	4566	4254	4373	4082	2119	2277	2518	2455	2555	2765	2400	2383	2375	2585	2682	2929
132.333	3380	3936	4129	4000	3700	3666	3944	4416	4493	4422	4231	3990	2189	2237	2478	2453	2574	2655	2431	2322	2382	2713	2694	2795
132.5	3493	3824	4127	4090	3672	3812	3922	4392	4576	4501	4399	3930	2141	2256	2510	2383	2642	2798	2339	2401	2480	2654	2627	2882
132.667	3414	3974	4282	4110	3792	3633	3928	4354	4532	4312	4339	3986	2191	2241	2495	2455	2633	2881	2392	2515	2517	2635	2750	2905
132.833	3413	3897	4154	4082	3879	3721	3989	4394	4785	4473	4361	3978	2237	2282	2482	2370	2692	2796	2354	2436	2565	2588	2692	2975
133	3363	3984	4264	4219	3673	3652	3902	4344	4517	4547	4443	3952	2172	2385	2455	2380	2562	2835	2354	2419	2401	2577	2733	2898
133.167	3544	3928	4219	4264	3813	3720	4024	4406	4705	4542	4333	4031	2119	2263	2581	2432	2625	2837	2360	2484	2509	2603	2635	2829
133.333	3444	3975	4199	4116	3683	3785	3896	4485	4752	4539	4327	4021	2217	2372	2518	2481	2632	2799	2460	2384	2474	2619	2656	2916
133.5	3457	4038	4369	4335	3883	3627	4026	4498	4556	4388	4375	4045	2176	2212	2477	2457	2469	2778	2291	2324	2404	2540	2682	2712
133.667	3298	3960	4327	4223	3757	3668	3923	4427	4575	4566	4489	4051	2188	2321	2496	2342	2527	2789	2407	2402	2626	2530	2718	2945
133.833	3386	4180	4328	4247	3891	3785	4183	4672	4698	4616	4407	4083	2185	2244	2635	2369	2475	2807	2320	2415	2451	2609	2732	2850
134	3494	4107	4445	4507	3833	3838	4002	4614	4832	4562	4570	4109	2089	2154	2502	2329	2455	2670	2398	2351	2494	2630	2811	2886
134.167	3576	3996	4266	4427	3859	3890	3971	4668	4722	4487	4387	3959	2145	2332	2527	2419	2543	2741	2334	2460	2536	2578	2628	2844
134.333	3696	4098	4287	4422	3885	3820	3987	4443	4792	4662	4552	4145	2088	2205	2375	2423	2490	2670	2304	2360	2484	2610	2727	2769
134.5	3497	4124	4337	4242	3955	3765	3962	4637	4990	4590	4444	3969	2130	2273	2504	2478	2507	2712	2376	2357	2606	2683	2698	2859
134.667	3439	4051	4399	4330	3852	3831	4011	4730	4745	4631	4688	3966	2136	2205	2400	2381	2405	2663	2378	2363	2469	2615	2715	2786
134.833	3552	4226	4434	4546	3922	3841	4093	4863	4872	4635	4500	3999	2141	2161	2473	2293	2483	2707	2330	2487	2415	2655	2697	2852
135	3438	4165	4406	4407	3857	3853	4029	4661	4841	4690	4557	4002	2166	2139	2442	2313	2581	2645	2314	2420	2512	2627	2697	2816
135.167	3500	4199	4607	4492	3970	3702	3984	4519	4919	4603	4473	4003	2121	2278	2350	2329	2328	2617	2270	2281	2535	2606	2782	2822
135.333	3588	4357	4565	4582	3933	3824	4157	4830	4916	4792	4505	4142	2064	2073	2462	2336	2354	2567	2440	2315	2565	2616	2629	2674
135.5	3715	4237	4540	4568	4019	3734	3983	4632	4897	4724	4521	4012	2110	2179	2348	2341	2405	2562	2304	2319	2585	2659	2658	2726
135.667	3435	4136	4408	4342	3927	3740	4063	4576	4775	4767	4387	3933	2019	2205	2436	2280	2438	2687	2293	2366	2552	2642	2648	2643
135.833	3445	4188	4617	4374	4012	3768	4037	4664	4874	4663	4401	3854	2091	2008	2339	2186	2337	2642	2235	2317	2492	2603	2633	2730
136	3417	4184	4514	4584	3845	3866	3959	4826	5051	4709	4621	3904	2076	2151	2352	2252	2443	2593	2251	2362	2674	2610	2672	2579
136.167	3495	4323	4525	4362	3846	3796	3990	4788	4822	4728	4364	4030	2136	2064	2561	2339	2385	2657	2397	2391	2673	2667	2687	2692
136.333	3526	4270	4629	4453	4147	3910	4000	4717	5045	4872	4512	3827	2046	2052	2317	2330	2362	2431	2261	2259	2541	2647	2589	2617
136.5	3573	4205	4759	4680	4018	3785	4034	4741	4931	5016	4367	3903	2202	2117	2378	2286	2390	2631	2328	2407	2600	2673	2664	2630
136.667	3604	4255	4567	4592	4045	3807	4069	4780	4903	4975	4393	4078	1980	2109	2342	2238	2360	2467	2242	2363	2489	2517	2526	2662
136.833	3490	4342	4587	4576	4099	3855	4039	4800	5050	4925	4389	3962	1997	2098	2358	2302	2423	2526	2231	2440	2506	2651	2630	2639
137	3658	4487	4758	4566	4066	3824	4034	4674	4921	4825	4487	4078	2088	2111	2383	2251	2414	2586	2378	2484	2503	2577	2661	2623
137.167	3586	4416	4718	4590	4078	3758	4045	4756	5053	4877	4245	3981	2011	2077	2188	2228	2369	2538	2212	2208	2512	2663	2577	2633
137.333	3519	4339	4705	4591	3960	3762	3942	4722	5008	4928	4452	3843	2045	2173	2289	2231	2351	2489	2216	2290	2624	2626	2597	2596
137.5	3527	4345	4664	4464	3952	3815	4030	4744	4966	4826	4407	3879	1940	2082	2178	2201	2439	2608	2187	2335	2428	2657	2606	2616
137.667	3512	4304	4626	4412	4134	3810	4034	4755	4949	4731	4290	3811	1901	2082	2210	2191	2354	2499	2135	2260	2526	2567	2557	2510
137.833	3485	4258	4620	4701	3974	3777	4052	4727	4906	4774	4331	3957	2034	2070	2182	2286	2353	2456	2242	2234	2595	2555	2590	2536
138	3475	4369	4759	4553	4143	3783	4039	4755	4932	4902	4292	3858	1908	2068	2181	2104	2339	2542	2147	2158	2466	2601	2537	2643
138.167	3527	4292	4624	4510	3986	3717	3890	4641	4938	4922	4276	3843	1868	2073	2186	2169	2285	2384	2093	2230	2557	2578	2541	2481
138.333	3435	4245	4681	4514	4232	3798	4057	4657	4994	4852	4325	3836	1976	2100	2167	2246	2312	2306	2057	2314	2523	2580	2562	2456
138.5	3587	4324	4547	4560	3990	3636	4041	4884	4839	4852	4350	3816	1988	2035	2203	2076	2188	2362	2190	2306	2402	2596	2529	2570
138.667	3553	4221	4633	4596	4050	3684	3868	4740	4905	4801	4218	3837	2076	2010	2141	2166	2298	2373	2113	2244	2480	2581	2516	2514
138.833	3506	4213	4741	4621	4161	3824	3965	4774	5043	4902	4348	3910	1940	1938	2166	2126	2382	2378	2080	2255	2506	2550	2531	2404
139	3389	4275	4559	4425	4082	3675	3830	4729	4978	4789	4276	3799	1920	1956	2180	2097	2241	2351	2124	2313	2432	2559	2581	2468
139.167	3516	4261	4683	4621	4054	3758	3861	4694	5045	4887	4223	3876	1911	1983	2079	2120	2301	2341	2141	2284	2489	2601	2451	2445
139.333	3532	4346	4644	4630	4120	3787	4158	4691	4991	4769	4360	3786	1953	2051	2165	2122	2256	2410	2113	2143	2578	2597	2547	2453
139.5	3578	4209	4520	4593	4055	3758	3924	4606	4904	4827	4336	3696	1883	1924	2011	2080	2269	2298	2059	2261	2448	2613	2580	2369
139.667	3458	4269	4613	4685	4000	3598	3801	4712	4958	4797	4139	3775	1929	2053	2087	2045	2253	2203	2232	2257	2444	2532	2472	2402
139.833	3452	4227	4641	4393	4048	3747	3855	4522	4758	4726	4183	3731	1902	2022	2066	2059	2304	2283	2061	2221	2440	2551	2500	2423
140	3488	4367	4564	4654	4077	3639	3695	4684	4841	4868	4225	3692	1823	1902	2106	2009	2163	2223	1975	2196	2352	2690	2465	2402
140.167	3508	4150	4560	4514	4080	3674	3908	4543	4880	4655	4120	3803	1783	1766	2015	1895	2066	2224	2072	2087	2321	2498	2353	2234
140.333	3428	4210	4567	4460	4015	3583	3991	4563	4771	4713	4155	3779	1808	1887	2086	1938	2085	2222	1951	2225	2366	2546	2382	2305
140.5	3412	4049	4433	4334	4007	3565	3786	4499	4814	4665	4070	3687	1894	1956	2000	2051	2262	2266	2050	2153	2398	2570	2467	2265
140.667	3450	4120	4494	4451	4129	3627	3824	4530	4733	4739	4057	3711	1805	1932	1971	1926	2175	2249	2021	2196	2375	2521	2347	2300
140.833	3407	4134	4515	4479	3926	3521	3747	4453	4791	4771	4136	3751	1828	2000	1986	1944	2188	2238	2008	2210	2279	2565	2392	2364
141	3415	4178	4443	4413	3982	3614	3924	4482	4800	4548	4119	3722	1762	1969	2033	1981	2155	2131	2035	2058	2320	2483	2470	2250
141.167	3356	3936	4481	4508	4000	3475	3702	4515	4704	4589	3958	3599	1811	1979	1861	1943	2133	2297	2028	2178	2365	2532	2459	2375
141.333	3386	4218	4504	4460	4000	3500	3676	4478	4595	4609	4045	3694	1958	1960	1940	2099	2199	2281	2063	2287	2350	2598	2486	2310
141.5	3234	4052	4378	4311	3936	3506	3759	4445	4564	4637	4095	3697	1825	1875	2014	1996	2108	2180	2007	2074	2203	2513	2438	2304
141.667	3256	3912	4457	4300	3922	3494	3813	4374	4600	4586	3988	3653	1831	1903	1950	2016	2118	2290	1987	2271	2378	2543	2357	2266
141.833	3283	4090	4416	4274	4036	3382	3702	4391	4678	4520	4064	3552	1701	1814	2000	1938	2149	2198	1974	2097	2296	2459	2400	2167
142	3256	3916	4385	4252	3899	3332	3608	4273	4506	4517	3880	3495	1819	1932	1951	1888	2109	2162	1980	2135	2342	2461	2489	2149
142.167	3210	3899	4337	4320	3985	3374	3585	4210	4591	4454	3882	3486	1804	1915	1837	1963	2202	2247	1918	2071	2368	2491	2442	2269
142.333	3344	3869	4405	4310	3945	3290	3578	4191	4597	4557	3974	3539	1726	1795	1965	1966	2130	2129	2030	2178	2245	2414	2371	2185
142.5	3190	4000	4325	4270	3882	3376	3632	4344	4591	4405	3896	3549	1722	1886	2019	1939	2081	2070	1973	2081	2285	2405	2395	2279
142.667	3243	4006	4286	4297	3852	3359	3720	4120	4490	4242	3965	3443	1789	1912	1960	2011	2145	2244	1974	2155	2274	2512	2424	2210
142.833	3315	3862	4156	4223	3957	3349	3642	4100	4408	4470	3961	3443	1723	1961	1902	1869	2015	2242	1920	2090	2300	2356	2332	2185
143	3209	3868	4383	4207	3867	3328	3556	4139	4478	4356	3876	3505	1750	1956	1806	1889	2105	2203	1946	2064	2281	2365	2266	2218
143.167	3293	3806	4158	4191	3991	3345	3579	4097	4485	4419	3800	3558	1815	1908	1869	1977	2177	2202	1960	2123	2219	2441	2336	2324
143.333	3097	3792	4169	3987	3870	3375	3541	3997	4436	4293	3719	3343	1765	1918	1983	1998	2182	2231	2022	2168	2383	2513	2425	2159
143.5	3217	3897	4368	4136	3915	3278	3549	4067	4427	4498	3767	3521	1769	1806	1930	2042	2064	2157	1962	2040	2288	2441	2285	2223
143.667	3122	3742	4267	4170	3817	3289	3578	4057	4307	4272	3678	3458	1749	1806	1866	1817	2073	2163	1958	2026	2221	2449	2245	2264
143.833	3245	3789	4172	4090	3812	3262	3531	3977	4260	4341	3703	3463	1783	1843	1904	1853	2177	2180	1972	2119	2179	2346	2411	2359
144	3119	3834	4165	4080	3823	3290	3539	3997	4487	4421	3815	3472	1647	1919	1783	1865	2076	2107	1961	2166	2114	2394	2333	2318
144.167	3312	3765	4254	4049	3724	3271	3575	3929	4359	4296	3748	3438	1725	1735	1817	1865	2141	2044	1814	2128	2159	2342	2317	2221
144.333	3050	3859	4089	4095	3680	3224	3581	3993	4259	4333	3647	3360	1729	1877	1903	1896	2171	2117	1898	2122	2141	2323	2283	2250
144.5	3162	3781	4222	4239	3807	3234	3469	3906	4339	4312	3831	3471	1812	1916	1840	1906	2149	2108	1921	2090	2124	2409	2338	2294
144.667	3176	3697	4261	4008	3736	3297	3506	4043	4269	4374	3653	3471	1745	1954	1853	1912	1990	2072	1902	2064	2182	2361	2277	2189
144.833	3148	3801	4100	3977	3739	3263	3517	3860	4307	4238	3630	3450	1603	1822	1830	1847	2068	2163	1861	2053	2077	2367	2298	2225
145	3231	3768	4073	4026	3869	3228	3425	3856	4416	4171	3673	3361	1868	1834	1891	1963	2184	2202	1982	2138	2217	2387	2314	2232
145.167	3209	3774	4131	3967	3632	3249	3445	3765	4111	4132	3604	3444	1842	1834	1902	1890	2097	2066	1875	2057	2196	2439	2279	2243
145.333	3122	3754	4082	4105	3675	3279	3520	3967	4277	4250	3640	3521	1790	1904	1852	1860	2161	2087	1846	2175	2144	2377	2320	2209
145.5	3057	3677	4063	3969	3624	3195	3554	3976	4328	4303	3789	3576	1656	1856	1834	1779	2122	2141	1843	2088	2188	2423	2268	2255
145.667	3062	3538	3958	3972	3698	3138	3515	3847	4139	4028	3635	3501	1693	1874	1927	1958	2143	2155	1955	2046	2088	2414	2406	2244
145.833	3151	3677	3983	4131	3692	3091	3419	3860	4144	4110	3614	3456	1733	1855	1876	1884	2164	2059	1860	2097	2125	2455	2351	2220
146	3174	3667	3986	3978	3652	3179	3420	3722	4196	4137	3803	3432	1788	1822	1996	1966	2115	2083	1971	2238	2145	2339	2244	2250
146.167	3186	3732	3981	3856	3681	3198	3554	3894	4187	4058	3666	3452	1675	1813	1756	1831	2138	2105	1810	2082	2005	2400	2276	2323
146.333	3034	3570	3884	3770	3757	3139	3436	3729	4183	4127	3691	3483	1772	1939	1849	1898	2174	2156	1795	2135	2130	2426	2246	2315
146.5	3141	3596	3833	3974	3670	3092	3600	3849	4216	4103	3728	3353	1672	1794	1862	1931	2203	2112	1838	2090	2070	2407	2343	2320
146.667	3205	3657	4010	3922	3605	3078	3372	3760	4094	4226	3656	3471	1736	1892	1854	1922	2153	2095	1798	2084	2011	2348	2230	2276
146.833	3046	3471	3820	3923	3663	3018	3408	3720	4067	4065	3730	3430	1796	1868	1922	1909	2144	2123	1849	2113	2087	2281	2291	2268
147	2888	3527	3863	3784	3435	3045	3385	3720	3993	3945	3654	3363	1730	1873	1889	1862	2231	2205	1937	2140	2104	2469	2369	2237
147.167	3062	3628	3917	3938	3570	3098	3390	3818	4050	4153	3586	3474	1839	1807	1925	1809	2157	2095	1943	2069	2046	2403	2371	2218
147.333	3071	3594	3825	3890	3533	3094	3371	3716	4092	4030	3674	3406	1812	1852	1905	1888	2109	2150	1852	2132	2031	2404	2262	2238
147.5	3207	3633	3911	3867	3598	3154	3549	3842	4068	3996	3758	3564	1721	2017	1985	1883	2207	2268	1927	2216	2083	2457	2278	2308
147.667	3018	3364	3781	3761	3542	2999	3358	3777	3890	3958	3599	3498	1796	1987	1862	1854	2206	2092	1840	2116	2085	2444	2347	2339
147.833	3088	3510	3825	3811	3662	3002	3438	3854	4118	4096	3765	3506	1829	1920	1883	1966	2224	2232	1952	2188	2060	2377	2334	2296
148	3123	3616	3831	3807	3488	3051	3426	3787	4107	4020	3743	3532	1798	1993	1827	1909	2217	2260	1904	2026	2028	2394	2242	2345
148.167	2949	3465	3827	3852	3522	3155	3426	3708	3975	3892	3694	3502	1743	1944	1886	1979	2176	2267	1911	2180	2145	2486	2310	2380
148.333	3185	3632	3895	3828	3545	3175	3392	3706	4193	4107	3704	3434	1832	1996	1917	1987	2286	2251	1990	2219	2059	2416	2241	2409
148.5	3222	3524	3704	3724	3570	3126	3425	3760	4114	3909	3717	3502	1775	2014	1821	2001	2165	2221	1992	2098	2048	2370	2297	2375
148.667	3150	3518	3784	3785	3451	3146	3535	3715	4061	4103	3600	3429	1908	2094	1970	1999	2218	2226	1953	2167	2176	2456	2357	2396
148.833	3047	3517	4022	3860	3493	3070	3496	3889	4044	4034	3606	3400	1838	1926	2000	1931	2299	2214	1916	2210	2068	2324	2364	2381
149	3087	3436	3788	3754	3413	2928	3269	3608	3949	3976	3759	3521	1756	2029	1943	1925	2260	2344	1877	2135	2156	2420	2297	2411
149.167	3184	3487	3884	3836	3581	3078	3376	3810	4004	3966	3726	3577	1893	1919	1943	2021	2250	2215	1953	2205	2152	2475	2295	2431
149.333	3049	3423	3788	3841	3457	3044	3352	3793	3997	3922	3655	3527	1841	1934	1936	1982	2158	2255	2000	2177	2196	2479	2351	2437
149.5	3021	3444	3839	3816	3575	3074	3395	3703	4055	3972	3742	3599	1818	1999	1859	1993	2175	2194	1979	2097	2033	2335	2239	2325
149.667	3007	3619	3769	3838	3586	3136	3438	3732	4031	3928	3953	3639	1905	1933	1996	2008	2280	2311	1969	2149	2059	2418	2380	2465
149.833	3244	3421	3786	3869	3527	3085	3378	3937	4072	3864	3697	3635	1889	2037	2010	1990	2188	2240	1948	2116	2136	2426	2389	2387
150	3065	3454	3800	3789	3563	3066	3465	3800	4037	4072	3742	3663	1894	2008	2048	2002	2328	2318	2003	2196	2161	2373	2360	2433
150.167	3318	3387	3888	3789	3617	3163	3372	3927	4084	4040	3777	3634	1874	2111	2007	2126	2293	2301	2043	2283	2007	2460	2290	2415
150.333	3218	3571	3785	3862	3499	3098	3458	3821	4072	4070	3722	3594	1905	1985	2054	2001	2296	2273	1984	2192	2105	2391	2350	2523
150.5	3078	3515	3779	3797	3509	3046	3209	3787	3977	3958	3750	3527	1914	2108	2135	2095	2246	2326	1996	2202	2069	2469	2346	2507
150.667	3162	3556	4007	3882	3601	3180	3412	3867	4235	4065	3924	3712	1996	2063	2046	2094	2320	2282	2016	2348	2116	2437	2522	2528
150.833	3185	3616	3924	3875	3588	3120	3299	3948	4058	4070	3915	3675	1944	1993	2045	2083	2275	2166	1906	2194	2118	2452	2363	2392
151	3070	3500	3849	3723	3530	3031	3427	4002	4125	4050	3955	3675	1893	2038	2073	1982	2246	2289	2027	2245	2080	2436	2450	2512
151.167	3154	3516	3841	3903	3549	3135	3374	4101	4122	4086	3938	3577	1852	2006	2083	2039	2261	2256	2033	2220	2085	2391	2333	2509
151.333	3162	3692	3862	3945	3567	3033	3421	4041	4158	3986	3889	3696	1900	2063	2063	2132	2328	2200	1950	2278	2147	2489	2283	2457
151.5	3208	3484	3865	3902	3505	3168	3458	4027	4182	4004	4048	3747	2014	2107	2066	2081	2324	2331	1980	2222	2093	2464	2408	2565
151.667	3147	3505	3879	3910	3527	3280	3409	4160	4230	3952	4010	3722	2005	2092	2209	2055	2390	2300	2023	2344	2174	2517	2495	2438
151.833	3187	3646	3862	3951	3689	3203	3618	4113	4233	4127	4060	3790	1982	2033	2176	2110	2384	2352	1904	2288	2207	2476	2330	2566
152	3228	3667	3860	3910	3648	3299	3563	4047	4284	4057	4209	3696	2004	2064	2135	2051	2395	2322	2096	2222	2139	2385	2467	2575
152.167	3281	3688	3951	3971	3584	3295	3530	4152	4360	4208	4258	3877	1951	2070	2062	2144	2446	2287	1991	2240	2142	2413	2448	2616
152.333	3334	3827	3970	3969	3537	3384	3497	4095	4198	4185	4197	3696	1997	1976	2093	2021	2325	2179	2001	2256	2169	2378	2416	2616
152.5	3252	3637	3784	3932	3676	3363	3544	4109	4382	4115	4172	3753	2022	2054	2014	2185	2294	2224	2077	2284	2134	2349	2415	2559
152.667	3271	3650	3903	4087	3573	3452	3644	4204	4247	4190	3978	3823	2016	1978	2165	2079	2308	2377	2028	2384	2243	2533	2443	2627
152.833	3200	3625	4045	4143	3779	3277	3449	4163	4350	4258	4148	3692	2000	2139	2100	2090	2277	2308	1977	2331	2129	2406	2425	2635
153	3228	3603	3854	3904	3600	3203	3475	4170	4384	4208	4099	3831	1979	1957	2106	2143	2318	2344	2079	2314	2224	2391	2486	2580
153.167	3223	3681	3892	4033	3588	3324	3619	4190	4284	4184	4125	3792	1914	2091	2064	2319	2364	2312	1998	2391	2197	2524	2450	2626
153.333	3403	3650	4148	4090	3589	3294	3619	4312	4487	4227	4175	3848	2029	2080	2285	2095	2493	2329	2073	2335	2185	2485	2534	2657
153.5	3282	3720	4056	4076	3642	3424	3650	4268	4250	4237	4209	3770	2020	2067	2205	2084	2415	2377	2028	2389	2256	2519	2614	2667
153.667	3373	3785	4007	4091	3657	3298	3797	4345	4446	4336	4233	3853	2045	2065	2088	2063	2276	2284	2021	2376	2179	2455	2415	2590
153.833	3219	3647	4180	4065	3731	3375	3627	4295	4474	4306	4268	3828	2045	2144	2154	2196	2351	2335	2001	2297	2146	2533	2571	2605
154	3374	3947	4147	4084	3712	3353	3678	4267	4454	4334	4350	3933	2051	2143	2179	2162	2341	2386	2146	2315	2270	2554	2406	2683
154.167	3294	3831	4131	4128	3637	3359	3787	4312	4461	4443	4178	3788	1978	2078	2134	2158	2432	2303	2083	2415	2175	2423	2475	2631
154.333	3325	3796	4144	4296	3743	3535	3671	4493	4588	4340	4407	3805	2143	1976	2171	2155	2296	2345	2049	2298	2225	2544	2478	2710
154.5	3300	3902	4223	4312	3657	3407	3748	4423	4489	4348	4259	3817	2045	2080	2154	2133	2344	2298	1990	2395	2196	2410	2466	2696
154.667	3421	3786	4256	4269	3615	3473	3762	4453	4528	4402	4354	3871	1916	1997	2095	2139	2429	2364	2138	2382	2321	2416	2511	2605
154.833	3347	3937	4199	4229	3690	3448	3725	4521	4590	4452	4229	3747	2150	2140	2158	2183	2420	2409	2109	2335	2306	2581	2532	2687
155	3279	3873	4169	4368	3735	3462	3790	4688	4418	4498	4377	4003	2126	2031	2253	2181	2279	2355	2111	2382	2368	2624	2596	2683
155.167	3471	3883	4272	4274	3767	3523	3895	4620	4621	4475	4448	3914	2127	2021	2149	2171	2392	2313	2128	2417	2366	2589	2476	2571
155.333	3394	3759	4290	4268	3723	3516	3901	4603	4674	4389	4342	3830	2159	2046	2212	2279	2364	2434	2101	2353	2309	2467	2541	2692
155.5	3413	3879	4238	4227	3711	3477	3799	4607	4806	4582	4405	3947	2069	1960	2145	2156	2341	2443	2102	2451	2201	2479	2549	2620
155.667	3429	3899	4282	4405	3872	3576	3968	4653	4724	4735	4413	3882	2102	2066	2178	2166	2327	2346	2175	2410	2370	2523	2568	2585
155.833	3431	3986	4474	4530	3974	3605	3911	4657	4668	4666	4505	3977	2141	2094	2315	2124	2341	2382	2070	2455	2315	2562	2537	2706
156	3381	4169	4368	4489	3783	3614	3915	4693	4890	4787	4585	3944	2145	2039	2078	2257	2346	2418	2146	2395	2266	2452	2618	2766
156.167	3423	4055	4429	4311	3856	3665	3780	4571	4708	4524	4566	3955	1970	2072	2162	2182	2434	2394	2064	2335	2301	2501	2491	2780
156.333	3582	4155	4426	4340	3793	3631	3957	4820	4715	4719	4586	3867	2057	2010	2248	2223	2367	2333	2140	2395	2197	2624	2569	2718
156.5	3411	4067	4273	4371	3736	3513	3997	4739	4744	4611	4333	3888	2162	2085	2212	2214	2408	2418	2176	2419	2369	2612	2652	2710
156.667	3579	4043	4496	4587	3912	3673	4019	4767	4974	4709	4523	3920	2041	1998	2284	2127	2371	2422	2159	2384	2355	2658	2555	2732
156.833	3462	4143	4584	4564	3836	3648	4053	4879	4922	4835	4525	3900	2147	2114	2192	2260	2400	2398	2149	2362	2326	2567	2616	2805
157	3560	4203	4307	4446	3925	3543	4099	4838	4733	4768	4504	3944	2109	2172	2280	2172	2392	2293	2138	2399	2295	2612	2619	2764
157.167	3523	4181	4587	4593	3948	3578	4028	4783	4945	4725	4579	4054	2188	1966	2186	2093	2310	2386	2051	2301	2399	2584	2537	2534
157.333	3515	4116	4587	4664	4045	3694	3997	4881	4953	4716	4608	3989	2146	1945	2218	2145	2381	2350	2099	2297	2262	2534	2549	2605
157.5	3557	4130	4777	4656	3859	3718	4002	4808	4931	4773	4627	3974	1989	1948	2200	2156	2376	2208	2109	2451	2220	2443	2432	2661
157.667	3599	4249	4599	4593	3846	3781	4140	4966	4936	4557	4563	3974	2078	2033	2120	2122	2355	2304	2179	2371	2330	2544	2552	2608
157.833	3639	4306	4545	4630	4055	3660	4341	4826	5057	4583	4701	3930	2127	2082	2207	2156	2387	2381	2168	2369	2301	2592	2623	2629
158	3468	4316	4606	4713	4048	3751	4091	4855	5082	4373	4735	3953	2101	1937	2124	2135	2330	2283	2049	2295	2345	2491	2618	2566
158.167	3526	4120	4681	4633	3844	3744	4116	4806	5027	4303	4460	3992	2061	1870	2321	2177	2362	2304	2165	2306	2364	2493	2526	2563
158.333	3564	4269	4700	4605	3950	3849	4160	4824	5066	4344	4658	3981	2070	2002	2130	2086	2278	2268	2094	2285	2247	2540	2549	2544
158.5	3632	4386	4677	4656	4105	3760	4045	4968	5083	4044	4665	4007	1999	2005	2132	2148	2421	2250	2057	2391	2470	2504	2522	2577
158.667	3667	4318	4637	4758	4042	3760	4103	4882	5080	4061	4747	4044	2076	2034	2213	2249	2405	2218	2102	2375	2315	2644	2510	2662
158.833	3531	4434	4725	4775	3899	3716	4093	4991	5143	4046	4566	3953	2146	2044	2187	2152	2391	2317	2123	2338	2312	2600	2576	2665
159	3710	4352	4711	4640	4013	3642	4245	4787	5191	4098	4662	3967	1950	1974	2105	2115	2297	2318	2111	2380	2336	2486	2667	2608
159.167	3573	4361	4735	4757	3963	3785	4249	4898	5204	4018	4741	3848	2121	1948	2067	2040	2328	2300	2237	2298	2341	2419	2446	2535
159.333	3680	4343	4811	4809	4045	3874	4202	5046	5125	4056	4795	3894	2061	1942	2133	2207	2313	2325	2148	2281	2230	2570	2525	2550
159.5	3559	4385	4843	4858	4047	3856	4138	4986	5223	4022	4674	3866	2040	1971	2120	2047	2282	2378	2063	2457	2286	2502	2604	2511
159.667	3664	4453	4846	4852	4062	3872	4325	4891	5306	3916	4650	4022	2051	2109	2181	2080	2255	2331	2194	2443	2421	2547	2597	2537
159.833	3763	4403	5039	4818	4182	3814	4353	5020	5240	4036	4677	3928	2016	1984	2105	2081	2360	2193	2065	2379	2243	2466	2541	2515
160	3563	4471	4950	4858	4116	3687	4224	4812	5379	4066	4693	4101	2123	1948	2112	2132	2364	2121	2099	2412	2266	2501	2574	2408
160.167	3744	4543	4883	4937	4211	3818	4288	4951	5224	4091	4829	4048	2066	1941	2046	2090	2252	2308	2204	2391	2368	2527	2504	2498
160.333	3719	4555	4883	4815	4103	3889	4295	4908	5180	4014	4703	3858	1988	1988	2082	2088	2331	2247	2152	2295	2364	2483	2572	2519
160.5	3727	4526	4912	4887	4094	3801	4322	4976	5325	4099	4654	3957	2006	2012	2133	2116	2263	2269	2087	2277	2199	2613	2529	2495
160.667	3595	4566	4829	4738	4153	3736	4267	4890	5250	4049	4709	3689	1984	1924	2150	2158	2340	2366	2027	2264	2423	2492	2515	2449
160.833	3681	4560	4997	4955	4116	3848	4266	4957	5259	4045	4880	3937	2016	1926	2152	2088	2249	2219	2000	2369	2354	2577	2562	2557
161	3743	4426	4973	4947	4176	3911	4284	4820	5143	4026	4656	3906	1908	1912	2109	2114	2348	2202	2156	2462	2274	2431	2542	2488
161.167	3653	4610	5023	4904	4148	3941	4325	5052	5340	4187	4777	3761	2036	1973	2140	2071	2223	2241	2044	2351	2295	2490	2565	2313
161.333	3642	4488	5074	5080	4161	3863	4334	5054	5382	4292	4745	3946	2067	1907	2079	1928	2156	2194	2035	2220	2390	2507	2489	2372
161.5	3612	4366	4929	4896	4159	3763	4179	4830	5301	4060	4654	3824	2039	1968	2123	1950	2331	2235	2037	2373	2417	2530	2465	2323
161.667	3627	4581	5015	5186	4122	3868	4385	4846	5264	4187	4744	3851	1993	1997	2167	2119	2360	2229	2161	2238	2366	2543	2531	2478
161.833	3763	4722	5118	4943	4178	3891	4382	4922	5456	4226	4651	3825	1972	1873	2056	2020	2279	2216	2113	2272	2452	2522	2560	2447
162	3734	4487	4992	4899	4185	3809	4221	4901	5284	4174	4807	3858	1990	2020	2124	2064	2300	2253	2119	2355	2340	2524	2566	2405
162.167	3702	4648	4924	4905	4250	3813	4284	5045	5468	4196	4673	3898	1949	1967	2055	2008	2233	2220	2025	2236	2396	2525	2546	2234
162.333	3628	4449	4931	4982	4214	3774	4156	4910	5308	4164	4673	3840	1954	1936	2038	2013	2374	2194	1972	2275	2349	2471	2573	2411
162.5	3690	4558	5072	5049	4248	3844	4479	4924	5505	4327	4812	3807	1940	1944	2047	2009	2171	2196	2060	2283	2388	2504	2640	2479
162.667	3684	4692	5054	5121	4165	3873	4281	4949	5415	4212	4647	3895	1974	1845	2050	1911	2185	2136	2097	2209	2317	2475	2535	2272
162.833	3735	4452	5004	4876	4275	3884	4308	4994	5304	4147	4699	3843	1934	1886	2056	1939	2281	2152	1958	2257	2301	2453	2457	2344
163	3672	4467	5198	5171	4317	3809	4352	4940	5323	4188	4623	3814	2056	1857	1997	1896	2291	2156	2059	2225	2294	2490	2489	2294
163.167	3762	4622	5062	5042	4279	3760	4375	4956	5503	4254	4709	3844	2023	1912	1975	1897	2257	2139	2063	2336	2315	2586	2483	2360
163.333	3768	4689	5012	4991	4210	3847	4126	4964	5294	4185	4608	3815	1992	1955	2043	2011	2272	2159	2080	2384	2287	2441	2662	2372
163.5	3835	4582	5158	5067	4226	3805	4265	4897	5515	4285	4630	3801	1954	1808	2080	1952	2270	2221	1976	2208	2205	2347	2564	2323
163.667	3668	4613	5141	5125	4282	3736	4252	4919	5418	4137	4564	3839	2062	1814	1998	1972	2295	2105	1990	2354	2375	2355	2397	2363
163.833	3546	4575	5069	4954	4310	3735	4236	4720	5396	4213	4529	3720	1935	1922	1973	1937	2250	2170	2035	2288	2288	2416	2525	2368
164	3803	4663	5133	5027	4215	3872	4114	4729	5432	4177	4591	3665	1921	1841	1927	1926	2101	2074	1902	2173	2240	2372	2504	2351
164.167	3672	4539	5096	5087	4267	3771	4223	4826	5405	4332	4657	3766	1953	1813	1984	1984	2257	2098	1974	2257	2431	2442	2532	2339
164.333	3713	4595	5118	4932	4179	3864	4194	4725	5401	4153	4671	3640	2027	1868	2044	1917	2204	2152	2014	2246	2348	2500	2537	2240
164.5	3730	4640	5025	5130	4233	3772	4154	4953	5274	4135	4695	3876	2005	1780	2016	1906	2180	2164	1954	2175	2289	2460	2497	2301
164.667	3687	4544	5061	5017	4332	3687	4297	4747	5321	4174	4539	3730	1843	1918	1912	2013	2168	2049	1923	2225	2351	2375	2444	2290
164.833	3566	4460	4895	4957	4406	3668	4169	4702	5253	4140	4688	3730	1902	1919	2001	2005	2147	2157	1989	2215	2285	2469	2573	2260
165	3610	4518	4902	4928	4284	3634	4057	4576	5357	4205	4728	3804	1961	1909	1990	1974	2338	2202	2066	2240	2350	2405	2488	2312
165.167	3601	4455	4970	4919	4235	3610	4098	4746	5328	4258	4679	3765	2056	1928	2060	1880	2168	2175	1899	2197	2394	2439	2428	2300
165.333	3691	4573	4988	5121	4441	3691	4163	4671	5337	4156	4658	3556	2000	1907	2013	1919	2258	2077	2044	2280	2259	2396	2567	2354
165.5	3610	4478	5050	4900	4376	3749	4142	4815	5519	4187	4572	3640	1774	1795	1938	1945	2212	2167	2030	2118	2272	2445	2459	2246
165.667	3643	4597	5039	5116	4329	3687	4134	4653	5300	4273	4579	3747	1803	1872	1992	1999	2254	2028	1970	2251	2266	2492	2551	2314
165.833	3686	4425	4969	4871	4324	3684	4130	4593	5202	4297	4541	3635	1973	1843	2023	2033	2251	2160	1977	2184	2428	2518	2523	2242
166	3595	4619	4972	4841	4294	3579	4025	4454	5223	4256	4606	3656	1942	1901	2020	2022	2176	2102	2020	2191	2313	2434	2547	2251
166.167	3686	4418	5067	4846	4184	3653	3989	4734	5125	4208	4294	3682	1903	1882	1985	1927	2107	1936	1961	2102	2283	2347	2465	2293
166.333	3580	4425	4938	4801	4230	3615	4024	4479	5207	4159	4491	3703	1910	1798	1882	1909	2040	2011	1877	2257	2344	2393	2391	2261
166.5	3647	4509	5051	4964	4331	3686	4092	4639	5227	4562	4472	3773	1904	1921	2062	1952	2169	2120	1908	2207	2200	2424	2445	2308
166.667	3588	4520	4981	4957	4248	3668	4026	4574	5234	4238	4502	3626	1892	1836	1966	1952	2204	2074	2020	2213	2293	2380	2394	2240
166.833	3657	4520	5112	4822	4218	3619	3999	4451	5168	4463	4459	3716	1829	1801	1953	1921	2222	2039	1959	2133	2268	2521	2499	2391
167	3805	4526	5015	4842	4116	3710	4055	4562	5204	4408	4481	3783	1904	2005	2068	1940	2223	2058	1992	2234	2298	2490	2556	2182
167.167	3657	4377	4991	4871	4141	3561	3885	4599	5345	4480	4547	3733	1886	1829	1994	1900	2097	1957	2010	2223	2237	2427	2500	2244
167.333	3575	4304	5012	4725	4121	3550	3891	4388	5214	4541	4455	3604	1974	1820	2063	1948	2240	2205	1938	2124	2253	2425	2562	2237
167.5	3582	4385	4993	4825	4064	3609	3993	4435	5194	4586	4471	3783	1826	1733	1828	1927	2111	2015	1928	2127	2220	2374	2486	2109
167.667	3566	4507	4930	4900	4248	3445	3946	4462	5035	4615	4500	3684	1884	1851	1972	1987	2211	2048	2058	2184	2225	2550	2570	2281
167.833	3594	4408	5023	4814	4233	3611	3809	4585	5203	4716	4311	3645	1911	1872	2057	1923	2155	2085	1962	2130	2339	2495	2584	2337
168	3525	4395	4921	4826	4187	3550	3976	4534	5230	4652	4467	3522	1863	1820	1883	1953	2117	2004	1979	2218	2284	2427	2406	2259
168.167	3611	4357	4913	4832	4056	3563	3917	4566	5022	4669	4513	3692	1911	1947	1987	1980	2331	2249	2009	2328	2376	2524	2614	2371
168.333	3567	4279	5002	4729	4212	3516	3888	4538	5139	4670	4415	3738	1883	1918	1914	1946	2223	2118	1899	2190	2237	2492	2519	2321
168.5	3545	4417	4825	4583	4133	3413	3846	4429	4979	4715	4292	3807	1755	1864	1944	1898	2170	2048	1903	2118	2242	2474	2413	2255
168.667	3485	4323	4947	4789	4160	3427	3872	4518	5111	4856	4343	3618	1893	1884	1871	1834	2145	2073	1970	2280	2248	2390	2545	2271
168.833	3588	4357	4796	4627	4194	3318	3749	4460	5055	4736	4207	3723	1907	1807	1922	1946	2210	2082	1962	2213	2221	2399	2538	2254
169	3655	4356	4972	4841	4230	3456	3943	4578	4987	4955	4320	3844	1892	1935	2046	2107	2250	2162	1909	2294	2228	2585	2594	2306
169.167	3406	4291	4775	4577	4066	3344	3640	4370	4879	4994	4288	3690	1971	1937	1981	1941	2254	2105	1995	2181	2240	2446	2499	2252
169.333	3517	4315	4852	4645	4067	3433	3807	4486	5054	4919	4504	3729	1822	1873	2006	2019	2183	2084	1985	2187	2235	2437	2460	2278
169.5	3636	4251	4766	4691	4054	3382	3773	4237	4859	4969	4364	3773	1882	1857	1805	1904	2152	2030	1986	2079	2226	2390	2423	2143
169.667	3343	4168	4745	4634	4098	3416	3912	4409	5058	5084	4452	3671	1825	1840	1972	1836	2202	1906	1966	2113	2289	2426	2599	2259
169.833	3571	4352	4716	4455	4041	3426	3638	4519	4892	5012	4406	3636	1884	1873	1984	1956	2122	2111	1870	2194	2223	2459	2428	2438
170	3527	4272	4832	4694	4145	3322	3757	4369	4946	5134	4362	3813	1884	1939	1999	2011	2224	2048	1959	2114	2263	2513	2458	2278
170.167	3483	4115	4732	4605	4031	3321	3693	4269	4946	5394	4181	3671	1864	1873	1945	1855	2125	2147	2001	2107	2215	2493	2408	2308
170.333	3433	4327	4799	4542	4095	3395	3807	4260	4941	5361	4341	3592	1835	1897	1923	2006	2187	2126	1921	2239	2280	2519	2587	2380
170.5	3312	4146	4737	4629	4148	3363	3706	4316	4829	5409	4289	3648	1854	1903	1858	1962	2182	2108	1883	2175	2252	2467	2460	2274
170.667	3526	4162	4744	4476	4071	3325	3642	4351	4824	5585	4300	3724	1909	1824	1955	1893	2186	2070	1920	2298	2286	2478	2504	2350
170.833	3458	4235	4573	4621	4045	3335	3683	4442	4828	5462	4275	3821	1921	1938	1830	2014	2300	2020	1971	2192	2232	2612	2567	2329
171	3401	4173	4688	4586	4064	3345	3681	4350	4911	5485	4236	3695	1840	1901	1902	1912	2138	2030	1991	2221	2197	2455	2417	2285
171.167	3508	4144	4649	4573	3986	3358	3735	4229	4887	5516	4269	3814	1840	1936	1864	1914	2233	2037	1917	2060	2146	2502	2382	2354
171.333	3607	4047	4746	4544	3983	3388	3743	4303	4858	5531	4256	3739	1906	1909	1966	1982	2149	2006	1997	2190	2247	2518	2414	2350
171.5	3532	4262	4790	4517	4142	3304	3744	4376	5040	5628	4435	3721	1900	1954	1872	1993	2219	2044	1967	2205	2249	2559	2488	2322
171.667	3441	4083	4618	4659	4043	3293	3718	4305	4961	5652	4294	3725	1918	1867	1959	2025	2227	2073	2053	2255	2206	2477	2435	2397
171.833	3455	4166	4568	4424	4101	3338	3712	4405	4776	5782	4240	3843	1845	1878	2030	1972	2180	2038	2006	2219	2256	2480	2464	2448
172	3541	4235	4657	4635	4093	3458	3606	4522	4772	5984	4350	3777	1926	1893	1863	1918	2318	2075	1955	2194	2232	2568	2516	2365
172.167	3453	4312	4572	4368	4022	3333	3732	4306	4751	5887	4274	3737	1999	1893	2050	1977	2211	2078	1925	2232	2311	2672	2421	2495
172.333	3575	4050	4529	4553	4080	3347	3660	4310	4898	5852	4330	3846	1853	1871	1884	1955	2138	2015	1872	2221	2247	2559	2438	2361
