# Supplementary material for: Singularity response reveals entrainment properties in mammalian circadian clock
Source: Nat Commun. 2023 May 17;14:2819. doi: 10.1038/s41467-023-38392-x (PMC10192398; doi:10.1038/s41467-023-38392-x)
Supplement: Supplementary file 4 — Source Data [file 41467_2023_38392_MOESM4_ESM.zip › Raw_data/Figure5/4h+2C_2.xlsx]

## Sheet: Sheet1
Time (h)	4h +2C with DEX_13	4h +2C with DEX_14	4h +2C with DEX_15	4h +2C with DEX_16	4h +2C with DEX_17	4h +2C with DEX_18	4h +2C with DEX_19	4h +2C with DEX_20	4h +2C with DEX_21	4h +2C with DEX_22	4h +2C with DEX_23	4h +2C with DEX_24	4h +2C without DEX_13	4h +2C without DEX_14	4h +2C without DEX_15	4h +2C without DEX_16	4h +2C without DEX_17	4h +2C without DEX_18	4h +2C without DEX_19	4h +2C without DEX_20	4h +2C without DEX_21	4h +2C without DEX_22	4h +2C without DEX_23	4h +2C without DEX_24
0	42903	51165	52207	52251	51055	62418	43790	57778	55482	67344	68369	75060	41649	46068	50111	41373	39757	56511	41027	48993	48690	54874	53380	59412
0.166667	25277	28673	29020	29463	27830	29756	23304	30884	30076	34860	34756	36723	22801	25183	26245	23053	21373	28263	20951	25272	25761	28318	27055	28717
0.333333	13331	15981	15814	16486	15835	17919	14208	20125	18518	21821	21831	23153	13609	15801	17056	14536	13437	20608	15770	19967	19277	21827	20368	22319
0.5	11222	13978	13784	14296	13823	16140	13499	18560	17076	20137	20094	21651	12584	14774	15820	13374	12365	19657	15485	19796	19368	21037	20226	22083
0.666667	10922	13806	13573	14085	13800	16299	13445	18479	17150	19842	19744	21506	12469	14800	15705	13272	12373	19704	15357	19505	19062	21135	20030	22020
0.833333	10918	13692	13475	13877	13510	16239	13230	18183	16759	19566	19818	21448	12379	14773	15618	13224	12549	19818	15431	19482	18849	20862	19807	22144
1	11124	13715	13425	14051	13344	16299	13287	18017	16787	19614	19456	21298	12428	14743	15513	13183	12575	19585	15571	19452	18943	21031	20052	21851
1.16667	11300	13872	13371	14100	13892	16558	13595	18263	16708	19474	19780	21534	12973	15021	15779	13630	12536	19782	15916	19724	19015	21034	20297	22298
1.33333	11454	14068	13691	14400	13807	17285	13860	18530	17141	19723	19802	21536	12858	15041	16053	13599	12809	20147	16139	20014	19225	21430	20522	22563
1.5	11776	14374	14255	14673	14371	17490	14324	19222	18018	20409	20444	22389	13156	15480	16246	14044	13396	20503	16647	20535	19716	22011	20964	23221
1.66667	12269	14816	14605	15132	14860	17838	14983	19438	18079	20846	21374	23017	13657	15742	16869	14103	13839	21150	17043	21047	20190	22775	21646	23824
1.83333	12519	15238	15128	15856	15330	18486	15176	20184	18640	21571	21931	24091	13918	16309	17138	14647	13949	21856	17373	22117	20889	23752	22459	24644
2	13047	15966	15734	16320	15747	20057	16233	21441	19415	22839	22952	25280	14780	17261	17734	15146	14499	22575	18303	22643	21301	24578	23498	25798
2.16667	13712	16864	16450	17158	16734	21034	16599	22183	20452	23634	23931	26171	15259	17694	18701	15693	15402	23267	19222	23592	22615	25705	24243	26607
2.33333	14414	17497	16885	17802	17397	22292	17742	22741	21219	24749	24977	27574	15892	18168	18920	16292	15878	24075	19536	24342	22999	26318	25281	27528
2.5	15159	18319	18310	18713	17967	23025	18351	24149	22173	25687	26292	28930	16088	18661	19962	16879	16399	24813	20435	25377	23919	27636	26124	28922
2.66667	15566	19064	18723	19355	19043	24267	19047	25020	22979	26507	27154	30365	16854	19566	20413	17380	17130	25981	21410	26366	24818	28178	27199	30165
2.83333	16641	19626	19642	20455	19894	25231	19771	25960	23676	27716	28055	31007	17551	19978	21013	17970	17553	26640	21858	26999	25340	29001	27614	31001
3	16931	20438	20112	20607	20142	26318	20489	26923	24322	28292	29235	32085	17877	20364	21612	18143	17804	27394	22577	27660	26043	29828	28704	31693
3.16667	17434	21277	20981	21281	21140	26851	21166	27691	24989	29415	29967	33187	18377	20874	22114	18684	18392	27979	23187	28403	26648	30685	29431	32606
3.33333	18150	22017	21407	22198	21528	27753	21758	28188	25834	30028	30635	34131	18660	21044	22561	18912	18933	28725	23641	29097	27133	30971	29390	32866
3.5	18601	22583	22150	22834	22292	28705	22028	29060	26404	30559	31039	34737	19219	21442	22561	19417	18752	28990	24157	29316	27165	31297	30235	33211
3.66667	19035	22704	22399	23064	22829	29123	22687	29143	27224	31386	32038	35402	19257	21723	23008	19633	18988	28989	24080	29195	27699	31456	30155	33740
3.83333	19484	23038	22600	23497	22655	29242	22940	29564	27271	31676	32002	35591	19395	22037	22739	19670	19236	29299	24309	29295	28057	31564	30203	33442
4	19690	23295	23274	23845	23424	30013	23568	30127	27501	32084	32135	35927	19686	22049	22986	19588	19157	29269	25036	29391	28117	31433	30357	33837
4.16667	20039	23939	23435	23734	23611	30473	23766	30056	27919	32268	32853	35914	19780	22499	22994	19622	19269	29307	24476	29305	27689	31064	30067	33378
4.33333	20263	24125	23548	23923	23412	30312	23888	30753	27940	32661	32650	35784	19634	22146	22717	19757	18744	29097	24378	29485	27552	31130	29710	32897
4.5	20315	24195	23376	24118	23622	30401	24058	30260	27835	32274	32984	35768	19678	21813	22987	19482	18674	28533	24633	29224	27084	30427	29421	32651
4.66667	20144	24079	23763	24284	23825	30428	23888	30337	28140	32446	32729	35371	19213	21489	22572	19423	18876	27876	24240	28844	27026	30086	28760	32020
4.83333	20369	24107	23776	24340	24200	30391	23922	30403	28154	32142	32242	35572	19125	21572	22414	19143	18343	27653	23888	28451	26765	29458	28707	31454
5	20295	23998	23457	23908	23860	30300	23622	30087	27964	31976	32497	34945	18606	21487	21899	18757	18259	27260	23622	27940	25959	29015	27827	30943
5.16667	20141	23999	23229	23884	23348	29712	23754	30198	27568	31667	32007	34821	18632	20697	21852	18576	18075	26669	23445	27172	25539	28570	27101	30234
5.33333	20256	23739	23262	23963	23553	29481	23459	29852	27697	31784	31925	34063	18283	20523	21530	18078	17559	26178	23015	26927	24888	27713	26503	29119
5.5	19779	23752	23367	23910	23081	29330	23611	29622	27419	31124	31069	34378	17929	19665	20786	17987	17470	25435	22468	26501	24702	26848	26140	28418
5.66667	19675	23433	22774	23122	22809	29030	23318	29082	26713	30801	31178	33196	17507	19362	20589	17469	17011	24704	22176	25802	23731	26067	25409	27791
5.83333	19449	22689	22337	22904	22794	28690	22861	28775	26449	30251	30339	32600	16998	19375	19757	17140	16717	24393	21592	24876	23306	25414	24853	27120
6	19100	22237	22336	23004	22618	28343	22631	28600	26495	30061	30264	32357	16705	18861	19394	16591	16159	23770	21067	24507	22831	24519	24028	26313
6.16667	19141	22323	22301	22738	21827	28093	22444	28392	25826	29599	29843	32078	16637	18184	18835	16525	15889	22818	20491	23358	22176	24029	23784	25738
6.33333	18863	22000	21514	22320	21676	27630	22194	27210	25465	29395	28866	30918	16031	17725	18540	15855	15173	22549	19957	23044	21590	23283	22826	25006
6.5	18431	21283	21282	21863	21551	27241	21741	27159	25252	28489	29410	30391	15805	17257	18330	15493	15174	21968	19842	22581	21195	22760	22275	24256
6.66667	18151	21474	21014	21144	20949	26549	21303	26133	24590	27768	28601	29977	15290	17004	17481	15028	14723	21332	18782	21591	20450	22145	21273	23451
6.83333	17931	20860	20727	20997	20578	26360	21102	25867	24370	27650	28085	28793	14906	16483	17183	14562	14149	20677	18445	20871	19799	21524	20566	22658
7	17249	20117	20256	20661	20165	26022	20327	25736	23461	26866	27065	28524	14353	15846	16592	13955	13408	19742	17627	20271	19132	20623	19800	21844
7.16667	16919	19674	19890	20055	19987	25089	19984	24690	22842	26537	26688	27557	13856	15396	15999	13737	13357	19217	17062	19786	18665	20019	19141	21239
7.33333	16557	19046	19324	19549	19203	24548	19328	24217	22249	25452	26077	26948	13331	14625	15299	13233	12890	18863	16488	18925	17614	19007	18502	20056
7.5	16007	18716	18634	19006	18606	23909	19388	23823	21824	25061	25470	26177	12916	14572	14892	12841	12461	17952	16005	18311	17060	18671	18033	19745
7.66667	15687	18155	18035	18558	17740	23606	18282	23148	20986	24321	24737	25413	12440	13831	14236	12441	11985	17197	15450	17760	16492	17759	17133	18937
7.83333	15123	17591	17667	17885	17582	22857	18117	22359	20465	23671	24063	24516	12026	13439	13672	12050	11400	16345	14902	17028	15599	17008	16651	18272
8	14666	16696	17131	17232	17110	22355	17241	21577	20096	22772	23139	23859	11532	12968	13430	11504	11080	16080	14617	16580	15318	16530	16078	17467
8.16667	14128	16526	16485	16765	16667	21523	16953	20956	19067	22100	22837	23151	11079	12299	12826	11191	10781	15553	13699	15651	14403	15704	15187	16706
8.33333	13765	15856	16143	16404	15944	20830	16323	20364	18733	21302	21967	22503	10888	11728	12268	10450	10257	14975	13361	14947	14069	15162	14480	16006
8.5	13230	15340	15526	15448	15320	20065	15395	19602	17832	20654	21202	21561	10253	11363	11643	9963	9934	14190	12629	14532	13297	14502	13908	15376
8.66667	12561	14644	15082	15169	14717	19310	15069	18440	17203	20229	20378	20600	9919	11029	11437	9628	9437	13658	12379	13628	12996	13900	13549	14897
8.83333	12229	13888	14300	14559	14192	18799	14482	18012	16490	19313	19528	19689	9507	10446	10986	9419	9084	12931	11708	13451	12559	12984	13048	14132
9	11499	13496	13849	13927	13755	18202	13999	17216	16049	18575	18857	19070	9081	10015	10482	8646	8613	12440	11246	12953	11912	12571	12284	13375
9.16667	11020	12784	13160	13178	13027	17513	13428	16716	15066	17993	18411	18026	8556	9534	9808	8382	8181	11738	10574	12218	11473	12150	11810	12931
9.33333	10576	12435	12777	12819	12274	16958	12703	15977	14220	17012	17322	17499	8345	9268	9549	8175	7894	11452	10258	11522	10733	11646	11325	12281
9.5	10182	11684	11996	12209	11846	16127	12128	15281	13543	16526	16590	16764	7872	8713	8946	7813	7646	10632	9815	10872	10297	11229	10863	11977
9.66667	9635	11104	11590	11663	11346	15313	11760	14512	12993	15546	16158	16045	7458	8270	8748	7453	7147	10412	9121	10570	9804	10497	10373	11074
9.83333	9172	10696	11333	11250	11007	15030	11034	14042	12371	14954	15407	15093	7186	7920	8141	6946	6679	9781	8830	9939	9357	10018	9523	10716
10	8718	10150	10646	10476	10263	14097	10629	13144	11775	14383	14586	14440	6849	7541	7976	6858	6403	9415	8371	9660	8976	9502	9275	10269
10.1667	8122	9667	9852	10063	9787	13643	10114	12459	11183	13549	13841	13694	6434	7237	7293	6299	6073	8893	7828	9041	8365	9194	8920	9722
10.3333	7797	9136	9592	9432	9404	12942	9695	12107	10905	12964	13331	12948	6201	6880	7012	6056	5736	8582	7594	8629	8130	8652	8357	9294
10.5	7534	8644	9047	8860	8861	12521	9173	11307	9898	12107	12430	12432	5736	6504	6798	5812	5467	8020	7241	8210	7685	8438	7888	8766
10.6667	7165	8216	8855	8527	8369	11802	8728	10786	9732	11873	11992	11857	5567	6317	6464	5576	5334	7781	6766	7888	7445	7699	7787	8239
10.8333	6600	7729	8293	8056	8017	11185	8211	10234	9038	11225	11435	11165	5316	5906	6157	5284	4993	7150	6438	7515	7094	7386	7239	7833
11	6234	7368	7573	7517	7367	10730	7580	9842	8510	10476	10662	10777	5054	5720	5942	4989	4765	6972	6270	7075	6765	6921	7089	7596
11.1667	5858	6804	7438	7185	7174	10037	7238	9333	7981	9946	10278	10065	4774	5288	5732	4772	4572	6630	5802	6755	6422	6774	6623	7153
11.3333	5685	6487	6871	6857	6640	9645	6758	8586	7817	9544	9781	9721	4653	5151	5246	4669	4297	6442	5554	6603	6188	6482	6413	6975
11.5	5365	6031	6575	6532	6321	8903	6438	8265	7279	9007	9458	9298	4357	4926	5041	4407	4287	5920	5360	6136	5876	6328	6157	6697
11.6667	4994	5721	6137	6089	5856	8633	5999	7783	6829	8593	8728	8574	4213	4697	4784	4136	3888	5656	5054	5856	5676	5961	5850	6444
11.8333	4628	5207	5756	5808	5649	8093	5569	7216	6459	8086	8162	8039	3897	4481	4730	4069	3702	5689	4818	5469	5362	5660	5533	6108
12	4409	5061	5530	5451	5180	7616	5474	7058	6082	7598	7825	7632	3766	4203	4468	3918	3642	5276	4423	5424	5126	5496	5352	5859
12.1667	4175	4848	5207	5331	4712	7476	5036	6498	5886	7178	7507	7229	3641	4197	4302	3775	3474	5396	4411	5203	4942	5263	5173	5704
12.3333	3813	4539	4807	4821	4736	6922	4718	6201	5455	6716	6903	6815	3367	3944	4192	3482	3392	4809	4353	5072	4781	5127	4811	5395
12.5	3600	4331	4740	4596	4430	6674	4591	5738	5051	6569	6592	6522	3359	3859	4102	3442	3278	4605	4185	4859	4629	4879	4701	5219
12.6667	3380	3990	4312	4215	4033	6136	4259	5619	4872	6078	6248	6169	3188	3624	4006	3427	3167	4529	4022	4672	4386	4759	4496	5144
12.8333	3248	3866	4096	4022	4014	5842	4049	5274	4606	5794	6152	5718	3175	3653	3832	3188	3044	4398	3885	4516	4348	4706	4606	4934
13	3050	3444	3840	3844	3609	5496	3626	4934	4394	5583	5627	5479	2989	3594	3803	3096	2945	4243	3677	4445	4166	4357	4324	4951
13.1667	2837	3339	3665	3566	3548	5307	3520	4892	4130	5237	5486	5318	2906	3417	3630	3213	3056	4285	3712	4356	4059	4524	4279	4624
13.3333	2750	3147	3331	3621	3430	5100	3462	4375	4066	4997	5261	4977	2845	3595	3678	3234	2953	4095	3457	4268	4040	4426	4301	4548
13.5	2629	3035	3213	3262	3086	4732	3110	4276	3591	4804	4928	4699	2680	3333	3526	2925	2775	4092	3517	4139	3896	4296	4127	4310
13.6667	2414	2861	2958	3003	2882	4430	2849	4131	3671	4515	4665	4477	2742	3328	3435	2917	2818	3958	3365	4000	3923	4177	4044	4312
13.8333	2279	2723	3036	2991	2787	4329	2774	3993	3476	4341	4498	4275	2776	3355	3648	3149	2822	3982	3381	4129	4074	4265	4201	4376
14	2257	2645	2767	2968	2703	4098	2817	3749	3289	4144	4406	4029	2831	3345	3669	3066	2821	4036	3483	4227	3941	4386	3914	4440
14.1667	2076	2590	2612	2744	2544	3948	2659	3631	3111	4088	4138	3967	2788	3268	3590	2991	2954	3986	3332	4056	3884	4419	4072	4364
14.3333	1914	2492	2510	2647	2457	3640	2457	3405	3154	3851	4064	3710	2775	3328	3669	3055	2853	4053	3236	3938	4031	4357	3980	4378
14.5	1872	2326	2496	2536	2267	3460	2340	3305	2920	3700	3850	3645	2772	3303	3522	3176	2984	4003	3428	4002	3963	4268	3950	4348
14.6667	1892	2311	2366	2496	2354	3339	2451	3249	2896	3639	3797	3579	2924	3588	3757	3257	2973	4279	3591	4228	4037	4387	4123	4564
14.8333	1949	2251	2294	2507	2249	3301	2260	3148	2791	3492	3659	3486	2860	3661	3943	3328	3105	4232	3557	4317	4148	4458	4222	4556
15	1766	2240	2196	2309	2189	3172	2197	3110	2970	3353	3510	3453	2845	3622	3919	3403	3242	4343	3540	4500	4055	4531	4164	4706
15.1667	1740	2241	2249	2440	2206	2976	2205	3024	2852	3377	3523	3404	3026	3796	3940	3577	3245	4485	3818	4515	4298	4682	4341	4783
15.3333	1831	2113	2180	2327	2178	2980	2163	3101	2827	3317	3378	3219	3100	3919	4146	3574	3262	4583	3769	4550	4347	4743	4276	4777
15.5	1826	2245	2049	2381	2189	2831	2129	3057	2841	3343	3318	3420	3248	4139	4241	3821	3467	4753	3944	4593	4647	4938	4424	4971
15.6667	1849	2250	2222	2378	2227	2824	2240	3077	2991	3384	3315	3377	3337	4343	4542	3886	3554	4920	4152	4983	4865	5236	4676	5070
15.8333	1892	2361	2148	2481	2210	2793	2244	3219	2940	3444	3486	3377	3495	4350	4846	4094	3845	5082	4291	5065	5006	5442	4904	5169
16	1794	2290	2183	2382	2194	2730	2241	3209	3008	3445	3479	3472	3599	4607	4983	4271	3875	5329	4358	5128	5173	5503	5018	5308
16.1667	1893	2385	2176	2409	2249	2945	2245	3281	3089	3517	3565	3499	3737	4820	5130	4475	4078	5437	4502	5461	5398	5718	5366	5461
16.3333	1936	2480	2181	2532	2523	2850	2443	3315	3253	3666	3668	3626	3856	5108	5416	4747	4361	5712	4856	5920	5541	5889	5533	5842
16.5	2025	2571	2229	2657	2391	2753	2497	3579	3481	3678	3535	3611	4189	5394	5606	4889	4631	5936	5104	6139	5994	6287	5777	6079
16.6667	2151	2641	2384	2935	2599	2956	2507	3535	3536	3621	3807	3786	4281	5660	5901	5294	4841	6358	5365	6320	6341	6507	5937	6324
16.8333	2294	2848	2544	2984	2717	3040	2691	3876	3665	4059	3963	3852	4579	6027	6222	5632	5245	6554	5595	6705	6522	7021	6374	6704
17	2363	2979	2597	3169	2798	2998	2754	3881	3792	4219	4109	3863	4873	6395	6604	5795	5373	7036	5810	6925	6914	7211	6708	7059
17.1667	2527	3257	2878	3147	3040	3393	3002	4181	4229	4418	4393	4201	5127	6622	7040	6245	5578	7377	6326	7417	7242	7682	6810	7640
17.3333	2732	3440	2919	3592	3194	3333	3181	4468	4545	4669	4503	4362	5273	6808	7523	6552	6051	7917	6623	7738	7602	8029	7232	7773
17.5	2862	3679	3021	3836	3449	3540	3483	4482	4649	4814	4716	4670	5737	7311	7625	7021	6198	8103	6988	8121	8084	8483	7604	8198
17.6667	3061	3869	3424	4035	3703	3594	3607	4911	5087	5423	5036	4856	6024	7778	8034	7262	6642	8545	7449	8635	8569	9150	8038	8841
17.8333	3359	4090	3632	4424	4029	3857	3842	5244	5420	5469	5506	5223	6369	8296	8594	7781	7370	9247	7873	9127	9214	9484	8514	9293
18	3471	4661	3988	4775	4254	4031	4260	5627	5912	5783	5845	5644	6927	8727	9182	8166	7513	9556	8571	9782	9403	9984	9138	9842
18.1667	3961	4965	4155	5132	4781	4393	4585	6133	6468	6328	6039	6055	7204	9114	9706	8692	8127	10245	8856	10145	10140	10677	9467	9984
18.3333	4073	5296	4482	5448	4992	4593	4798	6490	6629	6568	6422	6196	7695	9760	10237	9324	8280	10802	9460	10541	10781	11082	10208	10519
18.5	4691	5709	4885	6032	5521	4914	5277	7112	7217	7180	6851	6795	8142	10383	10642	9604	9064	11267	9968	11206	11331	11788	10502	11414
18.6667	5045	6200	5346	6512	5938	5332	5581	7514	7779	7710	7448	7299	8825	11036	11433	10312	9644	11981	10614	12209	11894	12316	11204	11581
18.8333	5361	6555	5525	6808	6211	5807	6067	7934	8191	8201	7861	7696	9295	11608	11862	10900	9916	12608	11238	12373	12566	12978	11763	12323
19	5689	7085	6111	7271	6753	6086	6463	8503	8900	8629	8459	8302	9879	12044	12571	11441	10635	13098	11799	13317	13107	13610	12374	12862
19.1667	6353	7752	6541	7943	7270	6664	7111	9275	9362	9238	9044	8839	10551	12658	13186	12185	11314	13831	12539	14114	13970	14429	13296	13377
19.3333	6778	8089	7050	8675	7653	6979	7692	10035	10106	9922	9683	9441	10999	13413	13976	12850	11826	14854	13022	14684	14841	14915	13929	13948
19.5	7324	8883	7434	8958	8371	7588	8143	10545	10829	10582	10286	9913	11585	14186	14794	13348	12416	15613	13728	15481	15271	15528	14162	14798
19.6667	7819	9490	8076	9831	8968	7947	8878	11403	11853	11463	11135	10673	12129	14929	15316	14256	13120	16082	14498	16476	16440	16715	15114	15792
19.8333	8355	10214	8696	10579	9594	8631	9235	11933	12727	12367	11829	11243	13011	15888	16295	14867	13800	17046	15425	17311	16981	17569	16117	16747
20	8829	11122	9208	11217	10374	9238	10087	12525	13324	12910	12542	11745	13653	16528	16703	15438	14464	17812	16017	17737	17790	18297	16602	17585
20.1667	9738	11650	10094	11983	10946	9806	10783	13594	14101	13817	13209	12959	14435	17354	17653	16090	14984	18920	16928	18639	18450	19484	17631	18474
20.3333	10105	12397	10513	12955	11667	10537	11550	14473	14815	14520	14034	13512	14737	18082	18626	16753	15807	19563	17955	19251	19559	20041	18104	19586
20.5	10867	13284	11393	13466	12200	11162	12547	15291	16007	15407	14877	14384	15425	18724	19561	17533	16809	20521	18714	20253	20207	20993	19096	20259
20.6667	11424	14208	11963	14476	13365	11727	13000	15993	16777	16247	15773	15367	16258	19599	20226	18247	17186	21101	19576	21212	21179	21810	19925	20872
20.8333	12458	14715	12837	15416	14004	12584	14084	17205	17948	17082	16827	16358	16964	20701	20919	19177	17847	22457	20571	21879	21945	22669	20844	21731
21	13123	15679	13575	15950	14891	13326	14599	18082	18893	17995	17611	16963	17786	21538	21782	19445	18719	23069	21123	23095	22810	23584	21614	22684
21.1667	13768	16651	14445	17078	15694	14242	15745	19263	20040	19198	18367	18062	18543	22242	22651	20639	19817	24079	21978	24043	23850	24636	22480	23201
21.3333	14407	17222	14930	17852	16675	14799	16220	20039	20731	19898	19470	18894	19053	22861	23516	21189	20155	24496	23012	24835	24490	25088	23429	24058
21.5	15704	17952	15685	19046	17197	15716	17233	21035	21817	20821	20113	19969	20036	23326	23967	21838	21291	25341	23657	25741	25247	25680	24513	24738
21.6667	16288	19160	16838	19748	18459	16678	18058	22168	22806	21832	21296	20968	20607	24094	25118	22858	21750	26051	24507	26558	26418	26505	25323	25478
21.8333	16929	20078	17984	20318	19428	17331	19041	23101	23534	23088	22268	21824	21299	25482	25750	23914	22127	26499	25210	27626	27045	27052	26084	26223
22	17800	20792	18723	21630	20157	18124	19990	23892	24911	23700	23252	22244	22452	26078	26429	24438	23269	27569	26331	28559	27850	27679	26614	27379
22.1667	18586	21707	19745	22396	21223	19388	20667	25210	26092	25023	24456	23796	23167	26813	27356	25125	23907	28471	26979	28881	29005	28993	27362	28025
22.3333	19407	22973	20483	23478	21772	20212	21441	25937	27128	26072	25689	24494	23750	27601	28092	25816	24596	29538	28121	30075	29621	29750	28111	29077
22.5	20477	23617	21427	24452	22789	21053	22477	26842	27921	27130	26285	25558	24240	28685	28881	26681	25234	30441	28670	30782	30298	30785	28757	30014
22.6667	21121	24512	22238	25492	24101	21919	23463	27780	28918	28154	27637	26567	25071	29179	29801	27313	25908	31284	29107	31474	30899	31431	29970	31159
22.8333	22028	25701	23094	26308	24943	22754	24458	28788	30062	29098	28224	27605	25485	29876	30583	27586	26604	32280	29916	32330	32015	32557	30047	31706
23	22710	26513	23912	27419	25467	23726	25320	29644	31092	30086	29446	28212	25972	30270	30962	28171	27086	33050	30770	32954	32016	33878	31218	32872
23.1667	23351	27127	24791	28263	26422	24444	26175	30597	31656	30725	30247	29408	26129	30813	31922	28819	27504	33138	31775	33415	33021	34720	31618	33648
23.3333	24305	27458	25535	29367	27260	25196	26714	31189	32721	31941	31096	30109	27312	31357	32163	29418	28188	34491	31851	34008	33485	35639	32435	34162
23.5	24703	28451	26021	29986	27762	25884	27675	32210	33389	32685	31688	31109	27554	32073	33028	29749	28586	34879	32854	34641	34051	35941	32961	33054
23.6667	25659	29664	26930	30586	28450	26458	28388	33273	34346	33554	32429	31538	28038	32650	32985	30185	29347	35230	33087	35423	34959	36225	33659	35684
23.8333	26482	30108	27498	31150	29162	27469	28985	33922	35210	34241	33513	32446	28686	33120	33762	30524	29310	35724	33879	35877	35297	36451	33726	35364
24	26875	30659	28148	31641	29927	28040	29742	34725	35744	35050	33918	33028	29341	33659	34000	30828	29557	35849	34193	36915	35671	36948	35098	34984
24.1667	27448	31135	29116	32333	30555	28699	30325	35674	36715	35720	34900	33875	29316	34127	34197	31422	30466	36238	34649	37108	36902	37373	35312	35173
24.3333	27987	31688	29702	32531	30935	29151	31108	36351	36999	36249	35967	34356	30017	34324	34917	31813	30722	36026	35029	37667	36475	37284	35758	34762
24.5	28817	32514	30512	33576	32053	30058	31386	36948	37623	37169	36384	34412	30668	34130	35141	32352	31113	36307	35320	38395	37012	37390	36187	34830
24.6667	29059	32352	30908	33645	32329	30233	31989	37262	38015	37250	37073	34829	30727	34321	35384	32503	31230	36390	35433	37926	37541	37461	36292	34940
24.8333	29206	32870	31356	34308	32704	30950	32520	37885	38025	37700	37864	35080	31107	34807	34949	32501	31348	36888	35464	38302	37521	37780	36447	35450
25	29925	33170	31942	34707	33188	31778	32799	38755	38390	38155	38225	35629	31284	34914	35478	32847	31511	37186	36318	39015	37866	38087	36744	36458
25.1667	29923	33581	31900	34556	33393	32128	32705	38170	38975	38498	38302	35915	31404	34857	35567	32586	31627	37405	36215	38696	37641	38233	36662	36842
25.3333	30313	33126	32736	35445	33809	32465	33141	38811	38938	38952	38665	36154	31651	35331	36073	32742	31737	37953	35966	38560	37780	38816	37228	38011
25.5	30687	33471	32815	36055	33663	32743	33502	39056	39622	39590	39404	36590	31600	35360	35917	32446	31685	38926	36272	38590	37485	39016	36881	38719
25.6667	30604	33713	33289	35956	34249	33450	33599	39226	39566	40048	39547	37503	31116	35004	36146	32698	31672	38865	36312	38662	37478	39518	37192	39775
25.8333	30827	34406	32838	36432	34019	33195	33853	38692	40016	40297	39687	37679	31330	34848	36232	32697	31480	38663	36392	38782	37698	39824	37112	40165
26	31004	34094	33320	36395	34454	33508	34341	39184	39615	40324	40130	37861	31133	35012	35852	32482	31741	38464	36143	38520	37729	39876	36853	40583
26.1667	31104	34284	32951	37004	34381	33117	33914	39250	39992	40365	39871	38367	31158	34754	35893	32081	31739	38757	35834	38206	37714	40027	36933	40616
26.3333	31019	34640	33066	36399	34150	33764	33956	39056	39527	40597	39644	38235	30512	35178	35534	31789	31280	38072	35985	38410	37455	39563	36934	40664
26.5	31360	34292	32884	36145	34190	33946	34189	39209	39654	40745	39431	38287	30837	34671	35104	31585	31165	37965	35807	38427	36940	39614	36918	40494
26.6667	31004	34455	32859	36166	34125	33596	34356	39329	39415	40508	39639	38573	30933	34483	34623	31355	30732	37428	35778	37886	37517	38901	36791	39732
26.8333	31008	34003	32939	35717	33639	33481	33909	39152	39158	39924	39135	38191	30462	34194	34865	31186	30335	37069	35105	38003	36644	38423	36880	38882
27	30601	33723	32860	35676	33764	33496	34087	39312	38940	39703	39328	37575	30169	33562	34087	30906	30043	36202	34990	37653	36455	38099	36566	38022
27.1667	30949	33533	33135	34713	32940	33113	33207	39315	38818	39506	39045	37064	30215	33246	33354	30507	30110	35493	34259	37684	35484	37138	36563	36755
27.3333	30167	32790	32916	34303	33443	33583	33383	38438	38162	38660	39112	36619	29490	32504	32999	30313	29858	35076	33766	37294	35693	36663	36776	35893
27.5	30164	31991	32697	34266	33117	33093	32845	38869	37498	38527	38429	35916	29721	31670	32198	29989	29318	34695	33594	37004	35251	36415	35636	35567
27.6667	29705	31501	32441	33502	32716	32996	32455	38756	36773	38104	38753	35292	29229	31695	32039	29560	28967	34019	32656	35978	34443	35725	35029	34723
27.8333	28984	30770	32105	33672	32068	32731	31319	37460	36453	38077	38374	34860	28502	31046	31501	28945	28722	33673	32411	35439	34205	34275	34345	34709
28	28846	30559	31624	33045	32355	32416	31167	37298	35706	37298	37615	34126	28208	30664	31113	28418	28084	33518	32158	34933	33223	34491	33692	34600
28.1667	28464	29836	31156	32659	31333	32305	30486	36305	34967	37108	37563	33991	27364	29898	30702	27788	27327	33198	31256	34058	32711	33711	32688	34848
28.3333	27784	29682	30637	32169	30665	31616	30213	35845	34569	36483	37042	33629	26755	29401	30191	27643	27278	33042	30684	33657	31796	33662	32190	34885
28.5	27493	29042	30081	31539	30416	31322	29313	35114	34535	36011	36250	33251	26586	29132	29626	26875	26185	32555	30081	32983	31243	33502	31796	34858
28.6667	26967	28513	29312	31602	29741	30997	28772	34295	33648	35554	35772	33490	25969	28195	29215	26078	25388	32120	29792	32062	30529	33085	31198	34542
28.8333	26434	28120	28821	31015	28940	30413	28543	33243	33364	34910	34949	33401	24895	27751	28543	25275	24834	31434	29089	31543	30010	32562	30593	34491
29	26099	27395	27722	29931	28320	29945	28061	32292	32354	34413	34086	32801	24234	27592	27789	24870	24298	30707	28660	31152	29226	32506	29888	33824
29.1667	25541	27008	27329	29320	27678	29671	27613	31858	31867	34512	33258	32318	23821	26868	27537	24349	23915	29719	28063	30425	29011	31556	29613	33334
29.3333	24813	26320	26606	28649	27016	29161	27180	31110	31158	33476	32617	31956	23373	25877	26641	23520	23360	29504	27531	29846	28121	30818	29180	32225
29.5	24333	25939	25864	27901	26245	28506	26726	31048	30541	33090	31626	31468	22593	25207	26190	22896	22964	28425	26735	28817	27562	30308	28489	31639
29.6667	23549	25596	25205	27070	25780	27947	26047	30439	29814	32166	31394	30754	22349	25008	25155	22009	22290	27501	25818	28858	27212	29533	27966	30526
29.8333	23217	24766	24992	26392	24778	27351	25225	29795	29109	31161	30544	29942	21993	23725	24633	21500	21509	27141	25343	27556	26446	28592	27607	29564
30	22757	23671	24342	25451	24504	26387	24805	29111	28367	30611	29543	29286	21169	23210	23481	21144	21266	25814	24529	27350	26029	27520	27240	27499
30.1667	21889	22934	23588	24604	23617	26044	23827	28369	27190	29389	29031	28327	20735	22323	23031	20544	20563	24844	23666	26516	25541	26764	26472	26657
30.3333	21040	22648	23537	23743	23353	25048	23237	28185	26465	28254	28678	27238	20248	21631	22332	20168	19731	24156	22743	25659	24507	25649	25918	25616
30.5	20522	21427	22873	23345	22911	24824	22333	27111	25198	27660	27991	26380	19666	20815	21448	19748	19637	23362	22068	25017	23629	24811	24708	24807
30.6667	19796	20688	22124	22449	21979	24163	21895	26334	24660	27110	27173	25257	19192	20297	20544	18795	18885	23015	21395	24377	23005	23867	24161	23911
30.8333	19164	19593	21504	21992	21443	23227	20844	25173	23632	25898	26495	24674	18445	19543	20186	18347	18030	22635	20748	23469	22119	23351	23132	23577
31	18467	19159	20975	21312	20726	22810	20180	24691	23274	25065	26150	23944	18057	19063	19531	17697	17372	21788	20214	22893	21460	22562	22319	23457
31.1667	18078	18559	20219	20661	19758	22202	19218	24143	22598	24346	25179	22911	17442	18524	19373	17093	17051	21302	19379	21974	20420	22076	21286	23112
31.3333	17089	18068	19848	20025	19267	21729	18708	23020	21977	23917	24728	22447	16728	17901	18687	16553	16508	21005	19159	20913	19889	21697	20925	23116
31.5	16817	17532	18936	19741	18649	20997	17914	21943	20834	23501	24081	21716	16000	17490	17958	16048	15583	20353	18517	20255	18731	21078	20170	22597
31.6667	16050	17074	18295	19155	17942	20520	17534	21035	20515	22782	22789	21581	15362	16860	17540	15315	15239	19930	17645	19902	18575	20519	19405	22275
31.8333	15542	16513	17349	18340	17167	20069	17003	20318	19872	22129	22088	21409	14675	16552	17029	14646	14351	19234	17308	19376	18105	20495	18908	21777
32	14963	16053	16690	17560	16445	19617	16586	19582	19275	21503	21377	21025	13910	15938	16634	13954	13945	18294	16726	18457	17642	19913	18175	21500
32.1667	14399	15450	16122	16991	15980	19108	16234	19124	18511	21167	20426	20953	13777	15424	15979	13601	13665	17993	16645	18446	17312	19251	18057	20449
32.3333	13851	15125	15367	16296	15110	18465	15580	18479	18151	20199	19767	20189	13049	15163	15403	13214	13323	17190	15856	17669	16703	18679	17577	19916
32.5	13742	14474	14801	15900	14649	18075	15224	18224	17407	19845	18830	19565	12583	14540	15196	12749	12895	16430	14881	16792	16198	18040	17185	19170
32.6667	13118	14199	14204	15407	13780	17503	14411	17592	16990	18983	18266	18670	12104	13895	14302	12263	12401	15608	14512	16482	15723	17245	16620	18023
32.8333	12765	13600	13710	14518	13378	16991	14187	17129	16170	18631	17682	18269	12048	13203	13782	12030	12315	15091	14061	16034	15012	16732	16301	17285
33	11894	13032	13354	13596	13108	16393	13729	16452	15481	17538	17322	17559	11661	13000	12991	11646	11877	14367	13437	15550	14697	16009	16000	16444
33.1667	11760	12525	12924	13294	12666	15520	13245	16063	14950	17055	16680	16964	11397	12411	12719	11597	11526	13703	13208	14815	14358	15222	15320	15536
33.3333	11164	11827	12579	12656	12532	14946	12763	15649	14344	16651	16718	15935	11062	11935	12157	11155	11153	13681	12482	14685	13739	14698	14846	14936
33.5	10807	11320	12413	12429	12002	14520	12262	15097	13764	15639	15920	15188	10598	11471	11772	10886	10900	12997	12164	14193	13141	14098	14269	14257
33.6667	10288	10949	12091	11690	11735	14013	11544	14778	13197	14888	15472	14283	10487	11045	11438	10467	10587	13084	11907	13695	12838	13791	13793	13928
33.8333	9759	10535	11338	11529	11255	13666	11223	14259	12685	14224	15205	13844	10230	10850	10982	10425	10429	12857	11342	13092	12280	13073	12920	13811
34	9496	9793	11027	11040	10912	13000	10751	13652	12443	13634	14713	13471	9979	10628	10870	9907	9999	12441	11046	12872	11644	12853	12593	13573
34.1667	8897	9760	10595	10899	10675	12810	10219	13032	11649	13386	14155	12863	9555	10348	10690	9617	9708	12354	10748	12332	11549	12658	12390	13257
34.3333	8824	9511	10415	10424	10067	11995	9764	12488	11597	13223	13739	12590	9265	10067	10501	9591	9365	11934	10609	11890	11161	12476	11913	13161
34.5	8471	9349	10000	10258	9721	12291	9728	11959	11443	12721	13255	12237	9077	9744	10370	9161	9243	11744	10629	11661	11109	11845	11696	13081
34.6667	8294	9065	9742	10016	9331	11683	9457	11649	11086	12310	12871	12051	8705	9738	10343	9031	8806	11588	10148	11460	10696	11972	11230	12796
34.8333	7868	9084	9142	9678	9081	11507	9372	11181	10708	12360	12430	12215	8538	9587	9962	8921	8970	11168	10228	11325	10977	11875	11146	12566
35	7753	8723	8934	9401	8512	11107	8982	10848	10278	11980	11928	11826	8065	9488	10012	8632	8552	10892	9860	10961	10526	11695	10949	12327
35.1667	7600	8486	8296	9159	8097	10920	9143	10372	10098	11911	11410	11530	8064	9250	9506	8446	8535	10403	9645	10943	10314	11504	10843	12192
35.3333	7380	8304	8063	8751	8041	10556	8792	10535	9941	11456	11201	11415	7918	9337	9406	8528	8377	10365	9607	10889	10233	11058	10822	11789
35.5	7259	8345	8169	8799	7694	10506	8804	10340	9822	11416	10743	11160	8018	9247	9449	8396	8501	10040	9516	10703	10319	11106	10726	11594
35.6667	7124	8029	7737	8416	7704	10223	8651	9884	9501	11026	10630	10829	8054	9035	9113	8276	8645	9802	9363	10593	10295	10929	10600	11116
35.8333	7116	7921	7768	8253	7471	10139	8347	9856	9356	10666	10239	10599	7884	9019	9010	8281	8622	9715	9326	10297	10054	10655	10688	10586
36	6746	7732	7396	7896	7379	9608	8126	9579	9117	10430	10085	10163	7860	9069	8751	8243	8429	9472	9119	10262	9683	10218	10296	10272
36.1667	6632	7520	7528	7620	7365	9477	8166	9801	9011	10087	9724	9871	8034	8832	8584	8486	8640	9470	9189	10480	9877	9980	10330	9945
36.3333	6591	7464	7502	7419	7316	8916	7821	9317	8773	9731	9892	9537	8075	8601	8783	8475	8615	9493	9070	10098	9939	9972	10065	9712
36.5	6518	7070	7312	7407	7326	8760	7630	9190	8509	9329	9634	9036	8200	8753	8691	8362	8762	9516	9140	9997	9738	9887	9986	9769
36.6667	6298	7157	7364	7525	7319	8641	7754	9238	8701	9187	9474	8866	8312	8669	8845	8669	8761	9634	9188	10149	9437	9953	9843	9639
36.8333	6049	7010	7312	7188	7264	8427	7575	8924	8368	8840	9450	8657	8229	8669	8585	8680	8823	9501	9142	9888	9676	9544	9749	9839
37	6102	7015	7357	7071	7243	8123	7589	8828	8065	8606	9299	8486	8414	8932	8918	8767	8735	9580	9428	9861	9677	9797	9602	9877
37.1667	6340	7098	7377	7420	7506	8080	7579	8476	8323	8697	9359	8428	8519	9153	9161	8886	9113	10065	9530	10062	9756	9882	9670	9987
37.3333	6049	7026	7274	7507	7325	8068	7589	8506	8262	8685	9267	8140	8472	9415	9346	9035	9066	9921	9567	9968	9890	10014	9511	10171
37.5	6229	7187	7159	7483	7371	8001	7676	8283	8334	9003	9008	8351	8634	9527	9439	9222	9137	10064	9772	10253	10064	10157	9645	10177
37.6667	6134	7386	7202	7680	7210	7957	7837	8537	8314	8959	8962	8256	8759	9479	9560	9208	9333	10116	9936	10338	10108	10339	9776	10156
37.8333	6274	7191	7064	7829	6979	8088	7769	8391	8489	8850	8786	8422	8907	9899	9647	9253	9457	10454	10130	10400	10478	10359	9973	10513
38	6504	7662	7117	7635	6939	8121	8113	8243	8655	8962	8749	8458	8869	9990	9945	9492	9614	10346	10424	10713	10545	10532	9965	10627
38.1667	6661	7903	6986	7826	7117	8234	8226	8805	8894	8880	8777	8691	9239	10214	10105	9740	9926	10371	10712	11088	10633	10745	10452	10725
38.3333	6881	7856	7200	7739	7075	8329	8444	8712	8716	9150	8694	8812	9531	10500	10181	9822	10268	10616	11101	11165	10957	10918	10448	10636
38.5	6947	7893	6960	7989	7168	8497	8529	8857	8767	9346	8739	8702	9688	10893	10354	10449	10429	10738	11142	11453	11131	11140	10805	10716
38.6667	7143	8175	7371	8128	7338	8363	8768	8723	8932	9206	8889	9028	10000	11045	10207	10405	10891	10794	11383	11454	11506	11307	11133	10575
38.8333	7258	8297	7384	8063	7743	8252	9053	9089	9109	9348	8925	8624	10374	11331	10185	10971	11100	10807	11567	11661	11728	11204	11276	10631
39	7457	8425	7670	8168	7888	8361	9172	9249	9298	9257	9102	8769	10800	11317	10230	11155	11611	11076	11933	11749	12181	11242	11680	10659
39.1667	7703	8576	7959	8284	8521	8410	9291	9568	9686	9222	9113	8932	10957	11781	10543	11717	11845	11626	12319	12184	12108	11519	11971	10535
39.3333	7741	8653	8440	8302	8594	8461	9605	9711	9657	9314	9358	8939	11548	11638	10828	12167	12509	11771	12445	12288	12461	11696	12185	10734
39.5	8027	8896	8668	8858	8720	8292	9664	9647	9746	9291	9464	8532	11936	12372	11161	11953	12722	12014	12721	12663	12390	11734	12107	10965
39.6667	8193	9165	8773	8787	9077	8436	9933	9873	9647	9525	9621	8762	12297	12490	11576	12332	12998	12326	13040	12809	12750	12215	12176	11377
39.8333	8438	9433	8851	9143	9396	8547	9905	10108	9852	9488	9932	8625	12593	12987	12100	13001	13142	12817	13200	13013	13169	12188	12409	11596
40	8687	9471	8945	9727	9697	8708	10095	10375	10242	9614	9931	8703	13040	13245	12693	13225	13463	13149	13898	13365	13607	12476	12717	12003
40.1667	8718	9770	9603	9626	9843	8816	10509	10279	10418	9928	10316	9154	13450	13546	13196	13444	13596	13578	14159	13581	14012	12961	12819	12378
40.3333	8922	10089	9516	9950	10088	8884	10821	10309	10645	10013	10238	9075	13498	13896	13457	13855	14116	13764	14428	13909	13985	13342	13057	12746
40.5	9246	10444	9805	10492	9990	9082	11267	10361	10981	10454	10351	9446	14007	14313	13830	13721	14113	14232	14941	14217	14330	13684	13448	12890
40.6667	9653	10661	10016	10897	10355	9499	11434	10757	11423	10690	10498	9553	13983	14812	14126	14087	14359	14300	15567	14598	14805	14090	13604	13309
40.8333	10180	10972	10094	11122	10365	9555	12023	11055	11508	11078	10821	10153	14411	14985	14347	14513	14740	14551	16080	15065	15198	14460	14174	13767
41	10567	11459	10194	11522	10402	9915	12246	11201	12080	11390	10944	10643	14637	15529	14252	15028	15206	14702	16559	15473	15827	14857	14328	13970
41.1667	11095	11573	10388	11794	10782	10190	12511	11540	12281	11697	11171	11254	15114	15971	14394	15103	15522	14951	16774	15878	15869	15438	15093	14489
41.3333	11314	11996	10757	11949	10912	10459	13098	11664	12469	11957	11180	11111	15520	16478	14406	15607	16270	15480	17147	16192	16388	15522	15550	14374
41.5	11688	12486	11123	12204	11443	10784	13414	12256	12995	12527	11652	11369	16098	16582	14618	15922	16665	15611	17553	16879	17103	15973	15867	14629
41.6667	11867	12504	11502	12268	11996	10914	13739	12525	13139	12491	11829	11566	16808	16790	14647	16291	16929	16265	18003	17072	17341	16392	16299	14738
41.8333	12417	12555	12207	12563	12206	11191	13945	13014	13526	12695	12041	11535	17254	16864	14845	17093	17415	16224	18469	17322	17737	16048	16743	14646
42	12669	13152	12583	12807	12753	11444	14234	13346	13749	12913	12365	11895	17832	17263	15204	17577	18059	16655	18651	17707	18163	16848	17365	14849
42.1667	12936	13047	12826	13014	13258	11446	14462	13681	13772	12783	12621	11767	18094	17767	15534	17960	18319	16870	19057	18059	18031	16879	17510	14986
42.3333	13345	13732	13247	13370	13598	11769	14511	14172	14080	13168	13106	11826	18607	18238	16477	18338	18924	17552	19512	18211	18359	16963	17606	15245
42.5	13522	13898	13483	13938	14268	11684	14903	14217	14448	13172	13403	11776	18986	18600	17148	18590	19239	17852	19900	18488	18804	17536	17632	15670
42.6667	13836	14254	13873	13951	14410	11727	15062	14326	14496	13381	13898	12366	19586	18973	17648	18528	19539	18264	20076	18552	18658	17583	17695	16134
42.8333	14023	14314	13949	14493	14525	11922	15416	14595	14937	13650	14213	12877	19843	19184	18270	18830	19615	18404	20285	19140	19198	17834	17797	16513
43	14578	14951	14620	14910	15176	12175	15689	14559	15053	13808	14156	13427	20225	19575	18582	19304	19855	19253	20516	19645	19321	18368	18254	17175
43.1667	14626	15236	14599	15595	15333	12359	16135	14547	15456	14283	14229	13819	20152	20213	18784	19166	19812	19415	20930	19913	19898	18503	18673	17530
43.3333	15095	15703	14743	16028	15616	12636	16441	14954	15832	14783	14772	14350	20534	20547	19164	19427	20015	19423	21486	20340	20158	19013	18877	17944
43.5	15363	15674	14970	16526	15557	13064	16900	15330	16286	15561	15089	14723	20954	21196	19272	19536	20048	19712	21982	20734	20149	19352	19249	18602
43.6667	15684	16210	14991	16819	15215	13428	17090	15378	16774	15773	15173	15035	20558	21098	19301	20077	20367	19938	22460	21102	21107	19967	19522	18853
43.8333	16158	16502	15239	17118	15342	13566	17766	16035	17165	16292	15292	15709	20943	21593	19333	20527	20598	20317	23043	21298	21396	20366	20184	19466
44	16544	16715	15312	17396	15404	14211	17889	16153	17654	16363	15727	16258	21673	21655	18824	20710	21073	20683	23185	21977	21764	21028	20486	19500
44.1667	16830	16982	15374	17334	15553	14408	18366	16547	17701	16890	15583	16404	21667	21564	18895	21123	21556	20661	23553	22228	22182	21010	20779	19435
44.3333	17244	17276	16085	17754	15972	15077	18818	17145	18171	17421	16020	16715	22155	21571	18879	21413	21936	21208	24027	22523	22345	21278	21435	19645
44.5	17830	17174	16460	17609	16634	15241	19171	17616	18190	17215	16495	17162	22058	22046	19050	21793	22318	21269	23869	22614	22937	21437	21748	19845
44.6667	17934	17555	16827	17657	17192	15376	18874	17640	18152	17522	16669	17271	22938	22089	19362	22278	22857	21413	24228	22876	23137	21630	22363	19256
44.8333	18403	17568	17238	17737	17707	15543	18821	18159	18290	17219	16863	17605	23224	22197	19703	22573	23323	21656	24032	22768	22816	21404	22345	19473
45	18693	17618	17673	18078	18012	15862	18921	18266	18443	17508	17249	17888	23411	22415	20103	22481	23412	21841	24351	22763	22703	21478	22590	19379
45.1667	18468	18012	18160	18138	18493	15627	18929	18654	18326	17346	18022	17945	23682	22596	20507	22791	23227	22260	24349	22881	22711	21537	22752	19692
45.3333	18529	17956	18470	18301	18761	15786	18986	18592	18574	17523	17854	17944	23840	22732	21291	22627	23095	22594	24459	23485	22988	21536	22733	19865
45.5	18406	17952	18379	18753	18821	15723	18956	18466	18390	17503	18203	18197	23748	22744	21497	22203	23324	22602	24147	23278	22720	21514	22380	20391
45.6667	18538	18126	18646	18723	19144	15757	19316	18612	18901	17985	18341	18197	24053	23059	22302	22416	22758	22440	24404	23270	22509	21836	22366	20603
45.8333	18677	18517	18450	19619	19262	15759	19431	18602	18905	18149	18399	18901	24178	23538	22264	22137	22651	22565	24478	23394	22842	22419	21969	21133
46	18751	18449	18374	19936	19253	15805	19922	18562	19397	18639	18547	19143	23775	23836	22490	22034	22783	22294	24565	23308	23043	22217	22361	21580
46.1667	19112	18853	18483	20142	19359	16108	20103	18451	19824	19267	18570	19450	24184	23771	22573	21815	22395	22339	24544	23556	23403	22290	22291	21903
46.3333	19191	19217	18096	20585	19213	16186	20071	18626	20423	19705	18414	19744	23679	23939	22426	21913	22439	22652	24976	23769	23361	22855	22422	22458
46.5	19235	19220	17773	20561	18649	16197	20286	18999	20517	19902	18838	20239	23633	24009	21690	21821	22504	22366	25079	23850	23825	22869	22697	22246
46.6667	19738	19532	17871	20604	18416	16665	20596	19406	20915	20063	18987	20637	23280	23467	20822	22581	22537	22074	25340	23799	23899	23098	22718	22658
46.8333	20287	19457	17925	20648	18432	16931	20584	19632	21083	20352	19184	20774	23608	23689	20808	22802	23025	22150	25828	24076	24130	23219	23173	22550
47	20246	19283	17911	20374	18507	17651	20409	19966	20649	20574	19017	21164	23396	23084	20378	22751	23188	22324	25353	23845	23919	23162	23209	22698
47.1667	20543	19470	18486	20252	18649	17584	20463	20329	20721	20505	18928	21610	23773	22948	20209	22916	23008	22415	25564	23816	23861	23065	23274	22150
47.3333	20358	19513	18659	19909	18699	17902	20416	20598	20515	20277	19395	21465	24010	22766	20178	22792	22962	22402	25721	23781	23799	23029	23606	21857
47.5	20421	19113	18920	19580	18764	17673	20154	20506	20032	20149	19309	21166	23793	22740	20416	22722	23340	22135	24920	23308	23624	22401	23808	21553
47.6667	20192	19377	19096	19665	19497	18100	20142	20472	19784	19924	19491	21190	23908	22960	20534	22854	22926	22361	24842	23410	23119	22141	23782	21365
47.8333	19883	19024	19378	19134	19660	18016	19989	20669	19500	19544	19355	20935	23416	22332	20881	22361	22537	22105	24459	22868	22800	22003	23505	20953
48	19680	19188	19552	18970	20150	17917	19659	20068	19495	19708	19818	20619	23562	22342	21646	22155	22441	22019	23925	22899	22301	21617	23117	21015
48.1667	19363	18927	19522	19249	19904	17877	19702	20412	19548	19399	19576	19841	23842	22751	21830	21416	22141	21485	23869	22779	22291	21755	22716	20994
48.3333	19077	18938	19631	19244	19989	17457	19344	20068	19651	19277	19809	19705	22945	22770	21918	21070	21321	21434	23267	22370	21693	21584	22284	21090
48.5	18861	18812	19204	19271	19888	17206	19552	19445	19846	19244	19270	19802	22880	22223	21597	20276	20588	21428	22850	22154	21670	21189	21963	21202
48.6667	19158	19054	19119	19642	19669	17281	19103	19196	20001	19614	19106	19620	21982	22116	21327	20192	20166	20915	22943	22043	21067	21271	21551	21569
48.8333	18640	18784	18690	19552	19644	16929	19090	18763	20052	19641	18921	19356	21907	21932	20807	19955	19634	21122	22545	22004	20966	21184	21061	21584
49	18894	18668	17881	19674	19068	16974	19421	19070	20565	20109	19027	19492	21164	21822	20293	19560	19373	20376	22486	21701	21069	21420	21296	21781
49.1667	18887	18821	17641	19738	18282	16725	18945	18621	20399	20367	18763	19588	20695	21177	19792	19861	19097	19992	22387	21372	20802	20979	20787	21729
49.3333	18669	18670	17117	19537	17857	16837	18854	18664	20374	20211	18731	19134	20715	20700	18979	19727	19199	19751	22337	21312	20669	21027	20725	21560
49.5	18783	18568	16992	19345	17342	16933	18863	18775	20463	20378	18485	19684	20706	20501	18346	19539	19133	19898	22365	20959	20680	20672	20746	21416
49.6667	18918	18124	16668	18953	17184	16974	18577	18772	19998	20299	18325	19659	20364	20220	17802	19749	18979	19852	22027	21067	20508	20620	20732	21433
49.8333	18824	18008	16825	18806	17179	17169	18640	18739	19715	20057	18360	19919	20336	19827	17708	19281	18808	19543	21613	20839	20367	20409	20394	21081
50	18828	17933	16926	18120	17078	17427	18490	18928	19056	19892	18040	19877	20239	19411	17576	19149	18534	19490	21740	20521	20657	20309	20469	20481
50.1667	18385	17635	16824	17773	17319	17411	18234	18898	18611	19435	18329	19765	19780	19048	17557	18854	18538	19297	21158	19894	19761	20076	20507	20003
50.3333	18326	17464	17096	17309	17274	17548	17501	18701	17905	19214	17910	19242	19920	18604	17486	18393	17980	19380	20786	19665	19477	19440	19998	19548
50.5	17748	17161	17284	17091	17414	17611	17305	18505	17555	18454	17668	18974	19682	18557	17467	17957	17814	19226	19896	19439	19284	19361	19697	18977
50.6667	17436	16633	17312	16906	17635	17386	16989	18329	17220	18066	17760	18395	19446	18192	17716	17435	17327	18811	19271	19318	18488	18966	19538	18718
50.8333	16826	16600	17013	16512	17645	17125	16962	18053	17294	17645	17869	18230	18838	18410	17669	16674	16493	18575	18805	19072	18462	19130	19252	18801
51	16735	16166	17002	16203	17501	16937	16540	17784	16947	17412	17435	17906	18621	17622	17370	16408	16370	18437	18406	18801	17773	18578	19044	18453
51.1667	16132	16117	16729	16428	17283	16465	16241	17388	16599	17312	17506	17003	17905	17489	17003	15916	15539	18114	18138	18533	17304	18328	18293	18305
51.3333	15914	16050	16442	16288	16929	16238	16171	17164	16848	17003	17079	17153	17550	17371	17072	15374	15275	17816	17509	18320	17252	17785	18099	18050
51.5	15646	15709	16366	16300	16687	16034	15729	17099	17037	17120	17325	16776	16964	17222	16603	15085	15077	17342	17077	18261	16970	17929	17776	18156
51.6667	15271	15748	15476	16082	16125	15600	15585	16533	16805	16984	17026	16422	16178	16587	16141	15025	14987	17188	16897	17858	16702	17926	17661	18107
51.8333	15130	15279	15199	15820	15641	15415	15626	16040	16833	16908	16559	16430	15730	16108	15698	14734	14702	17029	16786	18125	16534	17682	16961	17807
52	15086	15293	14662	15914	15083	15163	15548	15468	16785	17046	16414	16490	15803	15952	15252	14539	14484	16857	16728	17431	16511	17536	16584	17497
52.1667	15151	15061	14282	15759	14643	15043	15283	15609	16870	17373	16067	16493	15575	15676	14738	14485	14269	16244	16643	17360	16402	17441	16750	17514
52.3333	14855	14859	13851	15211	14089	14776	15190	15471	16450	17031	15900	16625	15118	15064	14244	14304	13830	16271	15989	16893	16258	17215	16326	17560
52.5	14584	14656	13793	14928	13774	15041	14821	15554	16160	16454	15435	16479	15045	14769	13881	13867	13873	16097	15844	17178	16445	17068	16024	16942
52.6667	14632	14446	13494	14629	13515	14748	14508	15210	15883	16469	15457	16638	14917	14368	13674	13637	13446	16226	15641	16816	15873	16860	16132	16749
52.8333	14139	14024	13440	14198	13541	14868	14398	15352	15227	16415	15210	16659	14672	13978	13529	13158	13643	15624	15109	16377	15677	16843	15999	16169
53	14111	13994	13271	13835	13660	14983	14180	15389	14896	16094	15086	16313	14490	14031	13629	13251	13308	15495	14782	16300	15313	16436	15970	16229
53.1667	13622	13388	13427	13256	13497	14647	13796	15201	14309	15686	14863	16087	13951	13685	13636	12565	12981	15517	14696	15759	15334	15990	15426	15595
53.3333	13333	12923	13268	12989	13433	14473	13456	14945	13917	15015	14703	16033	13825	13768	13297	12136	12569	15395	14081	15594	14884	15649	15398	15120
53.5	13133	12844	13177	12734	13433	14230	12980	14622	13739	15009	14701	15408	13393	13316	13298	11479	12072	15212	13594	15511	14634	15523	15169	14858
53.6667	12447	12633	13457	12566	13297	14172	12816	14400	13474	14352	14527	15379	13291	13041	13115	11322	12002	14700	13320	14847	14173	15336	14798	14559
53.8333	12169	12272	13063	12133	13077	14018	12578	14278	13092	13797	14235	14780	12436	12799	12729	11049	11736	14581	13042	14812	14056	14861	14694	14336
54	11797	12206	12982	12296	12816	13666	12328	13844	13124	13716	14132	14155	12144	12721	12778	10801	11710	14434	12617	14422	13648	14624	14243	14167
54.1667	11450	12088	12856	12209	12471	13508	12540	13684	12957	13513	14135	13792	11846	12510	12807	10708	11326	13908	12159	14486	13487	14625	14198	14060
54.3333	11245	11941	12633	12037	12453	13337	11950	13082	12846	13337	13974	13740	11499	11957	12420	10366	11065	14038	11930	13925	13082	14382	13919	13821
54.5	11156	11758	11790	12153	12154	12905	11919	13091	13031	13354	14021	13675	11121	12201	12076	10486	11008	13529	11877	14084	12971	14311	13584	13836
54.6667	10813	11814	11403	12064	11627	12777	11991	12816	12932	13318	13904	13472	10716	11751	11747	10204	10953	13015	11771	14259	12795	14524	13057	13575
54.8333	11067	11654	10993	11685	11220	12657	11914	12459	12791	13458	13510	13487	10961	11562	11270	10239	11010	13083	11844	13585	12837	14095	12837	13440
55	10883	11404	10787	11493	10863	12441	11790	12412	12866	13367	13307	13416	10711	11169	10885	10217	10822	12773	11608	13679	12672	13819	12894	13381
55.1667	10610	11284	10745	11288	10780	12281	11526	12334	12678	13411	13136	13447	10363	10962	10836	9880	10679	12455	11620	13518	12539	13787	13017	13281
55.3333	10658	10897	10355	11194	10466	12174	11624	12131	12518	13030	12939	13411	10477	10847	10524	9987	10334	12324	11440	13049	12193	13372	12650	13199
55.5	10271	11045	10247	10816	10287	12042	11345	12188	12139	13100	12755	13298	10229	10705	10374	9616	10476	12172	11174	12891	12309	13263	12683	12713
55.6667	10193	10534	10204	10405	10187	12179	11079	12067	11856	12694	12568	13407	10025	10522	10267	9711	10393	12166	11041	12434	12038	12698	12438	12559
55.8333	9997	10379	10182	10326	10248	12227	10916	12223	11655	12705	12395	13270	9980	10509	10283	9343	10041	11907	10820	12716	11988	12827	12495	12536
56	9841	10264	10155	10055	10148	11789	10679	12131	11044	12407	12236	13219	9646	10402	10181	9148	10159	11962	10761	12228	11492	12786	12111	12234
56.1667	9471	9761	10212	9542	9897	11613	10490	11859	10911	12008	12076	12773	9376	10254	10185	8850	9647	11720	10686	12046	11746	12419	12057	12115
56.3333	9086	9733	10044	9670	9882	11475	10337	11786	10525	11734	11788	12728	9270	10139	10117	8786	9687	11449	10494	11731	11032	11973	12022	11974
56.5	8852	9345	10002	9695	9825	11463	10074	11579	10403	11450	11727	12419	9108	10098	10155	8969	9577	11249	10001	11346	11175	11813	11739	11877
56.6667	8642	9249	9810	9219	9945	11306	9905	11596	10311	11322	11672	12160	8970	10082	9904	8230	9556	10988	9908	11280	10893	11575	11493	11097
56.8333	8536	9129	9584	9075	9665	11006	9886	10983	9985	10922	11584	11918	8963	9781	9829	8265	9234	10888	9999	11103	10395	11424	11390	11214
57	8323	9006	9732	8991	9344	10759	9961	10761	10059	10835	11340	11633	8478	9823	9734	8494	9079	10486	9656	11139	10302	11407	11220	10999
57.1667	8235	8904	9508	9215	9273	10858	9675	10649	9933	10537	11545	11405	8477	9721	9626	8367	9161	10457	9729	10898	10423	11056	11331	11285
57.3333	8337	9069	9176	8943	8867	10297	9646	10454	10013	10552	11268	11239	8337	9401	9179	8416	9185	10278	9577	10831	10157	11150	10753	10970
57.5	8269	8871	8786	9084	8689	10442	9612	10180	10050	10526	11139	11190	8259	9434	9063	8459	8941	9810	9611	10653	10028	10864	10548	11061
57.6667	7996	8951	8625	8945	8495	10363	9381	10026	9840	10606	10888	10823	8306	9384	8971	8232	8806	9587	9490	10301	9909	10674	10403	10907
57.8333	8151	8620	8465	8763	8155	10230	9624	9635	9980	10720	11084	10802	8151	9022	8604	8336	8939	9695	9547	10308	9763	10667	10244	10839
58	8209	8781	8331	8629	8034	10194	9532	9637	9925	10633	10599	10823	8161	8964	8252	8272	8731	9412	9483	9860	9778	10363	10395	10797
58.1667	8071	8750	8099	8689	7999	10101	9196	9657	9896	10817	10446	10926	8319	8848	8363	8268	8750	9415	9627	10008	9670	10174	10103	10799
58.3333	7881	8654	8227	8621	8096	10072	9569	9652	9830	10579	10278	10806	8412	8986	8373	8371	8761	9272	9531	9875	9535	10136	10240	10545
58.5	7908	8685	8086	8341	8085	9948	9492	9591	9708	10346	10434	10851	8220	8686	8108	8448	8660	9189	9439	9775	9638	10023	10093	10472
58.6667	7521	8400	8130	8155	7981	9967	9205	9779	9582	10517	9920	10648	8348	8776	8182	8376	8580	9117	9428	9455	9389	9949	9962	10245
58.8333	7691	8032	8144	7940	7958	9936	9194	9849	9158	10216	10017	10633	8328	8788	8168	8220	8415	8959	9197	9398	9153	9544	10066	10262
59	7324	7983	8177	8169	8081	9724	9008	9766	9050	10060	9838	10509	8445	8669	8308	8085	8437	8646	9138	9160	8982	9539	9831	10179
59.1667	7538	7768	8152	7689	8137	9652	8881	9831	9022	9798	9754	10345	8374	8649	8367	7903	8397	8729	9278	9083	8988	9408	9651	9902
59.3333	7322	7971	8048	8012	8081	9792	8965	9734	8778	9824	9854	10102	8447	8759	8341	7915	8388	8598	9128	8844	8676	9172	9538	10073
59.5	7317	7725	8174	7629	7982	9743	8737	9465	8522	9383	9689	10330	8247	8631	8205	7988	8332	8165	8860	8745	8706	8914	9582	9901
59.6667	7123	7893	8140	7777	7830	9351	8714	9390	8676	9413	9498	9807	8077	8640	8069	7837	8175	8138	8791	8625	8415	8849	9531	9801
59.8333	7294	7644	8280	7936	7849	9373	8675	9313	8671	9214	9531	9708	8324	8472	7954	7990	8173	8135	8650	8493	8406	8785	9228	9624
60	7442	7797	8125	7776	7798	9164	8594	9199	8810	9227	9403	9531	8352	8235	7789	7983	7995	7861	8832	8336	8357	8456	9365	9698
60.1667	7371	8023	7835	7831	7727	9238	8750	8869	8814	9139	9425	9404	8404	8253	7597	8140	8125	7709	9172	8530	8310	8424	8876	9634
60.3333	7438	8142	7866	7920	7505	9327	8666	8947	8552	8996	9374	9259	8752	8192	7724	8231	8098	7799	8866	8271	7974	8402	9273	9551
60.5	7436	8189	7673	8153	7428	9354	8630	8711	8704	9153	9441	9019	8628	8176	7373	8342	8050	7670	8849	8224	8324	8449	8827	9613
60.6667	7414	7911	7581	7946	7304	9119	8632	8576	8944	8973	9256	9026	8590	8233	7522	8232	7954	7542	8998	7931	7975	8257	8622	9586
60.8333	7647	8137	7451	7769	7412	9119	8891	8444	8780	9229	9114	9059	8978	8021	7269	8200	8088	7579	9079	7914	8041	8354	8820	9597
61	7662	8265	7660	8103	7611	9277	8709	8623	8639	9071	9130	8818	9000	8064	7334	8445	8219	7443	9078	7936	8028	8215	8763	9559
61.1667	7701	8251	7516	7829	7456	9111	8736	8471	8738	9140	9267	9034	9145	8052	7206	8297	7968	7361	9028	7927	7969	8221	8663	9425
61.3333	7566	8037	7471	7693	7500	8932	8831	8495	8489	9215	8865	8901	9239	7965	7156	8237	7685	7331	9013	7654	7888	8124	8545	9397
61.5	7651	8046	7626	7872	7510	9115	8709	8600	8353	9259	8860	9045	9183	8043	7339	8044	7741	7292	9121	7549	7772	7890	8533	9288
61.6667	7627	8019	7737	7697	7657	9007	8374	8830	8343	8990	8820	9081	9363	8112	7257	8215	7898	7067	8889	7429	7593	7749	8295	9065
61.8333	7677	7987	7941	7650	7814	8982	8499	8740	8336	9043	8747	8989	9435	7760	7281	8222	7642	7018	8707	7363	7498	7597	8516	8972
62	7404	7915	7800	7928	7994	9246	8325	8873	8213	8905	8700	9063	9441	7798	7246	8074	7668	6913	8933	7306	7292	7475	8173	9035
62.1667	7560	7932	8042	7805	8115	8986	8445	8773	8202	8889	8595	8787	9394	7934	7409	8135	7715	6889	8752	7314	7409	7426	8332	9012
62.3333	7740	8045	8097	7815	8084	8752	8396	8859	8411	8983	8686	8677	9474	7646	7326	8137	7671	6797	8864	7106	7342	7388	8015	8907
62.5	7582	8171	8228	8051	7974	8838	8487	8480	8239	8567	8531	8757	9474	7870	7162	8354	7660	6894	8676	7300	7391	7281	8140	8852
62.6667	7862	8286	8209	8076	7895	8835	8594	8532	8135	8639	8662	8743	9489	7923	7086	8149	7696	6688	8759	7266	7236	7388	8221	8831
62.8333	7856	8334	8053	7944	7882	8893	8491	8216	8478	8564	8842	8249	9712	7891	6924	8322	7809	6774	8401	7263	7130	7211	8064	9010
63	8013	8441	8060	8193	7757	8928	8436	8326	8243	8402	8512	8322	9663	7699	6857	8304	7450	6818	8761	7031	7108	7261	7796	8640
63.1667	8125	8606	8105	8139	7938	8929	8484	8165	8552	8463	8509	8128	9654	7905	6674	8312	7732	6818	8685	6980	7151	7305	7825	8771
63.3333	8125	8638	8042	8340	7806	8833	8420	7952	8555	8526	8456	8179	9880	7791	6672	8567	7606	6581	8514	7002	7211	7263	7640	8931
63.5	8397	8754	7901	8387	7906	8899	8602	8042	8635	8758	8562	7837	9926	7631	6850	8546	7539	6568	8543	6953	6876	7062	7707	8700
63.6667	8558	8706	8065	8406	7891	8940	8681	8043	8370	8669	8269	7842	9990	7449	6755	8498	7480	6264	8724	6905	6900	7153	7666	8924
63.8333	8627	8761	8113	8404	8169	8950	8631	8218	8578	8758	8418	8004	10324	7639	6769	8646	7613	6438	8613	6872	6938	6924	7685	8581
64	8768	8802	8368	8287	8139	9087	8512	8161	8801	8923	8350	8053	10295	7645	6663	8257	7275	6607	8677	6557	6914	6999	7858	8834
64.1667	8782	8893	8173	8309	8194	9162	8547	8338	8578	8814	8371	8097	10379	7488	6912	8378	7394	6357	8547	6712	7015	6913	7651	8649
64.3333	8620	8662	8391	8315	8483	9003	8652	8197	8258	8996	8325	8117	10343	7373	6677	8336	7504	6292	8541	6589	6827	6968	7727	8646
64.5	8755	8778	8439	8289	8660	9337	8480	8535	8246	9003	8310	8174	10516	7544	6894	8225	7252	6249	8633	6656	6828	7049	7644	8624
64.6667	8748	8661	8707	8276	8704	9086	8637	8506	8280	8769	8317	8126	10758	7421	7052	8215	7337	6355	8518	6717	6774	6903	7483	8520
64.8333	8948	8637	8767	8542	8798	9046	8531	8580	8333	8806	8677	8153	10522	7439	6932	8145	7336	6486	8512	6616	6966	6767	7492	8371
65	9027	8741	8707	8527	8701	8693	8572	8627	8300	8679	8240	8053	10479	7683	6819	8236	7370	6432	8483	6622	6973	6879	7572	8447
65.1667	8894	8857	8886	8894	9018	8988	8506	8690	8370	8728	8397	8142	10363	7537	6904	8353	7279	6551	8472	6752	6705	6907	7566	8297
65.3333	9026	8848	8843	8987	8958	8822	8514	8708	8393	8636	8459	8165	10231	7516	6940	8371	7416	6305	8339	6605	6866	6814	7451	8345
65.5	9171	8997	8841	8990	8835	8939	8529	8599	8504	8666	8474	7889	10442	7340	6592	8438	7360	6171	8309	6476	6646	6469	7308	8308
65.6667	9371	9144	9009	9284	8700	8935	8592	8551	8465	8619	8616	7900	10255	7552	6821	8521	7210	6270	8398	6503	6654	6655	7328	8320
65.8333	9338	9430	8879	9259	8747	8942	8783	8522	8607	8769	8661	7799	10243	7239	6741	8560	7492	6348	8418	6617	6671	6881	7246	8421
66	9551	9554	8875	9151	8826	8966	8533	8311	8736	8713	8480	7930	10288	7357	6644	8315	7273	6249	8340	6528	6764	6796	7256	8512
66.1667	9618	9557	9027	9483	8890	9018	8649	8296	8789	8469	8717	7813	10571	7254	6638	8485	7368	6361	8189	6668	6622	6762	7343	8406
66.3333	9993	9637	9080	9267	9064	9042	8640	8145	8716	8776	8541	7807	10402	7180	6693	8621	7175	6387	8361	6375	6628	6850	7242	8278
66.5	9836	9666	9090	9341	9000	9118	8608	8343	8888	8640	8440	7997	10413	7451	6734	8483	7281	6342	8279	6357	6640	6882	7305	8356
66.6667	9965	9760	9285	9166	9194	9086	8637	8500	9024	8898	8440	7713	10522	7163	6802	8405	7012	6270	8292	6655	6633	6756	7226	8314
66.8333	10151	9666	9102	9195	9425	9373	8790	8505	8898	8804	8241	7951	10618	7133	6796	8273	7100	6372	8428	6562	6605	6717	7168	8172
67	9831	9640	9155	9264	9550	9124	8754	8568	8987	8885	8479	7945	10535	7360	6988	8344	6976	6448	8171	6557	6613	6903	7387	8058
67.1667	9808	9585	9428	9348	9721	9323	8822	8794	8705	9138	8275	7811	10671	7150	6868	8200	7077	6266	8092	6450	6652	6908	7328	8154
67.3333	9755	9550	9370	9366	9801	9218	8707	8707	8568	9029	8319	7902	10403	7146	6943	7996	7068	6313	8103	6532	6508	6619	7424	8155
67.5	9947	9383	9696	9412	9852	9258	8667	8808	8740	9124	8356	8000	10549	7264	6961	8067	6918	6415	8085	6573	6793	6594	7273	8198
67.6667	9760	9449	9657	9415	9958	9176	8571	8902	8539	9028	8623	7877	10324	7125	6912	7889	6896	6221	7982	6469	6649	6546	7215	7967
67.8333	9655	9412	9865	9562	9862	9060	8818	8817	8781	8968	8798	8129	9954	7018	6886	8179	6968	6214	7937	6646	6461	6567	7300	8196
68	9628	9306	9631	9579	9971	9086	8625	8776	8870	8890	8509	8071	9867	7147	6743	7976	6788	6272	7830	6476	6502	6367	7081	8108
68.1667	9671	9357	9719	9533	9809	9111	8566	8608	8731	8864	8563	8130	9951	7069	6570	8012	6958	6271	7860	6370	6500	6467	6963	7863
68.3333	9999	9682	9705	9735	9906	9265	8730	8746	8900	8829	8632	8258	9837	7055	6525	8152	7166	6396	7711	6618	6592	6442	7279	8156
68.5	10131	9737	9859	9895	9736	9056	8744	8750	9068	8799	8660	8047	9807	7220	6723	8086	6849	6354	7629	6417	6500	6627	7094	7950
68.6667	10221	9953	9767	9953	9847	9073	8629	8583	9155	8977	8766	8086	9608	7110	6589	7985	6946	6351	7807	6417	6460	6427	7148	8019
68.8333	10170	9983	9695	10032	9733	9149	8766	8752	9304	9084	8742	7866	9559	6840	6659	8077	6732	6372	7652	6525	6447	6657	6974	8048
69	10430	10057	9698	10089	9722	9055	8533	8665	9275	8922	8651	8040	9761	6878	6685	7997	6798	6464	7503	6383	6540	6623	7192	7848
69.1667	10430	10348	9897	9998	9834	9289	8583	8924	9271	9251	8713	8106	9850	6872	6681	8024	6770	6518	7632	6488	6373	6827	7074	8020
69.3333	10210	10142	9874	9840	9803	9330	8575	8668	9382	9408	8747	8218	9552	6741	6690	8048	6676	6250	7547	6562	6632	6644	7179	7823
69.5	10328	10353	9735	9726	9827	9451	8685	8735	9069	9357	8644	8011	9355	6824	6654	8000	6730	6416	7662	6519	6582	6676	7105	7945
69.6667	10150	10196	9671	9645	10078	9506	8805	9066	9227	9331	8688	8304	9479	6846	6856	7683	6612	6274	7388	6594	6534	6720	7109	7884
69.8333	10103	9869	10005	9659	10326	9349	8621	8979	9259	9309	8613	8074	9365	6771	6697	7496	6661	6267	7510	6482	6415	6668	7130	7848
70	10043	9772	9813	9600	10415	9381	8536	9004	9136	9302	8721	8192	9382	6760	6893	7691	6652	6348	7546	6613	6474	6689	7107	7909
70.1667	9872	9761	9943	9712	10222	9467	8618	9047	8997	9598	8709	8056	9026	6841	6676	7530	6363	6273	7180	6484	6463	6711	6952	7706
70.3333	9635	9693	10038	9614	10479	9454	8714	9015	9174	9346	8735	8180	9124	6736	6842	7532	6570	6303	7361	6567	6429	6709	7064	7833
70.5	9861	9536	10034	9689	10511	9293	8739	9194	8925	9328	9049	8368	8916	6706	6810	7656	6567	6340	7266	6507	6561	6797	7156	7754
70.6667	9791	9463	10034	9947	10711	9510	8784	9131	8993	9378	8826	8359	8759	6766	6875	7618	6691	6370	6936	6505	6512	6675	6992	7665
70.8333	9741	9672	10171	9725	10569	9356	8518	9149	9088	9311	9045	8419	8583	6683	6737	7612	6628	6287	6957	6616	6288	6874	6952	7826
71	9767	9487	10210	10111	10331	9304	8833	9247	8987	9340	9079	8549	8538	6866	6575	7612	6566	6562	7020	6558	6459	6787	6929	7776
71.1667	9740	9735	10045	10057	10324	9278	8604	9133	9331	9274	9245	8446	8434	6806	6715	7611	6683	6434	6979	6757	6272	6882	6732	7569
71.3333	9776	9680	10011	10122	10165	9266	8782	9075	9370	9431	9250	8431	8359	6530	6490	7412	6416	6484	6901	6523	6403	6735	6805	7477
71.5	9826	10077	9993	10063	10096	9062	8534	8865	9463	9499	9379	8576	8345	6711	6458	7669	6524	6328	6908	6659	6433	6792	7024	7609
71.6667	9908	9852	9955	9947	10137	9350	8615	9029	9589	9434	9086	8498	7961	6605	6560	7411	6435	6380	6862	6532	6489	6622	7041	7712
71.8333	10041	9975	10008	9977	9891	9311	8732	9078	9680	9496	9197	8456	8025	6532	6567	7436	6381	6429	6915	6683	6262	6599	7019	7658
72	10076	9858	9820	9817	9795	9401	8454	8972	9502	9631	9188	8543	7986	6498	6641	7315	6362	6446	6851	6566	6489	6596	7113	7598
72.1667	9840	10005	9906	9720	9891	9368	8381	9139	9429	9492	8920	8409	7969	6297	6510	7174	6218	6361	6636	6647	6301	6686	6919	7659
72.3333	9606	9964	9841	9790	10008	9333	8467	9098	9688	9662	8902	8403	7903	6326	6574	7104	6292	6336	6731	6655	6488	6556	6945	7413
72.5	9734	9963	9803	9425	9996	9305	8459	9265	9306	9412	8969	8405	7832	6270	6407	6783	6264	6345	6646	6556	6395	6694	6860	7349
72.6667	9587	9912	9728	9387	10041	9405	8443	9167	9324	9552	8802	8496	7563	6302	6509	6978	6089	6424	6679	6555	6450	6692	7102	7298
72.8333	9111	9504	9574	9439	10051	9480	8465	9218	9023	9670	8933	8541	7501	6408	6550	6915	6108	6375	6595	6679	6424	6558	6727	7223
73	9000	9285	9740	9295	10265	9488	8390	9097	9244	9448	9032	8712	7512	6390	6351	6925	6145	6457	6588	6538	6312	6653	6807	7399
73.1667	9101	9356	9965	9364	10196	9484	8308	9132	9084	9462	9044	8569	7170	6162	6426	6880	6154	6408	6555	6607	6402	6845	6801	7359
73.3333	8928	9095	9690	9422	10036	9074	8280	9129	9051	9519	9046	8636	7144	6063	6399	6854	6005	6304	6446	6528	6214	6594	6814	7088
73.5	8797	8812	9674	9331	9921	9104	8106	9270	8960	9448	8992	8554	6879	5899	6249	6732	6064	6357	6377	6651	6271	6655	6840	7378
73.6667	8822	9015	9649	9427	9967	9390	8185	9227	9029	9406	9132	8563	6974	6127	6456	6771	5971	6329	6391	6736	6294	6920	6905	7163
73.8333	8738	9182	9611	9327	9594	9238	8378	8936	9181	9353	9192	8562	6734	6061	6288	6559	5925	6221	6247	6643	6239	6824	6690	7295
74	8725	9028	9638	9558	9604	9132	8345	9129	9310	9410	9338	8532	6481	6059	6229	6833	5860	6304	6339	6711	6262	6744	6836	7261
74.1667	8654	9014	9622	9266	9249	8964	8204	8823	9128	9425	9125	8580	6474	6007	6237	6531	5826	6304	6138	6680	6293	6642	6736	7300
74.3333	8895	9084	9368	9482	9235	9095	8250	8881	9392	9420	9225	8437	6471	5886	6255	6360	5842	6251	6138	6613	6132	6795	6764	6994
74.5	8681	8967	9333	9329	9317	9124	8378	8907	9486	9319	9054	8590	6514	5937	6413	6431	5849	6250	6256	6626	6202	6775	6763	7019
74.6667	8610	9065	9187	9332	9010	9176	8131	8795	9232	9256	9150	8415	6318	5749	6219	6126	5825	6221	5972	6579	6063	6908	6654	6953
74.8333	8647	9149	9149	9162	9126	9277	7998	8838	9183	9296	8898	8592	6310	5796	6279	6241	5732	6395	6000	6668	6452	6675	6787	6949
75	8532	9196	9095	9123	9094	9223	8055	9017	9061	9603	9080	8491	6246	5846	6304	6341	5720	6217	6053	6573	6339	6807	6892	7095
75.1667	8682	9181	9182	9018	9003	9320	7805	8816	9259	9474	8792	8302	5955	5884	6061	6178	5503	6233	6032	6619	6314	6980	6637	7340
75.3333	8358	9047	8671	8704	9047	9161	8055	8821	8878	9379	8878	8708	6066	5766	6266	6030	5449	6165	6090	6484	6031	6875	6741	7372
75.5	8196	8932	8699	8560	9160	9160	8055	8932	9015	9440	8782	8553	5991	5761	6093	6011	5659	6147	5744	6287	6328	6966	6712	7534
75.6667	8116	8720	8769	8786	9175	9154	8082	8896	8656	9320	8969	8459	6116	5672	6020	5972	5666	6180	5921	6676	6325	6771	6779	7543
75.8333	7869	8588	8897	8635	9110	9150	7898	8835	8600	9465	8749	8598	6011	5576	5901	5696	5450	6390	5960	6446	6102	6978	6821	7524
76	7579	8481	8795	8329	9080	8987	7990	9053	8617	9153	9043	8552	5789	5608	6068	5946	5589	6178	5812	6654	6209	6815	6803	7364
76.1667	7730	8109	8688	8577	9126	9053	7853	8835	8702	9195	9070	8546	5611	5680	5795	5859	5462	6124	5943	6697	6110	6761	6594	7688
76.3333	7598	8055	8748	8222	8948	8709	7724	8797	8516	9119	9124	8553	5535	5479	5718	5794	5357	6097	5821	6510	6057	6786	6437	7516
76.5	7541	8198	8701	8511	8924	8687	7812	8591	8332	9086	8953	8514	5472	5554	5957	5788	5513	6133	5759	6464	6095	6618	6631	7791
76.6667	7584	8157	8857	8381	8541	8758	7796	8450	8625	8849	8788	8487	5347	5546	5876	5734	5481	5950	5658	6571	6033	6732	6447	7647
76.8333	7514	8021	8397	8362	8158	8792	7693	8554	8537	8876	8892	8474	5373	5421	5817	5647	5215	6078	5626	6284	6245	6584	6520	7605
77	7355	8070	8678	8424	8177	8663	7540	8425	8713	8830	8978	8514	5360	5582	5859	5660	5523	6046	5725	6628	5931	6769	6636	7564
77.1667	7453	8072	8355	8247	8040	8887	7498	8338	8695	8775	8672	8328	5263	5176	5756	5491	5191	6070	5664	6539	5870	6632	6485	7502
77.3333	7437	8198	8516	8075	8074	8695	7464	8344	8467	8842	8917	8318	5237	5319	5722	5581	5270	6107	5649	6457	6176	6723	6514	7640
77.5	7334	8059	8242	8168	7918	8675	7506	8345	8557	8904	8599	8160	4986	5418	5862	5319	5407	5928	5585	6337	6067	6675	6428	7417
77.6667	7350	8256	7958	8006	7993	8777	7584	8050	8509	8861	8380	8365	5199	5409	5603	5532	5220	5930	5584	6416	5906	6835	6592	7362
77.8333	7165	7905	7986	7978	7946	8559	7430	8275	8324	8652	8304	8181	4994	5331	5527	5432	5107	5947	5487	6369	5839	6603	6480	7171
78	7141	8158	7804	7885	7919	8553	7417	8319	8048	8677	8377	8318	4856	5197	5606	5271	5026	5947	5476	6478	5758	6649	6446	7192
78.1667	7005	7841	7968	7848	7823	8233	7293	8154	8070	8849	8097	8097	4967	5253	5478	5230	5091	5860	5381	6401	5941	6656	6538	7056
78.3333	7045	7929	7921	7504	7979	8653	7153	8161	8083	8564	8345	8032	4953	5126	5684	5163	4989	5928	5525	6356	5869	6775	6321	7063
78.5	6769	7690	7712	7559	7929	8423	7308	8144	7842	8614	8097	8212	4840	5053	5456	5228	4989	5834	5439	6208	5676	6562	6338	6869
78.6667	6634	7685	7759	7569	7852	8420	7170	8375	7962	8445	8240	8229	4959	5197	5565	5110	4991	5873	5504	6330	5750	6806	6327	7034
78.8333	6588	7476	7655	7411	7915	8666	7155	8013	7682	8464	8221	7884	4805	5156	5343	5137	4916	5857	5516	6210	5853	6816	6505	6621
79	6469	7316	7611	7353	7679	8219	7130	7944	7697	8475	8220	8011	4748	5169	5649	4974	5065	5739	5553	6171	5708	6759	6284	6668
79.1667	6432	7210	7761	7276	7564	8320	7200	7982	7738	8442	8279	8240	4734	5070	5280	5070	5081	5695	5589	6182	5658	6713	6566	6352
79.3333	6342	7130	7596	7287	7353	8203	7104	7643	7679	8153	8226	7945	4611	5150	5304	5111	4985	5844	5538	6232	5677	6797	6218	6361
79.5	6499	7263	7404	7336	7181	8172	6937	7628	7690	8042	8182	8051	4873	5120	5361	5064	4869	5720	5415	6119	5614	6486	6258	6427
79.6667	6384	7042	7510	7248	7151	8127	7076	7677	7619	8165	8079	8066	4616	4970	5361	4962	4905	5572	5507	6180	5532	6753	6232	6231
79.8333	6241	7037	7383	7225	7040	7996	6951	7468	7631	8134	8155	7983	4677	5172	5312	4878	4952	5537	5351	6032	5596	6607	6165	6200
80	6118	7184	7395	7389	6779	8025	6788	7499	7362	8079	7907	7730	4445	5000	5257	4702	4876	5593	5262	6093	5604	6401	6199	5949
80.1667	6245	6966	7314	7175	6752	8129	6821	7441	7609	7937	7913	7733	4593	4933	5194	4970	4829	5621	5492	6044	5674	6505	6180	5826
80.3333	6227	7138	7383	7132	7113	7731	6707	7517	7570	8022	7801	7518	4604	4890	5075	4804	4839	5627	5194	5990	5674	6465	6043	5796
80.5	6103	7050	7151	7011	6850	7920	6800	7334	7355	7985	7742	7712	4408	4987	5074	4743	4818	5487	5339	6058	5582	6532	6173	5920
80.6667	6058	7111	6966	6897	6839	7957	6676	7362	7305	7712	7639	7359	4487	5023	5112	4597	4860	5626	5236	5869	5676	6413	6114	5660
80.8333	5986	7092	7043	6819	6929	7825	6551	7340	7221	7866	7601	7507	4553	4948	5042	4575	4689	5547	5072	5989	5632	6491	6160	5701
81	5837	7184	6849	6734	6991	7894	6481	7300	7160	7677	7436	7411	4494	4884	5177	4600	4762	5480	5207	5844	5699	6433	6207	5486
81.1667	5802	6892	6811	6674	6949	7799	6528	7275	6962	7701	7689	7319	4507	4733	4946	4682	4627	5590	5064	5986	5711	6385	6186	5553
81.3333	5728	6722	6797	6527	6813	7678	6504	7084	6964	7669	7345	7482	4496	4822	4859	4633	4630	5335	5029	5926	5336	6368	6077	5547
81.5	5757	6640	6680	6690	7055	7698	6514	7046	7014	7695	7484	7320	4403	4959	5015	4790	4789	5290	5201	5933	5506	6417	6034	5683
81.6667	5536	6340	6695	6568	6963	7684	6300	7056	6793	7520	7441	7261	4309	4745	4911	4665	4623	5285	5129	5938	5408	6103	5891	5557
81.8333	5491	6485	6562	6381	6556	7532	6344	6970	6729	7618	7334	7329	4424	4796	4819	4710	4505	5234	5153	5628	5390	5918	5877	5312
82	5585	6209	6770	6501	6627	7391	6234	6773	6896	7481	7371	7069	4430	4679	4808	4478	4694	5226	5130	5750	5373	6071	5983	5508
82.1667	5373	6354	6566	6474	6449	7349	6275	6728	6824	7278	7283	7141	4457	4747	4647	4427	4733	5102	5153	5523	5367	5959	5803	5292
82.3333	5566	6295	6722	6281	6394	7374	6195	6740	6888	7307	7465	7133	4355	4744	4956	4585	4683	5113	4979	5635	5356	6104	5835	5418
82.5	5455	6305	6631	6550	6198	7307	6196	6640	6596	7223	7110	7007	4343	4650	4728	4354	4605	5280	5003	5643	5279	6015	5645	5304
82.6667	5577	6132	6651	6596	6130	7099	6323	6761	6684	7126	7194	7123	4358	4801	4833	4435	4546	5221	5160	5683	5292	5834	5798	5352
82.8333	5540	6320	6617	6526	6161	7137	6311	6581	6633	7285	7084	6797	4459	4709	4714	4345	4441	5175	4900	5598	5331	5837	5763	5412
83	5511	6240	6607	6440	6160	7207	6073	6725	6657	7236	6877	6821	4344	4593	4580	4309	4445	5086	4955	5476	5223	5883	5813	5372
83.1667	5422	6247	6545	6522	5893	7112	6024	6452	6349	7038	6829	6898	4371	4632	4561	4372	4477	5200	5000	5418	5174	5764	5720	5384
83.3333	5280	6377	6409	6286	6098	6994	6045	6570	6327	7028	6788	6684	4408	4617	4438	4367	4548	5153	4765	5565	5087	5833	5547	5388
83.5	5267	6262	6401	6149	5999	7014	5849	6521	6313	6946	6633	6647	4367	4638	4531	4187	4405	4962	4867	5378	4928	5594	5436	5452
83.6667	5391	6198	6168	6137	6107	6915	5861	6539	6375	6925	6604	6703	4376	4639	4596	4370	4360	4966	4903	5399	4976	5609	5637	5456
83.8333	5191	6158	6073	5944	6125	6924	5854	6289	6058	6701	6509	6703	4330	4729	4372	4340	4320	4900	4896	5294	5022	5633	5617	5501
84	5277	6020	6040	5976	6263	6890	5828	6352	6064	6600	6702	6670	4386	4483	4382	4322	4338	4878	4897	5289	5123	5726	5485	5449
84.1667	5174	5998	6079	5853	6110	6878	5762	6381	6163	6683	6698	6530	4480	4459	4593	4322	4485	4952	4870	5331	5019	5404	5561	5543
84.3333	5287	5778	6122	5931	6089	6817	5794	6225	6093	6643	6506	6525	4511	4511	4439	4199	4393	4896	4922	5176	4944	5480	5507	5459
84.5	5074	5779	5946	5880	6145	6791	5649	6076	5927	6589	6315	6514	4327	4495	4304	4096	4302	5027	4748	5176	5053	5510	5330	5590
84.6667	5093	5843	6119	5981	6086	6776	5739	6040	5987	6733	6532	6483	4456	4566	4459	4269	4278	4887	4766	5054	5081	5482	5436	5483
84.8333	5031	5793	5874	6030	5881	6603	5677	6016	5979	6697	6455	6290	4484	4419	4337	4252	4268	4964	4910	5083	4880	5290	5157	5532
85	4984	5744	6210	6065	5825	6648	5642	5920	5950	6593	6317	6319	4306	4530	4284	4253	4354	4837	4982	5186	4897	5274	5386	5656
85.1667	4983	5648	5919	6084	5751	6468	5442	5974	5861	6537	6329	6157	4328	4513	4229	4156	4351	4796	4804	4984	4767	5294	5216	5591
85.3333	4975	5779	5906	6000	5694	6654	5543	5956	5973	6416	6308	6209	4493	4416	4378	4206	4229	4862	4877	4952	4858	5131	5289	5655
85.5	5101	5787	6041	6009	5696	6556	5553	5885	5827	6383	6391	6271	4404	4444	4250	4259	4179	4678	4618	5076	4874	5326	5077	5710
85.6667	5165	5983	6185	6062	5921	6589	5633	5850	6024	6383	6157	6238	4394	4467	4395	4140	4250	4782	4753	5119	4938	5208	5222	5766
85.8333	5066	5735	6065	6098	5809	6436	5568	5909	5766	6415	6238	6042	4587	4346	4125	4162	4167	4667	4699	4801	4786	5070	5247	5674
86	4924	5823	5859	5932	5714	6334	5415	5967	5688	6323	6008	6022	4345	4323	4172	4128	4208	4758	4738	4787	4637	5078	5173	5670
86.1667	5009	5865	5920	5765	5762	6220	5435	5917	5613	6266	5979	6078	4370	4444	4070	4133	4026	4501	4665	4933	4837	5062	5030	5896
86.3333	5026	5750	5850	5912	5655	6170	5281	5744	5643	6276	5888	5863	4452	4308	4083	4049	4034	4511	4672	4615	4638	5012	5036	5630
86.5	5026	5774	5932	5710	5815	6224	5451	5719	5610	6282	5951	5892	4564	4390	4168	4158	4140	4553	4735	4790	4719	5084	5098	5471
86.6667	4866	5638	5722	5813	5680	6128	5294	5777	5471	6109	5890	5857	4319	4266	4063	4113	4112	4515	4680	4748	4641	4856	4974	5633
86.8333	4990	5581	5688	5781	5690	6071	5265	5515	5342	6222	5846	5777	4491	4302	4167	4053	4123	4432	4554	4749	4644	4956	5094	5685
87	5050	5543	5689	5712	5917	6175	5355	5684	5625	6179	5916	5996	4542	4196	4166	4088	4094	4367	4559	4731	4702	5090	4978	5836
87.1667	4966	5292	5777	5669	5867	6076	5261	5504	5405	6177	5919	5708	4410	4270	4198	4121	4049	4303	4686	4594	4644	4717	4908	5836
87.3333	4904	5356	5715	5685	5752	6167	5184	5618	5344	5926	6063	5754	4421	4294	3889	3960	4043	4431	4519	4604	4639	4591	4847	5611
87.5	5062	5397	5880	5689	5838	6066	5377	5445	5588	6067	5823	5636	4385	4249	4096	3997	4043	4422	4572	4570	4400	4653	4722	5620
87.6667	4821	5475	5823	5629	5571	5933	5154	5408	5497	6118	5912	5727	4415	4396	3941	4007	3954	4425	4638	4543	4465	4480	4746	5712
87.8333	4986	5427	5778	5707	5720	6053	5247	5558	5492	5982	5870	5644	4391	4346	3978	4172	4198	4371	4634	4539	4563	4404	4759	5663
88	4924	5515	5748	5882	5585	5959	5013	5414	5419	5914	5752	5650	4398	4170	4038	4003	4093	4422	4524	4475	4290	4451	4795	5529
88.1667	4860	5417	5787	5611	5502	5964	5073	5368	5451	5834	5609	5492	4348	4066	3861	3915	4037	4263	4479	4322	4288	4504	4705	5646
88.3333	4948	5559	5911	5743	5534	5984	5193	5449	5452	6060	5857	5587	4417	4269	4060	4102	4104	4342	4614	4387	4250	4516	4788	5649
88.5	4805	5547	5827	5757	5794	6008	5174	5526	5261	5959	5863	5530	4410	4273	3775	3982	3960	4400	4562	4448	4396	4391	4566	5700
88.6667	4999	5476	5875	5722	5604	5890	5164	5490	5541	5850	5572	5385	4489	4073	3962	3935	3844	4337	4505	4390	4406	4517	4707	5503
88.8333	5044	5417	5719	5694	5626	5903	5107	5532	5344	5941	5484	5426	4384	4138	3807	3974	3948	4248	4552	4422	4220	4497	4674	5452
89	4898	5585	5738	5745	5806	5889	5080	5564	5223	5737	5589	5374	4390	4135	3896	4018	3900	4260	4436	4332	4231	4430	4619	5391
89.1667	4786	5477	5780	5688	5804	5902	5134	5464	5264	5776	5461	5352	4489	4144	3994	3991	3908	4170	4550	4319	4332	4422	4662	5342
89.3333	4954	5514	5979	5620	5821	5777	5040	5410	5358	5951	5585	5437	4556	4149	4007	3961	3933	4139	4469	4213	4330	4607	4768	5424
89.5	5044	5384	5664	5580	5705	5857	4945	5372	5250	5800	5540	5256	4467	4102	3899	3987	3868	4081	4455	4194	4260	4414	4589	5412
89.6667	4908	5196	5667	5651	5939	5826	5018	5485	5172	5841	5837	5362	4462	4176	3815	3882	3738	4167	4493	4296	4225	4281	4703	5379
89.8333	4934	5299	5759	5618	6004	5793	4865	5497	5401	5911	5741	5401	4427	3968	3999	4085	3876	4164	4522	4275	4228	4444	4663	5214
90	4888	5425	5649	5749	5978	5983	4946	5478	5161	5803	5703	5392	4431	3931	3936	4161	3856	4110	4345	4118	4295	4258	4689	5247
90.1667	4963	5450	5743	5687	5909	5692	4919	5462	5250	5863	5673	5332	4518	4047	3836	3915	3829	4110	4078	4363	4056	4216	4630	5194
90.3333	5030	5305	5632	5830	5735	5782	5011	5433	5412	5704	5655	5328	4505	4097	3908	4026	3851	3992	4229	4203	4141	4343	4589	5212
90.5	5016	5346	5724	5839	5788	5821	5052	5363	5274	6016	5824	5431	4393	3947	3981	3978	3881	3983	4248	4145	4253	3990	4646	5223
90.6667	5062	5423	5655	5598	5712	5861	5207	5356	5374	5929	5696	5312	4346	3885	3778	3958	3796	3909	4304	4002	4131	4147	4467	5235
90.8333	5102	5524	5810	5887	5824	5792	5054	5468	5583	5830	5799	5379	4376	3913	3844	3922	3866	3966	4288	4052	4141	4016	4535	5116
91	5075	5439	5845	5844	5807	5665	5024	5399	5427	5837	5733	5302	4308	3989	3896	4042	3822	3937	4269	4068	4101	4019	4399	5042
91.1667	4994	5356	5872	5919	5701	5798	5120	5481	5312	5835	5633	5410	4287	3910	3777	4059	3646	3865	4229	4149	3994	3927	4411	5037
91.3333	5058	5600	5845	5774	5544	5646	4892	5396	5326	5718	5607	5267	4456	3985	3802	4034	3644	3832	4166	4073	4016	4066	4478	4944
91.5	4904	5827	6014	5922	5803	5753	5051	5402	5483	5817	5714	5246	4391	3959	3776	4087	3662	4037	4277	4153	4235	4113	4574	5044
91.6667	4943	5613	5926	5939	5679	5704	4996	5409	5509	5776	5506	5248	4332	4017	3934	4031	3744	3900	4387	4156	3971	4161	4495	4917
91.8333	5125	5509	5878	5693	5902	5712	4929	5709	5392	5837	5495	5176	4318	3852	3881	3959	3724	3859	4085	4004	3954	4123	4446	4612
92	4988	5489	5870	5931	5962	5742	4853	5509	5291	5715	5617	5221	4249	3911	3733	3880	3809	3815	4290	3998	4001	4204	4496	4771
92.1667	4852	5546	5851	5656	5897	5715	4902	5327	5298	5646	5470	5205	4132	3950	3703	3942	3613	3847	4004	3948	3896	4123	4425	4786
92.3333	5071	5486	5945	5650	6129	5716	4990	5370	5567	5640	5630	5181	4352	3896	3842	3996	3738	3902	4177	3813	4044	4261	4393	4753
92.5	5019	5490	5937	5942	6122	5870	5089	5350	5397	5901	5724	5204	4236	3783	3676	4046	3705	3855	4120	3974	3966	4194	4347	4667
92.6667	5066	5551	6079	5865	6042	5625	4952	5544	5398	5929	5721	5286	4287	3896	3792	4063	3737	3867	4153	4025	3959	4133	4493	4848
92.8333	5098	5500	5904	5772	5901	5868	5133	5570	5453	5867	5788	5258	4315	3731	3870	3878	3657	3726	4083	4102	4023	4129	4366	4773
93	5286	5361	5997	5799	5986	5848	4956	5525	5532	6082	5923	5338	4300	3726	3720	4059	3570	3827	4003	4007	3806	4269	4309	4633
93.1667	5167	5488	5788	5853	6045	5771	4926	5497	5429	6205	5786	5225	4153	3810	3896	3904	3538	3889	4031	4024	3929	4186	4340	4672
93.3333	5144	5620	5862	5861	5931	5706	5023	5527	5501	5967	5650	5251	4170	3763	3788	3867	3688	3827	4135	3929	3897	4166	4350	4646
93.5	5100	5667	5953	5851	6057	5684	5002	5626	5546	6100	5870	5291	4234	3665	3900	4009	3486	3886	4085	4000	3900	3993	4399	4463
93.6667	5157	5756	6052	5948	5853	5657	4889	5672	5566	6013	5743	5350	4051	3863	3846	3962	3671	3842	4139	4046	3934	4152	4293	4483
93.8333	5061	5627	5935	5891	5783	5533	4888	5591	5603	6093	5755	5189	4060	3727	3792	3998	3563	3758	4107	3920	4006	4129	4351	4221
94	5101	5709	6098	5840	5955	5827	4965	5696	5751	6242	5798	5184	4055	3792	3796	3970	3517	3780	4057	3966	3714	4081	4404	4455
94.1667	5126	5690	6146	5992	6018	5807	5141	5654	5562	6104	5749	5394	4139	3807	3874	3932	3528	3833	4152	3872	3882	4088	4324	4415
94.3333	5130	5662	6238	5956	5884	5846	4840	5672	5786	5967	5924	5334	3991	3702	3838	3868	3501	3859	4102	3904	3849	4303	4381	4276
94.5	5158	5655	6206	5840	5938	5695	4935	5743	5615	6028	5825	5326	4271	3648	3805	3920	3482	3879	3985	3917	3746	4180	4305	4351
94.6667	5230	5680	6090	5959	6009	5821	5004	5755	5758	6071	5839	5328	3987	3639	3825	3954	3460	3804	3905	3970	3837	4205	4409	4232
94.8333	5092	5626	6040	5918	6206	5714	5064	5663	5596	6083	5820	5348	4093	3633	3838	3974	3457	3891	3960	3920	3750	4225	4213	4294
95	5136	5665	6036	6006	6108	5639	4906	5776	5598	6155	5939	5329	4090	3700	3902	3875	3407	3772	3865	3950	3736	4326	4337	4289
95.1667	5174	5695	6092	5926	6251	5977	5022	5820	5889	6334	6024	5394	4127	3762	3868	4000	3589	3907	3998	3916	3832	4255	4274	4293
95.3333	5287	5675	6041	5987	6147	5657	5177	5794	5728	6118	5972	5490	4021	3714	3821	3947	3488	3698	4017	3975	3879	4244	4346	4360
95.5	5077	5730	6057	5961	6345	5793	5024	5941	5783	6254	6049	5473	3926	3637	3757	3866	3446	3605	3905	4003	3753	4268	4279	4269
95.6667	5367	5614	6113	5947	6244	5872	4937	5874	5841	6107	6168	5588	3966	3569	3868	4076	3454	3788	3964	4012	3795	4072	4047	4220
95.8333	5168	5724	6065	6174	6345	5888	5050	5713	5669	6271	6063	5443	4029	3639	3910	3847	3490	3690	3776	4029	3689	4211	4253	4196
96	5248	5772	6205	6060	6243	5949	5086	5884	5967	6417	6215	5529	4004	3688	3883	3875	3520	3839	3772	3992	3693	4210	4295	4281
96.1667	4998	5541	5916	5543	5852	5500	4511	5306	5454	5925	5691	5120	3655	3203	3402	3367	3061	3359	3174	3400	3226	3614	3686	3655
96.3333	4109	4520	4979	4897	4896	4689	3788	4675	4751	4949	5012	4564	2927	2786	2969	2834	2469	2818	2742	2856	2701	3193	2999	3167
96.5	3623	4094	4337	4228	4429	4236	3658	4331	4337	4712	4522	4104	2660	2446	2738	2742	2311	2624	2537	2678	2557	2944	2708	2986
96.6667	3503	3905	4220	4171	4241	4029	3387	4171	3980	4539	4139	3909	2451	2374	2626	2608	2133	2570	2569	2523	2470	2937	2742	2995
96.8333	3361	3845	4079	4066	4073	4013	3205	4040	3907	4434	4024	3925	2503	2187	2495	2406	2113	2482	2360	2547	2304	2816	2549	2934
97	3233	3664	4026	3853	3987	3952	3369	3946	3904	4290	4158	3822	2382	2236	2425	2388	2045	2450	2495	2542	2326	2792	2518	2828
97.1667	3263	3661	3964	3667	3962	3728	3084	3730	3750	4205	3928	3772	2271	2109	2360	2392	2053	2394	2354	2463	2220	2856	2468	2776
97.3333	3319	3688	3955	3691	3825	3684	3052	3701	3640	3946	3967	3716	2366	2106	2323	2323	1981	2409	2341	2443	2233	2645	2513	2784
97.5	3071	3432	3787	3523	3744	3435	3057	3551	3552	3918	3637	3523	2169	1966	2217	2203	1829	2170	2152	2319	2266	2740	2370	2609
97.6667	3124	3418	3653	3549	3748	3535	3054	3386	3433	3778	3678	3346	2312	2027	2299	2187	1855	2318	2063	2331	2098	2695	2513	2719
97.8333	3082	3318	3646	3551	3666	3569	2990	3632	3309	3662	3621	3597	2236	2020	2247	2186	1845	2318	2171	2258	2144	2758	2605	2775
98	2997	3398	3551	3467	3575	3382	2994	3381	3430	3750	3619	3580	2120	2037	2206	2310	1855	2411	2179	2330	2137	2645	2538	2730
98.1667	3000	3271	3560	3478	3743	3479	2924	3420	3514	3903	3699	3517	2141	1967	2177	2142	1813	2196	2205	2274	2290	2711	2637	2632
98.3333	3063	3320	3585	3557	3783	3542	2938	3501	3517	3803	3821	3500	2161	2089	2289	2045	1837	2267	2126	2349	2238	2721	2527	2698
98.5	2970	3398	3456	3518	3677	3438	2897	3524	3475	3829	3764	3521	2121	1976	2144	2063	1868	2312	2164	2241	2239	2752	2553	2683
98.6667	3059	3316	3497	3514	3657	3525	2943	3660	3584	3940	3832	3553	1990	1945	2210	2121	1845	2368	2159	2344	2131	2673	2589	2695
98.8333	2929	3310	3576	3501	3583	3461	2884	3571	3458	3847	3864	3451	2020	1975	2120	2030	1698	2252	2218	2335	2217	2727	2435	2573
99	3027	3510	3669	3547	3912	3474	2937	3708	3654	4080	3803	3509	2108	2062	2187	2107	1834	2578	2243	2396	2376	2696	2589	2729
99.1667	3004	3475	3701	3560	3722	3549	3002	3787	3637	3982	4086	3590	2143	1990	2227	2251	1892	2447	2284	2490	2434	2778	2615	2825
99.3333	2968	3476	3804	3562	3713	3565	2960	3715	3737	4107	3943	3516	2191	2042	2299	2160	1766	2337	2225	2335	2198	2766	2618	2789
99.5	2985	3568	3690	3550	3729	3455	2820	3765	3586	4022	3998	3501	2179	2070	2188	2306	1810	2293	2161	2478	2222	2872	2623	2850
99.6667	2947	3441	3621	3730	3609	3501	2951	3710	3611	4002	3937	3503	2069	2099	2200	2115	1903	2332	2301	2412	2318	2786	2665	2920
99.8333	2843	3489	3641	3570	3572	3531	2955	3569	3627	3996	3859	3526	2121	1956	2178	2075	1738	2362	2098	2502	2240	2785	2612	2713
100	3002	3385	3596	3453	3463	3337	2842	3562	3476	3859	3710	3420	2153	1990	2077	2065	1758	2371	2094	2456	2230	2744	2654	2749
100.167	3081	3445	3843	3698	3602	3712	3308	3857	4037	4361	3987	3761	2428	2432	2615	2556	2202	2746	2732	3063	2872	3326	3074	3430
100.333	3966	4438	4841	4744	4698	4755	4161	4801	4776	5365	5069	4771	3033	3082	3197	3052	2688	3412	3124	3499	3370	4028	3642	3774
100.5	4125	4727	5058	5020	5035	5003	4331	5012	4972	5623	5238	5124	3262	3036	3459	3263	2777	3488	3171	3618	3353	4083	3848	4001
100.667	4206	4743	5187	4996	4965	5106	4357	4963	4947	5611	5357	5118	3226	3212	3367	3171	2906	3602	3215	3587	3371	4038	3785	3955
100.833	4182	4788	4951	5107	5197	5029	4369	5150	4904	5635	5469	5096	3205	3040	3527	3265	2887	3463	3115	3651	3489	4210	3777	4082
101	4328	4760	5135	4977	5023	5203	4391	5066	5052	5645	5496	5252	3226	3210	3574	3426	2923	3617	3308	3703	3457	4257	3911	4006
101.167	4348	5059	5109	5153	5137	5193	4473	5339	5165	5843	5431	5207	3262	3291	3770	3364	3059	3760	3258	3754	3580	4216	4291	4185
101.333	4257	4913	5070	5134	5200	5302	4401	5383	5268	6061	5527	5309	3316	3332	3623	3438	2883	3797	3321	3854	3578	4278	4055	4148
101.5	4494	5062	5235	5137	5324	5423	4486	5523	5325	5945	5638	5181	3275	3393	3758	3402	3028	3783	3284	3822	3671	4463	3948	4438
101.667	4331	4798	5350	5200	4949	5366	4544	5426	5438	6056	5745	5067	3246	3298	3799	3437	2911	3688	3256	3737	3736	4325	4143	4502
101.833	4298	5165	5286	5193	5188	5427	4597	5653	5486	6121	5842	5432	3272	3227	3660	3456	3041	3769	3284	3795	3721	4320	4217	4284
102	4087	5145	5397	5283	5414	5455	4454	5672	5485	6275	5902	5319	3469	3305	3606	3498	3001	3888	3297	3884	3649	4473	4181	4326
102.167	4295	5053	5370	5203	5275	5295	4517	5581	5416	6217	5777	5353	3333	3224	3648	3400	2969	3819	3346	3821	3735	4466	4104	4375
102.333	4333	5009	5368	5257	5337	5327	4493	5567	5543	6144	5977	5175	3325	3287	3774	3292	3007	3736	3491	3836	3749	4452	4066	4408
102.5	4407	4921	5300	5309	5232	5510	4355	5480	5391	6253	5954	5366	3433	3398	3705	3311	3030	3854	3389	3894	3646	4417	4158	4245
102.667	4143	4925	5306	5217	4931	5256	4438	5355	5419	6123	5758	5165	3291	3280	3571	3366	2946	3768	3196	3913	3762	4341	4140	4453
102.833	4152	4841	5144	5039	5113	5249	4334	5236	5284	5908	5650	5108	3175	3234	3512	3222	3002	3766	3299	3687	3603	4458	4176	4279
103	4130	4855	5181	5058	4824	5125	4453	5128	5113	5893	5631	5134	3237	3260	3540	3236	2874	3733	3280	3872	3602	4508	4222	4233
103.167	4098	4862	5107	4862	4786	5273	4297	5161	5138	5934	5433	5288	3252	3193	3585	3214	3037	3811	3383	3815	3691	4459	4192	4364
103.333	4122	4756	5135	4841	4746	5203	4237	4986	4925	5744	5443	5226	3211	3057	3515	3309	2914	3732	3312	3765	3475	4362	4172	4305
103.5	4114	4598	4954	4767	4657	5368	4273	5149	5040	5725	5361	5093	3069	3184	3582	3192	2891	3719	3214	3752	3602	4278	4097	4269
103.667	4055	4483	4780	4698	4643	5092	4309	5018	5025	5760	5411	5061	3202	3134	3499	3254	2959	3629	3310	3838	3584	4462	4074	4412
103.833	3988	4594	4720	4821	4636	5249	4442	4975	4893	5662	5402	4969	3256	3187	3624	3256	3011	3620	3265	3726	3639	4316	4187	4457
104	3987	4697	4736	4782	4553	5234	4334	4994	5031	5632	5403	5064	3168	3229	3632	3306	2964	3649	3141	3812	3522	4209	4213	4385
104.167	3956	4615	4688	4891	4560	5284	4268	4992	4978	5752	5390	4998	3251	3143	3462	3162	2954	3704	3221	3808	3597	4184	4252	4304
104.333	3927	4546	4714	4806	4820	5229	4221	5004	4934	5780	5483	5068	3047	3202	3386	3219	3001	3554	3084	3811	3460	4180	4296	4508
104.5	4015	4613	4909	4853	4734	5457	4262	5165	4960	5862	5451	5058	3004	3126	3605	3207	2875	3615	3057	3760	3507	4181	4186	4359
104.667	3797	4645	4868	4763	4652	5299	4347	5132	4960	5676	5440	5114	3019	3139	3461	3152	2801	3691	3220	3709	3568	4238	4144	4492
104.833	3905	4606	4833	4721	4722	5240	4291	5084	4991	5846	5505	4940	3015	3041	3549	3112	2874	3668	3197	3783	3517	4290	4251	4517
105	3996	4715	4937	4897	4802	5430	4363	5185	5090	5845	5414	5112	3047	3146	3419	3140	2915	3655	3260	3739	3639	4252	4134	4530
105.167	4132	4699	4988	4930	4847	5293	4387	5405	5123	5883	5745	5143	3110	3250	3396	3066	3014	3646	3213	3819	3566	4363	4342	4549
105.333	3820	4725	5008	5026	4880	5354	4504	5344	5352	5980	5696	5164	3041	3266	3407	3198	2956	3664	3294	3834	3527	4196	4192	4436
105.5	3893	4704	4991	4952	4854	5370	4377	5357	5175	5944	5667	5223	3057	3162	3407	3032	2929	3592	3181	3802	3591	4391	4164	4538
105.667	3896	4676	5014	4814	4822	5231	4306	5322	5084	5878	5621	5147	3060	3103	3357	3111	2947	3529	3297	3786	3495	4281	4242	4548
105.833	3788	4678	5018	4894	4790	5400	4339	5269	5319	6011	5700	5271	3106	3189	3518	3173	2910	3546	3177	3727	3617	4184	4221	4582
106	4012	4711	5068	4946	4742	5371	4377	5358	5144	5925	5751	5300	3093	3196	3537	3150	2974	3557	3337	3969	3593	4215	4241	4605
106.167	3816	4545	5034	5139	4853	5439	4277	5145	5089	5994	5734	5349	3091	3144	3542	3240	3083	3443	3220	3878	3625	4179	4190	4702
106.333	3988	4587	4871	5005	4756	5386	4354	5223	5158	6075	5693	5371	3045	3131	3487	3184	2966	3436	3253	3797	3612	4136	4249	4613
106.5	4103	4727	5077	5168	4846	5583	4424	5251	5120	5925	5668	5486	3141	3189	3659	3317	3036	3512	3260	3870	3709	4374	4340	4791
106.667	4033	4631	5041	5116	4720	5577	4573	5417	5151	6107	5809	5475	3044	3130	3525	3294	3040	3628	3324	3849	3783	4434	4305	4782
106.833	3992	4695	5031	5212	4889	5745	4404	5306	5246	6202	5731	5338	2956	3129	3555	3192	3147	3645	3270	3823	3627	4316	4301	4740
107	4011	4828	5173	5174	4866	5738	4574	5464	5295	6048	5776	5487	3189	3310	3418	3299	3091	3757	3283	3821	3685	4352	4424	5033
107.167	4200	4897	5168	5314	5021	5770	4529	5568	5125	6161	5852	5546	3079	3223	3539	3310	3052	3596	3288	3909	3647	4467	4316	4882
107.333	4118	4906	5258	5289	5170	5874	4611	5663	5526	6301	6096	5517	3095	3245	3552	3273	3117	3719	3338	4056	3787	4393	4431	5106
107.5	4170	4925	5314	5455	5155	5994	4539	5800	5649	6329	6210	5705	3101	3186	3673	3334	3220	3786	3444	3977	3844	4478	4510	4976
107.667	4252	5190	5134	5487	5258	6058	4745	5757	5540	6596	6367	5688	3053	3357	3499	3267	3087	3662	3434	3952	3753	4522	4554	5019
107.833	4288	5277	5492	5605	5392	6030	4660	6081	5773	6521	6352	5798	3154	3242	3625	3427	3265	3833	3360	3870	3802	4609	4512	4965
108	4254	5204	5416	5745	5406	6036	4695	5915	5786	6774	6390	5813	3083	3498	3661	3268	3196	3800	3489	4088	3797	4557	4483	5168
108.167	4256	5025	5506	5639	5390	5944	4757	5916	5837	6454	6290	5878	3023	3237	3619	3204	3093	3688	3407	3981	3802	4621	4398	5046
108.333	4307	5262	5559	5739	5470	6079	4714	5990	5816	6772	6592	5952	3252	3335	3543	3269	3208	3808	3424	3997	3995	4559	4644	5003
108.5	4311	5043	5618	5679	5342	6188	4871	5865	5716	6774	6521	5992	3049	3396	3794	3268	3172	3654	3547	4037	3816	4586	4279	5044
108.667	4296	5242	5816	5637	5510	5993	4805	5968	5777	6761	6509	5994	3082	3423	3754	3424	3139	3765	3383	3950	3883	4449	4474	5188
108.833	4348	5204	5598	5810	5572	6155	4813	6080	5776	6819	6482	5893	3129	3368	3644	3371	3255	3807	3399	4016	3855	4533	4537	5200
109	4224	5207	5667	5833	5473	6195	4713	5872	5856	6841	6457	6052	3143	3239	3641	3499	3295	3792	3543	4069	3797	4644	4448	5164
109.167	4460	5275	5705	5903	5602	6183	4912	5939	5908	6965	6345	6174	3087	3216	3672	3480	3211	3768	3486	4009	3961	4476	4444	5185
109.333	4514	5315	5653	5839	5592	6248	4817	6100	5808	6804	6601	6081	3084	3500	3677	3530	3253	3983	3470	4056	3819	4554	4575	5334
109.5	4590	5292	5926	5968	5712	6345	4883	6125	5907	6910	6658	6252	3170	3395	3757	3477	3202	3829	3616	4143	3990	4486	4574	5285
109.667	4446	5433	5845	6184	5642	6212	4954	5995	5955	7017	6658	6151	3216	3497	3659	3486	3233	3783	3461	4087	3964	4499	4497	5299
109.833	4656	5400	5903	6004	5571	6253	4933	6142	6185	6985	6733	6080	3122	3472	3709	3370	3172	3780	3423	4163	4027	4628	4560	5245
110	4501	5446	5865	6052	5702	6456	4871	6161	6072	6967	6698	6209	3105	3498	3567	3417	3243	3762	3558	3934	3878	4518	4452	5493
110.167	4642	5493	5809	6180	5808	6275	4924	6241	6025	7041	6588	5999	3186	3556	3646	3543	3241	3772	3459	3964	3885	4492	4498	5379
110.333	4487	5444	5828	6109	5814	6425	4794	6429	6054	6970	6692	6093	3145	3320	3677	3156	3230	3890	3401	4101	3930	4510	4422	5188
110.5	4607	5459	6225	6271	5879	6321	5001	6246	6126	7046	6774	6116	3011	3391	3573	3397	3272	3832	3377	3875	3778	4415	4430	5355
110.667	4513	5447	5813	6156	5880	6490	4921	6417	6164	6956	6877	6225	2988	3402	3579	3322	3122	3740	3390	3975	3837	4475	4363	5298
110.833	4535	5648	6109	6415	5882	6467	4877	6365	6218	7143	6949	6086	3149	3329	3614	3280	3271	3880	3283	3964	3838	4444	4286	5275
111	4561	5549	6140	6127	5960	6250	5063	6464	6351	7222	6783	6246	3035	3391	3491	3424	3143	3718	3307	4032	3777	4486	4451	5131
111.167	4512	5468	6145	6281	5964	6280	4938	6460	6152	7357	6775	6239	2988	3313	3641	3315	3243	3896	3516	3903	3835	4403	4505	5173
111.333	4584	5706	6129	6379	5902	6454	5050	6486	6339	7301	7076	6085	3086	3357	3821	3370	3188	3820	3369	4045	3746	4433	4420	5160
111.5	4508	5550	6040	6275	6058	6122	4984	6292	6257	7187	6879	6077	2982	3352	3644	3379	3118	3739	3382	3904	3803	4347	4334	5209
111.667	4478	5540	6208	6420	5995	6355	4987	6435	6238	7151	7023	5964	3096	3464	3740	3213	3086	3750	3382	3887	3838	4252	4395	4971
111.833	4536	5546	6202	6191	5910	6326	5038	6415	6327	7257	6853	6276	2967	3400	3618	3457	3145	3831	3446	3889	3842	4264	4179	4989
112	4501	5490	6149	6346	5793	6334	5013	6391	6268	7122	6840	6277	2999	3358	3519	3379	3149	3659	3334	3888	3594	4312	4168	5183
112.167	4639	5437	6102	6276	6016	6214	4846	6233	6486	7226	6888	6063	3020	3364	3585	3327	3108	3788	3465	3961	3608	4272	4086	5157
112.333	4526	5562	6168	6205	6024	6150	5057	6336	6370	6954	6882	5965	2984	3346	3594	3381	3107	3743	3284	3784	3577	4187	4114	4921
112.5	4567	5479	5992	6327	5913	6097	4847	6327	6297	7050	6646	6139	3070	3375	3405	3230	3063	3527	3375	3643	3619	4083	4101	4963
112.667	4636	5569	5969	6219	5999	6263	4990	6410	6061	7314	6748	6058	3017	3357	3537	3229	3094	3701	3370	3943	3703	4207	4115	4935
112.833	4496	5354	6056	6511	5915	6129	4888	6308	6183	7152	6758	5979	2950	3245	3473	3358	3061	3720	3148	3723	3630	4139	4164	4832
113	4691	5559	5920	6135	5800	5967	4930	6091	6266	7196	6828	6069	2901	3380	3483	3233	3107	3639	3298	3777	3567	4077	4083	4989
113.167	4623	5459	6020	6311	5876	6013	4862	6340	6336	7095	6750	5854	3030	3237	3419	3192	2942	3581	3172	3598	3657	4057	3911	4941
113.333	4436	5505	5889	6078	6001	5925	4663	6277	6280	6930	6818	5987	2921	3179	3350	3152	3047	3573	3170	3638	3529	4031	4023	4696
113.5	4523	5588	5985	6180	5892	6151	4813	6276	6039	7107	6733	5814	2951	3277	3341	3195	3010	3711	3036	3538	3433	4031	3850	4816
113.667	4596	5504	5885	6362	5930	6090	4781	6385	6166	7197	7010	5899	2811	3216	3396	3091	3014	3586	3218	3756	3640	4139	3963	4801
113.833	4481	5661	5910	6376	5944	6089	4888	6362	6281	7111	6804	6025	2868	3286	3478	3301	3005	3724	3170	3776	3383	3939	4086	4781
114	4426	5523	5966	6124	6060	6030	4880	6312	6143	7162	6705	5977	2843	3118	3458	3289	2976	3672	3286	3664	3430	4026	3968	4628
114.167	4431	5513	5854	6322	6029	5995	4752	6131	6191	6917	6714	5825	2896	3182	3433	3330	2954	3577	3081	3463	3354	3929	3949	4643
114.333	4450	5395	5965	6290	5818	5882	4585	6287	6046	7047	6761	5805	2932	3250	3424	3278	3004	3667	3251	3480	3406	3814	3838	4579
114.5	4436	5385	5838	5944	5718	5723	4785	6092	6072	7129	6582	5850	2767	3259	3354	3233	2915	3601	3136	3501	3239	3851	3704	4551
114.667	4368	5343	5731	6243	5868	5888	4645	5998	6049	7055	6734	5822	2850	3229	3353	3127	2974	3415	3070	3543	3362	3837	3752	4500
114.833	4369	5368	6035	6012	5882	5719	4543	6015	6042	6917	6748	5678	2802	3109	3428	3334	2860	3517	3209	3414	3161	3837	3773	4443
115	4387	5367	5690	6062	5653	5672	4654	5924	5991	6955	6555	5692	2810	3188	3332	3238	2905	3460	3013	3435	3238	3747	3710	4371
115.167	4366	5242	5861	5820	5659	5684	4590	6018	6057	7020	6559	5592	2932	3101	3322	3187	2988	3532	3040	3392	3258	3676	3743	4431
115.333	4318	5199	5796	6094	5667	5746	4590	6064	5957	6831	6554	5610	2825	3154	3313	3124	2956	3579	3018	3393	3338	3833	3680	4271
115.5	4318	5169	5817	5834	5734	5701	4555	6039	5885	6879	6502	5726	2887	3153	3210	3105	2963	3564	3085	3384	3230	3657	3613	4384
115.667	4328	5243	5677	5989	5605	5596	4581	5982	5871	6806	6607	5498	2776	3164	3284	3071	2883	3465	2874	3138	3323	3491	3671	4288
115.833	4308	5177	5579	5982	5443	5475	4561	5941	5902	6599	6429	5588	2764	3080	3103	3014	2870	3505	3000	3344	3201	3493	3476	4320
116	4311	5184	5673	5891	5701	5578	4484	5963	5888	6625	6426	5495	2754	3041	3263	3025	2926	3346	3071	3304	3246	3640	3611	4286
116.167	4247	5342	5671	5862	5434	5489	4416	6016	5946	6719	6349	5521	2731	3083	3201	3095	2872	3503	3029	3306	3305	3551	3559	4342
116.333	4232	5303	5668	5879	5607	5472	4500	5953	5796	6785	6322	5517	2734	3029	3271	3148	2910	3452	2975	3216	3181	3558	3526	4212
116.5	4247	5219	5455	5788	5512	5463	4441	5747	5792	6436	6398	5250	2724	3148	3200	3092	2844	3450	2936	3162	3156	3511	3578	4056
116.667	4218	5107	5532	5764	5416	5505	4394	5863	5785	6663	6467	5440	2718	3134	3305	3043	2728	3484	2900	3213	3179	3613	3514	4305
116.833	4137	5017	5585	5759	5456	5291	4382	5815	5671	6569	6114	5325	2601	2967	3269	3056	2796	3430	2770	3068	3116	3441	3482	3987
117	4112	5083	5293	5690	5297	5304	4365	5777	5703	6649	6266	5348	2695	3040	3146	2995	2768	3460	2819	3215	3047	3524	3315	4050
117.167	4133	4958	5461	5593	5269	5179	4401	5703	5739	6498	6184	5474	2660	2929	3201	3039	2722	3411	2868	3038	3142	3640	3492	4106
117.333	4015	4921	5406	5589	5362	5329	4236	5852	5792	6510	6349	5388	2638	2952	3119	3053	2771	3345	2816	3068	3023	3505	3419	4008
117.5	4095	4967	5455	5579	5234	5235	4317	5770	5750	6599	6449	5291	2643	2976	3295	3023	2897	3397	2904	2956	3122	3413	3424	3963
117.667	4138	4966	5404	5459	5207	5242	4301	5698	5572	6510	6297	5212	2611	2859	3175	3052	2780	3223	2761	3112	2988	3233	3270	3887
117.833	4090	4855	5385	5633	5205	5254	4299	5691	5782	6465	6215	5199	2668	2901	3170	3103	2812	3325	2777	3122	2927	3398	3392	3869
118	4020	4740	5400	5531	5238	5429	4176	5587	5704	6480	6182	5147	2650	3015	3119	2957	2727	3296	2797	3116	2990	3369	3253	3821
118.167	4179	4829	5125	5563	5078	5181	4381	5583	5600	6382	6001	5229	2630	3098	3067	3023	2680	3263	2674	3050	2865	3365	3330	3767
118.333	4016	4792	5173	5542	5112	5225	4222	5575	5706	6398	6197	5327	2693	3023	3200	3095	2767	3145	2698	2985	2959	3300	3384	3811
118.5	3933	4850	5170	5442	5052	5258	4161	5610	5481	6338	6103	5165	2530	2982	3107	2844	2616	3236	2772	2960	2979	3281	3245	3667
118.667	3984	4863	5268	5256	5140	5087	4220	5527	5368	6321	6164	5025	2694	2972	3118	3033	2613	3169	2621	2989	3047	3228	3240	3732
118.833	4006	4678	5095	5361	5115	5177	4215	5633	5531	6384	6162	5169	2765	2944	3159	2934	2609	3240	2735	2969	3005	3291	3323	3744
119	4041	4713	5116	5313	5094	5205	4240	5512	5344	6482	5834	5102	2650	2922	3144	3008	2685	3148	2617	3051	2955	3225	3369	3682
119.167	3932	4747	5071	5168	5087	4995	4093	5473	5489	6297	6056	5002	2522	2947	3050	2909	2646	3242	2695	2950	2918	3246	3278	3662
119.333	3825	4798	5028	5231	4948	5169	4009	5450	5461	6355	5954	5148	2593	2913	3190	3008	2688	3256	2701	2967	2878	3256	3338	3549
119.5	3813	4860	5009	5269	5027	5187	4105	5603	5491	6278	6048	5024	2557	2892	3229	3004	2625	3149	2638	2951	2875	3353	3345	3598
119.667	3755	4625	4736	5080	4997	4979	4050	5480	5394	6090	5969	5027	2537	2900	3068	2985	2553	3185	2626	2948	2894	3331	3259	3446
119.833	3778	4741	5037	4986	5010	5062	4075	5583	5332	6125	5956	4927	2436	2836	3155	2947	2529	3187	2622	3037	2911	3152	3235	3613
120	3866	4609	4793	5208	4982	4970	4073	5399	5297	6152	5844	5109	2528	2866	3176	2953	2673	3157	2694	2913	2852	3245	3341	3607
120.167	3850	4586	5045	5187	5040	4949	4203	5517	5480	6090	6005	5112	2546	2870	3220	2943	2573	3099	2694	2936	2917	3317	3273	3537
120.333	3707	4659	5085	5049	4965	4951	4086	5531	5281	6279	5927	4953	2538	2778	3250	2936	2542	3309	2622	2966	2728	3191	3319	3423
120.5	3717	4660	4941	5253	4835	4933	3979	5528	5497	6233	5906	4876	2515	2900	3018	2930	2649	3038	2626	2857	2823	3166	3206	3424
120.667	3711	4506	4921	4943	4785	4983	3900	5372	5395	6032	5742	5099	2435	2827	3098	2924	2604	3020	2547	2961	2803	3163	3132	3369
120.833	3721	4465	4893	5123	4878	4956	4146	5467	5380	6192	5926	4868	2683	2884	3033	3025	2603	3069	2598	2877	2907	3243	3257	3462
121	3751	4417	4725	4983	4736	4876	3980	5365	5230	6074	5924	4930	2507	2809	3049	2945	2468	3057	2567	2922	2688	3059	3251	3366
121.167	3749	4484	4899	4943	4716	4880	4081	5429	5271	6123	6103	4938	2504	2956	3211	2867	2591	3213	2584	2884	2836	3226	3336	3305
121.333	3708	4467	4742	4923	4715	5003	4045	5245	5143	6128	5790	4940	2569	2798	3080	2899	2629	3142	2414	2893	2884	3211	3239	3469
121.5	3659	4427	4867	5087	4856	4942	3926	5317	5350	6287	5799	4907	2367	2868	3149	2908	2653	2907	2539	2850	2799	3109	3210	3315
121.667	3690	4555	4785	4915	4734	4979	4012	5186	5207	6050	5831	4910	2484	2865	3145	2942	2684	3082	2537	2788	2906	3235	3193	3453
121.833	3630	4516	4820	4968	4799	4977	3936	5544	5278	6087	5835	5017	2497	2820	3078	2818	2582	3072	2512	2966	2742	3159	3116	3415
122	3799	4476	4867	4965	4817	4962	3989	5559	5401	6259	5851	4966	2677	2835	3173	2953	2696	3030	2579	3014	2802	3316	3247	3454
122.167	3707	4535	4864	5005	4704	5039	4109	5356	5334	6049	5830	4794	2536	2785	3116	2880	2588	3108	2603	2963	2896	3258	3121	3459
122.333	3720	4514	4848	4846	4655	4811	4070	5431	5313	6175	5747	5013	2603	2930	3174	2994	2629	2978	2487	2925	2896	3301	3223	3542
122.5	3625	4498	4876	4964	4782	4962	3872	5368	5312	6086	5850	4810	2505	2764	3167	2884	2520	3068	2562	2932	2953	3307	3242	3448
122.667	3729	4439	4856	4892	4679	5015	3901	5329	5456	6119	5862	4882	2586	2871	3250	2955	2594	3053	2498	2950	2895	3352	3295	3632
122.833	3585	4565	4864	4878	4639	4889	4014	5290	5262	6057	5871	4878	2451	2719	3072	2991	2549	3103	2395	3086	2919	3343	3183	3545
123	3587	4607	4737	4855	4822	5092	3980	5389	5319	6175	6044	4906	2538	2832	3120	2968	2664	3069	2549	2935	2867	3383	3289	3673
123.167	3633	4352	4746	5134	4578	4991	3999	5455	5384	6272	5777	5066	2398	2981	3307	2913	2689	3092	2540	3023	2941	3425	3300	3626
123.333	3625	4523	4814	4814	4727	4905	4029	5403	5462	6082	5925	5018	2540	2886	3164	3056	2644	3032	2557	3069	2982	3489	3430	3625
123.5	3591	4456	4813	5092	4597	5074	4029	5456	5235	6132	5871	5069	2544	2938	3130	2916	2466	3145	2458	3050	2907	3601	3413	3545
123.667	3595	4496	4618	4972	4612	4982	3947	5465	5401	6197	5834	4958	2572	2886	3208	2930	2612	3074	2583	3116	3013	3546	3459	3620
123.833	3673	4531	4884	5028	4788	5091	4122	5393	5437	6231	5891	5044	2531	2947	3088	2852	2637	3110	2496	3070	3105	3562	3483	3625
124	3726	4564	4860	4923	4664	4987	3959	5690	5347	6319	5960	4985	2644	2869	3245	3023	2663	3168	2612	3170	3029	3521	3449	3668
124.167	3555	4515	4731	4921	4743	5114	3843	5431	5202	6238	5809	5251	2466	2933	3123	2853	2555	3012	2489	3062	2949	3557	3465	3626
124.333	3619	4572	4744	5031	4757	5157	3980	5582	5455	6221	6044	5059	2511	2873	3229	2910	2668	3112	2569	3221	2984	3647	3518	3670
124.5	3588	4488	4724	5161	4972	5176	4041	5625	5411	6357	6034	5059	2530	2844	3141	2965	2571	3195	2699	3240	2974	3625	3356	3803
124.667	3629	4507	4875	4916	4783	5168	4049	5457	5279	6359	6177	5053	2533	2884	3284	2909	2641	3279	2615	3145	3067	3590	3378	3773
124.833	3784	4585	4962	5082	4777	5126	4208	5564	5508	6341	6071	5167	2578	2921	3308	2868	2645	3282	2696	3146	3024	3768	3474	3844
125	3703	4666	4871	4984	4707	5241	3983	5618	5606	6443	6079	5136	2582	2887	3252	2955	2785	3280	2666	3322	3177	3728	3553	3777
125.167	3718	4387	4838	5045	4762	5283	4024	5479	5505	6504	6106	5098	2535	2914	3160	2943	2617	3312	2621	3200	3092	3686	3541	3713
125.333	3697	4662	4912	5101	4789	5205	4194	5818	5591	6489	6151	5184	2587	3026	3251	3008	2598	3171	2676	3270	3174	3861	3596	3774
125.5	3733	4684	5019	5270	4849	5312	4091	5875	5588	6618	6155	5162	2630	2970	3349	3127	2796	3261	2649	3256	3156	3999	3596	3918
125.667	3696	4522	4889	5292	5041	5285	4189	5895	5701	6469	6178	5266	2580	2970	3518	3078	2983	3322	2644	3405	3131	3941	3555	3934
125.833	3779	4789	5064	5295	5049	5427	4207	5786	5736	6500	6351	5292	2698	3013	3404	3142	2729	3491	2788	3302	3261	3977	3707	3982
126	3790	4780	4997	5173	4898	5456	4229	5759	5461	6526	6215	5463	2522	2902	3383	3101	2700	3355	2707	3286	3132	3798	3548	4025
126.167	3864	4726	4981	5364	4931	5461	4170	5898	5732	6598	6375	5421	2641	2987	3356	3153	2779	3526	2776	3400	3254	4004	3629	4017
126.333	3745	4659	5036	5297	4860	5590	4197	5760	5740	6580	6398	5388	2590	3041	3426	3141	2801	3406	2675	3358	3271	3990	3760	3958
126.5	3719	4604	5149	5256	4911	5444	4238	5886	5795	6641	6278	5344	2777	3040	3326	3045	2765	3490	2709	3493	3189	4220	3613	4076
126.667	3736	4679	5057	5294	5055	5470	4226	5872	5848	6748	6321	5499	2702	3041	3465	3150	2867	3366	2622	3416	3161	4124	3788	4284
126.833	4098	4747	5245	5350	4924	5541	4237	5864	5753	6757	6521	5458	2660	3003	3421	3067	2809	3613	2822	3516	3270	4137	3774	4151
127	3835	4700	5178	5297	4959	5574	4188	6039	5724	6798	6449	5548	2664	2959	3399	3167	2818	3509	2699	3433	3194	4101	3735	4225
127.167	3890	4843	5194	5475	5106	5697	4213	6175	5973	6896	6560	5478	2733	3083	3346	3125	2853	3479	2823	3535	3292	4311	3787	4382
127.333	3991	4779	5382	5490	5145	5725	4363	6046	5996	6997	6524	5426	2638	2999	3449	3147	2854	3491	2975	3595	3387	4279	3783	4418
127.5	3966	4934	5336	5453	5095	5598	4339	6060	5829	6918	6500	5771	2749	3064	3496	3108	3001	3456	2820	3533	3353	4171	3846	4386
127.667	4018	4878	5223	5513	5227	5742	4331	6356	5969	7036	6461	5644	2746	3028	3651	3186	2773	3608	2934	3590	3266	4249	3747	4478
127.833	4157	4893	5413	5605	5323	5734	4513	6158	6018	6987	6765	5796	2736	3158	3535	3191	2908	3645	2900	3498	3422	4350	3809	4602
128	4069	4898	5462	5650	5242	5801	4431	6301	6185	7103	6733	5768	2647	3213	3507	3144	2885	3670	2860	3640	3299	4397	3770	4629
128.167	3975	4971	5490	5647	5321	5792	4493	6243	6117	6947	6590	5766	2799	3178	3649	3306	2933	3670	2829	3556	3266	4370	3773	4577
128.333	4148	5032	5395	5605	5301	5980	4499	6267	6117	7125	6974	5706	2713	3223	3526	3337	3005	3701	2970	3673	3291	4431	3898	4749
128.5	3925	5026	5329	5686	5269	5860	4458	6442	6117	7283	6875	5821	2744	3215	3614	3320	2860	3674	2941	3544	3368	4367	3958	4574
128.667	4060	5125	5462	5742	5373	5860	4500	6412	6088	7191	6760	5835	2638	3232	3641	3286	2956	3758	2807	3531	3372	4486	3891	4575
128.833	4044	5153	5644	5907	5505	5827	4606	6646	6095	7315	6977	5897	2761	3172	3509	3333	2903	3857	3001	3603	3485	4544	4006	4798
129	4096	5254	5494	5858	5398	5925	4578	6388	6291	7141	6844	6004	2761	3125	3536	3275	3044	3825	2970	3694	3532	4503	3974	4836
129.167	4193	5155	5598	5854	5452	5932	4602	6509	6270	7510	6859	6003	2838	3330	3680	3290	2907	3692	3105	3820	3455	4508	4227	4745
129.333	4232	5144	5734	5843	5570	6039	4547	6619	6521	7455	7012	6050	2821	3270	3625	3306	2934	3752	2946	3721	3536	4470	4070	5009
129.5	4154	5125	5845	5821	5532	5956	4476	6405	6388	7353	6953	6013	2782	3167	3521	3163	3051	3745	2954	3755	3497	4391	4035	4910
129.667	4252	5196	5627	5944	5533	6187	4482	6639	6292	7441	7196	5971	2694	3226	3586	3190	2871	3714	2871	3684	3444	4560	4204	4911
129.833	4370	5263	5664	6038	5650	6195	4570	6595	6446	7424	6975	6200	2825	3317	3698	3142	3018	3858	3066	3732	3604	4645	4259	4940
130	4160	5241	5784	5904	5571	6221	4716	6655	6435	7424	7070	6167	2846	3239	3678	3185	3039	3876	3044	3764	3555	4446	4238	5113
130.167	4415	5408	6039	5986	5719	6188	4760	6758	6666	7541	7149	6215	2882	3246	3638	3343	2939	3899	3002	3722	3484	4472	4282	5074
130.333	4351	5308	5820	6086	5714	6365	4806	6677	6660	7440	7060	6188	2808	3293	3545	3334	3089	4039	2985	3806	3562	4622	4281	5068
130.5	4513	5442	5856	6135	5802	6325	4789	6680	6507	7780	7317	6321	2909	3366	3708	3300	2955	3860	3036	3834	3620	4694	4151	5150
130.667	4249	5335	5810	6197	5728	6269	4757	6521	6513	7623	7342	6086	2749	3223	3671	3264	3021	4030	2990	3782	3473	4585	4222	5110
130.833	4363	5442	6055	6340	5831	6382	4942	6771	6650	7618	7294	6303	2789	3265	3858	3431	3213	4159	2977	3737	3607	4580	4259	5155
131	4424	5234	5990	6175	5809	6367	4842	6785	6713	7632	7296	6364	2745	3201	3755	3291	3080	4012	3166	3597	3674	4630	4252	5168
131.167	4419	5529	6042	6444	5772	6412	4722	6898	6579	7596	7398	6492	2695	3377	3776	3408	3068	3993	2878	3808	3731	4543	4376	5257
131.333	4388	5466	6053	6303	5907	6314	4778	6972	6640	7589	7339	6388	2784	3123	3717	3432	3027	4076	3040	3727	3415	4676	4294	5249
131.5	4367	5575	6122	6406	6068	6402	4729	6820	6548	7750	7580	6414	2839	3310	3707	3368	3110	4055	2994	3679	3516	4568	4375	5262
131.667	4527	5604	6258	6232	6161	6544	4866	6961	6706	7826	7395	6625	2866	3495	3956	3353	3076	4190	3025	3869	3556	4643	4359	5400
131.833	4419	5697	6126	6334	6022	6513	4854	6978	6807	8027	7602	6379	2842	3306	3826	3400	3114	4046	3027	3729	3530	4652	4286	5392
132	4352	5677	6187	6270	5894	6615	4811	6913	6755	7925	7610	6414	2901	3364	3758	3425	3125	4156	3083	3707	3501	4770	4329	5218
132.167	4451	5597	6209	6356	6078	6778	4911	7139	6744	7859	7713	6586	2774	3388	3827	3409	3142	4162	3117	3759	3572	4546	4340	5506
132.333	4503	5643	6245	6421	6132	6570	4911	7077	7020	7918	7683	6508	2912	3348	3698	3516	3191	3972	2991	3794	3584	4640	4190	5426
132.5	4517	5692	6226	6477	6062	6614	4984	7068	6763	8044	7693	6542	2778	3271	3835	3364	3086	4150	3119	3782	3721	4528	4310	5208
132.667	4600	5741	6373	6487	6011	6538	4925	7073	6988	7983	7796	6591	3033	3497	3777	3306	3200	4196	3012	3663	3697	4584	4240	5409
132.833	4411	5773	6419	6613	6091	6593	4903	7144	6788	8048	7726	6772	2776	3404	3802	3305	3109	4208	2962	3785	3628	4658	4330	5266
133	4660	5720	6187	6561	6159	6699	4952	6991	6887	7966	7597	6546	2801	3375	3872	3306	3199	4279	2890	3793	3695	4619	4420	5389
133.167	4683	5753	6508	6566	6176	6563	4937	7259	7010	7915	7745	6752	2892	3468	3757	3518	3183	4213	2958	3792	3632	4482	4349	5395
133.333	4512	5721	6185	6656	6106	6723	4970	7280	6877	8079	7789	6777	2892	3386	3935	3330	3071	4100	3008	3740	3539	4543	4348	5467
133.5	4626	5739	6253	6578	6098	6571	5020	7192	7177	8104	8044	6755	2816	3379	3874	3497	3202	4110	2979	3615	3600	4513	4337	5338
133.667	4515	5790	6276	6621	6057	6509	5200	7193	6913	8096	7643	6847	2832	3402	3862	3350	3140	4100	3091	3714	3598	4358	4275	5415
133.833	4536	5974	6445	6811	6282	6860	4979	7168	6972	8146	7917	6757	2853	3351	4061	3455	3244	4174	2894	3791	3587	4528	4390	5346
134	4641	6024	6283	6679	6151	6506	4929	7265	7024	8251	7875	6842	2866	3449	3857	3342	3183	4143	3107	3830	3639	4389	4310	5511
134.167	4503	5809	6154	6701	6305	6780	4983	7039	6810	8001	7712	6840	2935	3330	3812	3473	3247	4070	2993	3719	3586	4329	4303	5377
134.333	4464	5842	6392	6724	6214	6618	4973	7168	7074	8101	7760	6831	2799	3311	3800	3474	3043	3963	2976	3780	3601	4329	4321	5400
134.5	4458	5813	6461	6804	6110	6504	4951	7120	7017	8196	7933	6676	2876	3286	3847	3434	3040	4096	3055	3715	3427	4241	4352	5405
134.667	4541	5690	6335	6653	6312	6564	4977	7192	7072	8173	7807	6657	2818	3417	3724	3397	3155	4224	2899	3637	3606	4377	4371	5335
134.833	4646	5870	6161	6600	6131	6632	4997	7298	7017	8175	7857	7005	2746	3339	3904	3443	3123	4128	2845	3627	3541	4232	4354	5180
135	4587	5841	6500	6613	6179	6811	4993	7192	7043	8081	7697	6760	2763	3402	3856	3486	3148	4318	2968	3719	3503	4202	4335	5221
135.167	4662	5894	6431	6763	6336	6644	5004	7373	7109	7999	7998	6930	2758	3309	3941	3467	3196	4137	3014	3793	3607	4277	4291	5297
135.333	4625	5816	6440	6666	6477	6560	4999	7166	7168	8316	8048	6825	2958	3405	3777	3481	3260	4148	3044	3661	3588	4176	4301	5399
135.5	4701	5899	6330	6639	6165	6685	4917	7247	7109	8117	7924	6852	2880	3426	3811	3451	3213	4173	2983	3538	3555	4301	4268	5203
135.667	4509	5781	6440	6733	6221	6660	5006	7190	6924	8329	8012	6879	2772	3320	3785	3378	3161	4066	2904	3643	3501	4141	4195	5229
135.833	4577	5771	6619	6587	6229	6545	5073	7273	6948	8195	7773	6887	2804	3240	3663	3351	3118	3988	2930	3604	3432	4111	4222	5200
136	4482	5844	6370	6773	6380	6677	4932	7373	6930	8279	7852	6817	2934	3233	3718	3238	3111	4159	3045	3490	3385	4101	4163	5229
136.167	4636	5870	6361	6880	6370	6570	5010	7449	7111	8235	7832	6800	2867	3523	3781	3322	3149	4232	2924	3685	3533	4163	4246	5221
136.333	4694	5792	6286	6791	6123	6559	4963	7309	7011	8341	7995	6836	2843	3331	3836	3372	3143	4068	2910	3626	3565	4010	4317	5239
136.5	4577	5819	6242	6737	6168	6418	4938	7182	6931	8251	8026	6682	2793	3259	3736	3167	3102	3992	2867	3443	3461	3986	4131	5130
136.667	4644	5890	6618	6687	6178	6571	5033	7295	7046	8387	7931	6882	2866	3479	3898	3454	3139	4197	2997	3718	3511	4091	4287	5232
136.833	4555	5797	6275	6725	6225	6289	5060	7280	7060	8169	7795	6765	2845	3439	3713	3374	3077	3966	3006	3564	3481	4044	4256	5076
137	4725	5883	6422	6888	6195	6513	4858	7351	7085	8085	8009	6829	2805	3403	3743	3465	3194	4101	2751	3580	3471	3947	4074	5080
137.167	4610	5883	6564	6788	6304	6594	5070	7309	6974	8313	7934	6714	2785	3275	3785	3446	3163	4039	2787	3639	3450	4082	4204	5165
137.333	4373	5931	6480	6606	6272	6410	4943	7173	6999	8158	7923	6721	2831	3298	3699	3400	3091	3955	2830	3538	3338	3878	4036	4947
137.5	4591	5820	6566	6801	6230	6514	5000	7176	7127	8308	7985	6821	2819	3361	3763	3363	3138	3972	2806	3521	3449	3972	4248	4969
137.667	4588	5732	6328	6732	6279	6378	4926	7085	6999	8070	7899	6751	2799	3362	3715	3391	3130	3935	2830	3569	3390	3882	4079	5116
137.833	4676	5886	6446	6654	6122	6493	4975	7267	7147	8279	7885	6775	2883	3173	3811	3428	3203	4038	2878	3404	3423	3835	4210	5036
138	4577	5830	6388	6668	6233	6411	4871	7224	6923	8182	7830	6728	2760	3441	3740	3296	3023	3836	2740	3438	3331	3896	4207	5035
138.167	4504	5760	6476	6696	6251	6520	4867	7247	7107	8405	7789	6805	2833	3291	3814	3364	3090	4012	2864	3424	3532	3898	4086	5062
138.333	4620	5930	6352	6651	6288	6329	4898	7214	7069	8181	7934	6569	2807	3275	3642	3348	3063	3936	2763	3229	3379	3827	4078	4912
138.5	4479	5736	6113	6591	6100	6242	4833	7287	6905	7907	7770	6714	2698	3226	3658	3306	2984	3736	2737	3373	3343	3680	4017	4909
138.667	4618	5709	6316	6615	6205	6288	4961	7183	7041	8126	7771	6639	2804	3282	3708	3330	3147	3875	2806	3464	3364	3768	4059	4919
138.833	4494	5802	6294	6572	6050	6361	5001	7157	7141	8047	7821	6623	2807	3277	3634	3271	3001	3853	2643	3357	3312	3719	4116	4835
139	4457	5832	6369	6757	6392	6347	4693	7106	6933	8123	7841	6649	2850	3259	3589	3376	3132	3985	2813	3371	3354	3894	4134	4822
139.167	4449	5792	6261	6722	6203	6364	4837	7288	7051	8052	7892	6673	2692	3271	3776	3293	3074	3820	2824	3594	3359	3583	4032	4961
139.333	4458	5803	6217	6720	6232	6127	4717	7234	6873	8018	7886	6612	2722	3157	3651	3350	3127	3958	2753	3483	3260	3760	4171	4830
139.5	4483	5686	6192	6521	6174	6342	4780	7160	7012	7916	7854	6724	2722	3170	3750	3287	3013	3812	2577	3445	3351	3699	3947	4753
139.667	4469	5785	6152	6549	6271	6342	4820	7044	6971	8059	7785	6804	2705	3363	3690	3312	3044	3767	2724	3418	3339	3753	4064	4760
139.833	4377	5767	6257	6633	6058	6151	4739	6980	6949	8071	7760	6648	2692	3191	3731	3339	3048	3806	2616	3413	3255	3665	3827	4662
140	4394	5733	6154	6495	6101	6307	4846	7177	6927	8096	7775	6572	2752	3226	3599	3337	3045	3799	2684	3321	3353	3564	3974	4848
140.167	4330	5675	6260	6333	6152	6244	4805	6962	6941	7901	7661	6659	2691	3323	3668	3124	2966	3769	2674	3378	3218	3537	3875	4745
140.333	4437	5704	6144	6632	6180	6293	4731	7114	6945	7943	7695	6722	2724	3106	3606	3381	3089	3827	2666	3393	3273	3575	3831	4810
140.5	4357	5564	6267	6490	6237	6259	4752	6955	6857	7972	7753	6567	2741	3206	3585	3233	3078	3693	2638	3382	3220	3832	3824	4669
140.667	4388	5569	6203	6365	6005	6176	4628	7064	6921	8073	7715	6458	2643	3253	3579	3284	2994	3704	2557	3348	3165	3706	3858	4763
140.833	4358	5579	6061	6497	6118	6176	4705	6962	7041	7935	7698	6624	2531	3204	3581	3197	2902	3632	2675	3322	3246	3614	3730	4586
141	4322	5515	6115	6504	6025	6148	4694	7134	6844	7819	7646	6520	2654	3148	3558	3200	2977	3665	2572	3321	3206	3696	3677	4567
141.167	4293	5623	6191	6298	5967	6136	4751	6953	6808	7963	7668	6566	2579	3296	3543	3222	2922	3712	2666	3373	3186	3689	3779	4671
141.333	4431	5745	5955	6388	6011	6008	4697	6917	6778	7905	7768	6339	2665	3153	3414	3282	3023	3599	2757	3268	3275	3707	3709	4593
141.5	4359	5694	6131	6335	6097	6189	4621	6883	6769	7820	7618	6419	2614	3081	3531	3238	2898	3653	2516	3314	3170	3597	3601	4565
141.667	4317	5635	6085	6422	6046	6002	4604	6898	6802	7876	7379	6504	2709	3183	3477	3392	2953	3465	2540	3394	3045	3585	3662	4471
141.833	4294	5526	5973	6348	6097	6162	4675	6968	6921	7956	7684	6455	2684	3119	3484	3186	2883	3624	2594	3256	3249	3601	3789	4410
142	4273	5583	6116	6418	6058	6207	4808	6973	6881	7877	7716	6524	2736	3169	3621	3232	2918	3558	2697	3349	3120	3700	3710	4621
142.167	4393	5556	6016	6289	6094	6075	4659	6950	6813	7869	7535	6307	2744	3061	3548	3211	2900	3575	2677	3259	3143	3841	3806	4592
142.333	4275	5559	6138	6254	6037	6064	4439	6922	6695	7694	7419	6222	2698	3200	3478	3129	2905	3532	2597	3199	3150	3734	3595	4543
142.5	4270	5588	5904	6493	5925	6089	4689	6854	6879	7743	7531	6325	2758	3073	3436	3089	2819	3528	2607	3325	3145	3695	3694	4462
142.667	4414	5686	6062	6267	5768	6107	4674	6776	6831	7726	7483	6184	2707	3181	3471	3176	2795	3450	2603	3326	3274	3716	3572	4494
142.833	4342	5493	5909	6061	5777	6018	4675	6919	6799	7882	7381	6379	2676	3188	3625	3251	2913	3451	2576	3320	3185	3767	3603	4486
143	4285	5359	5836	6371	5899	6041	4689	6814	6749	7927	7563	6318	2522	3011	3515	3178	2879	3518	2514	3341	3134	3590	3558	4321
143.167	4364	5630	6015	6296	5749	6022	4662	6805	6674	7833	7458	6495	2587	3049	3561	3104	2975	3437	2584	3412	3117	3760	3647	4532
143.333	4203	5674	5895	6243	5899	6072	4658	6913	6722	7741	7409	6201	2630	3159	3469	3177	2857	3490	2592	3182	3121	3743	3606	4520
143.5	4337	5572	5956	6160	5753	6181	4725	6767	6596	7676	7389	6380	2659	3134	3493	3186	2850	3458	2703	3292	3182	3731	3604	4350
143.667	4354	5476	5891	6400	5779	6036	4470	6702	6658	7829	7403	6201	2659	3034	3504	3130	2853	3406	2477	3209	3180	3658	3527	4348
143.833	4281	5692	5990	6189	5793	6116	4797	6691	6767	7690	7406	6243	2580	3126	3503	3236	2752	3348	2498	3255	3212	3877	3484	4442
144	4362	5443	5875	6273	5937	6173	4692	6977	6653	7530	7404	6386	2673	3154	3473	3220	2907	3390	2718	3336	3195	3991	3687	4597
144.167	4285	5503	5728	6084	5901	6168	4661	6689	6652	7609	7375	6170	2584	3044	3508	3055	2835	3412	2577	3281	3107	3880	3697	4463
144.333	4394	5585	5824	6251	5799	6163	4637	6720	6789	7676	7386	6294	2707	3149	3473	3144	2802	3394	2611	3376	3243	3813	3549	4482
144.5	4267	5473	5952	6052	5856	6178	4563	6903	6463	7576	7347	6131	2609	3120	3546	3120	2799	3266	2501	3280	3254	3740	3496	4419
144.667	4256	5421	5896	6053	5801	6208	4590	6748	6514	7558	7361	6132	2572	3058	3494	3100	2838	3300	2485	3275	3171	3718	3460	4346
144.833	4312	5631	5788	6069	5887	6229	4650	6931	6550	7575	7555	6234	2518	2946	3497	3115	2867	3398	2589	3217	3166	3840	3505	4265
145	4178	5480	5575	6001	5707	6130	4441	6744	6695	7610	7338	6393	2605	3005	3287	3050	2764	3248	2563	3122	3157	3860	3582	4493
145.167	4315	5459	5799	5932	5800	6224	4537	6683	6539	7522	7207	6179	2612	3075	3398	3114	2880	3212	2601	3249	3190	3832	3575	4368
145.333	4163	5525	5801	6036	5851	6167	4665	6653	6501	7692	7225	6292	2665	2943	3388	3101	2917	3271	2597	3326	3139	3795	3625	4434
145.5	4305	5317	5707	6047	5650	6268	4616	6726	6594	7551	7379	6133	2655	3063	3459	3112	2765	3338	2601	3364	3211	3808	3770	4447
145.667	4276	5597	5817	6211	5787	5986	4627	6964	6638	7512	7429	6227	2784	3089	3523	3073	2808	3317	2587	3340	3299	3800	3792	4491
145.833	4219	5371	5832	6143	5800	6234	4680	6972	6542	7471	7250	6146	2525	3039	3534	3166	2779	3302	2567	3164	3274	3921	3498	4428
146	4420	5639	5818	6306	5778	6204	4591	6832	6564	7578	7372	6214	2657	3208	3600	3126	2875	3425	2643	3371	3211	3907	3730	4608
146.167	4371	5465	5774	6179	5796	6077	4528	6862	6651	7698	7284	6166	2633	3092	3448	3049	2836	3331	2578	3331	3170	3899	3627	4425
146.333	4151	5446	5770	6144	5690	6061	4591	6683	6482	7572	7267	6224	2598	3042	3424	3145	2734	3218	2571	3344	3105	4000	3697	4501
146.5	4256	5524	5653	6067	5696	6265	4548	6710	6443	7539	7248	6249	2542	3005	3467	3109	2689	3219	2482	3308	3145	3890	3621	4423
146.667	4137	5591	5752	6227	5657	6125	4567	6882	6711	7407	7498	6240	2647	3039	3500	3177	2869	3360	2504	3380	3291	4058	3675	4531
146.833	4158	5364	5815	6134	5894	6183	4651	6737	6557	7534	7245	6108	2594	3194	3566	3153	2890	3340	2574	3370	3277	4019	3581	4377
147	4253	5502	5639	6016	5725	6100	4674	6861	6702	7335	7393	6234	2599	3015	3577	3066	2696	3201	2538	3293	3181	4030	3696	4377
147.167	4312	5397	5801	6029	5645	6103	4709	6816	6575	7618	7254	6191	2661	3151	3457	3132	2841	3236	2459	3253	3317	3947	3771	4562
147.333	4244	5410	5756	6089	5697	6179	4752	6917	6559	7572	7364	6090	2655	3197	3419	3155	2737	3163	2475	3333	3138	4035	3741	4611
147.5	4343	5442	5717	6113	5710	6205	4566	6773	6407	7393	7226	5985	2594	2881	3572	3039	2793	3284	2565	3284	3153	3998	3626	4538
147.667	4396	5431	5627	6175	5793	6135	4570	6904	6530	7409	7222	6093	2666	3084	3489	3057	2847	3280	2653	3387	3234	4009	3802	4466
147.833	4295	5482	5759	6161	5838	6227	4711	6671	6633	7370	7253	6251	2664	3126	3413	3111	2835	3423	2613	3462	3325	4078	3817	4592
148	4367	5569	5852	6124	5677	6494	4662	6668	6780	7671	7319	6176	2736	3173	3610	3071	2841	3446	2683	3435	3309	4098	3826	4636
148.167	4377	5620	5895	6045	5948	6283	4540	6823	6524	7627	7362	6194	2758	3137	3587	3143	2910	3379	2636	3440	3313	4098	3748	4707
148.333	4466	5591	5801	6177	5960	6401	4633	6828	6729	7617	7553	6340	2697	3019	3566	3160	2842	3350	2686	3369	3331	4217	3916	4662
148.5	4372	5486	5862	6220	5802	6334	4638	6743	6648	7660	7372	6408	2740	3230	3602	3110	2826	3400	2654	3552	3162	3999	3834	4712
148.667	4445	5294	5881	6058	5960	6299	4806	6761	6526	7597	7441	6289	2639	3175	3563	3225	2774	3350	2631	3462	3158	4307	3891	4649
148.833	4339	5518	5641	6092	5739	6124	4766	6766	6663	7501	7318	6182	2695	3149	3456	3072	2942	3334	2578	3457	3171	4024	3802	4618
149	4431	5505	5781	6207	5847	6331	4749	6743	6619	7279	7312	6221	2604	3084	3469	2986	2790	3329	2551	3393	3263	4162	3829	4590
149.167	4550	5694	5745	6145	5674	6339	4688	7195	6795	7560	7191	6320	2744	3197	3611	3072	2891	3470	2722	3370	3226	4242	3881	4706
149.333	4454	5732	5834	6267	5803	6264	4830	6862	6631	7534	7206	6414	2652	3156	3499	3109	2799	3370	2554	3385	3299	4255	3949	4784
149.5	4394	5633	5906	6384	5872	6345	4781	6989	6651	7428	7443	6440	2674	3138	3440	3056	2923	3470	2565	3517	3275	4262	3888	4774
149.667	4456	5593	5913	6119	6002	6703	4906	7032	6776	7668	7252	6402	2668	3157	3608	3246	2828	3592	2591	3470	3279	4211	4087	4845
149.833	4462	5512	5930	6163	5825	6386	4820	6949	6667	7509	7263	6296	2656	3111	3628	3223	2781	3494	2702	3509	3350	4220	4001	4831
150	4544	5713	5988	6224	5862	6448	4848	7037	6781	7715	7515	6447	2576	3122	3593	3265	2822	3559	2658	3644	3208	4378	4039	4733
150.167	4481	5605	5897	6029	5878	6416	4823	7010	6715	7604	7208	6519	2725	3162	3547	3136	2716	3437	2570	3518	3344	4247	4008	4866
150.333	4487	5604	5954	6171	5922	6462	4699	6917	6651	7470	7410	6479	2614	3144	3611	3107	2861	3439	2768	3591	3332	4255	4120	5039
150.5	4458	5610	5908	6316	5756	6419	4875	6843	6560	7701	7440	6547	2643	3206	3507	3068	2793	3500	2601	3611	3267	4263	3975	4815
150.667	4543	5578	6074	6185	5830	6542	4835	6823	6881	7616	7472	6425	2784	3159	3636	3133	2849	3480	2660	3505	3331	4364	4116	5136
150.833	4543	5691	5909	6312	5741	6590	4867	7037	6612	7819	7376	6476	2772	3170	3609	3183	2860	3474	2784	3461	3425	4264	4150	4886
151	4610	5679	5846	6305	6043	6438	4777	7039	6771	7688	7481	6432	2688	3208	3670	3161	2862	3462	2573	3468	3280	4386	4190	4918
151.167	4606	5780	6054	6325	5925	6414	4959	7094	6795	7740	7616	6488	2737	3166	3696	3124	2729	3637	2714	3562	3488	4280	4168	5056
151.333	4623	5770	6136	6298	6127	6645	4930	7189	6721	7640	7392	6523	2862	3313	3682	3267	2804	3636	2717	3610	3323	4342	4281	5077
151.5	4696	5621	6066	6390	5952	6542	5154	7128	6665	7790	7354	6451	2765	3155	3723	3223	2816	3544	2660	3603	3398	4460	4252	4972
151.667	4571	5813	6028	6325	6024	6725	5069	7196	6721	7473	7477	6575	2756	3202	3702	3201	2987	3640	2779	3606	3305	4401	4172	5158
151.833	4688	5690	6032	6261	5974	6587	4924	7013	6825	7750	7548	6595	2858	3188	3593	3255	2661	3613	2681	3563	3365	4295	4049	4953
152	4745	5767	6238	6383	6157	6668	4960	7097	6770	7828	7684	6540	2682	3262	3774	3203	2969	3743	2661	3595	3306	4428	4186	5159
152.167	4719	5818	6186	6340	6099	6604	5077	7285	6919	7799	7405	6638	2703	3228	3662	3224	2896	3791	2802	3572	3396	4492	4217	5203
152.333	4696	5681	6357	6465	6135	6628	4979	7171	6987	7730	7652	6736	2721	3185	3765	3220	2981	3774	2816	3726	3456	4380	4241	5179
152.5	4665	5856	6238	6560	6117	6669	5128	7148	6981	7822	7488	6799	2677	3295	3636	3243	3011	3843	2733	3553	3420	4373	4319	5186
152.667	4789	5735	6352	6452	6161	6691	4973	7201	6975	7944	7634	6812	2807	3181	3762	3261	2919	3619	2759	3647	3421	4448	4301	5228
152.833	4648	5938	6223	6389	6165	6824	5084	7170	6927	7680	7607	6864	2656	3157	3758	3253	2889	3784	2690	3624	3414	4444	4276	5224
153	4775	6025	6237	6444	6100	6761	5069	7264	6901	7879	7524	6942	2848	3269	3805	3231	3071	3835	2858	3629	3417	4502	4447	5345
153.167	4898	5850	6221	6449	6327	6853	5009	7315	6952	7785	7411	6933	2804	3263	3733	3278	2934	3770	2847	3605	3391	4410	4184	5247
153.333	4907	5918	6281	6517	6229	6771	5147	7160	6939	7797	7570	6985	2716	3298	3786	3142	2856	3892	2763	3693	3312	4438	4402	5289
153.5	4931	6103	6158	6564	6324	6883	5181	7360	6985	7755	7694	6894	2739	3207	3704	3365	2888	3740	2725	3649	3433	4423	4311	5402
153.667	4912	6068	6254	6530	6169	6918	5226	7255	6843	7892	7679	6901	2739	3184	3726	3252	2905	3836	2710	3727	3531	4423	4442	5226
153.833	4883	6011	6258	6766	6268	6775	5189	7260	7021	7796	7728	6866	2710	3290	3718	3169	2953	3712	2748	3748	3486	4246	4310	5254
154	4880	5968	6253	6564	6284	6842	5204	7293	6988	7877	7686	6844	2741	3236	3829	3167	2882	3887	2726	3709	3450	4443	4367	5134
154.167	4758	6038	6245	6525	6237	7077	5150	7320	7027	7730	7832	6930	2777	3304	3747	3269	2846	3799	2740	3597	3553	4229	4332	5375
154.333	4703	5994	6397	6735	6205	6934	5128	7346	7031	7845	7743	6951	2671	3232	3730	3046	2830	3860	2739	3707	3550	4491	4315	5488
154.5	4971	6089	6345	6573	6359	7036	5216	7574	6997	7927	7818	7065	2761	3378	3910	3382	2978	3898	2889	3775	3432	4551	4262	5411
154.667	4956	6035	6527	6648	6227	7133	5161	7480	7079	8089	7860	7093	2870	3339	3921	3309	2975	3863	2786	3755	3480	4435	4499	5234
154.833	4952	6090	6415	6633	6456	7080	5262	7452	7027	8013	7888	7132	2797	3308	3708	3315	3106	3810	2764	3789	3567	4344	4190	5425
155	4979	6161	6419	6665	6294	7109	5090	7479	7074	8118	8002	7215	2800	3348	3888	3313	3068	3907	2814	3768	3541	4369	4596	5403
155.167	5039	6143	6488	6747	6496	7198	5357	7693	7354	8040	7832	7176	2847	3288	3834	3341	2865	3906	2906	3859	3521	4439	4595	5488
155.333	4745	6055	6416	6695	6520	7024	5260	7489	7114	8146	7934	7233	2817	3258	3927	3220	3027	4038	2788	3807	3380	4384	4377	5503
155.5	4939	6241	6403	6774	6480	7156	5397	7538	7045	8008	7999	7180	2867	3258	3938	3346	2981	4002	2868	3791	3369	4500	4380	5569
155.667	5005	6307	6531	6673	6572	7152	5376	7687	7303	7979	8070	7222	2845	3225	3820	3324	3033	4061	2881	3693	3564	4390	4509	5521
155.833	4950	6197	6862	6845	6631	7168	5490	7578	7172	8030	7928	7273	2800	3254	3848	3357	2913	4095	2858	3779	3519	4273	4339	5663
156	5052	6287	6516	6831	6539	7203	5420	7472	7327	8133	8082	7295	2878	3401	3950	3271	3120	3968	2899	3802	3556	4360	4491	5598
156.167	5097	6164	6611	6876	6351	7171	5357	7609	7092	8277	8108	7187	2788	3376	3907	3392	2980	4162	2788	3784	3482	4290	4472	5525
156.333	5016	6258	6635	6762	6605	7114	5421	7493	7394	8210	8014	7249	2825	3263	3848	3255	2926	3951	2834	3680	3474	4369	4488	5588
156.5	5005	6099	6416	6849	6571	7288	5359	7464	7163	8108	7996	7235	2729	3179	3936	3298	3026	4008	2888	3946	3364	4277	4468	5546
156.667	5005	6276	6622	6840	6625	7219	5241	7611	7240	8114	8140	7255	2790	3341	3754	3326	2898	4110	2809	3785	3427	4370	4322	5493
156.833	5249	6313	6694	6811	6520	7390	5329	7696	7413	8125	7946	7446	2825	3471	3908	3333	2991	3993	2788	3658	3515	4341	4491	5600
157	5200	6232	6719	6909	6566	7299	5323	7663	7112	8192	8041	7506	2866	3236	3975	3338	3024	4126	2857	3704	3531	4342	4388	5497
157.167	5207	6390	6627	7019	6615	7257	5474	7685	7287	8277	8211	7404	2930	3487	3919	3424	3030	4165	2961	3861	3531	4457	4326	5554
157.333	5111	6496	6625	6882	6627	7254	5535	7593	7206	8362	8185	7352	2945	3266	3955	3244	3053	4038	2807	3738	3480	4136	4374	5559
157.5	5154	6220	6848	7061	6670	7381	5427	7682	7233	8254	8231	7568	2877	3537	3840	3417	3053	4031	2789	3790	3597	4476	4590	5579
157.667	5209	6344	6736	6954	6577	7252	5540	7619	7266	8219	8220	7207	2934	3269	3821	3314	3125	4285	2833	3759	3481	4320	4578	5518
157.833	5198	6210	6754	6994	6722	7181	5404	7429	7196	8309	8075	7444	2856	3236	3912	3352	3125	4118	2823	3804	3465	4359	4492	5564
158	5136	6318	6616	7002	6746	7258	5494	7715	7422	8378	8292	7609	2797	3463	3871	3397	3095	3896	2933	3651	3576	4336	4406	5534
158.167	5172	6449	6751	7044	6697	7304	5408	7721	7250	8227	8130	7724	2796	3297	3863	3362	3050	4107	2876	3740	3630	4339	4291	5639
158.333	5144	6563	6715	7017	6564	7543	5560	7804	7406	8330	8410	7476	2874	3313	3932	3263	3102	4096	2828	3814	3632	4273	4506	5506
158.5	5160	6428	6644	7273	6691	7463	5487	7738	7507	8407	8376	7585	2747	3197	3873	3421	3069	4118	2855	3672	3633	4352	4428	5693
158.667	5200	6354	6834	7059	6857	7264	5486	7838	7439	8340	8072	7756	2859	3527	3992	3303	3107	4183	2788	3870	3619	4286	4429	5647
158.833	5323	6429	6833	7094	6860	7411	5468	7742	7499	8472	8164	7648	2903	3370	3937	3403	3145	4213	2795	3787	3528	4231	4317	5577
159	5199	6397	6819	7235	6591	7361	5532	7678	7304	8300	8170	7374	2747	3488	4042	3372	3048	3949	2916	3783	3444	4251	4339	5617
159.167	5266	6277	6689	7086	6910	7352	5293	7898	7335	8340	8347	7444	2896	3346	3953	3359	3015	4037	2782	3856	3405	4350	4339	5585
159.333	5227	6409	6811	7165	6776	7371	5584	7894	7475	8426	8092	7551	2854	3289	3913	3403	3038	4044	2811	3799	3435	4365	4298	5494
159.5	5207	6573	6877	7322	6839	7360	5790	8055	7376	8353	8527	7650	2871	3488	3976	3435	3136	4104	2893	3804	3662	4379	4476	5550
159.667	5306	6531	6797	7277	6664	7404	5633	7921	7344	8366	8322	7585	2833	3431	3906	3402	3086	3941	2755	3939	3436	4248	4373	5610
159.833	5030	6490	6844	7134	6793	7275	5524	7900	7391	8382	8381	7633	2812	3360	3942	3316	3025	4088	2862	3871	3554	4278	4214	5542
160	5202	6610	6658	7152	6809	7305	5575	7932	7306	8435	8206	7550	2893	3270	4015	3379	3076	4066	2938	3682	3588	4215	4221	5498
160.167	5270	6476	7059	7126	6915	7434	5697	7837	7619	8411	8400	7463	2849	3434	3949	3440	3065	3928	2809	3761	3538	4205	4387	5659
160.333	5057	6434	6615	7179	6615	7148	5470	7646	7496	8254	8066	7408	2781	3293	3816	3223	3033	3768	2727	3502	3279	4079	4134	5228
160.5	5363	6455	6789	7234	6985	7467	5554	7782	7489	8418	8323	7515	2806	3447	4137	3356	3194	4126	2902	3816	3587	4211	4223	5591
160.667	5239	6485	6764	7261	6889	7341	5655	7733	7483	8303	8456	7705	2829	3301	4015	3211	3125	4063	2963	3779	3550	4163	4366	5529
160.833	5311	6505	6848	7118	6969	7388	5582	7758	7611	8245	8102	7782	2837	3346	3972	3448	3036	3945	2732	3670	3532	4033	4196	5436
161	5217	6354	6807	7119	6986	7358	5530	7812	7534	8289	8267	7585	3000	3513	4010	3348	3132	4025	2801	3739	3590	4125	4313	5625
161.167	5208	6453	6769	7203	6849	7256	5623	7921	7390	8265	8361	7570	2833	3317	3955	3387	3077	3928	2757	3642	3356	4224	4247	5431
161.333	5295	6566	6903	7255	6771	7321	5791	8009	7240	8476	8287	7537	2851	3279	3870	3488	3058	3970	2856	3655	3510	4186	4244	5507
161.5	5181	6449	6906	7220	6718	7276	5431	7769	7608	8403	8231	7651	2896	3346	4017	3286	3045	4019	2773	3781	3500	4168	4263	5375
161.667	5209	6470	6829	7223	6855	7246	5447	7778	7602	8253	8459	7597	2773	3306	3961	3328	2943	4014	2830	3693	3505	4052	4371	5500
161.833	5257	6441	6784	7356	6894	7422	5577	7798	7348	8471	8252	7414	2839	3410	3773	3339	2976	3927	2729	3609	3421	4077	4215	5444
162	5234	6589	6685	7240	6756	7397	5646	7779	7468	8368	8458	7361	2806	3339	3954	3289	3071	3924	2948	3664	3510	4065	4267	5415
162.167	5230	6577	6741	7154	7005	7509	5514	7782	7589	8377	8319	7635	2843	3374	4008	3276	3080	3926	2796	3713	3443	3971	4228	5413
162.333	5164	6637	6939	7137	6881	7382	5396	7882	7499	8470	8163	7578	2773	3315	3906	3354	3040	3813	2762	3592	3477	4027	4142	5519
162.5	5152	6519	6809	7297	6812	7283	5486	7707	7482	8634	8250	7432	2750	3344	3937	3191	3092	3773	2670	3728	3354	4141	4089	5392
162.667	5141	6614	6892	7230	6846	7391	5536	7676	7559	8332	8234	7648	2803	3463	3875	3408	3154	3914	2687	3638	3396	4113	4157	5463
162.833	5288	6504	6911	7124	6743	7419	5403	7881	7369	8376	8462	7430	2742	3233	3876	3352	2954	3870	2821	3651	3510	4071	4142	5334
163	5188	6486	6891	7217	6780	7315	5463	7831	7558	8370	8418	7422	2782	3266	3888	3304	3091	3829	2862	3623	3532	4155	4094	5282
163.167	5300	6589	6931	7260	7012	7366	5363	7611	7343	8306	8382	7449	2857	3303	3844	3226	3118	3804	2823	3724	3443	3939	4057	5332
163.333	5258	6310	6833	7122	6772	7234	5493	7740	7242	8321	8383	7418	2807	3439	3889	3456	3102	3904	2717	3768	3524	4084	4121	5369
163.5	5174	6551	6863	7212	6845	7233	5475	7885	7295	8328	8362	7492	2881	3245	3771	3377	3055	3810	2814	3561	3325	3947	4153	5312
163.667	5294	6472	6786	7213	6812	7330	5396	7725	7322	8303	8425	7336	2762	3388	4049	3351	2995	3830	2734	3728	3476	4091	4221	5254
163.833	5237	6539	6862	7065	6797	7454	5529	7800	7463	8408	8352	7596	2789	3229	4043	3322	2957	3686	2799	3674	3428	3946	4237	5306
164	5289	6610	6985	7383	6928	7348	5542	7765	7466	8341	8387	7584	2863	3407	3916	3214	3085	3802	2860	3584	3544	4171	4089	5279
164.167	5178	6409	6793	7125	6997	7416	5606	7804	7447	8420	8182	7559	2832	3345	3934	3376	3040	3785	2833	3748	3270	4128	3960	5229
164.333	5233	6373	6843	7218	6724	7230	5376	7873	7402	8549	8233	7575	2826	3389	3955	3250	2981	3867	2742	3509	3525	4146	4027	5303
164.5	5066	6602	6662	7213	6719	7107	5403	7743	7586	8324	8325	7505	2798	3273	3792	3313	2977	3715	2682	3557	3443	4148	4088	5079
164.667	5112	6509	6752	7057	6903	7314	5430	7757	7512	8265	8098	7439	2726	3235	3719	3212	2923	3622	2801	3675	3401	4044	4003	5273
164.833	5039	6486	6806	7119	6789	7346	5444	7624	7334	8421	8099	7379	2740	3238	3816	3304	2989	3688	2655	3571	3421	4011	4076	5083
165	5313	6443	6947	7258	6893	7323	5515	7593	7588	8203	8250	7491	2832	3399	3812	3282	3035	3747	2763	3531	3490	3878	4134	5192
165.167	5081	6331	6615	7104	6787	7249	5472	7887	7245	8489	8156	7438	2795	3270	3845	3299	3059	3687	2884	3639	3352	4041	4172	5294
165.333	5130	6471	6865	7186	6654	7221	5405	7725	7528	8290	8185	7557	2616	3253	3897	3220	3071	3645	2819	3574	3466	4073	4092	5153
165.5	5023	6371	6800	7048	6754	7171	5478	7771	7449	8619	8359	7395	2777	3226	3964	3324	2962	3621	2748	3582	3305	4073	4093	5128
165.667	5162	6379	6705	7157	6736	7215	5455	7604	7263	8296	8213	7432	2672	3291	3843	3352	2950	3618	2699	3596	3289	3997	4044	5170
165.833	5129	6424	6817	7077	6750	7272	5496	7609	7409	8138	8229	7403	2768	3241	3912	3317	3126	3698	2759	3558	3444	4054	4103	5278
166	5153	6498	6626	7105	6723	7165	5352	7662	7186	8305	8169	7377	2822	3155	3829	3302	2929	3543	2666	3428	3239	4011	3928	5043
166.167	5139	6450	6631	7113	6667	7210	5436	7577	7232	8126	8205	7306	2822	3239	3829	3178	2930	3545	2734	3545	3393	3949	4075	4992
166.333	5066	6375	6743	7032	6705	7083	5447	7620	7296	8245	8288	7306	2759	3383	3815	3205	3066	3681	2803	3599	3327	3966	4041	5141
166.5	5169	6380	6749	7067	6736	7017	5406	7541	7394	8094	7975	7181	2625	3279	3711	3142	2858	3563	2826	3459	3333	3968	4084	5034
166.667	5085	6424	6646	7177	6630	7084	5389	7662	7198	8150	8086	7203	2721	3322	3787	3309	2984	3547	2738	3632	3322	3963	4080	5189
166.833	5150	6365	6658	6977	6699	7187	5411	7763	7284	8076	8159	7260	2791	3246	3849	3249	2905	3596	2715	3580	3395	4061	4080	5002
167	5138	6408	6783	6964	6814	7187	5409	7472	7374	8075	7942	7213	2825	3336	3774	3287	2978	3506	2827	3653	3363	4075	4023	5123
167.167	5062	6263	6646	6960	6420	7087	5342	7506	7286	8307	7994	7214	2633	3120	3897	3252	2901	3584	2657	3624	3400	4060	3958	5116
167.333	5167	6276	6591	6902	6671	7184	5253	7703	7210	8228	8122	7192	2757	3214	3769	3263	2989	3539	2756	3495	3390	3972	4021	4981
167.5	5120	6565	6652	7022	6628	7127	5359	7517	7510	8079	8183	7245	2765	3250	3868	3382	2928	3522	2756	3458	3291	4008	4027	5058
167.667	4979	6222	6579	6879	6520	7139	5369	7645	7130	7917	7815	7145	2588	3181	3685	3155	2844	3330	2680	3493	3204	4001	3894	5032
167.833	5144	6342	6655	6968	6655	7049	5313	7482	7336	8074	8169	7255	2716	3305	3733	3235	2861	3578	2627	3591	3189	3979	4018	4887
168	5118	6370	6525	7090	6515	7104	5369	7421	7215	8031	8053	7216	2799	3312	3839	3163	2890	3412	2777	3580	3295	3930	3917	4959
168.167	4886	6368	6616	6799	6690	7114	5321	7440	7113	8164	8081	6961	2650	3242	3701	3116	2957	3506	2676	3398	3280	4023	3978	5086
168.333	5140	6312	6618	6906	6565	7077	5316	7596	7247	7897	8025	7117	2737	3265	3872	3220	2934	3548	2758	3594	3405	3979	4045	4923
