# Supplementary material for: Singularity response reveals entrainment properties in mammalian circadian clock
Source: Nat Commun. 2023 May 17;14:2819. doi: 10.1038/s41467-023-38392-x (PMC10192398; doi:10.1038/s41467-023-38392-x)
Supplement: Supplementary file 4 — Source Data [file 41467_2023_38392_MOESM4_ESM.zip › Raw_data/Figure5/4h-2C_1.xlsx]

## Sheet: Sheet1
Time (h)	4h -2C with DEX_1	4h -2C with DEX_2	4h -2C with DEX_3	4h -2C with DEX_4	4h -2C with DEX_5	4h -2C with DEX_6	4h -2C with DEX_7	4h -2C with DEX_8	4h -2C with DEX_9	4h -2C with DEX_10	4h -2C with DEX_11	4h -2C with DEX_12	4h -2C without DEX_1	4h -2C without DEX_2	4h -2C without DEX_3	4h -2C without DEX_4	4h -2C without DEX_5	4h -2C without DEX_6	4h -2C without DEX_7	4h -2C without DEX_8	4h -2C without DEX_9	4h -2C without DEX_10	4h -2C without DEX_11	4h -2C without DEX_12
0	32972	25723	28824	31602	31817	36612	37272	34183	37214	29460	35974	32453	29349	34176	25024	28745	32667	26931	31617	27653	32928	30654	32498	28930
0.166667	23473	18188	19685	21859	22182	25742	22333	20329	21713	18322	22605	21464	20436	23648	17666	18975	21861	18810	17449	15351	17157	16972	18486	18136
0.333333	12747	9984	10699	11876	11967	14325	14092	12526	13254	10346	12703	11955	11225	12962	10016	10634	12106	10724	10175	8780	9426	9647	10177	10161
0.5	10577	8513	8936	9714	10274	12175	12306	10911	11685	8776	11230	10268	8921	10350	7409	8413	9386	8441	8580	7096	7940	8127	8336	8002
0.666667	10234	8303	8405	9385	9640	11925	11981	10367	11258	8331	10613	9826	8302	9717	6928	8033	8936	8079	8120	6749	7660	7740	8199	7676
0.833333	10068	8098	8326	9335	9518	11914	11844	10100	11082	8216	10582	9602	8119	9362	6611	7641	8670	7449	7683	6585	7409	7352	7819	7387
1	10099	8103	8242	9398	9647	11691	11690	10167	10893	8222	10562	9687	7882	9024	6381	7300	8436	7231	7611	6297	7295	7448	7904	7152
1.16667	10103	8327	8100	9336	9850	12065	11744	10190	10982	8150	10527	9528	7634	8973	6052	6878	8246	7110	7491	6009	6797	7071	7289	6968
1.33333	10200	8385	8110	9312	10173	12092	11664	10027	11223	7986	10659	9632	7255	8816	5771	6759	8147	6973	7337	5736	6785	7033	7460	6862
1.5	10342	8673	8039	9636	10151	12261	11624	10169	11012	8417	10568	9885	7578	8878	5712	6671	8277	7152	7305	5802	7002	7037	7575	7118
1.66667	10508	8710	8274	9817	10270	12478	11698	10257	10979	8534	10628	10041	7389	8863	5938	6789	8203	7066	7529	5860	7203	7306	7696	7382
1.83333	10531	8736	8129	9953	10541	12752	11731	10394	11500	8680	10757	10311	7673	9092	5997	6883	8425	7093	7490	6148	7295	7284	7683	7074
2	10878	9167	8438	10003	10923	13109	12225	10672	11618	8799	11148	10742	7577	9376	6003	7086	8348	7326	7769	6276	7459	7675	8145	7195
2.16667	11132	9334	8607	10129	11024	13515	12445	10898	11781	9173	11419	10949	7844	9510	6249	7243	8803	7190	7921	6334	7763	7587	8142	7107
2.33333	11377	9396	8904	10547	11339	13723	12686	11243	12191	9249	11831	11272	7916	9534	6494	7504	8920	7332	8082	6544	7764	7858	8587	7495
2.5	11644	9780	8926	10526	11819	14005	13081	11365	12685	9598	12046	11525	8392	9795	6539	7617	8962	7541	8079	6742	8075	8003	8515	7816
2.66667	11869	10155	8929	10773	12096	14146	13286	11931	12768	9772	12270	12019	8254	10071	6661	7759	9474	7745	8457	6753	8236	8124	8736	7886
2.83333	12285	10378	9388	11172	12568	14837	13653	11804	13190	9836	12515	12275	8550	10206	6784	8146	9435	8033	8651	6890	8205	8385	8853	8109
3	12700	10536	9558	11399	12642	14993	13486	12280	13261	9988	12599	12508	8756	10596	6864	8310	9609	8037	8871	7111	8407	8572	9223	8270
3.16667	12777	10815	9765	11678	12841	15199	14101	12421	13369	10458	13246	12785	9175	10765	7266	8372	9997	8343	8933	7034	8489	8531	9069	8431
3.33333	13111	10891	10133	11965	13118	15438	14509	12853	13794	10631	13381	13130	9329	10961	7219	8533	10094	8506	9022	7242	8803	8822	9543	8625
3.5	13101	11225	9875	11984	13324	15578	14378	12616	13691	10452	13276	13220	9282	11054	7445	8594	10289	8630	9256	7284	8834	8860	9474	8562
3.66667	13339	11190	9863	12160	13144	15828	14591	12794	13938	10706	13704	13431	9404	11064	7353	8690	10374	8712	9208	7381	8791	8810	9475	8728
3.83333	13457	11242	10101	12308	13453	16256	14324	12885	14066	10826	14135	13265	9480	11053	7305	8822	10451	8750	9293	7461	8659	8745	9375	8900
4	13490	11267	10317	12532	13269	15954	14654	12882	14135	10930	13701	13544	9163	11179	7278	8749	10405	8858	9170	7297	8816	8818	9614	9035
4.16667	13391	11146	10400	12466	13318	16295	14463	12874	14283	10929	13861	13690	9414	11081	7376	8766	10506	8988	9289	7514	8999	8931	9660	8860
4.33333	13565	11336	10560	12363	13404	16278	14439	12800	14547	10828	13794	13397	9314	11350	7471	8582	10428	8815	9234	7354	8875	8866	9424	8866
4.5	13513	11689	10412	12306	13473	16040	14488	12640	14297	10893	13686	13682	9360	10940	7351	8646	10274	8730	9089	7374	8869	8935	9429	8769
4.66667	13092	11172	10390	11682	13186	16240	14371	12453	14043	10822	13731	13369	9253	11116	7379	8883	10129	8794	8980	7250	8742	8807	9503	8851
4.83333	13366	11058	10427	11994	13150	16170	14434	12666	14003	10563	13762	13655	9291	10739	7306	8437	10340	8724	9337	7276	8807	8860	9368	8659
5	13191	11110	10405	11760	13178	15928	14435	12375	14070	10527	13695	13401	9394	10780	7241	8757	10148	8567	9097	7183	8715	8860	9423	8580
5.16667	13146	11010	10573	11542	13052	15723	14035	12344	13769	10593	13836	13263	9035	10817	7279	8408	9745	8510	8886	6979	8481	8351	9070	8498
5.33333	12695	10995	10132	11384	12889	15434	13967	12132	13296	10394	13642	13159	8748	10591	6962	8148	10000	8326	8961	6936	8237	8325	8991	8467
5.5	12711	10597	10107	11441	12770	15436	13760	12192	13299	10190	13200	12867	8802	10245	7016	8156	9724	8407	8523	6889	8038	8346	8868	8269
5.66667	12608	10423	9780	11216	12657	15287	13465	11796	13029	9993	12862	12926	8582	10088	6961	8079	9534	8142	8383	6679	8022	8020	8843	8080
5.83333	12346	10245	9869	10980	12089	14927	13178	11633	12733	9879	12544	12661	8547	9764	6588	7792	9289	7859	8352	6505	7890	7932	8630	8007
6	12019	10029	9451	10480	11947	14292	13159	11402	12582	9721	11942	12329	8307	9778	6491	7703	9147	7925	8043	6408	7600	7775	8327	8031
6.16667	11465	9867	9429	10437	11903	14160	12918	11289	12188	9653	11827	12136	8151	9412	6406	7536	8835	7823	8117	6357	7317	7482	8166	7695
6.33333	11119	9648	8972	10234	11386	13867	12655	11072	11867	9284	11419	11611	7980	9295	6274	7415	8805	7569	7950	6146	7353	7279	8085	7619
6.5	10802	9358	8832	9714	11122	13263	12406	10769	11529	9084	11575	11515	7877	9192	6208	7200	8440	7304	7579	6027	7228	7134	7842	7492
6.66667	10579	9137	8490	9698	10847	12964	11766	10320	11226	8841	10708	11321	7547	8866	5913	7221	8362	7249	7509	5810	6984	6870	7360	7290
6.83333	10270	8961	8404	9492	10639	12474	11542	10144	10968	8406	10587	10877	7463	8580	5967	6823	8121	6910	7346	5753	6728	6690	7189	7193
7	9993	8600	7791	9017	10400	11790	11310	9674	10678	8176	10538	10704	7298	8093	5740	6801	7935	6922	7029	5501	6580	6647	7166	6897
7.16667	9760	8306	7952	8689	9773	11498	10824	9583	10122	7999	10161	10405	6877	7760	5469	6470	7557	6665	6642	5391	6348	6339	6798	6514
7.33333	9466	7938	7381	8458	9471	10807	10498	9191	10147	7555	9883	10091	6668	7768	5350	6389	7515	6507	6673	5098	6121	6104	6703	6352
7.5	9068	7598	7379	8105	8858	10670	9977	8948	9789	7326	9523	9725	6622	7356	5292	6103	6965	6268	6284	4995	6024	6072	6446	6158
7.66667	8884	7472	7113	7779	8342	10167	9810	8464	9235	7063	9327	9457	6570	7260	5037	5905	7059	5980	5986	4792	5894	5753	6149	6024
7.83333	8321	7007	6850	7501	8182	9949	9359	8187	9002	6795	8701	8972	6263	6877	4802	5623	6695	5870	5963	4696	5551	5432	6115	5807
8	8116	6686	6423	7299	7736	9509	8932	7927	8500	6449	8505	8790	6039	6627	4637	5536	6539	5698	5646	4418	5367	5334	5835	5623
8.16667	7861	6177	6152	7089	7371	8836	8769	7572	8166	6363	8097	8422	5923	6468	4561	5438	6276	5425	5528	4318	5290	5092	5395	5522
8.33333	7392	6015	5864	6609	7100	8661	8224	7148	7796	5937	7814	8112	5767	6216	4365	5140	6069	5353	5434	4119	4921	5006	5436	5281
8.5	7213	5858	5709	6342	6649	8136	7875	6851	7431	5548	7434	7557	5398	5975	4277	4890	5878	5099	5132	4032	4750	4892	4965	5160
8.66667	6857	5537	5622	6058	6447	7577	7462	6530	7159	5395	7182	7198	5280	5532	4032	4823	5642	5040	5017	3888	4475	4554	4972	4909
8.83333	6516	5326	5318	5758	6175	7282	7137	6464	6798	5250	6780	6729	5116	5469	3923	4485	5522	4567	4786	3576	4348	4466	4749	4697
9	6118	5017	5058	5482	5841	6767	6921	6049	6592	4973	6399	6495	4904	5266	3756	4382	5315	4588	4540	3507	4162	4335	4512	4593
9.16667	5782	4706	4789	5184	5613	6505	6555	5812	6157	4852	6219	6071	4803	4959	3574	4179	4937	4480	4368	3476	3970	4076	4403	4476
9.33333	5555	4553	4513	4936	5018	5914	6051	5488	5756	4449	5889	5630	4460	4822	3485	3922	4676	4297	4157	3252	3814	3938	4185	4146
9.5	5219	4274	4296	4646	4961	5730	5841	5185	5454	4078	5631	5382	4325	4716	3355	3859	4744	4117	4107	3139	3658	3639	3992	4010
9.66667	4874	4098	4096	4315	4633	5370	5524	4780	5236	4001	5289	4990	4163	4371	3293	3724	4253	3782	3938	2858	3467	3632	3989	3823
9.83333	4811	3797	3778	4161	4407	5076	5304	4668	4980	3781	5030	4842	4092	4275	3182	3508	4213	3837	3585	2841	3438	3385	3641	3559
10	4326	3534	3524	3882	4130	4775	4910	4245	4525	3618	4655	4508	3584	4073	2913	3274	3992	3438	3503	2749	3252	3188	3494	3614
10.1667	4196	3309	3266	3689	3905	4432	4657	4087	4390	3505	4403	4146	3624	3824	2815	3183	3730	3388	3387	2655	3079	3003	3266	3343
10.3333	3892	3186	3149	3458	3808	4347	4456	3816	4112	3337	4140	3981	3417	3576	2726	3013	3674	3152	3088	2397	3028	3065	3164	3111
10.5	3628	2910	3082	3176	3559	3961	4031	3654	4019	3141	3852	3769	3383	3349	2630	2901	3559	3174	3084	2363	2813	2726	2905	2977
10.6667	3470	2767	2875	2983	3363	3733	3845	3390	3690	2820	3534	3468	3107	3353	2380	2864	3398	2992	2792	2181	2715	2758	2950	2990
10.8333	3271	2617	2661	2780	2892	3433	3826	3276	3455	2727	3489	3330	3044	3067	2440	2762	3112	2995	2825	2171	2707	2603	2815	2885
11	2998	2427	2476	2656	2879	3441	3511	3066	3136	2505	3290	3159	2792	2937	2207	2376	3040	2721	2649	1984	2556	2514	2641	2622
11.1667	2770	2244	2421	2468	2615	2996	3275	2831	3037	2498	3043	2977	2744	2761	2088	2291	2830	2433	2478	1971	2379	2263	2689	2528
11.3333	2807	2240	2172	2335	2504	3056	2961	2732	2852	2200	2878	2901	2532	2705	1936	2341	2696	2468	2431	1838	2284	2308	2433	2516
11.5	2535	2069	2203	2307	2418	2648	2771	2511	2621	2091	2747	2730	2450	2443	1953	2061	2521	2357	2196	1790	2130	2122	2200	2336
11.6667	2393	1858	2002	2059	2326	2652	2590	2356	2555	2037	2540	2534	2298	2479	1846	2096	2543	2272	2180	1774	1955	2063	2182	2212
11.8333	2195	1753	1809	1971	2028	2423	2393	2222	2378	1835	2350	2393	2328	2300	1696	2045	2336	2107	2051	1703	2051	1924	2087	2223
12	2030	1651	1636	1841	1765	2222	2383	2047	2191	1739	2216	2133	2215	2191	1715	1946	2197	2025	1992	1569	1820	1909	1949	2098
12.1667	1942	1618	1563	1674	1898	2119	2203	1935	2156	1718	2128	1995	2018	2192	1795	1806	2160	1989	1912	1608	1828	1850	2012	1997
12.3333	1823	1538	1429	1589	1737	1936	2038	1854	1945	1557	2026	1976	1894	1934	1459	1691	2119	1800	1762	1425	1642	1647	1749	1794
12.5	1812	1386	1377	1559	1671	1952	1938	1776	1813	1559	1885	1834	1900	1910	1525	1648	1959	1823	1699	1490	1737	1713	1822	1782
12.6667	1602	1328	1339	1368	1552	1784	1895	1683	1673	1332	1809	1872	1870	1865	1520	1622	1804	1766	1674	1369	1634	1578	1784	1705
12.8333	1548	1328	1178	1320	1502	1574	1711	1526	1714	1329	1676	1621	1523	1807	1346	1533	1795	1610	1554	1284	1484	1503	1513	1582
13	1494	1237	1273	1376	1250	1556	1680	1517	1545	1286	1523	1655	1598	1638	1292	1479	1608	1422	1494	1330	1486	1479	1607	1521
13.1667	1279	1068	1145	1142	1323	1437	1514	1438	1429	1214	1467	1587	1663	1628	1336	1425	1729	1429	1484	1211	1472	1417	1495	1548
13.3333	1258	1086	1089	1173	1263	1378	1444	1355	1416	1117	1417	1323	1503	1515	1229	1245	1544	1414	1279	1236	1345	1330	1343	1340
13.5	1202	931	1051	992	1047	1213	1344	1187	1238	960	1352	1231	1467	1410	1084	1173	1422	1291	1263	1113	1235	1176	1301	1300
13.6667	1100	899	965	1031	1106	1166	1321	1144	1242	1096	1140	1316	1388	1497	1008	1156	1398	1294	1285	1120	1227	1205	1297	1302
13.8333	1003	776	839	933	941	1089	1219	1080	1062	881	1095	1065	1403	1441	1108	1213	1319	1203	1345	1104	1269	1264	1312	1260
14	969	771	857	842	990	1097	1100	1101	1082	801	1027	1017	1281	1333	1016	1057	1287	1200	1139	1081	1287	1117	1158	1224
14.1667	945	758	805	874	886	1077	1050	1020	1093	878	1099	1002	1400	1348	1104	1076	1410	1255	1232	1144	1195	1235	1268	1264
14.3333	951	685	732	854	931	1059	1049	889	1012	782	1085	955	1192	1309	1017	1051	1258	1189	1112	1045	1156	1199	1282	1180
14.5	962	662	795	737	836	971	1038	921	1040	755	962	916	1276	1242	1013	1032	1234	1173	1138	1098	1204	1146	1269	1165
14.6667	887	693	762	766	886	1007	1084	974	1089	887	950	984	1258	1266	1002	1055	1279	1094	1148	1036	1219	1181	1255	1118
14.8333	883	727	716	791	881	877	1042	897	965	813	1035	888	1195	1309	1035	1041	1218	1038	1155	1080	1186	1162	1148	1070
15	939	703	786	771	832	901	999	815	1032	787	1008	895	1205	1215	1042	1059	1171	1061	1107	1079	1110	1218	1294	1172
15.1667	828	666	681	737	845	886	930	861	1009	831	872	909	1175	1265	985	1061	1267	1104	1180	1050	1225	1220	1216	1147
15.3333	868	784	703	763	840	927	943	881	946	724	929	906	1191	1233	969	1045	1230	1150	1188	1037	1150	1164	1224	1199
15.5	816	751	770	818	853	938	938	897	970	767	932	921	1285	1283	1127	1132	1310	1178	1255	1075	1218	1205	1302	1169
15.6667	826	686	729	759	885	833	919	862	963	668	1062	851	1150	1272	996	1016	1201	985	1106	1060	1148	1281	1277	1123
15.8333	757	709	699	676	811	930	997	886	927	620	948	877	1303	1276	951	1114	1193	1049	1194	1059	1155	1217	1256	1126
16	852	830	808	862	901	971	938	988	960	826	984	1045	1216	1170	1072	1103	1166	1090	1112	1115	1244	1248	1340	1197
16.1667	876	853	824	856	868	1015	1033	995	1059	938	1003	974	1192	1379	1095	1221	1270	1125	1103	1163	1272	1223	1362	1141
16.3333	855	911	862	908	844	996	1147	1010	988	895	1111	1079	1286	1346	1127	1210	1331	1147	1246	1267	1310	1341	1301	1301
16.5	945	917	827	910	984	1016	1117	1055	1169	859	1127	1073	1280	1416	1190	1232	1299	1211	1312	1323	1319	1384	1465	1337
16.6667	1016	1020	1023	1057	1158	1144	1175	1209	1181	939	1251	1099	1308	1377	1237	1298	1372	1249	1306	1245	1483	1374	1349	1326
16.8333	1113	1059	1001	1073	1104	1218	1173	1164	1133	987	1224	1174	1435	1533	1223	1175	1470	1301	1361	1300	1527	1474	1462	1378
17	1147	1150	1060	1051	1186	1221	1322	1340	1267	1072	1289	1213	1528	1545	1246	1394	1580	1346	1427	1412	1647	1391	1559	1457
17.1667	1168	1107	1009	1139	1153	1247	1303	1244	1244	971	1294	1132	1723	1516	1223	1315	1464	1319	1564	1443	1591	1646	1585	1428
17.3333	1214	1157	1099	1192	1222	1279	1395	1342	1307	1053	1256	1268	1640	1677	1380	1515	1604	1408	1638	1572	1694	1639	1673	1604
17.5	1340	1279	1217	1247	1314	1457	1521	1381	1533	1174	1465	1373	1688	1783	1599	1578	1732	1529	1670	1623	1770	1676	1934	1640
17.6667	1525	1355	1227	1371	1472	1545	1650	1541	1521	1188	1478	1363	1800	1983	1612	1654	1786	1650	1832	1692	1901	1832	1980	1739
17.8333	1665	1556	1316	1461	1529	1620	1782	1618	1677	1375	1686	1601	1872	1935	1711	1705	1906	1564	1785	1735	1841	1905	1894	1772
18	1638	1570	1550	1593	1701	1728	1799	1668	1774	1561	1782	1649	1940	2125	1715	1660	2024	1802	1949	1919	1925	2069	1896	1910
18.1667	1919	1604	1554	1815	1809	1887	2068	1881	2003	1587	1955	1829	2068	2200	1730	1798	2029	1791	2106	2012	2050	2082	2022	1938
18.3333	2035	1741	1680	1806	1985	2108	2125	1977	2133	1751	2062	1938	2205	2289	1892	1882	2227	1864	2131	2097	2230	1983	2262	2093
18.5	2070	1958	1752	1904	2102	2242	2208	2097	2185	1721	2226	2020	2367	2389	2124	2120	2406	2025	2379	2160	2305	2202	2298	2220
18.6667	2217	2096	1919	2037	2248	2332	2448	2188	2529	1994	2381	2190	2350	2456	2070	2112	2504	2096	2411	2193	2424	2395	2281	2280
18.8333	2377	2313	2107	2284	2463	2580	2765	2372	2535	1972	2514	2413	2482	2542	2095	2186	2615	2167	2591	2289	2538	2293	2397	2305
19	2628	2441	2324	2537	2586	2766	2815	2429	2762	2111	2660	2450	2529	2883	2348	2364	2754	2432	2617	2506	2628	2572	2621	2527
19.1667	2734	2603	2531	2724	2804	2972	3111	2632	3040	2362	2850	2688	2814	2961	2390	2444	2824	2441	2853	2583	2671	2791	2651	2668
19.3333	2878	2783	2710	2675	3031	3014	3251	2888	3150	2453	3077	2795	2912	2970	2568	2616	2986	2561	3009	2762	2911	2771	2684	2856
19.5	3085	3153	2840	3062	3220	3325	3315	3051	3365	2762	3244	3124	3113	3150	2658	2626	3143	2762	3213	2905	3154	3063	3030	2970
19.6667	3197	3318	3101	3294	3428	3331	3559	3409	3396	2867	3464	3177	3285	3358	2831	2929	3294	2970	3418	3025	3232	3268	3166	3095
19.8333	3325	3563	3302	3596	3607	3804	3778	3590	3622	3138	3640	3483	3370	3523	2955	3067	3468	3049	3586	3213	3499	3314	3366	3271
20	3669	3698	3553	3702	3580	3899	4169	3765	3797	3345	3946	3750	3391	3616	3129	3341	3578	3242	3728	3273	3523	3482	3499	3393
20.1667	3833	3952	3684	3799	3946	4246	4382	4119	4119	3688	4225	3842	3654	3925	3428	3418	3888	3323	3905	3547	3797	3483	3575	3564
20.3333	4092	4241	4014	4026	4251	4464	4648	4416	4181	3604	4418	4221	3894	3972	3605	3390	3866	3604	4087	3528	3832	3744	3850	3700
20.5	4294	4194	4044	4314	4384	4835	4728	4619	4620	4090	4591	4308	3977	4226	3631	3772	4208	3597	4310	3795	3973	3732	3832	3900
20.6667	4629	4498	4415	4663	4609	5033	5140	4900	4833	4200	5079	4644	4319	4560	3848	3857	4473	3880	4521	3971	4248	4031	4112	4282
20.8333	4903	4632	4523	4767	4957	5488	5384	5202	5321	4490	5155	5189	4321	4774	3968	4262	4510	4005	4670	4190	4290	4087	4250	4309
21	5213	4937	4879	5119	5260	5659	5683	5297	5477	4575	5546	5334	4408	4874	4275	4163	4761	4387	4756	4230	4623	4288	4420	4499
21.1667	5433	5256	5104	5240	5601	5859	5968	5540	5864	4830	5704	5762	4906	5239	4334	4324	4990	4434	4930	4547	4709	4457	4530	4597
21.3333	5912	5423	5196	5641	5954	6268	6306	5868	6012	5196	5925	6024	5044	5626	4522	4565	4959	4656	5271	4677	4982	4640	4779	4941
21.5	6129	5578	5477	5955	6098	6477	6468	6158	6550	5489	6244	6355	5014	5800	4673	4689	5228	4747	5275	4696	5005	4819	5121	4915
21.6667	6326	5886	5689	6051	6435	6937	6814	6346	6716	5593	6546	6570	5447	5756	4796	4944	5261	4927	5591	4774	5254	4948	5272	5270
21.8333	6619	6203	6008	6370	6699	7084	6827	6442	7168	5707	6665	6793	5755	5936	5024	5158	5869	5294	5833	5037	5472	5139	5294	5650
22	7133	6266	6313	6377	6864	7452	7278	6736	7271	6058	7063	7191	5923	6235	5165	5401	6041	5345	5851	4997	5571	5461	5491	5750
22.1667	7306	6835	6500	6712	7317	7587	7486	6909	7634	6313	7303	7403	6041	6406	5564	5768	6149	5640	6124	5260	5852	5472	5679	5967
22.3333	7760	7035	6772	6854	7599	8064	7865	7072	7922	6688	7736	7658	6208	6653	5533	5896	6452	5975	6105	5506	5831	5675	5870	6140
22.5	7860	7385	7117	7313	7749	8109	8133	7393	8045	6752	7761	7790	6266	6808	5923	6101	6460	6115	6221	5451	5982	5928	6097	6223
22.6667	7992	7560	7781	7527	8241	8380	8429	7588	8041	6925	8013	8101	6591	6884	5988	6219	6650	6370	6427	5687	6108	5823	6157	6469
22.8333	8036	7688	7692	7552	8267	8603	8586	7849	8221	7230	8190	8182	6829	6907	6147	6222	6890	6428	6553	5847	6224	5999	6257	6477
23	8285	8150	7776	8069	8504	8772	8632	8232	8119	7485	8359	8356	7052	7175	6163	6483	7092	6792	6827	6095	6375	6359	6438	6664
23.1667	8388	8152	8044	8319	8384	8837	9098	8545	8265	7568	8607	8465	7139	7369	6569	6391	7356	6928	7042	6085	6541	6387	6479	6786
23.3333	8466	8344	8269	8397	8742	9070	9198	8600	8761	8010	8917	8797	7016	7515	6452	6631	7376	6803	7200	6155	6650	6197	6619	6987
23.5	8578	8541	8090	8584	8844	9245	9305	9227	8793	8023	9178	8950	7235	7584	6974	6592	7510	7194	7427	6466	6814	6426	6780	6997
23.6667	8882	8491	8454	8788	9093	9679	9646	9402	9087	8377	9401	9045	7308	7950	6752	6774	7650	7165	7673	6604	6659	6426	6807	7202
23.8333	9059	8593	8277	8688	9063	9816	9873	9742	9169	8489	9378	9099	7426	8180	6911	6927	7886	7531	7903	6692	6785	6535	6853	7278
24	9347	8861	8563	9002	9295	10002	10102	9944	9426	8505	9692	9421	7678	8409	7178	7245	8024	7587	8082	6774	6905	6655	7100	7562
24.1667	9638	8912	8604	9177	9550	10000	10460	9757	9506	8666	9757	9700	7661	8500	7185	7254	8043	7685	8147	7110	7043	6824	7232	7526
24.3333	9589	8941	8775	9209	9742	10400	10565	10195	9909	8725	9760	9729	7875	8334	7351	7622	8154	7875	8215	6993	7107	6870	7267	7776
24.5	10112	9038	8940	9299	10100	10595	10647	10189	9969	8889	9758	9732	7675	8802	7314	7733	8334	7822	8343	7265	6945	6733	7226	7889
24.6667	10658	9119	8989	9417	10024	10623	10749	10135	10001	8896	9871	10078	7847	8893	7315	7718	8503	8009	8206	7372	6980	6754	7416	7815
24.8333	10493	9109	9222	9507	10177	10891	10886	9993	10143	8856	10132	10334	8148	8855	7507	8005	8567	8184	8455	7511	7139	6764	7589	7939
25	10984	9208	9403	9427	10260	10949	10933	9895	10256	9235	10089	10542	8121	9031	7520	8295	8667	8325	8426	7329	7195	6901	7484	8153
25.1667	11007	9458	9547	9699	10387	10916	11099	9827	10209	9077	10316	10784	8408	8769	7406	8109	8491	8317	8521	7430	7298	7037	7505	8102
25.3333	11090	9230	9640	9718	10456	10975	11045	9673	10185	9179	10274	10540	8279	9041	7606	8436	8797	8350	8447	7128	7288	7150	7673	8146
25.5	11064	9536	9662	9738	10231	11021	10889	9730	9890	9098	10273	10751	8277	8974	7583	8148	8905	8477	8457	7219	7433	7312	7488	8320
25.6667	10988	9242	9894	9882	10249	10811	10775	9776	10280	9023	10301	10782	8303	8670	7675	8142	8784	8429	8424	6871	7352	7331	7664	8265
25.8333	10654	9360	9645	9707	10157	10946	10696	9821	10052	9019	10299	10621	8363	8665	7534	8027	8728	8527	8191	6928	7431	7328	7667	8155
26	10385	9507	9783	9662	10165	11158	10777	9726	10192	9039	10118	10687	8558	8429	7729	8058	8888	8637	8196	6888	7473	7361	7660	8408
26.1667	10118	9287	9436	9644	10144	10940	10721	10015	10121	9162	10171	10205	8593	8589	7679	7955	8741	8676	7953	7000	7433	7231	7576	8108
26.3333	9991	9207	9441	9500	9850	11086	10455	10028	10072	9136	10085	10310	8556	8542	7562	7626	8805	8342	8131	6733	7288	7191	7550	8397
26.5	9892	9086	9370	9504	9785	10682	10460	9944	10001	9092	10072	10033	8449	8409	7721	7790	8649	8574	8415	6952	7083	7250	7593	8098
26.6667	9943	9087	9338	9506	9662	10847	10233	9974	9984	8954	9940	10040	8440	8385	7594	7807	8765	8757	8091	6857	6969	7246	7436	8095
26.8333	9927	8722	8834	9435	9738	10889	10190	9798	9973	8947	9874	10107	8429	8523	7524	7631	8719	8595	8098	6834	7138	6937	7297	8059
27	9777	8716	8844	9197	9614	10787	10091	9821	9659	9106	9678	9959	8256	8307	7549	7869	8706	8683	8200	6789	6958	6990	7446	8127
27.1667	9755	8517	8783	9199	9486	10334	9939	9868	9621	8824	9518	9710	8232	8358	7609	7553	8749	8454	8115	6576	6825	6962	7236	8031
27.3333	9521	8465	8816	9090	9435	10290	10140	9541	9476	8901	9485	9713	7969	8280	7386	7449	8463	8377	8156	6544	6888	6612	7250	7921
27.5	9414	8207	8728	8915	9296	10066	9832	9532	9238	8644	9285	9451	7987	8274	7265	7618	8462	8453	8046	6772	6686	6645	7108	7895
27.6667	9393	8039	8491	8689	8923	10024	9912	9310	9117	8434	9213	9530	7949	8249	7200	7632	8314	8303	7871	6623	6602	6522	7066	7739
27.8333	9331	7690	8351	8521	8813	9791	9557	9128	8917	8361	9247	9254	7851	8009	7130	7385	8186	8242	7661	6329	6557	6242	6805	7548
28	9354	7511	8226	8179	8716	9690	9614	8429	8689	8156	8908	9173	7628	7878	6978	7283	8143	8053	7671	6240	6499	6129	6797	7740
28.1667	9127	7456	8298	8262	8607	9472	9420	8408	8812	7978	8860	8925	7835	7870	6856	7329	7851	7910	7383	6399	6577	6259	6767	7491
28.3333	8670	7110	8003	7984	8583	9098	9075	8241	8499	7848	8710	8607	7375	7717	6630	7128	7915	7757	7122	6071	6402	6167	6561	7173
28.5	8406	7164	8039	7883	8189	8865	9052	8109	8152	7572	8410	8482	7306	7559	6506	6916	7558	7576	7192	5947	6333	6052	6546	7199
28.6667	8363	6987	7831	7549	7911	8552	8802	7912	7950	7316	8119	8209	7072	7285	6564	6546	7623	7521	7034	5764	6168	6009	6484	7173
28.8333	8076	6851	7567	7389	7579	8440	8530	7521	7915	7134	8292	8346	7022	7307	6299	6618	7411	7461	6958	5808	6094	5936	6317	6911
29	7786	6882	7311	7164	7583	8306	8221	7721	7601	7034	7798	7911	6895	6883	6083	6742	7253	7181	6732	5672	5955	5761	6009	6643
29.1667	7483	6377	7011	7092	7280	7862	7909	7532	7491	6702	7238	7710	6741	6843	5976	6534	7069	6901	6632	5404	5749	5750	5970	6613
29.3333	7271	6255	6845	6953	7067	7908	7699	7278	7229	6732	7250	7364	6691	6548	5943	6238	6882	6926	6387	5296	5530	5612	5906	6264
29.5	7072	6103	6728	6668	6801	7431	7576	7056	7070	6635	7113	7160	6286	6347	5651	6064	6675	6830	6110	5234	5312	5237	5616	6329
29.6667	6889	5703	6432	6519	6618	7429	7174	6814	6849	6375	6842	6817	6422	6140	5675	5865	6500	6773	6103	5045	5288	5256	5689	6049
29.8333	6650	5621	6061	6293	6384	6969	6860	6621	6599	6227	6778	6635	6271	6082	5681	5577	6363	6553	5922	4956	4965	5079	5432	6057
30	6319	5241	5953	5916	6299	7001	6775	6479	6534	6051	6350	6362	5956	5785	5482	5458	6246	6412	5764	4849	4815	5054	5299	6012
30.1667	6160	5162	5723	5830	5986	6684	6691	6232	6156	5775	6087	6305	5778	5662	5383	5245	6091	6109	5472	4648	4702	4820	5221	5585
30.3333	5805	4833	5496	5697	5769	6469	6411	6045	5783	5788	6102	6188	5575	5653	5187	5185	5775	6025	5425	4530	4730	4520	4891	5581
30.5	5875	4757	5424	5585	5531	6302	6227	5678	5972	5390	5972	5944	5464	5422	5175	5017	5564	5769	5177	4336	4601	4537	4813	5229
30.6667	5538	4334	5121	5245	5254	5978	5996	5482	5545	5377	5854	5559	5316	5160	4859	4895	5457	5690	5002	4238	4451	4286	4694	5116
30.8333	5380	4183	4867	4866	5096	5588	5752	5223	5294	5045	5442	5379	5130	5018	4822	4867	5189	5326	4790	4114	4328	4123	4656	4994
31	5241	4138	4762	4781	4886	5715	5631	5130	5183	4810	5247	5283	5026	5190	4578	4696	5242	5223	4744	4059	4248	4080	4617	4845
31.1667	4819	3901	4533	4647	4779	5243	5336	4944	4992	4681	5137	5070	4784	4757	4348	4748	4845	4889	4505	3937	4187	3979	4222	4658
31.3333	4698	3724	4461	4476	4610	4970	5116	4659	4682	4379	4873	4845	4598	4606	4100	4458	4639	4776	4339	3808	3920	3783	4222	4401
31.5	4459	3595	4320	4160	4354	4941	5063	4587	4660	4328	4566	4676	4618	4637	3981	4351	4449	4642	4202	3622	3882	3813	4213	4377
31.6667	4405	3389	4244	4166	4066	4762	4846	4425	4486	4154	4569	4474	4308	4217	3884	4004	4349	4363	4188	3374	3866	3671	3901	4266
31.8333	4259	3261	3904	3988	4111	4414	4535	4032	4257	3874	4317	4353	4279	4252	3648	3897	4359	4358	3900	3357	3602	3514	3940	4113
32	3881	3045	3634	3596	3677	4014	4391	3952	4143	3748	3923	4013	3946	3858	3536	3641	4034	4108	3653	3139	3398	3412	3664	3890
32.1667	4002	3030	3599	3602	3592	4230	4345	3921	3951	3613	3999	3768	3794	3635	3373	3598	3872	3894	3511	3088	3370	3250	3458	3857
32.3333	3616	2642	3429	3417	3378	3847	3999	3690	3675	3492	3752	3645	3677	3555	3366	3446	3753	3944	3545	2915	3107	3366	3428	3551
32.5	3558	2814	3315	3316	3278	3813	3936	3665	3677	3420	3685	3536	3645	3396	3183	3426	3538	3694	3335	2980	2987	3075	3270	3488
32.6667	3396	2539	3145	3291	3198	3563	3882	3394	3567	3091	3398	3527	3327	3425	3213	3202	3498	3472	3245	2932	2983	3019	3309	3484
32.8333	3251	2547	2975	3083	3002	3531	3639	3343	3512	3040	3300	3290	3394	3212	3148	2934	3389	3469	3161	2688	2814	2810	3082	3340
33	3141	2312	2868	2899	2956	3236	3500	3235	3435	2922	3309	3154	3256	3126	2946	2973	3206	3263	3012	2566	2791	2768	2997	3204
33.1667	2852	2315	2713	2799	2867	3159	3305	3127	3201	2918	3208	3060	3104	3072	2901	2901	3131	3332	2956	2513	2746	2716	2872	3040
33.3333	2942	2084	2580	2678	2681	3075	3132	2999	2954	2575	3014	2857	3080	2983	2787	2859	2920	3258	2824	2512	2635	2603	2793	3046
33.5	2865	2069	2578	2541	2535	2938	3066	2839	3005	2649	2946	2792	2878	2856	2710	2727	2849	3124	2756	2342	2587	2472	2892	2801
33.6667	2677	2024	2471	2463	2546	2750	2904	2600	2768	2514	2807	2750	2856	2738	2695	2477	2784	2811	2680	2348	2501	2473	2605	2670
33.8333	2437	1905	2375	2437	2342	2657	2970	2664	2666	2394	2694	2669	2711	2629	2510	2487	2523	2778	2494	2234	2352	2315	2516	2619
34	2341	1842	2241	2254	2358	2516	2704	2547	2547	2336	2717	2360	2618	2598	2376	2306	2547	2624	2401	2075	2291	2220	2509	2399
34.1667	2215	1727	2117	2105	2184	2332	2617	2306	2444	2100	2490	2280	2478	2411	2234	2223	2401	2505	2290	2063	2281	2176	2285	2340
34.3333	2146	1545	1955	2024	1962	2312	2572	2190	2382	2057	2220	2235	2542	2300	2177	2238	2415	2516	2212	2156	2244	2178	2324	2331
34.5	2018	1639	1971	1965	2041	2211	2404	2122	2342	2054	2184	2054	2357	2293	2099	2130	2330	2339	2185	1880	2214	2146	2253	2208
34.6667	2040	1539	1896	1807	1967	2142	2423	2105	2196	1893	2158	2063	2245	2157	1898	2012	2237	2172	2047	1842	2046	1924	2106	2090
34.8333	1804	1469	1780	1756	1746	2038	2284	2109	2156	1886	2112	1931	2265	2041	1814	1923	2086	2085	1902	1732	1920	1908	2050	2150
35	1906	1478	1776	1854	1785	2046	2324	2099	2141	1820	2115	1889	2245	2031	1880	2012	2078	2021	1936	1803	1922	1932	2121	1998
35.1667	1929	1418	1650	1825	1635	1905	2180	1953	2123	1746	2028	1871	2132	1911	1828	1869	2005	2017	1957	1693	1808	1783	1951	2006
35.3333	1689	1343	1607	1587	1635	1863	2077	1934	2015	1657	1886	1788	1936	1934	1758	1726	2004	1970	1906	1736	1788	1759	1943	1941
35.5	1671	1347	1585	1583	1658	1834	2081	1862	2015	1741	1862	1682	1920	1930	1808	1838	2018	1869	1850	1725	1752	1746	1874	1945
35.6667	1700	1262	1597	1520	1519	1735	1934	1746	1827	1548	1843	1705	1932	1816	1773	1820	1862	1881	1712	1612	1802	1739	1942	1859
35.8333	1730	1269	1594	1501	1518	1691	2010	1820	1815	1676	1803	1664	1865	1810	1741	1673	1875	1800	1785	1524	1766	1756	1825	1709
36	1601	1222	1362	1478	1461	1684	1895	1708	1868	1583	1798	1629	1894	1817	1666	1641	1845	1927	1722	1627	1661	1744	1895	1782
36.1667	1493	1227	1481	1376	1404	1592	1813	1678	1736	1389	1730	1597	1825	1635	1705	1704	1734	1719	1765	1568	1634	1611	1788	1725
36.3333	1539	1152	1372	1364	1345	1514	1642	1633	1740	1404	1588	1553	1835	1731	1652	1598	1806	1848	1794	1528	1650	1569	1791	1656
36.5	1457	1088	1365	1389	1459	1543	1820	1562	1647	1439	1738	1560	1736	1685	1635	1635	1650	1809	1619	1537	1637	1548	1600	1600
36.6667	1476	1090	1443	1312	1464	1555	1737	1565	1640	1422	1589	1511	1677	1635	1586	1527	1617	1761	1582	1569	1629	1586	1741	1612
36.8333	1427	1117	1267	1296	1286	1401	1636	1513	1548	1408	1611	1511	1736	1628	1598	1549	1697	1655	1720	1530	1540	1668	1669	1617
37	1501	1056	1318	1350	1285	1541	1786	1569	1717	1338	1669	1498	1697	1634	1585	1483	1627	1635	1524	1560	1642	1558	1785	1617
37.1667	1429	1144	1377	1263	1410	1527	1739	1554	1787	1360	1623	1534	1724	1738	1412	1552	1562	1703	1585	1519	1642	1621	1783	1708
37.3333	1420	1077	1215	1271	1296	1341	1647	1487	1569	1302	1528	1401	1638	1678	1532	1556	1614	1621	1611	1477	1610	1642	1669	1594
37.5	1419	1099	1319	1317	1225	1421	1644	1560	1506	1315	1487	1471	1720	1573	1513	1556	1563	1561	1526	1505	1550	1557	1667	1569
37.6667	1416	1142	1350	1272	1282	1448	1691	1453	1748	1376	1539	1472	1630	1647	1423	1606	1592	1592	1547	1488	1533	1629	1728	1616
37.8333	1524	1194	1342	1267	1363	1453	1748	1586	1699	1237	1612	1498	1763	1569	1614	1582	1626	1504	1590	1546	1603	1622	1592	1678
38	1508	1214	1278	1326	1276	1568	1671	1587	1691	1393	1642	1524	1668	1658	1614	1586	1673	1615	1650	1639	1604	1643	1668	1737
38.1667	1482	1192	1250	1307	1299	1417	1617	1552	1647	1359	1533	1417	1717	1741	1584	1546	1733	1677	1619	1590	1555	1489	1568	1616
38.3333	1466	1172	1345	1251	1337	1450	1680	1477	1571	1352	1523	1497	1748	1570	1570	1567	1648	1635	1624	1560	1544	1635	1685	1714
38.5	1588	1288	1434	1309	1361	1466	1729	1719	1757	1382	1556	1590	1638	1635	1562	1601	1584	1621	1734	1632	1622	1697	1625	1690
38.6667	1509	1182	1316	1335	1443	1476	1771	1582	1627	1397	1578	1564	1796	1711	1717	1694	1805	1679	1724	1583	1530	1674	1675	1796
38.8333	1767	1384	1472	1389	1485	1482	1850	1731	1747	1463	1647	1574	1856	1733	1790	1714	1813	1761	1866	1729	1752	1628	1729	1764
39	1625	1382	1467	1444	1430	1663	1836	1668	1721	1563	1799	1694	1807	1679	1764	1684	1814	1716	1765	1704	1722	1678	1901	1827
39.1667	1574	1374	1587	1436	1510	1593	1751	1655	1672	1457	1680	1675	1973	1851	1857	1752	1848	1824	1933	1757	1816	1734	1792	1875
39.3333	1652	1462	1540	1409	1386	1612	1866	1758	1832	1491	1829	1757	1906	1809	1887	1849	1847	1839	1893	1843	1737	1796	1844	1805
39.5	1680	1478	1667	1509	1587	1629	1850	1895	1820	1608	1775	1878	1931	1906	1897	1888	1874	2006	1994	1949	1828	1720	1816	1926
39.6667	1715	1496	1635	1443	1636	1616	1986	1763	1797	1655	1814	1871	2082	1953	2035	1946	1985	2198	1999	2012	1858	1940	1974	1992
39.8333	1766	1655	1679	1628	1572	1701	2042	1867	1926	1720	1897	1946	2148	1989	2008	1908	1986	2093	2095	1951	1928	1913	1975	2010
40	1821	1650	1661	1598	1715	1731	1941	1903	1944	1764	1925	1864	2132	2103	1961	2064	2172	2231	2102	2081	2007	1998	2110	2291
40.1667	2063	1883	1791	1705	1740	1899	2153	2040	2066	1841	2049	2040	2258	2122	2096	2024	1957	2195	2107	2148	1996	1954	2076	2225
40.3333	2005	1757	1817	1685	1775	1907	2204	1990	2116	1814	1989	1980	2270	2056	2104	2046	2202	2211	2030	2073	2004	2002	2073	2232
40.5	1979	1867	1870	1791	1855	1913	2261	2093	2147	1889	2041	2114	2347	2276	2237	2247	2251	2306	2224	2246	2141	2136	2230	2333
40.6667	2179	1988	1981	1905	2019	2122	2311	2217	2326	1930	2283	2214	2428	2222	2298	2295	2228	2400	2422	2246	2129	2235	2265	2505
40.8333	2162	1989	2013	1864	1993	2036	2371	2164	2387	1944	2092	2262	2586	2523	2359	2435	2431	2348	2380	2462	2171	2251	2250	2529
41	2236	2178	2228	1955	2062	2117	2468	2415	2423	2049	2333	2383	2519	2352	2416	2378	2364	2343	2489	2437	2178	2263	2433	2534
41.1667	2381	2197	2156	2017	2071	2154	2503	2492	2440	2255	2333	2440	2683	2437	2504	2515	2406	2591	2532	2617	2351	2379	2357	2576
41.3333	2269	2175	2278	2107	2139	2220	2635	2466	2458	2289	2389	2473	2683	2624	2438	2591	2536	2589	2651	2491	2288	2414	2431	2799
41.5	2412	2353	2306	2057	2287	2326	2710	2436	2637	2250	2419	2516	2760	2761	2722	2651	2711	2666	2798	2660	2440	2379	2510	2769
41.6667	2515	2415	2336	2114	2322	2486	2761	2639	2553	2407	2572	2721	2821	2591	2730	2667	2746	2754	2790	2619	2490	2438	2667	2879
41.8333	2513	2559	2333	2260	2397	2426	2819	2684	2645	2435	2695	2728	2763	2753	2886	2732	2926	2956	2910	2809	2496	2483	2696	3034
42	2608	2668	2490	2204	2457	2424	2762	2765	2756	2510	2749	2820	2935	2796	2855	2809	2918	3025	2957	2730	2611	2451	2767	2984
42.1667	2854	2721	2631	2501	2561	2592	2924	2923	2814	2634	2793	3027	2988	3032	3017	2915	2911	3014	3059	2978	2688	2577	2774	3079
42.3333	2878	2742	2749	2489	2540	2773	3118	2922	2942	2743	2730	3077	3141	3020	3013	3083	3026	3477	3081	2969	2804	2696	2874	3289
42.5	2971	2905	2945	2600	2590	2773	3347	2929	3099	2737	2954	3155	3231	3040	3156	3101	3062	3282	3167	2983	2717	2746	2978	3267
42.6667	3020	3022	2877	2730	2773	2810	3419	3192	3125	2890	3162	3205	3348	3174	3139	3085	3086	3559	3396	3063	2790	2911	2908	3405
42.8333	3186	3045	2935	2778	2905	3039	3270	3184	3156	3074	3190	3311	3526	3329	3274	3164	3220	3556	3321	3186	2879	2967	3055	3499
43	3207	3086	2998	2775	2874	2982	3448	3358	3286	3170	3248	3259	3591	3289	3430	3273	3292	3606	3417	3137	2826	2942	3048	3618
43.1667	3326	3326	3040	2896	3149	3096	3656	3415	3372	3230	3450	3462	3641	3367	3496	3411	3341	3668	3431	3369	3009	3030	3150	3655
43.3333	3406	3371	3388	3015	3053	3133	3828	3463	3399	3147	3322	3604	3691	3519	3503	3501	3573	3576	3612	3434	2981	3257	3226	3847
43.5	3386	3484	3274	3016	3130	3191	3779	3571	3381	3350	3432	3624	3819	3522	3664	3586	3622	3715	3733	3574	3129	3148	3217	3951
43.6667	3673	3573	3540	3083	3246	3456	3718	3817	3521	3471	3479	3878	3825	3479	3648	3593	3735	3731	3659	3593	3243	3190	3337	4080
43.8333	3517	3569	3413	3175	3335	3419	3914	3832	3695	3732	3532	3792	3882	3716	3789	3717	3548	3921	3800	3590	3287	3227	3441	4102
44	3824	3718	3644	3216	3500	3603	4019	3872	3804	3550	3717	3956	3911	3768	3892	3950	3888	4066	3931	3760	3390	3234	3448	3968
44.1667	3741	3678	3585	3276	3488	3503	4134	3787	3819	3604	3703	3970	3863	3747	3830	3986	3703	4213	4105	3774	3440	3354	3637	4131
44.3333	3854	3917	3645	3365	3619	3632	4096	3974	3929	3677	3799	4026	4041	3877	3921	4025	4068	4243	4172	3881	3418	3487	3621	4303
44.5	4116	3962	3892	3394	3586	3748	4278	4108	4023	3834	3953	4075	4269	4017	4161	4157	4025	4416	4172	3924	3513	3458	3640	4356
44.6667	4182	4049	3953	3569	3743	3896	4404	4148	4114	3818	4022	4244	4250	3977	4207	4170	4099	4437	4294	3945	3489	3488	3685	4333
44.8333	4150	4172	4048	3760	3842	3835	4503	4317	4044	4010	4098	4367	4288	4055	4376	4224	4229	4667	4314	3943	3605	3517	3744	4353
45	4373	4176	4093	3822	3770	3941	4482	4152	4249	4002	4223	4326	4493	4182	4175	4328	4229	4667	4286	3883	3690	3628	3744	4569
45.1667	4265	4179	4089	3656	3823	4028	4605	4468	4279	4031	4172	4518	4510	4352	4260	4326	4296	4649	4287	4043	3665	3546	3880	4647
45.3333	4366	4311	4331	3899	3893	4135	4664	4527	4278	4243	4349	4527	4513	4342	4519	4310	4397	4860	4427	4093	3757	3782	4022	4637
45.5	4544	4529	4308	3996	3848	4144	4552	4480	4365	4238	4377	4608	4624	4396	4411	4341	4226	4910	4419	4209	3825	3860	3963	4632
45.6667	4389	4500	4341	4096	3919	4230	4818	4614	4209	4293	4389	4710	4651	4256	4366	4349	4290	4973	4399	4148	3719	3775	4125	4812
45.8333	4529	4526	4521	3998	4137	4230	4816	4705	4494	4399	4590	4802	4644	4439	4560	4425	4472	4859	4555	4254	3950	3976	4156	4827
46	4617	4623	4508	4172	4246	4315	5038	4743	4545	4490	4553	4873	4853	4449	4599	4468	4561	4945	4771	4365	3755	4082	4201	4839
46.1667	4607	4453	4563	4167	4242	4575	4907	4816	4512	4557	4546	4755	4646	4477	4892	4495	4522	5097	4804	4354	4007	3869	4215	5028
46.3333	4794	4637	4616	4345	4312	4427	5252	4832	4625	4590	4600	4898	4759	4381	4670	4745	4783	5059	4715	4492	4082	3981	4170	5089
46.5	4789	4638	4754	4306	4354	4496	5041	4960	4654	4557	4711	5065	4643	4414	4802	4713	4718	4971	4641	4458	4064	3978	4246	4935
46.6667	4776	4646	4612	4306	4156	4455	5083	4839	4661	4579	4713	4835	4749	4610	4817	4656	4778	4912	4763	4439	3976	3993	4241	4967
46.8333	4836	4708	4521	4401	4399	4541	5201	4878	4761	4749	4663	4865	4890	4664	4638	4757	4871	5135	4987	4458	4045	4116	4250	5156
47	4910	4816	4848	4438	4399	4604	5223	5068	4973	4685	4811	4959	4758	4526	4855	4875	4660	5076	4926	4421	4197	4053	4340	5099
47.1667	5025	4780	4818	4555	4461	4679	5248	4998	5037	4937	4772	5171	4917	4607	4724	4882	4731	5092	4746	4560	4120	4017	4302	5103
47.3333	4935	4558	4554	4395	4604	4672	5073	5010	4791	4732	4835	5109	4768	4544	4956	4839	4817	5265	4955	4461	3956	3969	4294	5001
47.5	4910	4950	4830	4407	4669	4623	5233	5185	4853	4800	4783	5207	4881	4609	4973	4755	4770	5219	4842	4462	4065	4147	4302	5022
47.6667	5072	4839	4753	4462	4541	4784	5318	5154	4868	4816	4900	5148	4788	4617	4921	4815	4689	5308	4792	4476	4182	4107	4168	5013
47.8333	4973	4848	4806	4462	4600	4660	5337	5052	4892	4883	4807	5009	4848	4596	4985	4663	4730	5367	4939	4475	4020	4085	4255	4990
48	5131	4840	4873	4584	4690	4748	5359	5123	4910	4892	5002	5156	4855	4648	4899	4735	4685	5356	4863	4513	4051	4145	4378	5211
48.1667	5066	4735	4861	4532	4635	4682	5307	4977	4862	4787	4886	5240	4831	4811	4757	4779	4701	5394	4776	4451	4115	4042	4505	5230
48.3333	4934	4861	4816	4536	4542	4771	5255	5130	4987	4821	4911	5065	4905	4612	4843	4723	4903	5235	4865	4316	4084	4089	4398	5264
48.5	4936	4763	4799	4460	4596	4575	5319	5082	4877	4852	4797	5055	4773	4506	4730	4690	4797	5219	4772	4424	4043	4044	4438	5079
48.6667	4961	4663	4842	4742	4580	4735	5402	5083	5042	4826	4976	5114	4944	4642	4878	4767	4742	5252	4826	4488	4094	4159	4437	5171
48.8333	5165	4660	4837	4625	4573	4753	5247	5016	4956	4862	4739	5047	4870	4491	4741	4827	4604	5271	4699	4415	4004	4107	4413	5056
49	4878	4585	4774	4370	4588	4801	5313	4935	4932	4882	4780	4960	4850	4671	4893	4943	4720	5033	4829	4450	4148	3979	4554	5156
49.1667	4982	4729	4803	4386	4693	4803	5279	5034	4974	4873	4926	5022	4775	4552	4750	4678	4807	5168	4738	4297	3860	4104	4250	4890
49.3333	5035	4686	4833	4536	4493	4589	5263	5067	4908	4782	4811	5040	4662	4517	4722	4591	4637	5083	4582	4187	3932	3898	4187	4979
49.5	5018	4584	4740	4466	4559	4732	5223	4958	4751	4713	4880	4913	4845	4423	4695	4711	4690	5180	4763	4259	4057	3950	4279	5038
49.6667	4678	4456	4561	4361	4445	4625	5092	4977	4697	4783	4647	4905	4619	4486	4578	4637	4675	4963	4636	4129	3928	4020	4217	4916
49.8333	4881	4513	4610	4473	4421	4735	5109	4747	4673	4666	4680	4861	4624	4343	4470	4635	4469	4906	4578	4187	3788	3722	4208	4878
50	4804	4492	4566	4454	4444	4594	5129	5064	4865	4746	4775	4896	4525	4241	4428	4490	4469	4937	4563	4163	3821	3872	4061	4857
50.1667	4771	4423	4602	4340	4552	4639	5165	4943	4778	4720	4796	4718	4426	4256	4448	4633	4486	4964	4504	4133	3738	3878	4079	4748
50.3333	4808	4342	4624	4255	4343	4612	5157	4873	4575	4596	4614	4981	4455	4335	4437	4401	4509	4884	4483	3973	3698	3782	4152	4748
50.5	4660	4318	4507	4344	4348	4555	5088	4834	4644	4560	4563	4732	4511	4529	4469	4464	4521	4902	4401	3980	3861	3913	4074	4863
50.6667	4683	4250	4638	4376	4326	4589	5172	4912	4726	4476	4588	4684	4296	4286	4289	4361	4420	4775	4433	3991	3807	3899	4026	4672
50.8333	4601	4135	4507	4342	4291	4466	5010	4598	4441	4471	4613	4661	4293	4194	4298	4229	4440	4775	4349	3813	3783	3766	4085	4747
51	4650	4217	4478	4325	4322	4311	4842	4592	4591	4542	4620	4690	4183	3890	4216	4317	4175	4786	4332	3860	3683	3765	4038	4531
51.1667	4564	4088	4449	4134	4086	4407	4832	4654	4473	4235	4527	4561	4348	4063	4174	4244	4320	4688	4144	3848	3737	3698	3935	4475
51.3333	4317	4012	4255	4098	4110	4360	4699	4454	4409	4354	4349	4624	4100	4086	4097	4062	4228	4545	4123	3882	3735	3548	3851	4408
51.5	4522	4072	4282	4186	4008	4372	4723	4463	4363	4386	4602	4391	4142	3861	4087	4029	4074	4478	4096	3640	3508	3526	3703	4262
51.6667	4287	3875	4313	4122	4115	4159	4651	4520	4515	4372	4334	4376	4038	3872	3953	3908	4028	4446	4081	3617	3545	3582	3856	4326
51.8333	4317	3827	4206	3915	3929	4276	4754	4380	4409	4205	4175	4444	3994	3832	3951	4065	4134	4316	3992	3692	3575	3534	3732	4375
52	4247	3734	4080	3982	4074	4196	4614	4386	4240	4247	4216	4219	3895	3831	3826	3970	3881	4257	3809	3617	3390	3399	3619	4184
52.1667	4213	3707	4096	3828	3977	4118	4475	4268	4332	4142	4150	4217	3878	3678	3792	3813	4100	4192	3852	3480	3342	3406	3664	4128
52.3333	4210	3665	4086	3951	3864	4073	4458	4373	4295	4036	4256	4123	3653	3519	3611	3634	3818	4114	3709	3418	3348	3399	3499	4133
52.5	4136	3713	3851	3720	3791	3960	4468	4238	4099	4072	4146	4140	3831	3643	3729	3708	3926	4034	3749	3320	3306	3311	3548	4071
52.6667	4114	3620	3921	3877	3772	3937	4457	4265	4114	4023	3986	4259	3701	3507	3672	3708	3742	3921	3617	3522	3177	3225	3463	3933
52.8333	3943	3474	3763	3678	3629	3903	4174	4099	4068	3814	4108	3992	3572	3535	3628	3507	3769	3950	3618	3285	3158	3217	3517	3870
53	3833	3536	3805	3724	3685	3915	4274	4021	4117	3876	3934	3925	3609	3469	3618	3441	3632	3719	3548	3062	3206	3235	3385	3843
53.1667	3928	3374	3773	3690	3728	3762	4231	4045	3982	3895	3818	3997	3529	3286	3391	3437	3441	3706	3465	3173	3163	3147	3332	3731
53.3333	3657	3409	3546	3594	3540	3880	4035	4033	3977	3681	3818	3743	3314	3311	3346	3450	3534	3695	3378	3095	3070	3104	3101	3640
53.5	3806	3329	3562	3628	3603	3711	4096	3751	3926	3676	3742	3834	3474	3199	3280	3272	3382	3707	3412	3131	3167	3088	3181	3726
53.6667	3803	3269	3568	3451	3496	3706	3998	3929	3763	3603	3776	3864	3299	3138	3210	3195	3305	3709	3274	2945	2956	2969	3197	3500
53.8333	3702	3165	3577	3497	3400	3657	3937	3758	3699	3744	3714	3693	3305	3146	3100	3117	3276	3473	3086	2827	2918	2856	3170	3345
54	3678	3156	3599	3419	3417	3610	3954	3688	3635	3582	3588	3777	3151	3080	3131	3170	3249	3422	3162	2883	2874	2848	3085	3372
54.1667	3495	3138	3376	3479	3286	3505	3890	3689	3626	3535	3664	3562	3151	2983	3050	3108	3228	3366	3044	2784	2786	2707	2840	3200
54.3333	3551	2989	3328	3318	3323	3465	3791	3692	3622	3410	3534	3508	3179	2917	3019	2960	3279	3221	3050	2765	2823	2649	2941	3284
54.5	3417	2926	3371	3275	3159	3322	3824	3537	3580	3417	3544	3407	2986	2936	2950	2994	3106	3187	3104	2809	2764	2672	2909	3141
54.6667	3404	2845	3350	3256	3167	3306	3733	3620	3550	3328	3458	3331	3024	3036	2682	3078	3044	3169	2870	2641	2653	2677	2929	3150
54.8333	3366	2764	3184	3256	3273	3281	3810	3340	3545	3237	3368	3310	2914	2891	2738	2910	2969	3001	2864	2509	2718	2715	2747	3106
55	3349	2826	3237	3195	3058	3282	3562	3371	3534	3246	3274	3364	2829	2869	2711	2898	2937	3000	2822	2512	2509	2587	2710	2962
55.1667	3273	2736	3120	3024	2905	3208	3358	3342	3374	3168	3284	3195	2777	2765	2693	2706	2836	3072	2842	2541	2541	2460	2685	2991
55.3333	3260	2647	3096	3107	3066	3194	3510	3448	3427	3049	3422	3279	2686	2717	2743	2694	2833	2942	2554	2442	2470	2592	2641	2921
55.5	3174	2706	2956	2977	2949	3145	3407	3393	3387	3001	3056	3216	2767	2716	2651	2722	2857	2956	2719	2513	2549	2460	2633	2863
55.6667	3199	2541	2985	3069	2888	3193	3387	3304	3289	3065	3119	2985	2673	2560	2537	2479	2694	2850	2668	2433	2449	2413	2546	2851
55.8333	3032	2553	2864	2923	2804	3108	3355	3219	3131	2958	3049	3046	2548	2468	2333	2440	2574	2755	2554	2341	2319	2321	2467	2699
56	2940	2405	2806	2835	2638	2868	3360	2962	3172	2778	3169	2952	2529	2405	2361	2450	2531	2712	2471	2269	2270	2300	2448	2696
56.1667	2870	2451	2819	2937	2773	2884	3284	3087	3151	2770	3050	2894	2550	2383	2382	2417	2539	2562	2498	2443	2295	2215	2349	2549
56.3333	2878	2286	2593	2644	2647	2879	3124	3034	3046	2869	3068	2745	2542	2442	2335	2349	2565	2680	2547	2181	2260	2274	2498	2522
56.5	2894	2251	2676	2745	2645	2907	3154	2903	2862	2722	2990	2813	2422	2384	2325	2336	2482	2476	2391	2241	2233	2229	2294	2486
56.6667	2798	2345	2582	2700	2469	2669	3153	2849	3102	2635	2840	2683	2416	2287	2230	2266	2380	2428	2295	2165	2155	2122	2375	2445
56.8333	2770	2228	2535	2652	2662	2712	3029	2925	2987	2726	2930	2729	2471	2381	2246	2290	2488	2549	2389	2106	2255	2163	2318	2458
57	2871	2315	2609	2739	2598	2808	3141	2861	2860	2690	2980	2740	2429	2280	2229	2356	2355	2336	2285	2175	2182	2117	2216	2307
57.1667	2579	2175	2495	2578	2428	2663	2950	2756	2820	2635	2850	2636	2337	2275	2242	2150	2283	2451	2215	2078	2148	2191	2204	2335
57.3333	2659	2243	2562	2454	2429	2688	2844	2803	2854	2499	2840	2559	2389	2125	1903	2077	2197	2277	2159	1960	1971	2077	2133	2289
57.5	2618	2087	2438	2522	2354	2551	2936	2663	2751	2416	2703	2487	2307	2182	2150	2221	2377	2262	2134	1979	2071	2057	2262	2313
57.6667	2600	2118	2504	2348	2403	2497	2942	2680	2860	2466	2718	2537	2264	2142	2093	2033	2240	2296	2099	2037	1974	2058	2155	2262
57.8333	2532	2014	2391	2479	2321	2534	2929	2634	2770	2426	2607	2532	2227	2062	1989	2069	2289	2269	2074	2042	2089	2017	2111	2333
58	2473	2055	2384	2335	2248	2480	2843	2606	2773	2410	2607	2395	2124	1990	1820	1983	1994	2113	1987	1908	1835	1913	2043	2095
58.1667	2435	2014	2411	2286	2178	2370	2773	2644	2545	2328	2612	2437	2166	1977	1891	1945	2075	2126	1940	1865	1864	1889	2076	2089
58.3333	2423	1999	2367	2327	2277	2409	2751	2618	2654	2478	2653	2432	2114	1931	1944	2011	2091	1981	1913	1779	1905	1858	1934	2069
58.5	2466	2016	2232	2317	2116	2402	2685	2457	2596	2302	2571	2423	2114	2024	1815	1795	2048	1963	1864	1750	1924	1800	1950	2095
58.6667	2301	1974	2240	2261	2175	2412	2614	2509	2440	2305	2543	2381	2015	1942	1858	1930	2023	2154	1867	1867	1904	1838	1894	2053
58.8333	2403	1839	2173	2207	2197	2361	2571	2524	2510	2389	2488	2341	2101	1863	1867	1905	1951	2064	1909	1882	1852	1803	2009	2041
59	2283	1943	2109	2211	2122	2282	2595	2459	2518	2256	2418	2316	2026	1857	1901	1902	1972	2051	1864	1799	1837	1825	1908	1945
59.1667	2349	1954	2184	2111	2080	2330	2535	2355	2474	2248	2386	2287	1975	1952	1775	1815	1973	1873	1858	1798	1744	1861	1919	1974
59.3333	2263	1863	2145	2117	1967	2202	2494	2382	2350	2228	2323	2170	1868	1865	1827	1771	1858	1846	1789	1815	1733	1620	1811	1937
59.5	2240	1843	2110	2105	2085	2217	2523	2431	2379	2205	2365	2298	2010	1882	1842	1799	1993	1921	1845	1803	1800	1811	1932	1910
59.6667	2209	1813	2034	2128	2051	2249	2505	2371	2464	2213	2417	2233	2001	1827	1770	1771	1813	1943	1791	1823	1685	1762	1876	2018
59.8333	2251	1849	2048	2264	2078	2294	2695	2497	2383	2332	2217	2244	1985	1909	1810	1798	1837	1929	1752	1764	1667	1731	1757	1929
60	2108	1746	2045	2056	1950	2082	2466	2335	2274	2084	2294	2134	1951	1699	1699	1700	1855	1890	1742	1723	1735	1668	1747	1825
60.1667	2118	1763	1992	2103	2035	2232	2541	2369	2373	2048	2308	2091	1922	1790	1803	1713	1828	1858	1793	1780	1714	1697	1816	1816
60.3333	2187	1745	2083	2147	2003	1984	2382	2277	2307	2246	2305	2125	1979	1771	1836	1776	1917	1934	1835	1779	1834	1750	1829	1916
60.5	2148	1781	1953	2065	1899	2177	2361	2302	2193	2006	2263	2055	1941	1756	1700	1730	1754	1909	1708	1729	1658	1704	1817	1863
60.6667	2018	1774	1950	1994	1867	2085	2414	2203	2183	2078	2064	2058	1996	1762	1819	1878	1895	1999	1926	1772	1831	1921	1887	1830
60.8333	2137	1815	2122	2227	1831	2059	2296	2185	2183	2031	2144	2223	1865	1828	1702	1695	1874	1842	1638	1745	1732	1771	1677	1834
61	2095	1841	2071	1897	1912	2038	2220	2213	2121	2017	2167	2053	1875	1689	1693	1680	1725	1853	1759	1695	1658	1706	1841	1815
61.1667	2132	1759	1936	1891	1867	2185	2360	2312	2275	2128	2183	2043	1932	1757	1752	1711	1771	1984	1778	1752	1757	1793	1731	1840
61.3333	2073	1867	1955	2087	1826	1997	2284	2303	2222	2036	2257	2027	1824	1603	1653	1631	1638	1768	1700	1584	1645	1582	1747	1683
61.5	2014	1703	1895	1850	1833	2034	2306	2107	2129	2042	2146	2005	1943	1716	1723	1635	1807	1864	1683	1792	1606	1747	1699	1785
61.6667	2034	1855	2037	1950	1843	2111	2271	2290	2222	2223	2180	2054	1939	1682	1702	1679	1803	1823	1786	1627	1616	1643	1803	1790
61.8333	2040	1613	1911	1963	1740	2046	2305	2102	2036	2032	2189	2002	1982	1669	1749	1781	1835	1863	1791	1679	1613	1788	1811	1840
62	1974	1759	1929	1790	1817	1893	2289	2290	2087	2048	2151	1873	1989	1666	1847	1766	1899	1897	1785	1774	1793	1779	1773	1812
62.1667	1946	1730	1954	1861	1795	1967	2225	2200	2106	1926	2173	2034	1882	1710	1788	1722	1786	1904	1795	1691	1601	1810	1743	1812
62.3333	1950	1865	1949	1925	1859	2007	2230	2239	2205	2162	2189	1954	1922	1717	1759	1691	1764	1876	1835	1731	1599	1736	1733	1738
62.5	2010	1752	2023	2004	1803	2076	2192	2170	2102	1991	2248	2058	1945	1813	1784	1670	1806	1901	1676	1799	1636	1747	1777	1794
62.6667	2056	1809	1877	1779	1837	2030	2132	2129	1999	2072	2135	1975	1897	1667	1692	1623	1680	1836	1661	1740	1571	1649	1754	1810
62.8333	1992	1799	1803	1821	1781	1927	2215	2031	2078	2079	2234	2050	2078	1723	1710	1776	1772	1910	1824	1763	1656	1709	1733	1856
63	2036	1825	1977	1918	1836	1965	2183	2114	2050	2042	2100	1953	1923	1706	1740	1837	1776	1981	1747	1680	1660	1719	1640	1873
63.1667	2058	1775	1805	1721	1834	2096	2094	2126	2151	2044	2228	2022	1977	1663	1801	1685	1766	1904	1766	1760	1601	1603	1691	1880
63.3333	2077	1851	1881	1785	1802	1902	2104	2107	2044	2014	2107	2073	1944	1675	1861	1751	1742	2003	1848	1658	1732	1751	1730	1867
63.5	2105	1825	1775	1707	1768	2013	2099	2091	2093	2076	2084	2033	1974	1755	1749	1698	1821	2035	1809	1696	1675	1695	1737	1852
63.6667	2122	1807	1965	1781	1868	2016	2254	2254	2038	2116	2146	2023	1943	1707	1802	1751	1844	1990	1896	1751	1596	1641	1782	1754
63.8333	2011	1796	1937	1861	1773	1958	2169	2179	2035	2071	2215	2108	2078	1727	1853	1801	1859	2043	1907	1773	1655	1796	1767	1859
64	1987	1806	1986	1797	1772	2022	2141	2121	1990	2040	2100	1956	1946	1639	1825	1819	1807	1938	1856	1803	1646	1679	1704	1732
64.1667	2006	1818	1850	1908	1851	2104	2216	2149	2067	2113	2220	2109	2079	1682	1795	1794	1795	2125	1975	1935	1684	1768	1760	1852
64.3333	1954	1822	1873	1807	1743	2045	2211	2043	1981	2020	2143	2073	1976	1700	1812	1731	1810	2061	1867	1757	1586	1784	1845	1909
64.5	1898	1917	1851	1724	1742	1947	2176	2131	2037	2057	2157	2029	2014	1786	1891	1840	1822	2126	1864	1837	1651	1801	1932	1811
64.6667	1961	1913	1895	1825	1724	2147	2292	2227	2115	2091	2262	2074	1998	1717	1846	1811	1816	2102	1882	1804	1574	1790	1728	1906
64.8333	2082	1959	1902	1841	1780	1879	2158	2042	2040	2111	2132	2218	2118	1771	1948	1866	1943	2280	1916	1882	1688	1754	1826	2018
65	1996	1922	2037	1835	1820	1988	2129	2031	2026	2144	2214	2152	1993	1819	1890	1894	1818	2243	1899	1900	1739	1837	1878	1857
65.1667	2136	2022	1877	1911	1856	2090	2305	2168	2142	2147	2188	2169	2034	1838	1891	1871	2043	2174	2035	1926	1717	1798	1842	2043
65.3333	2102	2034	1859	1999	1912	2159	2251	2121	2037	2261	2269	2224	2060	1802	1934	1890	1922	2216	1869	1910	1625	1837	1897	1975
65.5	2049	2069	1870	1837	1909	2158	2314	2187	2029	2244	2337	2260	2104	1813	1998	1959	1836	2173	2015	1969	1737	1851	1834	2010
65.6667	2035	2052	1993	1829	1865	2149	2206	2051	2018	2230	2187	2249	2130	1776	2025	1860	1892	2100	1939	1806	1735	1814	1837	1965
65.8333	2014	2017	1901	1792	1693	2043	2178	2128	2040	2202	2271	2233	2184	1749	2093	1977	1888	2272	1954	1960	1797	1927	2046	1981
66	2128	2106	2027	1917	1858	2157	2260	2193	2064	2241	2288	2215	2006	1734	1967	1906	1866	2248	1997	1895	1640	1748	1878	2007
66.1667	2180	2090	1943	1871	1882	2259	2307	2161	2071	2182	2319	2249	2224	1835	2121	1956	1916	2330	2121	1941	1721	1827	1889	2040
66.3333	2065	2067	1982	1839	1931	2094	2305	2160	2117	2241	2250	2348	2182	1766	2065	1854	1981	2284	2004	1934	1758	1790	1945	2073
66.5	2135	2185	2031	1969	1939	2256	2430	2292	2135	2329	2298	2356	2234	1813	2124	1929	1971	2400	1972	1990	1870	1908	1863	2136
66.6667	2088	2200	2102	1884	1996	2219	2310	2240	2012	2246	2202	2435	2184	1818	2062	2008	2012	2345	1964	1993	1805	1797	1917	2027
66.8333	2150	2080	2089	1855	1849	2173	2218	2291	2118	2281	2187	2264	2116	1947	2138	1931	1976	2321	1916	1848	1748	1922	1966	2059
67	2078	2115	2007	1943	1890	2023	2186	2182	2151	2126	2220	2275	2168	1846	2172	2096	1950	2365	2038	2068	1786	1979	1953	2058
67.1667	2131	2112	2026	1941	1922	2210	2355	2325	2142	2237	2251	2289	2236	1970	2053	2159	2000	2567	2147	1975	1896	1922	2123	2153
67.3333	2119	2292	2078	1937	2001	2247	2412	2273	2127	2337	2389	2358	2260	1927	2056	2047	1993	2380	2096	2053	1831	1935	2134	2115
67.5	2186	2199	2016	1908	1937	2266	2268	2218	2242	2259	2333	2275	2215	1927	2132	2123	1890	2432	2084	1974	1784	1945	2061	2059
67.6667	2166	2220	2251	1954	2100	2343	2300	2182	2251	2384	2296	2470	2250	1921	2108	2072	2059	2437	1998	2062	1802	2022	2003	2160
67.8333	2249	2337	2121	2007	1937	2271	2364	2299	2096	2287	2308	2472	2151	1879	2079	2120	1947	2292	2123	2008	1838	1913	2006	2129
68	2145	2208	2026	2126	2051	2249	2395	2443	2261	2344	2469	2473	2337	1881	2090	2047	2005	2477	2204	2058	1818	2016	2040	2205
68.1667	2241	2309	2170	2019	2032	2256	2356	2323	2125	2315	2420	2329	2348	1869	2081	2163	2017	2459	2181	2044	1795	1925	2023	2220
68.3333	2263	2327	2203	2023	2161	2265	2378	2376	2192	2479	2617	2411	2217	1964	2194	1986	1949	2522	2157	2167	1861	1975	2067	2140
68.5	2231	2322	2061	1994	2065	2348	2466	2382	2324	2409	2418	2505	2320	1998	2165	2034	1971	2465	2207	2036	1881	2056	2078	2247
68.6667	2269	2419	2121	2245	2091	2268	2355	2318	2340	2422	2465	2556	2358	1820	2063	2117	2051	2387	2097	1993	1718	1957	2065	2294
68.8333	2244	2333	2212	2130	2127	2418	2386	2392	2262	2472	2431	2624	2408	1929	2203	2158	2107	2539	2198	2126	1894	2036	2084	2207
69	2399	2413	2140	2146	2064	2425	2422	2403	2382	2503	2618	2532	2371	1984	2114	2230	2024	2394	2077	2050	1853	1982	2015	2213
69.1667	2190	2439	2142	2075	2058	2305	2451	2338	2168	2448	2560	2491	2346	1984	2229	2200	2083	2488	2300	2152	1858	2064	2113	2331
69.3333	2320	2449	2239	2181	2165	2352	2492	2507	2303	2520	2531	2531	2295	1975	2187	2174	2037	2469	2233	2259	1988	2026	2095	2353
69.5	2279	2503	2210	2265	2302	2417	2529	2516	2407	2561	2517	2551	2460	2012	2259	2250	2098	2480	2250	2127	1832	2011	2128	2292
69.6667	2412	2505	2368	2179	2238	2515	2558	2532	2435	2565	2585	2614	2483	1921	2236	2224	2185	2558	2413	2133	1932	2089	2076	2370
69.8333	2451	2600	2339	2147	2219	2499	2696	2581	2391	2570	2555	2567	2381	1965	2120	2194	2076	2453	2252	2043	1928	2101	2084	2203
70	2461	2506	2314	2247	2181	2524	2504	2444	2432	2575	2543	2728	2314	1980	2218	2216	2207	2595	2248	2177	2006	2096	2063	2343
70.1667	2325	2403	2305	2230	2108	2365	2614	2484	2271	2542	2505	2505	2436	1958	2190	2157	2167	2606	2189	2143	1952	2057	2102	2290
70.3333	2479	2566	2406	2081	2332	2529	2565	2558	2435	2556	2540	2714	2375	2013	2224	2210	2138	2561	2237	2193	1948	2033	2144	2367
70.5	2461	2435	2392	2088	2329	2487	2639	2667	2517	2633	2601	2765	2572	2024	2167	2309	2143	2535	2246	2235	2013	2097	2176	2293
70.6667	2601	2508	2464	2165	2223	2446	2586	2606	2368	2487	2618	2741	2482	2007	2215	2373	2150	2628	2182	2165	1815	2094	2104	2347
70.8333	2586	2720	2425	2247	2387	2522	2590	2711	2598	2651	2640	2743	2494	2020	2272	2305	2303	2730	2249	2152	1884	2102	2144	2352
71	2480	2523	2498	2191	2298	2520	2697	2680	2576	2703	2680	2699	2407	2027	2250	2362	2235	2585	2217	2237	1997	2134	2136	2327
71.1667	2450	2581	2429	2262	2287	2485	2618	2753	2522	2633	2564	2677	2448	2016	2098	2220	2100	2508	2196	2161	1960	2029	2064	2312
71.3333	2517	2640	2507	2194	2433	2535	2657	2707	2492	2630	2635	2758	2429	2005	2125	2318	2256	2418	2253	2195	1932	1978	2045	2376
71.5	2463	2732	2510	2235	2355	2528	2648	2638	2495	2651	2702	2793	2504	2007	2267	2168	2220	2525	2292	2244	1983	2241	2265	2319
71.6667	2612	2670	2550	2224	2433	2603	2726	2573	2595	2614	2737	2841	2493	2077	2119	2205	2062	2495	2240	2192	1997	2085	2093	2252
71.8333	2405	2593	2513	2188	2435	2558	2674	2669	2490	2721	2823	2659	2541	2016	2138	2202	2174	2664	2294	2205	1953	2135	2184	2312
72	2613	2622	2370	2319	2312	2647	2696	2702	2588	2780	2690	2721	2394	1973	2202	2186	2145	2577	2271	2117	1938	2031	2032	2286
72.1667	2631	2663	2492	2350	2464	2656	2747	2755	2585	2734	2910	2763	2475	2100	2145	2313	2129	2470	2281	2259	1924	2079	2113	2255
72.3333	2614	2641	2484	2355	2460	2594	2743	2845	2664	2697	2750	2836	2454	2030	2191	2270	2204	2623	2331	2223	1962	2178	2174	2417
72.5	2496	2594	2502	2301	2366	2712	2704	2788	2625	2760	2812	2750	2429	2113	2208	2375	2218	2457	2279	2256	2028	2086	2249	2375
72.6667	2626	2552	2470	2203	2424	2563	2681	2748	2495	2630	2733	2854	2535	2009	2259	2201	2198	2574	2282	2197	1970	2126	2106	2437
72.8333	2746	2865	2594	2333	2674	2716	2797	2851	2733	2731	2781	2932	2436	2051	2110	2195	2204	2525	2303	2275	1981	2123	2138	2486
73	2700	2639	2640	2354	2433	2664	2887	2797	2819	2740	2825	2861	2493	2020	2059	2228	2105	2499	2299	2115	1912	2109	2158	2313
73.1667	2656	2768	2539	2376	2464	2656	2869	2841	2666	2779	2777	2826	2456	1959	2066	2236	2152	2514	2309	2162	1934	2092	2160	2316
73.3333	2677	2738	2617	2289	2471	2649	2858	2754	2741	2703	2769	2752	2472	2064	2202	2232	2223	2717	2345	2183	1917	2023	2202	2360
73.5	2612	2810	2554	2324	2424	2682	2767	2813	2723	2669	2724	2778	2452	2076	2062	2372	2174	2503	2251	2160	2001	2051	2213	2321
73.6667	2694	2823	2582	2310	2422	2716	2787	2827	2740	2692	2785	2790	2470	2060	2115	2237	2278	2507	2246	2234	1968	2148	2275	2545
73.8333	2678	2732	2555	2268	2452	2599	2987	2860	2613	2781	2747	2735	2565	1920	2142	2251	2242	2586	2248	2216	2116	2095	2125	2312
74	2707	2739	2508	2487	2475	2652	2886	2761	2824	2651	2819	2890	2307	1916	2033	2159	2121	2338	2271	2130	1952	1999	2238	2373
74.1667	2764	2667	2485	2390	2542	2736	2887	2794	2759	2847	2837	2976	2343	1935	1980	2186	2219	2518	2238	2136	1977	2053	2080	2203
74.3333	2684	2803	2599	2407	2388	2684	2894	2791	2783	2715	2838	2887	2343	1950	1946	2230	2213	2378	2191	2132	1950	2115	2182	2343
74.5	2738	2707	2583	2473	2528	2559	3001	2922	2811	2681	2810	2770	2368	2017	2114	2274	2165	2460	2345	2187	2025	2207	2210	2291
74.6667	2638	2637	2607	2304	2538	2602	2922	2758	2800	2664	2924	2778	2311	2011	1950	2238	2122	2381	2236	2046	2031	2044	2171	2254
74.8333	2670	2652	2608	2450	2541	2685	2875	2912	2884	2742	2885	2882	2347	1979	1970	2131	2048	2481	2186	2083	2031	2042	2158	2249
75	2629	2761	2515	2437	2522	2686	2910	2807	2668	2737	2859	2749	2447	2015	2044	2276	2169	2476	2295	2124	2028	2012	2081	2251
75.1667	2588	2632	2532	2370	2495	2726	2924	2819	2764	2694	2915	2675	2416	1963	1967	2144	2147	2353	2205	2042	2016	2104	2029	2186
75.3333	2787	2658	2604	2467	2572	2730	2873	2918	2755	2698	2892	2695	2426	1959	2073	2168	2165	2453	2131	2034	2061	2036	2098	2200
75.5	2644	2704	2610	2548	2625	2800	2894	2999	2767	2691	2795	2796	2313	1911	1870	2091	2090	2224	2154	2001	1979	1939	1997	2148
75.6667	2660	2629	2564	2391	2484	2668	2829	2854	2864	2714	2724	2749	2355	1970	1891	2170	2039	2351	2187	1984	2028	1930	2021	2183
75.8333	2630	2643	2657	2431	2460	2736	2790	2846	2868	2659	2781	2713	2324	1946	1935	2185	2079	2307	2122	2040	1954	2048	1939	2200
76	2733	2618	2677	2431	2609	2678	2861	2888	2817	2706	2909	2836	2411	1985	1981	2040	2111	2337	2352	2027	1999	1992	2077	2170
76.1667	2610	2591	2628	2389	2434	2739	2894	2736	2897	2757	2779	2682	2358	1995	1942	2158	2068	2357	2224	2114	2114	2001	2057	2090
76.3333	2492	2612	2590	2471	2536	2796	2792	2823	2847	2689	2818	2758	2299	2001	1899	2190	2051	2298	2165	2062	1971	2009	2011	2217
76.5	2571	2616	2616	2544	2616	2693	2835	2891	2927	2749	2802	2788	2237	1869	1997	2139	2149	2307	2066	2050	1997	1937	2023	2129
76.6667	2508	2658	2588	2523	2528	2711	2854	2838	2723	2708	2660	2663	2134	1981	1918	2043	2043	2284	2074	1922	1924	2039	2088	2185
76.8333	2668	2614	2687	2375	2552	2677	2951	2858	2908	2663	2880	2639	2244	1979	2017	2051	2025	2331	2138	1995	2099	1972	2078	2133
77	2663	2722	2638	2594	2435	2710	2994	2950	2966	2704	2798	2654	2174	1928	1757	2127	1966	2284	2099	1978	1882	1922	1995	2095
77.1667	2830	2545	2633	2524	2529	2616	2873	2991	2850	2662	2753	2703	2269	1965	1941	2034	2087	2225	2192	1939	2052	1999	2016	2155
77.3333	2769	2645	2620	2501	2492	2611	2790	2755	2790	2673	2810	2616	2177	1944	1776	2004	1982	2205	2095	2035	1946	1968	2034	2080
77.5	2596	2584	2699	2478	2566	2593	2775	2920	2909	2612	2730	2752	2153	1805	1727	1880	1945	2163	2096	1978	1928	1993	1963	2014
77.6667	2744	2664	2605	2379	2498	2533	2775	2846	2812	2627	2627	2712	2202	1945	1820	2002	2141	2243	2118	2009	1883	1983	1961	2001
77.8333	2717	2665	2655	2375	2550	2727	2862	2949	2839	2664	2739	2545	2197	1930	1821	1993	1965	2148	2009	1989	1830	1849	1988	2014
78	2782	2537	2561	2536	2449	2563	2735	2841	2817	2608	2665	2521	2159	1916	1886	2012	1986	2214	2039	1986	1906	1898	2048	2023
78.1667	2750	2591	2749	2572	2504	2650	2849	2815	2802	2708	2696	2589	2057	1915	1755	2002	1807	2061	2057	1907	1819	1938	1958	1963
78.3333	2688	2541	2565	2470	2482	2622	2899	3003	2830	2578	2657	2585	2069	1895	1708	1964	1918	2041	1951	1924	1982	1972	2043	2040
78.5	2645	2501	2525	2440	2403	2658	2902	2897	2898	2650	2655	2549	2135	1846	1786	1895	1900	2235	2034	1977	1909	1961	2030	2121
78.6667	2701	2545	2598	2496	2358	2528	2876	2795	2749	2665	2700	2574	2028	1834	1789	1950	1978	2098	2034	1841	1890	1924	1972	1931
78.8333	2743	2542	2692	2497	2556	2639	2867	2831	2880	2420	2621	2592	2054	1807	1721	1913	1856	2109	1935	1848	1791	1832	1835	1940
79	2726	2635	2460	2396	2466	2570	2809	2753	2836	2517	2606	2543	2057	1873	1823	1908	1820	1914	1892	1864	1826	1851	1887	1941
79.1667	2673	2509	2563	2466	2434	2508	2938	2823	2886	2545	2834	2628	2065	1865	1767	1957	1921	1908	1908	1875	1804	1836	1896	1957
79.3333	2572	2384	2438	2312	2368	2525	2902	2756	2759	2544	2522	2438	2015	1826	1773	1790	1819	1913	1901	1940	1870	1962	1948	1931
79.5	2536	2486	2585	2395	2462	2527	2830	2784	2758	2541	2562	2669	2012	1838	1751	1872	1856	1965	1841	1901	1802	1791	1849	1945
79.6667	2462	2376	2493	2396	2459	2592	2878	2684	2839	2541	2614	2655	1846	1791	1591	1823	1825	1872	1824	1878	1874	1889	1832	1808
79.8333	2476	2504	2419	2409	2467	2473	2886	2661	2788	2472	2458	2459	1910	1759	1692	1780	1866	1970	1863	1799	1839	1805	1809	1870
80	2590	2441	2528	2378	2448	2453	2877	2732	2726	2566	2507	2508	1894	1766	1635	1729	1938	1975	1849	1835	1804	1726	1811	1884
80.1667	2538	2424	2535	2409	2378	2409	2721	2729	2826	2472	2585	2412	1867	1687	1751	1818	1802	1965	1918	1825	1797	1796	1779	1732
80.3333	2546	2470	2454	2393	2315	2449	2669	2632	2665	2446	2512	2472	2005	1824	1731	1872	1854	1915	1832	1894	1769	1817	1957	1917
80.5	2575	2437	2504	2325	2366	2442	2684	2715	2697	2361	2446	2453	1926	1808	1702	1746	1850	1880	1717	1795	1666	1831	1773	1735
80.6667	2456	2426	2507	2358	2447	2424	2733	2560	2670	2470	2503	2441	1868	1698	1680	1674	1799	1804	1751	1800	1661	1753	1785	1797
80.8333	2506	2322	2407	2316	2307	2459	2598	2729	2791	2433	2559	2428	1849	1757	1640	1771	1802	1869	1863	1735	1738	1735	1825	1740
81	2551	2416	2399	2413	2444	2457	2752	2663	2735	2371	2456	2380	1888	1821	1655	1829	1819	1860	1854	1752	1820	1768	1875	1794
81.1667	2499	2343	2353	2407	2269	2236	2628	2612	2599	2347	2449	2266	1884	1713	1728	1651	1812	1844	1725	1691	1708	1809	1788	1678
81.3333	2416	2247	2428	2332	2304	2503	2653	2511	2596	2277	2404	2389	1856	1645	1573	1633	1670	1764	1653	1764	1778	1696	1742	1703
81.5	2456	2218	2376	2416	2327	2334	2641	2568	2659	2343	2407	2255	1816	1779	1690	1643	1756	1872	1757	1790	1774	1818	1847	1693
81.6667	2453	2245	2372	2342	2335	2391	2532	2615	2643	2204	2501	2267	1879	1756	1575	1697	1782	1959	1715	1739	1774	1727	1870	1773
81.8333	2311	2127	2345	2269	2175	2225	2505	2453	2624	2311	2466	2295	1775	1649	1516	1658	1803	1735	1663	1756	1706	1601	1758	1696
82	2446	2252	2283	2308	2175	2317	2588	2542	2644	2252	2512	2215	1747	1705	1671	1568	1783	1782	1740	1716	1698	1651	1715	1668
82.1667	2351	2316	2274	2363	2200	2384	2541	2576	2590	2372	2441	2309	1680	1702	1638	1574	1660	1742	1767	1779	1721	1673	1677	1638
82.3333	2454	2245	2305	2245	2255	2348	2599	2478	2569	2366	2395	2228	1715	1700	1513	1609	1656	1670	1605	1703	1710	1746	1712	1650
82.5	2361	2350	2311	2486	2156	2318	2472	2666	2613	2347	2401	2427	1651	1588	1631	1604	1609	1789	1640	1634	1645	1654	1787	1652
82.6667	2362	2254	2229	2243	2174	2331	2445	2499	2617	2281	2391	2243	1711	1579	1485	1593	1675	1722	1653	1619	1673	1682	1668	1643
82.8333	2352	2258	2268	2285	2192	2266	2513	2461	2639	2292	2392	2284	1752	1583	1658	1642	1634	1710	1645	1754	1608	1625	1669	1613
83	2383	2207	2212	2291	2189	2265	2379	2414	2487	2254	2356	2257	1689	1543	1577	1496	1643	1648	1674	1586	1653	1642	1708	1645
83.1667	2352	2216	2308	2225	2207	2117	2436	2468	2485	2263	2206	2251	1781	1656	1594	1620	1713	1789	1722	1708	1600	1770	1708	1640
83.3333	2380	2275	2256	2269	2197	2199	2487	2454	2565	2322	2404	2327	1704	1616	1555	1567	1533	1646	1585	1545	1567	1650	1612	1595
83.5	2209	2186	2190	2258	2141	2169	2355	2340	2480	2309	2329	2184	1780	1603	1569	1533	1670	1722	1554	1656	1584	1712	1712	1555
83.6667	2216	2181	2184	2119	2060	2194	2458	2403	2420	2258	2255	2086	1694	1565	1546	1508	1646	1705	1641	1575	1622	1662	1706	1543
83.8333	2300	2239	2266	2266	2173	2310	2510	2428	2424	2319	2300	2136	1649	1527	1521	1474	1523	1646	1642	1586	1572	1611	1721	1619
84	2249	2089	2156	2132	2121	2244	2453	2350	2418	2338	2267	2087	1617	1518	1466	1502	1467	1687	1469	1654	1579	1577	1669	1564
84.1667	2237	2217	2180	2165	2106	2176	2397	2432	2521	2180	2216	2166	1646	1568	1576	1528	1559	1665	1513	1637	1640	1664	1656	1493
84.3333	2275	2132	2175	2154	2112	2118	2393	2308	2268	2262	2253	2114	1679	1555	1553	1560	1572	1618	1519	1518	1659	1639	1597	1464
84.5	2332	2208	2202	2163	2159	2175	2465	2316	2361	2281	2252	2127	1614	1512	1466	1480	1558	1555	1565	1547	1520	1635	1671	1481
84.6667	2231	2153	2114	2140	2063	2163	2323	2316	2496	2220	2244	2038	1584	1530	1531	1416	1558	1659	1496	1562	1515	1634	1643	1550
84.8333	2136	2081	2133	2207	1875	2211	2384	2347	2420	2305	2251	2018	1613	1520	1468	1446	1466	1497	1588	1542	1603	1563	1549	1444
85	2219	2109	2104	2252	1980	2213	2296	2334	2244	2325	2224	2076	1566	1525	1569	1549	1563	1596	1584	1615	1597	1578	1641	1566
85.1667	2233	2199	2042	2006	2023	2304	2274	2229	2290	2163	2225	2091	1608	1557	1522	1408	1652	1565	1501	1475	1483	1569	1441	1483
85.3333	2256	2271	2193	2188	1983	2197	2441	2338	2337	2267	2200	2065	1588	1538	1535	1540	1503	1624	1479	1578	1533	1552	1604	1541
85.5	2251	2202	2236	2204	2066	2134	2371	2210	2408	2246	2333	2114	1492	1428	1422	1444	1537	1518	1472	1473	1507	1424	1551	1396
85.6667	2217	2087	2053	2168	2060	2170	2221	2192	2313	2036	2258	2072	1536	1423	1380	1353	1502	1521	1411	1442	1488	1561	1509	1427
85.8333	2181	2158	2010	2118	2143	2119	2324	2237	2321	2123	2158	2039	1513	1590	1473	1400	1481	1492	1374	1454	1515	1493	1500	1354
86	2205	1995	2125	2076	2120	2176	2324	2157	2321	2143	2234	2069	1529	1440	1478	1433	1544	1478	1520	1509	1529	1633	1583	1508
86.1667	2030	2007	2021	2043	2007	1990	2174	2171	2211	2134	2014	1942	1513	1430	1396	1304	1499	1483	1379	1445	1531	1443	1564	1537
86.3333	2057	2003	2018	2017	1939	2092	2215	2224	2280	1978	2087	2022	1583	1568	1426	1469	1442	1690	1510	1486	1498	1567	1588	1474
86.5	2146	2172	2016	2064	2015	1990	2160	2229	2342	2157	2163	1973	1568	1559	1475	1406	1500	1638	1556	1508	1541	1627	1587	1462
86.6667	2136	2070	2077	2136	2067	2155	2109	2219	2168	2144	2110	2085	1473	1507	1435	1398	1449	1568	1420	1414	1430	1386	1554	1376
86.8333	2110	1992	2149	2040	1984	2032	2222	2233	2317	2145	2149	2054	1604	1542	1525	1370	1482	1567	1397	1464	1517	1551	1459	1418
87	2316	2137	2085	2159	2145	2124	2251	2321	2420	2201	2099	2089	1521	1430	1450	1344	1478	1634	1376	1423	1547	1427	1559	1605
87.1667	2046	1966	2123	2027	2013	2063	2141	2138	2219	2117	2137	1923	1542	1504	1445	1360	1343	1566	1482	1478	1492	1429	1517	1482
87.3333	1998	2025	2005	2024	1991	2018	2036	2078	2111	2050	2095	2044	1517	1501	1428	1334	1410	1518	1449	1536	1376	1496	1499	1454
87.5	2076	1958	2174	2080	2013	2116	2107	2152	2266	2281	2228	2038	1585	1456	1475	1464	1446	1557	1490	1431	1417	1474	1459	1438
87.6667	2022	2027	2090	2031	1920	2093	2139	2224	2293	2216	2085	1960	1534	1477	1381	1363	1476	1623	1479	1423	1430	1474	1436	1492
87.8333	1992	2023	2072	2037	1935	2044	2143	2092	2226	2221	2178	2040	1516	1415	1477	1382	1429	1574	1433	1454	1481	1471	1428	1479
88	2052	2021	2093	2052	1895	2097	2157	2235	2305	2260	2141	1963	1555	1435	1481	1344	1435	1563	1363	1381	1386	1427	1507	1469
88.1667	2030	2138	2082	2104	1993	2102	2233	2161	2252	2184	2090	1946	1531	1460	1404	1452	1462	1528	1432	1399	1485	1456	1543	1437
88.3333	2104	2133	2092	1892	2055	2032	2163	2130	2236	2272	2205	1882	1476	1550	1432	1393	1475	1599	1509	1428	1525	1573	1561	1507
88.5	2003	2141	2063	1930	2022	2102	2140	2201	2287	2105	2110	1978	1455	1409	1400	1326	1464	1518	1505	1352	1445	1555	1583	1469
88.6667	2108	2158	1920	2024	2024	2178	2200	2216	2277	2170	2235	1838	1511	1469	1453	1308	1454	1598	1387	1429	1493	1470	1517	1511
88.8333	1996	2137	1950	2047	1939	2096	2077	2157	2177	2174	2149	2008	1531	1400	1399	1397	1441	1548	1358	1479	1416	1539	1455	1464
89	2046	2152	2029	1955	1899	2050	2095	2119	2287	2208	2096	1952	1523	1460	1574	1310	1395	1553	1537	1455	1419	1579	1555	1487
89.1667	2103	2135	1960	1944	1907	2043	2100	2162	2240	2183	2147	1918	1621	1420	1303	1351	1474	1573	1357	1479	1487	1440	1531	1465
89.3333	2004	2049	1891	1872	1860	2096	2086	2016	2212	2181	2071	1998	1507	1446	1311	1321	1403	1499	1357	1376	1428	1459	1402	1361
89.5	2142	2205	1998	2019	2063	2021	2231	2190	2212	2219	2173	1990	1562	1444	1422	1303	1471	1620	1451	1320	1396	1494	1590	1488
89.6667	2036	2247	1976	2007	2068	2103	2151	2158	2202	2183	2106	1949	1569	1506	1482	1370	1363	1688	1403	1474	1450	1509	1508	1535
89.8333	1988	2115	1891	1843	1919	2087	1990	2079	2130	2158	2126	1985	1424	1427	1320	1341	1480	1490	1449	1358	1370	1421	1519	1474
90	2085	2152	2017	1993	1917	2040	2158	2103	2129	2133	2084	1937	1541	1465	1435	1292	1416	1637	1369	1461	1463	1454	1525	1466
90.1667	2071	2077	2045	2015	1929	2119	2099	2234	2255	2150	2180	2044	1519	1484	1351	1278	1410	1516	1353	1488	1490	1497	1534	1468
90.3333	1955	2110	1941	1909	1993	2062	2010	2164	2123	2121	2152	1934	1514	1407	1362	1327	1416	1585	1430	1430	1365	1438	1489	1433
90.5	2100	2239	2001	1985	2031	2106	2061	2258	2189	2135	2190	2041	1556	1518	1342	1313	1398	1539	1429	1438	1431	1476	1509	1558
90.6667	2061	2106	1966	2038	1893	2044	2182	2160	2156	2169	2138	1966	1567	1489	1421	1372	1393	1529	1351	1476	1420	1448	1484	1518
90.8333	1977	2079	1941	1936	1977	2052	2087	2222	2097	2208	2141	1952	1468	1486	1443	1376	1473	1423	1374	1466	1358	1499	1521	1489
91	2106	2175	2048	1921	1901	2208	2065	2029	2245	2259	2256	2022	1485	1428	1348	1293	1424	1450	1350	1343	1427	1402	1509	1424
91.1667	2075	2177	2001	2024	1858	2130	2081	2193	2197	2102	2253	2017	1492	1395	1334	1416	1476	1546	1388	1415	1426	1507	1492	1558
91.3333	2076	2158	2038	1983	1925	2126	2075	2148	2158	2198	2234	1945	1591	1346	1412	1365	1570	1593	1390	1424	1458	1403	1540	1487
91.5	1978	2305	2096	1867	1858	2102	2203	2156	2220	2159	2203	1987	1563	1436	1395	1367	1369	1545	1354	1434	1328	1473	1499	1504
91.6667	2082	2163	1968	1982	1884	2108	2120	2128	2179	2098	2278	2052	1586	1490	1391	1457	1445	1686	1463	1469	1389	1507	1457	1567
91.8333	2041	2152	2055	1979	1937	2129	2143	2205	2214	2139	2343	2034	1578	1399	1329	1461	1370	1586	1326	1430	1446	1491	1486	1491
92	1945	2209	1960	1961	1856	2153	2156	2203	2251	2237	2174	2076	1544	1408	1398	1379	1517	1647	1459	1477	1447	1540	1608	1474
92.1667	2072	2210	2159	1968	1966	2251	2277	2229	2430	2206	2311	2140	1574	1435	1377	1404	1554	1603	1439	1513	1473	1493	1501	1518
92.3333	1999	2286	2040	2026	1965	2159	2228	2227	2261	2215	2253	2185	1603	1514	1414	1400	1504	1578	1374	1421	1443	1467	1504	1544
92.5	1989	2203	2009	1923	2018	2040	2195	2116	2355	2229	2177	2017	1518	1425	1415	1358	1400	1590	1448	1384	1452	1514	1500	1562
92.6667	2120	2245	2041	2076	1965	2051	2158	2222	2216	2212	2265	2156	1596	1566	1432	1370	1460	1639	1504	1501	1464	1487	1577	1622
92.8333	2148	2330	2083	2034	2030	2154	2163	2173	2258	2195	2212	2046	1481	1474	1351	1413	1448	1568	1422	1490	1457	1500	1518	1519
93	2240	2290	2104	2024	1966	2255	2261	2262	2375	2238	2216	2129	1617	1541	1356	1347	1434	1673	1420	1417	1461	1520	1517	1590
93.1667	2170	2251	2201	1999	2059	2183	2198	2325	2231	2233	2286	2144	1562	1388	1349	1377	1441	1615	1408	1545	1454	1356	1524	1533
93.3333	2112	2245	2228	2007	1968	2197	2125	2256	2333	2277	2261	2125	1593	1561	1352	1422	1478	1594	1498	1398	1407	1541	1573	1646
93.5	2194	2242	2125	2016	2029	2061	2290	2214	2302	2244	2242	2201	1536	1565	1407	1425	1471	1591	1530	1353	1342	1478	1494	1563
93.6667	2237	2242	2013	2043	1848	2135	2156	2191	2260	2250	2302	2102	1542	1490	1396	1333	1456	1683	1449	1433	1426	1510	1601	1592
93.8333	2135	2400	2078	2017	2111	2125	2162	2229	2271	2251	2196	2108	1619	1549	1376	1432	1509	1678	1573	1471	1423	1584	1508	1577
94	2247	2319	2171	2051	2018	2284	2322	2352	2373	2300	2334	2178	1439	1547	1434	1444	1493	1519	1459	1492	1399	1465	1452	1560
94.1667	2147	2255	2086	2009	2061	2202	2321	2240	2340	2288	2330	2090	1595	1590	1415	1478	1478	1637	1571	1534	1474	1562	1567	1681
94.3333	2173	2273	2087	1957	1965	2297	2268	2255	2288	2282	2210	2079	1517	1483	1368	1406	1488	1661	1480	1466	1447	1581	1538	1606
94.5	2169	2312	2148	2096	2006	2184	2219	2170	2348	2256	2270	2112	1632	1580	1406	1378	1458	1567	1500	1456	1469	1529	1464	1595
94.6667	2298	2293	2131	2184	2057	2220	2244	2351	2468	2278	2312	2085	1542	1459	1324	1438	1424	1613	1455	1444	1364	1532	1576	1548
94.8333	2245	2397	2203	2076	2035	2377	2367	2332	2423	2315	2343	2271	1528	1535	1337	1538	1430	1618	1483	1557	1533	1597	1521	1570
95	2127	2395	2072	2014	1975	2206	2270	2186	2415	2193	2275	2154	1713	1507	1407	1504	1538	1688	1529	1518	1524	1593	1613	1583
95.1667	2220	2233	2166	2072	2076	2252	2357	2368	2372	2241	2281	2075	1543	1515	1434	1552	1513	1684	1495	1560	1574	1541	1597	1591
95.3333	2181	2428	2152	2014	1991	2248	2183	2335	2363	2356	2260	2184	1598	1554	1392	1482	1466	1672	1567	1578	1539	1606	1632	1690
95.5	2142	2306	2148	2066	2094	2205	2256	2277	2414	2325	2184	2189	1600	1517	1389	1485	1603	1627	1540	1455	1530	1587	1616	1585
95.6667	2110	2343	2087	2048	2031	2210	2328	2273	2383	2214	2345	2121	1501	1518	1346	1469	1498	1719	1479	1490	1521	1547	1634	1664
95.8333	2183	2451	2264	2076	2100	2293	2385	2438	2410	2325	2244	2120	1583	1531	1365	1517	1524	1688	1483	1587	1524	1615	1636	1651
96	2003	2417	2159	2167	2138	2240	2397	2487	2482	2396	2398	2246	1629	1502	1406	1502	1500	1798	1548	1506	1553	1725	1643	1711
96.1667	2482	2686	2504	2475	2459	2569	2622	2714	2685	2653	2613	2536	1810	1823	1715	1803	1737	1884	1944	1759	1856	1939	1971	1892
96.3333	2623	2732	2556	2497	2447	2609	2713	2800	2724	2644	2738	2614	1979	1885	1805	1815	1882	2065	1939	1886	1989	1935	1903	2019
96.5	2459	2817	2569	2533	2605	2577	2626	2876	2799	2608	2781	2528	1967	1866	1653	1749	1783	1953	1803	1784	1843	1853	1841	1868
96.6667	2569	2700	2623	2534	2512	2594	2711	2804	2777	2791	2758	2578	1908	1832	1791	1776	1810	1999	1925	1936	1880	1893	1934	1981
96.8333	2665	2696	2555	2545	2514	2740	2831	2816	2799	2819	2705	2544	2016	1993	1706	1815	1830	2014	1902	1896	1921	1979	1902	1966
97	2642	2721	2646	2580	2420	2707	2759	2867	2918	2820	2771	2599	1850	1889	1688	1816	1761	2011	1933	1923	1909	1971	1900	1930
97.1667	2595	2781	2583	2540	2558	2663	2778	2889	2784	2670	2748	2651	1918	1880	1817	1819	1905	1940	1986	1998	1859	1962	1967	2053
97.3333	2714	2800	2682	2614	2520	2712	2738	2872	2911	2848	2824	2652	1881	1872	1762	1895	1906	2005	1957	1968	1948	1969	1927	1990
97.5	2675	2875	2597	2607	2571	2671	2697	2869	2819	2871	2806	2598	1851	1866	1872	1849	1899	2049	2033	2006	1977	1987	2010	2070
97.6667	2806	2887	2790	2697	2553	2843	2848	3106	2996	2884	2912	2696	1931	1993	1818	2013	1770	2090	1933	2012	1971	2084	1912	2092
97.8333	2825	3032	2740	2662	2674	2922	2742	3066	3021	2754	2964	2653	2071	2012	1785	1930	1938	2107	2033	2028	2005	2140	2078	1983
98	2780	2911	2855	2702	2752	2787	2870	2979	2829	2813	2892	2728	1927	1934	1821	1992	1947	2037	1994	1940	1990	2142	2111	2044
98.1667	2865	2938	2909	2687	2542	2836	2778	2938	3005	2918	2894	2713	2068	1970	1923	2063	1969	2114	2016	2009	1994	2124	2099	2118
98.3333	2849	2966	2810	2588	2622	2768	2815	3051	3068	2927	2946	2779	2012	1897	1847	2039	1953	1993	2085	2022	2063	2249	2102	2028
98.5	2862	2957	2870	2784	2654	2855	2808	3148	3082	2851	2977	2890	2030	1974	1822	2007	2046	2132	2151	2022	1996	2017	2049	2115
98.6667	2845	3113	3045	2858	2638	2968	2956	3130	3211	2897	3206	2778	2138	1932	1842	2008	1941	2169	2162	2088	2074	2169	2127	2113
98.8333	2906	3074	2879	2876	2786	2932	2969	3183	3214	2972	3141	2862	2035	1902	1888	2048	1931	2100	2154	2053	2010	2162	2057	2152
99	2928	3176	2954	2882	2756	2866	3060	3084	3169	2931	3131	3022	2143	2057	1981	2110	2021	2192	2147	2159	2221	2205	2254	2217
99.1667	2878	3137	3004	2898	2831	2971	3010	3207	3282	3001	2937	2984	1996	2031	1819	2007	1921	2202	2126	2077	2138	2241	2056	2148
99.3333	3018	3307	3115	2833	2875	2985	3061	3292	3389	2982	2956	3093	2156	1973	1974	1956	2026	2174	2168	2126	2214	2142	2242	2267
99.5	3000	3243	2965	2939	2809	2989	3021	3276	3320	3053	3086	2999	2228	2084	1942	2047	2099	2308	2324	2092	2288	2320	2310	2420
99.6667	2901	3234	3132	2987	2880	3046	3182	3391	3294	3255	3230	3037	2199	2072	1969	2093	2127	2345	2317	2093	2259	2211	2199	2284
99.8333	3018	3357	3028	3053	3008	3037	3258	3410	3324	3031	3288	3110	2323	2191	1938	2179	2074	2361	2359	2245	2191	2196	2273	2278
100	3090	3279	2957	2838	2848	2884	3128	3136	3358	3062	3113	2977	2249	1977	1863	1959	1983	2248	2219	2126	2088	2097	2146	2217
100.167	2785	2932	2866	2793	2703	2798	2972	3088	3078	2845	2822	2740	1977	1900	1697	1808	1823	2101	1956	1899	1900	1941	1929	2054
100.333	2742	3013	2793	2690	2590	2738	2801	3059	2974	2798	2736	2696	1937	1770	1603	1715	1768	1900	1856	1752	1718	1833	1795	1994
100.5	2695	2952	2758	2655	2560	2740	2964	3056	3028	2743	2811	2722	1894	1743	1612	1760	1840	1875	1821	1840	1849	1800	1863	1894
100.667	2729	2798	2751	2657	2571	2668	2854	2834	2934	2790	2828	2705	1867	1759	1634	1706	1766	2016	1834	1734	1758	1799	1843	1936
100.833	2693	2831	2797	2572	2648	2768	2811	2927	2948	2576	2817	2657	1928	1778	1640	1770	1853	1914	1916	1811	1828	1845	1793	1898
101	2664	2682	2665	2655	2584	2573	2846	2894	3012	2684	2821	2567	1820	1776	1635	1785	1810	1951	1791	1799	1739	1814	1893	1843
101.167	2663	2862	2679	2677	2602	2726	2759	3036	3136	2757	2778	2743	1732	1688	1559	1726	1749	1968	1851	1800	1787	1816	1771	1881
101.333	2702	2704	2719	2603	2581	2615	2648	2759	2743	2612	2777	2592	1844	1709	1605	1693	1840	1930	1682	1800	1775	1782	1809	1952
101.5	2527	2773	2671	2650	2417	2640	2738	2880	2904	2708	2669	2642	1724	1687	1553	1729	1864	1852	1740	1711	1606	1722	1817	1829
101.667	2607	2703	2794	2575	2552	2597	2724	2840	2889	2653	2671	2484	1753	1740	1652	1757	1730	1932	1784	1689	1615	1826	1776	1826
101.833	2715	2682	2655	2561	2547	2693	2755	2832	3030	2607	2663	2656	1815	1740	1605	1689	1783	1832	1829	1703	1674	1834	1720	1881
102	2688	2861	2737	2670	2562	2645	2752	2811	2949	2746	2730	2610	1648	1594	1531	1636	1707	1768	1744	1696	1643	1817	1654	1773
102.167	2681	2702	2803	2509	2519	2516	2879	2844	2871	2596	2599	2653	1664	1559	1448	1761	1689	1793	1682	1655	1642	1695	1629	1787
102.333	2735	2814	2726	2604	2522	2581	2798	2899	3097	2652	2713	2568	1664	1579	1568	1766	1756	1759	1717	1665	1643	1790	1740	1832
102.5	2577	2622	2626	2665	2565	2662	2645	2700	2968	2590	2652	2620	1793	1584	1483	1722	1692	1700	1668	1731	1633	1797	1705	1788
102.667	2642	2670	2661	2703	2502	2719	2835	2948	2968	2712	2600	2606	1691	1616	1504	1744	1759	1739	1709	1665	1692	1811	1641	1765
102.833	2572	2649	2684	2656	2510	2595	2825	2859	2870	2631	2686	2587	1741	1661	1471	1660	1690	1777	1725	1727	1673	1774	1781	1761
103	2684	2814	2790	2625	2475	2589	2726	2831	3010	2663	2701	2532	1715	1658	1436	1668	1694	1757	1641	1710	1587	1859	1650	1758
103.167	2460	2653	2552	2460	2478	2549	2670	2843	3030	2589	2562	2483	1669	1522	1482	1565	1590	1727	1664	1657	1538	1840	1734	1738
103.333	2502	2701	2650	2565	2516	2546	2711	2877	2904	2587	2810	2643	1652	1574	1532	1634	1572	1721	1627	1629	1564	1731	1605	1733
103.5	2600	2714	2623	2491	2461	2591	2508	2858	2891	2516	2583	2506	1714	1551	1434	1630	1664	1663	1634	1662	1605	1817	1636	1661
103.667	2436	2643	2521	2374	2531	2483	2638	2858	2755	2585	2608	2449	1663	1646	1496	1523	1563	1715	1597	1636	1567	1787	1631	1735
103.833	2449	2563	2588	2488	2475	2539	2702	2835	2879	2528	2644	2583	1750	1595	1550	1659	1619	1717	1697	1610	1713	1817	1602	1672
104	2518	2744	2715	2457	2510	2523	2629	2762	2949	2600	2684	2448	1621	1522	1402	1530	1609	1707	1594	1588	1558	1725	1581	1729
104.167	2460	2553	2589	2475	2474	2490	2661	2701	2715	2444	2615	2440	1728	1453	1387	1465	1537	1503	1555	1514	1677	1731	1575	1573
104.333	2444	2456	2563	2419	2484	2450	2507	2756	2830	2517	2591	2325	1605	1520	1401	1515	1549	1627	1608	1671	1578	1644	1616	1667
104.5	2456	2495	2493	2431	2437	2450	2482	2763	2881	2496	2582	2377	1630	1513	1466	1595	1558	1646	1588	1642	1608	1646	1742	1609
104.667	2439	2557	2503	2527	2408	2444	2590	2652	2806	2530	2633	2378	1640	1459	1379	1545	1573	1592	1512	1607	1655	1695	1648	1556
104.833	2496	2682	2518	2565	2452	2383	2545	2768	2877	2564	2510	2325	1608	1546	1435	1490	1639	1623	1540	1693	1649	1686	1576	1588
105	2369	2562	2505	2546	2419	2453	2490	2702	2837	2472	2517	2394	1565	1541	1348	1472	1521	1636	1573	1603	1669	1661	1698	1553
105.167	2361	2486	2448	2454	2462	2398	2501	2675	2900	2472	2455	2374	1556	1549	1371	1409	1485	1652	1565	1617	1664	1721	1625	1587
105.333	2384	2571	2543	2324	2436	2481	2453	2646	2725	2445	2660	2340	1521	1502	1403	1427	1560	1556	1562	1631	1700	1692	1661	1599
105.5	2370	2555	2447	2603	2397	2459	2536	2716	2745	2381	2555	2394	1507	1426	1338	1470	1537	1563	1510	1562	1715	1604	1652	1580
105.667	2372	2506	2480	2430	2481	2397	2540	2623	2739	2354	2521	2316	1548	1483	1381	1358	1532	1605	1578	1683	1642	1648	1563	1532
105.833	2263	2450	2359	2416	2375	2325	2497	2623	2656	2429	2391	2160	1527	1436	1408	1437	1496	1565	1441	1597	1652	1535	1555	1564
106	2286	2391	2312	2447	2253	2397	2463	2550	2626	2394	2381	2204	1537	1467	1337	1468	1483	1510	1427	1534	1689	1702	1645	1482
106.167	2273	2540	2404	2319	2384	2397	2445	2578	2580	2443	2438	2266	1558	1304	1435	1467	1429	1532	1468	1504	1639	1631	1507	1554
106.333	2257	2424	2373	2422	2264	2316	2400	2540	2747	2319	2363	2220	1453	1379	1351	1393	1445	1451	1444	1494	1586	1519	1520	1456
106.5	2213	2512	2311	2396	2237	2219	2427	2496	2693	2342	2464	2194	1542	1338	1316	1447	1473	1445	1429	1502	1507	1489	1544	1522
106.667	2176	2400	2333	2379	2226	2268	2500	2494	2587	2231	2365	2124	1640	1441	1298	1449	1415	1452	1417	1544	1567	1532	1554	1470
106.833	2248	2457	2282	2269	2222	2278	2365	2444	2706	2298	2310	2087	1509	1502	1366	1406	1456	1456	1504	1508	1664	1561	1537	1531
107	2104	2385	2237	2299	2224	2185	2237	2480	2618	2211	2332	2195	1447	1450	1346	1395	1484	1417	1461	1554	1594	1536	1528	1482
107.167	2169	2417	2266	2222	2322	2254	2405	2443	2652	2296	2428	2166	1431	1406	1279	1294	1389	1469	1361	1431	1532	1454	1606	1459
107.333	2246	2434	2235	2368	2282	2273	2408	2397	2734	2338	2383	2226	1548	1500	1392	1324	1438	1459	1364	1437	1543	1507	1551	1473
107.5	2153	2335	2105	2267	2158	2264	2323	2386	2594	2330	2272	2139	1467	1453	1385	1342	1483	1508	1454	1606	1599	1531	1665	1474
107.667	2109	2377	2147	2092	2173	2250	2221	2344	2570	2226	2288	2057	1385	1298	1418	1243	1401	1420	1360	1437	1572	1411	1501	1427
107.833	2137	2256	2119	2243	2114	2158	2204	2339	2533	2228	2236	1988	1458	1356	1327	1287	1432	1391	1277	1358	1520	1448	1444	1389
108	2131	2280	2191	2155	2066	2146	2205	2405	2519	2232	2236	2012	1412	1348	1296	1247	1364	1432	1397	1398	1602	1566	1626	1452
108.167	2218	2312	2124	2237	2155	2264	2245	2423	2576	2294	2216	2075	1406	1333	1340	1209	1434	1434	1339	1461	1508	1483	1584	1601
108.333	2065	2154	2164	2241	2121	2260	2218	2288	2541	2271	2165	2077	1448	1388	1392	1257	1365	1513	1364	1409	1499	1484	1595	1435
108.5	2116	2160	2044	2160	2033	2175	2200	2363	2493	2202	2332	2051	1584	1565	1427	1353	1388	1482	1353	1424	1634	1544	1597	1521
108.667	2123	2103	2124	2141	1968	2158	2050	2367	2371	2167	2233	2047	1405	1452	1378	1335	1442	1478	1384	1359	1469	1460	1525	1389
108.833	2213	2218	2073	2125	2069	2150	2259	2310	2442	2110	2253	1968	1394	1388	1249	1352	1352	1415	1285	1348	1549	1560	1479	1463
109	2076	2138	2126	2087	2000	2121	2131	2307	2449	2080	2201	1892	1469	1436	1376	1370	1491	1476	1382	1378	1523	1535	1602	1482
109.167	2030	2181	2074	2181	2069	2073	2150	2323	2456	2178	2063	1922	1427	1422	1335	1319	1309	1505	1407	1444	1493	1478	1472	1486
109.333	2045	2115	2017	2113	1930	2133	2101	2245	2374	2046	2184	1893	1402	1429	1346	1280	1329	1509	1363	1418	1412	1495	1514	1433
109.5	2126	2184	2004	2282	2019	2082	2200	2228	2366	2209	2200	1939	1407	1539	1490	1408	1393	1571	1380	1469	1624	1497	1595	1507
109.667	2146	2199	2060	2070	1912	2031	2216	2247	2442	2102	2142	1859	1353	1438	1340	1331	1451	1417	1373	1334	1534	1533	1541	1451
109.833	1984	2189	2040	2053	1990	2110	2142	2158	2340	2092	2093	1879	1279	1445	1276	1334	1304	1370	1280	1285	1540	1479	1490	1438
110	2047	2147	2000	2100	2072	2128	2207	2396	2455	2152	2128	2004	1444	1420	1312	1368	1388	1458	1364	1368	1545	1592	1585	1453
110.167	2025	2234	1941	2035	1888	2046	2073	2154	2503	2080	2069	1876	1383	1451	1333	1372	1395	1509	1298	1397	1570	1451	1464	1494
110.333	1953	2237	2004	2130	2128	2089	2233	2258	2404	2113	2131	1975	1406	1360	1306	1270	1379	1416	1228	1379	1490	1449	1529	1318
110.5	2060	2141	2005	2140	1988	2051	2201	2218	2349	2196	2132	1965	1493	1380	1452	1357	1455	1542	1291	1418	1520	1525	1677	1359
110.667	1987	2115	1993	2080	2031	2071	2125	2121	2307	2058	2134	1959	1461	1495	1403	1449	1404	1441	1385	1474	1631	1586	1569	1387
110.833	2044	2085	2015	2148	2009	2025	2048	2122	2399	2088	2113	1877	1347	1478	1381	1347	1454	1448	1315	1447	1556	1429	1545	1526
111	1953	2093	1881	2095	1941	2032	2088	2201	2293	2119	2057	1868	1455	1580	1426	1402	1536	1573	1326	1449	1515	1597	1707	1424
111.167	1937	2009	1789	2085	1930	2038	2102	2108	2360	2133	2042	1812	1402	1428	1316	1410	1379	1507	1237	1448	1502	1559	1534	1412
111.333	2013	2141	2003	2098	1913	2018	2166	2110	2388	2139	2176	1947	1398	1524	1309	1370	1357	1428	1313	1366	1457	1438	1575	1477
111.5	2048	2074	2038	1984	2026	2028	2130	2184	2451	2178	2126	1841	1378	1535	1383	1286	1430	1551	1283	1301	1476	1494	1659	1482
111.667	1986	2093	1940	2026	1934	2017	2108	2159	2438	2131	2127	1841	1400	1567	1321	1415	1477	1420	1221	1466	1476	1545	1572	1487
111.833	2022	2149	1924	2097	1987	2105	2097	2245	2385	2139	2151	2013	1550	1501	1341	1399	1429	1494	1386	1468	1582	1534	1636	1527
112	2043	2088	1905	1997	1963	2016	2130	2124	2408	1963	2109	1887	1488	1542	1418	1433	1452	1588	1379	1421	1585	1549	1664	1492
112.167	1945	2085	1912	2055	1866	1964	2070	2095	2454	2154	2124	1846	1508	1596	1417	1386	1435	1544	1279	1426	1595	1578	1617	1537
112.333	2001	2162	1958	2066	1962	1986	2135	2147	2448	2155	2079	1784	1525	1650	1384	1377	1520	1617	1273	1431	1550	1576	1664	1598
112.5	1942	2123	1958	1977	1952	2069	2015	2120	2510	2075	2157	1760	1453	1615	1331	1376	1386	1513	1283	1472	1479	1539	1593	1455
112.667	2029	2116	1918	2027	1991	2067	2121	2081	2451	2123	2107	1868	1487	1554	1352	1336	1449	1586	1237	1469	1491	1569	1683	1524
112.833	1975	2212	1924	1902	1928	1974	2157	2100	2330	1991	2135	1793	1540	1677	1429	1353	1507	1572	1270	1381	1535	1635	1593	1570
113	2045	2151	2057	1975	2094	2103	2106	2183	2364	2061	2010	1847	1586	1616	1399	1326	1561	1630	1229	1421	1518	1586	1617	1590
113.167	2033	2235	2007	1991	1983	2105	2103	2180	2442	2007	2102	1776	1682	1605	1426	1446	1490	1705	1379	1600	1569	1606	1724	1565
113.333	2150	2213	2057	2050	2048	2073	2096	2191	2341	2132	2147	1849	1574	1598	1414	1406	1519	1528	1322	1385	1562	1567	1596	1554
113.5	1979	2154	1995	2060	1969	1981	2048	2195	2482	2135	2151	1835	1531	1563	1386	1461	1589	1722	1331	1438	1600	1574	1609	1514
113.667	2004	2319	2029	1987	1933	2025	2133	1964	2460	2151	2197	1790	1617	1670	1364	1404	1545	1581	1341	1461	1603	1693	1831	1603
113.833	1988	2156	2012	2058	1880	2065	2121	2165	2440	2145	2183	1843	1645	1664	1486	1433	1614	1697	1377	1490	1574	1603	1687	1631
114	2070	2193	1900	2057	2013	2071	2125	2077	2424	2157	2271	1945	1622	1638	1483	1538	1618	1746	1451	1541	1728	1689	1760	1717
114.167	2042	2194	2054	1967	1966	2057	2096	2078	2414	2088	2115	1968	1603	1733	1439	1406	1552	1619	1323	1539	1652	1545	1666	1542
114.333	2116	2212	2077	2065	2092	2134	2190	2079	2489	2307	2188	1904	1552	1670	1392	1377	1613	1597	1286	1432	1556	1521	1716	1506
114.5	2023	2274	1972	1989	2028	2115	2065	2159	2478	2112	2119	1840	1523	1617	1520	1450	1558	1600	1290	1511	1603	1570	1729	1640
114.667	2066	2329	1984	2077	1969	2006	2224	2201	2353	2100	2200	1905	1552	1675	1527	1371	1548	1657	1364	1475	1679	1631	1784	1690
114.833	2116	2219	2066	2077	1961	2184	2076	2125	2464	2207	2247	1887	1529	1693	1478	1480	1610	1715	1297	1385	1647	1637	1891	1675
115	2045	2265	2071	2192	1989	2141	2144	2231	2475	2120	2234	1886	1578	1654	1452	1523	1490	1729	1399	1524	1575	1604	1732	1631
115.167	2154	2358	2107	2058	1995	2079	2211	2239	2485	2202	2269	1987	1624	1757	1607	1436	1531	1809	1401	1529	1643	1641	1737	1720
115.333	2143	2251	2093	2041	1946	2236	2073	2174	2579	2164	2265	1895	1601	1690	1502	1435	1649	1693	1316	1562	1725	1644	1787	1634
115.5	2115	2144	2058	2196	2020	2095	2186	2198	2539	2260	2208	2014	1550	1768	1510	1537	1597	1810	1350	1520	1649	1701	1821	1628
115.667	2089	2141	2037	2209	1923	2068	2231	2191	2473	2166	2231	2073	1653	1758	1520	1573	1652	1777	1406	1569	1672	1714	1853	1783
115.833	2144	2330	2150	2092	2120	2217	2153	2233	2519	2225	2248	1988	1502	1666	1404	1446	1556	1780	1362	1512	1600	1669	1691	1661
116	2134	2253	2186	2175	2061	2152	2163	2233	2542	2297	2294	1955	1555	1596	1519	1517	1607	1820	1468	1521	1623	1642	1766	1694
116.167	2160	2170	2140	2194	1990	2183	2256	2353	2504	2280	2272	2002	1549	1659	1495	1575	1621	1726	1520	1486	1614	1679	1739	1802
116.333	2105	2270	2163	2071	2133	2096	2176	2300	2509	2282	2333	1964	1520	1706	1572	1506	1610	1726	1440	1513	1640	1727	1693	1714
116.5	2100	2202	2174	2206	2068	2204	2180	2230	2559	2288	2162	1947	1555	1742	1496	1489	1698	1853	1451	1548	1691	1849	1697	1773
116.667	2238	2359	2120	2187	2141	2111	2263	2345	2488	2322	2430	1936	1476	1567	1465	1561	1548	1795	1388	1558	1624	1684	1809	1732
116.833	2336	2470	2226	2258	2131	2261	2287	2407	2518	2286	2355	1966	1553	1712	1471	1501	1582	1734	1349	1760	1665	1737	1714	1731
117	2222	2483	2195	2221	2091	2155	2155	2346	2562	2242	2341	1999	1670	1764	1481	1539	1596	1800	1467	1633	1619	1859	1710	1761
117.167	2154	2439	2282	2158	2102	2177	2295	2476	2563	2212	2370	2184	1519	1715	1605	1511	1574	1811	1408	1577	1754	1854	1774	1709
117.333	2204	2488	2222	2133	2029	2223	2387	2381	2692	2279	2397	2035	1649	1761	1529	1585	1597	1842	1375	1658	1734	1819	1823	1722
117.5	2209	2404	2215	2080	2065	2123	2180	2339	2501	2347	2415	2054	1628	1893	1559	1555	1565	1770	1458	1691	1793	1717	1861	1796
117.667	2257	2493	2434	2295	2200	2311	2395	2411	2629	2394	2465	2139	1593	1761	1548	1575	1586	1876	1337	1609	1702	1816	1726	1730
117.833	2224	2474	2331	2268	2060	2270	2346	2304	2749	2419	2360	2148	1671	1689	1434	1495	1609	1749	1484	1632	1621	1686	1751	1781
118	2339	2570	2286	2286	2202	2150	2300	2487	2594	2355	2426	2176	1705	1749	1630	1704	1609	1865	1455	1683	1764	1880	1769	1748
118.167	2327	2480	2387	2355	2210	2434	2346	2404	2684	2305	2588	2167	1674	1715	1382	1612	1626	1754	1462	1674	1681	1765	1783	1777
118.333	2316	2717	2439	2418	2173	2414	2306	2437	2727	2344	2475	2289	1609	1872	1516	1612	1728	1849	1413	1673	1746	1848	1780	1768
118.5	2421	2586	2413	2409	2260	2303	2460	2376	2639	2502	2543	2126	1636	1760	1429	1595	1634	1821	1362	1612	1686	1763	1656	1643
118.667	2263	2630	2363	2383	2196	2267	2335	2563	2581	2466	2419	2235	1626	1686	1528	1548	1553	1854	1448	1632	1665	1774	1863	1714
118.833	2344	2625	2548	2251	2171	2388	2453	2468	2704	2592	2536	2240	1660	1736	1443	1500	1604	1751	1402	1705	1669	1742	1732	1700
119	2396	2523	2528	2329	2247	2286	2333	2500	2638	2543	2480	2208	1694	1710	1496	1547	1643	1820	1344	1639	1662	1832	1843	1827
119.167	2330	2553	2593	2408	2279	2402	2371	2492	2794	2496	2544	2219	1586	1742	1571	1716	1662	1847	1528	1700	1755	1836	1722	1787
119.333	2329	2568	2423	2321	2267	2370	2346	2500	2695	2586	2560	2256	1580	1769	1506	1569	1668	1821	1458	1646	1622	1746	1709	1780
119.5	2341	2644	2579	2360	2267	2394	2400	2590	2677	2628	2490	2262	1549	1768	1533	1621	1572	1781	1444	1655	1670	1636	1748	1810
119.667	2372	2569	2516	2290	2269	2263	2314	2461	2722	2628	2424	2211	1595	1781	1460	1616	1560	1834	1398	1694	1635	1827	1714	1764
119.833	2302	2475	2593	2425	2194	2308	2381	2608	2688	2439	2598	2164	1613	1718	1390	1610	1605	1766	1381	1593	1654	1677	1668	1706
120	2518	2710	2477	2490	2223	2355	2471	2658	2708	2502	2668	2095	1572	1666	1443	1682	1708	1957	1427	1590	1613	1790	1776	1747
120.167	2455	2692	2660	2450	2336	2372	2552	2643	2727	2788	2628	2245	1577	1763	1555	1539	1613	1797	1460	1596	1628	1761	1754	1766
120.333	2345	2633	2582	2367	2213	2279	2374	2552	2690	2531	2490	2303	1596	1779	1388	1597	1542	1688	1419	1552	1634	1810	1661	1690
120.5	2408	2700	2544	2423	2349	2306	2434	2492	2642	2578	2487	2240	1699	1813	1525	1678	1688	1838	1456	1619	1654	1807	1697	1748
120.667	2421	2836	2625	2428	2276	2293	2433	2616	2883	2552	2552	2217	1498	1718	1424	1622	1629	1789	1454	1580	1589	1729	1699	1764
120.833	2458	2727	2628	2558	2212	2357	2562	2604	2721	2552	2626	2193	1600	1709	1568	1553	1598	1748	1432	1654	1603	1783	1734	1739
121	2497	2758	2576	2475	2407	2438	2637	2743	2845	2652	2585	2384	1628	1811	1475	1607	1660	1782	1490	1694	1676	1785	1710	1758
121.167	2447	2747	2714	2462	2330	2519	2450	2706	2828	2663	2703	2260	1682	1681	1515	1661	1651	1809	1443	1591	1610	1848	1776	1755
121.333	2447	2740	2681	2541	2428	2413	2448	2636	2724	2596	2590	2204	1612	1754	1556	1558	1663	1738	1561	1705	1539	1692	1711	1716
121.5	2539	2723	2603	2515	2372	2467	2629	2686	2880	2582	2566	2377	1540	1633	1468	1541	1646	1736	1432	1585	1547	1763	1665	1775
121.667	2448	2778	2637	2564	2467	2414	2603	2672	2894	2666	2586	2382	1681	1806	1497	1650	1649	1760	1510	1642	1631	1789	1768	1784
121.833	2430	2751	2699	2487	2445	2388	2565	2766	2834	2560	2640	2403	1614	1675	1443	1512	1648	1811	1426	1529	1598	1700	1699	1646
122	2581	2842	2626	2634	2379	2463	2501	2778	2856	2681	2746	2349	1482	1660	1367	1566	1489	1696	1445	1596	1661	1727	1694	1724
122.167	2416	2753	2691	2500	2414	2444	2494	2728	2924	2573	2702	2283	1508	1580	1455	1405	1593	1623	1423	1574	1592	1694	1651	1786
122.333	2544	2755	2690	2544	2302	2392	2570	2673	2871	2635	2569	2337	1521	1628	1372	1571	1640	1704	1513	1708	1632	1856	1717	1735
122.5	2501	2749	2705	2575	2392	2572	2526	2737	2836	2748	2610	2392	1532	1629	1462	1577	1526	1671	1439	1676	1604	1745	1635	1767
122.667	2398	2752	2619	2566	2404	2500	2552	2783	2919	2729	2691	2352	1526	1609	1463	1453	1565	1691	1513	1648	1625	1714	1714	1778
122.833	2416	2745	2669	2614	2466	2477	2453	2849	3163	2612	2655	2246	1478	1645	1444	1510	1651	1749	1526	1636	1660	1696	1672	1706
123	2491	2832	2757	2561	2354	2456	2577	2954	2980	2752	2643	2390	1464	1683	1466	1559	1511	1765	1491	1665	1594	1728	1687	1691
123.167	2376	2748	2613	2583	2445	2401	2639	2707	2959	2580	2668	2288	1456	1641	1352	1483	1501	1670	1394	1644	1530	1748	1664	1627
123.333	2564	2811	2679	2538	2397	2411	2713	2844	3014	2737	2675	2260	1589	1660	1283	1567	1501	1683	1395	1659	1627	1640	1582	1651
123.5	2559	2785	2764	2676	2425	2431	2541	2767	2947	2811	2618	2362	1665	1692	1428	1488	1678	1685	1484	1614	1560	1710	1600	1676
123.667	2417	2775	2776	2615	2548	2503	2535	2756	2929	2681	2723	2302	1571	1721	1342	1506	1504	1669	1444	1653	1607	1788	1651	1761
123.833	2513	2901	2744	2659	2426	2493	2545	2858	2901	2736	2695	2405	1554	1713	1362	1493	1596	1707	1490	1699	1643	1775	1637	1688
124	2534	2837	2937	2715	2622	2510	2668	2851	3046	2718	2648	2381	1494	1566	1412	1513	1471	1615	1380	1605	1632	1721	1550	1668
124.167	2527	2903	2859	2664	2524	2414	2576	2856	2921	2821	2635	2412	1440	1653	1380	1450	1544	1591	1355	1611	1616	1691	1549	1668
124.333	2529	2863	2786	2596	2550	2466	2596	2745	2985	2735	2750	2400	1468	1566	1421	1460	1491	1585	1531	1640	1647	1719	1650	1756
124.5	2540	2872	2769	2690	2523	2486	2604	2888	3015	2679	2692	2399	1521	1557	1347	1485	1539	1598	1416	1677	1561	1702	1590	1625
124.667	2388	2901	2910	2686	2448	2484	2629	2853	2885	2620	2729	2318	1540	1544	1427	1468	1478	1628	1365	1558	1546	1676	1532	1647
124.833	2451	2840	2854	2788	2635	2494	2689	2838	3051	2712	2678	2363	1541	1609	1387	1417	1552	1734	1380	1693	1609	1662	1582	1647
125	2499	2930	2810	2585	2498	2567	2655	2834	2930	2622	2707	2417	1370	1480	1341	1484	1389	1609	1348	1597	1582	1723	1593	1645
125.167	2513	2893	2876	2623	2618	2463	2792	2826	3037	2684	2762	2493	1553	1580	1355	1461	1482	1687	1325	1674	1563	1763	1553	1678
125.333	2398	2863	2820	2663	2562	2473	2611	2739	2961	2625	2692	2177	1420	1504	1264	1458	1466	1665	1372	1470	1624	1689	1463	1575
125.5	2347	2881	2782	2641	2510	2350	2581	2814	2884	2543	2531	2356	1451	1510	1389	1476	1490	1605	1411	1673	1517	1599	1548	1611
125.667	2444	2721	2608	2553	2490	2395	2600	2893	2875	2573	2634	2389	1414	1590	1426	1471	1457	1650	1336	1587	1606	1724	1509	1601
125.833	2469	2919	2824	2666	2591	2434	2750	2922	2947	2653	2733	2469	1410	1447	1373	1397	1444	1536	1368	1601	1494	1654	1462	1559
126	2398	2799	2716	2553	2483	2450	2488	2770	2908	2534	2710	2333	1319	1477	1372	1495	1552	1599	1435	1542	1585	1702	1527	1605
126.167	2445	2758	2843	2541	2520	2463	2561	2769	2955	2582	2706	2306	1464	1442	1346	1380	1397	1552	1350	1568	1538	1669	1447	1511
126.333	2555	2881	2804	2697	2526	2409	2644	2762	3157	2614	2753	2336	1393	1489	1385	1385	1405	1638	1368	1539	1581	1628	1497	1472
126.5	2516	2855	2766	2750	2543	2503	2679	2895	2992	2574	2775	2348	1415	1453	1345	1384	1486	1578	1375	1536	1557	1765	1511	1575
126.667	2506	2890	2757	2564	2488	2435	2627	2886	2998	2609	2655	2339	1402	1489	1382	1452	1424	1548	1394	1562	1450	1684	1530	1560
126.833	2551	2817	2858	2626	2513	2538	2539	2879	2900	2565	2697	2416	1355	1394	1217	1336	1319	1480	1365	1580	1456	1530	1533	1484
127	2477	2892	2811	2674	2434	2463	2593	2868	3038	2668	2727	2307	1362	1409	1336	1358	1402	1530	1305	1557	1464	1622	1456	1487
127.167	2486	2815	2718	2706	2550	2396	2508	2831	2978	2567	2775	2239	1377	1486	1267	1367	1419	1536	1367	1537	1483	1595	1541	1609
127.333	2352	2762	2697	2593	2423	2470	2566	2785	2976	2443	2627	2140	1435	1470	1374	1459	1420	1528	1379	1622	1642	1586	1522	1577
127.5	2431	2737	2700	2693	2567	2532	2692	2870	2919	2555	2697	2150	1390	1444	1329	1327	1352	1503	1241	1575	1517	1574	1539	1525
127.667	2487	2738	2773	2577	2441	2420	2513	2777	3036	2550	2679	2353	1444	1474	1336	1333	1432	1546	1344	1493	1581	1570	1515	1504
127.833	2485	2782	2679	2718	2468	2399	2585	2764	2870	2448	2613	2151	1422	1476	1335	1388	1420	1571	1217	1482	1513	1658	1651	1577
128	2398	2674	2631	2680	2422	2465	2568	2763	2841	2450	2685	2219	1530	1400	1368	1300	1359	1460	1332	1546	1500	1640	1552	1472
128.167	2400	2831	2543	2526	2448	2362	2515	2795	2915	2492	2616	2158	1383	1334	1290	1397	1442	1584	1306	1517	1455	1572	1471	1480
128.333	2489	2900	2638	2707	2443	2496	2557	2761	3022	2541	2676	2320	1367	1485	1340	1378	1393	1425	1298	1598	1536	1570	1458	1519
128.5	2575	2835	2659	2700	2583	2540	2583	2913	2966	2670	2665	2437	1414	1373	1254	1419	1339	1453	1249	1527	1513	1594	1542	1461
128.667	2506	2826	2543	2743	2505	2467	2564	2731	2972	2545	2575	2340	1227	1403	1271	1280	1248	1403	1287	1420	1472	1564	1571	1466
128.833	2323	2763	2561	2647	2380	2426	2501	2676	2919	2511	2688	2213	1357	1386	1429	1415	1392	1514	1316	1500	1498	1565	1517	1373
129	2335	2740	2592	2550	2387	2384	2524	2692	3025	2422	2587	2181	1368	1401	1329	1421	1409	1554	1253	1476	1554	1587	1426	1471
129.167	2268	2719	2514	2527	2505	2398	2645	2832	2944	2494	2618	2191	1299	1470	1361	1409	1365	1526	1297	1541	1549	1597	1451	1614
129.333	2367	2665	2516	2672	2348	2350	2467	2772	2924	2569	2646	2285	1260	1343	1293	1342	1350	1453	1316	1558	1515	1467	1501	1557
129.5	2373	2767	2589	2592	2473	2295	2402	2788	2866	2440	2555	2403	1351	1370	1248	1442	1318	1480	1219	1481	1513	1501	1584	1490
129.667	2353	2783	2568	2620	2532	2485	2546	2675	2897	2653	2606	2231	1356	1486	1357	1407	1410	1495	1287	1580	1546	1574	1529	1493
129.833	2345	2650	2602	2593	2466	2392	2489	2885	2821	2508	2553	2270	1362	1455	1402	1352	1365	1487	1261	1540	1544	1624	1528	1602
130	2429	2670	2599	2605	2551	2386	2575	2743	3035	2461	2630	2199	1386	1497	1396	1430	1339	1519	1234	1460	1498	1590	1536	1526
130.167	2377	2717	2502	2521	2416	2403	2515	2797	2885	2573	2599	2233	1296	1409	1274	1409	1339	1469	1235	1499	1519	1526	1584	1505
130.333	2439	2692	2503	2590	2536	2401	2543	2650	2877	2393	2558	2236	1383	1409	1394	1402	1431	1546	1227	1528	1648	1485	1525	1468
130.5	2294	2748	2548	2591	2492	2296	2502	2669	2960	2493	2536	2232	1370	1431	1378	1348	1409	1483	1193	1482	1552	1591	1527	1493
130.667	2278	2620	2397	2567	2375	2344	2510	2719	2749	2472	2518	2127	1272	1366	1255	1279	1445	1332	1187	1517	1601	1601	1524	1525
130.833	2276	2636	2472	2587	2453	2321	2481	2665	2964	2432	2674	2158	1391	1406	1354	1333	1416	1424	1242	1571	1562	1474	1527	1544
131	2360	2625	2547	2644	2550	2344	2431	2741	2853	2463	2645	2207	1329	1426	1369	1275	1397	1451	1199	1514	1589	1572	1607	1511
131.167	2281	2542	2407	2519	2468	2385	2485	2686	2853	2449	2557	2255	1406	1505	1392	1385	1441	1502	1136	1502	1660	1558	1636	1652
131.333	2373	2655	2387	2596	2387	2440	2407	2721	2783	2311	2619	2166	1362	1518	1328	1364	1425	1511	1245	1601	1621	1617	1742	1543
131.5	2278	2553	2360	2547	2397	2285	2292	2647	2653	2287	2526	2148	1365	1463	1340	1342	1378	1529	1185	1459	1591	1469	1623	1436
131.667	2240	2649	2424	2543	2469	2388	2509	2644	2801	2415	2587	2216	1431	1478	1352	1384	1431	1521	1185	1543	1619	1646	1649	1704
131.833	2258	2576	2485	2604	2354	2455	2456	2651	2856	2314	2424	2086	1338	1398	1352	1351	1342	1494	1209	1539	1570	1576	1685	1550
132	2368	2685	2369	2585	2403	2365	2382	2726	2807	2426	2540	2142	1393	1533	1392	1342	1387	1409	1261	1559	1592	1576	1656	1494
132.167	2352	2567	2506	2619	2365	2351	2381	2607	2930	2372	2532	2212	1347	1465	1344	1382	1460	1482	1170	1598	1625	1581	1730	1531
132.333	2338	2630	2512	2544	2418	2460	2468	2583	2885	2411	2585	2199	1387	1418	1396	1364	1403	1427	1153	1488	1525	1492	1683	1526
132.5	2282	2620	2389	2614	2475	2358	2361	2577	2890	2291	2529	2190	1419	1527	1392	1284	1430	1601	1248	1565	1708	1515	1754	1514
132.667	2273	2623	2376	2562	2342	2409	2533	2541	2811	2347	2492	2173	1407	1586	1373	1371	1398	1601	1245	1603	1676	1480	1663	1512
132.833	2225	2514	2335	2613	2330	2374	2380	2647	2938	2422	2440	2157	1371	1617	1419	1377	1402	1521	1263	1669	1622	1618	1726	1560
133	2264	2625	2412	2418	2371	2220	2310	2618	2842	2362	2342	2002	1410	1458	1316	1356	1370	1491	1233	1546	1620	1563	1704	1549
133.167	2272	2570	2347	2540	2496	2299	2258	2512	2845	2401	2563	2181	1361	1563	1380	1367	1488	1510	1216	1632	1603	1660	1758	1522
133.333	2337	2615	2421	2481	2529	2286	2456	2598	2803	2480	2512	2203	1343	1600	1361	1332	1426	1506	1173	1524	1577	1515	1628	1504
133.5	2314	2653	2440	2514	2396	2391	2366	2613	2937	2367	2494	2229	1403	1624	1317	1347	1383	1513	1158	1518	1626	1526	1637	1603
133.667	2311	2580	2385	2574	2473	2366	2373	2521	2906	2441	2554	2097	1419	1582	1366	1338	1418	1583	1169	1610	1628	1609	1709	1568
133.833	2361	2588	2302	2385	2429	2312	2424	2546	2808	2266	2420	2130	1373	1604	1438	1323	1514	1709	1210	1603	1685	1581	1657	1614
134	2334	2644	2390	2333	2438	2316	2402	2555	2823	2272	2540	2235	1367	1640	1430	1291	1517	1613	1249	1639	1677	1621	1702	1631
134.167	2359	2513	2418	2518	2338	2364	2392	2617	2870	2404	2446	2176	1348	1564	1435	1345	1568	1525	1298	1612	1600	1613	1749	1479
134.333	2399	2568	2294	2480	2269	2367	2381	2478	2830	2280	2394	2089	1399	1586	1491	1461	1418	1579	1121	1595	1693	1667	1699	1562
134.5	2359	2472	2426	2421	2441	2349	2302	2619	2814	2365	2559	2158	1349	1597	1329	1326	1460	1683	1223	1591	1659	1617	1721	1517
134.667	2404	2585	2363	2452	2391	2387	2330	2559	2917	2444	2487	2155	1382	1608	1476	1398	1364	1541	1189	1696	1693	1708	1730	1586
134.833	2341	2616	2376	2435	2420	2345	2323	2484	2840	2165	2411	2141	1400	1658	1425	1443	1479	1567	1224	1613	1815	1559	1751	1514
135	2267	2582	2365	2553	2268	2411	2389	2588	2788	2337	2349	2131	1504	1702	1432	1400	1484	1590	1263	1632	1757	1624	1761	1554
135.167	2317	2458	2231	2435	2354	2288	2303	2518	2817	2390	2501	2091	1460	1657	1371	1358	1500	1479	1219	1564	1631	1640	1790	1499
135.333	2256	2398	2313	2468	2336	2295	2250	2387	2807	2314	2505	2124	1453	1651	1443	1480	1527	1605	1190	1580	1725	1651	1868	1539
135.5	2302	2458	2209	2420	2329	2399	2282	2487	2935	2435	2483	2143	1566	1720	1435	1432	1532	1589	1309	1663	1735	1695	1823	1490
135.667	2371	2526	2245	2557	2269	2279	2255	2563	2796	2378	2450	2010	1455	1730	1418	1424	1588	1590	1230	1632	1788	1677	1777	1619
135.833	2186	2435	2303	2476	2294	2180	2345	2513	2803	2297	2436	2089	1526	1747	1528	1446	1509	1591	1288	1643	1785	1649	1887	1647
136	2292	2344	2306	2389	2330	2253	2324	2511	2761	2146	2330	2137	1496	1693	1455	1402	1565	1638	1223	1600	1735	1677	1830	1603
136.167	2371	2390	2384	2387	2433	2229	2357	2366	2847	2402	2374	2037	1461	1635	1414	1379	1502	1533	1130	1547	1759	1700	1838	1512
136.333	2338	2337	2263	2402	2275	2329	2320	2334	2829	2259	2461	2161	1408	1607	1450	1404	1591	1565	1273	1555	1719	1637	1892	1539
136.5	2346	2444	2296	2317	2328	2341	2396	2485	2850	2387	2340	2186	1450	1637	1425	1442	1615	1639	1248	1592	1819	1686	1782	1562
136.667	2332	2411	2358	2454	2299	2280	2266	2483	2876	2364	2483	2082	1492	1606	1518	1310	1561	1645	1214	1640	1684	1627	1846	1536
136.833	2211	2487	2379	2419	2425	2258	2316	2532	2825	2430	2451	2180	1480	1685	1421	1339	1601	1526	1177	1648	1736	1615	1849	1662
137	2237	2428	2253	2404	2364	2222	2298	2497	2912	2329	2344	2108	1533	1682	1473	1417	1603	1659	1210	1720	1792	1775	1846	1578
137.167	2263	2485	2363	2514	2347	2220	2310	2447	2759	2422	2441	2147	1554	1769	1470	1439	1582	1653	1269	1713	1762	1748	1827	1629
137.333	2246	2557	2314	2408	2393	2281	2343	2480	2904	2393	2442	2109	1467	1687	1465	1505	1526	1578	1165	1723	1735	1688	1858	1604
137.5	2420	2581	2324	2376	2364	2284	2348	2466	2967	2378	2435	2199	1461	1672	1443	1436	1648	1631	1215	1554	1735	1735	1895	1646
137.667	2336	2361	2369	2407	2355	2176	2288	2436	2792	2418	2418	2108	1505	1763	1528	1517	1554	1625	1302	1698	1780	1720	1960	1744
137.833	2323	2402	2451	2402	2496	2413	2312	2588	2807	2338	2560	2275	1584	1840	1451	1536	1678	1717	1285	1652	1842	1785	1900	1742
138	2164	2508	2380	2347	2397	2210	2292	2412	2714	2365	2400	2116	1455	1752	1505	1471	1663	1592	1155	1606	1828	1734	1935	1759
138.167	2431	2522	2330	2421	2396	2350	2307	2437	2734	2329	2449	2144	1568	1904	1516	1629	1615	1714	1244	1708	1899	1719	1885	1683
138.333	2341	2514	2358	2462	2297	2288	2299	2566	2849	2489	2439	2088	1481	1782	1497	1466	1619	1679	1318	1604	1818	1750	1968	1741
138.5	2291	2483	2291	2334	2315	2337	2323	2464	2947	2388	2374	2097	1461	1638	1572	1572	1706	1668	1194	1673	1834	1785	1836	1650
138.667	2405	2579	2464	2396	2343	2385	2330	2494	2951	2374	2430	2106	1465	1726	1501	1455	1688	1713	1251	1677	1741	1784	1894	1694
138.833	2411	2506	2344	2419	2394	2367	2365	2477	2829	2470	2379	2046	1447	1862	1527	1510	1631	1660	1297	1719	1890	1761	1864	1664
139	2280	2370	2375	2338	2391	2233	2291	2454	2741	2301	2417	2058	1422	1718	1485	1451	1575	1658	1228	1726	1804	1749	1823	1731
139.167	2357	2371	2380	2347	2437	2330	2318	2448	2859	2417	2367	2195	1554	1824	1584	1542	1749	1667	1262	1653	1883	1772	1965	1741
139.333	2312	2493	2445	2445	2416	2252	2266	2447	2700	2383	2367	2118	1477	1740	1496	1556	1714	1736	1229	1693	1932	1760	1875	1686
139.5	2345	2489	2407	2331	2351	2349	2364	2541	2852	2357	2397	2179	1552	1861	1606	1368	1656	1708	1248	1666	1939	1837	1937	1663
139.667	2288	2414	2373	2319	2333	2279	2345	2530	2862	2426	2461	2109	1553	1761	1506	1547	1661	1757	1341	1669	1830	1822	1876	1630
139.833	2310	2443	2462	2433	2409	2212	2374	2481	2795	2420	2433	2056	1423	1693	1425	1405	1659	1644	1220	1636	1849	1724	1909	1713
140	2413	2561	2499	2387	2395	2260	2407	2520	2842	2395	2521	2021	1526	1692	1487	1425	1723	1694	1250	1694	1788	1774	1886	1607
140.167	2359	2385	2527	2495	2341	2266	2485	2603	2839	2457	2555	2181	1537	1873	1565	1540	1734	1760	1320	1731	1933	1889	1858	1830
140.333	2359	2395	2339	2443	2413	2348	2325	2336	2738	2399	2391	2118	1464	1846	1488	1521	1692	1691	1246	1749	1945	1879	1895	1736
140.5	2211	2541	2472	2371	2386	2332	2327	2471	2780	2462	2506	2037	1585	1884	1619	1708	1653	1679	1269	1688	2023	1750	1870	1760
140.667	2401	2359	2424	2355	2370	2318	2311	2483	2816	2455	2511	2048	1487	1716	1480	1578	1664	1614	1306	1734	1954	1744	1852	1701
140.833	2292	2528	2459	2397	2353	2236	2297	2496	2738	2365	2377	2154	1549	1783	1440	1535	1611	1785	1263	1685	1832	1764	1822	1750
141	2427	2417	2467	2473	2366	2305	2275	2362	2717	2518	2435	2163	1537	1853	1548	1601	1711	1618	1254	1708	1945	1762	1886	1767
141.167	2396	2490	2450	2548	2462	2372	2446	2499	2833	2438	2698	2196	1518	1779	1611	1589	1683	1682	1305	1656	1989	1781	1812	1778
141.333	2357	2569	2536	2497	2387	2364	2410	2409	2802	2520	2450	2189	1526	1783	1457	1544	1667	1742	1350	1776	1765	1767	1968	1690
141.5	2440	2527	2543	2372	2391	2271	2334	2526	2751	2507	2502	2186	1595	1808	1552	1541	1725	1718	1357	1630	1894	1759	1819	1776
141.667	2321	2471	2523	2460	2288	2269	2342	2463	2810	2522	2409	2119	1517	1737	1585	1462	1636	1647	1326	1595	1922	1778	1846	1696
141.833	2375	2499	2533	2436	2347	2355	2373	2561	2811	2551	2533	1975	1538	1761	1564	1517	1683	1730	1305	1685	1878	1867	1796	1729
142	2522	2589	2621	2402	2354	2271	2427	2477	2750	2637	2524	2129	1502	1835	1508	1514	1679	1703	1357	1778	1870	1785	1925	1722
142.167	2312	2538	2630	2501	2432	2347	2363	2410	2791	2382	2533	2052	1491	1768	1607	1566	1651	1716	1294	1656	1854	1793	1869	1737
142.333	2338	2615	2600	2419	2485	2405	2472	2491	2799	2432	2467	2137	1542	1792	1572	1562	1663	1634	1367	1673	2011	1793	1859	1773
142.5	2399	2668	2665	2469	2485	2399	2381	2531	2801	2608	2487	2139	1496	1812	1540	1515	1661	1615	1379	1649	1909	1858	1896	1689
142.667	2464	2549	2605	2435	2372	2422	2254	2560	2726	2555	2459	2134	1590	1842	1587	1631	1684	1634	1407	1700	1927	1848	1924	1791
142.833	2294	2520	2467	2385	2365	2287	2274	2521	2683	2521	2494	2134	1499	1765	1457	1452	1610	1652	1290	1662	1797	1646	1761	1662
143	2390	2667	2639	2511	2566	2358	2284	2593	2864	2583	2577	2161	1560	1751	1455	1488	1646	1589	1274	1743	1880	1729	1927	1632
143.167	2459	2552	2567	2426	2359	2255	2356	2428	2776	2471	2484	2174	1604	1814	1584	1579	1691	1795	1273	1774	1940	1811	1804	1821
143.333	2348	2625	2629	2445	2367	2431	2394	2538	2757	2633	2564	2175	1503	1716	1480	1556	1739	1700	1287	1667	1896	1747	1826	1683
143.5	2468	2575	2632	2468	2517	2435	2383	2572	2865	2676	2455	2240	1478	1808	1440	1462	1618	1609	1317	1681	1865	1701	1712	1786
143.667	2425	2535	2815	2496	2396	2280	2413	2478	2730	2525	2532	2214	1404	1802	1560	1586	1688	1700	1298	1612	1904	1756	1736	1695
143.833	2402	2681	2569	2433	2425	2315	2395	2561	2707	2532	2554	2222	1474	1693	1560	1377	1636	1665	1335	1637	1935	1778	1722	1715
144	2383	2550	2567	2396	2312	2276	2337	2487	2723	2491	2530	2048	1476	1776	1532	1609	1541	1651	1320	1534	1906	1858	1786	1774
144.167	2362	2596	2646	2427	2484	2398	2402	2661	2810	2486	2620	2228	1468	1771	1586	1488	1674	1730	1403	1624	1888	1765	1749	1666
144.333	2472	2843	2618	2537	2521	2300	2477	2556	2801	2506	2633	2239	1417	1714	1535	1483	1634	1738	1391	1772	1869	1779	1750	1723
144.5	2425	2710	2702	2580	2483	2299	2388	2517	2771	2589	2511	2161	1460	1849	1582	1559	1536	1595	1330	1620	1874	1847	1674	1845
144.667	2433	2819	2615	2466	2438	2189	2455	2544	2793	2530	2528	2158	1521	1753	1538	1582	1747	1700	1335	1636	1819	1845	1732	1698
144.833	2473	2683	2666	2430	2514	2342	2354	2495	2760	2516	2494	2217	1484	1669	1582	1515	1685	1617	1333	1667	1841	1796	1698	1637
145	2417	2784	2687	2423	2368	2312	2411	2498	2789	2625	2628	2252	1471	1745	1625	1487	1745	1691	1356	1692	1779	1747	1673	1678
145.167	2378	2785	2638	2439	2509	2436	2482	2633	2852	2554	2593	2211	1421	1701	1487	1548	1678	1585	1291	1658	1778	1735	1703	1619
145.333	2508	2948	2728	2454	2538	2382	2553	2669	2948	2533	2677	2307	1476	1683	1693	1569	1558	1647	1367	1685	1812	1833	1693	1689
145.5	2554	2938	2640	2446	2612	2372	2449	2647	2933	2590	2642	2198	1393	1724	1530	1534	1658	1666	1354	1684	1827	1671	1645	1800
145.667	2414	2859	2650	2464	2319	2354	2405	2675	2858	2609	2585	2098	1442	1662	1540	1547	1767	1627	1345	1684	1770	1715	1698	1610
145.833	2461	2919	2653	2459	2569	2455	2451	2613	2940	2645	2597	2283	1506	1641	1515	1567	1720	1622	1376	1687	1816	1859	1660	1757
146	2485	2845	2820	2529	2621	2233	2502	2727	2984	2647	2668	2189	1480	1619	1512	1449	1557	1689	1271	1576	1824	1762	1632	1647
146.167	2484	2933	2767	2455	2494	2365	2469	2613	2852	2589	2609	2063	1359	1653	1526	1470	1640	1570	1254	1574	1748	1703	1612	1618
146.333	2385	3090	2815	2535	2579	2388	2457	2749	2890	2796	2663	2148	1468	1627	1550	1552	1589	1641	1344	1591	1799	1802	1653	1774
146.5	2559	3047	2755	2647	2553	2316	2619	2791	2885	2631	2620	2157	1477	1729	1497	1546	1554	1697	1301	1630	1796	1730	1667	1670
146.667	2450	2866	2910	2531	2654	2238	2494	2646	2896	2686	2640	2237	1574	1641	1624	1552	1567	1679	1340	1654	1860	1744	1674	1591
146.833	2527	3057	2752	2615	2545	2429	2519	2703	2935	2792	2756	2279	1447	1642	1522	1539	1545	1559	1319	1615	1784	1749	1687	1655
147	2498	3080	3005	2425	2584	2499	2434	2601	2867	2685	2637	2148	1430	1558	1444	1454	1479	1647	1347	1616	1733	1767	1578	1624
147.167	2466	3044	2805	2585	2598	2345	2640	2636	2863	2609	2683	2228	1418	1596	1611	1554	1625	1628	1366	1608	1688	1723	1664	1679
147.333	2322	2964	2817	2456	2505	2427	2371	2662	2847	2658	2621	2151	1446	1562	1489	1493	1613	1644	1362	1556	1771	1775	1746	1667
147.5	2250	3063	2846	2497	2505	2360	2590	2634	2874	2669	2628	2198	1407	1557	1491	1400	1501	1655	1310	1562	1686	1758	1567	1610
147.667	2389	3008	2846	2607	2509	2420	2438	2666	2990	2668	2584	2274	1399	1542	1500	1361	1515	1621	1353	1571	1782	1733	1663	1631
147.833	2413	3021	2863	2738	2522	2293	2650	2755	2689	2698	2699	2312	1576	1614	1609	1536	1619	1659	1301	1610	1775	1764	1666	1647
148	2464	3118	2783	2592	2514	2412	2514	2770	2917	2759	2724	2285	1509	1581	1489	1487	1556	1760	1399	1652	1811	1787	1721	1758
148.167	2384	3079	2828	2502	2386	2314	2478	2729	2754	2668	2583	2282	1442	1506	1547	1475	1509	1579	1300	1598	1722	1844	1567	1615
148.333	2491	3043	2821	2513	2434	2286	2424	2738	2814	2668	2676	2259	1450	1497	1512	1475	1511	1654	1384	1586	1816	1727	1625	1665
148.5	2397	3113	2825	2601	2536	2405	2536	2779	2884	2600	2631	2183	1459	1513	1536	1463	1538	1660	1335	1543	1712	1722	1644	1696
148.667	2461	3180	2919	2603	2593	2424	2549	2744	2937	2680	2698	2246	1471	1626	1475	1462	1535	1637	1336	1625	1744	1669	1656	1713
148.833	2532	3166	2871	2663	2561	2362	2440	2640	2846	2645	2743	2275	1487	1679	1569	1491	1557	1671	1356	1684	1811	1767	1625	1631
149	2567	3099	2851	2567	2565	2419	2620	2821	2942	2624	2779	2241	1432	1589	1556	1526	1528	1657	1362	1628	1760	1763	1606	1773
149.167	2528	3059	2876	2673	2499	2364	2480	2740	2788	2447	2638	2252	1464	1568	1684	1451	1608	1608	1340	1632	1774	1687	1573	1652
149.333	2520	3297	2881	2659	2564	2375	2561	2730	2929	2530	2731	2325	1366	1518	1503	1479	1474	1551	1291	1601	1659	1611	1605	1587
149.5	2445	3082	2761	2600	2632	2448	2500	2816	2887	2417	2775	2249	1393	1591	1435	1552	1490	1544	1291	1605	1717	1725	1641	1538
149.667	2707	3164	2801	2630	2565	2404	2559	2869	3014	2559	2778	2296	1453	1552	1612	1468	1551	1668	1280	1527	1657	1607	1546	1644
149.833	2553	3304	2801	2549	2618	2330	2558	2812	3031	2551	2785	2190	1434	1626	1504	1426	1486	1657	1265	1586	1673	1697	1522	1597
150	2439	3264	2805	2632	2483	2414	2531	2748	2841	2375	2689	2343	1393	1561	1566	1542	1574	1619	1366	1653	1709	1661	1619	1652
150.167	2403	3271	2825	2701	2710	2383	2588	2881	2905	2497	2900	2223	1369	1509	1581	1368	1444	1616	1321	1638	1667	1673	1709	1553
150.333	2572	3170	2933	2629	2426	2388	2552	2777	2831	2496	2757	2244	1435	1557	1539	1472	1514	1502	1281	1667	1664	1644	1567	1608
150.5	2507	3244	2943	2633	2643	2431	2545	2952	2927	2495	2834	2312	1364	1531	1468	1457	1538	1540	1310	1626	1647	1599	1578	1613
150.667	2491	3184	2767	2723	2528	2440	2559	2845	3017	2489	2741	2270	1470	1507	1550	1547	1430	1611	1276	1653	1627	1689	1579	1700
150.833	2451	3214	2880	2697	2653	2393	2659	2841	2908	2562	2894	2220	1380	1515	1469	1497	1475	1672	1332	1643	1699	1702	1679	1664
151	2521	3389	2843	2728	2630	2456	2597	2838	3042	2457	2667	2180	1445	1410	1551	1534	1495	1623	1251	1602	1660	1659	1610	1584
151.167	2535	3168	2803	2650	2622	2466	2641	2941	3053	2492	2912	2228	1391	1487	1452	1457	1592	1582	1276	1606	1619	1753	1551	1625
151.333	2555	3338	2873	2689	2633	2416	2587	2908	3051	2473	2955	2324	1381	1619	1515	1427	1498	1610	1295	1641	1622	1675	1627	1543
151.5	2584	3190	2820	2660	2610	2378	2572	2941	3038	2461	2797	2276	1445	1608	1528	1550	1581	1725	1340	1721	1751	1765	1678	1736
151.667	2538	3218	2926	2626	2666	2526	2611	2892	3107	2494	2931	2335	1397	1588	1460	1548	1500	1727	1357	1585	1717	1617	1733	1601
151.833	2597	3336	2921	2731	2595	2432	2627	2850	3003	2607	2861	2263	1423	1551	1542	1473	1480	1690	1268	1682	1683	1628	1604	1642
152	2528	3199	2764	2787	2659	2313	2598	2831	2993	2556	2844	2271	1464	1515	1474	1448	1433	1574	1274	1660	1582	1623	1609	1630
152.167	2451	3303	2898	2662	2572	2557	2427	2791	3055	2541	2791	2225	1493	1552	1573	1445	1470	1685	1325	1666	1576	1727	1691	1641
152.333	2535	3379	2911	2833	2703	2533	2576	2994	3202	2486	2975	2379	1429	1640	1618	1477	1529	1591	1283	1582	1623	1586	1640	1591
152.5	2529	3384	2975	2710	2650	2480	2635	2948	3053	2548	2881	2178	1520	1519	1501	1473	1372	1665	1279	1609	1625	1632	1706	1623
152.667	2596	3341	2812	2777	2693	2496	2633	2935	2999	2448	2810	2278	1428	1502	1484	1471	1518	1600	1228	1552	1526	1700	1553	1655
152.833	2502	3233	2817	2749	2673	2389	2473	2830	2978	2435	2877	2241	1411	1496	1473	1512	1475	1629	1310	1597	1686	1608	1809	1522
153	2485	3308	2752	2825	2596	2415	2489	2775	3035	2532	2835	2222	1376	1484	1490	1384	1487	1627	1275	1570	1606	1654	1569	1704
153.167	2509	3305	2874	2668	2575	2439	2572	2866	3174	2379	2935	2264	1371	1503	1453	1447	1458	1542	1232	1597	1555	1622	1639	1601
153.333	2493	3179	2762	2614	2600	2372	2483	2938	2958	2347	2728	2134	1471	1446	1421	1489	1506	1695	1297	1597	1669	1634	1704	1534
153.5	2490	3314	2977	2796	2594	2392	2706	2893	3037	2546	2815	2303	1426	1602	1522	1478	1486	1637	1335	1681	1634	1695	1615	1660
153.667	2603	3197	2910	2764	2765	2374	2579	2908	3098	2286	2787	2192	1491	1559	1522	1432	1469	1753	1348	1606	1659	1634	1697	1585
153.833	2582	3137	2702	2676	2702	2410	2673	2779	3025	2332	2872	2246	1480	1574	1597	1439	1594	1828	1313	1631	1642	1660	1793	1772
154	2510	3263	2731	2673	2696	2453	2592	2950	3013	2364	2822	2278	1482	1543	1570	1510	1591	1689	1345	1738	1714	1627	1776	1644
154.167	2543	3100	2636	2603	2556	2349	2467	2697	2928	2218	2699	2194	1457	1608	1435	1514	1510	1694	1328	1603	1624	1598	1631	1600
154.333	2557	3164	2834	2793	2588	2408	2621	2923	2924	2361	2835	2188	1516	1498	1505	1506	1454	1719	1292	1728	1675	1650	1661	1607
154.5	2589	3247	2827	2701	2800	2457	2762	3031	3152	2382	2796	2288	1407	1490	1568	1477	1506	1725	1315	1588	1731	1702	1686	1625
154.667	2549	3022	2713	2790	2633	2426	2594	2821	3022	2282	2792	2268	1476	1520	1402	1401	1478	1671	1216	1639	1750	1706	1674	1611
154.833	2560	3175	2778	2806	2607	2474	2643	2952	3173	2324	2928	2231	1450	1610	1563	1515	1589	1760	1401	1721	1711	1646	1776	1539
155	2561	3270	2702	2835	2737	2467	2609	2846	3104	2339	2882	2205	1440	1560	1508	1532	1489	1688	1305	1734	1667	1641	1871	1722
155.167	2475	3047	2656	2676	2617	2458	2532	2814	3149	2305	2810	2249	1495	1641	1506	1464	1492	1629	1292	1638	1663	1660	1716	1659
155.333	2612	3265	2808	2781	2690	2499	2594	3006	3126	2391	2919	2247	1488	1546	1540	1498	1545	1742	1287	1658	1729	1620	1813	1706
155.5	2538	3091	2866	2841	2714	2501	2643	2885	3131	2400	2854	2298	1509	1594	1601	1450	1536	1737	1352	1678	1746	1659	1829	1693
155.667	2464	3107	2698	2824	2695	2468	2585	2782	3222	2327	2866	2211	1422	1600	1498	1493	1522	1657	1217	1677	1684	1697	1751	1703
155.833	2688	2996	2841	2701	2727	2612	2688	2855	3128	2382	2858	2241	1478	1613	1506	1478	1454	1715	1262	1591	1734	1671	1682	1655
156	2610	3094	2663	2715	2681	2424	2662	2873	2965	2454	2841	2271	1475	1588	1480	1441	1495	1756	1335	1655	1808	1607	1788	1633
156.167	2505	3117	2804	2836	2666	2594	2717	2895	3143	2347	2650	2320	1510	1609	1664	1478	1539	1784	1303	1681	1848	1677	1750	1619
156.333	2670	2996	2839	2748	2747	2543	2582	2914	3120	2282	2768	2285	1543	1658	1559	1508	1450	1671	1224	1626	1789	1682	1754	1744
156.5	2667	3117	2684	2939	2646	2441	2589	2920	3159	2401	2876	2255	1498	1702	1518	1642	1598	1786	1335	1637	1797	1681	1858	1669
156.667	2535	2940	2653	2718	2571	2440	2553	2776	2990	2296	2807	2282	1444	1547	1510	1449	1438	1736	1303	1675	1735	1601	1778	1633
156.833	2639	2897	2630	2844	2748	2547	2629	2926	3128	2422	2902	2188	1502	1617	1577	1496	1592	1769	1289	1661	1784	1682	1820	1650
157	2484	2984	2682	2950	2680	2481	2587	2840	3075	2387	2824	2268	1505	1603	1488	1571	1616	1775	1268	1743	1766	1656	1889	1679
157.167	2609	2993	2683	2766	2725	2464	2413	2917	3183	2468	2729	2270	1434	1660	1546	1614	1582	1676	1334	1846	1796	1664	1895	1639
157.333	2590	2992	2687	2786	2680	2475	2604	2929	3162	2432	2752	2215	1516	1668	1610	1542	1591	1771	1340	1724	1774	1741	1911	1745
157.5	2456	2931	2719	2709	2673	2524	2598	2966	3168	2409	2682	2217	1503	1717	1541	1635	1595	1714	1404	1753	1775	1655	1719	1728
157.667	2435	3025	2676	2819	2567	2418	2624	2827	3058	2332	2721	2137	1495	1619	1598	1590	1596	1744	1354	1808	1748	1781	1913	1748
157.833	2609	2836	2614	2770	2586	2506	2593	2863	3070	2353	2934	2354	1533	1711	1570	1572	1602	1784	1324	1833	1951	1574	1869	1764
158	2671	2877	2850	2779	2667	2395	2441	2992	3181	2422	2775	2262	1570	1642	1568	1572	1620	1693	1403	1843	1737	1578	1859	1722
158.167	2464	2930	2647	2734	2584	2465	2403	2843	3048	2317	2830	2272	1567	1651	1567	1584	1516	1595	1333	1757	1794	1731	1764	1738
158.333	2506	2874	2692	2661	2647	2534	2466	2947	3052	2504	2818	2218	1552	1707	1591	1569	1551	1665	1301	1708	1891	1743	1885	1821
158.5	2536	2777	2587	2753	2612	2360	2456	2825	3180	2360	2705	2312	1497	1629	1507	1601	1609	1731	1363	1861	1821	1684	1977	1682
158.667	2676	2727	2672	2586	2585	2336	2461	2783	3097	2472	2797	2154	1569	1781	1571	1519	1601	1749	1300	1886	1862	1778	1985	1760
158.833	2599	2796	2663	2813	2694	2484	2512	2834	3118	2529	2722	2246	1522	1775	1642	1550	1594	1662	1274	1772	1901	1572	1919	1695
159	2584	2783	2618	2764	2631	2496	2440	2844	3152	2478	2681	2253	1589	1659	1677	1621	1706	1714	1333	1780	1971	1680	1958	1864
159.167	2498	2777	2740	2740	2746	2412	2643	2886	3133	2557	2861	2277	1568	1710	1584	1620	1574	1671	1288	1697	1792	1666	1941	1701
159.333	2613	2735	2703	2892	2583	2515	2491	2911	3150	2641	2821	2268	1477	1778	1615	1538	1675	1726	1311	1833	1949	1621	1938	1730
159.5	2651	2765	2715	2835	2708	2476	2604	2904	3201	2644	2756	2231	1596	1661	1617	1555	1604	1669	1380	1791	1840	1790	2011	1784
159.667	2524	2684	2739	2756	2754	2377	2488	2875	3118	2667	2734	2170	1595	1645	1580	1629	1787	1691	1346	1743	1872	1719	1862	1775
159.833	2582	2700	2621	2694	2677	2437	2594	2728	3188	2661	2779	2242	1588	1723	1664	1604	1675	1681	1269	1734	1974	1825	1946	1740
160	2574	2758	2634	2820	2746	2459	2537	2828	3074	2623	2729	2182	1473	1734	1592	1554	1666	1745	1306	1869	1993	1791	1985	1761
160.167	2563	2632	2688	2712	2667	2405	2542	2761	3155	2680	2595	2199	1602	1698	1792	1560	1681	1753	1305	1873	2045	1773	2027	1732
160.333	2607	2735	2737	2707	2749	2526	2461	2860	3263	2615	2838	2134	1530	1676	1650	1642	1720	1740	1412	1809	1932	1756	1949	1828
160.5	2544	2615	2575	2768	2659	2324	2470	2786	3074	2678	2691	2217	1583	1606	1684	1606	1724	1719	1309	1848	1933	1793	1896	1717
160.667	2583	2757	2560	2763	2635	2391	2452	2830	3090	2816	2759	2181	1595	1753	1673	1624	1733	1792	1391	1911	2041	1836	2027	1817
160.833	2568	2607	2631	2722	2674	2497	2506	2833	3210	2761	2734	2179	1469	1627	1689	1597	1705	1675	1352	1742	1908	1756	1988	1710
161	2520	2772	2722	2713	2719	2490	2528	2723	3161	2780	2814	2327	1542	1737	1676	1732	1720	1701	1319	1761	2025	1863	1965	1837
161.167	2579	2703	2649	2807	2695	2423	2442	2913	3209	2812	2824	2164	1512	1660	1577	1593	1744	1719	1399	1871	1947	1671	1928	1845
161.333	2653	2735	2708	2828	2682	2460	2448	2798	3138	2965	2779	2155	1518	1658	1489	1562	1664	1660	1281	1690	1985	1740	1965	1740
161.5	2662	2642	2689	2769	2676	2466	2500	2823	3255	2864	2802	2228	1555	1691	1671	1641	1823	1560	1293	1797	1935	1660	1982	1751
161.667	2652	2627	2712	2771	2836	2548	2576	2864	3173	2830	2806	2176	1637	1664	1620	1599	1736	1735	1292	1890	1952	1764	1917	1749
161.833	2509	2586	2714	2577	2690	2466	2349	2727	3009	2993	2692	2179	1515	1686	1688	1727	1769	1808	1309	1792	2011	1762	2084	1762
162	2614	2567	2801	2644	2639	2472	2495	2889	3025	2910	2751	2236	1593	1624	1646	1693	1734	1654	1331	1764	1960	1717	1916	1693
162.167	2598	2668	2600	2785	2756	2484	2526	2772	3108	2881	2786	2220	1541	1675	1489	1665	1832	1672	1395	1716	1969	1765	1945	1765
162.333	2533	2523	2713	2637	2583	2315	2532	2694	3185	3042	2641	2172	1520	1697	1619	1711	1749	1680	1352	1825	1937	1723	1897	1951
162.5	2510	2531	2626	2758	2762	2412	2450	2809	3101	2865	2805	2166	1585	1691	1553	1583	1713	1691	1280	1755	1866	1678	1990	1842
162.667	2521	2587	2779	2724	2658	2378	2426	2669	3097	2992	2769	2221	1546	1703	1533	1714	1801	1785	1381	1758	2019	1787	2045	1823
162.833	2470	2651	2599	2703	2649	2417	2451	2708	3124	3142	2748	2157	1572	1724	1652	1725	1812	1753	1328	1861	2004	1719	1860	1870
163	2657	2566	2703	2779	2635	2446	2513	2742	3052	3083	2740	2282	1573	1666	1741	1656	1730	1731	1401	1813	1987	1803	1923	1941
163.167	2436	2517	2543	2677	2697	2405	2500	2814	3068	3104	2569	2202	1542	1665	1601	1699	1789	1675	1296	1772	2040	1748	1986	1782
163.333	2584	2516	2601	2734	2751	2278	2460	2776	3111	3133	2695	2134	1564	1658	1546	1701	1734	1644	1319	1727	2037	1769	2022	1833
163.5	2583	2499	2523	2661	2760	2384	2432	2759	3116	3024	2716	2256	1531	1683	1656	1611	1715	1631	1347	1805	1981	1789	1811	1834
163.667	2531	2542	2601	2555	2588	2416	2519	2684	3079	3110	2667	2131	1541	1688	1638	1696	1730	1749	1265	1773	2130	1754	1952	1778
163.833	2612	2521	2785	2763	2577	2479	2583	2721	3045	2999	2761	2186	1479	1711	1710	1715	1926	1599	1367	1819	2020	1806	1911	1803
164	2631	2489	2750	2752	2743	2408	2490	2737	3031	3241	2718	2188	1514	1684	1627	1713	1810	1580	1223	1789	2044	1670	1901	1715
164.167	2535	2436	2723	2755	2533	2318	2482	2637	3097	3077	2755	2074	1551	1645	1770	1713	1872	1625	1389	1807	2037	1790	1943	1795
164.333	2630	2579	2575	2647	2584	2385	2486	2765	3007	3227	2785	2137	1538	1708	1632	1738	1728	1644	1315	1791	1920	1820	2033	1932
164.5	2500	2408	2608	2716	2667	2402	2398	2832	3147	3227	2572	2130	1506	1661	1573	1601	1689	1604	1286	1585	2018	1693	1803	1770
164.667	2574	2585	2716	2688	2779	2440	2506	2753	3060	3242	2539	2110	1497	1570	1710	1664	1861	1599	1317	1797	2017	1750	1759	1824
164.833	2495	2419	2583	2587	2657	2333	2288	2588	2982	3245	2451	2077	1547	1617	1653	1698	1738	1639	1412	1794	2022	1710	1932	1820
165	2564	2541	2757	2772	2635	2420	2471	2699	2973	3242	2472	2094	1443	1715	1626	1506	1720	1547	1349	1771	1981	1793	1922	1740
165.167	2608	2606	2725	2693	2775	2474	2421	2712	2997	3199	2549	2155	1545	1726	1698	1680	1872	1670	1360	1755	2040	1887	1890	1825
165.333	2654	2487	2771	2757	2621	2338	2468	2772	3125	3202	2478	2115	1418	1646	1632	1585	1826	1514	1289	1676	1985	1776	1847	1783
165.5	2634	2519	2703	2694	2575	2411	2325	2674	3041	3287	2480	2140	1334	1577	1590	1745	1814	1613	1346	1697	2035	1765	1827	1838
165.667	2476	2469	2726	2697	2709	2387	2515	2691	2980	3160	2583	2170	1419	1671	1609	1621	1751	1545	1307	1637	2006	1730	1868	1868
165.833	2603	2427	2591	2639	2754	2434	2466	2639	2965	3279	2531	2090	1445	1545	1757	1681	1774	1511	1453	1738	1901	1767	1870	1751
166	2458	2436	2621	2568	2488	2259	2426	2680	2899	3242	2508	2047	1394	1544	1606	1655	1647	1558	1242	1586	1900	1693	1760	1705
166.167	2609	2550	2740	2641	2755	2315	2414	2662	2974	3308	2463	2253	1439	1596	1584	1625	1805	1679	1314	1601	1957	1774	1867	1897
166.333	2523	2473	2632	2579	2604	2395	2505	2766	3020	3197	2425	2190	1504	1554	1683	1551	1761	1571	1340	1693	1845	1822	1736	1769
166.5	2489	2493	2753	2682	2642	2352	2362	2718	2955	3289	2390	2139	1540	1604	1710	1627	1870	1718	1391	1741	2014	1784	1788	1760
166.667	2610	2551	2748	2678	2666	2403	2471	2752	2938	3248	2426	2158	1417	1549	1666	1605	1780	1643	1308	1678	1979	1729	1837	1723
166.833	2478	2552	2618	2631	2586	2333	2426	2654	2992	3344	2501	2117	1525	1575	1688	1702	1779	1575	1420	1704	1987	1897	1808	1800
167	2539	2456	2596	2590	2661	2271	2474	2734	2981	3217	2410	2150	1468	1514	1656	1590	1867	1521	1340	1695	2076	1751	1771	1713
167.167	2511	2599	2759	2694	2602	2369	2497	2790	2961	3341	2538	2248	1411	1602	1666	1647	1756	1584	1305	1555	1993	1738	1771	1664
167.333	2591	2506	2766	2594	2609	2398	2490	2693	2971	3327	2506	2247	1513	1604	1646	1661	1839	1544	1399	1649	1947	1729	1810	1834
167.5	2535	2370	2835	2603	2702	2396	2439	2701	2919	3186	2516	2184	1382	1544	1561	1542	1812	1593	1336	1731	1901	1762	1817	1711
167.667	2573	2478	2821	2617	2594	2306	2451	2639	2995	3313	2467	2062	1402	1416	1547	1516	1771	1510	1277	1696	1966	1714	1812	1807
167.833	2633	2429	2724	2567	2564	2296	2433	2745	3073	3341	2491	2104	1506	1577	1684	1615	1774	1610	1442	1679	1981	1806	1818	1768
168	2530	2635	2656	2650	2584	2353	2448	2637	2930	3276	2486	2075	1400	1493	1603	1568	1728	1595	1326	1690	1884	1706	1768	1759
168.167	2615	2561	2774	2689	2590	2301	2410	2664	3022	3136	2506	2136	1436	1495	1561	1489	1660	1553	1321	1623	1864	1620	1696	1635
168.333	2590	2435	2804	2700	2664	2196	2418	2736	2948	3177	2422	2093	1516	1489	1631	1653	1731	1486	1295	1669	1911	1729	1799	1731
168.5	2576	2535	2828	2556	2649	2250	2544	2595	2947	3198	2487	2123	1487	1472	1595	1511	1730	1524	1373	1600	1821	1695	1779	1734
168.667	2610	2592	2769	2664	2619	2387	2487	2840	3039	3344	2462	2315	1491	1500	1627	1670	1768	1609	1440	1749	1917	1718	1744	1730
168.833	2639	2681	2785	2615	2549	2313	2413	2656	2827	3289	2408	2058	1507	1517	1572	1653	1795	1530	1433	1659	1973	1842	1667	1740
169	2678	2612	2765	2586	2597	2299	2396	2724	2970	3171	2367	2081	1477	1588	1619	1637	1728	1594	1376	1631	1924	1758	1724	1825
169.167	2577	2544	2808	2607	2636	2290	2551	2678	3056	3150	2424	2164	1498	1470	1629	1575	1739	1429	1381	1644	1916	1729	1734	1686
169.333	2516	2570	2837	2733	2572	2345	2481	2738	2926	3312	2433	2171	1492	1517	1671	1586	1824	1590	1379	1644	1858	1746	1830	1758
169.5	2661	2629	2834	2625	2608	2359	2509	2778	2937	3135	2476	2159	1525	1605	1675	1593	1765	1651	1344	1685	1930	1783	1828	1725
169.667	2523	2571	2685	2544	2538	2282	2455	2552	2931	3175	2357	2153	1379	1520	1628	1491	1669	1589	1373	1616	1894	1822	1773	1660
169.833	2472	2550	2813	2714	2533	2319	2468	2666	3016	3096	2460	2119	1468	1435	1686	1532	1689	1644	1417	1634	1867	1698	1689	1640
170	2629	2641	3004	2760	2513	2392	2484	2825	2886	3135	2538	2141	1421	1552	1589	1521	1769	1542	1409	1623	1893	1855	1648	1736
170.167	3453	4312	4572	4368	4022	3333	3732	4306	4751	5887	4274	3737	3453	4312	4572	4368	4022	3333	3732	4306	4751	5887	4274	3737
170.333	3575	4050	4529	4553	4080	3347	3660	4310	4898	5852	4330	3846	3575	4050	4529	4553	4080	3347	3660	4310	4898	5852	4330	3846
