# Supplementary material for: Singularity response reveals entrainment properties in mammalian circadian clock
Source: Nat Commun. 2023 May 17;14:2819. doi: 10.1038/s41467-023-38392-x (PMC10192398; doi:10.1038/s41467-023-38392-x)
Supplement: Supplementary file 4 — Source Data [file 41467_2023_38392_MOESM4_ESM.zip › Raw_data/Figure5/4h-2C_2.xlsx]

## Sheet: Sheet1
Time (h)	4h -2C with DEX_13	4h -2C with DEX_14	4h -2C with DEX_15	4h -2C with DEX_16	4h -2C with DEX_17	4h -2C with DEX_18	4h -2C with DEX_19	4h -2C with DEX_20	4h -2C with DEX_21	4h -2C with DEX_22	4h -2C with DEX_23	4h -2C with DEX_24	4h -2C without DEX_13	4h -2C without DEX_14	4h -2C without DEX_15	4h -2C without DEX_16	4h -2C without DEX_17	4h -2C without DEX_18	4h -2C without DEX_19	4h -2C without DEX_20	4h -2C without DEX_21	4h -2C without DEX_22	4h -2C without DEX_23	4h -2C without DEX_24
0	48046	46486	44745	45166	42485	43005	40026	42281	40553	39218	43102	45195	63887	59364	58246	55114	56233	57521	50441	49754	50987	52046	52246	52315
0.166667	31167	30917	30111	30702	29153	30463	30480	32374	30701	29161	31334	32285	33580	33919	34416	32321	33373	32816	31924	31307	31852	32275	31599	31457
0.333333	29547	29162	28528	28905	27617	29192	30212	31534	30139	28177	30035	29806	29577	29529	29859	28255	29333	29267	30095	28754	29009	29168	28752	28429
0.5	28965	29154	28096	28434	27473	28821	29958	31386	29752	28323	30366	30569	29023	28842	28755	27897	28481	29297	29483	28344	28261	28613	28016	28295
0.666667	28999	28756	27605	27844	27025	28576	29740	31323	29454	27704	29953	31341	28677	28343	28502	26835	28336	28467	28683	27828	27605	28031	27723	27466
0.833333	29135	28292	27585	27780	26530	28326	29554	30918	29039	27400	29763	30999	28469	27840	27788	26393	27537	28473	29076	27565	27147	27335	27245	27253
1	28684	28280	27323	27603	26854	28204	29602	30988	28813	27348	29744	31074	27904	27903	27136	26088	27208	28068	28688	27533	26580	27316	27203	26851
1.16667	28761	28242	27485	27394	26556	28298	29748	30926	29534	27484	29752	31263	27840	27672	27294	25748	27590	28149	28438	27637	26440	27106	26717	26590
1.33333	29144	28869	27467	27792	26803	28816	30382	31517	29553	28121	29933	31772	28327	27589	27586	26238	27641	27862	28789	27621	26515	27255	27038	27024
1.5	29709	28997	27763	27941	27325	28951	30756	32084	29524	28134	30068	31813	28649	27656	27844	26047	27993	28754	28704	27607	26649	27405	27190	26894
1.66667	30339	29602	28425	28300	27890	29749	31572	32881	30629	29053	30947	32531	28788	28396	28177	26576	28444	29145	29559	28139	27219	27658	27457	27732
1.83333	30844	29763	29007	28630	28412	29994	32431	33418	30490	29415	31143	33403	29682	28842	28298	27072	28791	29628	29831	27839	27419	27769	27817	28168
2	31914	30436	29302	29269	29043	30983	33700	34163	31926	30362	32279	34487	30678	29102	28847	27716	29370	30676	30336	29293	28080	28702	28211	28958
2.16667	32491	31266	30230	30188	29511	31800	33895	34661	32229	31257	33091	35374	31023	29944	29802	28562	29857	31196	30939	29570	28661	29410	29220	29652
2.33333	33065	32234	30937	30823	30545	32527	35095	36038	33061	32024	33639	36009	31991	30535	30394	29085	30969	32048	31271	30536	28919	29921	29425	30130
2.5	34371	33108	31339	31801	30663	33831	36257	36904	34367	32527	34899	37193	32446	31345	31057	30054	31472	32755	32224	30892	30023	30425	30445	30684
2.66667	34844	33546	32348	32300	32055	34614	36673	37767	34949	33678	35612	38491	33467	31641	31673	30046	32237	33313	32093	31477	30519	30986	31279	31581
2.83333	36083	34016	32830	33144	32779	35137	38119	38785	35558	33910	36141	39443	33400	32403	31656	30582	32848	33978	32729	31515	30346	31288	31572	31807
3	36425	34463	33569	33710	33035	35923	39070	38894	36631	34605	37045	40027	34508	33099	32422	30618	33332	34648	33520	32183	31102	31928	32129	32442
3.16667	37070	35076	33425	33459	33667	36646	39795	39640	36960	35183	37635	40349	34771	33070	32944	31035	33748	34615	33878	32481	31204	31803	32125	32773
3.33333	37521	35047	33759	33976	34044	37302	39987	40036	37240	35880	37724	40922	34796	33294	33464	31268	33607	35324	34331	32167	31521	32247	32272	32747
3.5	38172	35431	34047	34085	34022	37563	40572	40614	37099	35523	37569	41216	34629	33684	33837	31387	33415	35693	34562	32542	31635	32027	32042	33028
3.66667	37187	35518	33793	34037	33807	37162	40260	40255	36875	35573	37749	41049	34319	33284	33321	31424	33513	35450	34399	32147	31469	31599	31972	32418
3.83333	37113	35717	33384	34134	34221	37058	40225	40065	36607	35209	37670	41126	34001	33193	33224	31116	33198	35430	34595	32125	30999	31406	31780	31978
4	36956	35709	33819	34195	34089	36728	40376	39797	36261	34639	37029	41228	33733	33037	32826	30905	32566	35194	34309	31690	30905	30442	30990	31598
4.16667	37026	35745	33902	34076	34124	36834	40156	40291	36291	34452	37326	41244	33680	32538	32279	30846	32106	35054	33648	31593	30170	30084	30406	31061
4.33333	36242	35240	33682	33643	33981	36438	39968	39331	36202	34413	36638	40324	33080	31686	31395	29845	32082	34367	33237	30944	29684	29531	29845	30307
4.5	36681	35238	33537	33157	34002	36129	40222	39791	35750	33626	36461	39743	32941	31753	30365	29788	31583	33690	32335	30300	29067	29293	29627	30061
4.66667	36498	34337	32865	33130	33290	35408	39502	39092	35891	33666	35965	39023	32325	30512	29175	27925	30799	32531	30886	29557	27435	28620	28751	29301
4.83333	36099	33959	32307	32582	32770	34933	39509	38402	35877	33591	35923	38116	31766	29382	28253	27175	30473	31482	30012	28751	26825	27559	27895	28317
5	35608	33483	31895	31605	32305	34019	39536	37771	35247	33092	35737	37967	30900	28587	27895	26169	29787	30690	28585	27460	25457	26981	27287	27336
5.16667	35236	32251	30908	31020	32235	33712	38091	37396	34959	32229	34899	36606	30031	27203	26520	25293	29040	29594	27385	27134	24751	26517	26934	26086
5.33333	34439	31127	30175	30420	31020	32984	37488	36469	33759	32194	34317	35455	28945	26190	25941	24135	28452	29013	26462	25987	24038	25322	25863	25504
5.5	33961	30079	28776	29549	30342	32143	36631	36076	33331	31669	33620	34879	27842	25471	25413	23103	26965	27988	25629	25047	23384	24566	25284	24613
5.66667	32806	29258	27650	28329	29555	31859	36076	34828	32415	30493	32249	34108	26698	24741	24673	22166	25749	26990	24897	24008	22562	23281	24503	23845
5.83333	31513	28681	27337	27464	28520	31562	33980	33765	31073	30167	31366	33329	25337	23759	23806	21653	24499	26583	24578	23642	21935	21763	23555	23194
6	30114	28181	26788	26951	27798	30752	33650	32599	30021	28569	30319	32795	23757	22886	23443	21084	23300	25613	24249	22948	21585	20760	22622	22528
6.16667	29188	27803	26172	26196	27397	30215	32849	31156	28642	28286	29109	32877	22786	22559	22966	20506	22554	25486	23508	22685	21705	19827	20951	22145
6.33333	27953	26949	25723	25665	27141	29163	31541	30059	28264	27167	27870	32365	22138	22446	22071	20354	21968	24444	23186	21654	20988	19468	20038	21526
6.5	27266	26871	24898	25610	26875	28689	30692	29243	27491	26620	26827	31113	21432	21727	21783	20125	21548	23767	22637	21054	20525	18188	19351	20761
6.66667	26587	25861	24562	25211	26296	27732	29979	28541	26915	25539	25936	30049	20746	21154	20905	19707	20503	23110	22052	20480	19625	17529	18517	20314
6.83333	26030	25269	24484	24848	25771	26482	29711	27924	26031	24745	25538	29066	20349	20663	19999	19596	19965	22240	21161	19503	18470	17170	17872	19240
7	25636	24501	23679	23671	24999	24384	29068	27484	25963	23867	24529	27937	19460	20027	18643	18490	19087	21446	20233	18607	17100	16982	17523	18108
7.16667	25412	23371	22803	22401	24794	23349	28165	27216	25670	22905	24319	26604	19115	19230	17435	17703	18924	19837	18931	18021	15781	16350	16616	17362
7.33333	25139	22902	22124	22128	24217	22618	28083	26936	24709	23105	23664	25001	18632	18012	16563	16678	18042	18893	17362	17287	14642	15773	16048	16426
7.5	24618	21709	20865	20928	23316	22420	27027	25862	24426	22220	23151	23632	18745	16520	15632	15885	17165	17981	16223	16681	13705	15571	15347	15221
7.66667	23887	20266	19736	19396	22383	21215	25927	25001	23682	21553	22234	22700	18002	15417	14943	14366	16475	17041	15677	15676	13221	15337	14992	14660
7.83333	22725	18839	18735	18740	21204	21115	25286	24218	22607	21361	21520	22253	17270	14459	14350	13515	16012	16466	15372	14569	12796	14717	14680	14147
8	21665	17745	17060	17496	20108	20512	24068	23213	21387	20717	20574	21544	16395	14031	14045	12756	15386	15813	14529	13736	12332	13691	14195	13516
8.16667	20769	17246	16261	17036	19279	20742	22806	22038	20775	19918	19574	20831	15717	13221	13468	12291	14670	15316	14105	13683	12066	12567	13748	12925
8.33333	19574	16553	15218	16359	17926	20521	21572	20317	19052	19017	18416	20689	14445	12863	13121	12082	13642	14672	13730	12767	11867	11574	12874	12838
8.5	17839	15950	14822	15683	17561	19728	20220	18873	18027	17998	17378	20078	12955	12447	12722	11500	12848	14253	13264	12465	11770	10663	11878	12254
8.66667	16935	15324	14225	14841	16916	18926	19074	17888	16906	17118	15934	19617	12009	12477	12361	11313	12414	13802	12712	11845	11609	10163	11430	11808
8.83333	16303	14874	13981	14520	16466	18147	18448	16834	16427	16351	15127	18860	11870	12055	11987	10852	11699	13322	12356	11222	11279	9627	10387	11055
9	15499	14763	13837	14124	15905	17174	17923	16302	15545	15514	14052	18036	11190	11445	11573	10686	11086	12693	12210	10844	10787	9349	10038	10657
9.16667	14911	14045	13338	13359	15585	16555	17060	15782	14948	14437	13447	17286	10420	11173	11076	10089	10457	11982	11315	10245	10316	8943	9300	9951
9.33333	14071	13265	12909	12755	15358	15383	16901	15431	14698	13649	12931	16080	10071	10856	10520	9848	10218	11716	10972	10086	9788	8825	8758	9613
9.5	14029	12543	12275	12159	14792	13725	16316	14909	14211	13218	12752	15069	9675	10366	9696	9331	9667	10711	10249	9917	9132	8551	8350	9121
9.66667	13208	11815	11582	11648	14288	13031	15852	14503	13948	12733	12276	13850	9478	9547	9063	9053	9148	10159	9545	9290	8286	8171	8194	8592
9.83333	12952	11475	11181	10785	13790	12006	15336	14467	13281	12051	11692	12630	8900	8905	8285	8574	9028	9333	8942	8855	7445	7965	7690	8271
10	12411	10679	10381	10123	12881	11609	14362	13378	12657	11929	11498	11732	8893	8200	7998	8093	8540	9055	8201	8371	6901	7690	7717	7797
10.1667	11700	9624	9647	9348	12297	11152	14282	12972	12012	11338	10679	11071	8510	7528	7295	7449	8036	8118	7509	8000	6558	7471	7585	7220
10.3333	11137	8876	9049	8751	11738	10789	13635	12162	11473	10897	10322	10797	8083	7231	7126	7090	7848	7870	7221	7300	6475	7269	7237	6981
10.5	10401	8273	7967	8334	10987	10756	12638	11718	10919	10478	9823	10194	7742	6483	6644	6518	7691	7533	7171	7074	6113	6690	6938	6465
10.6667	9870	7918	7519	7734	9956	10218	11606	10784	10227	10195	9444	10012	7795	6358	6687	6150	7214	7388	6936	6710	6020	6435	6583	6257
10.8333	9243	7363	7163	7188	9146	10103	10868	10131	9551	9487	8446	9706	6840	6275	6295	5881	6884	6934	6493	6359	5843	5804	6282	5968
11	8591	7410	6815	7001	8773	9681	10087	9210	8655	8893	7884	9256	6574	6148	6145	5560	6309	6739	6421	6040	5605	5582	5844	5758
11.1667	7786	6885	6504	6896	8423	9399	9601	8246	8044	8223	7434	9044	5966	5925	6117	5422	6073	6410	6122	5851	5631	5007	5479	5612
11.3333	7333	6657	6302	6458	7975	8768	8674	7881	7419	7764	6788	8573	5485	5833	5747	5206	5833	6325	6075	5545	5464	4837	5189	5341
11.5	6947	6389	6119	6332	7786	8297	8320	7386	7096	7319	6348	8203	5380	5877	5824	5140	5490	6004	5938	5508	5473	4782	5084	5260
11.6667	6543	5952	6052	6097	7619	7797	8042	6985	6878	6786	5862	7749	5075	5551	5543	4996	5251	5805	5645	5323	5322	4594	4729	5011
11.8333	6384	5832	5862	5795	7464	7571	7754	6788	6601	6462	5751	7012	4827	5398	5457	4794	5053	5584	5524	5256	5127	4449	4525	4731
12	6024	5527	5425	5539	7254	6915	7501	6676	6493	6025	5571	6679	4704	5203	5087	4902	4857	5438	5282	4926	4820	4485	4389	4524
12.1667	5864	5198	5264	5103	6893	6239	7118	6373	6149	5743	5269	6208	4565	5127	4839	4453	4647	5006	5070	4848	4757	4289	4223	4403
12.3333	5538	4957	5023	4870	6555	5690	6812	6272	5932	5482	5020	5716	4382	4794	4607	4526	4626	4737	4623	4866	4396	4269	4148	4370
12.5	5432	4899	4674	4706	6325	5540	6685	6028	5846	5628	5038	5235	4471	4676	4469	4314	4589	4762	4549	4699	4029	4240	4282	4247
12.6667	5210	4485	4556	4366	5857	5207	6314	5775	5571	5171	4764	4890	4534	4349	4282	4130	4554	4541	4250	4596	3950	4217	4284	3910
12.8333	5013	4167	4191	4163	5582	4893	6130	5361	5296	4919	4580	4739	4411	4138	4155	4060	4480	4274	4193	4645	3869	4243	4439	3976
13	4490	3879	3866	4016	5237	4734	5743	5297	5158	4847	4379	4432	4361	3972	3954	3973	4399	4257	3970	4371	3718	4184	4321	3850
13.1667	4569	3794	3716	3855	5077	4751	5313	4994	4840	4662	4365	4325	4326	3839	4164	3954	4460	4162	4115	4289	3813	4121	4261	3701
13.3333	4300	3699	3444	3691	4589	4614	5006	4889	4579	4470	4173	4185	4388	3764	4051	3821	4397	4208	4034	4226	3786	3958	4250	3888
13.5	4020	3493	3413	3590	4387	4468	4699	4555	4274	4338	3990	4253	4025	3824	4078	3697	4351	4196	4221	4212	3913	3836	4261	3766
13.6667	3811	3450	3477	3422	4117	4476	4490	4257	4002	4040	3680	4037	3904	3708	4203	3826	4338	4310	4098	4234	4096	3774	4228	3851
13.8333	3545	3478	3284	3525	3871	4281	4122	3844	3746	3882	3660	4038	3965	3943	4333	3827	4408	4378	4229	4309	4152	3703	4047	3682
14	3480	3570	3301	3613	3816	4133	3983	3646	3726	3715	3356	3975	3787	3967	4330	3868	4336	4407	4384	4356	4262	3789	4032	3931
14.1667	3274	3460	3358	3621	3900	4032	3668	3625	3585	3661	3393	3891	3710	4019	4409	3922	4255	4353	4377	4348	4433	3842	4099	3822
14.3333	3233	3463	3365	3506	3701	3842	3519	3415	3443	3564	3142	3836	3737	4211	4506	4090	4347	4539	4387	4552	4373	3909	4186	3898
14.5	3170	3412	3384	3626	3720	3880	3639	3373	3526	3351	3160	3579	3915	4251	4577	3979	4373	4422	4432	4633	4535	3989	4181	3975
14.6667	3252	3603	3364	3739	3704	3801	3504	3419	3486	3370	3396	3617	3959	4430	4506	4215	4443	4704	4571	4846	4566	4169	4363	4082
14.8333	3083	3508	3435	3700	3659	3524	3361	3331	3505	3315	3303	3443	4039	4398	4571	4297	4591	4561	4438	4907	4618	4358	4503	4051
15	3084	3555	3553	3581	3775	3452	3432	3480	3626	3431	3317	3444	4088	4506	4618	4423	4836	4695	4664	5200	4644	4522	4624	4214
15.1667	3191	3466	3405	3779	3657	3350	3370	3636	3674	3310	3402	3281	4388	4409	4597	4458	4954	4892	4639	5239	4370	4547	4781	4514
15.3333	3246	3449	3339	3760	3565	3275	3375	3538	3634	3303	3449	3204	4447	4498	4754	4597	5082	4845	4787	5453	4302	4829	5100	4516
15.5	3426	3612	3528	3898	3595	3445	3502	3668	3725	3482	3618	3223	4730	4583	4837	4605	5217	5044	4684	5688	4686	5109	5431	4664
15.6667	3650	3642	3634	3988	3650	3447	3392	3708	3851	3601	3853	3403	5070	4808	5054	4916	5655	5396	4988	5877	4922	5407	5704	5098
15.8333	3543	3873	3574	3967	3496	3433	3275	3737	3800	3545	3825	3374	5041	4825	5144	5029	5746	5580	5168	5762	5105	5291	5907	4938
16	3608	3914	3574	4160	3617	3651	3317	3884	4069	3808	3923	3669	5391	4821	5417	5155	6063	5701	5504	6127	5081	5443	6143	5253
16.1667	3769	4174	3833	4262	3593	3795	3339	3896	4146	3829	4209	3507	5610	5166	5773	5381	6334	5974	5777	6260	5521	5624	6380	5577
16.3333	3796	4268	4076	4669	3682	3972	3353	3947	4133	3880	4423	3945	5770	5381	6004	5450	6428	6263	6140	6849	5797	5777	6688	5737
16.5	3907	4582	4182	4761	3838	4194	3515	4100	4310	4167	4560	4299	5860	5725	6490	5882	6787	6649	6449	7018	6242	6109	6769	5924
16.6667	4121	4976	4589	5248	3857	4525	3639	4257	4406	4197	4730	4473	6059	6129	6788	6186	7195	7214	6911	7254	6802	6228	7116	6211
16.8333	4250	5284	4790	5414	4046	4589	3534	4413	4575	4498	4856	4610	6056	6479	7264	6615	7362	7392	7179	7487	7029	6375	7274	6595
17	4547	5696	5193	5923	4322	4738	3770	4511	4756	4623	4975	4960	6424	6745	7577	6855	7634	8169	7686	8084	7590	6874	7567	6885
17.1667	4806	6008	5489	6277	4610	5040	3915	4698	4970	4733	5403	5295	6790	7143	7979	6975	8018	8325	7866	8454	7770	7166	7555	7450
17.3333	5117	6396	5885	6686	4847	5251	4135	4978	5297	4828	5828	5521	7113	7611	8204	7627	8153	8829	8324	8675	8107	7640	8130	7728
17.5	5335	6608	6353	7020	5148	5375	4457	5324	5604	5111	6078	5815	7252	8031	8537	7898	8759	8898	8652	9264	8512	8161	8664	7997
17.6667	5753	7136	6647	7477	5554	5613	4971	5738	6084	5588	6596	6155	7677	8296	8799	8407	9083	9308	8829	9803	8865	8603	8913	8422
17.8333	6109	7555	7099	7873	5794	5762	5124	6151	6470	5661	6962	6292	8194	8497	9130	8698	9441	9641	9094	10223	8973	8980	9747	8928
18	6480	7970	7396	8323	6173	5932	5318	6587	6923	6087	7442	6448	8855	8443	9456	8962	10159	9869	9374	10785	9105	9650	9811	9047
18.1667	6972	8401	7900	8822	6566	6339	5731	7247	7622	6718	8010	6950	9456	8950	9625	9536	10563	10363	9835	11258	9157	9980	10866	9542
18.3333	7556	8751	8107	9415	6951	6768	6144	7666	8004	7125	8401	7196	10044	9169	10104	9733	10972	10699	10071	11864	9740	10437	11457	10106
18.5	7953	9186	8397	9565	7339	7109	6680	7774	8463	7712	9061	7843	10468	9437	10479	10110	11841	11185	10853	11909	9909	11040	12015	10488
18.6667	8636	9586	8481	10334	7520	7629	6902	8399	9109	8170	9690	8061	10855	9739	10908	10725	12273	11644	11202	12480	10438	11217	12521	10899
18.8333	9140	10097	9181	10778	7966	8173	7351	9088	9538	8802	10185	8970	11316	10323	11360	11273	12840	11976	11878	13007	11140	11662	13175	11444
19	9749	10596	9630	11308	8240	8728	7643	9478	10169	9216	10714	9336	12088	10754	11922	11756	13512	12770	12415	13455	11830	11837	13527	11809
19.1667	9991	11475	10097	12028	8500	9169	8135	10201	10568	9749	11350	9987	12246	11106	12678	11896	13984	13453	13225	14142	12428	12171	14303	12124
19.3333	10727	12013	10803	12424	8955	9933	8635	10224	10922	10182	11702	10800	12492	11998	13487	12483	14534	13960	14162	14597	13210	12497	14415	12986
19.5	11219	13060	11577	13311	9489	10595	9340	10946	11403	10921	12269	11436	12913	12724	14168	13184	15012	15044	14785	15301	13758	13003	14902	13422
19.6667	11725	13762	12521	14321	9984	11249	9619	11146	11738	11425	12864	12453	13056	13351	14880	13655	15601	15638	15406	15795	14698	13394	15034	14107
19.8333	12345	14545	13524	14912	10845	11760	10042	11799	12440	12031	13501	13064	13583	14290	15494	14303	15896	16374	16228	16594	15440	13988	15537	14631
20	12826	15674	14326	15865	11371	12377	10473	12365	13040	12364	14045	13916	14043	14828	16155	14903	16034	17184	16730	17239	15955	14776	15978	15247
20.1667	13551	16167	14927	16768	12009	13040	11240	13145	13814	13260	14894	14388	14405	15613	16577	15621	16515	17831	17569	17724	16556	15548	16107	16096
20.3333	14396	17129	15571	17616	12756	13671	11960	14000	14512	13259	15459	15472	14944	16237	17269	16054	17096	18694	17969	18783	16969	16241	16897	16508
20.5	15121	17784	16307	18261	13574	14264	12566	14905	15576	14122	16128	15953	15447	17232	17478	16721	18131	19074	18387	19051	17733	17204	17331	17293
20.6667	16089	18526	17231	18702	14423	14504	13460	15599	16256	14747	16743	16680	16791	17061	18025	17350	18401	19323	18563	20039	17648	17614	18254	17964
20.8333	16834	19319	17898	19808	15208	15172	14363	16614	17384	15782	17727	17029	17514	17282	17908	17578	19220	19734	18865	20357	17816	18271	18693	18354
21	17863	19882	18423	20534	15840	15343	15253	17640	18252	16557	19001	17612	18399	17286	18352	18184	20133	20127	18957	21003	17824	18873	20074	18775
21.1667	18658	20570	18998	20987	16595	16169	15866	18414	19308	17450	20017	17920	19240	17665	18395	18622	20658	20523	19751	22171	17956	19559	21169	19438
21.3333	19454	21041	19361	21604	17266	16428	16809	19181	20124	18371	20831	18718	19888	18127	19131	19187	21570	20612	20298	22033	18601	20087	22154	19976
21.5	20219	21229	19470	21771	17726	17278	17698	19908	20887	19404	21790	19412	20484	18616	19214	19438	22246	20768	20664	22544	19092	20512	22354	20461
21.6667	20917	21804	19833	22550	18520	18172	18316	20980	21674	19664	22532	20046	21240	18723	20249	20194	23161	21460	21808	22742	19569	20439	23321	20685
21.8333	21639	22581	20587	22943	18614	18935	19113	21273	22311	20696	23256	20982	21479	18866	20937	21132	23523	21820	22507	23216	20523	20724	23846	21056
22	22103	23463	21128	23572	18734	19730	19489	21959	22921	21502	24411	21530	22193	19659	21939	20822	24236	22989	23507	23400	20950	21163	24417	21372
22.1667	22629	24157	21611	24078	19400	20599	20235	22741	23306	22414	24602	22811	22351	20337	22616	21814	24399	23419	24244	24301	21997	21178	24800	22133
22.3333	23337	24929	22871	25101	19686	21557	20709	23325	23811	23013	25210	23750	22587	21241	23654	22359	25092	24490	25132	24643	22751	21630	25048	22441
22.5	23619	26212	23383	26035	20393	22818	21457	23333	24199	23457	25693	25076	22566	22148	24453	22627	25084	25409	25793	24894	23985	22278	24596	22746
22.6667	24424	27332	24533	27122	20814	23262	21954	23683	24324	23816	25972	26096	22795	22739	25025	23467	25481	26370	26891	25784	24809	22620	24714	23502
22.8333	24847	28098	25558	27946	21656	24184	22340	24119	24868	24096	26033	26888	23144	23975	25680	23938	25565	27163	26851	26262	25206	22796	24974	24499
23	25807	28584	26000	28785	22909	24652	22856	24693	25521	24979	26797	27681	23154	24192	26479	24665	25601	27660	27742	27244	26087	23920	24697	24830
23.1667	26150	29719	27287	29354	23534	25379	23866	25323	26148	25174	27081	28169	23500	25078	26777	25028	25569	28382	27886	27933	26221	24716	24947	25365
23.3333	26753	30073	28287	30213	24094	26011	24274	26314	26968	25232	27410	29315	24196	25218	26612	25392	26164	28678	27990	28063	26320	25039	25197	25918
23.5	27590	31037	28668	30436	24942	26307	25409	26885	27733	25947	28034	30126	24493	25550	26446	25584	26612	29160	27914	28654	26485	25665	25802	26187
23.6667	28244	30986	29351	30645	25734	25943	26238	27649	28630	26066	28614	30190	25509	25606	26154	25804	26970	28851	27423	28894	26312	26203	26307	26585
23.8333	28873	31680	29173	31448	26499	26311	26863	28893	29344	26378	29668	30345	26151	25795	25792	25550	27819	28835	27444	29362	25917	26701	27084	26819
24	29595	31452	29707	31655	26986	26072	27182	29243	29951	27255	30721	30579	26614	25436	25801	26365	27756	28153	26891	29583	25618	26864	27755	26931
24.1667	30441	31041	29234	31431	27251	26139	28243	30042	30718	27994	30832	29646	27538	24964	25680	26255	28272	27551	26802	29487	24888	27015	28382	26835
24.3333	30725	31115	29244	31315	27440	26254	29012	31208	30969	28753	31841	29961	27895	25010	25902	26352	28728	27132	27258	29245	25009	26960	29050	26898
24.5	31006	30681	28552	31106	27719	26123	29309	31310	31734	28669	32522	29833	28305	24899	26144	26818	29400	26693	27392	29245	25364	26795	29855	27326
24.6667	31269	30745	28574	30899	27906	26935	29649	31354	32167	29514	32626	30196	28518	24628	26508	26742	29390	26304	27748	28768	25874	26740	29821	27053
24.8333	31186	30950	28282	30665	27345	27178	30066	31495	32520	29948	32944	30625	28182	24616	26864	26852	29612	26727	28508	28517	26166	26363	29487	26957
25	31500	31088	28258	30852	27534	27916	29965	31562	32120	30133	33130	30972	28453	25084	27918	26917	29591	27125	29014	29009	26383	26015	29828	27133
25.1667	31362	31151	28621	30789	27671	29049	30071	31225	32313	30480	32708	31478	28159	24839	27678	27139	29336	27607	29427	28778	26939	25974	30119	26709
25.3333	30961	31446	29054	30905	27346	29215	30060	31026	31400	31047	32682	31903	27370	25365	28391	27049	29584	27746	30209	28687	27361	25820	29507	26608
25.5	30955	31827	29192	31301	26905	29524	30377	30477	31635	30591	32365	32723	27177	26299	28763	27296	29032	28170	30217	28533	27989	25588	28447	26721
25.6667	30221	32624	29697	31707	26574	29830	30054	29742	30921	30372	31628	33318	26775	26747	29141	26997	28641	29260	30662	28442	27954	25703	27754	27276
25.8333	30250	33018	30201	31662	26867	30119	30044	29756	30299	30132	31324	33901	26359	26970	29125	26956	28456	29284	30631	28579	28594	25564	27331	26962
26	30429	33212	30775	32473	27487	30368	29575	29776	30112	30057	31314	33937	25924	27317	29150	27051	27622	29624	30312	29081	28524	25906	26456	27446
26.1667	30606	32914	30566	32060	27417	30561	29610	29546	30343	29328	30806	33720	26201	27014	28876	27132	26918	29801	30804	29025	28295	26173	25701	27007
26.3333	30355	32658	30772	32245	27645	30065	29860	29516	29841	29460	30581	33876	26007	27296	28230	26946	26743	29777	29662	28890	27976	26173	25776	27248
26.5	30298	32513	30971	32404	28338	30110	29736	30026	30123	28494	30456	33774	25895	27290	28078	26576	26638	29293	28906	28554	27563	26643	25701	26788
26.6667	30737	32254	30911	31984	27911	29586	29524	30823	30051	28061	29933	33366	26089	26987	27066	26511	26500	28489	27698	28509	26849	26350	25828	26829
26.8333	30254	32019	30409	31496	28182	28920	29955	30602	30262	27821	30368	32777	26433	26229	25736	25683	26405	28192	26632	28564	25575	26054	25543	26744
27	30640	31161	29737	31507	28259	28084	30354	30613	30237	28143	30504	32580	26401	25541	25036	25640	26555	27467	25598	28367	24873	26404	25959	26220
27.1667	30007	30706	29247	30159	28253	27162	29873	30765	30474	27964	30095	31475	26716	24282	24591	25087	26256	26363	25270	28040	24057	25728	26095	25764
27.3333	30164	29510	27751	30065	27873	26521	29876	30760	30174	27998	29759	30668	26616	24013	24476	24719	26140	25189	25079	26920	23420	25383	26526	25278
27.5	29966	28690	26423	28609	27625	26330	29379	30457	29891	27585	29978	29566	26414	23615	23925	24216	25784	24070	24641	26690	22997	24800	26476	24652
27.6667	29401	27951	25603	27703	26925	25783	29372	30398	29831	27569	29453	28972	25868	22898	23844	23897	25602	23568	24491	25614	22749	24103	25985	24248
27.8333	28973	27028	25032	26605	26226	25671	28881	29197	29058	27548	29351	28419	25550	21999	23782	23787	25091	22971	24357	25090	22991	22956	26223	24254
28	28161	26352	24393	26119	25832	25401	28469	29241	28846	27396	29256	27739	24939	21750	23670	23522	24554	22540	24596	24395	22846	22526	25524	23430
28.1667	27757	26067	24356	25398	25307	25550	28107	28278	28098	26758	28798	27904	24464	21755	23483	23022	24250	22700	24705	23840	22923	22230	25074	22714
28.3333	26889	25862	24376	24888	24374	25551	27092	27287	27643	26732	27841	27785	23614	21583	23673	22682	23570	22506	24746	23586	22822	21934	24143	21934
28.5	26222	25659	24417	24992	23903	25633	26736	26878	26682	26311	27343	27655	22607	21412	23307	22527	22966	22099	24508	22993	22644	21060	23120	21708
28.6667	25545	25602	24247	24906	23241	25399	25893	25949	25691	25635	26339	27644	21988	21591	23562	21760	22419	22416	24303	22427	22751	20702	22447	21513
28.8333	24731	25032	23983	24782	22579	25302	25389	25134	24822	24872	25242	27318	21308	21893	22915	21775	21862	22598	23563	22122	22567	20565	21326	21291
29	24213	25001	24029	24455	22533	25030	24700	24199	24240	24437	24598	26674	20676	21278	22634	21341	21316	22679	23324	21949	22304	20049	20473	21351
29.1667	23694	24824	23586	24004	22150	24895	24273	23573	23160	23609	23794	26824	20746	21390	22069	20704	20252	22182	22844	21571	21893	19964	19975	20620
29.3333	23256	24373	23071	23554	21883	24281	24009	22873	22577	23070	23093	26286	20004	21107	21484	20742	19880	21879	21824	21604	21475	19983	18970	20356
29.5	22757	24174	22538	23177	21535	23808	23205	22991	22249	21897	22685	26248	19461	20836	21057	20171	19462	21328	21308	21088	20693	19895	18928	20036
29.6667	22496	23282	22331	22815	21382	22811	22734	22318	21540	21216	21554	25229	19379	20156	19760	19793	18824	20411	19913	20970	19733	19372	18062	19252
29.8333	22011	22461	21762	21997	20887	22048	22530	22148	21598	20400	21213	24724	19103	19567	18868	19006	18498	19888	18913	20666	19032	18894	18079	19020
30	21529	21953	20979	21551	20810	21229	21941	21972	20938	20156	21050	23903	18875	19177	18035	18216	17811	19141	18118	19759	18102	18472	17740	18705
30.1667	21273	21173	20171	20864	20510	19940	21586	21421	21003	19791	20245	22906	18530	18011	17610	17433	17301	17981	17190	19411	17062	18070	18038	17679
30.3333	20905	20261	19524	20184	19912	19693	21231	21410	20347	19124	20188	22231	18255	17174	16936	17020	17347	17005	16683	18840	16342	17662	17953	17646
30.5	20108	19310	18482	19271	19582	18557	21122	20953	20051	18520	19750	20841	17800	16573	16345	16328	16959	16170	16320	18036	15910	17171	17504	17059
30.6667	19669	18198	17270	18405	19171	17991	20059	20512	19931	18269	19511	20098	17391	15829	16096	16166	16547	15218	15878	17246	15470	16377	17319	16069
30.8333	19440	17239	16717	17488	18394	17209	19861	20004	19136	18213	18998	19211	17153	15213	15674	15943	15736	14767	15347	16370	15459	15692	17153	15835
31	18550	16728	15978	16575	17911	16924	19258	19556	18989	17671	18439	18362	16491	14637	15265	15222	15468	14382	15333	16106	15163	15076	16594	15500
31.1667	17768	16195	15748	15838	17297	16452	18836	18780	18398	17394	18085	17692	15825	14545	15233	14913	14976	14278	15241	15494	14653	14602	16088	14680
31.3333	17169	15560	15279	15172	16583	16333	17998	17934	17525	16909	17349	17314	15319	14248	14627	14572	14653	14157	14902	14979	14377	13939	15367	14148
31.5	16242	15193	14766	14614	15835	15938	17114	17302	17036	16623	16762	16919	14651	13983	14517	14154	14311	13932	14811	14129	14118	13776	14962	13485
31.6667	16027	15022	14562	14234	15462	16036	16573	16497	16299	16368	16233	16812	13989	13784	14421	14026	13731	13675	14771	13992	14236	13332	14182	12994
31.8333	15449	14662	14102	14231	14744	15653	16228	15645	15626	15805	15374	16288	13597	13528	13774	13646	13367	13492	14339	13643	13857	12621	13531	12873
32	14916	14550	14171	14210	14543	15382	15494	15392	14928	15348	15118	16040	13073	13533	13406	12965	12986	13542	13870	13385	13640	12449	12566	12769
32.1667	14270	14117	13855	13728	13826	14968	15014	14539	14382	14477	14463	15336	12763	13215	13116	13067	12408	13141	13271	13359	13525	12196	12089	12445
32.3333	13497	13718	13560	13540	13527	14835	14728	14342	13896	13997	13667	15557	12038	13017	12826	12555	11894	12936	13077	13012	13136	11937	11608	11998
32.5	13177	13517	13221	13214	13207	14475	14325	13570	13290	13461	13043	14912	11474	12560	12320	11925	11565	12633	12225	12636	12619	11925	11126	11689
32.6667	12843	13224	13046	12893	12896	13983	13677	13134	13114	13078	12599	14640	11427	12541	11480	11618	10912	12258	11884	12160	11969	11497	10839	11430
32.8333	12592	12753	12586	12585	12820	13606	13171	12973	12678	12526	12277	14280	11161	11965	11115	11304	10760	11746	11404	12204	11612	11315	10737	11193
33	12157	12183	11964	12059	12538	13219	12759	12615	12446	12001	11706	13643	10958	11443	10664	10793	10210	11422	10561	11815	10884	11108	10455	10902
33.1667	11881	11613	11955	11842	12257	12557	12637	12132	11884	11563	11571	13338	10792	11280	10151	10364	10226	10741	10170	11371	10399	10842	10294	10474
33.3333	11372	11444	11313	11316	11588	11925	12324	12194	11779	11089	11218	12907	10547	10495	9879	10030	9866	10403	9893	11143	10240	10262	10384	10191
33.5	11172	11017	10800	11113	11754	11455	11944	12167	11611	11104	11023	12160	10253	10025	9443	9916	9622	9927	9435	10629	9808	10080	10178	9819
33.6667	11232	10380	10310	10698	11125	10907	11537	11730	11120	10562	10811	11747	10197	9653	9231	9539	9721	9515	9204	10349	9324	9992	9874	9574
33.8333	10624	9776	10025	10123	11161	10465	11561	11423	10894	10522	10571	11152	9818	9053	8811	9124	9253	9179	8950	9751	8901	9458	9977	9074
34	10188	9632	9433	9757	10907	10176	11202	11382	11114	10048	10329	10491	9491	8944	9012	9033	9058	8722	8985	9698	9115	9052	9744	8994
34.1667	10214	9197	9224	9301	10531	9673	11036	10963	10735	10184	10103	10086	9363	8582	8780	8735	9058	8774	8809	9260	8954	8771	9563	8715
34.3333	9767	8745	8765	9283	9971	9362	10462	10564	10508	9981	9778	9895	8926	8551	8535	8546	8608	8404	8756	8773	8790	8536	9313	8488
34.5	9385	8587	8441	8572	9662	9181	10107	9988	9964	9801	9728	9335	8357	8109	8383	8392	8331	8309	8769	8686	8543	8352	9043	8003
34.6667	9103	8499	8523	8296	9448	9146	9720	9593	9791	9655	9455	9169	8175	8168	8211	8193	8250	8318	8630	8631	8550	8097	8856	7888
34.8333	8712	8026	8178	8328	9021	8880	9351	9537	9364	9307	9130	8736	8006	8046	8042	7975	7966	8284	8477	8296	8402	8020	8370	7672
35	8736	8278	8117	8179	8715	8944	9298	9133	9342	9146	8912	8813	7852	8094	7839	7806	7922	8087	8453	8380	8454	7952	8048	7575
35.1667	8628	8356	8271	8294	8622	8756	8955	8868	8888	9093	8580	8919	7588	8040	7834	7736	7779	8112	8320	8355	8172	7870	7844	7595
35.3333	7923	8146	8134	8145	8381	8514	8802	8402	8562	8790	8338	8480	7392	7901	7558	7587	7425	7978	8058	8192	8197	7635	7516	7699
35.5	8042	8019	7938	8109	8160	8713	8600	8370	8445	8551	8150	8375	7274	7740	7511	7458	7368	7816	7971	8101	8137	7630	7319	7496
35.6667	7703	8049	7885	8092	8051	8582	8366	8010	8348	8275	8339	8318	7024	7922	7380	7418	7105	7885	7698	8107	8009	7451	7312	7498
35.8333	7672	8141	7964	7881	8154	8558	8362	8147	8040	8394	7976	8384	7088	7613	7081	7216	7155	7807	7638	7925	7775	7590	7336	7315
36	7608	7922	7819	7809	8003	8297	8020	7851	8269	7829	7798	8272	6931	7366	6982	7097	7156	7695	7434	7862	7577	7483	7339	7107
36.1667	7466	8005	7809	8070	8126	8333	8023	8042	8043	7977	7830	8331	6899	7347	6890	6886	7060	7758	7203	7829	7598	7598	7261	7148
36.3333	7454	7808	7767	7854	7888	8100	8158	7807	8124	7853	7716	8190	6964	7287	6501	6811	7106	7458	7009	7750	7258	7353	7476	7171
36.5	7244	7559	7598	7785	7891	8009	7869	7780	8134	7611	7771	7877	6978	6978	6577	6684	7011	7079	7131	7535	7180	7292	7423	7053
36.6667	7403	7631	7394	7961	7724	7922	7832	7967	8015	7637	7733	7743	6883	6745	6505	6666	7051	7189	7082	7554	6954	7301	7537	7091
36.8333	7246	7375	7303	7856	7799	7714	7713	8118	8089	7654	7852	7781	6907	6787	6521	6613	7085	7164	7062	7589	7187	7257	7545	6835
37	7324	7110	7173	7542	7942	7534	7534	7950	8392	7601	7794	7572	6811	6602	6535	6450	6961	6978	7054	7293	7126	7118	7503	7093
37.1667	7295	7037	7179	7311	7686	7262	7645	7831	8171	7786	7890	7610	6756	6638	6574	6518	7052	6953	7109	7444	7003	6974	7659	6825
37.3333	7237	7040	6970	7481	7665	7392	7633	7859	8159	7661	7943	7324	6670	6331	6482	6705	6819	6807	7322	7408	7103	7035	7772	6765
37.5	7297	7274	6982	7477	7756	7275	7613	7993	8307	7778	7947	7626	6692	6625	6744	6743	6852	7037	7437	7506	7346	7008	7788	6861
37.6667	7357	7152	7163	7393	7774	7375	7577	7986	8441	7792	8131	7506	6791	6508	6772	6536	6860	7091	7488	7584	7370	6958	7781	6962
37.8333	7550	7377	7076	7696	7703	7403	7615	7893	8212	7977	7927	7480	6653	6846	6736	6829	7226	7207	7586	7437	7661	7000	7718	6999
38	7471	7457	7133	7706	7558	7478	7458	7851	8298	8001	8240	7520	6781	6882	6878	6778	6977	7230	7729	7571	7587	7220	7757	7078
38.1667	7406	7613	7338	7652	7568	7763	7739	7833	8364	8093	8272	7700	6546	6945	6797	7006	7161	7393	7921	7737	7670	7243	7625	7071
38.3333	7449	8085	7583	7861	7673	7814	7678	7952	8349	8384	8239	7893	6695	6751	6893	6865	7072	7475	7688	7668	7913	7234	7617	7244
38.5	7547	7998	7817	8111	7701	7655	7806	7857	8471	8371	8408	7940	6562	7016	6975	6886	7110	7656	7770	7940	7894	7632	7518	7349
38.6667	7548	8138	7755	8366	7765	7824	7674	7933	8449	8374	8531	8043	6792	7060	6895	6848	7113	7659	7862	8144	7845	7529	7619	7290
38.8333	7615	8410	8141	8485	8001	8097	8035	8209	8645	8725	8763	8305	6868	7032	7040	7061	7265	7705	7913	8096	8027	7523	7748	7570
39	7772	8716	8267	8653	8226	8447	8004	8030	8831	8581	8720	8487	6835	7173	6933	6884	7402	7746	8087	8220	8221	7807	7983	7765
39.1667	7839	8493	8283	8714	8204	8409	8002	8382	8947	8665	8850	8735	7055	7249	7133	6909	7600	7960	7839	8304	8082	7933	8055	7786
39.3333	7975	9107	8580	8894	8369	8705	8571	8402	9305	8940	9323	8884	7161	7279	7038	7162	7740	7997	7907	8569	8058	7941	8289	8047
39.5	8373	8973	8412	9128	8364	8940	8576	8757	9344	9119	9315	9174	7302	7282	7221	7216	7811	8028	7996	8686	8203	8250	8644	8127
39.6667	8276	9122	8707	9421	8636	8773	8647	8891	9664	9061	9552	9168	7312	7237	7356	7390	7998	8208	8164	8814	8258	8433	8661	8032
39.8333	8724	9367	8748	9639	8877	8855	9010	9218	10052	9436	9899	9180	7335	7223	7286	7378	8127	8013	8178	8893	8361	8439	8971	8384
40	8900	9452	8692	9519	8872	8788	9145	9211	10148	9574	9959	9443	7618	7281	7399	7528	8354	8078	8477	8595	8361	8330	9174	8409
40.1667	9013	9149	8775	9597	9139	9092	9215	9405	10264	9914	10162	9619	7542	7444	7672	7678	8093	8038	8623	8874	8364	8408	9201	8583
40.3333	9080	9476	8984	9880	9333	9026	9486	9824	10449	9993	10268	9724	7696	7425	7999	8078	8366	8398	8909	8974	8735	8776	9730	8562
40.5	9521	9422	9115	9800	9295	9032	9653	10308	10696	10161	10726	9901	7854	7691	8023	8055	8366	8511	9190	9121	8870	8598	9572	8683
40.6667	9519	9529	9187	10111	9443	9419	9880	10080	10974	10539	11002	9992	7844	7623	8124	8308	8642	8769	9477	9308	9228	8660	9746	8855
40.8333	9764	9866	9367	10085	9645	9599	10080	10384	11149	10502	11228	10053	8192	7866	8279	8620	8760	8869	9649	9544	9470	9189	9907	9176
41	9922	10313	9865	10528	9713	9705	10173	10486	11276	10933	11096	10248	8055	8039	8704	8572	8824	9223	9877	9604	9673	9184	10061	8981
41.1667	10457	10470	10044	10591	9766	10025	10383	10378	11389	11178	11575	10493	8161	8413	8606	8515	8915	9183	10108	9932	10019	9387	9985	9324
41.3333	10189	10811	10109	10811	10040	10249	10387	10642	11614	11488	11974	10893	8383	8609	8986	8567	9043	9369	10176	10155	10226	9752	9904	9541
41.5	10401	11298	10529	11266	10111	10428	10907	10887	11934	11776	11788	11060	8385	8599	8733	8767	9160	9549	10217	10385	10420	9618	10052	9840
41.6667	10883	11499	10625	11440	10643	10678	10889	11039	11954	11663	12301	11316	8623	8664	9159	8732	9261	9853	10587	10552	10507	9967	10224	10079
41.8333	10855	11532	11231	11936	10421	11113	10964	11049	12033	11899	12441	11660	8667	8890	8955	8714	9571	9822	10302	10682	10630	10215	10074	10279
42	11008	12006	11351	12132	10707	11414	11391	11552	12553	12005	12713	12026	9049	8946	9209	9118	9887	10044	10536	10856	10832	10252	10489	10424
42.1667	11281	12379	11509	12390	10714	11449	11624	11652	12680	12098	12855	12331	9192	9180	9119	9154	9758	10187	10505	10951	10829	10525	10742	10431
42.3333	11316	12505	11816	12620	10990	11626	11811	11900	12854	12400	13318	12646	9327	8936	9227	9111	10058	10318	10426	10999	10857	10806	11206	10801
42.5	11954	12884	11955	12655	11371	11920	11955	12263	13231	12627	13487	12949	9584	9216	9483	9453	10398	10160	10717	11146	11070	10740	11257	11121
42.6667	12044	12749	12114	13165	11630	12383	12338	12360	13610	12937	13709	13233	9708	9304	9721	9445	10488	10342	10830	11418	11007	11006	11606	11157
42.8333	12391	13256	12548	13209	11772	12306	12560	12480	13606	12969	13856	13438	9790	9395	9706	9677	10664	10461	11084	11202	11151	11205	11819	11083
43	12617	13086	12482	13223	11830	12362	12699	12896	14119	13174	14132	13559	10013	9571	10074	9776	10474	10643	11199	11442	11234	11113	12103	11322
43.1667	12575	13370	12577	13523	12245	12528	13107	13354	14534	13592	14390	13743	10225	9367	10341	9941	10657	10622	11384	11469	11548	11093	12171	11416
43.3333	13020	13193	12428	13224	12515	12575	13250	13414	14488	13767	14635	13730	10190	9740	10205	10190	10672	10783	11495	11541	11505	11153	12455	11582
43.5	13525	13478	12718	13371	12730	12926	13591	13728	14630	14143	14864	14059	10555	9943	10730	10356	11126	11146	12096	12010	11804	11352	12608	11537
43.6667	13232	13266	12834	13553	12745	12668	13847	14089	15096	14253	15212	14271	10228	9947	10651	10120	10790	11262	12155	12027	12234	11358	12457	11693
43.8333	13352	13692	12935	13898	12869	12756	13842	13982	15152	14473	15430	14346	10429	10348	10710	10567	11106	11192	12400	12214	12049	11425	12904	11935
44	13669	13693	13146	14009	12924	13040	14283	14126	15347	14794	15329	14422	10462	10488	10802	10783	11109	11487	12619	12666	12449	11655	12821	12160
44.1667	14082	13969	13116	14081	12991	13217	14360	14296	15269	14855	15551	14357	10713	10701	10924	10714	11101	11576	12557	12670	12626	11960	12723	12262
44.3333	14158	14310	13481	14350	13219	13352	14420	14476	15574	14791	15523	14691	10764	10671	10986	10884	11173	11623	12498	12825	12777	12026	12567	12212
44.5	14311	14589	13859	14709	13096	13555	14645	14680	15497	15090	15673	14869	11045	10747	11174	10777	11405	11701	12754	12910	12945	12313	12626	12538
44.6667	14533	14894	14004	14781	13319	13758	14570	14887	15520	15244	16037	15124	11022	10900	11414	10896	11570	11990	12902	12980	13220	12353	12719	12443
44.8333	14377	14786	14034	15048	13218	13893	14756	14765	15313	15207	15917	15229	11115	10782	11014	11014	11625	12026	12888	13241	13144	12266	12680	12762
45	14741	15365	14517	15285	13442	14523	14843	14815	15484	15435	16138	15641	11387	10950	11227	11371	11679	12137	12689	13449	13172	12768	12663	12748
45.1667	14888	15324	14756	15384	13626	14621	15150	14705	15632	15513	16045	15793	11359	10921	11322	11263	11895	12025	12575	13328	13118	12829	13101	12794
45.3333	14885	15385	14561	15511	13562	14699	15259	15020	15608	15384	16300	16362	11469	11260	11343	11429	12292	12184	12608	13315	13073	12740	13032	13020
45.5	14743	15466	14971	15608	13693	14804	15169	14981	15626	15632	16338	16400	11731	11099	11397	11608	12107	12273	12476	13202	13134	12760	13363	13140
45.6667	15101	15825	14999	15938	14042	15086	15443	15354	16009	15546	16352	16321	11808	11154	11409	11423	12145	12061	12690	13285	13220	12842	13503	12955
45.8333	15232	15696	14719	15585	14098	15160	15427	15177	15824	15433	16852	16594	11848	11171	11474	11545	12127	12287	12936	13173	13226	12951	13502	13159
46	15270	15420	14960	15708	14235	15239	15350	15666	16364	15659	16888	16678	11813	11205	11456	11765	12357	12237	13066	13108	13152	13141	13455	13121
46.1667	15348	15354	14772	15614	14432	15382	15632	15667	16447	15787	16746	16619	12017	11362	11707	11717	12324	12327	12948	13064	13553	13016	13867	13120
46.3333	15253	15488	14789	15421	14433	14919	15848	15729	16873	15989	16742	16805	11873	11280	12060	11816	12267	12355	13209	13195	13390	12772	14091	13031
46.5	15412	15217	14791	15470	14251	15137	16034	15791	16723	15847	16869	16500	12000	11490	12001	11802	12206	12540	13399	13329	13566	12965	13804	13209
46.6667	15433	15360	14541	15332	14584	14975	15937	15871	17102	16078	16760	16775	11971	11534	11926	11840	12151	12516	13526	13401	13410	12926	13729	13063
46.8333	15642	15346	14626	15223	14575	14865	16177	15975	17171	16100	16754	16372	12029	11592	12079	11827	12196	12663	13334	13676	13459	12948	13686	13227
47	15702	15240	14339	15363	14439	14721	15807	15873	17039	15974	16864	16363	12204	11565	12143	12039	12099	12630	13537	13651	13597	13223	13371	13186
47.1667	15389	15382	14502	15471	14429	14711	16168	16106	17059	15952	16696	16686	12180	11712	12143	12029	12347	12767	13601	13620	13601	12904	13280	13170
47.3333	15615	15361	14469	15384	14083	14581	16021	15670	17298	15967	16532	16429	12240	11879	12325	12187	12108	12509	13506	13685	13417	13278	13061	12957
47.5	15465	15390	14588	15623	14261	14833	16172	15913	17000	15885	16490	16233	12074	11749	12185	12035	12343	12564	13422	13924	13397	13312	13139	13401
47.6667	15530	15927	14767	15706	14389	14911	16174	15894	16906	16302	16321	16410	12307	11796	12252	12145	12189	12816	13345	13630	13570	13134	13399	13251
47.8333	15589	15525	15050	15789	14066	14624	16009	15863	16917	16003	16109	16530	12170	11901	11994	11954	12326	12185	12869	13454	13194	13274	12990	13057
48	15645	15644	14991	15824	13964	14878	15754	15818	16487	16062	16555	16366	12281	11760	11846	12136	12240	12548	12852	13555	13294	13039	13017	13215
48.1667	15480	15777	15072	15623	14206	14933	15329	15626	16417	15801	16326	16518	12141	11848	11698	12003	12348	12291	12809	13372	13358	13093	12952	12799
48.3333	15382	15570	15060	15747	13909	15062	15886	15506	16521	15630	16460	16641	12317	11706	11741	12082	12027	12230	12708	13325	13209	13196	12947	12844
48.5	15394	15759	15013	15580	14224	14845	15651	15464	16348	15668	16286	16567	12120	11344	11729	11630	11913	12040	12611	12974	13043	12676	12680	12786
48.6667	15298	15685	15048	15550	14187	15304	15598	15502	16365	15665	16231	16488	12255	11500	11623	11976	12258	12155	12553	13105	12947	12979	12970	12800
48.8333	15085	15439	14840	15683	14026	15114	15442	15528	15897	15133	15982	16474	12190	11313	11510	11952	12032	11939	12343	12849	12851	12797	12703	12540
49	15013	15248	14733	15411	14114	15049	15544	15280	16240	15500	15948	16283	12205	11349	11907	11950	11940	11957	12524	12813	12701	12758	12841	12456
49.1667	15070	14978	14396	14675	13786	14781	15064	15101	16241	15149	15668	16553	11984	11335	11879	11627	11717	11848	12612	12891	12800	12512	12644	12388
49.3333	14759	14787	14365	14810	13846	15001	15305	15252	16267	14867	15824	16306	11620	11303	11622	11608	11559	11872	12429	12653	12694	12447	12621	11997
49.5	14754	14632	14098	14541	14070	14825	15298	15289	15856	14939	15530	16134	11793	11220	11503	11548	11558	11813	12310	12756	12664	12291	12304	12075
49.6667	14842	14324	13908	14405	13901	14752	15116	15057	15719	14660	15294	15723	11432	11282	11550	11554	11388	11875	12475	12626	12630	12012	12048	12037
49.8333	14630	14085	13519	13891	13832	14362	15025	15151	15549	14690	14977	15636	11369	11359	11147	11242	11371	11767	12302	12380	12556	12063	11862	11954
50	14273	13886	13376	14038	13644	13932	15030	14739	15532	14731	14880	15280	11364	11120	11149	11365	11140	11585	12169	12125	12468	11944	11759	11808
50.1667	14139	13867	13213	13749	13393	13924	14909	14624	15415	14407	14602	15054	11556	11119	11096	11200	11042	11470	12126	12465	12055	11680	11538	11652
50.3333	14037	13719	13276	13540	13532	13413	14663	14581	15175	14293	14251	14719	11361	10971	10998	11399	10906	11212	11866	12230	12157	11637	11620	11657
50.5	14044	13580	12969	13693	13164	13504	14454	14448	15145	14264	14231	14881	11225	10767	10878	11061	10865	11127	11565	11800	12034	11611	11196	11498
50.6667	13747	13521	13045	13661	13017	13342	14512	14013	14432	14043	13862	14596	10991	10717	10737	10912	10853	10903	11429	11617	11567	11324	11107	11173
50.8333	13662	13276	12939	13461	12721	13171	14258	13975	14544	13914	13841	14496	11196	10527	10559	10756	10853	10708	11317	11401	11528	11391	11082	11177
51	13478	13251	12982	13510	12461	12997	14120	13949	14376	13609	13567	14477	10981	10427	10517	11117	10630	10757	10874	11541	11435	11186	10890	11158
51.1667	13443	13057	12799	13326	12120	13062	13794	13556	14197	13500	13287	13895	11097	10372	10256	10736	10624	10743	10890	11429	11258	11186	10825	10709
51.3333	13315	13160	12775	13485	12123	12885	13548	13374	13808	13374	13323	13827	10453	10181	10019	10499	10340	10475	10607	11122	11137	11145	10625	10803
51.5	12912	13122	12614	12995	12353	13010	13270	13434	13386	12849	13534	13574	10717	10062	10066	10444	10277	10431	10372	10861	10846	10938	10442	10527
51.6667	12956	13063	12588	12628	12306	12874	13301	13227	13386	12636	13011	13537	10576	9893	9900	10134	10052	10169	10554	10693	10902	10648	10506	10524
51.8333	12746	12853	12427	12831	12118	12986	13286	12882	13209	12731	13047	13433	10298	9991	9833	10098	9899	10112	10191	10601	10565	10518	10192	10106
52	12635	12225	12432	12364	12101	12681	13013	12882	13019	12553	13032	13345	10153	9876	9694	10227	9880	10100	10471	10454	10682	10337	10254	10234
52.1667	12307	12207	12111	12075	11943	12719	12854	12956	12886	12475	12950	13175	9983	9661	9616	9904	9524	9909	10328	10341	10397	10287	9960	10129
52.3333	12270	11928	11887	12014	11843	12412	12591	12797	12896	12367	12532	13014	9900	9559	9679	9831	9668	9860	10191	10132	10480	10088	9848	9626
52.5	12169	11692	11692	11755	11801	12417	12564	12600	12635	11983	12427	13022	9903	9503	9455	9733	9380	9652	10137	10225	10325	9633	9796	9852
52.6667	11763	11537	11497	11329	11582	11936	12269	12506	12437	12050	12144	12790	9577	9431	9132	9479	8833	9583	9759	9724	10131	9607	9375	9467
52.8333	11805	11299	11138	11349	11369	11756	12108	12189	12359	12033	12066	12486	9389	9346	8990	9401	9124	9340	9745	9806	9879	9353	9090	9398
53	11610	10787	10848	10850	11481	11601	12157	12034	12236	11809	11821	12347	9370	9283	8928	9221	8987	9149	9473	9569	9864	9451	9072	9188
53.1667	11358	10842	10816	10936	11394	11612	12221	12104	12031	11670	11456	12158	9285	9048	8956	9070	8752	8947	9129	9359	9547	9447	8953	9416
53.3333	11049	10801	10763	10724	11061	11285	11916	11757	11849	11705	11078	11714	9147	8894	8808	9082	8690	9150	9310	9229	9454	8990	8827	9254
53.5	11080	10502	10586	10782	10967	10896	11543	11799	11491	11605	10848	11584	8979	8737	8677	9054	8609	8929	9082	9093	9354	9006	8837	8903
53.6667	10843	10514	10219	10632	10842	10846	11563	11268	11516	11150	10753	11423	8946	8488	8429	8804	8478	8684	8707	8775	9200	9141	8311	8735
53.8333	10575	10428	10431	10454	10708	10581	11527	11226	11239	11141	10414	11355	8859	8349	8204	8607	8473	8604	8685	8574	9099	8845	8376	8569
54	10657	10432	10016	10377	10197	10611	11150	11193	10933	10680	10454	10876	8485	8226	8104	8522	8338	8363	8497	8561	8837	8607	8219	8539
54.1667	10270	10053	10185	10326	10277	10321	11128	11081	10830	10655	10429	10642	8594	8158	7992	8395	8126	8238	8284	8321	8795	8667	8380	8297
54.3333	10226	10070	9854	10121	10095	10282	10945	10870	10583	10302	10192	10737	8351	7982	7773	8279	8022	8171	8417	8359	8343	8317	8071	8093
54.5	10118	9847	10057	10012	9981	10284	10831	10683	10474	10213	10076	10569	8141	7920	7739	8098	7967	7966	8233	8244	8366	8261	7900	8022
54.6667	9815	9862	9961	9957	9678	10148	10333	10455	10164	10100	9847	10205	8110	7908	7784	7963	7636	7894	7843	7893	8401	8016	7947	7847
54.8333	9968	9939	9719	9928	9785	9950	10357	10364	10212	9887	9924	10238	7861	7549	7614	7870	7818	7926	7884	7803	8148	7912	7673	7715
55	9905	9461	9555	9728	9753	9870	10200	10295	9953	9606	9809	10328	7785	7619	7575	7821	7474	7733	7855	7695	8094	7712	7605	7471
55.1667	9609	9369	9448	9497	9377	9716	9948	9946	9922	9574	9595	10000	7558	7451	7492	7698	7341	7555	7640	7588	7936	7547	7414	7584
55.3333	9609	9119	9245	9188	9655	9687	9899	10034	9934	9666	9587	9985	7431	7461	7226	7413	7299	7451	7600	7679	7831	7487	7322	7356
55.5	9487	8695	8990	9046	9430	9860	9697	9832	9643	9397	9543	10164	7367	7399	7150	7338	7088	7418	7658	7566	7923	7392	7211	7189
55.6667	9246	8912	8903	8844	9337	9510	9742	9652	9752	9383	9553	9658	7320	7293	6979	7292	7053	7499	7504	7355	7618	7333	7346	7143
55.8333	9215	8600	8871	8639	9154	9626	9623	9575	9395	9108	9198	9420	7307	6970	6951	7143	7067	7282	7248	7287	7510	7213	7244	7274
56	9050	8706	8590	8671	9163	9470	9621	9367	9334	9382	9088	9567	6999	7142	7019	7094	6887	7111	7214	7042	7500	6891	7082	7073
56.1667	8816	8434	8706	8513	9214	9044	9555	9290	9255	9282	9107	9361	7060	6985	6763	6911	6890	7021	7203	7017	7345	6994	6978	6887
56.3333	8632	8336	8427	8249	8842	8929	9310	9493	9120	8926	9028	9205	6927	6777	6712	6877	6689	6841	7029	6944	7200	6930	6891	6780
56.5	8490	8313	8316	8123	8961	8763	9269	9069	9081	9166	8775	8856	6868	6659	6533	6855	6704	6870	6903	6893	6992	6873	6676	6682
56.6667	8383	8149	8295	8265	8864	8622	9097	9165	8958	8951	8644	9025	6782	6787	6506	6648	6500	6785	6933	6612	6937	6854	6668	6589
56.8333	8247	8222	8242	8101	8456	8633	8963	8869	8778	8868	8458	8767	6667	6487	6359	6564	6438	6528	6711	6639	6524	6503	6573	6569
57	8178	7992	8103	8287	8598	8395	8865	8801	8741	8711	8144	8519	6614	6473	6374	6382	6260	6451	6676	6419	6827	6605	6595	6573
57.1667	8141	7725	8141	8160	8402	8308	8741	8700	8550	8579	8172	8358	6436	6378	5969	6343	6307	6407	6508	6455	6699	6379	6574	6448
57.3333	7965	7876	7946	7975	8157	8184	8840	8500	8448	8372	8091	8319	6356	6291	5980	6062	6110	6399	6404	6283	6691	6378	6353	6222
57.5	7907	7920	7716	8189	8421	8182	8577	8657	8242	8380	8059	8283	6334	6280	5858	6141	6178	6468	6309	6362	6315	6214	6384	6141
57.6667	7977	7855	7983	7968	8103	8175	8599	8325	8399	8253	7985	8343	6209	6160	6060	6170	6207	6423	6260	6322	6379	6254	6363	6144
57.8333	7811	7832	7782	7886	7894	8182	8371	8392	8215	8171	7831	8288	6066	6111	5921	6091	5774	6154	6361	6221	6283	6071	6088	5940
58	7796	7674	7585	7905	8051	7923	8381	8387	8125	8109	8056	8042	6061	5947	5751	5776	5842	6333	6209	6222	6289	6097	6326	5949
58.1667	7782	7693	7633	7712	7903	7933	8263	8404	8015	7957	7926	8011	5929	5752	5617	5856	5712	6009	6167	6159	6220	5935	6196	6007
58.3333	7611	7390	7572	7430	7856	8097	8098	8093	7887	7684	7995	8085	5870	5730	5659	5616	5597	5904	6141	6122	6293	5762	5874	5872
58.5	7677	7371	7456	7431	7910	7785	8140	8195	7894	7877	8049	7900	5862	5752	5678	5644	5539	5852	6130	6047	6191	5916	5995	5873
58.6667	7629	7235	7396	7130	7871	7769	8129	7786	7862	7928	7779	7834	5619	5542	5335	5550	5684	5853	5936	5862	5937	5858	5843	5789
58.8333	7754	7220	7238	7383	7792	7954	8238	8120	7804	7886	7858	8076	5651	5668	5298	5696	5504	6022	6128	5843	6044	5911	5900	5746
59	7619	7247	7256	7155	7905	7690	8023	8139	7886	7944	8007	7834	5727	5545	5353	5405	5470	5952	6026	5827	5910	5717	5945	5888
59.1667	7347	6881	7222	7134	7770	7810	7746	7925	7788	8082	7801	7890	5551	5421	5412	5479	5592	5877	6084	5892	5988	5905	5837	5805
59.3333	7412	7220	7211	7155	7854	7630	7907	7952	7671	7804	7871	7890	5718	5519	5314	5316	5477	5826	5744	5765	5824	5886	5800	5639
59.5	7370	6990	7174	6974	7779	7683	7698	7695	7731	8045	7908	7738	5550	5403	5301	5281	5494	5644	5847	5746	5651	5730	5781	5731
59.6667	7230	6997	7350	7266	7549	7565	7761	7765	7642	8028	7791	7768	5650	5360	5249	5287	5390	5547	5974	5835	5689	5766	5697	5688
59.8333	7292	7180	7291	7302	7713	7599	7735	7851	7623	7951	7650	7750	5440	5338	5259	5293	5522	5730	5824	5730	5656	5629	5883	5645
60	7249	7113	7295	7407	7487	7386	7713	7789	7639	8003	7471	7566	5353	5426	5172	5193	5612	5681	5877	5717	5652	5560	5785	5764
60.1667	7097	7217	7220	7397	7465	7502	7633	7712	7568	7990	7675	7464	5358	5461	5126	5271	5480	5708	5886	5667	5674	5748	5904	5656
60.3333	6892	7187	7189	7225	7232	7262	7686	7602	7625	7743	7334	7336	5439	5261	5243	5067	5396	5653	5753	5497	5626	5615	5789	5590
60.5	6990	7275	7265	7234	7457	7327	7914	7652	7565	7882	7434	7456	5309	5277	5064	5368	5411	5617	5762	5599	5667	5568	5711	5644
60.6667	6843	7127	7085	7281	7224	7362	7681	7660	7715	7750	7463	7445	5282	5356	5159	5048	5337	5603	5869	5510	5596	5586	5730	5558
60.8333	6864	7296	7144	7436	7134	7434	7966	7753	7669	7592	7431	7394	5237	5250	5200	5058	5345	5628	5843	5754	5703	5695	5812	5655
61	7051	7017	6998	7261	7303	7553	7832	7675	7743	7682	7467	7415	5346	5333	5002	4968	5205	5510	5870	5763	5638	5686	5724	5422
61.1667	7081	7215	7200	7197	7147	7224	7835	7568	7565	7571	7449	7561	4989	5166	4966	5037	5250	5490	5876	5563	5719	5572	5715	5535
61.3333	7086	7264	7072	7209	7308	7537	7833	7579	7620	7625	7603	7706	5189	5272	5052	5040	5497	5718	5711	5754	5636	5892	5976	5691
61.5	7143	6857	7124	6997	7455	7479	7954	7577	7705	7458	7666	7521	5167	5268	4958	5093	5418	5677	5845	5633	5703	5655	5819	5539
61.6667	7183	7174	7138	6944	7318	7499	7821	7598	7797	7762	7604	7568	5305	5066	5001	5020	5350	5482	5952	5629	5679	5505	5726	5641
61.8333	7373	7014	6957	6967	7566	7706	7633	7583	7801	7715	7808	7667	5326	5198	4953	5048	5319	5659	5874	5606	5604	5744	5891	5692
62	7134	6917	7045	7092	7552	7481	7765	7611	7525	7798	7641	7756	5211	5008	5076	5143	5354	5486	5828	5712	5574	5814	5782	5676
62.1667	7240	7036	6971	6892	7460	7563	7652	7678	7687	7833	7983	7470	5183	5070	5017	5020	5384	5457	5735	5592	5628	5626	5801	5480
62.3333	7273	7245	7126	7095	7688	7666	7926	7653	7682	8046	7866	7831	5210	5329	5025	5011	5393	5659	5901	5860	5846	5779	5958	5707
62.5	7236	6963	7126	7361	7414	7521	7791	7782	7728	8115	7790	7653	5194	5133	5009	4971	5339	5573	5686	5664	5719	5799	5914	5801
62.6667	7245	7001	7201	7219	7510	7532	7862	7817	7754	8129	7880	7803	5298	5304	5000	4973	5474	5577	5796	5711	5689	5789	5751	5745
62.8333	7262	7052	7211	7328	7271	7608	7861	7811	7742	8223	7934	7785	5281	5233	5047	5062	5509	5640	5759	5807	5627	5867	5990	5865
63	7266	7192	7184	7442	7616	7596	7734	7821	7682	8145	7913	7976	5264	5226	5024	4999	5330	5663	5901	5772	5825	5887	5930	5869
63.1667	7354	7563	7308	7362	7448	7536	7977	7800	7974	8349	8052	7933	5355	5306	5060	5129	5589	5596	6034	5755	5734	5828	5951	5913
63.3333	7299	7380	7158	7426	7480	7286	7912	7902	7769	8202	7901	7777	5207	5332	4932	4998	5472	5596	6045	5700	5841	5804	5931	5714
63.5	7373	7685	7239	7426	7711	7456	8105	7935	7878	8279	7793	8050	5291	5351	5150	5078	5446	5732	6105	5868	5937	5942	5911	5820
63.6667	7306	7452	7309	7453	7496	7685	8154	7898	8007	8308	7967	7969	5246	5272	5116	5075	5540	5805	5930	5676	5829	5995	5993	5930
63.8333	7333	7565	7406	7541	7352	7612	8226	7900	8039	8339	7859	8076	5295	5232	5242	5166	5412	5645	6203	6062	6069	6039	6169	6103
64	7153	7466	7488	7700	7410	7690	8069	7876	8182	8313	7861	7975	5343	5302	5090	5081	5580	5732	6034	5916	5871	5841	6016	5943
64.1667	7457	7667	7511	7710	7400	7784	8167	8111	8025	8391	8037	7981	5440	5341	5176	4969	5625	5726	6034	5875	6106	5900	5954	6092
64.3333	7538	7528	7391	7738	7401	7850	8282	7989	8311	8121	8068	7987	5434	5334	5160	5057	5749	5872	6233	5941	6049	5925	6151	6081
64.5	7438	7722	7437	7815	7460	7811	8312	8214	8334	8269	8160	8215	5392	5272	5176	5210	5598	5801	6021	6019	6123	6076	6114	6146
64.6667	7621	7594	7544	7446	7588	7904	8364	8260	8147	8097	8251	8334	5505	5374	5264	5171	5699	5902	6244	5943	6192	6117	6118	6051
64.8333	7865	7640	7575	7418	7635	8005	8598	8097	8296	8085	8226	8244	5434	5334	5180	5212	5744	5747	6256	5962	6107	6139	6048	6121
65	7870	7616	7408	7610	7705	8036	8493	8196	8453	8179	8140	8347	5489	5447	5379	5308	5653	6015	6103	6020	6196	6133	6035	6300
65.1667	7777	7473	7563	7558	7777	7927	8557	8307	8506	8374	8256	8176	5451	5454	5232	5166	5990	5918	6152	5958	6151	6136	6252	6136
65.3333	8018	7643	7625	7610	7849	7871	8528	8366	8422	8406	8391	8519	5610	5537	5346	5201	5777	6052	6376	5940	6235	6248	6240	6298
65.5	7927	7729	7512	7643	8007	7910	8711	8335	8443	8382	8379	8460	5732	5372	5384	5259	5965	6102	6299	6240	6201	6110	6223	6385
65.6667	8033	7569	7503	7857	7918	7911	8721	8453	8429	8666	8320	8410	5575	5444	5382	5399	5899	5957	6436	6019	6419	6316	6123	6202
65.8333	7968	7644	7662	7851	8028	7847	8595	8304	8373	8605	8556	8481	5595	5466	5343	5450	5829	5800	6519	6054	6240	6246	6267	6239
66	7931	7859	7684	7661	7984	7893	8778	8335	8633	8648	8427	8599	5748	5501	5436	5282	5784	6105	6354	6132	6250	6289	6220	6403
66.1667	8087	7853	7784	7939	8012	8147	8684	8573	8549	8829	8651	8633	5847	5609	5431	5220	5944	6298	6517	6258	6457	6342	6387	6368
66.3333	8014	7841	7862	8236	7869	7926	8599	8579	8525	8747	8328	8727	5784	5446	5530	5314	6025	6204	6582	6078	6268	6324	6385	6463
66.5	8085	7876	7788	8115	7958	7864	8643	8555	8707	8912	8451	8724	5813	5632	5489	5200	5890	6274	6490	6140	6409	6459	6278	6413
66.6667	8102	8016	7846	8164	7847	8105	8863	8773	8811	8876	8644	8769	5835	5678	5521	5386	6005	6270	6572	6190	6568	6282	6202	6613
66.8333	7939	8060	7996	8400	8049	8077	8710	8793	8850	8960	8726	8749	5833	5731	5506	5440	5991	6153	6615	6146	6808	6496	6298	6669
67	8040	7915	7838	8281	7859	8072	8818	8421	8874	8906	8368	8795	5723	5721	5539	5428	5969	6341	6536	6310	6622	6278	6285	6485
67.1667	8103	8045	7935	8046	7801	8377	8892	8573	8905	8904	8646	8797	5910	5725	5685	5491	5964	6118	6837	6127	6826	6425	6288	6554
67.3333	7906	8185	7782	8200	7750	8345	8928	8612	8984	8979	8594	9004	5922	5659	5480	5528	5904	6237	6533	6412	6633	6417	6333	6689
67.5	8180	8316	8247	8326	7868	8309	9005	8780	8852	8774	8522	8997	5824	5854	5763	5530	5960	6269	6701	6238	6867	6613	6377	6609
67.6667	8363	8117	7911	8041	7915	8586	9135	8580	9167	8789	8751	8943	6042	5878	5686	5559	6107	6254	6679	6327	6710	6574	6472	6659
67.8333	8080	8086	7951	8121	8016	8365	8879	8739	9125	8574	8585	8856	6002	5719	5492	5663	6171	6441	6676	6239	6780	6450	6324	6515
68	8393	7889	7920	8184	7952	8283	9133	8905	9080	8746	8944	9018	6017	5896	5708	5764	6083	6428	6823	6235	6588	6609	6517	6821
68.1667	8350	8150	7804	8176	7904	8492	9088	8625	9242	8700	8642	8861	6049	5726	5733	5550	6171	6295	6627	6173	6511	6281	6315	6732
68.3333	8339	8086	8317	8037	7940	8350	9251	8843	9204	8826	8890	9177	6062	5873	5776	5666	6106	6431	6856	6397	6612	6335	6438	6759
68.5	8350	8135	8063	8126	8463	8527	9303	8719	9165	8899	8900	8990	6210	5962	5795	5616	6223	6322	6651	6289	6862	6426	6408	6718
68.6667	8220	8214	7977	8216	8143	8392	9055	8752	9101	8912	9041	8921	6087	5914	5779	5706	6204	6313	6787	6136	6781	6515	6344	6683
68.8333	8459	8211	8022	8204	8063	8566	9098	8569	9417	8892	8903	9236	6177	5955	5642	5553	6160	6400	6952	6144	6766	6468	6445	6627
69	8709	8407	8174	8222	8369	8658	9258	8883	9158	8896	8991	8795	6135	6086	5877	5764	6226	6432	6743	6265	6759	6552	6565	6695
69.1667	8626	7961	8074	8325	8264	8514	9186	8922	9012	9015	9024	8814	5995	6069	5775	5712	6320	6345	6739	6342	6774	6605	6306	6689
69.3333	8411	8226	8043	8143	8208	8507	9173	8901	9165	8846	8853	9016	6250	6016	5819	5580	6207	6197	6750	6392	6760	6438	6417	6740
69.5	8526	8263	8188	8306	8081	8433	8996	9015	9025	9056	8985	8912	6233	6043	5933	5735	6058	6634	6810	6257	6716	6634	6272	6737
69.6667	8400	8290	8190	8272	8208	8671	8809	8845	8950	9008	8861	8938	5962	6043	5878	5640	6110	6393	6866	6383	6910	6371	6368	6868
69.8333	8503	8445	8155	8509	8140	8435	9166	8943	9162	9057	8987	9031	6249	6040	5831	5899	6372	6399	6794	6274	6782	6577	6424	6822
70	8414	8235	8125	8204	8108	8570	9010	8962	9027	9175	8913	8976	6275	6072	5933	5787	6226	6609	6754	6357	6771	6670	6474	6878
70.1667	8341	8349	7894	8382	8105	8386	9251	8948	9174	9040	9049	8838	6303	5965	5853	5792	6066	6343	6754	6230	6785	6620	6225	6906
70.3333	8395	8222	7937	8126	8179	8425	9193	8862	9175	8922	9069	8951	6087	6061	5821	5864	6207	6479	6618	6179	6642	6559	6329	6790
70.5	8389	8098	8156	8254	7980	8555	9008	8849	9010	8940	8942	9008	6180	6034	5935	5803	6303	6303	6919	6354	6776	6515	6209	6834
70.6667	8184	8199	7987	8163	8006	8380	8776	8869	9249	8908	8920	8917	6224	6077	5864	5655	6217	6284	6858	6294	6712	6452	6341	6763
70.8333	8329	8073	7934	8232	7933	8696	8910	8764	9267	8702	8732	8994	6041	5990	5862	5818	6447	6534	6856	6038	6683	6314	6375	6797
71	8249	8127	8004	8036	7935	8640	8961	8678	9144	8860	8950	9142	6297	6051	5784	5910	6267	6373	6703	6148	6693	6426	6333	6892
71.1667	8344	8333	8144	8109	7941	8434	9001	8772	9258	8872	8861	8977	6158	6075	5781	5852	6285	6504	6787	5999	6882	6628	6269	6960
71.3333	8262	8126	7974	7992	8073	8615	9019	8811	9225	8724	8594	8963	6327	6133	5986	5970	6226	6363	6638	6098	6783	6446	6363	6702
71.5	8270	7953	7964	8001	8029	8501	8924	8718	9345	8590	8728	9081	6287	6103	6084	5844	6176	6354	6676	6005	6665	6573	6185	6784
71.6667	8179	8082	7817	8057	8145	8506	9008	8696	9261	8591	8617	8720	6257	5931	5891	5858	6159	6238	6757	6089	6673	6378	6235	6539
71.8333	8159	7925	7944	7702	8114	8317	8933	8724	9054	8613	8535	8584	6203	5991	5902	5929	6085	6289	6699	6073	6508	6484	6204	6743
72	8276	8006	7758	8034	8028	8284	8934	8645	9046	8545	8395	8708	6116	6075	6084	5653	6188	6252	6734	6134	6636	6275	6120	6499
72.1667	8236	8044	7834	7919	7864	8500	9072	8751	8930	8565	8483	8652	6249	6153	5786	5719	6287	6285	6587	6042	6632	6395	6045	6446
72.3333	8214	7955	7669	7848	8024	8237	8926	8810	9045	8567	8305	8771	6243	6147	5744	5864	6207	6167	6549	6088	6513	6122	6024	6642
72.5	8254	7992	7836	7854	7812	8303	8978	8632	8954	8428	8445	8667	6253	6034	5742	5843	6102	6313	6602	6264	6556	6442	6114	6527
72.6667	8327	7892	7745	8046	7943	8258	8847	8833	9030	8576	8473	8749	6333	6106	5895	5965	6091	6197	6658	6021	6497	6347	6078	6631
72.8333	8169	7939	7812	7925	7987	8231	8933	8632	8774	8463	8263	8441	6027	5849	5814	5676	5943	6261	6378	5720	6544	6254	6043	6344
73	8344	7740	7633	7772	7966	8224	8708	8741	8692	8451	8324	8589	6109	6023	5735	5879	6090	6064	6473	5897	6515	6167	5929	6387
73.1667	8231	7827	7740	7532	8017	8066	8655	8484	8554	8652	8203	8512	6163	6003	5770	5905	6171	6044	6334	5905	6592	6216	6041	6410
73.3333	8078	7818	7639	7852	7941	8216	8609	8447	8699	8717	8342	8589	6132	5882	5823	5869	6133	6073	6225	5843	6253	6268	5925	6462
73.5	8171	7609	7519	7601	7902	8173	8364	8443	8640	8333	8143	8470	5984	5952	5789	5779	5942	5968	6401	5759	6401	6206	5961	6289
73.6667	7815	7699	7598	7556	7842	8040	8645	8324	8560	8452	8335	8495	5999	5930	5700	5740	6078	5897	6298	5805	6225	6186	5955	6302
73.8333	7935	7619	7477	7588	7795	8141	8603	8585	8712	8315	8197	8442	6106	5856	5826	5831	5952	5969	6247	5742	6436	6090	5961	6209
74	7870	7636	7457	7426	7859	8006	8369	8528	8603	8288	7983	8285	5940	5952	5661	5718	5917	6054	6355	5849	6305	6149	5943	6283
74.1667	7622	7471	7451	7409	7793	8004	8720	8320	8702	8125	8021	8323	5945	5740	5768	5621	5839	5982	6292	5617	6162	6076	5874	6085
74.3333	7760	7602	7452	7585	7743	8083	8426	8239	8668	8291	8062	8404	5836	5812	5755	5728	5935	5877	6392	5647	6229	6116	5959	6371
74.5	7899	7753	7441	7477	7684	8099	8412	8217	8838	8156	7973	8354	5933	5845	5630	5965	5928	5928	6339	5732	6208	6052	5801	6233
74.6667	7762	7674	7308	7354	7630	7848	8316	8307	8608	8121	7898	8308	5812	5797	5629	5707	5818	5945	6162	5634	6195	5884	5728	6181
74.8333	7747	7284	7189	7378	7366	7944	8350	8249	8618	8096	7624	8172	5912	5821	5692	5537	5916	5801	6159	5647	6129	6051	5690	6025
75	7668	7483	7395	7260	7595	7922	8415	8189	8599	7867	7561	8153	5887	5806	5554	5940	5888	5901	6081	5534	6139	6038	5659	6032
75.1667	7765	7270	7189	7254	7543	7790	8296	8164	8405	7843	7564	8090	5961	5776	5660	5761	5710	5996	6015	5523	6050	5783	5754	6143
75.3333	7629	7336	7210	7324	7513	7945	8290	8240	8309	7780	7683	8059	5894	5812	5627	5786	5809	5905	6081	5517	6051	5734	5762	6001
75.5	7543	7499	7083	7387	7329	7813	8198	8058	8168	7979	7475	7994	5798	5619	5617	5766	5858	5706	6153	5658	5958	5939	5647	6026
75.6667	7747	7409	7289	7292	7562	7731	8181	8010	8122	7911	7418	7907	5767	5782	5459	5600	5713	5696	5997	5492	5894	5943	5538	5944
75.8333	7436	6902	7180	7221	7507	7549	8109	8151	8100	7931	7481	7829	5575	5734	5589	5578	5616	5593	5839	5408	5745	5747	5585	6029
76	7743	7223	7280	7120	7500	7755	8060	7965	8202	7837	7429	7769	5584	5738	5522	5750	5699	5806	5821	5425	5849	5937	5561	5871
76.1667	7559	7191	7116	7148	7527	7663	8049	8174	8080	7763	7457	7888	5819	5602	5608	5696	5774	5720	6028	5471	5934	5652	5528	5870
76.3333	7311	7098	7069	7011	7378	7662	8020	8000	7905	7769	7401	7591	5694	5771	5334	5546	5558	5675	5804	5322	5742	5795	5617	5862
76.5	7520	6885	6997	7046	7296	7359	7948	7815	7950	7673	7378	7736	5640	5671	5424	5580	5578	5717	5722	5306	5728	5577	5357	5726
76.6667	7440	6999	7076	7058	7494	7811	7884	7993	7883	7787	7356	7827	5605	5685	5554	5487	5618	5673	5772	5482	5790	5749	5479	5895
76.8333	7446	7063	6859	7057	7455	7569	7981	7740	7888	7853	7377	7535	5499	5444	5384	5556	5485	5489	5649	5171	5699	5547	5387	5712
77	7337	6944	6925	7045	7438	7570	7858	7749	7804	7452	7356	7479	5488	5571	5374	5481	5556	5579	5712	5165	5704	5574	5306	5544
77.1667	7073	7013	6925	7140	7353	7582	7869	7803	8004	7602	7308	7620	5524	5399	5324	5345	5474	5507	5723	5312	5615	5584	5391	5690
77.3333	7152	6937	6971	6905	7304	7498	7747	7668	7751	7522	6928	7514	5579	5404	5225	5303	5333	5439	5653	5181	5511	5507	5337	5633
77.5	7246	6691	6894	6965	7149	7391	7552	7775	7847	7641	6999	7521	5490	5356	5207	5404	5300	5455	5753	5117	5369	5570	5290	5694
77.6667	7082	6788	6761	6769	7073	7320	7589	7581	7885	7469	6750	7603	5409	5392	5033	5433	5279	5495	5626	5187	5544	5491	5306	5583
77.8333	7214	6727	6813	6865	6995	7330	7580	7670	7734	7529	6737	7494	5589	5483	5457	5371	5321	5387	5528	5337	5311	5437	5196	5629
78	7023	6790	6788	6688	7039	7487	7522	7439	7903	7657	6497	7550	5365	5370	5292	5369	5495	5396	5500	5039	5489	5542	5243	5519
78.1667	7073	6609	6695	6691	7042	7187	7561	7597	7706	7425	6557	7357	5346	5345	5168	5364	5353	5362	5537	5006	5335	5449	5253	5495
78.3333	6954	6504	6813	6794	6962	7198	7540	7561	7599	7501	6589	7373	5305	5350	5127	5197	5313	5326	5486	5117	5265	5340	5262	5367
78.5	7003	6592	6784	6715	6787	7142	7611	7383	7586	7352	6513	7391	5285	5317	5056	5084	5234	5331	5469	5072	5422	5278	5041	5411
78.6667	6965	6681	6651	6663	6854	7040	7723	7549	7502	7300	6530	7221	5268	5458	5158	5341	5146	5265	5334	4973	5219	5294	5272	5374
78.8333	6780	6574	6636	6768	6899	7191	7515	7449	7532	7394	6520	7037	5182	5354	5029	5192	5187	5252	5369	4940	5266	5310	4980	5315
79	6817	6411	6665	6609	6955	7236	7370	7352	7505	7303	6283	7063	5229	5175	4863	5179	5135	5083	5519	4827	5208	5189	5058	5410
79.1667	6762	6508	6663	6688	6966	6868	7393	7232	7326	7241	6436	7072	5334	5178	5080	5169	5117	5195	5319	4981	5033	5286	5127	5416
79.3333	6722	6475	6617	6650	6804	7088	7311	7226	7193	7250	6534	6850	5185	5299	4995	4982	5085	5165	5438	4933	5258	5164	5123	5361
79.5	6901	6449	6663	6742	6979	7150	7288	7124	7127	7108	6555	6925	5119	5223	5033	5198	5243	5124	5413	4991	5313	5224	5144	5401
79.6667	6781	6381	6583	6566	6981	7056	7264	7330	7175	7195	6450	6987	4970	5053	4931	4984	5058	5118	5310	4986	5108	5206	4965	5155
79.8333	6831	6370	6585	6579	6731	6998	7355	7180	7063	7162	6456	7039	5189	5223	4996	5025	4893	5008	5372	4844	5087	5214	4981	5279
80	6929	6476	6638	6482	6837	7081	7273	7150	7204	7338	6544	7223	5110	5078	4875	4924	5234	5214	5228	4833	5079	5181	4966	5334
80.1667	6771	6333	6618	6551	6816	6889	7284	7102	7185	7466	6431	7048	5293	5194	4869	5048	4990	4961	5303	4855	5017	5187	5008	5105
80.3333	6763	6370	6586	6558	6752	6959	7266	7239	7270	7337	6381	6913	4911	5087	4735	4934	4900	4998	5421	4853	5125	5128	5175	5226
80.5	6632	6281	6510	6528	6869	7055	7394	7210	7161	7197	6490	7081	5107	5052	5064	4998	4898	5090	5228	4886	4888	5143	4995	5368
80.6667	6736	6275	6508	6509	6698	6904	7059	6878	7393	7094	6205	6961	4954	5123	4901	5044	5024	5033	5081	4838	4862	5040	4801	5201
80.8333	6589	6214	6502	6469	6782	6847	7277	7103	7323	7222	6302	6928	5161	4946	4784	5168	4959	4814	5178	4842	4995	5073	5057	5081
81	6536	6361	6502	6514	6623	6865	7214	6945	7290	7136	5993	6915	4916	5085	4803	4843	4960	5078	5186	4849	4887	5121	5008	5083
81.1667	6353	6222	6423	6362	6742	6839	7188	6920	7043	7050	6023	7042	5078	4856	4805	4861	4863	4839	5087	4735	5061	5071	4836	5052
81.3333	6605	6400	6519	6469	6500	7017	7134	6865	7151	7114	5969	6962	5118	4853	4956	4897	4960	4845	5249	4790	4938	5006	4854	5030
81.5	6435	6137	6526	6427	6617	6934	6979	6821	7189	7235	5891	6863	5103	4896	4649	4929	4866	4974	5220	4641	4843	4967	4976	5274
81.6667	6595	6144	6689	6414	6694	7006	7002	6783	6922	7160	5927	6688	4774	5047	4808	4901	4768	4961	5257	4802	4940	5068	5048	5169
81.8333	6442	6347	6251	6543	6499	6813	7107	6610	7029	7212	5704	6594	4936	4978	4655	4825	4828	4819	5060	4545	4714	5123	4837	5068
82	6486	6119	6607	6456	6596	6921	7074	6791	7082	7013	5962	6663	4730	4882	4680	4693	5021	4921	5000	4838	4843	4929	5008	5145
82.1667	6503	6073	6376	6304	6627	6962	6899	6786	7056	7119	5971	6492	4793	4800	4671	4788	4734	4800	5106	4698	4919	4998	4876	5104
82.3333	6566	6056	6336	6380	6691	6648	7359	6904	6835	7115	5880	6621	4842	4863	4667	4769	4829	4779	5057	4830	4946	5100	4793	5167
82.5	6738	6129	6473	6397	6674	6753	7133	6788	6814	7171	5957	6535	4880	4926	4673	4772	4723	4658	5236	4629	4846	4887	4914	5131
82.6667	6648	5996	6574	6282	6719	6639	7198	6748	6697	7219	5912	6579	4823	4769	4673	4746	4782	4819	5085	4700	4863	4905	4664	5186
82.8333	6431	6157	6356	6403	6464	6672	6983	6752	6728	6996	5749	6467	4743	4880	4689	4907	4888	4785	4865	4625	4736	4979	4746	5119
83	6421	6073	6489	6417	6716	6818	7019	6655	6702	7030	5848	6352	4789	4624	4636	4592	4759	4790	5154	4696	4955	4786	4840	5058
83.1667	6512	6252	6403	6379	6636	6608	6964	6843	6788	7125	5926	6449	4785	4842	4621	4682	4904	4813	4965	4571	4840	4835	4921	5083
83.3333	6370	6194	6488	6290	6556	6678	7022	6512	6779	7228	5794	6500	4860	4760	4501	4649	4673	4744	4957	4705	4801	4993	4841	5130
83.5	6431	6178	6517	6359	6674	6633	7034	6627	6689	7035	6061	6453	4827	4764	4586	4738	4690	4740	5025	4680	4841	5023	4908	5091
83.6667	6391	6245	6524	6384	6722	6668	6937	6533	6871	7009	6102	6479	4807	4724	4626	4621	4801	4876	5046	4640	4937	4909	4868	5116
83.8333	6502	6316	6440	6274	6498	6667	7071	6434	7006	7122	5687	6286	4894	4764	4541	4698	4712	4810	5082	4673	4794	4987	4792	5180
84	6237	6176	6444	6243	6510	6488	6972	6208	6739	7113	5639	6551	4775	4614	4468	4572	4670	4740	4958	4574	4718	4860	4711	5126
84.1667	6296	6244	6456	6274	6551	6686	7000	6566	6965	6941	5646	6565	4774	4765	4452	4641	4882	4932	4985	4663	4947	4907	4802	5134
84.3333	6160	6167	6475	6259	6654	6818	6891	6353	6709	6993	5701	6515	4694	4661	4557	4643	4718	4810	5129	4669	4733	5076	4798	5205
84.5	6398	6059	6121	6372	6730	6483	7124	6417	6781	6943	5588	6493	4731	4786	4601	4646	4847	4692	5007	4646	4737	5149	4819	5044
84.6667	6370	6227	6450	6340	6592	6783	6911	6321	6701	7067	5518	6592	4656	4869	4457	4555	4820	4686	5007	4799	4946	4908	4860	5088
84.8333	6252	6094	6434	6286	6708	6669	6837	6329	6768	7069	5521	6348	4846	4838	4583	4621	4565	4844	4972	4573	4863	5001	4934	5149
85	6349	6134	6494	6275	6641	6791	6882	6210	6783	7149	5397	6275	4782	4745	4551	4705	4717	4814	5114	4634	4937	4994	4941	5128
85.1667	6363	6097	6362	6291	6568	6702	6935	6312	6575	7209	5535	6371	4748	4745	4581	4539	4604	4731	5063	4607	4822	5055	4899	4998
85.3333	6311	6179	6463	6319	6625	6625	6882	6408	6764	7233	5466	6277	4839	4733	4552	4711	4682	4862	5114	4780	4791	5021	4831	5384
85.5	6486	6208	6350	6230	6630	6767	6975	6452	6512	6916	5424	6181	4827	4879	4588	4528	4736	4858	5045	4574	4842	5069	4826	5117
85.6667	6335	6137	6468	6151	6710	6659	6878	6313	6482	7114	5450	6284	4710	4746	4598	4531	4659	4765	5018	4626	4860	4942	4853	5038
85.8333	6439	6237	6274	6331	6753	6683	7069	6350	6346	7066	5542	6067	4697	4852	4543	4698	4743	4815	5049	4748	4939	5067	4885	5289
86	6520	6096	6189	6419	6626	6625	6838	6421	6545	7174	5618	6224	4659	4883	4647	4528	4986	4788	5002	4732	5004	5019	4944	5304
86.1667	6208	6232	6335	6228	6870	6779	6896	6372	6496	6909	5459	5976	4648	4631	4686	4510	4818	4843	5034	4843	4981	4978	4888	5210
86.3333	6289	6383	6436	6317	6730	6679	6911	6444	6363	7074	5646	6187	4801	4773	4743	4543	4667	4765	4921	4666	4883	5062	4890	5288
86.5	6258	6304	6433	6303	6644	6707	7031	6340	6393	7008	5479	6086	4754	4815	4547	4532	4841	4772	5072	4502	5022	4983	4900	5178
86.6667	6487	6215	6491	6333	6758	6686	6979	6266	6509	7046	5604	6099	4781	4819	4587	4537	4735	4942	5079	4825	5006	5193	4963	5159
86.8333	6459	6196	6518	6396	6603	6690	6884	6236	6452	7179	5528	6216	4706	4713	4709	4554	4816	4779	5112	4776	5100	5198	4903	5248
87	6429	6516	6338	6327	6718	6673	7037	6133	6795	7135	5542	6324	4918	4875	4866	4602	4957	4999	5154	4664	5009	5171	4936	5330
87.1667	6448	6207	6427	6176	6626	6606	7128	6148	6504	7123	5472	6015	4807	4711	4720	4558	4778	4792	4967	4843	4814	5131	4831	5273
87.3333	6388	6387	6408	6327	6851	6590	6956	6165	6609	7091	5651	6143	4809	4905	4695	4607	4813	5092	5105	4844	5043	5133	5063	5240
87.5	6416	6277	6337	6327	6715	6682	6833	6118	6405	7007	5465	6122	4765	4949	4638	4530	4735	4911	5038	4817	5024	5221	4987	5149
87.6667	6352	6401	6579	6253	6747	6610	6880	6269	6508	7229	5374	6454	4747	4763	4644	4706	4946	4885	5087	4768	4977	5151	5020	5373
87.8333	6291	6295	6331	6248	6526	6652	7030	6249	6449	7148	5297	6232	4796	4870	4622	4642	4830	4851	5177	4747	5067	5164	4955	5287
88	6330	6417	6437	6338	6710	6732	7016	6339	6676	7235	5438	6128	4804	5107	4621	4706	5023	5058	4990	4752	5208	5231	5102	5294
88.1667	6439	6381	6373	6066	6640	6620	6982	6096	6502	7089	5345	6082	4871	4951	4544	4583	4964	4876	5090	4955	5028	5114	5003	5223
88.3333	6292	6279	6511	6203	6705	6702	6874	6144	6382	7104	5295	6111	4721	5049	4672	4499	4832	4893	5094	4805	5257	5049	4829	5139
88.5	6614	6365	6662	6305	6731	6648	6929	6363	6589	6961	5411	6103	4976	4977	4757	4669	5030	4919	5099	4957	5155	5384	5100	5352
88.6667	6511	6387	6361	6314	6751	6601	6740	6206	6501	7094	5299	6151	4868	4962	4790	4766	4919	4996	5060	5062	5368	5335	5078	5218
88.8333	6476	6329	6408	6398	6641	6596	6891	6147	6452	6980	5440	6008	4714	4993	4939	4738	5006	5061	5020	4769	5217	5432	5080	5366
89	6480	6356	6356	6221	6835	6702	6831	6270	6442	7137	5511	6062	4847	5017	4837	4773	5114	5115	5021	4892	5226	5277	5095	5299
89.1667	6548	6359	6426	6263	6651	6489	6841	6186	6312	6960	5285	5799	4726	4896	4633	4640	5096	4927	5165	4797	5217	5167	5073	5194
89.3333	6505	6426	6427	6289	6649	6732	6984	6259	6422	7074	5429	5922	4776	4934	4847	4702	4970	5038	5031	4933	5192	5350	5093	5307
89.5	6459	6338	6497	6164	6737	6724	7006	6076	6417	6919	5479	6006	4841	5097	4912	4797	5059	5095	5061	4884	5128	5306	5007	5153
89.6667	6456	6561	6614	6389	6730	6692	6855	6243	6274	6974	5406	5893	4855	4975	4839	4725	4961	5037	5059	4902	5103	5360	5083	5299
89.8333	6556	6531	6440	6404	6729	6625	6737	6355	6462	6943	5427	5996	4936	5022	4845	4733	5180	5069	5236	5047	5242	5465	5222	5422
90	6565	6465	6463	6149	6810	6619	6949	6229	6334	6956	5385	5919	4872	4922	4843	4787	4963	5301	5102	4925	5170	5641	5198	5442
90.1667	6502	6534	6425	6445	6577	6569	6985	6370	6301	7128	5349	6049	4894	4899	4806	4668	5018	5265	4942	4929	5233	5288	5155	5298
90.3333	6506	6504	6443	6128	6613	6539	6670	6192	6523	7065	5254	5950	4929	5090	4880	4666	5060	5121	4920	4956	5216	5516	5247	5335
90.5	6377	6350	6370	6181	6622	6612	6724	6131	6289	6840	5302	6055	4810	4998	4936	4736	5074	5078	5001	4876	5261	5327	5118	5074
90.6667	6629	6342	6515	6266	6587	6675	6760	6080	6393	6996	5258	5951	5070	5030	5029	4937	5138	5121	5041	4878	5391	5314	5164	5174
90.8333	6473	6622	6378	6236	6563	6659	6812	6231	6473	6948	5280	6033	4788	5088	4969	4971	5158	5125	5080	5041	5339	5442	5147	5519
91	6654	6312	6413	6190	6817	6654	6657	6157	6517	7113	5388	6228	4901	5067	4865	4835	5138	5122	5033	4926	5366	5444	5341	5451
91.1667	6552	6371	6448	6432	6733	6492	6724	6318	6407	7034	5469	6112	4860	5195	4999	4733	5118	5238	5115	5246	5381	5563	5103	5249
91.3333	6399	6131	6352	6190	6734	6595	6444	6176	6302	7021	5119	6108	4818	5058	4969	4843	5180	5242	4970	5029	5290	5452	5264	5043
91.5	6534	6338	6389	6224	6722	6683	6688	6304	6398	6929	5200	6107	4942	5144	4967	4846	5131	5101	5025	5069	5369	5563	5213	5103
91.6667	6637	6388	6420	6426	6728	6675	6678	6188	6546	6919	5309	6031	5040	5237	4995	4973	5174	5352	5065	5007	5538	5680	5168	5308
91.8333	6709	6407	6379	6552	6875	6531	6697	6208	6515	6991	5327	5974	4984	5221	5000	5007	5267	5175	5017	5115	5465	5517	5109	5195
92	6514	6494	6590	6405	6726	6610	6772	6235	6408	6949	5424	5994	5111	5237	5103	5071	5299	5363	4950	5238	5456	5553	5290	5243
92.1667	6389	6444	6569	6414	6792	6315	6822	6090	6540	6944	5429	5810	5009	5344	4939	5016	5252	5187	4958	5090	5400	5631	5299	5250
92.3333	6633	6394	6493	6255	6681	6569	6637	6100	6604	6766	5328	5903	4946	5232	4969	4852	5113	5277	4834	5048	5395	5536	5185	5209
92.5	6508	6417	6562	6188	6729	6519	6917	6221	6475	6764	5290	6067	4959	5244	5007	5163	5322	5293	4868	5108	5507	5602	5239	5190
92.6667	6495	6470	6564	6316	6638	6458	6755	6246	6353	6851	5291	5882	4822	5310	4926	5062	5141	5268	4939	5072	5543	5582	5037	5054
92.8333	6361	6494	6334	6282	6670	6390	6734	6196	6388	6934	5290	5819	4819	5132	5034	4947	5203	5297	4912	5043	5648	5563	5079	5104
93	6620	6425	6496	6526	6762	6448	6620	6153	6424	6845	5550	5961	5119	5165	5032	5016	5362	5454	4925	5140	5722	5665	5242	5081
93.1667	6551	6653	6274	6322	6593	6455	6732	6356	6476	6857	5449	5913	4942	5309	5138	5048	5409	5239	4894	5190	5727	5538	5242	5161
93.3333	6537	6480	6506	6296	6690	6607	6818	6456	6321	6949	5248	5902	4926	5371	5085	4952	5223	5342	4906	5084	5685	5708	5273	4965
93.5	6632	6472	6439	6343	6786	6540	6795	6506	6614	6798	5392	6111	5046	5420	5153	5202	5366	5505	5050	5275	5656	5635	5213	5113
93.6667	6649	6383	6473	6388	6587	6501	6485	6337	6373	6700	5325	5880	4951	5385	5036	5041	5385	5379	4860	5056	5453	5703	5121	5041
93.8333	6305	6484	6446	6185	6699	6435	6490	6360	6455	6782	5316	6116	4961	5381	5122	5026	5450	5381	4939	5272	5585	5685	5179	4941
94	6399	6343	6596	6466	6824	6575	6585	6302	6537	6737	5320	5976	5074	5410	5221	5146	5440	5349	4900	5050	5755	5818	5163	5079
94.1667	6542	6362	6533	6216	6743	6477	6458	6307	6388	6715	5244	6032	4968	5329	5027	5163	5336	5234	4933	4992	5455	5704	5085	4986
94.3333	6526	6502	6379	6236	6845	6571	6683	6357	6598	6972	5289	6234	4957	5435	5251	5061	5408	5387	4963	5150	5669	5841	5308	5057
94.5	6474	6419	6491	6123	6674	6568	6589	6226	6527	6881	5272	6187	4985	5467	5370	5150	5355	5294	4905	5204	5606	5765	5268	4961
94.6667	6436	6420	6389	6416	6613	6379	6548	6442	6343	6801	5232	5989	4975	5493	5177	5093	5176	5418	4929	5259	5580	5789	5174	5075
94.8333	6595	6306	6388	6479	6867	6449	6680	6254	6375	6852	5284	6090	4930	5534	5240	5178	5531	5168	4907	5206	5599	5771	5278	5002
95	6566	6403	6294	6455	6651	6535	6554	6358	6252	6744	5213	6157	5074	5551	5211	5297	5402	5278	4783	5231	5646	5860	5345	5057
95.1667	6422	6459	6460	6405	6691	6439	6414	6163	6294	6539	5261	5882	4884	5383	5184	5269	5321	5121	4826	5104	5548	5754	5224	4868
95.3333	6697	6416	6498	6551	6762	6449	6477	6398	6246	6754	5451	6181	4981	5386	5099	5314	5561	5359	4840	5208	5638	5886	5296	5010
95.5	6521	6183	6419	6414	6581	6452	6462	6209	6367	6622	5211	5964	4954	5594	5271	5339	5534	5191	4775	5238	5616	5764	5192	5053
95.6667	6331	6400	6439	6208	6546	6133	6490	6231	6420	6615	5457	5976	4936	5428	5332	5224	5532	5258	4956	5113	5696	5724	5208	4852
95.8333	6503	6478	6488	6340	6677	6278	6505	6329	6278	6718	5242	5878	4883	5413	5213	5262	5532	5237	4796	5233	5557	5989	5276	4962
96	6738	6706	6861	6861	7049	6690	6956	6798	6671	6970	5614	6204	4958	5499	5449	5432	5592	5402	5181	5560	6032	6025	5507	5086
96.1667	7216	7267	7481	7276	7390	6990	7175	7064	7168	7153	6010	6724	5711	6343	6033	6112	6255	6023	5637	6161	6668	6547	6148	5475
96.3333	7358	7274	7443	7288	7618	7054	7172	7225	7255	7237	6065	6618	5825	6392	6211	6317	6330	6273	5753	6108	6576	6617	6188	5687
96.5	7239	7416	7625	7583	7799	7054	7286	7249	7329	7237	6017	6783	5696	6479	6441	6283	6396	6178	5820	6167	6586	6922	6207	5675
96.6667	7226	7412	7620	7375	7814	7103	7441	7169	7307	7350	6161	6713	6023	6536	6364	6429	6684	6300	5809	6158	6753	6826	6391	5813
96.8333	7545	7420	7620	7458	7623	7127	7277	7183	7316	7477	6233	6660	5887	6680	6280	6472	6510	6224	5797	6233	6828	6846	6287	5679
97	7395	7509	7702	7614	7864	7196	7249	7136	7380	7534	6054	6709	5949	6654	6281	6459	6533	6184	5740	6306	6666	6931	6406	5804
97.1667	7343	7541	7716	7428	8013	7154	7260	7086	7245	7602	6053	6739	6033	6728	6460	6431	6533	6194	5860	6544	7135	6729	6393	5950
97.3333	7457	7607	7895	7620	7842	7343	7468	7325	7580	7705	6201	6953	6191	6768	6684	6470	6808	6260	6010	6400	6889	7036	6453	5781
97.5	7515	7884	7870	7750	8071	7390	7558	7326	7599	7528	6298	7013	5952	6766	6557	6484	6791	6588	5900	6483	7069	7132	6606	5812
97.6667	7647	7742	7978	7817	8013	7678	7471	7321	7579	7624	6461	6831	5958	6803	6593	6731	6836	6385	5906	6443	6914	7127	6578	5689
97.8333	7644	7723	8095	7853	8254	7497	7635	7378	7495	7885	6169	7161	6103	6758	6803	6552	6724	6404	6073	6417	6970	6976	6451	5824
98	7644	7835	7999	7907	8224	7522	7629	7421	7623	7764	6413	6953	5999	6882	6652	6673	6782	6498	6154	6464	7065	7057	6683	5752
98.1667	7572	7741	8079	7926	8193	7641	7687	7483	7412	7615	6408	6940	6011	6762	6685	6671	6706	6640	6086	6587	7169	7126	6467	5875
98.3333	7797	7932	8030	7901	8495	7599	7728	7613	7726	7938	6193	7274	6084	6976	6847	6845	6919	6638	6017	6632	7185	7230	6547	5892
98.5	7751	7888	8197	8112	8380	7555	7632	7575	7740	8010	6284	7250	6208	6897	6876	6606	6962	6681	6128	6731	6981	7219	6645	5864
98.6667	7797	7881	8308	8059	8454	7590	7713	7494	7747	7907	6388	7221	6053	6958	6757	6754	7042	6366	6163	6578	7047	6965	6616	5838
98.8333	7710	7924	8278	7928	8415	7672	7923	7348	7655	7999	6418	7193	6216	6818	6755	6816	6812	6679	5925	6592	7163	7118	6804	5868
99	7899	7764	8139	7985	8428	7503	7626	7608	7664	7849	6319	6870	6063	6982	6720	6732	6938	6638	5905	6619	7011	7229	6671	5561
99.1667	7821	7927	8251	7877	8487	7599	7624	7344	7663	7910	6396	7020	6142	6978	6871	6891	7044	6523	5885	6712	7245	7078	6722	5743
99.3333	7771	8025	8199	7765	8357	7324	7780	7380	7610	7854	6373	7030	6116	7013	6964	6835	7058	6470	5863	6487	6985	7201	6728	5740
99.5	7687	7862	8257	8033	8430	7459	7565	7459	7667	7603	6515	6962	6130	6987	6841	7036	7005	6627	6108	6502	7079	7052	6577	5603
99.6667	7796	7906	8215	7941	8376	7486	7752	7575	7476	7824	6404	7084	6016	6970	7088	6949	7069	6834	5963	6664	7185	7183	6677	5694
99.8333	7792	7896	8313	8066	8338	7561	7716	7476	7722	7812	6511	6973	6198	7095	6875	6828	6908	6707	5976	6448	7130	7394	6620	5681
100	7529	7857	8144	7911	8342	7530	7585	7240	7466	7514	6336	7014	5878	6948	6957	6715	7043	6569	5881	6438	7145	7140	6610	5542
100.167	7204	7425	7917	7512	8021	7100	7061	6845	6911	7117	5980	6573	5651	6370	6496	6246	6404	6443	5525	6197	6573	6733	6167	5289
100.333	6955	7203	7548	7470	7737	6885	7234	6608	7062	6827	5906	6446	5437	6286	6110	6115	6261	6197	5205	5751	6346	6541	6158	5059
100.5	7082	7118	7768	7230	7897	6828	6954	6553	6802	7038	5806	6249	5468	6315	5989	6074	6158	5963	5246	5867	6308	6322	6021	5148
100.667	6625	7202	7662	7447	7601	6685	7016	6677	7048	6967	5867	6432	5273	6223	5929	5929	5942	5894	5296	5661	6169	6269	5990	5022
100.833	6919	7171	7602	7489	7352	6860	7041	6460	6921	6846	5881	6319	5307	6117	5922	5906	6031	5872	5212	5618	6207	6274	5707	4919
101	6984	7234	7651	7394	7621	7047	6931	6437	6680	7071	5720	6222	5210	5952	5893	5974	5973	5815	5167	5638	6010	6248	5839	4964
101.167	6745	7188	7540	7335	7370	6756	7085	6606	6942	6992	5677	6350	5191	5999	5736	5846	5900	5890	5069	5673	6083	6266	5761	4787
101.333	6702	6913	7225	7318	7451	6846	6658	6468	6815	6921	5553	6236	5105	5782	5554	5754	5974	5789	4981	5471	5833	5919	5603	4792
101.5	6865	6946	7336	7117	7501	6539	6803	6280	6728	6884	5553	6252	5054	5804	5683	5707	6016	5751	4935	5581	6002	6072	5778	4787
101.667	6653	6748	7276	7139	7410	6777	6776	6441	6827	6863	5493	6264	5038	5830	5568	5634	5792	5691	4731	5498	5808	6087	5483	4818
101.833	6674	6809	7099	7236	7341	6622	6607	6426	6558	6877	5673	6142	5008	5714	5628	5674	5648	5674	4881	5365	5863	6041	5539	4757
102	6613	6896	7206	7102	7156	6698	6674	6548	6692	6841	5572	6139	5035	5693	5598	5485	5804	5661	4888	5360	5757	6032	5685	4618
102.167	6758	6808	7152	7199	7183	6529	6751	6498	6739	6852	5351	6071	5048	5667	5565	5542	5743	5715	4844	5457	5721	5782	5588	4722
102.333	6639	6873	7308	7056	7137	6497	6723	6203	6787	6852	5651	6114	4955	5673	5535	5607	5715	5655	4769	5409	5717	5748	5353	4511
102.5	6654	7043	7159	7093	7248	6580	6765	6377	6696	6948	5695	6261	5120	5626	5499	5537	5716	5510	4757	5294	5602	5870	5420	4660
102.667	6890	6924	7395	7158	7269	6719	6735	6446	6761	6821	5565	6294	5084	5661	5652	5616	5687	5736	4960	5369	5853	5810	5292	4625
102.833	6729	7053	7295	7093	7284	6620	6852	6374	6765	6680	5574	6101	5064	5709	5417	5378	5688	5624	4825	5201	5587	5770	5288	4815
103	6780	6973	7341	7075	7408	6516	6715	6328	6768	6707	5652	6295	5156	5668	5411	5245	5588	5774	4821	5207	5670	5910	5336	4534
103.167	6851	7136	7294	7198	7487	6714	7080	6253	6765	6775	5572	6252	5126	5608	5408	5526	5754	5722	4887	5415	5672	5811	5461	4691
103.333	6785	7089	7278	7255	7365	6663	6937	6399	6736	6914	5797	6276	5024	5542	5475	5362	5736	5760	5021	5244	5762	5907	5451	4913
103.5	6764	7006	7413	7330	7549	6734	6771	6404	6775	7041	5740	6226	5167	5737	5479	5388	5479	5796	4975	5371	5663	5746	5403	4588
103.667	6736	7353	7232	7141	7272	6761	6984	6524	6875	6992	5715	6064	4901	5622	5280	5311	5563	5770	4882	5333	5600	5594	5247	4501
103.833	6714	7040	7233	7167	7416	6778	6704	6421	6700	6939	5695	6211	4869	5612	5339	5408	5435	5637	4912	5058	5504	5650	5362	4629
104	6653	6829	7099	7264	7269	6723	6799	6417	6739	6734	5756	6161	4853	5559	5223	5135	5481	5581	4766	4948	5460	5664	5309	4559
104.167	6682	7073	7299	7035	7293	6647	6773	6415	6695	6932	5875	6145	4927	5419	5225	5232	5362	5652	4818	5331	5440	5637	5253	4629
104.333	6402	6969	7049	6998	7256	6592	6772	6320	6717	6905	5573	6000	4830	5389	5299	5244	5495	5590	4621	5075	5402	5522	5083	4451
104.5	6442	6774	6999	7056	7273	6606	6661	6182	6766	6919	5648	5927	4799	5373	5196	5192	5399	5495	4562	4972	5453	5539	5114	4429
104.667	6345	6508	7084	6852	7104	6601	6623	6041	6593	6809	5561	6083	4780	5494	5118	5279	5265	5434	4515	5206	5290	5484	5207	4319
104.833	6471	6744	7170	6948	7045	6430	6383	6053	6642	6843	5323	5923	4646	5233	5109	5268	5307	5382	4327	5041	5321	5415	5177	4347
105	6412	6834	6828	6808	7045	6425	6541	6111	6417	6703	5573	5903	4645	5341	5085	5108	5345	5383	4519	5022	5224	5499	5193	4162
105.167	6295	6571	6889	6745	7015	6243	6453	6011	6595	6790	5327	5820	4581	5320	5086	5054	5361	5205	4516	4998	5279	5460	5097	4286
105.333	6319	6633	6923	6788	6920	6345	6485	6014	6504	6543	5488	5683	4698	5196	5118	5162	5228	5207	4510	5038	5188	5356	5024	4353
105.5	6325	6488	6816	6497	6888	6296	6368	5978	6321	6667	5194	5934	4630	5171	5128	5079	4907	5289	4326	4919	5237	5318	5115	4278
105.667	6114	6482	6778	6502	6971	6176	6345	5930	6330	6471	5096	5636	4474	5131	4835	5115	5097	5199	4414	4866	5130	5116	4953	4246
105.833	6306	6419	6851	6429	6696	6206	6187	5878	6253	6430	5247	5569	4654	5221	5119	4982	5076	5082	4402	4808	5085	5184	4762	4206
106	6093	6309	6763	6519	6839	6139	6106	5793	6245	6636	5131	5558	4459	5150	4920	4975	5074	5027	4370	4871	5173	5242	4787	4294
106.167	6094	6400	6589	6394	6806	6009	6367	5882	6087	6333	5255	5599	4499	5321	4968	5075	5093	5169	4502	4853	4910	5201	4871	4288
106.333	6156	6348	6786	6393	6745	6079	6038	5784	5972	6215	5059	5592	4483	5107	4995	5023	5067	5190	4329	4745	5042	5156	4786	4217
106.5	5965	6209	6522	6307	6778	6064	6056	5486	6011	6317	5095	5446	4538	4945	4907	4947	4949	5022	4388	4734	4986	5030	4895	4286
106.667	6114	6224	6434	6231	6656	6002	5883	5531	5987	6285	5091	5510	4370	5037	4943	4913	4947	4937	4335	4773	4939	5167	4829	4109
106.833	5795	6228	6583	6321	6766	5773	6000	5517	5878	6148	4995	5290	4429	5096	4889	4750	4862	5027	4187	4843	4989	4957	4795	4051
107	5734	5988	6556	6059	6673	5868	5899	5484	5885	6180	4842	5070	4358	5004	4907	4892	4767	4960	4150	4839	4978	4971	4596	4040
107.167	5685	6032	6565	6103	6490	5938	5913	5475	5817	6235	4845	5206	4252	5163	4829	4812	4962	4805	4032	4699	4807	5018	4746	4104
107.333	5687	6030	6403	6193	6458	5905	5901	5512	5914	6216	4905	5141	4314	5103	5042	4996	4835	4843	4158	4696	4890	5092	4652	3813
107.5	5684	5982	6372	6095	6493	5692	5876	5385	5696	6149	4831	5194	4243	5092	4939	4786	4793	4761	4077	4681	5023	4946	4673	3980
107.667	5636	6117	6262	5886	6431	5632	5658	5263	5679	5915	4559	5048	4273	5121	5088	4802	4872	4701	4051	4678	4980	4891	4702	3995
107.833	5699	5977	6409	5793	6481	5644	5659	5380	5753	6024	4649	5114	4197	5112	5053	4899	4825	4701	3935	4764	4834	4946	4758	3854
108	5517	5997	6420	5708	6438	5591	5534	5155	5541	5926	4641	4967	4278	4990	4885	4817	4827	4841	3905	4887	5013	4950	4676	3920
108.167	5361	5805	6339	5842	6511	5664	5578	5290	5602	6203	4522	4963	4210	5106	5159	4987	4909	4827	3754	4687	5005	4996	4616	3894
108.333	5410	5919	6267	5571	6393	5501	5510	5153	5546	6035	4570	4770	4212	5048	4890	4910	4910	4640	4027	4727	4919	5014	4652	3799
108.5	5368	5684	6278	5689	6320	5442	5481	5109	5553	5891	4350	4851	4320	5069	5005	5008	4842	4600	3828	4745	4996	4950	4578	3892
108.667	5387	5743	6187	5584	6212	5462	5356	5147	5352	5654	4317	4708	4135	5137	4924	4924	4818	4581	3881	4685	5063	4929	4671	3743
108.833	5430	5873	6347	5665	6233	5570	5430	5031	5390	5813	4272	4660	4143	5078	5155	4947	4817	4732	3972	4743	4930	4845	4764	4006
109	5471	5821	6309	5696	6436	5328	5288	5125	5386	5852	4310	4607	4191	5164	5177	4981	5009	4712	3966	4847	4954	5037	4801	4012
109.167	5531	5878	6260	5659	6351	5426	5299	4967	5456	5847	4207	4570	4188	5252	5096	5154	4853	4605	3791	4777	5124	4884	4598	3919
109.333	5604	5655	6316	5672	6375	5330	5306	4905	5204	5821	4334	4525	4135	5231	5234	5108	4809	4686	4090	4928	5189	5047	4709	3977
109.5	5495	5888	6134	5591	6401	5156	5293	4955	5167	5799	4163	4431	4167	5159	5195	5159	4936	4562	3935	4882	4930	4908	4682	3931
109.667	5375	5780	6241	5573	6136	5232	5312	4775	5300	5809	4124	4542	4187	4967	5283	5259	4907	4578	4042	4823	5085	4957	4663	3995
109.833	5238	5764	6208	5483	6305	5285	5120	4929	5200	5825	4176	4533	4172	5226	5122	5248	4996	4442	3935	4792	5165	5035	4703	3910
110	5324	5769	6316	5709	6393	5144	5182	4891	5182	5789	4198	4677	4246	5346	5163	5297	4957	4776	3915	4925	5162	5042	4730	3968
110.167	5380	5839	6255	5686	6349	5393	5307	5024	5347	5768	4032	4588	4267	5302	5474	5259	4948	4677	3851	4940	5168	4980	4859	4131
110.333	5515	5805	6167	5664	6439	5284	5231	4984	5350	5883	3988	4632	4303	5430	5272	5492	5076	4713	4030	5189	5163	5250	4897	4060
110.5	5265	5931	6465	5641	6441	5375	5217	4940	5352	5861	4293	4554	4336	5321	5424	5312	5134	4662	3851	4984	5189	5273	4894	4023
110.667	5493	6070	6467	5539	6352	5443	5230	5058	5088	5729	4059	4695	4281	5330	5527	5302	5030	4584	3831	5048	5539	5221	4884	3883
110.833	5580	5813	6409	5727	6376	5267	5218	5085	5189	5811	4189	4693	4194	5302	5602	5506	5019	4720	3965	5066	5317	5231	4935	3863
111	5608	5965	6287	5670	6500	5418	5193	4947	5336	5870	4161	4583	4303	5459	5690	5306	5307	4595	3941	5088	5336	5356	5020	3999
111.167	5542	5829	6377	5426	6431	5260	5168	4863	5127	5822	4153	4679	4309	5366	5717	5533	5108	4614	3874	5154	5372	5217	4930	3962
111.333	5616	6033	6454	5766	6620	5499	5128	5182	5188	5886	4026	4592	4119	5625	5801	5447	5410	4686	4011	5365	5384	5219	5090	3968
111.5	5556	5909	6553	5783	6468	5370	5273	5073	5160	5979	3951	4583	4406	5651	5670	5537	5308	4749	4021	5327	5404	5457	5083	4092
111.667	5367	5950	6499	5547	6575	5391	5360	5077	5042	5777	4009	4785	4372	5825	5848	5642	5251	4836	4139	5386	5443	5138	4953	4050
111.833	5357	6057	6471	5619	6461	5066	5153	4958	5144	5725	3841	4518	4314	5564	5747	5551	5209	4627	4068	5229	5373	5388	4976	4027
112	5580	5907	6565	5627	6684	5474	5284	5061	5138	5690	3886	4507	4445	5771	5989	5798	5260	4686	4100	5321	5543	5406	5103	4133
112.167	5769	6034	6560	5701	6678	5308	5201	5214	5287	5827	3979	4706	4488	5988	6084	5822	5427	4764	4257	5463	5718	5455	5240	4093
112.333	5429	6121	6582	5672	6600	5240	5054	4993	5251	5819	3819	4607	4494	5733	6083	5823	5341	4717	4202	5358	5782	5549	5302	4293
112.5	5467	5947	6703	5725	6798	5443	5263	5074	5320	5761	3814	4789	4404	5667	5879	5876	5430	4697	4191	5458	5654	5495	5278	4328
112.667	5802	6114	6794	5855	6814	5469	5247	5197	5143	5811	3908	4887	4589	5794	6113	5995	5492	4765	4348	5450	5764	5654	5182	4323
112.833	5822	6268	6814	5868	6938	5400	5225	4976	5305	5945	4055	4737	4632	5969	6203	6183	5558	4783	4346	5731	5798	5703	5412	4322
113	5601	6285	6810	5973	6825	5431	5176	5066	5360	5927	4130	4872	4550	5951	6427	6138	5671	4976	4293	5679	5918	5611	5381	4257
113.167	5742	6261	6823	5960	6944	5466	5394	5142	5141	6050	4097	4841	4661	6115	6355	6351	5682	4921	4213	5807	6013	5595	5323	4306
113.333	5615	6384	7004	6105	7178	5748	5193	5271	5355	6012	4134	4807	4790	6094	6373	6463	5597	4933	4283	5652	6116	5656	5441	4427
113.5	6027	6498	6985	6030	7116	5596	5434	5301	5346	6187	3933	4806	4669	6093	6458	6366	5770	4929	4348	5880	6103	5750	5569	4389
113.667	5752	6409	7006	6156	7133	5591	5485	5321	5291	6232	4172	4861	4715	6184	6489	6470	5721	4831	4211	5926	6039	5836	5513	4395
113.833	5894	6558	7233	6214	7209	5614	5601	5364	5223	6185	4028	4949	4782	6330	6413	6424	5797	4959	4271	5757	6206	5901	5669	4407
114	5955	6574	7007	6130	7182	5516	5474	5277	5383	6051	4080	4985	4747	6304	6578	6579	5943	4982	4326	5887	6243	5973	5668	4334
114.167	5935	6553	7306	6114	7258	5719	5535	5357	5464	6161	4197	4880	4752	6496	6725	6454	5789	4900	4317	5947	6232	6105	5493	4438
114.333	6135	6509	7188	6205	7235	5715	5524	5381	5284	6185	4215	4980	4670	6274	6765	6605	5905	5066	4370	6000	6319	5909	5612	4522
114.5	6065	6649	7248	6194	7478	5604	5629	5384	5374	6111	4148	5135	4697	6441	6654	6670	6060	5049	4481	6099	6320	5892	5609	4279
114.667	6206	6527	7321	6217	7512	5794	5617	5615	5392	6130	4148	5123	4960	6434	6989	6629	6016	5056	4616	6130	6354	6009	5803	4516
114.833	6090	6620	7291	6381	7460	5704	5538	5533	5556	6276	4143	5240	4856	6381	6888	6935	5981	5078	4677	6216	6410	6103	5577	4681
115	6154	6622	7534	6447	7505	5854	5595	5632	5548	6258	4223	5180	4910	6682	6935	6709	6151	5222	4676	6232	6583	6050	5890	4812
115.167	6237	6781	7483	6491	7432	5758	5507	5596	5519	6195	4141	5181	4865	6645	6993	6708	6154	5140	4818	6144	6457	6252	5802	4692
115.333	6272	6872	7253	6420	7700	5874	5810	5552	5567	6338	4315	5140	5089	6665	6924	6802	6240	5093	4918	6256	6604	6121	5693	4675
115.5	6099	6585	7495	6442	7601	5843	5755	5502	5666	6276	4141	5282	5026	6596	6968	6913	6197	4981	4654	6268	6621	6251	5862	4596
115.667	6439	6867	7482	6541	7790	5886	5580	5650	5703	6375	4333	5343	5143	6787	7233	6988	6136	5214	4869	6356	6620	6150	5822	4628
115.833	6300	6923	7743	6547	7811	5919	5681	5631	5584	6332	4254	5409	5032	6675	7042	6912	6145	5180	4663	6404	6497	6393	5861	4651
116	6487	6958	7735	6666	7867	6108	5818	5617	5828	6338	4357	5465	5075	6721	7091	6991	6303	5215	4851	6581	6647	6412	6009	4663
116.167	6514	7022	7838	6821	8177	5913	5809	5766	5936	6380	4409	5501	5148	6874	7257	7257	6306	5282	4713	6529	6647	6404	6011	4788
116.333	6536	7082	7777	6887	7982	6098	5624	5645	5656	6289	4431	5406	4953	6922	7267	7087	6291	5293	4874	6464	6641	6408	6074	4798
116.5	6677	7345	7767	6962	8153	6187	6087	5699	5862	6306	4504	5610	5219	6992	7296	7032	6422	5452	4785	6516	6945	6399	5878	4658
116.667	6579	7159	8136	6879	8194	6005	5971	5772	5806	6402	4295	5573	5051	6890	7307	7204	6394	5344	4545	6574	6726	6290	6087	4726
116.833	6508	7344	8036	7053	8004	6110	6008	5901	5855	6456	4594	5667	5089	7063	7074	7116	6518	5411	4679	6641	6776	6354	6020	4605
117	6686	7178	8058	7035	8127	6234	5880	5897	5850	6377	4608	5560	5241	6845	7278	7201	6447	5336	4753	6653	6776	6517	6240	4576
117.167	6924	7335	7944	7128	8193	6017	6192	5784	5892	6445	4493	5607	5187	6914	7205	7336	6469	5344	4946	6715	6835	6567	6133	4634
117.333	6580	7286	7903	7286	8149	6229	6069	5841	5838	6435	4394	5678	5108	6967	7447	7157	6497	5342	4859	6747	6886	6530	6241	4700
117.5	6860	7550	8091	7011	8254	6341	6131	5854	6010	6547	4602	5801	5376	7024	7530	7260	6347	5362	4896	6708	6871	6519	6129	4675
117.667	6861	7434	8152	7329	8475	6312	6162	6026	5933	6678	4500	5791	5397	7059	7607	7253	6508	5476	4876	6785	6938	6479	6032	4752
117.833	6852	7422	8358	7247	8493	6278	6263	5899	5936	6436	4611	5725	5084	7019	7350	7478	6567	5339	5081	6843	6885	6446	6201	4990
118	6732	7376	8366	7197	8483	6305	6259	6021	5964	6583	4683	5756	5269	7189	7491	7375	6571	5522	5141	6816	6957	6595	6257	4764
118.167	6944	7827	8448	7103	8598	6233	6325	6120	6013	6589	4717	5977	5393	6995	7562	7451	6575	5547	5056	6842	7022	6610	6218	4729
118.333	6852	7665	8381	7388	8522	6209	6298	6019	6145	6611	4788	5898	5292	7178	7570	7519	6666	5433	5049	6809	6983	6578	6342	4916
118.5	6913	7661	8380	7479	8826	6260	6448	6143	6142	6572	4680	5867	5407	7098	7558	7312	6747	5753	5155	6706	6862	6795	6416	4910
118.667	6870	7642	8551	7601	8780	6507	6319	6046	6076	6668	4879	5954	5367	7041	7680	7323	6637	5611	5185	6752	7118	6667	6307	4978
118.833	6956	7731	8572	7421	8784	6338	6129	6213	6080	6632	4954	6106	5550	7133	7543	7605	6675	5536	5097	6740	7018	6621	6357	4916
119	7095	7562	8525	7388	8838	6398	6312	5986	6067	6722	4738	5864	5357	7029	7500	7471	6684	5663	5213	6874	7196	6743	6511	4865
119.167	6953	7731	8711	7581	8753	6366	6277	6213	6011	6636	4764	5836	5356	7134	7702	7521	6616	5572	5028	6743	6917	6607	6296	4903
119.333	6890	7898	8585	7677	8912	6387	6302	6128	5948	6614	4856	5924	5471	7067	7570	7506	6550	5615	4989	6676	7048	6622	6481	4809
119.5	6916	7950	8492	7753	8938	6327	6257	6043	6034	6581	4707	5933	5340	7030	7492	7554	6588	5759	5161	6746	7045	6598	6401	4789
119.667	6982	7973	8857	7728	9081	6404	6522	6034	6192	6727	4647	5927	5342	7113	7718	7652	6563	5456	4914	6693	7148	6878	6427	4728
119.833	6910	7888	8652	7963	8896	6392	6438	6153	6107	6680	4928	5841	5526	7185	7593	7589	6798	5561	5146	6789	6966	6816	6300	4861
120	6866	7953	8621	7702	8869	6360	6272	6114	6166	6794	4882	5922	5173	7139	7677	7716	6820	5570	4968	6631	6963	6745	6414	4889
120.167	7052	7985	8715	7658	9091	6339	6549	6126	6250	6860	4981	5853	5424	7100	7766	7711	6816	5557	5002	6619	7192	6699	6431	4881
120.333	7208	7988	8887	7747	9028	6326	6447	6100	6099	6917	4938	6040	5225	7129	7810	7682	6896	5650	5120	6648	6999	6637	6285	4794
120.5	6896	8004	8812	7794	8974	6437	6407	6127	6148	6781	4804	6141	5272	6974	7610	7404	6779	5535	5059	6691	6780	6595	6343	4836
120.667	7126	8142	8816	7875	9133	6197	6522	6257	6266	6894	4994	6111	5378	6963	7626	7538	6661	5686	5152	6680	6985	6702	6322	4741
120.833	7085	8032	8831	8231	9031	6361	6452	6226	6254	6758	4913	6041	5319	6981	7701	7650	6794	5614	5285	6716	6923	6616	6339	4894
121	6880	8023	8977	7743	9318	6352	6547	6186	6295	6693	5011	5923	5420	6939	7578	7524	6787	5690	5232	6759	7065	6712	6199	4861
121.167	6894	7762	8698	7912	9055	6215	6353	6129	6233	6617	4923	5844	5303	6839	7506	7578	6361	5443	5244	6624	6898	6489	6163	4667
121.333	7047	8072	8900	7927	9318	6421	6560	6186	6333	6784	4846	5954	5329	6858	7532	7546	6548	5637	5266	6590	6993	6651	6350	4852
121.5	6740	8144	8927	7713	9325	6465	6499	6211	6374	6782	5031	5986	5405	7006	7502	7297	6732	5514	5263	6599	6789	6578	6251	5008
121.667	7052	7905	9040	7987	9088	6206	6359	6049	6139	6740	4957	5857	5358	7038	7361	7398	6659	5553	5083	6583	6684	6582	6264	4661
121.833	6897	7789	8823	7862	9080	6408	6434	6216	6189	6868	4967	5873	5168	6818	7585	7283	6587	5558	5063	6520	6742	6430	6178	4832
122	6845	7888	8908	7795	9019	6357	6430	6131	6274	6689	4891	5870	5251	6747	7521	7353	6323	5398	5038	6593	6667	6376	6002	4782
122.167	6926	8178	8867	7816	9117	6346	6465	6204	6302	6773	4966	5874	5299	6851	7319	7288	6547	5401	5052	6604	6772	6505	6207	4802
122.333	6916	8027	8767	7956	9006	6347	6447	6156	6461	6686	5025	5895	5186	6760	7253	7415	6528	5295	5028	6481	6623	6347	6172	4672
122.5	6690	8201	8849	8098	9163	6442	6501	5946	6223	6705	5081	5907	5041	6802	7433	7410	6410	5519	4968	6368	6682	6337	6172	4609
122.667	6880	7939	9133	7986	8996	6308	6499	6103	6227	6760	5018	5845	5209	6672	7245	7257	6399	5456	5033	6469	6657	6412	6047	4775
122.833	6895	7936	8918	7817	9219	6470	6496	6184	6134	6823	5075	5875	5139	6656	7306	7238	6518	5526	5026	6429	6654	6399	5903	4798
123	6809	8103	8756	8019	9071	6206	6300	6154	6219	6566	4914	5916	5012	6429	7236	7185	6441	5305	4996	6308	6609	6150	5935	4509
123.167	6757	7740	8602	7687	9011	6216	6378	5969	6261	6738	4774	5815	5073	6646	7204	7077	6473	5458	4830	6278	6603	6184	5909	4616
123.333	6853	8064	8834	7948	9010	6141	6398	5923	6202	6660	5007	5675	5076	6362	7145	7163	6314	5443	4796	6296	6574	6181	5968	4543
123.5	6705	7895	8841	7880	8884	6237	6435	6033	6301	6677	5136	5827	5224	6451	7227	7331	6329	5307	4890	6368	6552	6350	6010	4423
123.667	6653	8079	8700	7921	9111	6151	6237	5991	6168	6625	4916	5618	4975	6445	7289	7149	6290	5405	4935	6410	6622	6321	5798	4582
123.833	6605	7881	8502	7804	8885	6173	6251	5963	6313	6744	4739	5626	5081	6457	6981	7000	6074	5316	4946	5999	6249	6088	5807	4548
124	6555	7872	8871	7672	8823	6234	6399	5845	6234	6625	4951	5684	4988	6338	7066	6933	6091	5385	4845	6052	6383	6130	5844	4444
124.167	6593	7914	8675	7635	8909	6381	6286	5921	6202	6794	4974	5690	5061	6240	7009	7006	6213	5426	4805	6086	6267	6033	5556	4461
124.333	6585	7800	8644	7784	8811	6019	6330	5729	6179	6575	4690	5568	4834	6249	7059	6889	6042	5221	4799	6152	6216	6087	5709	4458
124.5	6586	7842	8690	7780	8867	6107	6274	6007	6143	6581	4873	5648	5153	6267	7123	6810	6220	5300	4844	6121	6393	5953	5694	4372
124.667	6570	7872	8683	7657	8601	6276	6183	5850	6230	6733	4991	5576	4990	6190	6969	6768	6025	5295	4853	6073	6252	5794	5713	4396
124.833	6448	7734	8522	7576	8804	6163	6238	5949	6097	6502	4674	5488	4904	6009	6999	6806	5928	5198	4791	6019	6154	5792	5697	4426
125	6438	7651	8697	7463	8837	6259	6226	5774	6106	6551	4817	5563	4747	6137	6794	6873	5917	5162	4778	5861	5960	5764	5524	4461
125.167	6393	7628	8626	7452	8917	6081	6109	5775	6151	6466	4817	5511	4835	5968	6814	6854	5765	5149	4811	5738	6089	5807	5581	4522
125.333	6389	7629	8271	7486	8797	5781	6188	5778	5985	6598	4685	5370	4769	5961	6844	6700	5712	5106	4678	5955	6111	5727	5492	4398
125.5	6301	7678	8689	7520	8714	6058	6166	5832	6139	6678	4745	5507	4692	6024	6813	6765	5777	5178	4577	5854	5950	5902	5347	4362
125.667	6424	7634	8561	7317	8679	6064	6009	5676	6114	6377	4733	5327	4680	6049	6776	6674	5827	5039	4514	5757	5984	5694	5551	4317
125.833	6371	7432	8408	7601	8601	5973	6109	5703	6157	6528	4742	5338	4743	5914	6732	6528	5702	5010	4674	5828	5955	5711	5426	4212
126	6355	7594	8465	7541	8695	5917	6028	5720	5982	6458	4516	5375	4636	5887	6910	6756	5806	5105	4434	5809	5810	5642	5287	4161
126.167	6179	7613	8407	7323	8558	5886	5997	5607	6038	6422	4788	5201	4667	5837	6607	6509	5572	5075	4502	5693	5895	5580	5313	4153
126.333	6338	7541	8266	7445	8513	5856	5801	5699	5945	6461	4506	5270	4479	5715	6735	6561	5632	5031	4536	5750	5738	5572	5189	4023
126.5	6186	7355	8228	7352	8627	5993	5975	5538	6109	6272	4448	5117	4637	5614	6491	6443	5574	4895	4335	5634	5860	5573	5198	4144
126.667	6252	7428	8297	7316	8654	5965	5893	5504	5966	6293	4483	5055	4537	5763	6625	6582	5556	4828	4420	5582	5859	5521	5246	4035
126.833	6189	7265	8267	7156	8432	5740	5840	5484	6093	6138	4400	5116	4451	5669	6512	6417	5489	4891	4437	5555	5656	5403	5171	3927
127	6217	7213	8221	7186	8358	5698	5712	5502	5908	6153	4445	4882	4379	5789	6438	6333	5479	4834	4370	5388	5597	5351	5156	4040
127.167	6090	7429	8016	7117	8493	5891	5609	5319	5892	6169	4273	4907	4543	5584	6638	6250	5539	4855	4397	5463	5494	5249	5160	3957
127.333	5948	7364	8006	7060	8534	5878	5661	5461	5883	6186	4437	4983	4436	5703	6357	6377	5509	4852	4307	5409	5486	5294	4924	3963
127.5	6053	7110	8087	7012	8333	5846	5699	5295	5971	6072	4380	4942	4363	5454	6422	6198	5262	4805	4389	5273	5672	5299	4928	4025
127.667	6147	7167	8209	6927	8455	5697	5727	5307	5864	6178	4538	4828	4420	5718	6369	6361	5285	4884	4308	5462	5489	5302	4920	4091
127.833	5885	7120	7980	6867	8362	5647	5680	5207	5671	5904	4201	4696	4425	5614	6515	6196	5340	4757	4302	5315	5532	5039	4742	3956
128	5952	7005	7935	6682	8142	5879	5620	5175	5879	6097	4318	4808	4244	5476	6502	6304	5426	4884	4508	5441	5430	5171	4921	3823
128.167	5856	7075	7999	7029	8267	5634	5639	5278	5774	6076	4231	4670	4234	5462	6351	6186	5260	4670	4367	5379	5469	5317	4981	4023
128.333	6002	7080	7803	6710	8190	5638	5294	5235	5771	6046	4360	4735	4363	5265	6248	6204	5339	4572	4224	5164	5325	4982	4907	3779
128.5	5775	7025	7932	6594	8271	5673	5523	5220	5943	6011	4203	4703	4260	5402	6366	6353	5293	4691	4145	5198	5459	5118	4902	4038
128.667	5838	6826	7809	6617	8069	5508	5267	5137	5688	5850	4211	4594	4144	5385	6341	6247	5167	4462	4256	5162	5329	4907	4742	3828
128.833	5834	6938	7668	6608	8176	5521	5388	5174	5735	5885	4179	4558	4329	5154	6289	6191	5037	4662	4063	5081	5245	4936	4749	3709
129	5767	6799	7637	6578	8179	5638	5310	5072	5798	5866	4086	4362	4159	5210	6305	6168	4956	4528	4097	5176	5271	4917	4669	3812
129.167	5822	6586	7718	6454	8119	5511	5207	5114	5759	5878	4254	4596	4111	5450	6152	6268	5174	4551	4035	5195	5190	4925	4755	3891
129.333	5704	6610	7821	6341	8153	5470	5316	5028	5847	5756	4111	4481	4206	5375	6328	6023	5203	4511	4010	5095	5093	5054	4805	3643
129.5	5918	6876	7632	6438	8185	5533	5330	4950	5797	5830	4121	4472	4113	5413	6342	6355	5004	4543	3981	5201	5316	4895	4760	3794
129.667	5727	6648	7548	6416	8074	5494	5394	4931	5560	5903	3992	4321	4064	5377	6234	6152	4942	4513	3926	5236	5230	4921	4785	3636
129.833	5783	6741	7409	6431	8218	5560	5358	4926	5717	5656	3969	4357	4126	5367	6279	6181	4974	4481	4031	4979	5034	4988	4711	3683
130	5687	6632	7488	6308	8105	5297	5325	4808	5459	5751	3891	4256	3969	5181	6260	6143	4997	4394	3859	5053	5028	4767	4573	3739
130.167	5766	6606	7634	6317	8166	5423	5288	4699	5596	5762	3959	4454	4130	5253	6327	6332	4902	4546	4035	5027	5156	4830	4634	3686
130.333	5549	6461	7344	6217	7954	5443	5079	4831	5504	5526	3887	4295	3889	5175	6176	6132	4919	4399	3985	5026	4952	4610	4624	3634
130.5	5616	6453	7361	6133	8027	5318	5261	4710	5498	5595	3753	4210	3944	5112	6229	5993	4861	4498	3975	5044	5047	4644	4540	3721
130.667	5669	6526	7363	6321	8068	5474	5183	4730	5441	5431	3938	4170	4025	5330	6278	6263	4752	4488	4005	5067	5107	4658	4601	3585
130.833	5551	6429	7370	6250	8085	5461	5067	4802	5580	5635	3842	4320	4053	5166	6237	6265	4941	4495	4005	5056	5065	4724	4706	3628
131	5612	6467	7504	6074	8083	5358	4989	4798	5477	5517	3922	4254	3949	5130	6424	6180	4957	4440	3891	4891	5076	4574	4418	3711
131.167	5553	6382	7118	6088	7945	5353	5078	4783	5465	5427	3813	4113	4063	5125	6470	6335	4765	4271	3831	4972	4945	4694	4523	3685
131.333	5611	6544	7268	5930	8052	5232	5006	4746	5615	5539	3789	4159	4042	5248	6327	6331	4871	4431	3895	5048	4916	4860	4632	3580
131.5	5516	6206	7260	5952	7981	5170	4985	4765	5494	5473	3680	4143	3909	5121	6345	6219	4750	4191	3739	4885	5001	4718	4511	3601
131.667	5626	6284	7171	5948	8090	5186	4947	4648	5357	5489	3717	4167	3993	5044	6291	6180	4839	4324	3765	5022	4828	4662	4508	3587
131.833	5466	6380	7358	6025	8159	5380	5074	4841	5463	5440	3758	4115	3987	5194	6452	6471	4836	4324	3906	5136	5059	4694	4625	3608
132	5542	6235	7033	5902	8185	5267	4952	4480	5409	5560	3658	4179	4029	5041	6104	6353	4794	4376	3786	5002	5062	4701	4521	3499
132.167	5559	6303	7076	5839	8047	5391	5045	4452	5279	5286	3604	4133	3970	5176	6225	6531	4864	4109	3787	4901	4851	4699	4372	3713
132.333	5743	6107	7094	5788	8093	5344	4979	4633	5299	5547	3625	4116	3982	5179	6506	6396	4716	4334	3746	5033	4941	4630	4618	3660
132.5	5435	6169	7035	5695	8014	5408	4851	4678	5233	5436	3502	3988	3853	5025	6287	6506	4828	4240	3755	4973	4938	4633	4417	3610
132.667	5458	6344	7026	5862	8186	5260	4899	4539	5418	5320	3657	4076	4014	5101	6478	6482	4892	4207	3799	4954	5051	4557	4415	3632
132.833	5541	6238	7097	5800	8269	5360	4956	4621	5353	5382	3572	4245	4038	5295	6483	6446	5030	4257	3846	5014	5081	4711	4577	3544
133	5584	6146	7062	5667	7932	5209	4724	4446	5169	5288	3592	3956	3947	4866	6388	6384	4790	4245	3710	5043	4821	4633	4502	3455
133.167	5546	6237	6988	5600	8281	5223	4667	4538	5029	5344	3407	4085	3845	5079	6426	6409	4801	4244	3703	4901	4943	4647	4608	3665
133.333	5409	6382	6830	5799	8292	5350	4978	4581	5203	5264	3490	3991	3860	5132	6536	6539	4831	4177	3806	5136	4795	4624	4508	3627
133.5	5644	6214	6982	5756	8184	5294	4798	4562	5058	5562	3583	4141	3800	5132	6463	6685	4885	4335	3749	5046	4963	4623	4450	3552
133.667	5571	6198	6889	5651	7992	5154	4786	4485	4993	5253	3353	3965	3941	5193	6616	6512	4813	4175	3718	5166	4983	4571	4478	3609
133.833	5547	6056	6974	5682	8300	5437	4807	4494	5105	5464	3564	4190	3977	5152	6673	6838	4913	4426	3753	5145	5080	4678	4670	3752
134	5750	6204	7017	5823	8214	5447	4797	4589	5008	5379	3544	3969	4045	5173	6582	6860	5015	4354	3760	5073	5036	4676	4665	3722
134.167	5556	5824	6844	5588	8160	5402	4938	4495	5015	5474	3420	3986	3811	5168	6611	6717	4690	4241	3664	5014	4945	4676	4605	3572
134.333	5660	6133	7026	5627	8277	5340	4804	4509	5041	5349	3489	4121	3903	5156	6706	6882	4818	4271	3742	4966	5015	4706	4508	3619
134.5	5628	6069	6937	5633	8539	5415	4855	4507	4888	5287	3328	3975	3869	5130	6639	6897	5000	4222	3777	5097	5002	4902	4547	3462
134.667	5652	6026	7086	5691	8255	5338	4822	4554	5122	5143	3375	3899	3895	5300	6816	6904	4870	4150	3765	5167	5010	4754	4592	3603
134.833	5622	6148	6896	5444	8492	5371	4810	4432	5057	5290	3398	4021	3999	5192	6772	6955	4840	4158	3736	4963	4928	4643	4630	3682
135	5488	5931	6657	5412	8245	5273	4591	4270	4862	5213	3294	3954	3682	5286	6603	6923	4867	4168	3781	5016	4965	4714	4503	3582
135.167	5696	6109	7010	5585	8406	5398	4782	4400	4805	5366	3443	3989	3805	5162	6893	7039	5052	4386	3755	5255	5082	4844	4706	3675
135.333	5642	6155	6831	5556	8287	5282	4836	4472	4924	5268	3316	3997	3933	5311	6764	6942	4846	4232	3744	5141	5093	4664	4627	3594
135.5	5690	6083	6763	5641	8340	5349	4576	4456	4941	5447	3356	4060	4049	5161	6830	7123	5048	4201	3857	5027	5164	4851	4769	3546
135.667	5580	5940	6746	5556	8507	5278	4704	4338	4830	5289	3313	4138	3847	5257	6776	6967	4875	4224	3693	5210	4894	4749	4737	3664
135.833	5732	6050	6875	5421	8426	5260	4679	4347	4971	5336	3394	4062	3755	5173	6819	7174	4987	4317	3829	5246	5148	4750	4751	3579
136	5775	6130	6852	5368	8488	5382	4855	4396	4865	5331	3206	4084	3937	5374	7031	7195	5006	4381	3734	5210	5155	4856	4743	3612
136.167	5635	6113	6940	5505	8608	5440	4832	4618	5001	5304	3466	4092	3940	5307	6912	7294	5114	4411	3898	5134	5222	4922	4851	3706
136.333	5739	6089	6919	5424	8505	5389	4621	4557	4828	5375	3426	4038	3971	5455	7064	7242	4954	4173	3921	5291	5171	4846	4638	3695
136.5	5718	6030	6780	5524	8459	5336	4902	4345	4851	5332	3315	4164	4069	5595	7073	7308	5026	4301	3833	5232	5127	4847	4820	3594
136.667	5711	6205	6948	5387	8624	5354	4854	4456	4830	5427	3368	4053	3897	5344	6867	7432	5233	4255	3909	5334	5218	4750	4706	3774
136.833	5773	6188	6935	5562	8590	5474	4674	4513	4886	5313	3318	4180	4006	5396	6964	7344	5042	4248	3885	5336	5343	4926	4728	3821
137	5682	6142	6923	5527	8585	5269	4602	4481	4797	5418	3335	4201	3926	5463	7150	7462	5198	4317	3771	5282	5344	4943	4790	3658
137.167	5736	6148	7032	5633	8699	5272	4743	4408	4619	5344	3207	4240	4013	5272	7120	7479	5129	4393	3923	5218	5249	4953	4845	3670
137.333	5854	6079	7048	5575	8676	5396	4845	4304	4896	5394	3377	4092	4061	5593	7320	7423	4988	4406	3999	5486	5123	4955	4800	3635
137.5	5794	6145	6821	5582	8645	5215	4670	4524	4711	5455	3181	4080	4017	5426	7139	7526	5092	4328	4081	5453	5281	4907	4864	3795
137.667	5726	6194	6936	5773	8889	5291	4738	4506	4701	5351	3392	4123	3926	5454	7149	7613	5125	4259	3850	5387	5389	5070	4813	3638
137.833	5773	6216	6963	5735	8824	5408	4763	4381	4557	5318	3199	4232	4130	5422	7278	7545	5121	4349	3910	5474	5376	5123	4976	3858
138	5822	6177	6900	5596	8905	5311	4898	4366	4641	5386	3330	4070	3932	5398	7349	7478	5268	4274	4016	5511	5309	4991	4955	3834
138.167	5743	6084	6984	5666	8983	5452	4702	4403	4683	5409	3264	4159	4144	5527	7434	7738	5206	4364	3969	5295	5383	5020	4914	3795
138.333	5844	6103	6956	5783	8817	5476	4995	4324	4654	5278	3355	4061	3957	5548	7322	7622	5220	4434	3903	5517	5348	5129	4929	3779
138.5	5804	6191	7016	5632	9079	5285	4875	4461	4570	5478	3290	4273	4112	5497	7320	7644	5157	4377	4023	5460	5397	5176	5148	3840
138.667	5772	6150	7025	5797	8988	5319	4852	4416	4680	5588	3323	4201	4049	5584	7328	7775	5250	4447	3936	5660	5303	5144	5063	3948
138.833	5832	6123	7020	5703	9079	5312	4754	4504	4566	5440	3341	4198	4069	5558	7422	7906	5320	4502	3981	5512	5354	5151	5060	3840
139	5844	6261	6904	5758	8919	5270	4812	4351	4656	5512	3388	4206	4128	5538	7361	7836	5291	4531	3929	5471	5321	5148	5087	3848
139.167	5762	6234	6872	5790	8976	5335	4773	4357	4632	5567	3330	4286	4161	5598	7454	7860	5256	4581	3965	5522	5355	5336	5106	3961
139.333	5917	6266	7024	5848	9136	5310	4898	4447	4552	5470	3422	4311	4171	5670	7385	7912	5200	4545	3971	5628	5410	5111	5135	3858
139.5	5874	6362	7100	5866	9113	5261	4730	4631	4522	5383	3359	4194	3877	5625	7525	7673	5240	4605	4102	5766	5478	5216	5167	3834
139.667	5941	6561	7114	5922	9090	5318	4751	4526	4566	5601	3399	4194	3970	5614	7474	7966	5442	4481	3981	5645	5582	5302	5188	3936
139.833	5838	6452	7023	5748	9273	5369	4858	4426	4550	5609	3247	4344	4180	5544	7385	7916	5307	4553	4129	5607	5748	5330	5165	3834
140	5797	6328	6957	5916	9165	5276	4886	4467	4540	5605	3416	4282	4151	5730	7474	8008	5413	4577	4083	5575	5682	5376	5211	3835
140.167	5780	6353	7066	5798	9031	5220	4888	4546	4586	5532	3420	4366	4216	5640	7507	8056	5445	4511	4088	5693	5571	5451	5236	3991
140.333	5821	6356	7181	5683	9334	5038	4802	4403	4422	5646	3419	4230	3933	5818	7576	7927	5434	4567	4065	5583	5692	5326	5233	3893
140.5	5982	6330	7085	5874	9453	5285	5069	4466	4557	5739	3534	4347	4312	5669	7685	8328	5601	4755	4284	5706	5668	5389	5097	4062
140.667	5852	6233	7009	5990	9305	5241	4900	4499	4622	5782	3449	4348	4080	5609	7596	7885	5511	4492	4131	5876	5738	5558	5138	4038
140.833	6007	6441	7059	5877	9541	5093	4888	4606	4452	5621	3410	4405	4159	5544	7604	7937	5365	4609	4205	5786	5522	5484	5309	4047
141	5842	6370	7310	5932	9448	5141	4909	4481	4498	5704	3454	4432	4019	5702	7468	8150	5421	4480	4214	5756	5570	5454	5340	4060
141.167	5767	6474	6972	5879	9289	5334	4794	4453	4488	5755	3493	4349	4087	5760	7775	8053	5455	4516	4272	5758	5720	5581	5238	3982
141.333	5924	6273	7241	6014	9157	5207	4925	4578	4371	5531	3433	4291	4157	5651	7566	7973	5405	4454	4238	5855	5722	5354	5284	4032
141.5	5698	6340	7074	5773	9210	4914	4839	4438	4433	5777	3317	4415	4160	5610	7497	8076	5549	4514	4185	5806	5536	5421	5368	3917
141.667	6010	6565	7147	6002	9232	5159	4927	4470	4471	5625	3479	4322	4095	5696	7508	7986	5488	4696	4295	5912	5627	5375	5185	4050
141.833	5853	6504	7049	6052	9462	5075	4980	4608	4653	5670	3476	4169	4164	5699	7606	8090	5635	4734	4203	5820	5719	5618	5263	4107
142	5869	6537	7091	5878	9421	5082	4893	4631	4602	5609	3451	4415	4124	5806	7546	8303	5732	4441	4251	5931	5733	5519	5232	4040
142.167	5766	6535	7009	6233	9374	5039	4763	4529	4495	5576	3415	4438	4049	5764	7549	8218	5563	4469	4274	5828	5809	5459	5195	4033
142.333	5967	6739	7195	6117	9574	4979	4985	4582	4441	5619	3403	4550	4163	5801	7646	8203	5600	4689	4305	5869	5698	5556	5397	4158
142.5	5962	6571	7085	6114	9551	5129	5023	4660	4484	5586	3547	4390	4182	5774	7647	8171	5614	4752	4397	5768	5844	5534	5370	4161
142.667	5824	6591	7301	5939	9458	5015	5059	4559	4498	5679	3430	4318	4131	5533	7525	8153	5572	4688	4248	6010	5855	5514	5401	4047
142.833	5751	6415	7208	6018	9414	5078	4789	4633	4480	5538	3453	4459	4114	5851	7562	8072	5574	4405	4259	5882	5764	5582	5436	3855
143	5794	6487	7173	6172	9287	4950	4981	4614	4405	5609	3559	4410	4202	5611	7652	8410	5518	4602	4338	5918	5798	5650	5456	4013
143.167	5912	6585	7194	5970	9373	5091	4815	4397	4482	5507	3459	4340	4164	5755	7508	8142	5621	4729	4327	5776	5746	5671	5376	4077
143.333	5811	6577	7277	6004	9515	4941	5000	4536	4377	5616	3391	4436	4205	5426	7460	8293	5563	4635	4449	5887	5779	5557	5360	4111
143.5	5832	6677	7191	6185	9528	5020	4900	4539	4428	5688	3570	4454	4124	5686	7533	8070	5762	4659	4364	5987	5790	5646	5481	4181
143.667	5824	6672	7084	6099	9605	4846	4952	4574	4572	5638	3514	4436	4093	5688	7720	8095	5510	4839	4299	5793	5774	5594	5400	4009
143.833	5980	6793	7418	5984	9774	4824	4893	4602	4600	5729	3498	4454	4107	5766	7772	8181	5666	4897	4370	5947	5704	5675	5447	4145
144	5667	6515	7196	6043	9581	4887	4774	4350	4510	5773	3464	4432	3990	5604	7643	7967	5559	4898	4353	5911	5667	5775	5398	4014
144.167	5726	6556	7285	6122	9473	4931	4907	4551	4490	5585	3432	4277	4165	5709	7509	8127	5652	4742	4440	6096	5880	5663	5406	4078
144.333	5807	6611	7292	6002	9348	4914	4804	4494	4489	5594	3513	4331	4063	5640	7541	8156	5672	4636	4472	5970	5666	5632	5488	4044
144.5	5663	6763	7083	6005	9500	4790	4769	4604	4389	5489	3479	4249	4109	5552	7445	8249	5542	4582	4414	5847	5680	5687	5353	4050
144.667	5727	6660	7253	6058	9326	4798	4801	4461	4520	5558	3408	4308	4010	5610	7331	8157	5634	4615	4426	5803	5705	5648	5395	4204
144.833	5874	6706	7074	6113	9584	4774	4923	4572	4442	5608	3586	4342	4032	5551	7606	8179	5806	4734	4425	5835	5705	5776	5495	4058
145	5590	6815	7186	5933	9515	4770	4846	4584	4517	5637	3486	4319	4027	5712	7435	8032	5743	4475	4379	5851	5678	5560	5289	4114
145.167	5676	6539	6954	6140	9667	4748	4779	4469	4510	5559	3475	4204	4000	5640	7602	7908	5564	4635	4346	5868	5743	5609	5281	4009
145.333	5735	6683	7066	6115	9767	5081	4820	4523	4432	5692	3367	4340	4106	5588	7330	8034	5628	4679	4470	5932	5737	5596	5233	4189
145.5	5728	6363	7064	6085	9534	4747	4817	4357	4284	5695	3359	4298	3777	5493	7442	8057	5427	4598	4251	5824	5666	5638	5326	3964
145.667	5644	6766	7237	6028	9560	4742	4765	4263	4603	5566	3482	4308	4024	5618	7414	8041	5678	4687	4466	5956	5556	5666	5415	4020
145.833	5632	6712	6999	6009	9600	4695	4738	4484	4357	5480	3423	4110	3971	5646	7432	7876	5392	4772	4269	5763	5465	5570	5495	4009
146	5666	6680	7196	6002	9500	4706	4712	4327	4485	5577	3548	4189	4092	5433	7509	7936	5653	4856	4392	6009	5444	5657	5448	4122
146.167	5506	6709	7135	6067	9373	4851	4772	4495	4424	5497	3478	4237	3837	5497	7373	8027	5469	4757	4339	5922	5645	5411	5201	4154
146.333	5477	6797	7058	5991	9452	4578	4746	4351	4600	5445	3465	4269	3971	5565	7476	7806	5491	4591	4420	5770	5617	5633	5259	4189
146.5	5403	6479	7031	5891	9422	4620	4876	4609	4468	5453	3541	4131	3925	5499	7351	7812	5540	4633	4285	5618	5615	5686	5314	4056
146.667	5565	6487	6958	6024	9451	4686	4642	4358	4454	5439	3466	4072	3877	5480	7350	7882	5427	4645	4314	5658	5583	5481	5208	3909
146.833	5448	6554	7093	5859	9405	4731	4692	4294	4480	5351	3335	4106	3947	5514	7209	7763	5403	4667	4332	5670	5506	5533	5284	4070
147	5498	6444	6759	5810	9278	4643	4654	4479	4523	5421	3500	4037	3797	5527	7264	7758	5464	4554	4259	5749	5575	5393	5196	3809
147.167	5532	6619	6825	6128	9352	4549	4587	4507	4393	5348	3340	4088	3865	5391	7246	7982	5530	4805	4392	5721	5523	5512	5371	3967
147.333	5436	6621	6935	6045	9100	4619	4707	4307	4477	5294	3407	3952	3845	5392	7245	7772	5439	4612	4229	5610	5486	5342	5302	3888
147.5	5493	6682	6997	5849	9370	4733	4628	4512	4627	5423	3364	4057	3883	5432	7047	7864	5496	4673	4381	5678	5427	5278	5322	3835
147.667	5492	6592	7114	5899	9220	4667	4655	4432	4425	5288	3488	4073	3901	5202	7235	7824	5486	4481	4248	5630	5398	5445	5321	3859
147.833	5271	6486	6759	5787	9291	4626	4651	4242	4523	5322	3452	4010	3831	5375	7228	7676	5381	4635	4294	5563	5360	5338	5304	3899
148	5277	6340	6972	5926	9347	4661	4530	4337	4512	5442	3382	3980	3759	5325	7070	7670	5379	4473	4119	5615	5543	5269	5163	3798
148.167	5397	6347	6807	5729	9084	4521	4583	4338	4487	5409	3426	3972	3769	5315	7255	7727	5342	4546	4208	5613	5222	5215	5067	3904
148.333	5221	6479	6761	5749	9141	4555	4489	4296	4543	5189	3376	3983	3695	5252	7066	7582	5381	4554	4162	5605	5338	5148	5091	3753
148.5	5479	6475	6961	5860	9169	4569	4582	4355	4555	5232	3454	3982	3989	5219	7280	7806	5199	4478	4229	5629	5384	5235	5201	3771
148.667	5374	6601	6818	5920	8925	4581	4560	4317	4477	5224	3420	4027	3839	5209	7132	7738	5204	4683	4284	5484	5240	5294	5157	3855
148.833	5377	6391	6727	5689	9112	4572	4474	4279	4512	5201	3438	3910	3867	5246	6848	7539	5137	4539	4048	5527	5372	5102	4879	3825
149	5205	6363	6639	5807	9004	4534	4641	4263	4522	5256	3418	3933	3646	5306	6906	7613	5359	4447	4242	5650	5198	5016	5135	3800
149.167	5391	6320	6677	5743	9120	4427	4568	4244	4501	5263	3369	3831	3708	5083	6987	7520	5066	4539	4222	5540	5276	5112	4989	3755
149.333	5306	6275	6622	5593	9118	4608	4493	4174	4573	5172	3528	3853	3711	5238	6827	7568	5225	4402	4056	5594	5191	5142	4994	3671
149.5	5216	6233	6564	5717	9073	4401	4393	4298	4398	5135	3385	3786	3579	5043	6965	7492	5223	4510	4164	5335	5254	5041	4960	3831
149.667	5252	6286	6584	5650	8877	4329	4400	4167	4526	5145	3368	3895	3715	4989	6691	7306	5212	4481	4181	5372	5043	4970	5036	3679
149.833	5257	6180	6625	5591	8627	4425	4443	4245	4549	5145	3467	3848	3674	5108	6813	7306	5066	4639	4154	5363	5243	4936	4936	3759
150	5196	6152	6744	5507	8874	4506	4282	4203	4560	5145	3392	3920	3607	5121	6670	7490	5113	4411	3963	5380	5236	4824	4863	3771
150.167	5141	6014	6598	5563	8666	4361	4322	4164	4362	5057	3358	3799	3498	4964	6768	7385	4869	4355	3937	5296	5172	4764	4717	3690
150.333	5214	6149	6401	5497	8838	4320	4409	3945	4477	5068	3298	3800	3515	4949	6738	7455	4981	4391	3909	5414	4942	4698	4793	3589
150.5	5392	6019	6402	5509	8902	4481	4331	4086	4456	5129	3405	3781	3611	5016	6649	7314	5010	4438	3979	5191	5079	4866	4872	3649
150.667	5288	6051	6385	5416	8840	4416	4324	4142	4466	4965	3349	3741	3664	5052	6692	7422	4990	4418	4071	5184	5055	4756	4695	3665
150.833	5178	6005	6251	5434	8732	4431	4373	4129	4355	4980	3271	3689	3671	4822	6597	7274	4912	4388	4003	5128	5035	4824	4679	3605
151	5106	6130	6443	5357	8734	4573	4396	4112	4432	4845	3299	3675	3456	4959	6614	7239	4955	4390	3833	5207	5041	4774	4774	3563
151.167	5148	5861	6221	5397	8780	4513	4374	4022	4467	5061	3400	3798	3486	4993	6613	7258	4870	4327	4039	5288	5072	4684	4752	3731
151.333	5099	5893	6301	5332	8682	4506	4205	4023	4433	4987	3335	3612	3482	4880	6504	7100	4877	4301	3998	5180	5043	4628	4628	3538
151.5	5067	5894	6345	5313	8643	4408	4404	4002	4334	4858	3373	3610	3389	4776	6504	7233	4952	4301	4012	5074	5119	4810	4722	3419
151.667	5138	5932	6270	5244	8757	4461	4402	4063	4401	4998	3270	3557	3484	4713	6352	7203	4922	4230	3857	5165	4893	4629	4628	3545
151.833	4985	5677	6101	5094	8447	4559	4176	3937	4245	4814	3145	3637	3338	4815	6393	6984	4858	4359	3909	4959	5013	4608	4498	3433
152	5050	5859	6092	5134	8548	4624	4317	3979	4502	4944	3376	3835	3470	4928	6374	7159	4800	4346	3997	4999	5094	4461	4585	3576
152.167	4970	5798	6082	5045	8425	4631	4209	3984	4484	4833	3340	3594	3295	4627	6506	7025	4753	4281	3743	4981	5090	4546	4480	3548
152.333	4826	5520	5980	4978	8349	4539	4025	3875	4344	4769	3236	3603	3442	4730	6331	6942	4704	4198	3744	4863	4960	4453	4461	3317
152.5	4957	5736	5911	5104	8401	4526	4122	3849	4265	4806	3279	3571	3315	4700	6426	6888	4708	4338	3727	4932	5182	4479	4405	3452
152.667	5056	5519	6070	4990	8337	4583	4261	4003	4467	4767	3332	3618	3232	4669	6266	7054	4792	4237	3701	5078	5119	4438	4414	3418
152.833	4978	5627	5916	5005	8244	4445	4219	4000	4565	4749	3312	3628	3412	4566	6086	7139	4708	4120	3778	4840	5064	4354	4439	3477
153	4996	5534	5998	4947	8293	4357	4085	3895	4248	4746	3331	3596	3304	4613	6044	6968	4478	4259	3649	4874	4941	4273	4345	3291
153.167	5025	5442	5903	5096	8315	4264	4077	3747	4289	4888	3232	3432	3205	4619	6085	6787	4572	4076	3648	4797	5071	4278	4119	3263
153.333	4867	5544	5831	4809	8253	4381	4166	3781	4326	4734	3205	3470	3169	4450	6281	6812	4501	4217	3625	4637	4940	4209	4359	3277
153.5	4899	5360	5783	4978	8264	4303	4071	3830	4377	4644	3176	3395	3208	4568	6032	7050	4690	4179	3584	4757	5142	4169	4205	3417
153.667	4878	5504	5700	4767	8156	4533	4031	3885	4304	4754	3166	3464	3135	4527	6004	6811	4483	4029	3667	4626	4996	4227	4165	3347
153.833	4893	5342	5667	4754	8034	4369	3989	3784	4266	4609	3109	3318	3236	4534	5981	6829	4552	4134	3568	4815	5074	4131	4176	3267
154	4849	5286	5657	4790	8023	4570	3987	3707	4175	4619	3177	3423	3156	4438	5986	6815	4512	4123	3462	4603	4974	4025	4177	3170
154.167	4963	5491	5680	4775	7976	4428	3994	3983	4244	4638	3245	3530	3141	4394	5932	6696	4437	4052	3511	4627	5236	4104	4133	3231
154.333	4831	5388	5718	4817	8082	4359	4075	3891	4243	4617	3134	3446	3147	4477	5955	6775	4284	4013	3603	4623	5070	4016	4175	3342
154.5	4858	5335	5613	4628	8019	4366	3835	3818	4286	4479	3053	3509	3168	4405	5957	6821	4386	4023	3509	4563	5040	4116	3956	3202
154.667	4787	5122	5544	4702	8094	4293	3831	3667	4219	4488	3120	3349	3047	4286	5926	6506	4268	3952	3543	4465	5033	3904	3959	3141
154.833	4801	5108	5472	4514	7723	4415	3893	3663	4195	4533	3062	3295	3179	4414	6084	6638	4342	4023	3451	4502	5149	3827	4007	3196
155	4762	5022	5572	4482	7841	4497	3984	3669	4141	4475	2901	3429	3010	4283	5744	6608	4166	3920	3403	4440	5097	3919	3952	2999
155.167	4769	5214	5475	4624	7825	4323	3902	3610	4050	4438	3040	3424	3111	4349	5760	6584	4221	3861	3419	4434	5053	3914	4008	3228
155.333	4852	5115	5417	4549	7936	4415	3999	3749	4081	4484	3053	3491	3189	4306	5816	6582	4301	3963	3378	4313	5221	3898	3957	3263
155.5	4659	5089	5356	4525	7644	4465	3873	3656	4159	4604	3100	3389	3191	4331	5717	6795	4269	3897	3350	4325	5031	3791	3905	3057
155.667	4886	5073	5390	4572	7735	4553	3787	3722	4181	4487	2886	3335	3158	4151	5852	6599	4241	3918	3363	4194	5080	3771	3842	3121
155.833	4819	5054	5178	4477	7714	4395	3924	3665	3908	4409	2960	3348	2986	4257	5734	6499	4047	3786	3356	4248	5277	3780	3730	3111
156	4845	4971	5286	4589	7820	4410	3810	3586	4058	4369	3053	3311	3084	4244	5637	6487	4282	3867	3395	4420	5110	3818	3864	3207
156.167	4772	4859	5187	4571	7673	4351	3816	3609	4017	4424	3003	3313	3058	4179	5521	6673	4158	3915	3391	4227	5062	3815	3770	3049
156.333	4837	4986	5319	4404	7545	4365	3858	3776	4166	4415	2976	3449	3102	4263	5672	6588	4194	3875	3439	4206	5186	3706	3748	3182
156.5	4801	4783	5148	4385	7478	4384	3878	3545	4105	4297	2915	3333	2960	4134	5696	6369	4224	3768	3326	4244	5120	3633	3825	3128
156.667	4803	4877	5273	4394	7401	4431	3843	3420	4075	4361	2918	3255	3018	4076	5655	6391	4096	3768	3202	4162	5096	3685	3810	2958
156.833	4668	4799	5180	4439	7541	4240	3875	3636	3889	4339	2997	3268	3044	4145	5441	6468	4105	3806	3379	4148	5137	3490	3742	3019
157	4574	4689	5212	4235	7418	4357	3709	3580	3978	4238	2909	3268	2953	4067	5491	6284	4125	3691	3173	4158	4942	3637	3728	2900
157.167	4713	4644	5064	4338	7325	4304	3745	3579	3880	4254	2904	3226	2956	3959	5384	6411	4042	3656	3169	4155	4988	3740	3741	3013
157.333	4810	4732	4892	4303	7247	4347	3721	3518	4103	4176	2859	3321	3008	3915	5388	6285	3951	3699	3173	4186	5156	3538	3767	3030
157.5	4828	4719	5124	4278	7340	4394	3761	3588	3852	4320	3085	3381	3023	3961	5557	6524	4057	3848	3277	4253	5178	3580	3764	2980
157.667	4662	4666	4959	4327	7347	4184	3746	3507	3768	4215	2905	3273	3075	3954	5296	6297	3997	3701	3271	4119	5129	3559	3696	2910
157.833	4699	4555	5085	4254	7315	4316	3713	3428	3952	4206	2926	3312	2977	3988	5307	6283	3968	3550	3186	4177	5009	3621	3617	2975
158	4638	4516	4938	4172	7185	4214	3796	3402	3828	4301	2932	3198	2945	3982	5309	6351	4016	3668	3215	4205	5002	3512	3640	3090
158.167	4728	4655	5060	4284	7205	4373	3789	3476	3858	4292	2905	3200	2981	4077	5228	6242	4025	3677	3142	4325	5037	3585	3772	3080
158.333	4692	4549	4898	4333	7160	4238	3773	3548	3842	4246	2853	3179	2928	3893	5289	6163	4010	3668	3230	4185	4958	3402	3464	2930
158.5	4695	4545	4764	4246	7093	4232	3682	3418	3783	4198	2801	3322	2880	3847	5301	6394	4021	3611	3137	4229	4960	3459	3635	2881
158.667	4732	4492	4870	4071	7040	4175	3728	3466	3716	4260	2881	3141	2876	3872	5311	6138	3880	3658	3132	4304	4973	3535	3536	2794
158.833	4645	4656	4893	4092	6916	4314	3843	3616	3781	4312	2887	3323	2959	4016	5289	6110	3764	3741	3114	4330	4933	3505	3674	2946
159	4654	4408	4652	4103	6952	4250	3830	3444	3793	4212	2833	3215	2958	3836	5183	6126	3765	3721	3093	4290	5000	3424	3523	2740
159.167	4556	4615	4671	4013	6928	4183	3877	3365	3724	4184	2677	3279	2827	3841	5201	6065	3728	3610	3233	4458	5045	3295	3516	2773
159.333	4754	4370	4749	4137	7075	4104	3669	3447	3668	4113	2875	3237	2835	3775	5051	6220	3841	3670	3127	4275	4858	3438	3510	2912
159.5	4611	4519	4638	4200	7007	4125	3675	3412	3753	4196	2905	3351	2992	3827	5061	6123	3795	3647	3167	4449	4797	3395	3465	2849
159.667	4677	4403	4778	4055	6989	3998	3781	3488	3704	4165	2906	3281	2772	3848	5188	6040	3722	3591	3057	4471	4901	3325	3491	2984
159.833	4514	4461	4782	3999	6751	4081	3639	3307	3700	4172	2862	3180	2886	3614	5019	5869	3857	3414	2940	4298	4773	3393	3420	2832
160	4412	4428	4579	4039	6908	4241	3661	3351	3651	4074	2633	3259	2688	3776	5097	5932	3689	3417	3022	4399	4743	3253	3441	2899
160.167	4548	4374	4658	4091	6846	4216	3600	3533	3699	4192	2785	3130	2838	3780	4898	6052	3658	3490	2985	4461	4804	3240	3246	2961
160.333	4511	4406	4515	4073	6688	4170	3714	3483	3640	4294	2804	3186	2751	3748	5115	5971	3802	3435	2998	4491	4665	3372	3388	2949
160.5	4503	4301	4543	4095	6731	4117	3519	3410	3589	4175	2835	3256	2784	3700	4941	5827	3539	3442	2933	4434	4838	3292	3308	2769
160.667	4639	4461	4568	4049	6692	4085	3703	3388	3708	4207	2897	3262	2839	3588	4889	5932	3631	3449	3046	4555	4722	3314	3348	2822
160.833	4542	4389	4414	4014	6623	4084	3782	3392	3527	3959	2862	3276	2802	3653	4817	5838	3581	3513	2927	4464	4777	3179	3425	2813
161	4514	4457	4632	3990	6432	4059	3708	3444	3608	4159	2826	3207	2854	3664	4974	5932	3614	3458	3030	4554	4668	3332	3313	2864
161.167	4583	4319	4507	3976	6689	4087	3638	3457	3645	4039	2814	3318	2961	3657	4982	5795	3670	3438	3037	4612	4658	3390	3271	2873
161.333	4586	4370	4497	3986	6687	4187	3617	3435	3604	4090	2779	3367	2932	3651	5037	5879	3595	3420	2969	4593	4607	3184	3580	2891
161.5	4507	4389	4606	4075	6585	4209	3618	3480	3530	4093	2806	3321	2760	3692	4847	5846	3669	3420	3014	4705	4593	3238	3208	2863
161.667	4549	4440	4574	3940	6658	4246	3692	3443	3655	4014	2927	3317	2836	3803	5069	5830	3757	3449	3053	4729	4493	3363	3501	3035
161.833	4575	4348	4509	4066	6329	4116	3512	3308	3529	4076	2697	3118	2706	3435	4801	5873	3674	3304	2911	4760	4558	3196	3291	2745
162	4439	4392	4522	3906	6472	3980	3562	3372	3421	4038	2765	3259	2780	3506	4881	5709	3535	3379	2948	4811	4499	3142	3204	2743
162.167	4374	4256	4448	4057	6417	3965	3585	3390	3416	4119	2771	3291	2760	3640	4740	5568	3569	3349	2928	4815	4445	3305	3352	2794
162.333	4651	4441	4534	4138	6353	4183	3736	3517	3500	4083	2822	3404	2809	3618	4897	5852	3659	3452	3062	4927	4469	3187	3398	2964
162.5	4544	4355	4486	3989	6485	3976	3582	3373	3710	4026	2748	3254	2795	3585	4949	5738	3570	3382	3055	4799	4489	3183	3279	2776
162.667	4604	4517	4497	4236	6295	4063	3644	3405	3574	4177	2903	3315	2689	3616	4897	5645	3653	3488	2984	4833	4408	3128	3475	2999
162.833	4412	4320	4525	3989	6515	4032	3742	3504	3518	4077	2862	3375	2927	3498	4809	5673	3561	3356	3023	4916	4467	3202	3465	2763
163	4460	4345	4527	3988	6327	3910	3732	3351	3543	4130	2786	3393	2883	3465	4707	5697	3558	3377	2987	4996	4398	3075	3395	2883
163.167	4541	4367	4427	4034	6438	4037	3650	3479	3535	4170	2843	3283	2896	3536	4755	5694	3571	3417	3004	5012	4475	3175	3321	2793
163.333	4529	4374	4516	4099	6282	3977	3677	3351	3550	4139	2785	3453	2781	3457	4914	5707	3475	3406	3131	4978	4437	3272	3373	2881
163.5	4412	4390	4474	4003	6429	4047	3533	3393	3480	4038	2781	3312	2806	3556	4792	5660	3515	3447	2958	5018	4415	3142	3260	2923
163.667	4333	4236	4281	3938	6261	3932	3565	3450	3351	4202	2699	3384	2744	3454	4748	5539	3555	3417	2914	5106	4135	3109	3326	2854
163.833	4491	4271	4429	3988	6393	3992	3553	3391	3414	4080	2818	3308	2774	3504	4839	5512	3399	3325	2927	5026	4279	3156	3169	2836
164	4516	4284	4368	3861	6255	3976	3717	3304	3370	4094	2702	3396	2828	3578	4740	5588	3575	3260	3018	5261	4246	3242	3329	2896
164.167	4431	4358	4289	3966	6316	3985	3450	3392	3456	4042	2780	3387	2733	3531	4547	5487	3437	3358	2961	5102	4144	3111	3184	2932
164.333	4458	4478	4512	4057	6350	3934	3593	3487	3496	4208	2815	3288	2684	3591	4642	5530	3485	3284	3051	5213	4338	3150	3348	2773
164.5	4419	4420	4470	4131	6250	3876	3711	3331	3382	4166	2756	3303	2784	3489	4737	5612	3599	3393	2927	5303	4353	3251	3309	2947
164.667	4427	4514	4541	4079	6456	3877	3727	3396	3451	4089	2696	3354	2873	3525	4578	5452	3539	3311	2986	5240	4335	3204	3306	3032
164.833	4515	4275	4459	4045	6274	3901	3600	3377	3369	4090	2746	3179	2799	3360	4582	5338	3449	3379	2922	5168	4201	3003	3264	2815
165	4512	4439	4477	4179	6160	3929	3696	3429	3449	4118	2795	3246	2914	3401	4634	5382	3528	3335	3130	5436	4287	3147	3450	2906
165.167	4219	4335	4440	4085	5942	3779	3497	3283	3490	4186	2658	3242	2737	3514	4606	5428	3217	3288	2905	5140	4273	2986	3234	2903
165.333	4371	4466	4567	4102	6146	3843	3508	3483	3461	4132	2777	3261	2776	3468	4696	5254	3495	3312	2977	5281	4184	3257	3344	2846
165.5	4352	4396	4438	4004	6152	3854	3611	3380	3317	4089	2856	3272	2802	3413	4494	5193	3444	3226	3021	5197	4227	3107	3335	2820
165.667	4400	4393	4337	4122	6073	3659	3613	3291	3403	4088	2706	3297	2826	3435	4489	5341	3453	3216	3032	5269	4221	3195	3350	2834
165.833	4372	4338	4449	4066	5948	3742	3655	3327	3357	4033	2702	3267	2753	3327	4491	5316	3483	3271	2997	5213	4083	3109	3301	2912
166	4389	4301	4545	4008	6108	3791	3677	3243	3389	4007	2740	3300	2799	3439	4475	5211	3464	3304	2898	5397	4088	3137	3235	2753
166.167	4433	4392	4370	4198	6087	3764	3620	3357	3487	4065	2779	3330	2842	3513	4434	4991	3488	3274	2969	5461	4113	3157	3341	2941
166.333	4408	4484	4402	4087	6051	3810	3686	3310	3425	3942	2810	3273	2841	3283	4411	5242	3416	3427	2953	5264	4062	3179	3325	2871
166.5	4418	4376	4331	4102	6127	3893	3528	3421	3358	4073	2637	3312	2845	3333	4487	5111	3433	3292	3074	5532	4133	3202	3394	2881
166.667	4397	4518	4533	4170	6152	3803	3632	3432	3449	4069	2764	3263	2849	3497	4511	5154	3575	3340	2974	5531	4202	3214	3436	2930
166.833	4336	4466	4569	4195	6160	3723	3571	3358	3459	4041	2844	3193	2891	3476	4338	5147	3409	3321	2975	5367	4149	3155	3323	2940
167	4331	4424	4498	4220	5992	3761	3697	3300	3510	4177	2806	3286	2851	3422	4478	5244	3520	3428	2968	5174	4186	3113	3298	2903
167.167	4271	4394	4441	4153	5951	3638	3670	3372	3343	3973	2698	3197	2721	3412	4445	4976	3464	3236	2998	5457	4071	3278	3168	2778
167.333	4399	4614	4634	4045	5873	3851	3389	3574	3490	4107	2662	3266	2864	3370	4477	5162	3362	3215	2913	5317	4146	3114	3277	2842
167.5	4353	4603	4321	4253	5941	3681	3413	3334	3461	4153	2752	3356	2757	3399	4479	5058	3401	3174	2943	5421	4372	3335	3170	2942
167.667	4253	4407	4329	4140	6014	3629	3559	3148	3380	3963	2698	3291	2835	3337	4321	5059	3534	3248	3027	5347	4165	3146	3284	2929
