# Supplementary material for: Singularity response reveals entrainment properties in mammalian circadian clock
Source: Nat Commun. 2023 May 17;14:2819. doi: 10.1038/s41467-023-38392-x (PMC10192398; doi:10.1038/s41467-023-38392-x)
Supplement: Supplementary file 4 — Source Data [file 41467_2023_38392_MOESM4_ESM.zip › Raw_data/Figure5/DEX_1.xlsx]

## Sheet: Sheet1
Time (h)	100nM DEX_1	20nM DEX_1	4nM DEX_1	0.8nM DEX_1	0.16nM DEX_1	0nM DEX_1	100nM DEX_2	20nM DEX_2	4nM DEX_2	0.8nM DEX_2	0.16nM DEX_3	0nM DEX_4	100nM DEX_3	20nM DEX_3	4nM DEX_3	0.8nM DEX_3	0.16nM DEX_3	0nM DEX_3	100nM DEX_4	20nM DEX_4	4nM DEX_4	0.8nM DEX_4	0.16nM DEX_4	0nM DEX_4
0	41238	40494	39872	41986	41257	44492	39764	43539	43308	42729	38964	40112	41452	37746	38583	36199	39499	32882	31711	30169	30135	31824	29164	27710
0.166667	24400	24904	24787	24396	24113	23853	20477	24016	24538	24113	22140	22235	20422	20216	20648	18922	19411	16073	14440	14617	14783	15791	14567	13929
0.333333	11977	12051	11589	11851	11983	12627	11040	12324	12687	12364	11356	11389	11856	11496	11619	11134	11975	10222	10270	9527	9444	10484	9148	8895
0.5	10257	10158	9886	10360	10545	11012	10111	10924	10852	10757	10113	10375	10714	10103	10428	9991	10870	9540	9791	8884	9124	9442	8566	8218
0.666667	9694	9591	9332	9628	9734	10331	9489	10266	10261	10079	9384	9624	10144	9536	9677	9530	10510	9057	9276	8480	8324	8718	7890	7938
0.833333	9647	9290	8801	9056	9546	10077	9030	9991	9804	9595	9031	9336	9622	9205	9363	9080	10236	8592	8934	8012	8114	8536	7891	7594
1	9153	8833	8855	9087	9223	9972	9009	9825	9706	9304	9056	9163	9404	8807	9351	8973	10011	8651	8962	8006	7870	8471	7750	7695
1.16667	9118	8798	8810	9080	9281	9940	8820	9628	9579	9434	8850	9255	9489	8889	9152	8833	9845	8443	8898	7824	7948	8168	7564	7433
1.33333	9114	8963	8980	9058	9348	9977	8835	9719	9671	9462	8880	9399	9397	8799	9338	8901	10218	8521	9035	8011	7969	8500	7525	7642
1.5	9184	8803	8694	8904	9457	10216	8697	9489	9863	9407	9058	9299	9436	8806	9306	8978	10143	8586	9000	8128	8040	8459	7553	7530
1.66667	9327	8776	9087	9088	9412	10208	9125	9492	9799	9634	8969	9448	9366	8999	9351	9010	10039	8692	8995	8399	8127	8606	7615	7715
1.83333	9259	8844	9108	9259	9294	10451	9188	9591	9841	9473	9124	9663	9434	8942	9518	9163	10321	8686	9168	8405	8087	8722	7457	7736
2	9499	9054	9180	9311	9633	10574	9176	9683	9814	9714	9165	9671	9391	8809	9388	9322	10277	9027	9384	8385	8164	8708	7764	7748
2.16667	9218	8914	9124	9477	9645	10469	9283	9815	9899	9589	9187	9760	9482	9020	9315	9175	10335	8862	9282	8421	8152	8826	7820	7840
2.33333	9237	9034	9277	9416	9742	10566	9454	9634	10007	9687	9204	9920	9518	8986	9569	9408	10404	8773	9533	8383	8330	8795	7725	7787
2.5	9396	9049	9287	9501	9695	10726	9582	9713	10315	9931	9279	9975	9666	9148	9591	9483	10523	8945	9683	8548	8431	8925	7749	7969
2.66667	9408	9053	9208	9796	9912	10843	9582	9903	10106	9841	9353	10002	9541	9102	9562	9391	10482	9045	9622	8579	8194	8854	7839	7894
2.83333	9512	9281	9233	9623	10002	10865	9214	9692	10128	9591	9713	9809	9662	9063	9658	9406	10399	9011	9699	8675	8238	8890	7984	8067
3	9490	9194	9183	9596	9793	11084	9211	9807	10078	9676	9392	9655	9683	9051	9629	9186	10535	9181	9606	8504	8230	9055	7689	8095
3.16667	9484	9054	9225	9411	10219	10865	9118	9929	10124	9742	9474	9837	9523	8990	9506	9329	10398	8944	9483	8632	8382	8794	7895	7968
3.33333	9441	9250	9314	9493	9981	10716	9239	9770	10143	9710	9395	9703	9489	8991	9505	9124	10325	9038	9810	8681	8306	8611	7801	7947
3.5	9408	9184	9243	9272	9704	10846	9201	9502	10056	9592	9194	9744	9552	8921	9376	8953	10339	8919	9711	8537	8180	8701	7831	8044
3.66667	9321	8928	9058	9145	9769	10662	9079	9560	9892	9602	9117	9759	9597	8662	9345	9030	10096	8992	9574	8579	8244	8570	7621	7887
3.83333	9448	9165	9079	9299	9595	10649	9220	9681	9823	9362	9084	9489	9365	8852	9270	9133	10004	8822	9523	8358	8152	8639	7519	7866
4	9198	8654	8935	9252	9254	10395	8979	9480	9474	9400	8863	9540	9198	8639	9131	8717	9911	8736	9231	8329	7883	8432	7645	7839
4.16667	9261	8704	8691	8816	9329	10291	8862	9182	9518	9160	8849	9356	9096	8590	9128	8614	9706	8581	9098	8256	7873	8289	7433	7506
4.33333	8874	8456	8684	8982	9158	10283	8914	8982	9290	9073	8668	9350	8981	8491	8887	8527	9472	8431	8974	7998	7755	8206	7316	7599
4.5	9011	8603	8644	8785	9126	10253	8475	8824	9234	8803	8931	8932	8683	8381	8576	8430	9277	8474	8899	7932	7653	8050	7204	7446
4.66667	8898	8296	8294	8442	8878	9793	8556	8715	9168	8580	8500	9020	8573	8180	8483	8146	9151	8230	8748	7888	7510	7985	7131	7291
4.83333	8631	8385	8338	8430	8593	9562	8447	8699	8951	8657	8356	8974	8439	8002	8382	8026	9142	8105	8583	7722	7593	7725	7016	7491
5	8486	7952	8210	8159	8367	9372	8474	8490	8798	8485	7930	8676	8282	7595	8239	7885	8942	7942	8481	7509	7453	7643	6808	7001
5.16667	8318	7841	8031	8005	8353	9318	7976	8526	8562	8125	7945	8501	8280	7614	8184	7702	8526	7751	8343	7358	7150	7492	6601	6996
5.33333	8219	7552	7671	7900	8158	8997	7880	8104	8190	7771	7626	8201	7983	7391	7880	7383	8233	7587	7967	7275	6860	7178	6485	6563
5.5	7763	7548	7427	7408	7901	8673	7866	7852	8111	7840	7576	8139	7745	7379	7651	7284	8267	7329	7936	6951	6797	6860	6344	6528
5.66667	7738	7352	7193	7467	7583	8536	7708	7781	7751	7416	7432	7820	7476	7058	7431	6977	7892	7273	7542	6793	6721	6727	6080	6307
5.83333	7318	7120	7036	7258	7480	8306	7244	7503	7748	7346	7038	7621	7330	6971	7426	6967	7628	7002	7485	6717	6423	6675	6063	6264
6	7404	6872	6848	7182	7304	7917	7012	7252	7451	7131	6877	7291	7202	6796	7018	6480	7349	6724	7248	6548	6317	6460	5702	6142
6.16667	6912	6528	6711	6743	7236	7727	6920	7016	7186	6821	6866	7177	6958	6452	6807	6574	7308	6838	7055	6324	6061	6236	5806	5805
6.33333	6912	6461	6523	6703	6751	7556	6610	6755	7078	6649	6450	7011	6687	6348	6633	6237	6892	6451	6792	6076	5806	5983	5601	5668
6.5	6710	6436	6211	6437	6602	7290	6541	6397	6624	6319	6268	6544	6437	6094	6357	6033	6783	6132	6553	6002	5785	6003	5433	5568
6.66667	6467	6145	6132	6250	6498	6964	6291	6297	6677	6321	6078	6514	6380	5802	6154	5825	6552	5964	6438	5842	5522	5765	5061	5453
6.83333	6372	5980	5934	6006	6354	7083	6197	5946	6411	5964	5823	6294	5962	5758	6006	5628	6320	5903	6353	5509	5291	5499	5006	5144
7	6043	5678	5849	5967	6086	6830	6134	5898	6031	5734	5780	6076	5996	5454	5782	5685	6345	5633	5902	5455	5200	5335	4793	4924
7.16667	5904	5411	5480	5535	5900	6542	5666	5609	5998	5639	5364	5803	5600	5450	5619	5415	5962	5496	5802	5355	5083	5333	4744	5005
7.33333	5782	5333	5493	5375	5675	6212	5694	5520	5819	5420	5434	5596	5561	5150	5369	5085	5787	5143	5506	5109	4864	4999	4537	4672
7.5	5576	5163	5145	5268	5420	6033	5499	5530	5657	5229	5085	5593	5181	5057	5282	5026	5488	5066	5358	5114	4857	4907	4376	4474
7.66667	5286	4839	4911	5100	5223	5669	5204	5232	5271	4982	4869	5274	4845	4925	5000	4590	5276	4929	4907	4702	4304	4542	4160	4311
7.83333	5167	4818	4782	4823	5050	5686	5152	5075	5111	4871	4788	5015	4893	4464	4850	4548	5042	4808	4923	4515	4375	4371	4083	4132
8	5021	4698	4675	4632	4717	5278	4921	4752	4810	4485	4613	4900	4637	4360	4644	4441	4830	4652	4667	4412	4051	4207	3903	3862
8.16667	4785	4379	4472	4529	4742	5084	4869	4631	4745	4415	4425	4688	4644	4165	4344	4219	4521	4366	4495	4279	4059	4230	3723	3776
8.33333	4586	4381	4170	4277	4616	4919	4501	4434	4548	4245	4245	4495	4403	4069	4405	4001	4360	4284	4593	4074	3777	3904	3613	3588
8.5	4331	4192	4175	4245	4398	4732	4487	4278	4522	4128	4278	4351	4284	3962	4244	3927	4342	4115	4173	4008	3717	3857	3437	3522
8.66667	4277	4105	4028	3943	4260	4589	4114	4110	4296	4110	4034	4286	4097	3922	4073	3802	4266	3855	4143	3900	3516	3837	3378	3349
8.83333	4038	3846	3908	3910	3949	4464	3995	3959	4168	3826	3736	4205	3947	3753	3895	3642	4049	3801	4050	3508	3553	3562	3280	3223
9	3893	3774	3618	3696	3810	4196	3934	3756	3934	3715	3762	3866	3731	3543	3734	3360	3872	3566	3957	3428	3280	3320	3133	3114
9.16667	3891	3499	3534	3632	3743	4177	3715	3732	3898	3617	3401	3656	3720	3446	3596	3362	3738	3518	3849	3326	3362	3372	2966	2952
9.33333	3805	3377	3363	3267	3558	3926	3598	3577	3588	3479	3330	3649	3435	3419	3361	3341	3559	3338	3559	3285	3054	3193	2920	2892
9.5	3568	3359	3461	3446	3493	3895	3539	3466	3545	3493	3383	3577	3369	3247	3377	3145	3361	3266	3501	3195	3132	3105	2733	2898
9.66667	3379	3184	3074	3294	3280	3577	3268	3318	3192	3284	3139	3518	3272	2952	3227	2969	3411	3060	3250	2928	2815	2890	2591	2643
9.83333	3286	3099	3169	3097	3190	3552	3277	3112	3250	3173	3042	3263	3127	3013	3080	2931	3256	2897	3372	2951	2778	2829	2564	2392
10	3310	3019	2861	3036	3079	3464	3085	3159	3184	3106	3002	3114	3127	2911	3009	2771	3133	2793	3157	2779	2702	2770	2458	2358
10.1667	3131	2894	2773	2851	3014	3336	3176	2913	3115	3061	2868	3064	2811	2786	2875	2694	3048	2703	2996	2744	2580	2664	2367	2339
10.3333	3120	2752	2671	2807	2880	3140	2947	2874	2979	2939	2799	3095	2828	2736	2926	2513	2988	2622	2934	2580	2419	2594	2325	2390
10.5	2810	2771	2578	2630	2794	3049	2853	2686	2895	2731	2652	2886	2732	2550	2844	2567	2707	2637	2801	2570	2409	2398	2203	2141
10.6667	2688	2650	2504	2571	2676	2961	2958	2715	2835	2662	2571	2744	2596	2522	2617	2369	2774	2479	2544	2491	2297	2311	2173	2106
10.8333	2722	2502	2474	2581	2669	2897	2752	2683	2578	2515	2541	2661	2602	2495	2587	2420	2678	2460	2466	2391	2253	2285	2090	1953
11	2603	2553	2420	2475	2484	2740	2520	2497	2589	2356	2408	2530	2535	2466	2572	2312	2566	2437	2461	2356	2211	2249	2037	1839
11.1667	2657	2446	2294	2439	2540	2688	2620	2555	2718	2444	2328	2447	2427	2418	2436	2403	2575	2274	2423	2260	2168	2313	2083	1804
11.3333	2521	2394	2359	2277	2385	2677	2455	2466	2528	2319	2219	2500	2342	2282	2337	2364	2544	2280	2408	2109	2155	2147	1930	1835
11.5	2401	2229	2256	2163	2223	2486	2375	2298	2510	2388	2216	2435	2316	2167	2234	2171	2441	2202	2254	2064	2084	2008	1840	1718
11.6667	2379	2267	2156	2185	2183	2492	2412	2357	2543	2347	2212	2437	2305	2245	2217	2255	2483	2104	2226	2134	1924	2069	1842	1613
11.8333	2279	2169	2028	2155	2082	2505	2299	2357	2416	2260	2215	2261	2190	2216	2184	2176	2422	2082	2275	1979	2013	2003	1698	1569
12	2273	2149	2203	2131	2163	2484	2166	2262	2471	2192	2129	2262	2223	2199	2256	2084	2370	2092	2278	1948	1973	2000	1781	1620
12.1667	2183	2119	2113	2077	2174	2392	2165	2272	2409	2226	2182	2322	2301	2080	2213	2145	2376	2108	2190	1996	1874	2005	1700	1549
12.3333	2239	2150	2046	2098	2094	2307	2204	2210	2342	2153	2017	2240	2150	2190	2221	2157	2254	2026	2107	1970	1900	1948	1731	1556
12.5	2200	2119	2157	2147	2135	2262	2392	2209	2375	2332	2163	2311	2123	2261	2221	2133	2270	2148	2196	1932	1936	1978	1872	1552
12.6667	2113	2057	1978	1982	2197	2174	2162	2273	2413	2299	2068	2271	2195	2102	2086	2249	2347	2011	2150	1901	1866	2010	1732	1584
12.8333	2203	2014	2146	2170	2074	2224	2213	2293	2448	2281	2189	2153	2117	2132	2162	2084	2362	2028	2150	1934	2002	1945	1677	1519
13	2244	2119	2181	2176	2184	2273	2259	2333	2473	2395	2196	2238	2111	2087	2156	2112	2307	2004	2119	1953	1977	2048	1726	1561
13.1667	2088	2156	2177	2303	2242	2352	2310	2322	2431	2295	2193	2222	2168	2204	2301	2227	2507	2126	2210	1978	1977	2071	1784	1523
13.3333	2193	2109	2142	2134	2120	2277	2240	2344	2548	2266	2124	2294	1985	2111	2243	2244	2395	2154	2212	1976	2070	2025	1784	1529
13.5	2107	2101	2195	2371	2363	2393	2264	2399	2513	2422	2314	2348	2149	2222	2388	2307	2599	2241	2218	2066	1992	2126	1786	1602
13.6667	2113	2232	2247	2260	2348	2500	2308	2399	2741	2484	2361	2307	2221	2277	2436	2288	2628	2244	2215	2005	2045	2163	1768	1729
13.8333	2136	2194	2317	2262	2391	2423	2336	2398	2794	2415	2360	2323	2126	2362	2562	2258	2639	2125	2391	2087	2097	2048	1830	1683
14	2243	2378	2500	2364	2401	2486	2396	2545	2885	2580	2543	2451	2235	2505	2499	2460	2796	2254	2465	2129	2197	2215	1967	1690
14.1667	2312	2291	2390	2462	2538	2614	2387	2580	2860	2644	2710	2410	2296	2435	2592	2493	2812	2296	2421	2164	2129	2280	1981	1724
14.3333	2328	2314	2359	2479	2555	2767	2487	2637	3039	2651	2797	2612	2426	2558	2663	2681	2850	2526	2503	2176	2076	2404	2066	1787
14.5	2396	2487	2555	2597	2695	2777	2544	2823	3171	2810	2879	2624	2496	2625	2788	2712	3136	2544	2544	2218	2265	2467	2134	1885
14.6667	2542	2521	2715	2789	2813	2834	2641	2943	3384	2987	2921	2706	2542	2769	2785	2759	3207	2454	2438	2277	2319	2522	2184	1931
14.8333	2607	2750	2664	2828	2925	3004	2980	3027	3470	3151	3129	2922	2667	2933	2935	2954	3282	2729	2551	2477	2362	2650	2312	2115
15	2707	2749	2791	2980	2943	2914	2775	3044	3587	3152	3105	2884	2794	2945	3169	3143	3437	2740	2551	2486	2486	2721	2343	2034
15.1667	2684	2806	2982	2988	3297	3253	3054	3150	3574	3486	3223	3280	2900	3137	3287	3392	3489	2906	2638	2587	2607	2900	2387	2134
15.3333	2923	2899	3129	3308	3360	3429	3195	3365	3691	3669	3381	3332	3016	3207	3341	3427	3541	3118	2826	2851	2775	2953	2677	2206
15.5	2974	3020	3136	3445	3498	3493	3149	3505	3847	3835	3424	3455	3145	3205	3609	3395	3609	3294	2985	2861	2950	3025	2776	2438
15.6667	3179	3284	3422	3426	3692	3698	3369	3699	4117	4109	3642	3587	3325	3508	3823	3650	3901	3396	3155	3054	3045	3156	2918	2548
15.8333	3324	3399	3542	3866	3875	3735	3289	3763	4127	4237	3753	3701	3404	3516	3882	3754	4308	3513	3357	3154	3228	3303	2935	2626
16	3437	3600	3813	3904	3987	4078	3700	4120	4376	4541	3891	4058	3466	3847	4216	4100	4392	3677	3500	3274	3294	3548	3091	2716
16.1667	3552	3671	3997	4199	4149	4242	3726	4262	4723	4583	4235	4160	3752	3988	4463	4152	4669	4079	3650	3429	3367	3691	3249	2905
16.3333	3568	3990	4115	4277	4452	4410	3883	4510	4932	4802	4449	4425	3713	4098	4561	4246	5006	4005	3769	3633	3647	3852	3462	3064
16.5	3956	4220	4379	4480	4683	4899	4225	4742	5229	4987	4797	4712	3893	4355	4951	4747	5027	4307	4143	3879	3871	4059	3610	3192
16.6667	4157	4246	4666	4714	4916	5128	4369	4896	5446	5074	4953	5033	4252	4619	5216	4912	5444	4427	4212	3918	4077	4277	3737	3384
16.8333	4471	4623	4746	5079	5024	5184	4718	5196	5950	5506	5194	5003	4367	4885	5410	5334	5915	4651	4592	4294	4279	4429	4023	3609
17	4445	4940	5004	5128	5319	5483	4737	5433	6037	5654	5578	5371	4561	5065	5896	5524	6084	4761	4881	4476	4478	4766	4227	3796
17.1667	4648	4962	5286	5337	5558	5923	5113	5705	6485	5959	5818	5551	4914	5334	6103	5672	6362	5026	5024	4730	4648	5019	4419	4044
17.3333	4862	5096	5665	5825	5854	6372	5204	6022	6630	6373	6035	5918	5124	5810	6294	6108	6845	5397	5266	4859	5165	5221	4722	4299
17.5	5174	5354	5999	6135	6293	6725	5529	6382	7026	6598	6436	6365	5454	6100	6773	6491	7072	5596	5663	5095	5143	5471	5015	4561
17.6667	5528	5717	6216	6512	6586	6974	5816	6508	7450	7057	6698	6531	5730	6205	7053	6713	7584	6009	5852	5313	5452	5923	5258	4856
17.8333	5778	5988	6639	6954	6808	7175	6152	6898	7748	7436	7203	6977	6084	6506	7404	7087	7764	6267	6123	5489	5862	6009	5518	5074
18	6094	6083	6771	7174	7060	7541	6433	7425	8385	7791	7296	7186	6296	6839	7419	7597	8060	6528	6087	5897	6115	6391	5752	5282
18.1667	6277	6333	7023	7415	7558	7649	6571	7498	8639	8075	7795	7609	6665	7234	7778	7776	8609	6927	6212	6194	6487	6618	6049	5629
18.3333	6707	6820	7543	7877	7742	7931	7070	8041	8868	8664	8027	8048	6972	7478	7916	8196	8921	7277	6622	6538	6729	7155	6525	5900
18.5	7003	6973	7895	8227	8288	8412	7258	8464	9193	8845	8387	8503	7197	7724	8604	8587	9370	7696	6975	6837	7051	7599	6576	6250
18.6667	7190	7539	8151	8647	8623	8482	7606	8617	9707	9473	8616	8945	7732	8293	8712	8677	9643	8122	7129	7183	7736	7942	6923	6465
18.8333	7418	7856	8708	9148	9060	9152	7923	9052	9903	9857	9423	9076	7992	8505	9223	9016	10048	8470	7444	7593	7996	8386	7153	6844
19	7817	8254	8980	9412	9485	9349	8208	9627	10348	10150	9358	9677	7986	8875	9664	9714	10702	8778	8160	8021	8207	8617	7641	7275
19.1667	7972	8625	9362	9560	9918	9792	8563	9946	10975	10413	9803	9925	8380	9234	9860	9977	11244	9225	8491	8306	8725	9076	7920	7511
19.3333	8424	9103	9677	9963	10226	10396	8988	10377	11306	11019	10435	10344	8900	9658	10458	10480	11447	9397	8773	8823	9034	9426	8359	7917
19.5	8996	9307	10203	10290	10504	10692	9523	10824	11632	11352	10953	10654	9362	10118	10930	10948	12093	9872	9216	9023	9296	9789	8648	8176
19.6667	9112	9909	10636	10780	11034	11085	9747	10965	12194	11756	11530	11173	9613	10522	11344	11217	12637	10316	9539	9280	9627	10436	8962	8564
19.8333	9364	10199	11164	10972	11348	11592	10189	11469	12327	12050	11786	11406	10076	11089	11521	11848	13418	10541	10032	9686	9741	10561	9019	8916
20	10015	10570	11576	11063	12101	11825	10502	11577	12928	12919	12179	11675	10352	11390	12224	12501	13697	11088	10432	10166	9756	10660	9365	9278
20.1667	10417	10975	11592	11920	12042	12669	10697	12400	13247	13193	12826	12161	10836	11588	12516	12716	14201	11351	10790	10531	9927	10708	9508	9739
20.3333	10708	11046	12092	12243	12576	12941	11051	12663	13908	13374	13391	12772	11001	12182	12899	13389	14616	11932	11236	11333	10527	11220	10035	10137
20.5	11204	11432	12439	12775	13037	13429	11613	13085	14196	13753	13511	13062	11819	12642	13302	13718	15163	12173	11460	11496	10643	11369	10339	10564
20.6667	11304	11721	12632	12938	13330	13584	11793	13392	14308	14142	14168	13595	12027	12837	13380	13889	15352	12762	11881	11869	11017	11716	10493	10733
20.8333	11817	11904	12996	13580	13667	14335	12040	13847	14539	14684	14448	14267	12530	13249	14388	14395	15977	13197	12332	12485	11734	12282	11203	11237
21	11910	12231	13582	14023	14157	14523	12489	14169	14830	14956	14675	14198	12676	13446	14416	14885	16228	13528	12570	12699	11901	12627	11385	11605
21.1667	12082	12551	13745	14206	14562	15055	12917	14479	15324	15240	14514	14903	13422	13759	14610	14924	15914	13852	12937	13196	12583	13009	11975	11909
21.3333	12451	12897	14186	14743	15018	15342	13544	15080	15404	15684	14598	15161	13272	14093	15185	14663	15984	14326	13025	13560	12490	13123	12075	12364
21.5	12668	13389	14355	15096	15234	15659	13979	15332	15743	16010	14834	15560	13768	14349	15292	14938	16247	15008	13504	13738	12961	13791	12271	12580
21.6667	12994	13640	15019	15482	15536	16349	14218	15336	16132	16278	14946	16066	13757	14745	15665	15278	16199	15459	13442	13558	13123	14119	12543	12894
21.8333	13294	13655	15114	15512	15853	16419	14217	15584	16580	16364	15399	16312	13869	14838	15710	15263	16842	15606	13610	13613	13673	14496	13110	13273
22	13612	14335	15392	16005	15993	16968	14733	16115	16968	16821	15650	16468	14144	15249	16199	15658	16872	15763	14166	14372	14001	14754	13383	13552
22.1667	13839	14480	15590	16024	16501	16965	14987	16019	17136	16981	16214	16656	14685	15422	16570	16090	17494	16354	14798	14421	14449	15062	13747	14004
22.3333	14148	14673	15676	15984	16427	17572	15150	16149	17325	17142	16439	16836	15028	15608	17026	16415	17745	16502	14752	14767	14568	15169	13725	14146
22.5	14204	15174	15937	15990	16792	17841	15381	16642	17955	17412	16693	17364	15055	15923	17093	16701	17934	16265	15184	15060	14729	15414	14277	14483
22.6667	14921	15175	15980	16119	17082	17654	15575	16851	18306	17816	16772	17329	15289	16334	17400	16913	18282	16072	15440	15247	14919	15489	14520	14794
22.8333	14909	15337	15878	16258	17041	17965	15820	17062	18324	17763	17112	17329	15856	16477	17385	16926	18486	16104	16222	15783	15011	15651	14660	15145
23	15252	15594	16132	16265	17073	18514	15560	17166	18560	17765	17496	17772	15836	16493	17613	16973	18834	16214	16354	15742	15141	15690	14669	15216
23.1667	15168	15572	16070	16363	17449	18320	15969	17441	18565	17659	17713	17890	15840	16811	17680	17175	18561	16445	16781	15965	15443	15920	14919	15489
23.3333	15529	15583	16088	16482	17481	18794	16078	17294	18291	18050	17767	18025	16079	17021	17760	17615	18793	16794	16854	16395	15489	16237	15000	15651
23.5	15438	15428	15932	16741	17597	18927	16444	17508	18292	18105	17821	17866	16546	16873	17443	17587	18947	16805	17020	16423	15676	16255	15286	16101
23.6667	15650	15453	15922	16813	17520	18727	16341	17542	18345	18181	17796	18411	16769	17019	17364	17694	19071	16974	16855	16569	15985	16580	15339	15714
23.8333	15500	15449	16427	16832	17448	18816	16435	17750	18354	18168	17737	18480	16816	16808	17577	17848	18928	17181	17145	16457	15899	16479	15514	16159
24	15526	15723	16164	16952	17707	18840	16605	17772	18143	17817	17967	18208	16692	16793	17228	17911	19168	17137	17008	16885	15971	16675	15469	16165
24.1667	14981	15776	16151	16966	17326	18777	16707	17726	18004	17845	17636	18361	16723	16809	17187	17489	18889	17488	16571	16779	15938	16505	15230	16250
24.3333	14862	15775	16568	16761	17493	18265	16856	17477	17701	17758	17727	18377	16620	16536	16707	17699	18633	17599	16283	16955	15942	16772	15571	16139
24.5	14855	15635	16252	16837	17750	17703	17018	17516	17242	17593	17460	18317	16414	16541	16484	17523	17993	17270	16134	16772	15826	16732	15470	16301
24.6667	14620	15775	16292	17109	17488	17305	17021	17479	17370	17689	17356	18380	16284	16470	16363	17553	17587	17541	16198	16831	16117	16712	15477	16610
24.8333	14615	15583	16250	16605	17263	17319	16845	17108	16732	17532	17190	18410	16171	16367	16229	17409	17106	17389	16269	16909	15847	16819	15469	16299
25	14368	15453	16313	16564	16968	16663	16993	17038	16802	17302	17108	18051	15961	16329	16437	17476	16723	17132	15728	16827	15904	16880	15551	16241
25.1667	14464	15240	16116	16224	16858	16759	16868	16874	16616	17157	17011	18163	16023	16305	16094	17015	16598	17144	16223	16728	15636	16877	15219	16119
25.3333	14624	15528	15964	16053	16631	16910	16661	16607	16269	16970	16931	17673	15671	15990	15918	16704	16251	17126	16109	16469	15683	16804	15518	15954
25.5	14365	15311	15630	16077	16403	16286	16178	16210	16435	16405	16715	17241	15711	15942	15917	16234	15989	16651	15817	16480	15555	16344	15270	16030
25.6667	14437	15067	15525	15424	16111	16399	15906	15776	15961	16148	16405	16848	15315	15856	15911	15898	16084	16397	15884	16337	15366	16067	14915	15721
25.8333	14655	15198	15137	15324	15813	16301	15742	15704	16291	15859	16478	16191	15340	15722	16016	15216	15734	16274	15592	15871	15152	15541	14694	15506
26	14652	14870	14902	14941	15697	16262	15479	15595	15905	15373	16303	16085	15214	15358	15408	15017	15886	15865	15551	15839	14991	14735	14961	15657
26.1667	14479	14873	14495	14325	15427	15694	14966	15091	15718	14624	15938	15819	14988	14957	15388	14778	15689	15575	15278	15344	14683	14154	14447	15421
26.3333	14496	14538	14339	14044	15049	15754	14724	15044	15503	14585	15470	15431	15116	14722	15278	14474	15550	15495	15257	15526	14302	14288	14252	15187
26.5	14292	14257	13844	13562	14742	15506	14603	14699	15263	13915	15260	15421	14440	14245	14752	14162	15148	15030	14941	15361	14031	13944	14093	14665
26.6667	13647	13919	13722	13060	14287	14894	14119	14711	14862	13658	14539	14945	14263	13838	14567	14024	15255	14899	14689	14868	13615	13540	13640	14687
26.8333	13401	13732	13447	12946	13786	14701	14025	14048	14311	13249	13988	14948	14233	13682	14348	13751	14657	14604	14537	15095	13519	13314	13489	14355
27	13255	13129	13115	12889	13625	14374	14027	13786	13919	12873	13319	14785	13935	13276	14174	13362	14407	14014	14600	14814	13512	13333	13212	13913
27.1667	12429	12193	12964	12406	13334	13905	13841	13605	13503	12455	12639	14354	13526	12866	13720	13245	13676	14124	13874	14476	13094	12779	12838	13733
27.3333	11983	11770	12333	12013	12909	13647	13379	13065	12731	12240	12474	13997	13028	12378	12995	13113	13208	13781	13438	13970	12397	12627	12486	13399
27.5	11343	11433	12100	11689	12413	13289	13254	12758	12398	11856	12052	13772	12849	12154	12808	13171	12509	13570	13195	13793	12260	12121	12276	12895
27.6667	11187	11163	11848	11592	12195	12771	13128	12349	11845	11732	11820	13409	12444	11958	12020	12864	11980	13155	12771	13443	12276	12110	11871	12650
27.8333	10742	10698	11620	11437	11781	12265	12581	12165	11281	11328	11625	12948	11828	11565	12040	12562	11530	13029	12004	13054	12171	11581	12001	12085
28	10391	10645	10909	11216	11284	11897	12286	11783	10679	11074	11114	12639	11231	11261	11377	11990	10972	12605	11537	12338	11735	11375	11466	11852
28.1667	9900	10242	11003	10738	10554	11198	11653	11410	10454	10627	10604	12525	11069	10878	11051	11768	10440	12151	11182	11571	11453	11165	11182	11409
28.3333	9764	9872	10932	10653	10154	11029	11284	10553	9991	10366	10821	11773	10602	10642	10770	11342	10162	11716	10683	11172	11280	10656	10860	11047
28.5	9658	9589	10651	10345	9884	10461	10665	10358	9615	10009	10367	11270	10476	10285	9943	10581	9991	11531	10555	10542	10877	10506	10504	10688
28.6667	9095	9539	10052	9873	9332	10143	10104	9822	9272	9584	10389	10727	9813	9631	9543	9849	9574	10839	10158	10186	10521	10093	10272	10527
28.8333	9080	9104	9895	9764	9092	9817	9859	9276	9158	9434	10027	10048	9665	9244	8982	9195	9429	10234	9898	9394	10135	9656	9910	10158
29	8939	8823	9413	9117	8660	9749	9273	8958	8877	8848	9868	9546	9276	8990	8676	8767	9128	9733	9467	9325	9257	9238	9620	9936
29.1667	8970	8565	9101	8767	8177	9449	9128	8859	8665	8250	9598	9469	8912	8591	8478	8501	8980	9644	9009	9202	8768	9078	9442	9586
29.3333	8600	8238	8669	8010	7940	9142	8787	8248	8310	7939	9320	8906	9012	8157	8292	8194	8626	9044	8962	9074	8586	8358	9070	9386
29.5	8513	7876	8014	7515	7773	8922	8491	7977	8136	7700	8966	8553	8484	7846	7867	8030	8669	8873	8715	8650	8252	8107	8955	9140
29.6667	8022	7605	7631	7141	7381	8678	8416	7753	7865	7150	8260	8298	8207	7411	7884	7813	7939	8512	8236	8206	7921	7560	8366	8905
29.8333	7652	7238	6920	6816	7050	8565	8127	7436	7501	7046	8032	8073	8001	7151	7346	7337	7601	8223	8176	8128	7777	7211	8172	8371
30	7364	6988	6614	6638	6621	8356	7990	7227	7521	6761	7360	7766	7814	7023	7347	7252	7423	7917	7920	7755	7433	7101	7751	8171
30.1667	6861	6473	6357	6239	6359	8043	7813	6764	7145	6591	6946	7590	7388	6753	7034	6975	7093	7690	7529	7580	7155	6665	7390	7840
30.3333	6561	6104	6228	6031	6243	7729	7655	6656	6657	6308	6381	7303	7223	6542	6841	6692	6737	7456	7246	7347	6775	6454	6923	7566
30.5	6192	5957	5881	5726	6026	7384	7436	6418	6123	5969	6016	7189	6836	6413	6504	6667	6264	7241	6810	7098	6576	6226	6622	7106
30.6667	5942	5972	5685	5504	5875	7079	7064	6015	5958	5636	5693	6929	6333	6125	6258	6435	5739	7005	6733	6622	6564	5994	6157	6959
30.8333	5384	5627	5537	5486	5682	6669	6967	5910	5654	5471	5461	6743	6301	6010	5675	6188	5579	6865	6216	6599	6249	5719	6081	6619
31	5315	5175	5242	5397	5411	6285	6442	5602	5383	5284	5411	6408	5867	5668	5393	5898	5247	6714	5997	6466	6130	5694	5704	6345
31.1667	4950	5049	5113	4945	5344	5724	6166	5295	5075	5003	5073	6141	5716	5703	5080	5800	5057	6169	5734	6023	5992	5407	5470	5885
31.3333	4867	4913	5022	4852	5092	5370	5862	5009	4686	4885	4952	5869	5514	5432	4790	5545	4849	5926	5490	5637	5713	5162	5359	5401
31.5	4648	4831	4722	4814	4921	4958	5515	5101	4461	4763	5110	5698	5193	5363	4757	5185	4782	5893	5120	5636	5439	5121	5201	5301
31.6667	4574	4793	4507	4657	4663	4707	5193	4758	4387	4519	4696	5283	5011	5375	4682	5035	4639	5563	5090	5304	5372	4978	5081	5030
31.8333	4375	4476	4405	4566	4470	4348	4971	4701	4194	4224	4588	4923	4883	5069	4455	4636	4581	5338	4819	5096	5119	4749	4910	4810
32	4482	4428	4326	4358	4257	4429	4817	4507	4361	4199	4623	4599	4715	4949	4255	4400	4504	4910	4741	4780	4822	4623	4788	4651
32.1667	4373	4370	3976	4300	4049	4107	4696	4457	4085	3842	4435	4364	4614	4598	4066	3924	4470	4516	4641	4659	4724	4453	4659	4541
32.3333	4246	4188	3967	3982	3942	3932	4578	4289	4062	3656	4271	4086	4612	4305	4038	3884	4302	4406	4395	4448	4423	4221	4443	4333
32.5	4076	3989	3876	3789	3595	4053	4441	4296	4057	3584	4328	3970	4444	4154	3911	3704	4226	4201	4456	4361	4364	3975	4205	4286
32.6667	4056	3861	3678	3717	3379	4011	4291	4279	3984	3528	4174	3815	4231	3871	3906	3627	4420	4103	4271	4326	4093	3983	4251	4238
32.8333	3889	3732	3485	3449	3398	3692	4215	3975	3954	3416	4028	3874	4150	3794	3703	3481	4008	3945	4170	4296	3903	3529	4025	3992
33	3712	3443	3245	3307	3388	3912	4081	3716	3868	3394	3878	3665	4013	3601	3698	3441	3988	4027	4051	4273	3872	3534	3829	4128
33.1667	3582	3267	3305	3203	3104	3668	3977	3566	3805	3146	3921	3722	3825	3637	3698	3453	3843	3676	3932	4248	3686	3511	3906	3964
33.3333	3433	3267	3318	3117	3265	3617	4070	3412	3868	3225	3692	3757	3765	3482	3703	3505	3821	3913	3923	4108	3691	3379	3703	3977
33.5	3352	3152	3191	2954	3114	3679	3881	3453	3639	3253	3289	3516	3535	3413	3499	3458	3446	3787	3735	4060	3566	3306	3626	3909
33.6667	3046	2984	3107	2842	3174	3678	3828	3461	3553	3177	3242	3554	3531	3394	3457	3426	3108	3794	3587	3983	3610	3251	3491	3688
33.8333	3035	2962	2972	2991	3148	3574	3870	3302	3441	3120	3208	3647	3329	3378	3342	3349	3146	3633	3594	3911	3576	3304	3450	3607
34	2993	3099	3018	2924	3134	3523	3839	3223	3179	3183	3165	3494	3368	3617	3360	3510	3028	3656	3425	3915	3637	3240	3370	3678
34.1667	2874	2876	3002	2886	3033	3369	3654	3112	2967	3024	3027	3466	3190	3445	3178	3518	3101	3723	3260	3669	3758	3272	3249	3495
34.3333	2863	2961	3018	2834	3162	3306	3583	3177	2827	3093	3184	3644	3162	3511	3153	3488	3069	3730	3510	3689	3803	3202	3353	3365
34.5	2818	2933	2934	2775	3225	3215	3636	3171	2735	3091	3096	3554	3296	3563	3073	3510	3049	3659	3322	3603	3881	3308	3305	3346
34.6667	2837	2957	2991	2849	3219	3046	3339	3275	2696	3094	3170	3648	3383	3590	3116	3399	3143	3743	3448	3581	3685	3458	3337	3198
34.8333	2936	3093	3274	2823	3164	3136	3524	3251	2806	3150	3219	3571	3491	3650	3020	3421	3210	3795	3333	3345	3886	3340	3418	3242
35	2842	2972	3021	2768	3158	2963	3401	3340	2875	3012	3327	3482	3452	3655	2963	3405	3229	3683	3372	3374	3789	3384	3428	3201
35.1667	3131	3148	3047	2807	3236	2898	3475	3453	2809	2975	3358	3627	3489	3551	3048	3158	3313	3685	3533	3336	3829	3543	3529	3185
35.3333	2980	3166	3010	2795	3339	3054	3473	3370	2869	2950	3419	3499	3599	3528	3008	3009	3263	3731	3636	3533	3624	3343	3559	3319
35.5	3188	2970	3048	2889	3227	2960	3654	3523	2841	2939	3638	3463	3659	3609	3176	3015	3472	3509	3695	3457	3599	3372	3598	3172
35.6667	3226	3151	3014	2954	3059	3081	3629	3689	2986	2979	3722	3390	3629	3636	3202	2948	3664	3540	3803	3717	3643	3469	3544	3278
35.8333	3275	2946	2953	2983	2989	3197	3895	3560	3105	3027	3810	3324	3768	3825	3302	3029	3687	3716	3787	3589	3476	3283	3630	3340
36	3338	3094	3139	3062	3094	3310	3802	3678	3363	3286	3929	3469	3932	3809	3482	3031	3723	3794	3982	3843	3714	3470	3691	3614
36.1667	3389	3060	3155	3003	3180	3452	3810	3638	3342	3299	3742	3368	3828	3937	3472	3233	3718	3853	4009	3855	3719	3305	3406	3739
36.3333	3305	2997	3044	3100	3260	3588	3937	3769	3802	3473	3915	3499	3866	4091	3710	3337	3818	3888	4032	4176	3874	3441	3512	3976
36.5	3305	3258	3119	3004	3281	3883	3955	3801	3620	3593	3801	3658	3867	3969	3775	3481	3740	3947	3982	4162	3987	3482	3543	4013
36.6667	3350	3222	3144	3069	3414	4028	4188	3805	3758	3797	3732	3834	3943	4089	3884	3810	3649	4328	4037	4239	4118	3719	3576	4060
36.8333	3296	3232	3241	3325	3517	4331	4161	3780	3894	3919	3859	4041	4020	4293	3872	3899	3716	4392	4078	4346	4394	3707	3651	4323
37	3383	3339	3143	3479	3679	4457	4303	3712	3975	4001	3865	4209	4015	4392	3938	4309	3704	4619	4119	4573	4600	3975	3823	4383
37.1667	3376	3499	3543	3428	3776	4555	4385	3870	4055	4220	3794	4516	4081	4534	4017	4512	3796	4771	4031	4753	4809	4084	3960	4516
37.3333	3478	3521	3589	3695	3977	4601	4375	3930	3878	4121	3964	4744	4347	4856	4121	4776	3998	4993	4351	4883	4971	4236	4228	4624
37.5	3640	3601	3670	3755	3995	4603	4501	4036	3819	4144	4025	4802	4423	4968	4224	4772	4020	5265	4413	5091	5264	4534	4291	4911
37.6667	3806	3990	3860	3826	4164	4540	4472	4234	3696	4308	4273	5158	4780	5216	4346	4911	4207	5228	4461	5145	5350	4780	4481	4943
37.8333	4087	3947	3759	3906	4283	4514	4697	4487	3921	4389	4302	5383	4932	5389	4417	4973	4585	5486	4702	5122	5560	5030	4808	4861
38	4257	4177	4164	4172	4414	4584	4912	4814	3903	4442	4639	5691	5078	5360	4569	5096	4683	5671	5082	5305	5645	5072	5089	5035
38.1667	4311	4183	4001	4154	4567	4396	5162	5048	3986	4495	4755	5737	5492	5425	4663	4904	4892	5670	5098	5164	5839	5287	5533	5194
38.3333	4581	4475	4258	4299	4592	4623	5137	5116	4086	4398	4880	5695	5661	5536	4736	4739	5149	5618	5449	5474	5797	5522	5578	5112
38.5	4770	4524	4345	4411	4670	4762	5362	5300	4272	4654	5295	5520	5747	5637	5012	4715	5552	5575	5648	5521	5743	5298	5871	5304
38.6667	4798	4735	4600	4509	4676	4847	5520	5379	4437	4792	5592	5611	5852	5911	5173	4651	5637	5802	5852	5747	6040	5345	5958	5391
38.8333	5066	4871	4640	4708	4966	4989	5840	5543	4766	4782	5828	5547	6219	5918	5626	4716	5902	5966	6155	6001	6183	5586	6373	5728
39	5228	4997	4789	4961	5036	5198	6076	5487	5131	5019	6008	5705	6465	6119	5595	4962	6270	6176	6231	6246	6190	5599	6545	6058
39.1667	5443	5296	4964	5111	5131	5554	6488	5505	5629	5366	6381	5613	6421	6577	6054	5174	6431	6221	6562	6610	6396	5726	6773	6373
39.3333	5364	5159	5219	5146	5324	5770	6434	5557	5869	5442	6480	5932	6254	6569	6355	5116	6427	6365	6669	6828	6452	5762	6741	6835
39.5	5568	5335	5292	5277	5590	6016	6614	5790	6251	5722	6506	6038	6402	6931	6382	5375	6365	6810	6644	7155	6660	5963	6731	7168
39.6667	5539	5417	5425	5415	5790	6469	6790	5688	6336	5910	6267	6263	6507	7040	6633	5794	6244	7122	6804	7561	6840	5953	6589	7744
39.8333	5681	5598	5434	5564	5917	6605	6938	5862	6520	6317	6486	6505	6780	7456	6486	6291	6411	7583	6907	7594	7258	6357	6569	7650
40	5997	5709	5588	6007	6060	6678	6923	5838	6674	6340	6312	6923	6747	7434	6621	6971	6406	7945	6852	8132	7509	6768	6702	7957
40.1667	5858	5836	5760	5856	6212	7127	7050	6022	6565	6362	6158	7108	7001	7568	6483	7214	6236	8184	6798	8138	7936	7006	6881	8072
40.3333	6160	6005	5924	6042	6473	7369	7206	6186	6564	6633	6180	7497	7244	7882	6599	7650	6312	8470	7146	8239	8273	7412	7257	8391
40.5	6058	6101	6050	6115	6825	7638	7183	6470	6269	6609	6500	7690	7666	7971	6727	7764	6677	8591	7520	8308	8705	7497	7290	8517
40.6667	6390	6520	6211	6101	7082	7300	7168	6592	6161	6722	6560	8019	7803	7997	6689	7936	6747	8891	7726	8563	9029	7882	7639	8849
40.8333	6719	6749	6311	6401	7252	7475	7404	6902	6228	6994	6808	8323	8271	8018	6773	8144	7076	9022	7627	8664	9178	7894	7777	8780
41	6872	6985	6603	6401	7539	7473	7750	7510	6328	7258	7064	8441	8489	8131	6833	8101	7590	9063	7994	8986	9357	8234	8245	8757
41.1667	7211	7273	6889	6781	7709	7536	7965	7597	6669	7217	7482	8450	8808	8224	7077	8007	7842	9129	8440	8865	9506	8813	8635	8670
41.3333	7435	7493	7291	7043	7800	7370	8275	7921	6828	7329	7557	8887	9257	8306	7273	7648	8063	9098	8860	8977	9496	8738	9207	8578
41.5	7790	7631	7489	7106	7972	7681	8620	8093	7047	7666	8059	8855	9385	8516	7678	7473	8390	9310	9011	8977	9502	8626	9719	8787
41.6667	7887	7623	7769	7530	7979	7536	8803	8523	6987	7474	7912	8878	9526	8381	7864	7255	8698	9202	9473	9015	9317	8788	9907	9042
41.8333	8142	7961	7797	7526	8096	8130	9079	8539	7385	7756	8591	8508	9539	8747	8509	7342	8903	8819	9493	9308	9509	8436	10219	9114
42	8181	8085	7806	7822	7837	8214	9244	8363	7805	7748	9137	8717	9703	8937	8421	7480	9157	8917	9737	9573	9356	8672	10375	9323
42.1667	8255	7921	7798	8087	7681	8306	9361	8127	7983	7877	9149	8527	9804	9145	8757	7447	8955	8996	9922	9715	9309	8633	10667	9694
42.3333	8312	8091	7985	8047	8063	8648	9630	8040	8161	8252	9052	8608	9634	9399	9148	7749	8984	9258	10130	10303	9542	8406	10823	10128
42.5	8363	8106	8035	7948	8017	8686	9485	8039	8671	8420	8902	8467	9283	9705	9266	7968	8423	9133	9920	10092	9599	8586	10652	10348
42.6667	8428	8435	8205	8254	8033	8965	9553	7991	8671	8546	8810	8736	9303	9974	9214	8468	8448	9527	9775	10392	9824	8617	10577	10808
42.8333	8494	8278	8323	8047	8069	9285	9457	8076	8656	8586	8485	9110	9232	10116	9130	8696	8354	9804	9755	10739	10194	8995	9659	11317
43	8595	8199	8299	8147	8119	9399	9384	8165	8559	8944	8502	9169	9479	9727	8880	9098	8333	10077	9773	10927	10575	9220	9504	11719
43.1667	8544	8499	7945	8300	8443	9726	9218	8262	8468	8839	8691	9300	9625	9790	9005	9527	8247	10382	9857	10955	10999	9594	9601	11810
43.3333	8914	8437	8109	8315	8557	9722	9216	8315	8460	8772	8534	9468	9793	9920	8658	9945	8304	10893	10021	11122	11275	9767	9527	12010
43.5	8825	8772	8217	8326	8836	9947	9131	8496	8469	8542	8428	9553	9854	9910	8611	10208	8380	11108	10074	11225	11746	10232	9882	12197
43.6667	9044	9026	8489	8744	8775	9817	9348	8789	8399	8747	8649	9849	10374	9741	8642	10450	8697	11456	9853	11393	11999	10304	10022	12073
43.8333	9278	9236	8484	8588	9168	9687	9521	9091	8141	8374	8740	9921	10389	9659	8459	10269	8837	11516	10092	11451	12179	10633	10258	12048
44	9472	9338	8601	8543	9230	9776	9459	9361	8297	8527	9005	9849	10887	9590	8829	10406	9128	11313	10306	11504	11893	10597	10491	11817
44.1667	9600	9554	8696	8894	8992	9705	9858	9856	8462	8687	9126	10215	11112	9623	9028	9733	9503	11435	10585	11196	11851	10456	10863	11559
44.3333	9748	9566	8935	8876	9267	9751	10074	9938	8545	8875	9488	10208	10935	9690	8997	9248	9748	11255	10836	11159	11602	10521	11145	11279
44.5	9774	9750	9168	8896	9125	9827	10270	10071	8531	8890	9540	9987	11190	9725	9365	8824	9935	11107	11122	11066	11202	10213	11434	10973
44.6667	9785	9612	9016	8977	9050	9674	10484	9908	8558	8891	9464	9810	11032	9838	9503	8504	10204	10617	11361	10706	10775	9946	11466	10855
44.8333	9755	9517	9160	9101	9015	9549	10706	9906	8831	9145	9579	9729	10878	10069	9816	8618	10209	10443	11201	10887	10600	9683	11969	10909
45	9511	9259	9284	9221	8994	9663	10666	9569	8777	8972	9654	9575	10696	10100	10035	8376	10186	9987	11099	10876	10515	9550	11873	11052
45.1667	9633	9342	9209	9411	8896	9551	10499	9371	9256	9072	9740	9479	10635	10145	10141	8679	10066	9947	11366	11111	10487	9568	11936	11443
45.3333	9555	8979	9228	9137	8950	9860	10517	8975	8918	9194	9532	9582	10466	10203	10116	8529	9430	9768	11078	10967	10359	9478	11955	11411
45.5	9553	9201	9079	9153	8822	9834	10524	8928	9160	9144	9717	9779	9984	10368	10108	8754	9201	10121	10895	11040	10216	9459	11694	11707
45.6667	9250	9075	8907	8956	8837	9849	9995	8696	9294	9434	9397	9468	9913	10171	9922	8971	8936	10108	10446	11124	10335	9251	11293	11591
45.8333	9050	8748	8755	8801	8826	9874	9625	8607	9335	8988	9235	9499	9486	10287	9541	8937	8711	10077	10004	11054	10498	9508	10665	12055
46	9146	8830	8680	8998	8913	9944	9789	8563	9157	8893	9196	9450	9571	10116	9525	9386	8688	10258	10012	11092	10864	9561	10247	12176
46.1667	9133	8998	8395	8922	8985	9776	9657	8634	8851	8772	9092	9244	9543	10030	9022	9622	8559	10402	9762	11111	10986	9900	10136	12230
46.3333	9257	8900	8422	8837	9026	9564	9365	8631	8724	8578	8623	9253	9513	9651	9039	9561	8428	10348	9763	10816	11329	9892	9705	12311
46.5	9331	9120	8190	8726	8926	9339	8955	8550	8576	8669	8333	9083	9656	9510	8575	9746	8610	10292	9598	10866	11379	10037	9730	12159
46.6667	9403	8945	8174	8665	8808	9515	9000	8762	8231	8549	8514	8876	9666	9199	8453	9482	8566	10329	9573	10753	11360	10180	9774	11954
46.8333	9335	9085	8349	8650	8717	9344	9296	8721	8369	8458	8516	8942	9995	8852	8376	9688	8417	10159	9744	10482	10963	10275	9628	11611
47	9078	9015	8315	8488	8637	9304	9260	8805	8044	8273	8447	8891	9986	8547	8191	9149	8690	10035	9596	10527	10587	10094	9606	11048
47.1667	9284	9044	8489	8711	8683	9328	9261	8811	8005	8299	8495	8769	9977	8510	8268	8816	8896	9809	9679	10277	10167	10008	9840	10527
47.3333	9007	9311	8382	8295	8321	8847	9255	8725	8046	8340	8509	8858	9874	8365	8424	8185	8959	9712	9857	10023	9761	9507	9898	10008
47.5	8834	9221	8528	8349	8179	8954	9270	8611	8030	8338	8353	8574	9874	8289	8527	7779	9118	9392	9830	9753	9412	9041	10119	9809
47.6667	8670	8687	8302	8208	7929	8623	8978	8400	7856	8155	8186	8195	9392	8514	8570	7686	8703	9128	9675	9368	8728	8664	9914	9420
47.8333	8509	8593	8281	8321	7894	8468	8858	8262	7801	8164	7932	8158	8915	8715	8431	7421	8759	8553	9604	9353	8436	8293	10254	9455
48	8317	8320	7941	7985	7698	8453	8930	7973	7916	7800	7630	7885	8867	8328	8246	7169	8162	8275	9449	9169	8045	8005	9964	9271
48.1667	7932	7996	7856	7966	7556	8231	8433	7748	7482	7802	7334	7939	8634	8458	8207	7049	7746	7995	9125	8925	7779	7872	9854	8812
48.3333	7677	8007	7731	7719	7431	8164	8281	7552	7462	7639	7313	7810	8251	8366	7999	7135	7513	7847	8639	8883	7987	7709	9419	8947
48.5	7594	7732	7761	7487	7377	8064	8313	7480	7450	7351	7288	7665	7978	8481	7813	7158	7262	7912	8305	8620	7812	7604	9190	8834
48.6667	7478	7611	7208	7546	7153	7890	7770	6946	7229	7201	7211	7473	7622	8407	7599	7094	7049	7869	7887	8580	7928	7481	8742	9019
48.8333	7545	7343	6906	7436	7006	7717	7582	6960	7116	7047	6919	7353	7577	7978	7136	7210	6755	7592	7669	8435	8066	7502	8172	9189
49	7477	7258	6805	7411	7138	7416	7248	6764	6983	7105	7020	7326	7308	7713	6987	7108	6716	7470	7454	8338	8319	7476	7729	8843
49.1667	7224	7125	6721	7208	6969	7107	7425	6799	6729	6591	6779	7121	7375	7220	6834	7018	6640	7500	7172	8259	8227	7593	7632	9024
49.3333	7328	6850	6538	7001	6992	7449	7221	6926	6602	6683	6780	6749	7139	6966	6699	6918	6492	7290	7101	7984	8214	7524	7397	9080
49.5	7091	7042	6504	6841	6739	7054	6877	6523	6323	6424	6481	6672	7071	6643	6305	6881	6348	7211	7017	7880	8099	7265	6895	8333
49.6667	6878	7091	6458	6649	6697	6964	6930	6640	6434	6324	6440	6555	7259	6485	6051	6685	6562	6957	7207	7785	7784	7440	6956	8285
49.8333	6804	6936	6332	6531	6232	6714	6574	6483	6202	6297	6163	6233	7242	6145	6162	6437	6260	6814	6883	7337	7451	7034	6866	7990
50	6651	6600	6219	6396	6299	6583	6637	6410	5940	6360	6069	6310	6991	5862	5865	6176	6322	6715	6887	7463	7211	6936	6818	7462
50.1667	6522	6499	6062	6248	5812	6619	6411	6079	5838	6015	5850	6078	6957	5917	5947	5804	6116	6330	6880	7027	6581	6686	6695	6923
50.3333	6362	6370	6046	6146	5890	6356	6216	6061	5937	5832	5712	5810	6558	5789	5974	5562	6155	6220	6815	6676	6265	6335	6722	6368
50.5	5940	6111	5894	5969	5522	6222	5933	5733	5680	5771	5474	5694	6333	5572	5559	5399	5830	5806	6755	6376	5900	5933	6636	5996
50.6667	6012	5975	5751	5782	5564	6043	5918	5657	5613	5462	5501	5802	6322	5638	5744	5321	5726	5848	6492	6352	5769	5698	6582	6147
50.8333	5491	5678	5612	5609	5406	5765	5836	5487	5452	5486	5303	5625	6083	5704	5574	4930	5641	5737	6208	5993	5331	5194	6541	5578
51	5435	5583	5518	5568	5217	5580	5728	5253	5334	5452	5015	5361	5674	5498	5603	4974	5138	5278	5995	5943	5361	5171	6284	5552
51.1667	5398	5385	5336	5338	5114	5671	5571	5224	5290	5206	5045	5407	5468	5485	5455	4871	5060	5342	5747	5764	5159	5128	6279	5597
51.3333	5253	5256	5069	5246	4956	5318	5287	5121	4980	4878	4725	5048	5310	5488	5168	4854	5003	5093	5385	5394	5203	5032	5922	5323
51.5	5163	4934	4701	5052	4806	5160	5126	4851	4950	4782	4616	5008	4887	5291	4861	4761	4738	4866	5063	5297	5150	4949	5618	5375
51.6667	5066	5024	4808	4785	4816	4935	5070	4741	4705	4617	4639	4813	4706	4999	4696	4710	4437	4736	4937	5081	5137	4839	5239	5243
51.8333	4914	4853	4576	4672	4504	4940	5033	4701	4662	4429	4599	4642	4696	4904	4544	4699	4457	4648	4723	5230	5134	4739	5091	5206
52	4866	4779	4673	4725	4643	4845	4848	4663	4559	4481	4557	4653	4643	4606	4463	4658	4268	4669	4510	5091	5260	4887	4778	5336
52.1667	4683	4744	4508	4576	4455	4625	4764	4460	4491	4395	4380	4407	4644	4617	4384	4539	4202	4592	4599	4993	4987	4668	4534	5406
52.3333	4577	4824	4505	4498	4364	4622	4616	4377	4313	4244	4179	4289	4616	4147	4171	4413	4106	4414	4432	4860	4999	4787	4444	5185
52.5	4457	4460	4185	4280	4266	4414	4255	4355	4258	4174	4223	4102	4612	3993	3856	4137	4009	4182	4460	4684	4739	4658	4293	4960
52.6667	4336	4523	4154	4251	4116	4261	4352	4166	4125	4046	4025	4128	4438	3913	4059	3888	4044	4292	4339	4610	4754	4464	4202	4794
52.8333	4231	4231	4103	4019	3997	4394	4076	4118	4025	3950	3867	3934	4289	3737	3900	3741	3913	4033	4331	4490	4424	4232	4007	4568
53	3979	4228	4025	4029	3779	4067	4002	3933	3866	3990	3791	3681	4281	3713	3695	3648	3944	3923	4422	4228	4153	3974	4105	4301
53.1667	3959	3994	3894	3854	3776	3993	3982	3918	3823	3660	3738	3783	4087	3698	3773	3620	3752	3833	4319	4191	3872	3806	4098	3977
53.3333	3906	3850	3724	3781	3770	3828	3899	3591	3749	3697	3524	3678	3962	3724	3818	3438	3643	3728	4236	3977	3676	3618	4145	3851
53.5	3682	3734	3722	3585	3462	3849	3494	3571	3584	3721	3408	3750	3827	3626	3774	3398	3665	3423	4153	3835	3588	3611	4082	3722
53.6667	3507	3615	3620	3643	3566	3705	3610	3646	3502	3445	3282	3606	3656	3532	3527	3187	3568	3537	3889	3818	3467	3373	3980	3535
53.8333	3591	3514	3475	3500	3416	3685	3503	3489	3396	3279	3340	3484	3639	3639	3448	3189	3398	3413	3732	3619	3304	3355	3785	3471
54	3380	3326	3252	3247	3331	3520	3444	3297	3361	3271	3096	3346	3415	3512	3303	3161	3118	3311	3585	3356	3307	3340	3664	3305
54.1667	3296	3352	3222	3286	3219	3412	3508	3371	3280	3210	3192	3289	3322	3377	3191	3054	3155	3288	3286	3443	3172	3252	3702	3281
54.3333	3506	3363	3314	3129	3171	3238	3511	3226	3240	3086	3189	3317	3143	3338	3017	3188	3093	3204	3104	3248	3272	3186	3485	3260
54.5	3300	3297	3040	3191	3081	3283	3152	3240	3230	3109	3074	3182	3018	3324	3197	3141	2953	3115	3239	3306	3229	3148	3363	3352
54.6667	3069	3280	2985	3132	3004	3186	3398	3133	3210	3126	2998	3217	3150	3147	3124	3045	2997	3064	3063	3205	3384	3184	3338	3242
54.8333	3170	3238	3014	3052	3025	3260	3183	3087	3097	3128	3115	3050	3155	3008	3002	3093	2942	3142	3039	3221	3353	3108	3247	3272
55	3161	3065	2902	3015	2991	3123	3128	3029	2934	2868	2952	2932	3128	3071	2897	3014	2874	2981	2936	3106	3476	3245	2975	3217
55.1667	3091	3197	2849	2937	2831	3171	3045	3054	2805	2885	2900	2879	3041	2858	2883	2904	2793	2946	3000	3177	3305	3100	3010	3210
55.3333	2895	2957	2937	2814	2775	2987	2875	3017	2853	2800	2862	2828	3055	2829	2894	2891	2909	2924	2995	3120	3221	3135	2877	3392
55.5	2988	3048	2702	2808	2807	3125	2980	2978	2756	2872	2836	2926	3111	2858	2836	2675	2911	2910	3103	3173	3180	2917	2788	3374
55.6667	2882	2875	2905	2758	2746	2961	2860	2951	2833	2811	2810	2847	3016	2820	2843	2724	2770	2903	3151	3115	3047	2963	2935	3180
55.8333	2909	2759	2819	2687	2791	2847	2890	2957	2867	2773	2704	2903	3057	2777	2605	2640	2819	2746	2963	3071	2956	2732	2963	3103
56	2690	2744	2676	2643	2629	2869	2837	2884	2744	2809	2681	2834	2886	2717	2654	2572	2796	2724	3062	2967	2822	2659	2995	2793
56.1667	2799	2691	2708	2757	2738	2916	2910	2754	2710	2885	2675	2844	2887	2807	2781	2588	2725	2631	3034	2894	2860	2691	2957	2838
56.3333	2738	2619	2631	2667	2707	2837	2805	2819	2786	2670	2827	2862	2774	2880	2726	2611	2685	2742	3051	2807	2590	2709	3023	2755
56.5	2726	2797	2540	2588	2712	2738	2877	2826	2719	2739	2691	2834	2822	2847	2707	2547	2677	2748	3000	2757	2767	2614	2938	2551
56.6667	2525	2638	2527	2563	2801	2828	2727	2761	2644	2669	2636	2787	2804	2799	2716	2549	2737	2696	2894	2512	2661	2699	3023	2594
56.8333	2786	2654	2560	2482	2698	2733	2844	2776	2680	2627	2652	2756	2722	2895	2640	2589	2528	2715	2707	2705	2742	2683	3044	2570
57	2649	2567	2621	2524	2651	2795	2856	2707	2678	2720	2708	2713	2725	2819	2663	2733	2606	2732	2776	2637	2855	2796	2921	2731
57.1667	2808	2765	2594	2651	2618	2754	2746	2877	2684	2754	2598	2655	2692	3010	2730	2748	2648	2783	2816	2679	2959	2743	2915	2727
57.3333	2665	2786	2601	2711	2800	2881	2941	2804	2715	2755	2729	2666	2832	2996	2751	2659	2689	2833	2691	2868	3023	2898	2861	2752
57.5	2719	2670	2573	2633	2600	2888	2852	2770	2750	2719	2651	2668	2795	2809	2725	2735	2682	2837	2619	2719	3026	2956	2794	2814
57.6667	2821	2624	2493	2608	2591	2664	2770	2669	2568	2669	2726	2645	2867	2840	2599	2599	2654	2900	2792	2849	3041	2879	2842	2885
57.8333	2770	2658	2527	2590	2713	2929	2861	2756	2610	2703	2701	2593	2801	2714	2563	2698	2681	2806	2874	2934	3148	2892	2878	2833
58	2825	2790	2856	2731	2746	2917	2786	2917	2763	2831	2782	2731	2893	2772	2785	2834	2881	2896	2993	3115	3273	3042	2866	3075
58.1667	2744	2820	2672	2765	2632	2894	2772	2840	2763	2750	2771	2680	2955	2754	2657	2795	2772	2986	3018	3056	3124	3085	2877	3047
58.3333	2680	2900	2609	2500	2750	2814	2860	2878	2670	2798	2742	2798	3040	2843	2827	2674	2880	2829	3074	3011	3196	2999	2953	3185
58.5	2809	2822	2755	2566	2753	2958	2849	3005	2753	2865	2803	2838	3082	2922	2734	2810	2811	3038	3086	3048	3195	3180	2959	3166
58.6667	2847	2684	2629	2725	2762	2995	2975	2852	2752	2831	2875	2905	3047	2933	2760	2860	2886	3042	3045	3098	3038	3029	3166	3160
58.8333	2890	2864	2686	2554	2910	3021	3001	2920	2853	2917	2858	2952	3052	3166	2817	2827	3045	3041	3248	3108	2997	2920	3199	3087
59	2757	2769	2582	2583	2761	2820	2922	2924	2757	2975	2761	2876	3058	2955	2902	2771	2849	2997	3162	3032	3114	2919	3346	3146
59.1667	2820	2861	2786	2685	2745	2989	2990	2854	2855	2840	2774	2989	3126	2994	2902	2914	2872	3115	3240	3022	3076	3026	3404	3161
59.3333	2909	2944	2837	2788	2816	3098	3180	3045	2777	2869	2939	3085	3132	3254	2990	2900	2902	3218	3213	3030	3229	3050	3401	3060
59.5	3037	2848	2828	2725	2916	3058	3073	3060	2907	2946	2909	3109	3152	3230	2974	3046	3046	3123	3052	2986	3083	3085	3389	3006
59.6667	2948	2917	2833	2763	2886	2932	3129	3020	2848	3053	3175	3007	3158	3156	2959	3020	3088	3352	3176	2833	3318	3177	3353	3248
59.8333	3106	3103	2915	3092	3079	3200	3228	3127	3072	3070	3165	3246	3194	3363	3160	3149	3151	3207	3296	3202	3419	3265	3586	3281
60	3075	3017	2840	2767	3099	3133	3204	3169	3004	3065	3075	3060	3220	3384	3128	3155	3194	3359	3079	3123	3454	3237	3399	3262
60.1667	3146	3170	3053	2937	3127	3299	3476	3190	3040	3138	3170	3254	3278	3382	3187	3113	3203	3356	3363	3339	3606	3452	3472	3485
60.3333	3342	3278	2976	2904	3039	3342	3377	3261	3090	3334	3217	3269	3453	3390	3247	3146	3286	3363	3326	3541	3642	3599	3380	3649
60.5	3353	3384	3023	2967	3248	3404	3362	3271	3178	3346	3276	3399	3683	3450	3326	3324	3484	3566	3551	3671	3872	3691	3474	3797
60.6667	3281	3291	3084	2964	3072	3457	3434	3309	3130	3297	3280	3309	3615	3400	3347	3314	3319	3508	3537	3724	3905	3630	3464	3781
60.8333	3355	3340	3160	3078	3336	3641	3511	3411	3262	3383	3265	3387	3673	3650	3377	3396	3467	3716	3754	3755	3923	3721	3613	3986
61	3477	3427	3200	3149	3327	3504	3485	3440	3269	3424	3429	3452	3748	3650	3364	3409	3549	3801	3870	3800	3911	3738	3786	4038
61.1667	3576	3416	3245	3196	3321	3523	3532	3443	3227	3395	3462	3545	3726	3689	3413	3464	3529	3784	3906	3790	3935	3787	3783	4120
61.3333	3530	3438	3313	3161	3459	3582	3702	3529	3337	3504	3500	3694	3841	3657	3523	3611	3687	3843	3916	3976	3917	3735	3810	4188
61.5	3635	3486	3337	3211	3493	3538	3645	3713	3481	3452	3470	3813	3962	3865	3700	3582	3562	3856	3941	3946	3978	3840	4090	4058
61.6667	3622	3461	3459	3199	3602	3554	3668	3608	3583	3531	3596	3820	3976	3807	3680	3437	3726	4029	3980	3732	3857	3815	4180	4218
61.8333	3715	3562	3599	3370	3596	3721	3887	3589	3451	3573	3610	3826	4003	4048	3579	3573	3802	4038	3981	3801	3990	3882	4328	4232
62	3863	3634	3634	3420	3715	3844	3963	3738	3550	3813	3773	3948	4001	4170	3912	3614	3753	4050	4109	3923	4024	3877	4493	4158
62.1667	3691	3712	3492	3474	3779	3913	4030	3762	3593	3742	3656	3952	3975	4010	3794	3706	3964	4092	3871	3770	4226	3985	4363	4224
62.3333	3880	3676	3640	3625	3853	3883	4070	3904	3711	3742	3839	4053	4102	4112	4026	3855	3997	4177	3966	4031	4206	4130	4529	4193
62.5	3845	3705	3646	3576	3730	3798	3998	3771	3731	3745	3757	4061	3910	4074	3766	3817	3989	4113	3850	3931	4161	3946	4417	4306
62.6667	3844	3820	3624	3773	3834	3963	4091	3961	3777	3984	3912	3995	4255	4211	3975	4032	3953	4307	3990	4046	4347	4210	4573	4403
62.8333	3987	4054	3844	3786	3863	4092	4173	4000	3877	3943	3955	4172	4290	4327	3784	3990	4018	4358	4143	4171	4604	4437	4346	4473
63	4216	4177	3905	3802	3841	4230	4263	4054	3992	4157	4052	4235	4445	4322	3924	4098	4221	4293	4255	4270	4621	4449	4378	4543
63.1667	4261	4159	3904	3930	4159	4217	4295	4204	4023	4110	4095	4338	4504	4480	4068	4057	4180	4330	4381	4592	4749	4587	4403	4670
63.3333	4222	4255	3891	3869	4157	4288	4276	4166	3850	4146	4035	4244	4617	4547	4219	4238	4108	4403	4393	4540	4790	4692	4434	4718
63.5	4265	4313	3957	3811	4035	4296	4290	4210	4011	4003	4092	4436	4558	4448	4225	4189	4303	4556	4593	4634	4852	4589	4569	4929
63.6667	4401	4154	4003	3824	4054	4275	4434	4124	4006	4262	4069	4474	4648	4508	4327	4370	4340	4482	4665	4637	4715	4623	4743	4995
63.8333	4429	4261	4030	4005	4115	4338	4425	4250	4068	4253	4135	4534	4627	4500	4203	4255	4315	4523	4616	4742	4702	4498	4623	5141
64	4442	4202	4085	3885	4202	4265	4424	4216	4114	4218	4224	4561	4793	4524	4363	4287	4421	4675	4851	4702	4669	4557	4869	4987
64.1667	4508	4434	4094	4179	4162	4309	4450	4339	4294	4256	4288	4501	4791	4705	4352	4496	4354	4581	4812	4613	4780	4749	4827	5112
64.3333	4359	4405	4218	4145	4180	4493	4434	4421	4109	4325	4263	4658	4799	4691	4395	4395	4387	4778	4786	4701	4671	4667	4959	4928
64.5	4359	4337	4289	4195	4318	4576	4707	4466	4317	4457	4452	4603	4789	4712	4498	4505	4663	4752	4619	4672	4696	4722	5112	5036
64.6667	4659	4501	4363	4262	4312	4508	4699	4617	4452	4468	4365	4724	4898	4658	4424	4470	4597	4794	4744	4560	4856	4785	5098	5060
64.8333	4705	4571	4311	4311	4487	4553	4589	4416	4327	4459	4418	4472	4796	4784	4629	4482	4563	4839	4609	4643	4977	4910	5166	4906
65	4690	4527	4393	4343	4410	4628	4715	4614	4214	4452	4578	4641	4814	4815	4524	4570	4569	4832	4756	4761	4990	4896	5111	5081
65.1667	4697	4438	4414	4402	4483	4669	4824	4647	4353	4636	4383	4717	4853	4796	4607	4509	4721	4983	4681	4817	4928	4759	5189	5037
65.3333	4724	4668	4401	4341	4416	4752	4822	4500	4354	4463	4491	4730	4853	4966	4578	4850	4752	4963	4749	4723	5027	4928	5132	4999
65.5	4571	4686	4478	4436	4505	4764	4729	4576	4451	4584	4652	4612	4923	4867	4650	4548	4745	4717	4606	4971	4953	4959	5007	5020
65.6667	4832	4660	4460	4515	4569	4632	4784	4542	4417	4516	4642	4681	5099	4901	4752	4801	4602	4870	4840	4826	5290	4955	5008	5129
65.8333	4795	4725	4443	4625	4568	4782	4932	4534	4550	4518	4463	4607	4943	4810	4785	4810	4683	4895	4771	5012	5227	4954	4944	5187
66	4801	4813	4589	4419	4543	4585	4800	4770	4500	4749	4545	4805	5061	4939	4549	4810	4851	4961	4855	5117	5161	5149	4980	5433
66.1667	4762	4708	4468	4573	4617	4682	4836	4656	4604	4542	4527	4765	5080	4947	4688	4692	4637	4955	4894	5144	5187	4988	5077	5248
66.3333	4881	4864	4677	4545	4718	4770	4879	4733	4435	4724	4603	4695	4996	4863	4902	4772	4657	4968	4980	5020	5132	5067	5039	5198
66.5	4960	4913	4628	4615	4492	4719	4998	4766	4681	4648	4581	4823	5060	5056	4605	4825	4793	5006	5000	5076	5129	4857	4999	5251
66.6667	5058	4764	4577	4689	4536	4846	4840	4758	4606	4790	4738	4729	5157	5012	4948	4888	4716	5016	4951	5081	4968	4971	5237	5284
66.8333	4943	4772	4606	4616	4689	4831	4825	4739	4621	4812	4783	4650	5087	4950	4895	4699	4804	5027	5085	4959	4986	4997	4998	5272
67	4885	4874	4644	4668	4729	4754	4833	4900	4690	4723	4675	4769	5089	5075	4915	4617	4696	4931	4944	4946	5034	4849	5204	5343
67.1667	4996	4819	4621	4709	4718	4899	4782	4770	4688	4729	4750	4763	5011	4973	4741	4764	4605	4950	4858	4568	4877	4809	5286	5245
67.3333	4909	4752	4672	4562	4721	4774	5025	4760	4718	4789	4672	4725	5271	4980	4765	4801	4767	4948	4920	4750	5048	5031	5182	5179
67.5	4871	4953	4602	4636	4654	4742	4919	4869	4671	4683	4620	4629	5004	4941	4773	4770	4766	4831	4840	4739	5022	4938	5068	5180
67.6667	4942	4829	4555	4519	4576	4856	4851	4683	4517	4660	4659	4671	5073	4862	4794	4672	4821	4974	4640	4691	5126	4771	5242	5062
67.8333	4913	4816	4693	4574	4580	4861	4949	4712	4679	4682	4744	4747	5073	4951	4820	4738	4785	4824	4716	4772	5118	4959	5153	5129
68	5054	4862	4747	4781	4621	4741	4924	4727	4641	4703	4698	4662	5063	4914	4849	4733	4768	4857	4678	4728	5052	5020	5130	4961
68.1667	5033	4885	4800	4692	4601	4730	4911	4727	4641	4757	4821	4643	4997	4911	4872	4776	4816	4841	4658	4902	5090	5065	5055	4983
68.3333	4835	4913	4768	4677	4618	4782	4730	4791	4624	4760	4652	4473	5038	4856	4877	4800	4838	4678	4714	4890	5002	4843	4855	5001
68.5	4843	4724	4516	4617	4599	4682	4623	4659	4624	4557	4514	4501	4972	4822	4652	4694	4636	4568	4683	4851	4867	4710	4757	5117
68.6667	4848	4571	4479	4669	4518	4712	4827	4679	4503	4614	4570	4596	4941	4940	4790	4485	4571	4637	4655	4865	5109	4807	4666	4863
68.8333	4841	4771	4685	4609	4582	4719	4738	4684	4553	4544	4466	4597	4986	4763	4656	4694	4633	4724	4774	4877	5062	4786	4878	4973
69	4765	4854	4604	4508	4482	4645	4710	4606	4637	4497	4597	4498	4767	4829	4657	4641	4607	4714	4666	4899	4846	4869	4696	4973
69.1667	4731	4822	4647	4601	4525	4658	4761	4694	4545	4511	4554	4570	4954	4599	4663	4551	4630	4655	4518	4788	4742	4656	4751	4929
69.3333	4651	4630	4637	4626	4547	4565	4730	4562	4539	4727	4394	4358	4718	4781	4470	4547	4549	4653	4726	4572	4734	4555	4878	4790
69.5	4566	4708	4452	4546	4533	4431	4700	4587	4398	4505	4328	4292	4731	4617	4677	4623	4540	4640	4609	4485	4628	4529	4797	4823
69.6667	4474	4828	4752	4687	4564	4557	4651	4615	4493	4544	4389	4431	4708	4656	4692	4621	4561	4545	4569	4498	4715	4703	4759	4574
69.8333	4739	4718	4455	4470	4387	4538	4617	4573	4523	4479	4434	4366	4694	4645	4442	4729	4578	4417	4442	4433	4522	4483	4720	4573
70	4682	4664	4507	4547	4277	4743	4646	4504	4290	4453	4368	4216	4700	4639	4568	4503	4529	4451	4359	4407	4541	4472	4760	4711
70.1667	4622	4690	4601	4379	4480	4619	4595	4569	4342	4485	4326	4285	4653	4599	4473	4504	4305	4385	4269	4278	4549	4447	4553	4593
70.3333	4522	4610	4430	4378	4346	4514	4524	4414	4348	4432	4344	4121	4566	4465	4545	4397	4276	4251	4380	4358	4485	4463	4368	4438
70.5	4489	4573	4401	4402	4311	4309	4548	4299	4281	4438	4243	4269	4545	4460	4498	4357	4361	4176	4228	4353	4400	4412	4282	4343
70.6667	4370	4528	4397	4284	4260	4297	4490	4376	4146	4296	4208	4157	4462	4434	4156	4310	4260	4206	4066	4266	4259	4236	4259	4309
70.8333	4336	4585	4311	4377	4304	4275	4214	4364	4380	4296	4192	3982	4355	4333	4299	4260	4202	4128	4076	4205	4319	4217	4437	4243
71	4318	4343	4290	4291	4091	4366	4301	4142	4083	4290	4064	3850	4328	4213	4242	4199	4196	4031	4051	4092	4212	4135	4246	4198
71.1667	4368	4529	4278	4155	4148	4224	4280	4197	4179	4311	4065	4037	4345	4244	4149	4198	4121	4119	4085	4153	4227	4253	4174	4210
71.3333	4266	4389	4175	4202	4143	4186	4256	4190	4068	4138	3924	4015	4321	4211	4158	4222	4202	4044	3992	4156	4066	4098	4054	4063
71.5	4245	4257	4170	3998	3968	4153	4178	4128	4067	4029	4030	3837	4043	3999	4072	4157	3945	3906	4102	4036	3969	3946	4046	4010
71.6667	4169	4276	4169	4025	4028	4090	4162	4201	4056	4045	3987	3838	4189	4238	4212	4153	4070	3988	3920	4040	4149	3933	4096	3958
71.8333	4040	4299	4055	4172	3953	4054	4083	4067	3951	4076	3901	3694	4174	4191	4068	4084	4058	3927	3972	3951	3968	3912	3958	3869
72	4208	4093	3865	3953	3922	4053	3974	3987	4025	3998	3923	3725	4094	4062	4011	3933	3993	3977	3959	3856	3745	3821	3919	3903
72.1667	4030	4090	4114	3847	3814	4109	4022	3853	3927	4016	3857	3576	4003	4069	3962	4011	4036	3852	3891	3643	3893	3862	4066	3783
72.3333	4005	4105	4007	3910	3947	4087	3992	3737	3923	3851	3863	3797	3949	3903	3912	3900	3861	3772	3910	3666	3794	3782	3947	3633
72.5	3898	4167	3981	4067	3878	3953	3904	3991	3764	3935	3937	3753	3951	3895	3905	3865	3849	3723	3656	3829	3898	3932	3814	3655
72.6667	3988	4004	3902	3820	3779	3883	3805	3798	3770	3789	3796	3529	3868	3928	3890	3742	3808	3681	3579	3712	3780	3692	3787	3608
72.8333	3943	4059	3831	3827	3697	3822	3907	3782	3864	3748	3619	3536	3970	3840	3874	3817	3846	3635	3651	3671	3766	3857	3735	3635
73	3659	3914	3763	3761	3639	3818	3613	3623	3602	3634	3656	3352	3652	3745	3840	3700	3862	3488	3497	3621	3546	3596	3550	3492
73.1667	3814	3835	3757	3737	3682	3719	3751	3703	3602	3825	3562	3530	3679	3761	3659	3746	3714	3324	3481	3534	3609	3648	3683	3375
73.3333	3732	3730	3736	3672	3596	3681	3716	3608	3661	3633	3601	3435	3600	3701	3758	3614	3599	3351	3483	3545	3540	3564	3394	3306
73.5	3626	3728	3613	3653	3542	3445	3666	3619	3591	3689	3544	3157	3740	3520	3572	3645	3573	3347	3399	3349	3565	3526	3460	3290
73.6667	3618	3755	3574	3584	3524	3550	3655	3696	3605	3681	3393	3327	3544	3559	3654	3600	3520	3332	3361	3533	3501	3440	3365	3309
73.8333	3468	3632	3670	3567	3439	3522	3612	3533	3378	3564	3406	3315	3604	3521	3496	3591	3509	3328	3364	3325	3422	3491	3332	3179
74	3540	3778	3515	3562	3458	3494	3648	3544	3530	3581	3318	3181	3501	3340	3455	3492	3434	3184	3288	3300	3262	3398	3347	3132
74.1667	3436	3505	3564	3551	3371	3418	3401	3433	3426	3689	3339	3130	3529	3564	3520	3460	3429	3404	3291	3314	3383	3322	3043	3102
74.3333	3442	3495	3603	3422	3337	3448	3353	3400	3433	3387	3218	3255	3271	3437	3370	3475	3318	3224	3203	3261	3272	3209	3174	3121
74.5	3377	3454	3409	3313	3221	3318	3433	3436	3314	3420	3256	3063	3284	3365	3414	3365	3331	3209	3155	3155	3235	3180	3279	2982
74.6667	3393	3512	3427	3439	3383	3490	3405	3401	3331	3385	3275	3067	3253	3397	3373	3369	3348	3063	3217	3201	3151	3073	3182	2955
74.8333	3304	3466	3357	3256	3242	3305	3315	3224	3224	3226	3083	2971	3212	3160	3489	3281	3220	2949	3033	3034	3140	3187	3006	2990
75	3310	3424	3456	3283	3277	3266	3261	3249	3269	3396	3210	3036	3216	3252	3271	3254	3347	3109	3173	2954	3104	2984	3039	2898
75.1667	3333	3324	3316	3182	3152	3296	3446	3215	3207	3230	3142	2954	3203	3193	3269	3242	3235	2916	3124	2994	3140	3096	2995	2863
75.3333	3311	3360	3351	3195	3145	3147	3253	3193	3192	3240	3108	2851	3202	3167	3207	3202	3166	2938	3090	2868	3023	3078	3072	2868
75.5	3258	3260	3233	3251	2938	3150	3038	2977	3112	3168	3040	2833	3199	3106	3177	3114	3133	2983	2830	2839	2953	2942	2911	2741
75.6667	3231	3389	3280	3194	3069	3189	3172	3076	3187	3207	3062	2921	3164	3121	3056	3222	3141	3035	2934	2883	3102	3077	2870	2756
75.8333	3187	3208	3362	3140	3084	3044	3139	3227	3177	3132	3094	2899	3145	3190	3073	3174	3121	2827	2906	2923	3032	2909	2876	2628
76	3033	3188	3092	3005	2879	3141	3134	3076	3052	3113	2974	2659	2969	2948	3001	3040	3055	2796	2780	2802	2872	2862	2703	2634
76.1667	3113	3150	3122	3032	2974	3129	3163	3255	3029	2991	2943	2853	3035	3059	3137	3124	3027	2800	2888	2814	3016	3001	2770	2674
76.3333	2982	3154	3175	3009	2889	3063	2983	3102	3049	2999	2965	2798	3032	3088	3049	3037	3071	2864	2845	2896	2924	2881	2780	2678
76.5	3044	3140	3067	2983	2858	2987	3018	3082	3015	3025	2883	2659	2913	2885	3078	2878	3066	2859	2866	2858	2812	2897	2677	2543
76.6667	2912	3108	2975	2902	2819	2899	2785	3014	3000	3012	2892	2650	2988	3063	2918	3030	3050	2802	2875	2737	2720	2755	2681	2406
76.8333	2959	3032	2937	2715	2997	2953	2911	2928	2913	2936	2864	2625	2896	2910	2892	2814	2970	2656	2839	2695	2731	2859	2651	2490
77	2910	2971	3016	2962	2857	2869	2924	2994	2914	2858	2825	2540	2896	2921	2945	2858	2855	2674	2766	2725	2810	2827	2686	2592
77.1667	2983	3023	2776	2795	2738	2781	2885	2908	2899	2915	2706	2595	2866	2857	2941	2843	2872	2578	2728	2705	2737	2613	2621	2505
77.3333	2793	2864	2944	2681	2846	2735	2735	2877	2851	2875	2781	2608	2796	2771	2796	2661	2876	2671	2604	2726	2613	2713	2550	2436
77.5	2828	2947	2950	2825	2805	2663	2886	2772	2753	2870	2808	2561	2777	2927	2841	2821	2928	2686	2770	2516	2703	2708	2549	2367
77.6667	2820	3025	2945	2827	2800	2787	2906	3167	2941	2969	2837	2713	2876	2937	2867	2927	2977	2586	2666	2686	2761	2807	2607	2424
77.8333	2783	2969	2779	2757	2618	2613	2776	2820	2797	2760	2595	2508	2682	2745	2901	2686	2725	2586	2552	2427	2555	2668	2620	2495
78	2872	2917	2745	2826	2843	2706	2841	2825	2893	2950	2709	2708	2848	2743	2917	2873	2825	2531	2720	2600	2586	2715	2607	2466
78.1667	2709	2857	2809	2708	2728	2667	2712	2901	2830	2854	2803	2652	2771	2774	2824	2723	2911	2605	2612	2585	2644	2737	2516	2424
78.3333	2785	2992	2805	2742	2766	2645	2732	2976	2715	2873	2695	2515	2712	2818	2697	2828	2724	2527	2544	2564	2658	2718	2619	2484
78.5	2796	2795	2903	2722	2751	2669	2854	2894	2848	2760	2767	2567	2803	2846	2887	2816	2878	2569	2667	2551	2584	2758	2585	2544
78.6667	2768	2882	2893	2699	2751	2639	2826	2821	2765	2889	2752	2498	2843	2770	2786	2835	2791	2601	2681	2535	2716	2663	2435	2524
78.8333	2666	2871	2946	2725	2655	2645	2770	2816	2751	2837	2683	2629	2768	2734	2728	2756	2802	2648	2730	2456	2555	2680	2470	2404
79	2740	2799	2761	2692	2742	2636	2700	2881	2733	2773	2723	2504	2772	2768	2584	2807	2810	2513	2601	2517	2658	2723	2528	2393
79.1667	2748	2877	2848	2596	2741	2724	2821	2938	2615	2819	2689	2494	2745	2746	2621	2834	2904	2538	2555	2519	2719	2745	2441	2343
79.3333	2700	2855	2765	2697	2713	2622	2816	2869	2823	2831	2735	2619	2745	2786	2765	2788	2825	2594	2664	2578	2496	2715	2494	2428
79.5	2721	2817	2734	2594	2535	2688	2649	2644	2682	2740	2524	2477	2727	2728	2779	2678	2783	2517	2523	2488	2600	2694	2483	2277
79.6667	2873	2855	2807	2772	2760	2646	2751	2879	2802	2849	2662	2585	2831	2806	2725	2738	2756	2703	2745	2666	2503	2715	2513	2344
79.8333	2809	2847	2769	2656	2620	2755	2752	2752	2772	2813	2683	2530	2721	2891	2782	2821	2776	2628	2738	2643	2708	2913	2574	2331
80	2716	2902	2750	2587	2666	2806	2764	2710	2659	2776	2583	2443	2727	2696	2721	2657	2795	2619	2591	2509	2605	2687	2474	2455
80.1667	2758	2848	2674	2576	2740	2727	2719	2870	2788	2795	2748	2644	2694	2768	2778	2747	2792	2736	2711	2589	2706	2670	2496	2404
80.3333	2721	2841	2693	2580	2618	2656	2701	2826	2708	2894	2568	2564	2762	2680	2749	2813	2767	2681	2628	2424	2640	2695	2559	2388
80.5	2796	2767	2769	2634	2728	2649	2693	2796	2747	2873	2648	2610	2810	2805	2707	2762	2852	2656	2679	2489	2652	2934	2577	2416
80.6667	2703	2936	2723	2610	2642	2741	2794	2791	2806	2840	2689	2453	2795	2716	2814	2770	2886	2559	2707	2515	2590	2735	2647	2337
80.8333	2733	2825	2775	2624	2718	2673	2930	2874	2722	2884	2687	2644	2882	2925	2831	2848	2885	2674	2762	2549	2683	2727	2523	2469
81	2745	2905	2776	2692	2778	2844	2874	2841	2784	2935	2763	2630	2835	2777	2750	2746	2937	2646	2635	2577	2770	2762	2700	2533
81.1667	2864	2996	2775	2873	2830	2864	2762	2808	2821	2892	2768	2644	2830	2766	2915	2761	2953	2632	2734	2610	2711	2730	2677	2527
81.3333	2731	2874	2870	2781	2828	2749	2802	2816	2861	2944	2711	2589	2728	2771	2783	2808	3050	2693	2666	2615	2848	2899	2648	2623
81.5	2827	2929	2889	2619	2730	2786	2846	2883	2803	2880	2798	2626	2822	2863	2838	2906	2878	2670	2736	2650	2924	2797	2596	2501
81.6667	2814	3020	2817	2709	2914	2886	2838	2823	2829	2998	2754	2703	2878	2830	2767	2868	3056	2818	2671	2681	2760	2902	2577	2564
81.8333	2861	2965	2796	2685	2823	2901	2879	2838	2795	2981	2795	2795	3034	2901	2880	2845	2981	2720	2799	2740	2721	2823	2738	2534
82	2958	2964	2698	2694	2865	2906	2939	2922	2948	2962	2758	2589	2990	2894	2851	2878	2999	2777	2819	2810	2867	2914	2629	2533
82.1667	2863	2929	2801	2718	2891	2939	2927	2872	2916	2960	2860	2723	2898	2853	2959	2897	3084	2667	2883	2764	2920	2977	2581	2472
82.3333	2832	2990	2787	2831	2967	2939	2852	2828	2811	3029	2908	2732	2971	2925	2951	2935	3126	2663	2922	2666	2887	3002	2758	2620
82.5	2982	3010	3027	2856	2951	2949	3085	2901	2971	3074	3001	2906	2984	3080	2901	3047	3099	2845	2987	2820	2996	2974	2858	2691
82.6667	2945	3063	3127	2893	2945	3080	3012	2990	2976	3045	2897	2860	3030	2916	3088	3023	2959	2833	2970	2685	2926	2990	2704	2658
82.8333	2987	3085	3024	2985	2939	3012	2941	3123	3046	3252	2988	2864	3136	3035	3139	2992	3120	2827	3021	2766	2982	3059	2823	2818
83	2923	3100	2902	2896	2863	3081	3062	2995	2982	3216	2997	2871	3085	2998	3112	3048	3201	2850	2922	2871	2956	2880	2906	2764
83.1667	3123	3149	3015	2873	3150	3143	3100	3093	3108	3315	3076	3020	3079	3057	3055	3010	3139	2946	2917	2908	2984	3077	2952	2880
83.3333	3049	3236	2908	3040	3022	3092	3105	3033	2911	3082	2988	2962	3092	3111	2964	3099	3070	2750	2991	2907	2989	3114	2906	2892
83.5	3068	3137	3001	3077	3031	2998	3056	2965	3066	3232	2974	2907	3174	3039	2959	3046	3216	2928	3002	2812	2977	2938	2741	2818
83.6667	3218	3309	3116	3074	3007	3121	3079	3161	3007	3262	3152	2973	3159	3138	3228	3202	3302	2963	3067	2868	3102	3117	2946	2955
83.8333	3180	3315	3080	2990	3014	3044	3165	3138	3150	3233	3051	2940	3153	3199	3114	3220	3237	2936	3082	2860	3092	3224	2954	2829
84	3162	3215	3091	2992	3102	3167	3168	3085	3148	3238	3117	2982	3218	3113	3077	3084	3271	2912	3091	2921	3137	3069	2989	2794
84.1667	3122	3169	3177	3131	3158	3195	3072	3229	3240	3419	3150	3040	3377	3217	3201	3241	3234	3112	3139	3089	3143	3237	3037	3032
84.3333	3234	3197	3099	3114	3097	3236	3221	3123	3247	3321	3132	3068	3307	3187	3300	3267	3383	2998	3177	3012	3172	3274	2965	2973
84.5	3232	3351	3130	3184	3282	3306	3293	3140	3110	3450	3270	3032	3265	3176	3385	3330	3513	3153	3231	3169	3187	3388	3076	3040
84.6667	3333	3410	3248	3092	3166	3343	3193	3222	3244	3385	3081	3145	3288	3258	3343	3166	3412	3128	3158	3064	3167	3269	3057	2921
84.8333	3307	3348	3238	3186	3202	3327	3320	3235	3244	3408	3289	3039	3270	3290	3367	3284	3355	3173	3278	2946	3298	3280	3074	2822
85	3322	3400	3436	3281	3280	3319	3356	3314	3298	3435	3305	3132	3321	3284	3425	3362	3503	3151	3411	3004	3211	3222	3100	3153
85.1667	3414	3424	3390	3251	3332	3338	3412	3320	3445	3638	3380	3060	3491	3474	3406	3324	3550	3295	3407	3191	3391	3422	3199	2998
85.3333	3364	3543	3416	3392	3400	3412	3367	3386	3399	3526	3374	3155	3471	3465	3438	3428	3655	3382	3185	3239	3379	3433	3129	3279
85.5	3302	3492	3365	3395	3432	3531	3383	3380	3411	3625	3392	3173	3466	3387	3549	3415	3473	3298	3260	3163	3276	3400	3196	3103
85.6667	3400	3497	3390	3324	3450	3438	3550	3404	3520	3657	3291	3291	3463	3499	3394	3468	3477	3187	3355	3151	3371	3366	3212	3194
85.8333	3422	3547	3290	3412	3452	3341	3372	3381	3500	3628	3433	3389	3572	3411	3490	3472	3551	3269	3334	3193	3266	3477	3381	3329
86	3327	3557	3324	3209	3406	3459	3442	3384	3378	3623	3286	3294	3651	3369	3482	3615	3461	3118	3375	3153	3291	3467	3249	3066
86.1667	3552	3566	3453	3399	3506	3483	3507	3579	3508	3690	3518	3320	3577	3455	3410	3723	3594	3065	3355	3203	3523	3466	3171	3165
86.3333	3541	3667	3491	3541	3487	3529	3574	3533	3667	3801	3484	3248	3832	3600	3647	3596	3670	3182	3476	3387	3456	3601	3315	3273
86.5	3632	3666	3611	3516	3593	3593	3664	3531	3695	3734	3541	3351	3695	3522	3635	3565	3644	3178	3498	3442	3624	3553	3401	3266
86.6667	3506	3789	3566	3480	3580	3494	3445	3567	3554	3763	3525	3509	3683	3534	3528	3617	3672	3166	3346	3364	3416	3677	3421	3169
86.8333	3542	3832	3521	3610	3516	3562	3557	3622	3729	3653	3485	3484	3646	3690	3679	3747	3824	3242	3505	3405	3612	3747	3425	3434
87	3645	3841	3617	3617	3781	3628	3585	3599	3576	3805	3629	3464	3706	3699	3718	3827	3858	3311	3581	3426	3508	3658	3592	3273
87.1667	3542	3658	3538	3625	3587	3654	3593	3570	3773	3851	3623	3430	3725	3655	3612	3855	3738	3339	3409	3439	3449	3612	3674	3400
87.3333	3741	3827	3531	3702	3636	3589	3617	3671	3728	3889	3649	3473	3713	3562	3716	3750	3881	3227	3582	3324	3430	3659	3427	3373
87.5	3834	3817	3770	3579	3718	3656	3849	3752	3707	3792	3622	3478	3742	3633	3689	3837	3822	3271	3502	3359	3600	3620	3428	3311
87.6667	3686	3794	3559	3611	3828	3627	3583	3505	3637	3988	3627	3454	3626	3747	3594	3677	3732	3246	3487	3256	3550	3837	3405	3465
87.8333	3751	3954	3657	3697	3732	3647	3812	3587	3753	3956	3782	3624	3794	3618	3799	3732	3750	3259	3543	3461	3636	3668	3428	3467
88	3731	3881	3710	3603	3790	3796	3655	3644	3717	3940	3781	3511	3721	3539	3800	3883	3878	3356	3481	3470	3582	3611	3537	3392
88.1667	3793	3879	3662	3839	3686	3698	3734	3834	3747	3992	3745	3568	3752	3779	3708	3884	3733	3367	3729	3402	3564	3758	3488	3300
88.3333	3759	3909	3759	3772	3822	3681	3860	3759	3860	3954	3862	3521	3771	3914	3871	3895	3837	3372	3711	3545	3771	3672	3456	3504
88.5	3842	3953	3800	3783	3706	3663	3673	3706	3690	3963	3879	3611	3762	3655	3754	3852	3884	3489	3650	3434	3562	3751	3523	3414
88.6667	3882	3927	3786	3783	3838	3757	3786	3789	3857	4024	3858	3549	3791	3773	3753	3809	3845	3356	3574	3444	3528	3814	3466	3482
88.8333	3653	3970	3803	3782	3757	3569	3811	3724	3705	3911	3890	3649	3818	3648	3837	3743	3917	3520	3511	3518	3523	3715	3442	3432
89	3923	4064	3836	3912	3825	3952	3850	3761	3840	4028	3757	3727	3821	3759	3825	4034	3942	3542	3457	3543	3698	3778	3603	3549
89.1667	3976	3882	3807	3905	3751	3771	3674	3990	3937	4124	3730	3712	3778	3751	3795	3924	3944	3458	3628	3420	3714	3769	3494	3448
89.3333	3776	4013	3764	3768	3712	3750	3739	3753	3810	4055	3718	3780	3829	3772	3856	3927	3962	3481	3571	3527	3744	3788	3532	3432
89.5	4015	4114	3867	4049	3971	3827	3942	3735	3900	4193	3780	3619	3884	3886	3852	3983	4003	3555	3732	3550	3608	3846	3635	3482
89.6667	3873	4050	3764	3776	3851	3837	3831	3782	3732	4135	3909	3633	3892	3729	3867	3948	3891	3412	3628	3443	3559	3753	3469	3278
89.8333	3854	4090	3933	4002	3875	3692	3889	3755	3967	3958	3925	3695	3862	3865	3965	3912	3899	3609	3639	3539	3672	3826	3401	3532
90	3837	3863	3819	3982	3772	3693	3928	3829	3849	4133	3828	3576	3864	3769	3794	3860	3786	3443	3677	3582	3693	3765	3532	3385
90.1667	3873	4005	3760	3843	3784	3763	3913	3832	3915	4166	3908	3554	3809	3746	3862	3932	3865	3569	3533	3622	3679	3647	3437	3413
90.3333	3859	3974	4005	3943	3882	3734	3906	3866	3993	4159	3902	3583	3899	3822	3967	3948	4047	3556	3638	3525	3642	3820	3493	3505
90.5	3872	4113	3837	3964	3890	3701	3951	3872	3773	4092	3870	3693	3882	3863	3820	3947	3975	3550	3640	3538	3645	3774	3459	3475
90.6667	3920	4026	3958	4033	3878	3824	3717	3750	3858	4033	3909	3591	3867	3799	3787	3954	3931	3446	3581	3534	3689	3718	3469	3427
90.8333	3789	4204	3818	3851	3789	3929	3826	3805	3743	4174	3838	3614	3913	3678	3827	4065	3978	3383	3576	3623	3494	3754	3521	3499
91	3915	4029	3840	4036	3863	3801	3920	3919	3763	4164	3891	3653	3945	3828	4056	3932	3991	3525	3559	3582	3609	3657	3488	3479
91.1667	3798	4051	4031	3981	3866	3809	3947	3759	3942	4184	3867	3627	3886	3888	4000	4081	4014	3442	3647	3505	3551	3745	3507	3452
91.3333	3939	4138	3837	3861	3813	3719	3907	3856	3977	4152	3996	3578	3908	3666	3824	3801	4022	3420	3542	3575	3590	3775	3439	3347
91.5	3950	4093	3940	3928	3746	3659	3784	3849	3979	4127	3885	3543	3807	3762	3957	3980	3913	3438	3615	3481	3646	3748	3537	3481
91.6667	3937	4014	3910	3964	3947	3665	3915	3733	3898	4102	3888	3640	3891	3725	3873	3830	3996	3570	3471	3376	3508	3745	3518	3345
91.8333	3866	3996	3929	3835	3816	3736	3743	3880	3927	4052	3866	3497	3802	3598	3838	3909	4010	3566	3532	3521	3512	3565	3622	3306
92	3774	4045	3880	4041	3786	3610	3811	3916	3855	4070	3841	3482	3827	3635	3855	3922	3886	3510	3578	3331	3526	3683	3397	3261
92.1667	3896	3978	3803	3955	3731	3572	3878	3690	3797	3994	3867	3411	3664	3602	3982	3861	3861	3460	3634	3415	3511	3682	3403	3201
92.3333	3869	4157	4000	4068	3684	3542	3763	3762	3882	4033	3810	3624	3811	3747	3746	3834	3973	3350	3579	3447	3524	3927	3399	3272
92.5	3829	4095	3973	3856	3841	3595	3894	3702	3738	4111	4059	3571	3694	3587	3819	3866	3860	3477	3711	3515	3358	3702	3478	3198
92.6667	3700	4043	3786	3903	3615	3564	3760	3763	3976	4082	3718	3489	3657	3527	3831	3818	3732	3355	3394	3448	3389	3594	3365	3271
92.8333	3892	4020	3906	3918	3807	3481	3859	3836	3866	4039	3727	3459	3698	3643	3756	3849	3896	3452	3565	3456	3589	3708	3369	3263
93	3908	4127	3888	3921	3850	3539	3696	3802	3915	3932	3804	3446	3633	3710	3923	3830	3839	3535	3424	3503	3500	3564	3434	3230
93.1667	3875	3957	3779	3890	3634	3600	3763	3737	3944	4079	3697	3450	3681	3594	3796	3804	3757	3522	3509	3352	3416	3635	3351	3356
93.3333	3757	4034	3866	3857	3640	3505	3656	3712	3823	3978	3704	3440	3572	3651	3677	3797	3881	3345	3420	3368	3322	3539	3236	3265
93.5	3737	3910	3879	3797	3611	3610	3610	3796	3809	3914	3673	3390	3529	3590	3749	3826	3787	3431	3400	3231	3555	3666	3403	3201
93.6667	3809	3982	3870	4022	3607	3552	3624	3838	3773	4017	3617	3382	3590	3541	3790	3818	3851	3380	3406	3266	3351	3558	3251	3200
93.8333	3670	3901	3890	3876	3756	3437	3645	3816	3763	3980	3601	3329	3596	3471	3691	3846	3777	3320	3340	3246	3371	3622	3275	3134
94	3710	3865	3720	3828	3691	3469	3748	3606	3758	3969	3624	3470	3545	3626	3775	3752	3851	3288	3172	3415	3368	3592	3317	3193
94.1667	3816	3885	3887	3881	3681	3624	3625	3835	3814	3977	3741	3364	3603	3556	3746	3717	3831	3319	3271	3233	3418	3509	3292	3097
94.3333	3737	3825	3845	3809	3516	3443	3723	3766	3780	3938	3590	3396	3778	3466	3736	3738	3682	3226	3239	3262	3352	3599	3274	3069
94.5	3559	3753	3835	3708	3580	3376	3728	3750	3682	3785	3658	3399	3537	3386	3645	3673	3796	3131	3304	3162	3246	3580	3187	3050
94.6667	3792	3759	3823	3881	3787	3344	3569	3612	3808	4006	3702	3300	3440	3448	3612	3758	3781	3234	3249	3263	3366	3443	3238	3076
94.8333	3757	3755	3747	3830	3556	3369	3617	3726	3819	4021	3628	3400	3458	3540	3750	3662	3667	3337	3304	3263	3341	3486	3366	3107
95	3676	3697	3589	3667	3594	3334	3685	3608	3620	3765	3475	3255	3373	3469	3538	3554	3765	3190	3225	3035	3217	3472	3107	2945
95.1667	3621	3854	3786	3889	3482	3362	3663	3664	3620	3889	3670	3204	3546	3431	3671	3668	3748	3346	3334	3176	3259	3443	3133	2959
95.3333	3489	3765	3644	3678	3714	3383	3357	3674	3707	3834	3472	3289	3421	3372	3541	3624	3712	3174	3203	3149	3110	3432	3103	2973
95.5	3568	3710	3707	3888	3462	3370	3607	3649	3734	3797	3541	3295	3302	3282	3561	3607	3688	3228	3173	3183	3222	3370	3229	2982
95.6667	3432	3721	3633	3717	3530	3342	3446	3736	3703	3695	3615	3389	3304	3348	3609	3526	3574	3231	3144	3128	3207	3306	3032	2888
95.8333	3598	3761	3742	3577	3452	3262	3466	3606	3644	3859	3536	3119	3359	3429	3605	3588	3574	3067	3100	3130	3156	3408	3206	2911
96	0	0	0	0	0	0	0	0	0	0	0	0	0	0	0	0	0	0	0	0	0	0	0	0
96.1667	3469	3724	3924	3740	3474	3255	3441	4016	3590	4294	3525	3261	3265	3218	3559	3444	3668	3010	2682	3088	3002	3155	2896	2649
96.3333	2892	2987	3041	3168	2921	2686	2852	2950	2952	3320	2869	2623	2687	2880	2944	2958	2817	2640	2332	2601	2485	2775	2512	2310
96.5	0	0	0	0	0	0	0	0	0	0	0	0	0	0	0	0	0	0	0	0	0	0	0	0
96.6667	0	0	0	0	0	0	0	0	0	0	0	0	0	0	0	0	0	0	0	0	0	0	0	0
96.8333	3546	3797	3518	3391	3571	3089	3184	3085	3462	3702	3655	3399	2883	3329	3553	3539	3192	3075	2661	2952	3054	3081	2887	2805
97	3101	3318	3131	3095	3174	2896	2918	2801	3161	3034	2832	2902	2608	3074	3288	3035	2806	3003	2632	2849	2729	2740	2630	2682
97.1667	3121	3211	3024	3048	3077	2800	2965	2909	3019	3029	2882	2839	2610	3033	3206	3050	2746	2728	2707	2622	2750	2758	2510	2566
97.3333	3227	3463	3278	3089	3045	2887	3097	2980	3193	2898	2966	2938	2823	2978	3286	3170	2869	2908	2734	2902	2815	2855	2632	2606
97.5	3272	3555	3377	3095	3103	2958	3208	2970	3252	3068	2949	2873	2906	3033	3335	3266	2912	3017	2905	2904	2771	2765	2633	2663
97.6667	3388	3665	3347	3212	3152	2925	3364	3160	3282	3292	2907	2994	3107	3402	3525	3326	3008	2948	3015	3144	2806	2917	2848	2707
97.8333	3594	3978	3588	3378	3330	3049	3623	3557	3428	3292	3130	3057	3191	3408	3687	3397	3002	3005	3216	3269	3103	3072	2831	2837
98	3727	4098	3826	3323	3399	3214	3657	3679	3749	3583	3261	3164	3453	3703	3769	3479	3105	3124	3456	3518	3203	3181	2901	2750
98.1667	3933	4284	3808	3430	3416	3175	3918	3843	3954	3741	3367	3172	3540	3827	3896	3644	3298	3209	3581	3762	3375	3232	2986	2882
98.3333	4231	4599	4271	3537	3566	3347	4156	4148	4186	3993	3353	3282	3816	4058	3992	3638	3383	3340	3781	3881	3577	3368	3162	3062
98.5	4506	4785	4343	3770	3695	3406	4257	4432	4164	4067	3497	3442	4099	4136	4369	3857	3560	3471	4047	4174	3642	3360	3258	2967
98.6667	4842	4905	4416	3888	3792	3395	4633	4663	4591	4228	3605	3524	4313	4348	4354	3863	3677	3521	4227	4506	3892	3534	3272	3103
98.8333	4910	4814	4496	3899	3703	3561	4754	4742	4524	4372	3649	3458	4446	4428	4508	3784	3815	3440	4255	4484	3940	3674	3411	3080
99	4983	5246	4891	3965	3875	3755	4794	4819	4852	4403	3754	3571	4589	4490	4557	4058	3762	3671	4574	4861	4179	3741	3450	3032
99.1667	5306	5432	4932	4023	3905	3681	5047	4958	4862	4519	3805	3675	4794	4847	4685	4151	3942	3688	4664	4874	4207	3792	3470	3207
99.3333	5347	5234	4793	4133	4005	3828	5184	5373	5199	4758	3796	3653	4783	4891	4741	4082	3733	3728	4879	5070	4290	3819	3596	3230
99.5	5683	5553	5071	4189	3927	3874	5505	5319	5066	4907	4122	3806	4971	4922	4684	4353	4021	3751	5003	5018	4371	3861	3658	3240
99.6667	5733	5642	5016	4176	3968	3789	5631	5462	5192	4867	3885	3689	5143	4989	4735	4253	4105	3586	5089	5297	4513	3955	3618	3308
99.8333	5732	5664	5065	4203	4060	3666	5417	5377	5383	4623	3920	3743	5320	4934	4577	4319	3964	3815	5042	5207	4435	4002	3581	3281
100	5940	5614	5339	4283	3858	3763	5537	5348	5353	4859	4042	3735	5203	5157	4815	4207	4004	3703	5072	5343	4497	3931	3667	3161
100.167	5919	5634	5158	4214	3891	3779	5526	5478	5273	4758	3896	3628	5436	5025	4731	4198	3858	3648	5122	5369	4494	3830	3659	3225
100.333	5993	5654	5045	4165	3796	3763	5858	5448	5092	4757	3884	3635	5244	5145	4743	4108	3813	3643	5162	5278	4386	3839	3482	3089
100.5	6055	5693	5280	3982	3745	3599	5777	5377	5277	4680	3712	3402	5453	5064	4613	4068	3779	3576	5280	5089	4239	3776	3229	3120
100.667	6071	5751	5046	4017	3631	3672	5729	5444	5324	4629	3621	3407	5290	5041	4417	3977	3639	3425	5334	5147	4502	3766	3382	3114
100.833	5893	5616	5015	4013	3552	3509	5668	5336	5172	4650	3625	3439	5214	4981	4589	3869	3770	3431	5267	5096	4256	3572	3272	2950
101	6125	5727	5050	3998	3580	3452	5691	5519	5235	4618	3595	3230	5206	5129	4530	3902	3723	3369	5504	5081	4137	3543	3139	3016
101.167	6167	5700	5054	3912	3518	3487	5640	5351	5084	4433	3468	3321	5214	4983	4499	3803	3615	3269	5457	4959	4177	3474	3184	2805
101.333	6269	5663	4948	3898	3494	3429	5742	5371	5112	4498	3501	3147	5358	4870	4546	3865	3473	3288	5619	5015	4021	3432	3230	2849
101.5	6295	5698	5016	3786	3484	3399	5838	5478	5022	4385	3444	3225	5459	4988	4542	3673	3623	3116	5691	4861	4079	3453	3170	2886
101.667	6331	5684	4975	3695	3318	3257	5836	5350	4977	4262	3351	3165	5283	4906	4538	3621	3475	3075	5525	4861	3955	3310	3133	2831
101.833	6273	5631	4895	3607	3351	3215	6115	5186	4908	4282	3358	3231	5457	4847	4396	3707	3415	3090	5857	4936	3945	3224	3007	2854
102	6362	5729	4858	3566	3413	3206	6267	5178	4897	4116	3348	3143	5567	5064	4554	3590	3395	3002	5813	5019	4006	3206	2939	2812
102.167	6558	5548	4738	3710	3248	3213	6305	5322	4718	4146	3437	3038	5769	4924	4289	3640	3448	2981	6072	4929	3971	3270	2944	2676
102.333	6604	5578	4759	3515	3290	3014	6289	5367	4724	4026	3299	3148	5791	4957	4425	3542	3251	2895	6090	4808	4045	3143	2816	2637
102.5	6741	5587	4603	3483	3326	3146	6452	5047	4806	3974	3296	2971	5958	4906	4287	3521	3275	2981	6162	4925	3842	3130	2796	2535
102.667	6673	5607	4765	3400	3066	3060	6448	5153	4714	3942	3190	3071	6136	4871	4194	3506	3158	2751	6204	4851	3989	3034	2676	2579
102.833	6787	5361	4631	3347	3069	3004	6187	4751	4545	3837	3123	2944	5911	4805	4152	3441	3122	2810	6293	4679	3761	3088	2609	2477
103	6645	5356	4430	3329	3217	2967	6298	4914	4488	3885	3044	2837	5945	4758	4116	3270	3283	2671	6320	4684	3667	3086	2692	2455
103.167	6672	5374	4432	3283	2995	2910	6302	4830	4542	3749	2865	2826	5762	4886	4158	3340	3118	2766	6174	4699	3705	3095	2733	2321
103.333	6619	5078	4216	3211	3082	2834	6119	4770	4337	3671	3056	2801	5671	4589	4131	3252	3073	2730	5966	4542	3473	2851	2573	2381
103.5	6608	5152	4306	3259	3015	2811	5989	4685	4348	3574	2767	2761	5555	4537	4009	3223	3072	2598	5947	4341	3403	3016	2789	2377
103.667	6482	4948	4120	3077	2859	2689	5838	4710	4170	3719	2746	2650	5225	4381	3765	3203	2980	2458	5849	4194	3351	2773	2556	2237
103.833	6265	4930	4131	3172	2850	2711	5890	4591	4142	3487	2762	2708	5311	4303	3798	3047	2980	2401	5883	4031	3146	2781	2573	2319
104	6475	4749	3902	3036	2792	2673	5864	4463	3965	3473	2678	2618	5135	4362	3718	3057	2877	2325	5716	3808	3134	2681	2516	2304
104.167	6395	4559	3895	3045	2734	2743	5584	4272	4011	3455	2758	2442	4937	4130	3619	2980	2842	2366	5591	3807	2955	2374	2417	2257
104.333	6314	4697	3620	2885	2858	2659	5701	4280	3867	3394	2764	2499	5107	4122	3574	3077	2822	2274	5651	3539	2993	2473	2332	2211
104.5	6184	4406	3716	2847	2834	2568	5654	4114	3609	3331	2664	2514	5075	3858	3436	3054	2753	2181	5525	3568	2871	2409	2235	2178
104.667	6374	4284	3714	2776	2745	2646	5685	4026	3743	3248	2588	2496	4918	3786	3392	3012	2876	2237	5522	3417	2897	2370	2201	2077
104.833	6123	4168	3348	2745	2758	2676	5625	3809	3559	3192	2626	2538	4913	3682	3317	2848	2882	2277	5474	3432	2834	2336	2092	2150
105	6094	4020	3288	2680	2689	2634	5381	3626	3345	3012	2594	2587	4919	3426	3258	2819	2807	2157	5284	3229	2735	2414	2080	2168
105.167	5864	4016	3374	2517	2739	2610	5365	3507	3457	3079	2564	2634	4860	3523	3082	2697	2677	2222	5429	3270	2666	2363	2174	2094
105.333	5925	3775	3172	2698	2676	2552	5329	3404	3167	3023	2526	2544	4781	3317	3057	2808	2684	2194	5278	3025	2532	2302	2043	2107
105.5	5665	3765	3042	2438	2577	2512	5362	3277	3183	3026	2404	2482	4703	3290	3013	2541	2664	2187	5162	3043	2500	2241	2036	2057
105.667	5633	3446	2947	2466	2677	2539	4981	3061	3138	2959	2330	2551	4697	3086	2884	2647	2751	2196	4998	2848	2519	2291	1941	1972
105.833	5312	3466	2995	2441	2498	2401	4975	3085	2967	3057	2377	2377	4323	2965	2882	2611	2584	2137	5053	2834	2359	2353	1942	1971
106	5207	3392	2743	2355	2488	2426	4458	3088	2824	2929	2160	2391	4363	2793	2675	2614	2547	2030	4754	2597	2223	2246	1978	1824
106.167	5092	3108	2728	2385	2465	2283	4373	2837	2696	2904	2182	2167	3849	2636	2529	2487	2456	2137	4463	2390	2076	2074	1911	1736
106.333	4949	3003	2543	2463	2495	2316	4051	2665	2675	2846	2064	2176	3815	2597	2527	2463	2474	2126	4199	2303	2070	2153	1945	1760
106.5	4647	2961	2567	2340	2453	2263	3859	2619	2552	2667	2097	2161	3518	2466	2481	2597	2535	1874	3980	2175	1939	2109	2033	1757
106.667	4528	2823	2429	2295	2395	2148	3743	2472	2469	2832	2164	2135	3466	2411	2569	2478	2422	1846	3839	2110	1820	2010	1999	1827
106.833	4188	2716	2310	2159	2362	2172	3643	2317	2471	2773	2081	2155	3391	2311	2235	2252	2398	1724	3714	1875	1774	1875	1880	1757
107	4418	2526	2298	2255	2406	2226	3472	2209	2300	2747	2054	2018	3084	2230	2209	2299	2471	1754	3529	1877	1724	1823	1957	1681
107.167	4138	2407	2136	2133	2302	2184	3523	2071	2073	2629	2035	2048	2949	2157	2123	2251	2375	1706	3386	1774	1564	1789	1841	1617
107.333	4038	2342	2059	2091	2398	2169	3511	1959	2065	2528	2109	2078	2967	2094	1983	2218	2345	1798	3304	1723	1583	1758	1687	1711
107.5	3950	2277	2035	2125	2279	2257	3390	1993	2078	2555	2132	2164	2869	1966	2035	2344	2380	1746	3266	1670	1620	1755	1709	1789
107.667	3619	2204	2037	2080	2377	2165	3098	2001	1955	2537	2141	2151	2779	1929	1913	2162	2474	1764	3126	1582	1641	1728	1716	1699
107.833	3696	2017	1944	1990	2232	2080	3099	1820	1973	2486	2053	2094	2700	1880	1881	2117	2315	1743	2944	1487	1535	1664	1646	1756
108	3542	1906	1885	1925	2257	2187	3051	1730	1796	2412	2052	2049	2705	1645	1811	2134	2360	1706	2893	1434	1459	1632	1537	1680
108.167	3601	1880	1765	2014	2353	2225	2992	1647	1874	2507	2051	2099	2545	1781	1810	2242	2458	1724	2950	1412	1413	1795	1613	1861
108.333	3433	1783	1703	1906	2349	2155	2833	1692	1823	2426	2100	2300	2547	1681	1714	2136	2360	1758	2778	1419	1388	1586	1517	1769
108.5	3092	1649	1711	1867	2228	2167	2639	1457	1653	2437	1926	2185	2360	1489	1663	2167	2333	1732	2733	1231	1327	1661	1516	1622
108.667	2946	1656	1704	1919	2186	2036	2582	1516	1676	2479	1925	2164	2342	1359	1757	1993	2172	1816	2466	1202	1393	1652	1569	1700
108.833	2885	1682	1707	1872	2203	1975	2439	1416	1687	2359	1977	2068	2237	1386	1583	2094	2212	1688	2341	1154	1313	1661	1535	1510
109	2541	1546	1599	1729	2205	1933	2238	1337	1555	2368	1861	1985	2095	1281	1558	2060	2208	1684	2325	1108	1191	1574	1482	1486
109.167	2487	1569	1611	1790	2250	2014	2163	1349	1569	2427	1882	1989	1929	1261	1552	2091	2173	1704	2059	991	1119	1599	1463	1495
109.333	2339	1524	1524	1795	2229	2041	2063	1321	1529	2404	1802	1998	1824	1228	1508	2037	2331	1662	1913	1023	1250	1550	1479	1473
109.5	2471	1433	1467	1842	2255	1953	1976	1274	1472	2312	1871	1946	1783	1226	1537	2010	2233	1737	1902	977	1103	1627	1538	1507
109.667	2200	1339	1480	1754	2049	1911	1766	1220	1457	2360	1708	1822	1554	1125	1359	1921	2173	1583	1779	875	993	1512	1585	1441
109.833	2098	1412	1469	1755	2205	1937	1708	1128	1469	2291	1862	1740	1527	1100	1458	2031	2235	1516	1660	802	1092	1497	1578	1469
110	2044	1276	1410	1763	2219	2007	1746	1145	1426	2396	1864	1961	1432	1159	1409	2075	2184	1561	1615	917	1041	1517	1502	1495
110.167	2009	1338	1396	1820	2144	1899	1661	993	1421	2304	1755	1909	1404	1069	1294	2008	2249	1470	1521	767	989	1371	1466	1495
110.333	1937	1244	1271	1762	2156	1849	1516	971	1337	2274	1781	1792	1352	1094	1291	1981	2220	1626	1393	756	1047	1456	1404	1385
110.5	1758	1255	1406	1780	2191	2011	1549	1139	1404	2296	1919	1984	1387	1117	1357	1985	2342	1634	1387	803	909	1454	1525	1486
110.667	1763	1116	1439	1776	2168	2024	1453	1033	1391	2269	1799	1949	1349	1128	1362	1975	2355	1499	1339	771	980	1460	1449	1436
110.833	1664	1095	1357	1710	2055	1997	1401	951	1357	2289	1946	1908	1251	993	1310	1874	2304	1500	1275	685	1013	1402	1371	1562
111	1686	1095	1336	1734	2146	1950	1494	923	1314	2285	1818	1948	1277	996	1291	2058	2261	1539	1223	713	921	1448	1403	1587
111.167	1618	1188	1412	1762	2176	1979	1385	1015	1373	2391	1996	2029	1231	1063	1299	1978	2240	1566	1260	668	1055	1448	1356	1638
111.333	1647	1148	1318	1738	2346	2164	1376	989	1480	2384	1888	2085	1231	1015	1335	1957	2254	1675	1242	710	1098	1441	1402	1638
111.5	1529	1038	1362	1760	2169	2059	1367	1112	1358	2355	1875	2004	1150	937	1275	1988	2230	1573	1220	748	1049	1449	1385	1569
111.667	1487	1104	1301	1822	2266	2037	1362	1048	1404	2436	1875	2166	1115	979	1340	2104	2215	1710	1199	727	997	1530	1456	1633
111.833	1393	1192	1306	1881	2223	2008	1276	1013	1391	2444	1814	2094	1128	1060	1284	1997	2165	1592	1069	682	1095	1452	1367	1568
112	1422	1153	1367	1890	2244	2040	1228	1028	1439	2499	1841	1983	1062	975	1487	2171	2249	1688	1066	821	1061	1630	1386	1594
112.167	1236	1132	1337	1830	2202	1918	1164	1016	1401	2432	1822	2018	999	915	1290	2086	2238	1671	896	663	975	1497	1494	1521
112.333	1249	1087	1288	1819	2206	1852	1127	995	1473	2592	1785	2046	987	941	1435	2100	2208	1743	968	685	966	1547	1527	1461
112.5	1169	1165	1250	1786	2343	1849	1023	1008	1435	2367	1737	1871	932	1049	1412	1976	2202	1664	906	651	1005	1490	1551	1420
112.667	1141	1159	1332	1829	2262	1992	1054	1076	1559	2407	1859	1908	925	1000	1423	2127	2269	1651	971	685	993	1623	1461	1522
112.833	1101	1111	1452	1887	2252	1935	961	1090	1408	2341	1801	1908	893	1064	1437	2069	2220	1638	867	730	1014	1489	1512	1423
113	1064	1156	1504	1975	2243	1871	1061	1148	1564	2488	1814	1939	952	1049	1356	2159	2247	1616	868	698	1015	1476	1541	1488
113.167	1028	1134	1437	1901	2187	1866	942	1123	1445	2421	1805	1840	840	1115	1412	2166	2323	1576	815	674	969	1456	1505	1509
113.333	1006	1102	1390	1886	2329	1870	973	1103	1510	2374	1786	1886	825	1137	1495	2187	2249	1591	756	743	1043	1451	1530	1480
113.5	1019	1135	1498	2061	2309	1989	1024	1195	1683	2539	1793	1960	937	1108	1533	2204	2324	1606	793	757	1119	1532	1573	1577
113.667	1087	1283	1537	1931	2264	2000	963	1281	1664	2519	1826	1975	933	1265	1482	2244	2418	1704	878	796	1088	1517	1579	1526
113.833	1038	1218	1717	2097	2375	1946	985	1272	1727	2444	1910	1937	946	1332	1512	2313	2432	1630	868	853	1120	1572	1492	1604
114	1067	1288	1525	1927	2327	2060	1067	1241	1681	2573	1898	2038	989	1314	1574	2346	2311	1681	825	816	1226	1552	1445	1557
114.167	1106	1451	1659	1994	2249	2004	1105	1324	1837	2572	2006	2092	912	1246	1629	2471	2367	1657	820	854	1198	1597	1549	1593
114.333	1042	1348	1682	2003	2346	1988	1032	1398	1727	2681	1957	1970	963	1249	1565	2345	2318	1652	869	771	1151	1540	1512	1704
114.5	1058	1369	1729	2052	2349	2009	1106	1380	1864	2705	2050	2066	985	1382	1686	2363	2379	1716	815	934	1280	1686	1517	1737
114.667	1181	1461	1771	2210	2417	2095	1212	1498	2062	2747	2087	2173	1072	1502	1856	2419	2535	1882	1001	944	1414	1693	1601	1761
114.833	1097	1575	1781	2112	2535	2159	1182	1570	2019	2726	1999	2177	1082	1429	1788	2560	2434	1854	925	955	1430	1709	1527	1782
115	1089	1578	1796	2267	2444	2149	1220	1618	2118	2852	2011	2185	1160	1465	1727	2535	2475	1822	911	990	1366	1711	1608	1765
115.167	1058	1595	1938	2145	2447	2184	1163	1689	2199	2809	2023	2241	1097	1556	1739	2617	2423	1832	873	1008	1504	1780	1621	1676
115.333	1107	1769	2085	2197	2500	2149	1290	1753	2241	2825	2040	2195	1146	1615	1895	2615	2520	1884	938	1070	1437	1781	1715	1769
115.5	1081	1685	1998	2212	2574	2162	1227	1724	2250	2859	2056	2215	1006	1739	1996	2713	2444	1860	905	1144	1586	1807	1749	1642
115.667	1164	1811	2040	2369	2547	2112	1227	1997	2428	3000	2140	2156	1192	1843	2138	2810	2468	1985	872	1118	1572	1866	1855	1728
115.833	1080	1885	2183	2429	2666	2109	1218	2013	2529	3020	2059	2178	1130	1941	2162	2918	2551	2104	985	1327	1560	1862	1755	1770
116	1146	1961	2300	2504	2626	2170	1300	2053	2611	3039	2074	2098	1161	1925	2194	2763	2479	1940	1008	1269	1618	1851	1874	1728
116.167	1119	2072	2334	2435	2670	2043	1214	2160	2604	2991	2138	2034	1156	1970	2246	2800	2605	1923	1015	1283	1598	1773	1787	1770
116.333	1236	2028	2476	2461	2591	2236	1409	2077	2760	2909	2098	1986	1276	2184	2316	2896	2759	1939	1075	1348	1641	1794	1966	1618
116.5	1190	2215	2423	2604	2667	2109	1439	2240	2789	2980	2301	2121	1318	2159	2363	3003	2526	1825	1051	1432	1769	1895	1909	1737
116.667	1180	2114	2536	2486	2745	2096	1518	2469	2904	3029	2168	2097	1327	2246	2340	3014	2658	1805	1024	1484	1747	1846	1950	1797
116.833	1327	2356	2650	2550	2699	2204	1539	2481	3169	3103	2281	2188	1368	2398	2352	3129	2637	1923	1093	1522	1918	1936	1921	1777
117	1359	2424	2751	2655	2798	2308	1747	2631	3124	3220	2232	2218	1516	2574	2563	3179	2693	2001	1225	1668	2076	1929	1922	1893
117.167	1435	2550	2713	2760	2654	2203	1699	2743	3381	3230	2371	2253	1586	2592	2569	3206	2692	1917	1210	1665	1938	2017	1922	1948
117.333	1499	2683	2881	2716	2769	2202	1822	2969	3523	3253	2394	2227	1616	2731	2610	3254	2679	2016	1296	1665	2078	2083	1913	1871
117.5	1662	2701	2959	2789	2842	2362	1894	2962	3457	3383	2512	2239	1779	2747	2775	3269	2869	1949	1399	1808	2181	2030	1901	1952
117.667	1570	2762	3090	2872	2890	2377	2002	3119	3699	3422	2457	2312	1801	2938	2802	3402	2793	2038	1367	1918	2270	1953	1915	2087
117.833	1712	2918	3147	2812	2831	2416	2105	3217	3814	3445	2418	2227	1828	2884	2923	3315	2751	2180	1512	1991	2401	2230	1973	2022
118	1737	2908	3207	2928	2941	2374	2145	3360	3927	3606	2546	2325	1910	3068	2997	3416	2723	2113	1505	2073	2484	2146	1856	2122
118.167	1769	3157	3385	2989	2908	2538	2171	3533	3809	3524	2513	2290	2021	3130	3016	3514	2864	2069	1618	2248	2454	2310	2106	2032
118.333	1879	3321	3498	3018	2972	2461	2227	3597	4122	3617	2600	2450	2193	3219	3231	3739	2969	2281	1610	2273	2531	2349	2003	2183
118.5	1933	3350	3563	3003	2890	2496	2273	3557	4177	3675	2490	2392	2105	3336	3222	3500	2838	2151	1736	2279	2644	2242	2132	2194
118.667	1987	3447	3560	3028	2951	2298	2261	3910	4294	3635	2535	2497	2244	3441	3217	3629	2973	2193	1603	2327	2625	2196	2076	1985
118.833	2071	3589	3606	3190	3144	2531	2405	3964	4694	3673	2580	2422	2294	3600	3318	3591	2952	2323	1655	2454	2696	2242	2180	2045
119	2229	3772	3871	3214	3125	2385	2442	4063	4706	3805	2639	2334	2265	3570	3373	3763	3033	2312	1695	2429	2659	2274	2223	2006
119.167	2206	3850	3829	3238	3206	2369	2483	4132	4691	3835	2688	2388	2193	3670	3514	3869	2974	2296	1840	2634	2702	2314	2152	2033
119.333	2292	3817	3986	3304	3117	2294	2543	4219	4632	3860	2654	2313	2392	3810	3529	3831	3050	2338	1870	2495	2777	2408	2197	1964
119.5	2300	4025	3961	3245	3134	2439	2654	4305	4973	3860	2619	2256	2557	4037	3678	3941	3050	2263	1976	2767	2792	2253	2221	2028
119.667	2478	4145	4252	3310	3160	2420	2709	4533	5197	3948	2655	2252	2666	4015	3773	3891	3154	2223	2013	2756	2765	2344	2276	2012
119.833	2470	4282	4203	3302	3014	2437	2765	4481	5104	3974	2673	2239	2737	4114	3666	3918	3236	2306	2003	2774	2963	2297	2277	2062
120	2622	4334	4346	3418	3144	2410	2934	4679	5326	4044	2652	2333	2824	4430	3817	4050	3272	2352	2066	2988	3034	2244	2276	2067
120.167	2658	4486	4352	3436	3258	2551	2921	4695	5451	4120	2763	2436	2958	4301	3777	4124	3224	2211	2111	3083	2871	2231	2223	2207
120.333	2846	4639	4460	3452	3238	2567	3154	4950	5532	4313	2765	2358	3047	4509	4065	4277	3145	2340	2277	3059	3182	2308	2194	2223
120.5	3023	4755	4519	3612	3209	2647	3239	4920	5682	4185	2793	2447	3016	4544	4056	4183	3159	2265	2316	3261	3090	2356	2187	2248
120.667	3083	4797	4626	3600	3248	2652	3309	5063	5643	4300	2859	2279	3201	4638	4032	4257	3138	2323	2494	3093	3208	2464	2231	2282
120.833	3006	4789	4520	3539	3184	2469	3372	5169	5713	4202	2743	2372	3168	4632	3910	4155	3097	2270	2490	3191	3250	2483	2123	2142
121	3148	5062	4514	3619	3358	2533	3629	5272	5932	4454	2805	2351	3292	4674	4163	4352	3168	2411	2580	3312	3322	2328	2289	2173
121.167	3253	4960	4872	3568	3210	2633	3696	5381	5969	4125	2819	2331	3439	4739	4071	4159	3214	2457	2703	3302	3279	2492	2220	2344
121.333	3403	5028	4845	3629	3338	2601	3820	5330	6306	4431	2805	2429	3572	4678	4230	4319	3300	2430	2798	3358	3344	2483	2275	2278
121.5	3444	5061	4912	3526	3187	2415	3821	5337	6233	4312	2697	2285	3510	4803	4319	4379	3256	2244	2786	3446	3291	2473	2136	2218
121.667	3525	5196	4939	3671	3290	2532	3931	5679	6191	4323	2872	2485	3446	4813	4255	4214	3362	2425	2773	3445	3270	2442	2383	2201
121.833	3650	5442	5045	3710	3230	2555	3847	5495	6358	4410	2825	2477	3752	4909	4422	4468	3374	2428	2900	3493	3447	2425	2300	2262
122	3682	5171	5052	3667	3222	2512	3894	5534	6318	4137	2718	2315	3574	4591	4313	4341	3234	2318	2812	3372	3367	2369	2151	2259
122.167	3659	5437	4983	3620	3236	2569	4046	5512	6438	4436	2816	2307	3722	4904	4317	4270	3384	2566	2857	3504	3309	2560	2228	2187
122.333	3831	5448	5097	3763	3310	2497	3984	5558	6410	4444	2770	2247	3777	4841	4157	4521	3361	2526	2849	3522	3463	2461	2355	2257
122.5	3864	5464	5036	3671	3278	2427	3929	5703	6425	4439	2810	2202	3807	4837	4267	4391	3263	2437	2944	3482	3252	2389	2219	2007
122.667	3978	5414	5019	3642	3321	2508	4054	5593	6511	4346	2805	2240	3777	4737	4216	4345	3292	2404	2802	3368	3264	2348	2303	2054
122.833	3975	5492	5092	3689	3368	2452	3860	5529	6483	4415	2737	2171	3766	4710	4301	4430	3273	2346	2980	3457	3224	2326	2309	2072
123	3988	5450	5059	3694	3310	2402	4078	5614	6548	4404	2699	2213	3774	4955	4360	4503	3351	2310	2982	3457	3238	2239	2390	2079
123.167	4087	5389	4934	3581	3360	2488	4065	5526	6664	4429	2725	2036	3771	5007	4304	4466	3196	2269	2962	3490	3211	2179	2264	2100
123.333	4186	5485	4941	3779	3435	2438	4198	5604	6588	4376	2790	2157	3867	4833	4380	4436	3302	2354	2971	3513	3283	2287	2155	2002
123.5	4044	5366	4910	3606	3355	2408	3974	5461	6325	4361	2642	2062	3901	4725	4237	4370	3270	2206	2887	3319	3177	2061	2088	2044
123.667	4279	5315	5079	3575	3350	2505	4219	5420	6537	4418	2692	2108	3952	4855	4220	4445	3393	2287	3026	3357	3166	2130	2095	1971
123.833	4336	5438	4848	3604	3157	2436	4345	5389	6308	4449	2650	2083	4019	4888	4197	4271	3193	2084	2984	3374	3145	2114	2152	1998
124	4274	5327	4879	3601	3154	2311	4139	5461	6437	4327	2513	2082	4002	4748	4075	4341	3221	2174	3107	3414	3215	2111	2112	2000
124.167	4422	5382	4861	3615	3166	2310	4320	5265	6402	4372	2595	2090	3966	4676	4119	4366	3186	2127	3187	3370	3204	2078	2066	2062
124.333	4486	5446	5012	3523	3211	2362	4334	5309	6290	4309	2699	2080	4059	4692	4163	4406	3269	2157	3173	3362	3216	2189	2135	2029
124.5	4484	5361	4709	3463	3200	2253	4337	5331	6248	4302	2611	2047	4039	4482	4156	4231	3236	2080	3187	3328	3052	2031	2021	1981
124.667	4537	5313	4823	3585	3145	2339	4349	5290	6251	4400	2659	2070	4085	4277	3999	4350	3239	2135	3233	3348	3094	2086	1935	2017
124.833	4579	5170	4602	3290	3143	2238	4117	4958	6148	4163	2485	2012	3738	4380	4026	4212	2995	2099	3027	3195	2973	2005	1910	2071
125	4576	5044	4540	3483	3090	2224	4240	5013	6148	4084	2469	1950	3849	4250	3857	4226	3221	2056	3063	3140	2964	1970	1896	2001
125.167	4277	4950	4501	3348	3095	2270	4199	4875	5975	4191	2594	1979	3858	4143	3782	4060	3138	2158	3010	3089	2846	2032	1893	2005
125.333	4436	5025	4524	3416	3112	2272	4127	4873	6010	4136	2500	1871	3860	4055	3891	4034	3107	2190	3238	2960	2838	2005	1856	1895
125.5	4412	4900	4306	3244	3041	2194	4026	4750	5925	4042	2494	1925	3788	3922	3629	4111	2981	2163	2973	3135	2773	1877	1925	1852
125.667	4370	4926	4246	3140	2965	2165	3975	4507	5747	3913	2434	1884	3665	3833	3666	3985	3042	2089	2885	2825	2755	1866	1898	1875
125.833	4160	4719	4169	3247	3003	2103	3813	4514	5762	3981	2242	1790	3608	3769	3513	3821	3116	2027	2860	2735	2699	1756	1788	1784
126	4332	4697	4103	3273	2921	2016	3821	4269	5424	3902	2423	1725	3282	3794	3426	3969	2866	1981	2818	2681	2607	1705	1799	1729
126.167	4341	4336	4019	3012	2939	2026	3735	4162	5449	3821	2338	1730	3473	3671	3453	3795	2929	1978	2748	2555	2370	1614	1838	1761
126.333	4380	4569	4026	3126	2943	2072	3658	4153	5344	3826	2364	1710	3394	3636	3478	3891	2951	1937	2632	2611	2463	1804	1798	1744
126.5	4174	4339	3816	2992	2897	2050	3440	4082	5334	3860	2229	1617	3364	3461	3218	3827	2820	1956	2606	2487	2432	1630	1717	1634
126.667	4253	4247	3840	3054	2807	1977	3524	3922	5420	3942	2200	1566	3266	3488	3208	3870	2885	1900	2508	2457	2287	1631	1799	1602
126.833	4062	4204	3853	2937	2798	1912	3441	3816	5042	3734	2191	1540	3202	3376	3152	3645	2797	1789	2566	2401	2223	1554	1648	1557
127	4039	4052	3589	2964	2776	1881	3363	3761	5108	3698	2254	1508	3062	3193	3149	3724	2947	1770	2530	2442	2261	1575	1705	1599
127.167	3856	3783	3421	2748	2665	1833	3333	3664	4761	3651	2163	1518	2993	3139	2935	3699	2809	1673	2487	2209	2188	1431	1558	1579
127.333	3899	3830	3507	2866	2772	1912	3349	3423	4667	3570	2206	1539	3066	3042	2901	3646	2849	1702	2355	2300	2167	1499	1512	1433
127.5	3897	3835	3359	2777	2708	1935	3211	3356	4825	3591	2137	1502	3028	2983	2949	3654	2711	1715	2315	2219	2146	1422	1481	1430
127.667	3692	3629	3283	2578	2594	1781	3154	3167	4523	3376	2106	1418	2848	2739	2818	3404	2497	1623	2319	2139	1951	1313	1409	1413
127.833	3732	3527	3230	2689	2612	1881	3246	3134	4437	3466	2227	1439	2750	2688	2631	3483	2514	1703	2299	2094	1971	1418	1487	1390
128	3516	3374	3087	2624	2514	1698	2976	2984	4345	3352	1896	1361	2753	2589	2578	3389	2556	1669	2197	1966	1888	1259	1361	1360
128.167	3468	3355	2986	2596	2541	1794	2959	2940	4111	3351	1890	1469	2706	2557	2731	3415	2603	1642	2258	1958	1923	1359	1346	1375
128.333	3462	3151	2969	2408	2404	1764	2832	2708	3959	3164	1934	1411	2703	2419	2414	3300	2622	1547	2076	1833	1818	1286	1290	1418
128.5	3395	3007	2801	2337	2435	1667	2741	2546	3935	3196	1897	1382	2479	2265	2436	3201	2569	1475	2049	1789	1740	1257	1344	1338
128.667	3319	2859	2806	2363	2476	1643	2723	2584	3825	3169	2009	1343	2486	2202	2263	3178	2468	1578	2047	1691	1688	1202	1314	1391
128.833	3255	2909	2659	2263	2397	1681	2748	2558	3734	3222	1896	1431	2508	2127	2287	3205	2458	1587	2019	1678	1641	1238	1331	1369
129	3164	2867	2602	2236	2307	1578	2625	2515	3589	3127	1973	1297	2368	2144	2261	3123	2428	1503	1942	1552	1593	1135	1323	1358
129.167	3054	2751	2540	2163	2277	1727	2547	2342	3536	3032	1777	1206	2243	2036	2084	3004	2358	1497	1774	1573	1597	1151	1254	1300
129.333	2990	2639	2406	2191	2334	1524	2365	2155	3448	3044	1769	1283	2166	1968	2012	3018	2385	1491	1696	1565	1551	1173	1235	1281
129.5	2917	2568	2349	2142	2316	1520	2300	2199	3315	2946	1772	1229	2142	1953	1952	3000	2363	1509	1753	1494	1530	1151	1267	1333
129.667	2793	2440	2303	2108	2282	1478	2191	2094	3200	2995	1817	1151	2111	1895	1971	2990	2377	1522	1679	1349	1440	1054	1198	1209
129.833	2768	2394	2262	2120	2247	1431	2070	2026	3277	2965	1802	1224	1924	1839	1914	2993	2200	1469	1654	1412	1354	1091	1172	1214
130	2683	2318	2190	2190	2217	1400	2074	1940	3106	2900	1754	1163	1914	1731	1819	2801	2360	1477	1548	1253	1445	974	1260	1212
130.167	2560	2159	2096	1979	2175	1329	1951	1799	3027	2904	1765	1145	1789	1742	1715	2736	2200	1366	1441	1215	1323	930	1135	1208
130.333	2388	2293	1954	1968	2165	1460	1840	1740	2954	2803	1742	1146	1748	1643	1762	2883	2197	1342	1362	1274	1245	906	1087	1224
130.5	2418	1979	1934	1885	2171	1400	1790	1676	2797	2731	1695	1164	1780	1527	1686	2762	2253	1350	1331	1177	1273	908	1109	1132
130.667	2387	2025	1824	1873	1955	1375	1762	1594	2809	2781	1679	1023	1660	1454	1696	2761	2138	1313	1227	1107	1165	887	1067	1068
130.833	2247	1939	1946	1852	2041	1339	1743	1561	2666	2766	1682	1098	1656	1327	1611	2729	2119	1265	1293	1091	1184	885	975	1035
131	2224	1855	1780	1789	2046	1312	1700	1513	2686	2609	1707	1083	1669	1338	1673	2595	2163	1312	1172	1187	1177	882	990	1083
131.167	2044	1762	1711	1760	1921	1285	1575	1448	2645	2597	1646	1058	1451	1226	1467	2600	2082	1260	1220	1051	1159	898	972	1019
131.333	1988	1642	1663	1663	1920	1170	1531	1460	2569	2472	1561	1001	1457	1266	1468	2552	2087	1188	1195	1035	1138	752	976	1001
131.5	1913	1587	1633	1731	1897	1222	1530	1205	2453	2495	1537	921	1355	1209	1380	2615	1889	1121	1117	959	1068	752	961	993
131.667	1960	1607	1599	1734	2013	1322	1483	1376	2451	2668	1603	1134	1415	1212	1361	2555	2044	1298	1194	985	1138	874	993	1067
131.833	1811	1604	1631	1589	1929	1248	1433	1276	2511	2512	1572	1055	1340	1153	1390	2595	2036	1117	1166	1017	1062	765	942	966
132	1723	1511	1599	1662	1830	1177	1463	1261	2424	2395	1592	1071	1283	1110	1294	2476	2047	1200	1028	996	1038	819	942	894
132.167	1717	1439	1383	1600	1846	1201	1394	1204	2386	2641	1559	1023	1321	1087	1311	2529	1902	1222	1041	937	977	839	872	1001
132.333	1681	1437	1454	1539	1788	1138	1311	1159	2268	2573	1635	988	1274	1049	1368	2441	1913	1157	1008	943	975	783	937	965
132.5	1605	1382	1369	1611	1741	1159	1315	1020	2235	2470	1517	985	1180	1004	1137	2379	1884	1098	980	828	901	791	806	915
132.667	1458	1296	1373	1448	1744	1138	1243	1084	2243	2318	1562	1009	1150	881	1199	2461	1981	1089	894	801	874	730	826	1003
132.833	1332	1264	1260	1417	1776	1123	1201	932	2137	2384	1454	943	1159	901	1131	2417	1828	1223	894	728	946	765	830	948
133	1422	1258	1290	1531	1723	1218	1218	999	2049	2494	1493	986	1101	914	1098	2361	1886	1166	842	739	823	736	1036	984
133.167	1416	1227	1262	1320	1713	1056	1088	936	2037	2341	1478	969	1046	923	1110	2345	1817	1071	827	823	902	709	864	988
133.333	1276	1136	1216	1428	1696	1167	1115	923	2005	2302	1536	949	958	903	1105	2309	1877	1138	819	788	895	696	819	897
133.5	1373	1109	1270	1439	1743	1064	1002	833	1980	2207	1530	924	957	848	982	2262	1957	1149	763	701	771	727	909	951
133.667	1238	1130	1236	1400	1700	1182	1075	888	2059	2341	1557	897	1009	905	1104	2294	1825	1172	786	797	869	775	835	978
133.833	1103	977	1176	1323	1660	1043	907	774	1939	2264	1564	954	840	743	1013	2272	1747	1058	810	731	923	669	816	796
134	1141	1012	1118	1322	1682	953	947	776	1946	2295	1537	853	910	783	1050	2431	1744	1016	686	757	825	730	825	818
134.167	1111	998	1015	1285	1696	1038	843	749	1952	2229	1536	836	876	710	1056	2298	1739	990	666	754	755	631	848	814
134.333	1021	933	1000	1305	1562	1042	810	784	1941	2154	1435	762	884	795	976	2238	1770	936	652	735	790	611	749	821
134.5	1045	952	1007	1279	1597	1051	831	742	1967	2150	1363	816	878	724	951	2263	1748	995	723	666	785	639	807	786
134.667	1029	945	1076	1205	1589	1013	851	743	2059	2104	1518	842	811	762	1088	2237	1724	1005	685	793	854	690	851	842
134.833	941	858	1039	1189	1591	1020	839	707	1883	2191	1534	843	875	729	971	2220	1726	1016	591	717	851	712	791	791
135	968	811	961	1254	1499	955	777	735	2015	2149	1508	798	815	719	904	2241	1692	940	605	795	725	583	839	884
135.167	882	886	1014	1167	1540	917	747	702	1940	2140	1516	869	795	614	886	2220	1616	979	649	738	725	655	713	768
135.333	777	840	961	1147	1545	936	737	630	1904	2034	1442	729	754	668	865	2311	1641	925	616	705	735	549	784	802
135.5	800	769	892	1085	1494	901	651	605	1903	2020	1461	758	777	664	873	2214	1673	972	546	724	740	543	708	805
135.667	720	764	963	1210	1386	959	679	643	2020	2103	1493	817	758	688	886	2242	1718	897	560	759	775	578	754	763
135.833	856	840	927	1109	1513	966	711	674	1991	2073	1502	776	794	677	918	2297	1688	1001	586	762	742	649	815	817
136	768	756	992	1136	1463	956	727	682	2095	2160	1458	942	862	711	952	2216	1668	1012	577	807	764	660	762	806
136.167	820	681	926	1096	1431	907	644	595	2009	2020	1444	778	732	631	882	2203	1701	983	539	853	810	667	720	786
136.333	768	724	953	1051	1400	971	689	614	2134	2084	1459	857	741	625	826	2239	1606	894	539	753	771	617	717	829
136.5	766	735	913	1028	1469	850	675	596	2096	2045	1469	846	704	754	836	2195	1652	908	590	767	749	707	784	707
136.667	624	615	786	1054	1473	892	681	551	2148	2017	1418	802	675	661	856	2319	1493	862	536	781	738	592	721	748
136.833	680	711	902	1037	1427	932	630	591	2149	2036	1494	780	759	633	864	2218	1589	971	583	857	794	687	716	764
137	730	717	860	1133	1357	921	705	667	2198	2122	1611	887	746	654	822	2298	1662	926	614	945	814	693	768	836
137.167	692	754	909	1021	1461	928	722	611	2185	2074	1538	819	767	675	841	2340	1648	985	603	847	770	662	875	884
137.333	657	748	907	1026	1521	972	660	644	2364	2100	1499	803	736	736	876	2298	1614	961	587	938	849	670	806	792
137.5	712	709	940	959	1337	912	684	507	2303	2034	1575	774	835	654	814	2164	1554	1003	601	917	818	668	778	748
137.667	637	780	907	1021	1439	955	688	657	2380	2079	1559	892	804	717	827	2295	1622	957	590	966	812	703	790	803
137.833	599	637	855	909	1302	882	592	459	2389	2032	1508	700	751	649	786	2231	1539	868	516	901	772	633	806	763
138	722	827	934	987	1338	948	741	633	2519	2139	1578	882	831	734	924	2355	1697	938	593	1019	846	679	859	816
138.167	643	789	935	1044	1273	902	709	554	2557	2059	1574	734	745	737	769	2290	1686	1024	589	1024	868	707	740	720
138.333	721	741	887	1086	1393	876	769	625	2728	2090	1650	821	771	795	897	2319	1590	1006	607	1072	840	701	827	812
138.5	665	790	863	971	1376	891	711	678	2583	2010	1622	766	810	758	821	2349	1600	961	635	1057	944	697	772	701
138.667	672	784	891	1003	1422	914	735	612	2728	2199	1593	804	794	754	904	2383	1679	954	670	1063	915	720	797	778
138.833	641	760	967	936	1367	956	727	611	2937	2139	1619	859	884	751	920	2367	1606	1018	640	1119	940	693	759	793
139	624	807	898	867	1319	845	708	603	2702	2081	1521	798	820	762	848	2290	1592	923	620	1051	962	685	843	756
139.167	698	765	907	900	1416	852	682	616	2894	2226	1582	827	858	752	886	2417	1549	890	666	1082	940	778	799	712
139.333	619	762	874	957	1323	812	709	576	3004	2069	1537	833	843	769	909	2402	1560	861	614	1156	1020	681	789	787
139.5	677	812	1032	925	1369	884	807	698	3046	2172	1651	792	957	844	918	2379	1637	947	721	1197	934	686	800	819
139.667	648	856	925	881	1336	868	737	689	3205	2172	1530	808	927	830	825	2383	1578	926	690	1165	990	718	744	787
139.833	676	862	974	1025	1265	857	768	661	3260	2148	1771	790	976	890	975	2528	1663	897	790	1231	1002	705	806	753
140	705	828	938	959	1357	839	778	800	3181	2128	1658	823	894	840	902	2569	1582	992	699	1210	933	732	765	754
140.167	726	848	1012	972	1260	839	872	728	3435	2172	1665	933	1015	939	937	2501	1676	947	793	1319	1044	707	804	734
140.333	608	872	1025	894	1317	821	790	656	3488	2123	1689	888	954	905	886	2413	1558	948	712	1262	980	772	820	738
140.5	654	831	933	981	1269	875	867	769	3509	2211	1679	835	1026	845	914	2479	1639	914	688	1315	1066	759	890	712
140.667	617	813	875	921	1222	857	740	671	3535	2125	1670	808	913	849	886	2496	1547	881	733	1334	987	647	844	709
140.833	707	917	975	1006	1414	885	901	785	3829	2252	1734	854	1030	1019	996	2593	1691	936	788	1412	1095	781	885	767
141	780	930	986	922	1329	874	840	775	3810	2220	1767	802	1104	1032	1022	2662	1647	951	870	1543	1103	842	955	856
141.167	720	908	959	910	1350	834	828	801	3856	2219	1626	855	1084	1035	1005	2659	1621	927	789	1485	1119	755	840	698
141.333	839	896	984	961	1364	837	898	829	3973	2339	1701	789	1083	1017	1067	2557	1473	945	814	1536	1168	782	892	835
141.5	786	992	1011	968	1268	914	913	793	4097	2266	1731	834	1065	1030	1012	2692	1636	990	881	1582	1124	695	950	842
141.667	789	998	1146	844	1299	828	947	829	4131	2279	1741	872	1139	986	1129	2650	1525	973	987	1654	1178	892	895	805
141.833	760	944	1098	959	1299	790	1017	868	4268	2237	1741	882	1127	1089	1085	2575	1650	958	898	1584	1202	815	817	838
142	802	980	1133	1055	1234	809	943	918	4309	2311	1756	835	1161	1150	1001	2604	1601	1005	891	1691	1252	850	1054	864
142.167	878	1016	1068	971	1260	875	985	942	4441	2356	1754	956	1251	1150	1133	2656	1634	966	975	1763	1228	911	893	805
142.333	883	1130	1174	1008	1250	842	999	965	4455	2325	1793	904	1208	1151	1053	2738	1651	984	915	1674	1210	786	869	787
142.5	798	1090	1194	887	1222	879	1074	910	4616	2326	1825	887	1196	1163	1088	2838	1623	962	1016	1722	1277	836	827	819
142.667	892	1167	1150	1013	1265	849	1085	1024	4709	2297	1780	863	1312	1190	1093	2727	1625	953	940	1669	1238	779	866	850
142.833	906	1126	1169	960	1266	916	1024	977	4805	2329	1945	854	1327	1172	1136	2734	1675	970	1099	1837	1246	858	925	889
143	911	1106	1098	1005	1248	794	1029	968	4855	2357	1719	802	1335	1201	1087	2816	1669	912	1010	1831	1232	774	907	751
143.167	945	1199	1240	1013	1336	828	1195	1079	4998	2419	1915	886	1300	1324	1159	2775	1659	1054	1035	1849	1410	958	914	893
143.333	943	1204	1198	1022	1290	931	1077	974	5047	2464	1897	955	1414	1240	1084	2840	1642	1020	1099	1941	1292	865	1041	805
143.5	949	1135	1178	1019	1299	889	1201	1061	5036	2398	1819	890	1436	1326	1160	2810	1695	985	1120	2023	1391	837	947	818
143.667	978	1202	1163	970	1324	904	1140	1096	5054	2307	1833	849	1443	1257	1156	2896	1662	1052	1123	1923	1410	911	968	872
143.833	1058	1190	1181	994	1198	791	1203	1042	5346	2332	1864	893	1442	1267	1145	2883	1553	1019	1148	1971	1296	886	892	777
144	1019	1228	1344	998	1237	906	1237	1145	5334	2460	1793	960	1386	1342	1162	2810	1660	983	1203	1991	1385	837	980	808
144.167	1037	1252	1290	1085	1377	916	1251	1211	5479	2513	1889	886	1535	1434	1160	2862	1729	1138	1197	2084	1329	895	1001	854
144.333	1095	1334	1298	1033	1267	837	1269	1165	5477	2522	1985	886	1548	1409	1214	2886	1694	1038	1227	2022	1397	911	1009	908
144.5	1097	1269	1333	1026	1314	894	1318	1143	5710	2577	1872	878	1515	1341	1294	2895	1706	995	1263	2107	1350	836	947	846
144.667	1155	1319	1358	1012	1319	878	1304	1232	5687	2429	1883	910	1553	1382	1290	2975	1638	952	1264	2160	1367	909	949	877
144.833	1082	1247	1296	1073	1216	862	1271	1122	5741	2446	1939	959	1475	1429	1318	2931	1642	1091	1216	2093	1432	866	959	825
145	1139	1329	1358	1094	1331	877	1303	1229	5895	2550	2005	959	1559	1436	1211	2875	1648	999	1262	2248	1466	952	1025	761
145.167	1167	1358	1280	1154	1331	920	1411	1260	5908	2606	1995	954	1629	1456	1308	2920	1718	1037	1414	2102	1445	935	1095	816
145.333	1177	1315	1253	1034	1169	845	1248	1257	6000	2433	1908	846	1468	1410	1224	2815	1599	973	1244	2082	1386	877	886	757
145.5	1173	1338	1349	1032	1231	864	1347	1155	5898	2577	1898	867	1572	1407	1248	2832	1612	940	1352	2090	1356	853	939	751
145.667	1291	1379	1428	1092	1159	928	1419	1294	6063	2665	1944	937	1622	1522	1239	2801	1743	989	1326	2177	1437	934	996	858
145.833	1258	1370	1258	922	1169	916	1391	1228	6130	2503	1968	841	1537	1496	1222	2858	1559	1060	1339	2120	1393	779	831	745
146	1243	1433	1405	995	1229	865	1356	1304	6166	2477	1968	865	1727	1541	1168	2875	1641	979	1362	2245	1438	902	909	838
146.167	1189	1394	1362	1063	1169	849	1357	1241	6197	2555	1877	875	1639	1400	1279	2860	1576	1052	1384	2253	1419	918	972	783
146.333	1323	1385	1285	1003	1206	879	1372	1192	6220	2473	1943	857	1543	1460	1199	2691	1567	1061	1314	2165	1342	904	885	811
146.5	1234	1302	1294	990	1147	855	1409	1174	6219	2563	1819	897	1544	1381	1126	2734	1537	886	1312	2133	1405	841	925	768
146.667	1332	1446	1321	991	1204	856	1395	1239	6263	2477	1850	888	1574	1503	1249	2812	1618	941	1350	2161	1322	823	1029	831
146.833	1269	1446	1417	1069	1137	874	1412	1344	6284	2596	1925	904	1596	1526	1236	2727	1594	931	1378	2195	1393	896	996	844
147	1254	1391	1435	1048	1265	847	1436	1272	6320	2650	1962	891	1572	1529	1266	2720	1526	1001	1368	2108	1323	897	931	812
147.167	1294	1388	1377	1034	1198	894	1420	1240	6358	2587	1920	804	1597	1481	1243	2728	1528	956	1351	2080	1387	828	931	737
147.333	1329	1410	1381	1004	1077	799	1419	1242	6340	2462	1958	833	1668	1498	1275	2815	1571	922	1349	2077	1416	896	974	749
147.5	1350	1312	1361	990	1099	751	1422	1286	6307	2494	1919	793	1468	1409	1228	2735	1470	850	1331	2063	1388	828	836	673
147.667	1280	1401	1360	971	1146	807	1363	1275	6344	2536	1864	769	1580	1402	1269	2712	1434	901	1339	2032	1282	854	885	691
147.833	1346	1484	1391	1042	1151	811	1538	1273	6348	2563	1924	891	1561	1413	1228	2735	1463	854	1341	2066	1332	941	896	787
148	1369	1384	1364	975	1153	808	1469	1259	6408	2458	1806	812	1648	1562	1216	2634	1456	907	1359	1943	1303	903	880	716
148.167	1266	1372	1348	1032	1159	821	1447	1291	6309	2561	1909	806	1534	1440	1229	2636	1444	981	1323	2012	1327	813	885	748
148.333	1474	1386	1399	956	1127	763	1447	1336	6260	2420	1995	861	1608	1408	1228	2620	1515	863	1439	2011	1321	878	845	707
148.5	1330	1410	1417	898	1162	785	1419	1202	6108	2476	1815	803	1538	1461	1167	2568	1483	910	1374	1982	1293	891	853	773
148.667	1398	1383	1312	1014	1218	781	1344	1281	6196	2480	1842	816	1563	1401	1179	2637	1446	943	1302	1901	1322	817	897	770
148.833	1414	1361	1436	980	1186	789	1489	1273	6234	2492	1860	850	1609	1469	1267	2754	1469	838	1343	2011	1349	832	918	829
149	1373	1380	1301	961	1026	722	1351	1239	6127	2478	1848	855	1491	1394	1124	2518	1356	951	1252	1887	1319	838	861	773
149.167	1429	1365	1332	985	1125	646	1430	1246	6137	2521	1844	817	1402	1355	1172	2476	1475	916	1324	1884	1270	888	861	672
149.333	1364	1463	1317	951	1083	764	1461	1256	6136	2444	1817	818	1380	1360	1208	2488	1448	925	1335	1902	1237	745	848	700
149.5	1385	1375	1273	942	1037	714	1430	1171	5967	2433	1732	708	1497	1332	1098	2352	1299	810	1257	1847	1140	768	789	712
149.667	1467	1363	1265	931	1046	750	1393	1216	5883	2367	1852	737	1444	1298	1160	2497	1362	754	1252	1856	1167	813	868	674
149.833	1310	1257	1139	856	932	688	1302	1157	5869	2357	1695	734	1386	1252	1047	2394	1303	799	1143	1884	1102	685	735	619
150	1364	1294	1162	933	1069	668	1226	1143	5824	2396	1808	720	1423	1267	1037	2357	1193	769	1147	1727	1134	736	789	702
150.167	1326	1219	1236	900	967	643	1336	1142	5510	2275	1655	700	1250	1215	1053	2305	1213	753	1223	1614	1085	645	776	612
150.333	1258	1286	1289	858	1012	698	1334	1162	5553	2402	1724	757	1274	1302	1064	2311	1248	836	1229	1620	1152	739	811	627
150.5	1342	1214	1216	890	962	700	1148	1184	5568	2240	1789	743	1249	1244	1005	2175	1213	763	1209	1622	1054	698	716	664
150.667	1413	1320	1290	905	1018	767	1269	1153	5658	2252	1701	755	1370	1177	1053	2265	1320	802	1226	1605	1062	689	787	696
150.833	1368	1226	1186	761	970	741	1249	1080	5624	2260	1760	705	1257	1137	953	2166	1107	761	1100	1572	1067	727	728	630
151	1365	1218	1183	812	913	616	1269	1122	5273	2238	1714	744	1213	1194	947	2163	1211	804	1087	1620	997	732	777	609
151.167	1333	1200	1252	804	933	635	1251	1116	5318	2218	1637	705	1259	1119	941	2094	1150	752	1149	1549	929	640	779	597
151.333	1346	1189	1053	826	969	655	1242	1059	5345	2162	1723	703	1247	1222	1034	2170	1134	739	1100	1659	1035	713	786	638
151.5	1313	1143	1045	897	914	619	1102	1115	5054	2129	1569	628	1164	1105	973	2049	1106	750	1079	1405	1002	658	648	589
151.667	1316	1096	1180	856	952	677	1125	1063	5148	2147	1550	682	1193	1191	1084	2021	1037	758	983	1561	995	673	758	598
151.833	1216	1068	1046	879	879	610	1132	1014	4882	2088	1519	642	1082	1043	899	1936	1109	738	978	1325	954	638	654	506
152	1293	1089	1087	738	929	669	1140	952	4821	2059	1534	629	1052	1119	1008	1940	1132	705	1044	1372	973	686	675	583
152.167	1210	1059	1028	788	810	585	1107	1022	4764	2040	1535	662	1032	1052	837	1842	1052	672	1007	1304	865	648	633	572
152.333	1186	1136	1029	870	820	676	1114	970	4862	1994	1476	610	1136	1040	929	1960	1082	666	968	1329	993	655	691	610
152.5	1142	1035	1017	693	782	635	1090	891	4443	1951	1429	629	1041	985	866	1804	1064	587	996	1305	892	590	661	472
152.667	1104	917	993	648	821	616	1049	831	4531	1988	1410	610	1012	930	807	1678	955	655	879	1223	837	582	589	522
152.833	1176	1032	1096	781	869	640	1005	897	4382	2030	1425	698	1027	1039	931	1814	992	653	894	1191	830	654	663	557
153	1142	1030	975	635	885	585	1113	992	4336	1893	1462	630	907	1029	748	1761	1022	658	833	1258	865	634	639	514
153.167	1087	938	883	709	788	577	943	897	4153	1841	1420	695	992	998	904	1622	1011	596	832	1260	754	577	564	515
153.333	1061	929	893	692	831	538	1036	844	4052	1762	1354	588	977	919	773	1594	894	547	868	1157	800	581	541	489
153.5	1020	915	949	703	718	478	934	739	4098	1789	1378	543	900	896	693	1532	849	541	817	1055	696	493	514	501
153.667	1053	886	835	588	754	501	948	790	3969	1745	1373	601	882	890	787	1598	895	541	827	1097	733	570	596	484
153.833	1024	880	784	653	730	528	890	785	3964	1755	1350	562	910	793	748	1527	850	544	788	1030	761	566	531	459
154	1053	855	917	670	811	634	973	752	3832	1716	1291	601	926	967	807	1575	993	578	800	1055	754	542	620	474
154.167	1096	859	839	661	706	576	868	809	3759	1753	1327	669	870	897	672	1547	898	579	847	1091	680	551	588	528
154.333	1004	810	793	558	799	521	937	744	3661	1684	1389	578	915	845	681	1382	841	551	826	1054	696	552	503	451
154.5	922	720	759	577	682	426	818	688	3471	1602	1180	544	763	767	655	1349	774	439	708	959	628	518	566	462
154.667	914	763	730	526	655	451	814	682	3466	1571	1244	495	760	779	570	1396	838	494	755	1018	550	456	552	495
154.833	986	814	815	605	667	528	815	755	3311	1517	1245	546	817	728	699	1445	846	605	735	922	721	549	553	495
155	919	783	749	599	720	499	808	684	3305	1515	1223	527	745	712	637	1357	761	532	709	951	638	561	474	454
155.167	963	729	682	596	674	447	839	704	3301	1470	1250	523	708	718	650	1342	749	586	667	929	603	509	548	419
155.333	952	754	751	560	711	503	763	717	3357	1547	1201	552	719	760	619	1309	867	558	698	999	650	540	549	492
155.5	804	682	613	506	618	486	744	627	3119	1448	1177	515	664	733	586	1179	797	513	612	833	593	504	560	403
155.667	950	619	708	543	623	497	722	594	2962	1391	1228	437	662	691	653	1231	795	532	644	881	604	478	532	447
155.833	766	591	719	468	614	429	700	569	3072	1322	1136	515	632	655	565	1199	685	508	630	836	551	433	395	355
156	831	669	694	490	569	482	630	611	2813	1362	1070	484	574	609	494	1151	664	492	606	821	522	404	419	403
156.167	841	617	642	493	566	429	663	616	2902	1284	1066	551	652	471	626	1197	713	491	546	773	605	436	474	441
156.333	748	534	505	442	527	449	655	487	2730	1314	1068	493	565	579	577	1065	634	426	539	747	519	461	480	371
156.5	677	540	554	481	561	417	653	549	2683	1253	1069	495	588	602	572	1143	713	469	502	787	536	488	426	378
156.667	735	678	597	435	646	454	657	554	2719	1246	1106	594	624	599	531	1098	656	520	580	856	532	496	538	500
156.833	744	570	599	511	590	495	708	631	2736	1318	1051	558	591	581	581	1046	740	521	572	822	554	520	553	479
157	802	586	623	483	556	472	575	525	2643	1288	1021	581	573	572	492	1126	704	542	556	830	508	433	464	510
157.167	669	472	541	475	615	423	616	435	2566	1168	964	469	538	516	494	963	593	478	511	693	445	386	485	387
157.333	785	540	512	498	517	416	646	588	2540	1176	1106	520	523	509	582	1088	718	514	552	812	501	482	484	438
157.5	595	498	506	451	548	499	527	458	2361	1237	954	458	580	471	473	1001	679	405	450	717	448	360	423	422
157.667	737	570	530	427	601	454	599	515	2458	1148	973	561	547	562	462	975	667	511	578	816	501	460	499	432
157.833	688	439	440	386	576	425	534	453	2311	1108	1012	474	530	460	500	932	736	461	514	699	440	397	549	389
158	694	467	493	424	533	422	622	462	2280	1237	949	425	466	536	450	926	631	408	449	847	427	412	475	448
158.167	591	472	484	317	513	359	539	429	2236	1049	948	434	516	445	367	799	648	413	421	707	418	389	462	361
158.333	611	422	413	350	471	416	486	418	2374	1083	908	374	475	456	372	884	620	473	419	690	463	341	400	355
158.5	616	351	369	387	467	436	473	401	2254	987	868	410	434	403	493	819	564	405	465	733	436	487	420	341
158.667	587	448	493	368	528	442	504	417	2246	998	852	489	485	441	458	911	616	497	456	811	435	459	375	359
158.833	639	398	422	358	502	374	520	387	2200	1012	928	413	492	446	450	926	649	481	474	707	408	311	433	390
159	602	433	507	410	546	494	565	430	2135	995	910	532	542	479	429	906	619	505	485	800	495	471	486	357
159.167	614	408	448	407	548	430	459	419	2112	1044	854	550	506	508	427	843	634	450	476	792	406	501	438	373
159.333	501	415	371	342	487	341	456	338	2145	989	877	442	483	430	389	776	637	469	424	753	406	443	419	431
159.5	514	388	352	323	449	434	495	377	2124	980	834	460	464	401	401	762	620	382	464	666	428	397	453	371
159.667	499	483	406	372	467	453	437	391	2117	952	844	486	505	435	433	682	600	438	432	671	413	352	457	385
159.833	504	305	308	347	492	362	462	400	2002	980	820	390	470	385	336	769	537	397	428	739	448	455	396	405
160	517	336	413	345	512	400	465	371	2118	893	859	531	440	374	409	790	622	448	459	723	423	407	417	361
160.167	498	383	365	327	470	426	458	405	1980	944	744	432	491	435	406	801	566	451	447	721	443	465	452	351
160.333	506	390	395	288	504	373	457	364	2049	921	815	447	497	381	412	761	601	457	488	670	416	475	453	403
160.5	488	352	381	377	502	496	435	378	2064	1006	868	518	455	455	414	799	612	457	476	752	414	402	488	339
160.667	393	337	286	286	433	422	415	312	2013	904	716	433	478	403	389	714	554	392	494	754	397	398	423	422
160.833	444	302	343	340	479	371	481	393	2082	909	833	448	522	434	357	801	558	468	499	799	487	436	445	420
161	414	305	287	309	401	306	411	294	2014	809	766	393	455	416	328	723	566	424	446	728	329	384	378	348
161.167	493	323	393	381	448	325	415	280	2091	1013	774	385	514	384	368	747	564	439	495	761	417	485	434	389
161.333	427	335	353	380	491	362	430	396	2039	870	852	493	530	354	372	680	628	489	474	783	462	368	382	342
161.5	361	335	274	331	486	408	464	290	2042	894	779	480	497	390	324	716	615	446	490	766	382	397	408	377
161.667	433	274	303	282	524	446	483	341	1934	876	848	419	515	398	321	775	602	461	463	833	422	410	463	342
161.833	400	346	332	276	408	334	450	329	2066	875	820	440	591	442	389	713	669	371	483	791	499	408	456	420
162	450	353	293	315	456	372	458	336	2140	935	802	470	536	379	319	719	635	465	470	840	411	407	506	384
162.167	439	349	328	345	465	438	463	381	2050	913	683	458	586	473	343	702	656	418	486	874	492	516	447	414
162.333	522	326	366	412	468	408	470	366	2065	968	955	461	625	478	353	761	660	432	502	880	505	515	450	397
162.5	386	249	259	271	431	280	354	300	2034	803	681	361	562	450	301	649	544	361	432	772	365	334	381	306
162.667	451	367	334	312	461	417	513	369	2094	964	852	539	579	446	413	710	653	463	558	840	415	452	447	455
162.833	415	222	236	276	409	374	477	311	1982	829	766	426	577	380	282	699	550	394	486	852	348	409	367	383
163	401	288	267	240	425	340	431	298	2025	876	680	431	577	358	304	686	667	425	544	863	462	444	442	393
163.167	382	251	260	287	434	340	446	312	2080	902	819	471	587	405	323	719	577	531	489	835	478	328	392	307
163.333	366	324	280	216	455	348	400	250	2083	877	784	472	564	419	337	691	696	413	465	832	468	391	452	425
163.5	392	255	302	220	401	430	481	349	2047	869	764	438	580	411	350	697	604	432	607	883	426	397	421	359
163.667	406	309	268	280	382	321	431	376	2055	874	754	442	611	416	317	663	571	434	559	856	345	438	457	347
163.833	396	211	256	247	428	327	453	246	2078	846	749	419	632	432	309	634	602	447	474	864	409	433	378	403
164	423	273	280	287	455	367	464	379	2212	834	707	496	609	440	367	718	659	465	542	989	479	437	436	414
164.167	417	269	269	304	403	315	529	346	2213	858	790	539	671	441	317	714	610	413	559	937	458	479	493	437
164.333	354	247	222	195	383	341	416	295	2171	815	696	462	585	451	270	615	614	391	601	874	443	431	397	326
164.5	449	315	326	282	457	382	518	318	2300	843	799	477	734	482	325	648	652	479	640	948	505	440	504	365
164.667	427	262	303	264	410	364	485	309	2306	962	799	563	686	434	359	747	648	413	592	951	498	482	470	392
164.833	337	224	238	209	388	325	401	234	2152	775	673	373	604	398	210	607	569	359	489	795	349	381	344	317
165	419	279	260	293	453	356	541	312	2283	855	790	454	654	490	400	636	658	476	594	943	430	431	500	373
165.167	477	236	288	280	469	370	499	409	2314	910	926	442	715	500	388	691	678	482	725	999	503	493	510	408
165.333	415	316	319	305	424	431	554	427	2312	961	800	497	745	529	349	725	649	490	637	1079	510	488	490	395
165.5	421	321	251	254	458	373	565	354	2235	895	805	468	747	536	347	722	706	474	602	1054	469	516	474	414
165.667	495	295	297	352	438	383	576	402	2341	955	804	454	764	539	342	755	680	464	649	1046	536	506	480	373
165.833	435	337	288	298	430	407	608	408	2250	936	790	444	766	560	314	733	675	493	597	1007	558	441	480	350
166	434	276	315	256	430	347	554	362	2354	911	752	464	779	522	386	744	620	401	655	1047	484	442	534	385
166.167	485	311	253	266	378	339	540	356	2324	924	798	397	760	474	307	715	676	384	691	996	480	402	437	348
166.333	415	279	257	282	400	365	567	379	2446	932	792	510	709	488	345	751	701	460	659	1008	498	438	468	390
166.5	412	269	255	197	381	314	515	313	2370	856	737	492	775	459	370	638	683	389	610	1102	523	443	402	301
166.667	561	345	284	271	515	326	632	399	2410	935	794	478	792	522	305	736	759	451	744	1078	471	470	476	383
166.833	476	301	292	312	473	366	721	444	2415	954	897	465	763	579	277	711	695	557	714	1075	556	455	520	411
167	468	310	320	371	404	343	654	402	2587	932	896	512	834	575	375	721	777	557	712	1126	520	471	501	418
167.167	488	277	299	347	430	383	623	444	2600	945	794	484	955	554	381	779	745	475	667	1123	547	549	440	383
167.333	507	331	362	318	523	410	665	423	2490	960	754	528	821	566	394	864	775	444	714	1162	583	548	528	450
167.5	500	321	290	357	447	395	627	414	2564	940	821	539	845	519	375	669	737	502	671	1160	495	483	498	431
