# Supplementary material for: Singularity response reveals entrainment properties in mammalian circadian clock
Source: Nat Commun. 2023 May 17;14:2819. doi: 10.1038/s41467-023-38392-x (PMC10192398; doi:10.1038/s41467-023-38392-x)
Supplement: Supplementary file 4 — Source Data [file 41467_2023_38392_MOESM4_ESM.zip › Raw_data/Figure5/DEX_2.xlsx]

## Sheet: Sheet1
Time (h)	100nM DEX_5	20nM DEX_5	4nM DEX_5	0.8nM DEX_5	0.16nM DEX_5	0nM DEX_5	100nM DEX_6	20nM DEX_6	4nM DEX_6	0.8nM DEX_6	0.16nM DEX_6	0nM DEX_6	100nM DEX_7	20nM DEX_7	4nM DEX_7	0.8nM DEX_7	0.16nM DEX_7	0nM DEX_7	100nM DEX_8	20nM DEX_8	4nM DEX_8	0.8nM DEX_8	0.16nM DEX_8	0nM DEX_8
0	101070	101123	103399	118173	108942	107812	107148	75888	113563	114771	145009	106320	108815	110667	122681	134124	118399	128207	108460	115931	118926	127620	113575	114821
0.166667	60799	59285	55842	65326	58138	59961	60048	45359	64627	64038	70878	62589	60029	63398	66278	64781	64729	66355	59145	63594	67429	65626	65020	59930
0.333333	33885	34455	33584	39672	36460	36416	39512	29119	43651	42384	47703	39682	40782	44146	47028	47664	46637	47922	44486	47954	50581	49771	48010	45831
0.5	30345	31635	30732	36346	33812	34039	36827	26718	39682	39491	44243	36620	36972	40640	42818	43079	43205	43872	41343	44577	45728	45334	44853	42408
0.666667	30001	30523	29778	34877	32884	32726	35437	25954	38671	37583	42331	35695	36213	39329	41159	40963	41655	42229	40218	41961	44204	43608	42458	40259
0.833333	28719	29681	28845	34204	31720	32062	34738	25273	38194	36937	40561	34085	35469	38272	39565	40055	40344	41013	38867	41242	42737	41891	41553	39058
1	28324	29026	28463	33411	31068	31138	33362	24379	36342	35895	39832	33645	34475	37389	39059	38809	39126	39768	37803	39557	40989	40614	40329	38399
1.16667	28123	28269	28021	32941	31170	30868	33446	24322	36377	35677	38727	33082	33544	36536	38043	37970	38747	39343	36819	38628	40043	39874	39769	37653
1.33333	27698	28504	28073	32156	30434	30608	32885	24371	35790	35252	37635	32652	33556	35961	37002	36979	37915	38565	36197	38333	39195	38833	38677	36662
1.5	27523	27947	27680	32204	30228	29870	32958	23986	35429	35044	37361	32338	32861	35527	36923	36691	37359	37321	35521	37664	38839	37634	37811	36161
1.66667	27575	28162	27620	32078	29551	29745	32695	23813	34409	34002	36376	31647	32645	35144	36232	35627	36526	36856	35036	36911	37708	36399	37007	35629
1.83333	27359	27395	27071	31287	29632	29278	32410	23654	34381	33521	35694	31242	32807	34578	35554	34857	36058	35532	34317	36206	36472	35125	37080	34864
2	26841	27063	26918	31155	28929	28465	31847	23662	33891	33135	35147	31536	32104	34147	34730	33748	35782	34387	33904	35113	35389	34471	36343	34068
2.16667	26247	26293	26903	30795	28359	27563	32305	23695	33650	33008	34920	30929	32126	33819	34098	33140	35363	33657	33159	34508	34220	32652	35204	32818
2.33333	26729	26074	26913	30352	27919	27497	31248	23388	33450	32926	34196	30140	31705	33619	33555	32309	34973	32978	32529	33983	33005	31803	34991	31483
2.5	26221	25960	26716	30077	27654	27402	31030	23698	33078	32119	33435	30082	31294	33599	32903	30856	34423	32139	32255	33128	32111	30438	34389	31038
2.66667	26168	25843	26323	29566	27472	27268	31277	23582	32452	31798	32625	29938	31644	32847	32451	30029	34639	31670	32613	32409	31142	30470	33526	30117
2.83333	26118	25846	26159	29121	26862	27296	30395	22957	31724	31378	32039	28910	31091	32176	31749	29439	33145	31325	32003	32080	30336	29670	32974	29555
3	25951	25572	25660	28760	26864	26784	30088	23314	31530	31051	31359	28625	30375	31863	31411	29034	33466	30886	31230	31372	29985	29545	32099	28788
3.16667	25643	25171	25485	27821	26377	25844	29580	22715	30915	30248	30386	28174	29692	31636	30664	28529	32341	30129	31104	30633	29423	28322	31503	27944
3.33333	25376	25177	24810	27284	26202	25835	29085	22571	30151	29828	29868	27803	29271	30886	30749	28313	31788	29789	30946	30346	29256	28199	30616	27953
3.5	25009	24435	24640	26238	25804	24950	28448	22049	29604	29134	28893	26530	28613	29843	29818	27671	30991	28956	29547	28947	28282	27173	29641	26963
3.66667	24170	24203	23805	26072	25153	24265	27985	21762	28573	28242	28664	26019	27919	29272	29084	27129	30126	28430	29049	28905	28057	26429	29278	26459
3.83333	24030	23139	23107	25149	24197	23788	26956	20688	27925	27468	27811	25715	26955	28397	28388	26545	29210	27947	28444	27963	27337	26373	28683	25794
4	23431	22728	22306	24572	23459	23462	26347	20506	27108	27010	27264	25014	26004	27371	27515	26006	28542	27380	27687	27477	26353	25156	27645	24778
4.16667	23046	22230	22235	24115	22794	23014	26138	20077	26128	25875	26305	24513	25365	26997	26470	24977	27459	26628	27150	26545	25613	24802	26711	23928
4.33333	22337	21722	21459	23842	22215	22353	25337	19542	25424	25100	25398	23543	24325	25602	25749	24341	26783	25975	25990	25102	24815	24162	26437	23143
4.5	21994	20910	20668	22948	21715	21733	24046	18907	24574	24332	24402	23175	23459	24951	24776	23859	25548	24919	25289	24481	23790	23298	25488	23031
4.66667	21430	20132	20238	22648	20842	21013	23207	18445	23646	23461	23486	22484	23100	23897	24130	22677	24590	24041	24323	23769	23104	22753	24807	21863
4.83333	20720	19602	19708	21698	19856	20533	22830	17810	22805	22339	22808	21768	22502	22900	22964	21590	23947	23326	23548	22576	21968	22101	24616	21361
5	19907	18639	18637	20986	19623	19933	21807	17382	21870	21695	21482	20843	21516	22384	22079	20567	22801	22250	22447	21506	20732	20930	23201	20548
5.16667	19206	18246	18098	20091	18767	18889	20950	16920	20923	20642	20609	19908	21053	21325	21085	19806	21845	21516	21699	20677	20192	19993	22401	19770
5.33333	18514	17719	17502	19372	18245	18610	19943	15995	20261	19983	19447	19017	19938	20679	19841	18569	20953	20675	21013	20222	19129	19652	21003	19189
5.5	17770	17083	16618	18557	17507	17945	19151	15812	19448	19069	18706	18241	19351	19788	19138	17731	19776	19467	20248	19112	18346	18443	20471	18320
5.66667	17195	16435	16073	17639	16571	17116	18221	14985	18714	18253	17747	17223	18289	19067	18159	16759	18889	19029	19166	18558	17707	17643	19496	17475
5.83333	16650	15664	15482	16433	16176	16417	17666	14554	18070	17710	17006	16683	17712	18140	17749	16420	18032	17954	18595	17545	16695	17086	18728	16763
6	15953	15199	14975	15478	15314	15790	17114	13795	16927	16791	16290	15830	16970	17440	17092	15625	17461	16885	17754	16663	16129	15964	17647	16021
6.16667	15407	14324	14462	15084	14716	15100	16414	13502	16461	16084	15671	15600	16088	16687	15992	15157	16924	16568	17043	15882	15487	14897	17267	15400
6.33333	14674	13788	13652	14431	14171	14531	15706	12928	15503	15422	15219	14894	15631	15819	15583	14674	16115	15671	16705	15237	14623	14173	16263	14619
6.5	14454	13569	13120	13855	13524	13965	15270	12666	14798	14842	14571	14311	14679	15335	14982	14047	15911	15235	15742	14476	14321	13813	15427	13961
6.66667	13818	13077	12748	13456	12974	13092	14717	12327	14399	14078	13833	13585	14076	14675	14165	13640	14864	14798	15118	13811	13845	13239	15002	13531
6.83333	13468	12707	12183	12951	12490	12677	14032	11669	13719	13678	13455	13261	13497	14218	13737	12872	14150	14332	14543	13364	13477	12776	14009	12979
7	12979	12409	11635	12640	11915	12255	13305	11341	12906	13057	12820	12538	12974	13766	12982	12668	13471	13666	14323	12879	13020	12395	13622	12482
7.16667	12594	11487	11180	11838	11461	11739	12721	10609	12586	12388	12264	12319	12517	12993	12508	12137	13108	13195	13146	12501	12321	11819	13012	12070
7.33333	11986	11390	10702	11799	11172	11398	12370	10469	12177	11895	11907	11684	12158	12470	12160	11697	12501	12691	12514	12067	11753	11594	12747	11582
7.5	11587	10672	10234	11447	10782	10908	11788	10151	11752	11457	11177	11200	11688	11819	11537	11079	11925	12167	11825	11281	11251	11059	12230	11004
7.66667	10740	10300	9893	11024	10235	10714	10945	9612	11192	10938	10502	10860	11327	11448	11222	10575	11184	11688	11388	10984	10479	10818	11396	10775
7.83333	10284	9618	9539	10434	9878	10286	10769	9545	11068	10555	10012	10217	10857	10806	10750	9852	10721	10968	10983	10792	9700	10449	11328	10364
8	9959	9148	9358	9938	9480	10040	10306	9049	10288	10017	9455	9707	10316	10243	9868	9451	10191	10441	10342	10027	9262	9840	10698	9987
8.16667	9540	8898	9142	9493	9124	9403	9757	8713	10124	9693	9156	9341	9903	10052	9748	9076	9830	9956	10403	9833	8836	9579	10471	9571
8.33333	9397	8535	8667	9128	8822	9100	9339	8408	9739	9136	8656	8891	9647	9738	8901	8565	9405	9144	9911	9195	8441	9024	9781	9169
8.5	8906	8119	8437	8558	8493	8751	9132	8185	9227	8764	8138	8578	9219	9068	8729	8471	8865	8549	9734	8739	8179	8653	9362	8791
8.66667	8610	7856	8174	8239	7997	8394	8813	7890	8906	8447	7930	8366	8867	8796	8489	7890	8728	8383	9468	8488	8051	8427	9040	8422
8.83333	8318	7950	7947	7892	7444	8216	8487	7523	8686	8235	7831	8141	8503	8573	8232	7886	8456	8163	8941	7908	7943	7956	8591	8204
9	8118	7766	7439	7692	7380	7783	8334	7388	8369	7964	7651	7947	8425	8261	8062	7787	8344	7950	8939	7643	7663	7404	8146	7899
9.16667	7931	7374	7178	7390	7164	7467	7930	7010	7901	7547	7557	7661	7878	8139	7871	7437	7996	7703	8490	7409	7541	7044	7749	7563
9.33333	7627	7149	6849	6950	6647	7308	7851	6879	7604	7312	7331	7339	7410	7607	7338	7373	7665	7664	8098	7125	7371	6960	7271	7399
9.5	7394	7197	6753	6863	6532	6971	7435	6805	7416	7149	7209	7096	7349	7376	7514	7169	7347	7385	7774	7168	7259	6654	6903	7084
9.66667	6946	6696	6522	6739	6352	6598	7241	6609	7104	6738	6907	6938	7136	7267	7192	6966	7228	7448	7326	6926	7049	6536	6677	6866
9.83333	6814	6533	6409	6580	6322	6477	7056	6451	6722	6896	6694	6665	6845	7179	7192	6894	6957	7302	7197	6797	6906	6349	6470	6806
10	6349	6295	6004	6848	6253	6422	6772	6378	6585	6693	6460	6565	6747	6955	7076	6574	6915	7097	6759	6712	6822	6295	6130	6519
10.1667	6550	6153	6025	6491	6012	6239	6862	6093	6513	6543	6246	6650	6693	6865	6892	6385	6599	6802	6625	6559	6478	6166	6188	6267
10.3333	6059	5986	5864	6413	6133	6127	6551	6099	6570	6436	6056	6289	6506	6620	6660	6525	6459	6753	6350	6283	6311	6186	6394	6133
10.5	6116	5760	5934	6344	5828	6027	6324	5941	6623	6137	5727	6177	6349	6417	6625	6226	6430	6418	6030	6196	5879	6083	6366	5994
10.6667	5897	5722	5860	6186	5705	6076	6032	5978	6604	6239	5347	5945	6167	6357	6357	6022	6283	6162	5975	6127	5753	5995	6219	6025
10.8333	5897	5599	5893	6229	5728	5928	6010	5872	6364	6059	5310	5845	6025	6396	5976	5754	5992	6029	6086	5938	5477	5837	5964	5755
11	5571	5479	5868	5886	5671	5819	5954	5752	6343	6058	5197	5628	6021	6171	6046	5444	5988	5801	6006	5900	5428	5641	6106	5732
11.1667	5808	5390	5825	6062	5658	5739	6143	5840	6331	6114	5193	5634	6090	6237	5759	5255	5866	5529	6016	5799	5408	5760	5976	5666
11.3333	5690	5557	5649	5472	5310	5556	5953	5727	6225	5948	5091	5435	6009	6156	5734	5196	5739	5437	6015	5506	5297	5730	5818	5371
11.5	5584	5459	5620	5610	5323	5397	5923	5658	6428	5852	5267	5466	5956	6267	5675	5153	5724	5229	6072	5213	5178	5583	6019	5394
11.6667	5807	5566	5655	5396	5263	5458	6060	5625	6363	5873	5351	5384	5792	6229	5746	4995	5744	5204	6014	5323	5360	5251	5729	5102
11.8333	5673	5524	5625	5539	5163	5369	6104	5663	6290	5998	5620	5480	5708	6118	5687	5087	5729	5154	6024	5445	5278	5314	5718	5111
12	5672	5705	5644	5589	5241	5546	6152	5594	6354	6125	5834	5524	5908	6324	5874	5171	5949	5381	6050	5524	5467	5048	5688	5260
12.1667	5670	5962	5728	5506	5127	5547	6083	5613	6492	6071	5751	5677	5799	6125	6052	5259	5999	5411	6047	5665	5632	4846	5466	5147
12.3333	5572	5787	5577	5656	5209	5438	6218	5629	6515	6299	5816	5648	5825	6247	6096	5465	6049	5655	6137	5512	5850	4966	5217	5090
12.5	5747	5785	5617	5887	5341	5469	6120	5665	6385	6122	5975	5738	5967	6456	6162	5733	6043	5917	6131	5760	5911	5114	5177	5032
12.6667	5623	5812	5499	5935	5570	5344	6412	5818	6599	6447	6055	5862	6065	6465	6616	5903	6205	6126	6057	6005	6045	4970	5173	4936
12.8333	5628	5668	5523	6255	5612	5492	6312	5913	6350	6394	5928	6211	6131	6543	6591	6329	6236	6170	6032	5943	6047	5174	5153	4999
13	5816	5958	5780	6468	5980	5757	6171	6034	6495	6687	6062	6362	6160	6611	6669	6458	6399	6158	6027	6031	6280	5398	5116	5270
13.1667	5801	5857	5745	6516	6143	5873	6383	6189	6584	6816	6005	6501	6341	6782	6836	6631	6432	6259	6001	6205	6214	5564	5296	5126
13.3333	5761	5878	5916	6820	6398	6018	6343	6381	6490	7003	5660	6444	6393	6829	7047	6528	6613	6585	6015	6322	6245	5738	5440	5148
13.5	5858	5837	6028	6872	6492	6378	6528	6560	6747	7033	5669	6430	6608	7246	7266	6811	6830	6627	6114	6214	5936	6103	5840	5208
13.6667	5948	5684	6059	6768	6738	6240	6397	6565	6973	7204	5549	6743	6699	6888	7372	6839	6873	6452	6167	6385	5946	6123	5857	5333
13.8333	6239	5816	6100	7122	6817	6535	6315	6870	7159	7217	5652	6526	6800	7126	7355	6996	6845	6386	6365	6322	5715	6140	6360	5414
14	6373	5957	6459	7443	7077	6461	6517	6915	7431	7384	5751	6463	6853	7209	7275	6827	6858	6066	6527	6197	5929	6404	6967	5472
14.1667	6531	6163	6653	7529	7195	6578	6946	7103	7628	7170	5906	6465	6959	7248	7187	6550	6798	5882	6816	6267	6083	6641	7212	5499
14.3333	6715	6391	7212	7078	7018	6793	6902	7133	8043	7353	6094	6630	6866	7189	7250	6611	7042	6160	7247	6263	6125	6560	7329	5653
14.5	6923	6852	7431	7041	7106	6929	7243	7478	8292	7313	6375	6553	7020	7351	7121	6749	7053	6209	7525	6227	6324	6602	7654	5668
14.6667	7209	7389	7844	7112	6996	7325	7749	7581	8741	7548	7114	6789	7019	7713	7332	7057	7512	6506	7859	6329	6807	6719	7736	5862
14.8333	7630	7835	8049	7106	6818	7181	8027	7563	9044	7950	7581	6933	7042	7732	7538	7130	7667	6588	7907	6624	6908	6484	7901	5730
15	8071	7902	7804	7323	6712	7375	8432	7816	9456	8125	7800	7173	7030	8096	7819	7571	8059	6865	8174	6713	7231	6420	7978	5857
15.1667	8116	8274	8273	7513	6851	7418	8840	8114	10181	8941	8067	7630	7501	8605	8379	7953	8551	7017	8473	7120	7770	6700	7724	5946
15.3333	8100	8433	8359	7786	7160	7622	9069	7769	10241	9256	8535	8241	7594	9233	8887	8044	9036	7546	8671	7590	8016	6776	7598	5935
15.5	8359	8652	8425	8272	7405	7688	9251	8106	10504	9818	8804	8795	8047	9858	9803	8465	9543	7932	8966	8142	8371	6942	7540	6252
15.6667	8504	8964	8592	8935	7639	8057	9460	8314	10644	10367	8911	9085	8524	10345	10243	8745	10136	8272	9121	8529	8597	7100	7561	6370
15.8333	8728	9152	8487	9737	8315	8026	9759	8540	10823	10780	9011	9662	8994	10752	11003	9539	10581	8849	8936	9071	8921	7481	7723	6564
16	8592	9265	8742	10338	8957	8462	9954	8602	10641	11310	9145	10029	9383	10890	11300	9953	10915	9333	8906	9414	9287	7778	8086	6960
16.1667	8553	9047	9021	10705	9557	9022	9996	9158	10722	11570	8963	10419	9894	11554	11831	10432	11183	9875	9155	9859	9600	8274	8247	7209
16.3333	8547	8661	9234	11237	10235	9300	9937	9396	10825	11968	8884	10647	10351	11711	11809	10975	11715	9913	8959	9980	9732	9006	8985	7744
16.5	8858	8791	9785	11570	10805	9687	9746	9948	10829	12400	8622	10960	10783	11770	12308	11361	11904	10312	9408	10164	9721	9283	9368	7980
16.6667	8936	8864	10224	11854	11209	10115	10005	10386	11020	12269	8721	11098	10739	11781	12610	11511	11857	10600	9372	10144	9626	9582	9875	8055
16.8333	9462	9073	10610	12252	11719	10114	10211	10808	11115	12418	8998	11064	10944	11788	12563	11554	11680	10889	9713	9754	9596	10125	11013	8421
17	9982	9471	10868	12166	12014	10553	10370	11626	11944	12180	9309	10671	11335	11379	12040	11483	11325	10447	10096	9915	9570	10178	11625	8559
17.1667	10305	9649	11044	12402	12268	11237	11095	12222	12725	12290	9742	10321	11002	11574	11924	11170	11597	9928	10554	10085	9683	10565	12400	8584
17.3333	10964	10312	11932	11754	12679	11631	11799	12332	13486	12120	10120	10446	10864	11537	11766	10707	11650	10124	11371	10215	9990	10750	12643	8635
17.5	11734	10938	12529	11669	12299	12084	12277	12867	14001	12444	10609	10377	10784	11966	11723	11088	11716	10310	12205	9922	10421	10954	13174	8556
17.6667	12391	12028	13100	11954	11932	12435	12886	13325	14677	12582	11374	10724	10889	12384	11911	11417	12120	10361	12614	10142	10656	10741	13498	8507
17.8333	12560	12641	13407	11820	11654	12428	13648	13608	15487	13122	12202	10871	11136	12880	12223	11434	12695	10638	13468	10393	11155	10355	13738	8574
18	13104	13143	13149	11844	11508	12375	14214	13676	16043	13788	12591	11283	11340	13125	12566	11835	13509	10979	13519	10806	11870	10678	13683	8595
18.1667	13418	13985	13621	12201	11906	12469	15019	13400	16367	14774	13093	11963	11403	14296	13332	12579	14305	11634	13966	11348	12260	10897	13092	8756
18.3333	13761	14159	13648	12949	11986	12491	14797	13350	16424	15814	13468	12826	11851	15066	14700	12561	15049	11997	14511	12020	12849	11070	12761	8972
18.5	14162	14665	13698	13623	12604	12940	15409	13391	17081	16643	13699	13807	12616	15962	15573	13025	15992	12789	14865	13157	13388	11568	12741	9481
18.6667	14020	14739	13734	14618	12744	13027	15182	12956	16961	17248	13275	15072	13500	16916	16449	13318	16574	13220	14897	13892	13766	11709	12707	9558
18.8333	13809	15003	13831	15626	13369	12950	15825	12965	16478	17745	13039	15601	14669	17111	17096	13717	17196	13711	15091	14401	14152	12171	13017	9957
19	13457	15066	13550	15895	13950	13015	15508	13362	16122	18231	12989	15833	15247	17543	17558	14341	17224	14168	14854	14950	14381	12646	13315	10375
19.1667	13001	14630	13820	17260	14863	13660	15443	13675	15998	18260	12963	16378	15662	17843	17599	14862	17735	14372	14228	15151	14295	13186	13827	10617
19.3333	13338	13540	13991	17642	15620	13989	15074	14327	16096	18511	12135	16831	16192	18100	17943	15458	17975	15258	14086	15338	14268	13823	13917	11003
19.5	13351	13624	14894	18028	16208	14833	14977	15299	15832	18636	12721	16935	16210	18270	18249	15894	18266	15614	14290	15544	14280	14497	15026	11622
19.6667	13535	13644	14965	18375	16787	15423	14956	15518	15846	18522	12950	16765	16386	18420	18212	16056	17748	16053	14481	15206	14150	15040	16033	12026
19.8333	14024	14131	15340	18297	17217	16211	15574	16220	16090	17777	13161	16720	16604	17783	17514	16064	16962	16171	14948	14711	14126	15469	16694	12123
20	14488	14208	15580	17650	17690	16491	15759	16840	17219	17343	13425	15964	16648	16871	16614	16126	16149	15950	15194	14455	14297	15354	17639	12500
20.1667	15260	14486	16275	17539	18144	17284	16198	17416	18123	16987	13872	14975	16581	16430	16308	15600	16605	15467	15739	14439	14681	15514	18246	12601
20.3333	16475	15154	16701	16582	17973	17517	16924	17766	18837	16922	14487	15135	15915	16890	15833	14414	16395	15020	16445	13920	14961	15593	19124	12817
20.5	16939	15980	17594	16206	17811	17901	17515	18059	19606	17115	15186	15178	15236	16773	16422	14533	16821	14955	17580	14270	15351	15575	18849	12710
20.6667	17619	17173	17742	16335	17429	18441	18461	18261	20217	17318	15727	14931	15113	16981	16259	15029	17083	15145	18391	14228	15583	15263	19203	12701
20.8333	17995	17788	17737	16149	16523	18098	19125	18442	20673	17629	16080	15133	15081	17260	16663	14834	17560	15153	19292	14699	15704	14816	19097	12381
21	18210	18087	18035	16744	15822	17984	19478	18459	21048	18613	16018	15816	15080	17766	17069	15486	18538	15449	19693	14941	15944	14697	18613	12384
21.1667	18688	18417	17464	16869	15753	17423	19640	17891	20925	19177	16347	16343	15646	19038	17757	15288	19324	16005	19715	15472	16578	14836	18007	12507
21.3333	18396	18814	17485	17716	15327	17525	19798	18100	21013	20170	16017	16693	16018	19886	18786	15722	20062	16365	20334	16062	16524	15148	16921	12990
21.5	18550	19112	17134	18370	15830	17260	20044	17266	20330	20835	15775	18070	16685	20528	19711	15847	20728	17056	20317	16665	16899	15117	16654	12963
21.6667	17942	18910	17015	19010	16254	16662	19755	16674	19826	21369	15387	18553	17319	21046	19991	15902	20941	17412	20109	17842	16820	15361	16728	13124
21.8333	17401	18432	16313	19758	16690	16443	19199	16253	19375	21465	15224	19151	18411	21135	20793	16196	21129	17571	19762	18230	17085	15997	17445	13253
22	16812	17870	16366	19809	16898	16734	18520	15876	18354	21291	14559	19434	19163	21327	20552	16204	21408	17525	19237	18464	17237	16045	17271	13511
22.1667	16462	17231	16402	20108	17379	17069	18139	16151	17959	20932	14541	19589	19288	21242	20480	16220	21211	17935	18226	18169	16929	16234	17274	13554
22.3333	16169	16167	16352	20574	17831	17918	17543	16486	17684	20831	14635	19524	19290	20989	20540	16401	20985	18014	18114	18264	16724	16790	17754	13694
22.5	16295	16106	16753	20320	18318	18202	17461	16694	17866	20461	14755	19095	19036	20361	19822	16744	20119	17880	18002	17939	15960	16861	18634	14169
22.6667	16309	15915	17059	19847	18643	18453	17496	17029	18378	19336	14833	18944	18766	20157	19379	16716	19209	17465	18079	16879	15915	17273	19334	14273
22.8333	16951	15785	16929	19253	18528	18630	17671	17438	18314	18159	15081	18291	18778	18468	17814	16822	18020	16561	18069	16184	15816	17147	19974	14338
23	17004	15801	16984	18610	18427	19229	18144	17483	18657	17657	15408	17160	18396	18014	17254	16635	17553	16436	18190	15436	15679	17034	20828	14480
23.1667	18035	16575	17326	17860	18378	19048	18359	17599	19500	17480	15504	16193	17222	17468	16727	16494	17519	16132	18823	15548	15602	16869	20860	14500
23.3333	18523	16825	17392	16935	18258	19281	18901	17719	19735	17345	15724	15966	16512	17532	16747	16014	17598	16307	18982	15190	15719	16433	20730	14411
23.5	18871	17691	17206	16616	17398	19032	18924	17300	20342	17183	16350	16055	16254	17347	16635	15715	17764	16201	19432	15172	15996	16165	20529	14370
23.6667	19113	17784	17365	16354	16464	18970	19692	17590	20111	17578	16313	15706	16158	17468	16871	15647	18255	16397	20332	15149	15933	15393	20204	14370
23.8333	19053	17751	16892	16606	15690	18393	19786	17202	20061	18103	16087	15939	15713	17958	16932	14901	18781	16565	20996	15430	15945	15317	19475	13710
24	18877	18084	16411	16446	15457	17865	19757	16259	19679	18345	15681	16225	15762	18108	17384	14718	19419	16665	21029	15521	16312	14858	18660	13654
24.1667	18944	18090	16127	16768	15405	17272	19432	15290	19197	18883	15121	16035	15834	18537	17682	14751	19153	16941	20561	15746	16224	14852	17746	13333
24.3333	18376	17782	15784	17177	14960	16630	19361	14936	18533	18842	14640	16522	16141	18830	18170	14495	19771	16946	20383	16135	15969	14750	16882	13411
24.5	17664	17372	15511	17326	15216	16119	18533	14427	17390	19084	14012	16748	16232	18858	18294	14471	19524	17075	20220	16616	15567	14557	16473	13368
24.6667	16637	16836	14813	17361	15052	15541	18043	14177	16752	18610	13855	17200	17213	18901	18219	14013	19309	16997	19623	16903	15665	14834	16611	13308
24.8333	16068	16126	14816	17341	15222	15720	17048	13993	16240	18446	13641	17438	16871	18627	17920	14099	18843	16685	18688	16813	15558	14945	16651	13600
25	15466	15279	14519	17234	15207	15618	16542	13865	15472	18132	13839	17248	16975	18218	17306	13929	18455	16369	17926	16521	15290	14845	16086	13298
25.1667	15124	14664	14308	16908	14966	15607	15859	13930	15313	17323	13073	16695	16950	17611	17398	13945	17765	16031	17054	16296	14369	14592	16292	13429
25.3333	14787	14088	14188	16487	14962	15864	15532	13831	15260	16508	13134	16418	16763	17506	16735	13543	17064	15409	16688	15622	14066	14585	16576	13245
25.5	14573	13961	14206	16426	15161	16068	15483	13912	15385	15811	13186	15857	16628	16564	15851	13615	15843	14772	16180	14992	13492	14536	16991	13021
25.6667	14797	13682	13998	15512	15051	15980	15263	13715	15507	14745	13203	15315	15936	15258	14458	13540	14911	14376	16339	14152	13346	14109	17521	13164
25.8333	14810	13750	13917	15112	14533	15832	15103	13814	15642	14149	13011	14464	15269	14585	14165	13377	14758	13948	16074	13436	13254	14015	17894	12863
26	15195	13647	13849	14605	14403	15796	15082	13637	15546	13658	13221	13478	14478	14418	13750	13070	14362	13897	15904	12970	13173	13523	17389	12589
26.1667	15267	13910	13385	13882	13767	15115	15349	13462	15479	13775	13151	12630	13648	13827	13240	12579	14230	13603	15948	12685	12665	12942	17016	12372
26.3333	15135	13909	13043	13188	13066	14954	15619	13129	15456	13574	12977	12701	13164	13626	13247	12001	14449	13297	16012	12610	12850	12998	16680	12109
26.5	15080	14041	12986	13067	12634	14487	15274	13005	15410	13604	12755	12584	12676	13582	13023	11734	14525	13481	15902	12205	12713	12691	16073	11857
26.6667	14893	13682	12677	12733	11896	13959	15152	12416	14760	13495	12070	12330	12762	13741	13140	11407	14487	13238	16103	12390	12374	12416	15464	11547
26.8333	14231	13612	11968	12975	11689	13610	14994	11861	13977	13535	11841	12418	12397	13850	13499	11148	14588	13076	16396	12173	12474	12070	14148	11347
27	14140	13216	12055	12437	11428	13022	14652	11199	13803	13863	11304	12288	12328	14050	13510	10888	14275	13485	15788	12191	12012	11363	13280	11257
27.1667	13688	12955	11500	12393	11168	12418	13969	10636	13052	13668	10920	12401	12379	13458	13209	10670	14467	13179	15350	12208	11767	11058	12850	10990
27.3333	13249	12396	11148	12778	10781	12015	13359	10245	12100	13280	10489	12402	12180	13588	13052	10210	13898	13114	14953	12433	11506	11096	12593	10622
27.5	12426	11835	10829	12159	10861	11439	12866	10100	11554	12960	10136	12215	12451	13402	12713	10130	13868	12866	14451	12413	11417	10957	12257	10346
27.6667	11691	11330	10517	12108	10774	11105	12108	9732	11197	12532	10061	12081	12220	12904	12438	10038	13272	12355	13727	12150	10678	10742	12097	10216
27.8333	11322	10617	10505	11832	10540	11205	11329	9516	10917	11999	10075	12104	12079	12426	11984	9956	12551	11953	12813	11675	10498	10603	11875	10096
28	10650	10182	10214	11753	10498	11077	11355	9398	10798	11392	9639	11739	11750	12180	11267	9562	11935	11305	12186	11416	10082	10633	11616	9932
28.1667	10756	9836	10036	10984	10271	10918	11021	9269	10483	10715	9522	11260	11438	11646	10502	9212	11076	10803	11620	10820	9863	10482	11890	9748
28.3333	10424	9743	9711	10429	9869	11183	10811	9085	10640	10021	9507	10787	11206	10648	9871	9165	10558	10275	11295	10232	9507	10026	11947	9621
28.5	10224	9453	9475	10115	9725	10790	10513	9149	10571	9613	9297	10151	10470	9985	9523	8896	10171	10002	11169	9800	9296	9786	12107	9599
28.6667	10421	9084	9217	9910	9213	10522	10417	9002	10341	9547	9315	9293	10280	9666	9251	8713	9911	9664	11088	8897	9011	9216	11752	9126
28.8333	10144	9392	8617	9111	8608	10133	10398	8821	10325	9249	9108	8878	9466	9218	9169	8403	9859	9096	10879	8701	8794	8894	11548	8793
29	10153	9180	8388	8882	8332	9818	10241	8523	9885	9132	8674	8795	9143	9002	9010	8315	9737	9353	10698	8633	8669	8696	10996	8709
29.1667	10060	8986	8424	8650	8112	9430	10122	8365	9822	9169	8825	8635	8759	8800	9038	7816	9703	9110	10400	8388	8524	8526	10703	8522
29.3333	9613	8896	8107	8490	7791	9036	9977	7833	9117	9003	8043	8260	8438	8987	8871	7732	9574	9026	10253	8224	8230	8129	10093	8165
29.5	9443	8606	7854	8404	7464	8508	9569	7574	8770	9005	7786	8190	8419	8916	8591	7565	9280	8908	10588	8101	8250	7845	9572	7907
29.6667	9060	8408	7699	8497	7585	8313	9411	7088	8429	8729	7644	8162	8157	8996	8684	7209	9130	8710	10423	8011	7894	7573	8863	7854
29.8333	8654	8139	7419	7988	7135	7873	8955	6743	8031	8523	7377	7841	8171	8631	8657	7183	8849	8356	9985	7896	7663	7389	8418	7397
30	8609	7741	7249	7895	7148	7805	8770	6700	7555	8434	7051	8128	8210	8581	8368	6943	8963	8301	9618	7975	7501	7500	8359	7408
30.1667	8014	7291	7242	7715	6893	7382	8032	6664	7454	7951	7071	7699	7976	8478	8054	6703	8576	8166	9525	8097	7274	7181	7935	7038
30.3333	7557	6954	6762	7445	6793	7172	7782	6460	7186	7778	6776	7716	7663	8197	7579	6590	8237	7852	8978	7851	7166	7233	7828	6842
30.5	7307	6758	6732	7521	6763	7216	7549	6282	7245	7389	6592	7691	7805	7992	7618	6275	7967	7725	8550	7548	6688	7050	7663	6662
30.6667	7064	6611	6447	7053	6787	7089	7170	6210	6792	7000	6450	7399	7401	7495	7014	6395	7443	7413	8333	7405	6596	6863	7797	6450
30.8333	7108	6352	6489	6694	6451	7115	7386	6079	6893	6657	6507	7302	7584	7176	6795	6081	7046	7206	7629	7119	6266	6626	7691	6518
31	6689	6169	6284	6485	6149	6813	7023	5902	6722	6400	6336	7033	7070	6621	6439	5989	6816	6690	7483	6656	6138	6336	7577	6310
31.1667	6790	6040	5991	6229	5974	6471	6719	5966	6636	6262	6167	6638	6954	6446	6354	5839	6454	6437	7340	6311	6124	6224	7556	6098
31.3333	6767	6192	5874	6141	5791	6631	6712	5791	6634	6129	5909	6373	6550	6311	6170	5620	6458	6340	6970	6090	5885	6065	7595	6065
31.5	6771	6097	5657	5705	5700	6389	6731	5767	6336	6036	6112	6117	6214	6173	6001	5545	6400	6183	6881	5834	5903	5977	7339	5953
31.6667	6503	6184	5708	5904	5601	6243	6691	5794	6391	5941	5847	5780	6173	6163	6066	5566	6344	6075	6887	5864	5625	5873	7125	5724
31.8333	6428	5902	5589	5767	5379	6053	6708	5488	6100	5949	5515	5868	5944	5983	6103	5544	6201	6179	6860	5616	5724	5836	6877	5707
32	6316	5832	5419	5723	5245	5930	6351	5264	5963	6058	5553	5639	5707	6065	6032	5464	6178	6179	6762	5784	5689	5555	6719	5564
32.1667	6083	5745	5261	5613	5194	5736	6443	5225	5723	5832	5403	5591	5705	6176	5913	5297	6132	5962	6831	5567	5670	5323	6428	5356
32.3333	5810	5500	5279	5562	4998	5427	6049	4982	5638	5667	5055	5615	5624	6157	5820	5177	6065	5841	6682	5381	5468	5263	5838	5224
32.5	5852	5254	5066	5405	5071	5379	5985	4955	5647	5634	5083	5474	5838	5951	5703	5185	5937	5813	6649	5504	5354	5074	5767	5199
32.6667	5776	4988	5128	5638	4970	5356	5777	4840	5429	5592	5044	5806	5749	5958	5746	5086	5953	5777	6546	5556	5269	5174	5729	5017
32.8333	5396	4969	4955	5324	4949	5177	5772	4880	5170	5281	4851	5477	5650	5802	5628	4945	5927	5622	6342	5608	5402	5241	5734	4858
33	5319	4935	4855	5158	4839	4985	5514	4844	5255	5137	4967	5437	5547	5748	5391	4838	5605	5533	6268	5609	5093	5061	5573	4885
33.1667	5222	4862	4926	4955	4967	5202	5317	4723	5155	4927	4945	5282	5514	5488	5215	4899	5545	5431	6157	5483	4854	5029	5630	4793
33.3333	5226	4903	4946	5057	4919	5219	5476	4661	5280	5093	4907	5612	5553	5432	5168	4844	5402	5367	6049	5522	4928	5133	5686	4716
33.5	5067	4807	4687	4867	4840	5217	5256	4782	5168	4989	4787	5286	5516	5314	5266	4792	5200	5223	5752	5404	4881	5130	5556	4735
33.6667	5266	4747	4777	4924	4670	5095	5385	4785	5184	5030	4721	5133	5495	5059	5125	4899	5173	5099	5658	5198	4797	4889	5674	4573
33.8333	5184	4702	4651	4862	4520	5206	5238	4782	5233	4945	4863	5133	5320	5040	5016	4719	5170	5031	5505	4900	4984	4951	5738	4565
34	5181	4782	4674	4745	4672	5138	5380	4690	5140	4950	4880	5131	5163	5055	5093	4801	5393	5166	5411	4872	4863	4955	5781	4571
34.1667	5122	4809	4539	4805	4589	4965	5572	4595	5128	4920	4757	4966	4954	5219	5010	4637	5135	5266	5575	4868	4810	4724	5710	4433
34.3333	5225	4856	4613	4892	4549	4884	5389	4755	5045	4964	4614	5071	4990	5091	5156	4650	5196	5108	5547	4788	4862	4768	5651	4483
34.5	5192	4725	4540	4775	4594	4933	5454	4503	5080	4870	4579	4892	4965	5159	5192	4665	5158	5068	5593	4781	4720	4792	5705	4381
34.6667	5191	4724	4591	4956	4681	4856	5460	4777	4984	4987	4593	5007	5023	5492	5310	4675	5223	5125	5807	4882	4946	4812	5498	4467
34.8333	5103	4833	4619	4964	4674	5030	5356	4732	5117	5125	4510	5161	5044	5402	5271	4812	5196	5066	5740	5038	5044	4728	5428	4471
35	4930	4655	4637	4908	4747	5025	5449	4665	4917	4821	4683	4907	5154	5391	5323	4769	5258	5231	5926	4987	5122	4765	5160	4438
35.1667	5051	4660	4812	4980	4741	5109	5260	4668	4911	4837	4617	5174	5241	5444	5406	4617	5272	5341	5936	5183	4948	4760	5342	4445
35.3333	5007	4779	4906	4907	4818	5066	5284	4841	4991	5009	4609	5240	5180	5532	5460	4717	5257	5262	6042	5335	5066	4992	5292	4360
35.5	5074	4697	4978	4873	4863	4975	5187	4866	5231	4960	4631	5432	5399	5374	5139	4823	5355	5344	6019	5386	5163	4874	5137	4507
35.6667	5123	4834	4824	5042	4735	5114	5418	5037	5162	5105	4673	5459	5470	5432	5282	4880	5343	5346	6099	5453	5023	4961	5303	4449
35.8333	5118	4972	4810	4970	4859	5212	5198	4960	4974	5050	4639	5326	5439	5402	5256	4933	5250	5165	5973	5540	4969	4887	5588	4316
36	5304	4994	4828	5276	5044	5429	5608	5169	5315	5007	4844	5529	5418	5446	5361	5054	5520	5506	6039	5544	5236	5203	5787	4461
36.1667	5349	4920	5017	5165	4958	5212	5477	5172	5255	5069	4735	5535	5624	5429	5387	4950	5279	5268	5911	5549	5003	5131	5794	4527
36.3333	5270	5084	5020	5295	5021	5618	5488	5196	5428	5380	4762	5422	5689	5557	5521	4992	5424	5483	5895	5536	5284	5147	6002	4524
36.5	5407	5100	5054	5363	5143	5442	5612	5325	5330	5335	4903	5517	5411	5648	5519	5178	5604	5374	6059	5235	5146	5203	5996	4490
36.6667	5446	5137	5102	5430	5105	5573	5893	5466	5495	5538	4998	5783	5455	5804	5700	5228	5705	5696	6068	5448	5365	5368	6273	4587
36.8333	5631	5393	5138	5442	5192	5562	5816	5411	5470	5411	5019	5546	5575	5668	5612	5250	5622	5685	6182	5338	5426	5284	6266	4597
37	5700	5434	5347	5400	5297	5730	5916	5602	5617	5560	5077	5700	5574	5936	5771	5545	5828	5813	6149	5472	5475	5388	6231	4669
37.1667	5864	5383	5310	5410	5371	5808	5993	5554	5619	5621	5199	5724	5742	6016	5942	5373	5958	5929	6347	5660	5672	5536	6264	4772
37.3333	5810	5395	5385	5646	5489	5724	6133	5613	5737	5789	5049	5855	5628	6413	5904	5455	6014	6013	6564	5583	5783	5560	6121	4840
37.5	5768	5544	5480	5647	5453	5762	6282	5943	5700	5634	5126	5851	5849	6272	5825	5671	6020	6098	6766	5574	5852	5529	6271	4851
37.6667	5721	5572	5564	5987	5611	5783	6466	5815	5930	5896	5248	5989	6101	6187	6200	5630	6099	6032	6937	5838	5981	5762	6299	4803
37.8333	5722	5801	5633	6105	5680	6033	6113	5951	6031	5819	5319	6188	6198	6183	6134	5694	6137	6198	7060	5966	6024	5744	6337	4890
38	6096	5861	5720	5930	5611	6048	6334	5941	6165	5981	5377	6375	6193	6263	6209	5937	6369	6296	7309	6201	6127	5897	6351	5073
38.1667	6161	5978	5904	6186	5949	6262	6569	6056	6205	6101	5547	6427	6320	6280	6330	5853	6424	6218	7482	6179	6205	5983	6621	5374
38.3333	6088	6024	5995	6079	6106	6472	6684	6220	6130	6293	5659	6574	6412	6505	6408	5928	6404	6465	7426	6685	6220	6030	6598	5256
38.5	6323	6013	5964	6150	5922	6684	6810	6309	6397	6256	5706	6587	6437	6593	6601	6090	6393	6432	7573	6542	6388	6293	6897	5273
38.6667	6544	5997	6088	6469	6119	6924	7011	6296	6436	6519	5906	6595	6657	6705	6645	6237	6806	6388	7433	6673	6284	6322	7008	5371
38.8333	6770	6238	6239	6508	6166	6834	6879	6584	6485	6428	5675	6733	6469	6807	6789	6125	6708	6575	7389	6798	6654	6372	7194	5342
39	6746	6306	6339	6627	6459	6874	6972	6783	6661	6524	5930	6699	6877	6921	6735	6160	6835	6658	7518	6856	6577	6341	7281	5432
39.1667	6916	6427	6447	6565	6463	7125	7061	6760	6659	6534	5861	6626	6708	6921	6796	6465	7001	6818	7612	6768	6446	6526	7510	5636
39.3333	6954	6528	6463	6800	6657	7161	7354	6992	6765	6842	6118	6832	6899	7199	7032	6456	7194	7172	7459	6720	6874	6565	7609	5665
39.5	6977	6818	6666	6850	6625	7200	7222	6966	6785	6762	6121	7009	6936	7229	7276	6634	7147	7139	7803	6792	7098	6907	7581	5991
39.6667	6928	6894	6607	7020	6663	7128	7469	7029	6960	6930	6115	7120	6990	7406	7095	6705	7280	7370	7762	7051	6976	6728	7859	5979
39.8333	7108	6920	6631	6988	6744	7361	7603	7090	7206	7010	6259	7313	7223	7572	7089	6813	7386	7191	7999	7104	7110	7029	7644	6092
40	7363	7115	6820	7119	7006	7535	7591	7179	7054	7252	6365	7450	7220	7492	7279	6810	7447	7359	8425	7218	7188	7110	7700	6148
40.1667	7255	7207	6895	7314	7039	7653	7830	7470	7176	7280	6435	7510	7374	7560	7482	6932	7629	7561	8454	7324	7392	7235	7973	6234
40.3333	7361	7185	7112	7244	7277	7699	8044	7522	7542	7181	6484	7681	7376	7551	7437	7081	7500	7599	8664	7387	7519	7111	7982	6388
40.5	7463	7223	7238	7500	7118	7872	8006	7481	7595	7432	6569	7698	7679	7719	7441	6948	7681	7619	8734	7597	7765	7231	8174	6481
40.6667	7760	7478	7303	7607	7372	8004	8184	7813	7403	7594	6637	7803	7835	7903	7822	7123	7889	7864	9273	7800	7566	7397	8197	6471
40.8333	7757	7370	7473	7439	7304	8022	8199	7514	7451	7540	6706	7948	7753	7904	7822	7211	7919	7803	9135	7742	7834	7373	8348	6355
41	7841	7668	7287	7698	7670	8307	8322	7677	7660	7464	6827	7942	7798	7835	7941	7352	7881	7957	9106	7983	7725	7496	8525	6624
41.1667	8016	7729	7315	7802	7559	8371	8199	7753	7585	7638	6870	7904	7990	7977	8010	7460	8189	8074	9217	7842	7754	7769	8789	6918
41.3333	8036	7503	7348	7727	7554	8395	8392	7648	7767	7922	6732	7993	7989	7958	7805	7233	8089	8007	9158	7997	7951	7588	8749	6783
41.5	8193	7728	7523	8038	7715	8578	8523	7820	7746	7996	6944	8003	7897	8291	8090	7479	8096	8181	9038	8243	8055	7703	8761	6747
41.6667	8349	7787	7815	8036	7846	8613	8549	8037	7886	7975	6999	8170	8041	8203	8035	7608	8485	8308	9232	8171	8120	7969	8896	7064
41.8333	8231	7917	7609	8081	7868	8376	8411	7937	7805	7870	6964	8308	8053	8292	8051	7646	8291	8394	8998	8121	7857	7840	9138	6902
42	8316	7915	7758	8031	7805	8618	8683	8051	8093	8013	7125	8383	8210	8362	7937	7611	8353	8396	9246	8114	8203	8234	9112	6947
42.1667	8437	8179	7677	8169	7921	8589	8643	8185	7859	7966	7110	8542	8086	8486	8322	7687	8295	8506	9271	8028	8193	8040	9281	7017
42.3333	8459	8048	7995	8343	7947	8748	8744	8086	8209	8189	7165	8332	8282	8371	8225	7821	8501	8673	9572	8187	8299	8052	9035	7239
42.5	8699	8168	7861	8324	7938	8761	8884	8110	8137	8219	7277	8325	8388	8478	8193	7783	8640	8613	9685	8255	8350	8158	8997	7254
42.6667	8759	8269	7889	8280	8142	8752	8909	8238	8283	8217	7126	8667	8519	8699	8288	7792	8680	8746	9725	8737	8337	8242	9279	7358
42.8333	8484	8095	8056	8477	7962	8805	8985	8445	8287	8260	7364	8569	8402	8535	8274	7751	8657	8713	9875	8454	8366	8237	9183	7544
43	8738	8271	8045	8398	8117	9042	8785	8416	8326	8430	7214	8734	8602	8633	8297	7785	8840	8565	9849	8628	8596	8200	9367	7427
43.1667	8797	8460	8360	8327	8499	8970	8865	8535	8352	8288	7607	8458	8533	8777	8433	8020	8860	8790	10123	8776	8642	8267	9469	7461
43.3333	8888	8334	8109	8471	8223	9069	8868	8568	8242	8329	7381	8457	8599	8537	8518	8063	8946	8720	10101	8674	8413	8405	9187	7692
43.5	8815	8539	8060	8537	8312	8904	9084	8651	8393	8418	7377	8694	8598	8773	8410	7936	8871	8666	10237	8877	8551	8257	9544	7611
43.6667	8871	8515	8324	8511	8249	9107	8989	8618	8331	8323	7634	8597	8831	8700	8533	8030	8936	8960	10138	8616	8616	8518	9550	7667
43.8333	8660	8513	8164	8361	8312	9181	8853	8563	8358	8497	7396	8516	8596	8653	8655	8199	8824	9080	9993	8632	8517	8347	9599	7583
44	8724	8543	8196	8606	8276	9146	9129	8394	8419	8429	7381	8649	8564	8910	8550	7998	8939	8688	10027	8636	8268	8421	9649	7769
44.1667	8906	8487	8021	8527	8325	9067	9205	8495	8168	8462	7704	8636	8568	8616	8520	7912	8930	8796	9903	8717	8481	8436	9708	7611
44.3333	8970	8464	8036	8309	8199	8841	9233	8374	8288	8448	7439	8723	8702	8714	8207	7959	8888	9029	9897	8850	8463	8483	9526	7723
44.5	8770	8442	7973	8711	8411	9268	9091	8305	8473	8559	7583	8581	8749	8598	8481	8054	8938	8964	9805	8811	8361	8421	9535	7778
44.6667	8717	8354	8017	8553	8145	8898	9035	8045	8302	8230	7424	8575	8459	8607	8604	8074	8711	8884	9721	8389	8308	8473	9451	7686
44.8333	8827	8604	8054	8348	8134	9147	9038	8241	8400	8260	7607	8630	8661	8679	8401	7987	8828	8830	9785	8635	8275	8495	9548	7748
45	8657	8366	8121	8378	8174	8999	8943	8223	8281	8521	7303	8738	8414	8559	8553	8162	8682	8721	9886	8689	8438	8544	9353	7718
45.1667	8797	8557	8065	8344	8336	8952	8999	8406	8207	8402	7786	8625	8485	8595	8350	8085	8759	8969	10089	8447	8420	8327	9354	7849
45.3333	8794	8680	8142	8527	8153	8921	9065	8143	8501	8513	7632	8656	8610	8693	8537	8140	8766	8879	9996	8582	8361	8475	9643	7845
45.5	8789	8272	7930	8400	8199	8837	8774	8079	8359	8164	7448	8489	8525	8435	8360	7749	8798	8868	9810	8564	8288	8252	9407	7645
45.6667	8451	8340	7978	8287	8113	8892	8895	8110	8262	8369	7470	8433	8573	8485	8351	7922	8557	8779	10033	8397	8302	8321	9570	7789
45.8333	8563	8186	7956	8378	8114	8925	8762	8150	8046	8487	7488	8337	8472	8267	8332	7943	8618	8596	9801	8338	8280	8263	9281	7734
46	8578	8340	7972	8306	8115	8778	8642	7851	8277	8250	7372	8395	8406	8399	8358	7785	8473	8684	9918	8277	8134	8327	9408	7813
46.1667	8622	8313	7942	8335	8021	8823	8696	8098	8332	8262	7449	8291	8335	8322	8398	7791	8681	8563	9783	8491	8118	8127	9291	7809
46.3333	8385	8158	7892	8239	7829	8670	8589	7821	8168	8048	7336	8344	8301	8394	8184	7532	8598	8580	9726	8397	8102	8154	9221	7731
46.5	8336	8152	7695	8413	7812	8543	8558	7995	7881	8126	7367	8138	8113	8213	8008	7577	8510	8465	9465	8279	8081	8041	9218	7752
46.6667	8497	8044	7839	8064	7848	8792	8422	7737	7880	7954	7295	8244	8120	8223	7962	7537	8647	8262	9402	7922	7928	8033	8913	7605
46.8333	8330	8022	7602	8069	7609	8411	8503	7704	7794	7931	7326	8198	8112	8239	7959	7457	8526	8400	9262	7974	7704	7783	8947	7407
47	8406	7811	7563	7908	7465	8379	8383	7450	7677	7849	7184	8023	7913	8117	7958	7336	8136	8222	9468	7863	7594	7989	8963	7307
47.1667	8202	7779	7414	7774	7558	8253	8105	7556	7728	7519	7219	7838	7808	8164	7692	7369	8372	8112	8965	7777	7725	7763	8882	7377
47.3333	8133	7871	7440	7865	7447	8193	8399	7484	7911	7752	7041	8027	8002	8074	7565	7349	8129	8411	9201	7907	7758	7656	9128	7517
47.5	8027	7684	7239	7882	7500	8010	8041	7401	7596	7627	7083	7659	7610	7851	7593	7389	7928	8086	9069	7637	7692	7628	8557	7223
47.6667	8023	7614	7319	7626	7410	7887	8101	7286	7437	7697	6786	7735	7954	8014	7537	7214	7956	7924	9086	7563	7526	7602	8822	7415
47.8333	7846	7545	7225	7763	7193	8041	8065	7236	7355	7658	7131	7570	7502	7659	7466	7159	7946	7842	8893	7548	7336	7354	8502	7265
48	7866	7604	7231	7470	7136	7876	7778	6932	7400	7509	6920	7550	7559	7577	7462	7079	7919	7965	8688	7604	7222	7604	8256	7128
48.1667	7714	7470	7027	7480	7060	7630	7826	6960	7325	7352	6904	7528	7507	7629	7189	6757	7686	7829	8845	7341	7068	7207	8440	7110
48.3333	7754	7421	6938	7291	7061	7623	7694	6933	7223	7225	6769	7439	7395	7443	7102	6865	7683	7553	8715	7398	6903	7368	8351	6966
48.5	7480	7239	6741	7179	7045	7463	7549	6678	7113	7233	6766	7192	7240	7314	7130	6686	7498	7473	8607	7212	7124	7177	8339	7007
48.6667	7537	7081	6861	7108	6640	7540	7527	6615	7020	6996	6640	7300	7276	7246	7072	6535	7500	7552	8490	7190	6833	6986	8228	7029
48.8333	7239	6817	6690	7243	6676	7245	7227	6600	6925	6839	6670	7058	7117	7096	6822	6700	7163	7249	8157	6847	6732	7022	8187	6800
49	7237	6917	6495	7018	6573	7252	7276	6293	6554	6935	6615	6848	6979	7147	6907	6385	7202	7303	8287	6989	6618	6754	7941	6766
49.1667	7220	6771	6732	6912	6510	7089	7258	6470	6649	6788	6457	6843	7024	6918	6963	6344	7331	7257	8218	6921	6664	7009	7915	6674
49.3333	7121	6844	6535	6743	6615	7049	7224	6265	6845	6674	6391	6737	7036	6902	6626	6297	7161	7213	7858	6880	6610	6750	7899	6516
49.5	6999	6590	6313	6814	6394	7022	7022	6109	6623	6590	6335	6811	6758	6667	6633	6037	7108	7023	7897	6750	6554	6775	7615	6524
49.6667	6817	6582	6193	6677	6141	6887	6995	6115	6513	6590	6279	6568	6785	6563	6447	6202	6971	6935	7767	6622	6292	6641	7576	6332
49.8333	6782	6605	6252	6683	6128	6803	7003	6164	6421	6488	6065	6572	6876	6710	6506	6070	6869	6774	7552	6522	6399	6715	7682	6342
50	6647	6289	6132	6447	6069	6563	6818	5912	6232	6507	6107	6561	6681	6550	6399	6078	6556	6920	7667	6519	6122	6393	7314	6293
50.1667	6434	6045	5936	6405	5825	6680	6759	5722	6163	6260	5911	6292	6474	6472	6380	5891	6711	6701	7458	6444	6095	6073	7323	6173
50.3333	6598	6209	5933	6265	5800	6430	6716	5805	6229	6204	5963	6146	6535	6448	6275	5811	6542	6560	7410	6238	6001	6261	7225	6114
50.5	6431	6027	6027	6235	5812	6343	6504	5674	6012	6230	5836	6264	6279	6228	6182	5641	6482	6486	7272	6196	5918	6145	6934	5933
50.6667	6230	6123	5736	6165	5730	6399	6435	5548	5959	5992	5739	6220	6139	6279	5919	5614	6455	6463	7200	6187	5865	5989	6873	5890
50.8333	6108	5909	5630	5847	5816	6285	6436	5340	5916	5979	5822	5947	6136	6034	5886	5555	6401	6205	6979	5987	5856	5928	6914	5946
51	6276	5906	5627	6039	5568	6122	6260	5446	6004	5845	5573	5996	6133	6063	6009	5673	6064	6312	6997	6153	5805	5795	6801	5744
51.1667	6056	5845	5547	5811	5585	5984	6062	5251	5773	6034	5534	5753	5900	5987	5729	5382	6088	6201	6871	5726	5573	5784	6632	5642
51.3333	6021	5692	5468	5612	5339	5798	6011	5203	5674	5690	5483	5756	5814	5789	5706	5382	6052	5905	6934	5750	5443	5739	6576	5770
51.5	5861	5626	5406	5684	5274	5812	5967	4990	5681	5511	5337	5705	5675	5757	5578	5239	5879	5887	6597	5760	5486	5594	6437	5486
51.6667	5841	5475	5199	5506	5215	5798	6027	5009	5619	5506	5318	5494	5677	5589	5394	5094	5882	5863	6541	5596	5384	5729	6554	5555
51.8333	5656	5325	5177	5452	5142	5571	5800	4886	5549	5484	5320	5444	5622	5691	5445	5076	5783	5785	6588	5595	5288	5664	6338	5348
52	5681	5341	5226	5544	5077	5644	5865	4835	5515	5428	5260	5523	5631	5622	5509	5223	5717	5758	6408	5561	5412	5659	6442	5423
52.1667	5494	5221	5166	5364	4886	5503	5798	4791	5355	5404	5156	5537	5623	5361	5351	4853	5721	5709	6230	5376	5222	5499	6222	5300
52.3333	5525	5127	5042	5342	4876	5496	5614	4847	5373	5275	5312	5201	5362	5425	5177	4866	5655	5550	6053	5623	5196	5345	6161	5146
52.5	5459	5165	4979	5189	4886	5233	5505	4663	5168	5189	5256	5200	5435	5400	5295	4869	5498	5635	6236	5320	5057	5428	6081	5169
52.6667	5253	5061	4832	5054	4729	5189	5471	4594	5120	5072	5119	5170	5373	5413	5195	4760	5531	5497	5995	5232	5049	5282	5991	5260
52.8333	5218	5030	4768	5128	4868	5272	5383	4535	5180	5015	5217	5204	5243	5172	5003	4694	5423	5349	5941	5226	5026	5195	5836	5055
53	5176	4974	4827	4977	4636	5261	5444	4559	5073	4984	5058	5219	5196	5040	4907	4738	5365	5298	6090	5216	4954	5215	5818	4993
53.1667	5121	4826	4510	4949	4585	5085	5227	4403	4996	4885	4926	4845	5062	5110	4956	4543	5302	5265	5971	5113	4957	5198	5549	4938
53.3333	5186	4679	4656	4942	4557	4971	5185	4456	4830	4867	4830	4934	5104	4995	4921	4393	5148	5213	5892	5124	4892	5253	5676	4890
53.5	4944	4694	4373	4723	4432	4920	5244	4222	4940	4757	4837	4867	4909	5194	4849	4521	5165	5177	5816	5020	4671	5124	5564	4860
53.6667	4842	4681	4410	4752	4373	4787	5026	4356	4679	4638	4667	4859	5017	4991	4890	4437	5053	5163	5675	4940	4705	4952	5548	4657
53.8333	4747	4449	4419	4481	4278	4791	5144	4239	4745	4529	4734	4837	4863	4774	4863	4403	5036	4948	5645	5022	4605	4774	5622	4687
54	4785	4626	4371	4670	4460	4818	4915	4060	4591	4440	4632	4772	4912	4760	4720	4535	5058	4833	5382	4875	4705	4689	5534	4460
54.1667	4773	4576	4356	4489	4254	4785	4933	4187	4570	4496	4575	4887	5052	4823	4581	4407	4852	5043	5474	4969	4663	4731	5448	4696
54.3333	4860	4524	4316	4636	4244	4641	4871	4178	4646	4530	4519	4793	4853	4826	4682	4291	4988	4870	5533	4908	4689	4858	5373	4738
54.5	4605	4499	4280	4475	4252	4607	4967	3928	4505	4374	4562	4674	4698	4708	4563	4330	4947	4807	5378	4880	4618	4678	5468	4581
54.6667	4549	4410	4349	4530	4101	4589	4859	3974	4431	4369	4606	4692	4556	4730	4667	4249	4811	4972	5405	4694	4624	4765	5368	4414
54.8333	4598	4309	4129	4454	4045	4508	4723	3942	4323	4274	4413	4611	4525	4653	4527	4218	4596	4671	5350	4623	4445	4666	5334	4481
55	4545	4253	4144	4424	4163	4568	4642	3903	4333	4402	4603	4608	4718	4643	4541	4196	4500	4769	5355	4704	4544	4730	5287	4415
55.1667	4614	4233	4185	4239	4019	4497	4864	3924	4298	4369	4516	4518	4722	4584	4509	4326	4792	4800	5365	4776	4609	4749	5373	4515
55.3333	4403	4192	4124	4342	4065	4518	4682	3800	4113	4117	4354	4575	4719	4528	4390	4201	4392	4691	5212	4596	4443	4605	5160	4399
55.5	4460	4162	4052	4226	4163	4410	4654	3744	4372	4237	4439	4608	4665	4526	4552	4092	4622	4757	5453	4667	4496	4667	5125	4423
55.6667	4344	4064	3986	4278	3895	4399	4577	3780	4336	4179	4467	4467	4518	4324	4445	4072	4672	4681	5141	4591	4342	4470	5037	4388
55.8333	4313	4132	3987	4117	3920	4350	4576	3681	4204	4095	4528	4372	4519	4511	4308	4074	4416	4715	5145	4679	4423	4532	5164	4475
56	4384	4162	3982	4116	3956	4288	4356	3805	4248	4065	4316	4278	4585	4306	4374	4098	4414	4676	5284	4652	4584	4616	5105	4324
56.1667	4374	4082	4014	4200	3914	4481	4560	3739	4312	4117	4485	4210	4571	4319	4434	4101	4617	4768	5230	4629	4531	4717	5192	4431
56.3333	4328	4003	3876	4124	3891	4348	4564	3651	4098	4086	4503	4470	4473	4298	4187	4166	4483	4639	5204	4677	4450	4648	5122	4237
56.5	4361	3985	4017	4124	3940	4135	4529	3797	3933	4025	4402	4390	4362	4369	4338	3932	4595	4525	5164	4600	4451	4469	5039	4360
56.6667	4464	4024	3956	4117	3750	4319	4594	3707	4140	4053	4438	4391	4694	4429	4267	4044	4517	4625	5412	4720	4449	4498	5110	4423
56.8333	4187	4080	3782	4080	3717	4310	4438	3657	4121	4003	4336	4286	4464	4362	4300	4077	4378	4612	5284	4559	4444	4548	5117	4229
57	4201	4190	3948	4136	3963	4144	4354	3605	4321	4082	4514	4252	4665	4509	4354	4199	4451	4579	5399	4622	4603	4560	5133	4385
57.1667	4339	4006	4027	4267	3937	4217	4707	3758	4177	3929	4347	4199	4650	4321	4509	4217	4429	4693	5196	4633	4434	4621	5256	4394
57.3333	4307	4071	3820	4086	3910	4280	4476	3501	4175	3918	4364	4338	4530	4450	4285	4186	4409	4692	5215	4732	4564	4450	5012	4231
57.5	4407	4058	3943	4131	3787	4187	4520	3697	3977	3943	4403	4435	4418	4362	4229	3961	4377	4641	5152	4571	4563	4483	5062	4382
57.6667	4291	4069	3884	4137	3898	4286	4540	3611	4147	3934	4560	4416	4475	4337	4502	4291	4485	4771	5361	4697	4532	4860	5194	4393
57.8333	4192	3935	3955	3962	4038	4219	4416	3621	3970	4051	4504	4171	4359	4338	4317	4066	4439	4550	5024	4475	4574	4566	5105	4403
58	4337	4067	3884	4141	3934	4425	4589	3676	4196	4029	4409	4439	4565	4381	4378	4042	4441	4688	5127	4521	4693	4629	5064	4371
58.1667	4238	4033	3905	3992	3870	4318	4608	3763	4204	4037	4551	4287	4672	4354	4336	4154	4470	4789	5181	4744	4571	4591	5052	4554
58.3333	4249	3994	3955	3999	3987	4364	4365	3723	4086	3938	4407	4435	4570	4450	4292	4311	4497	4705	5116	4718	4683	4737	5099	4421
58.5	4223	4146	3889	4088	3868	4348	4570	3643	4217	4002	4553	4474	4485	4590	4341	4085	4476	4751	5217	4750	4716	4675	5075	4601
58.6667	4360	4191	3865	4048	4076	4333	4539	3731	4196	4117	4546	4432	4590	4416	4451	4055	4469	4745	5136	4947	4720	4689	5277	4512
58.8333	4440	3966	3891	4011	3986	4247	4523	3679	4182	4081	4529	4440	4457	4427	4389	4324	4425	4792	5192	4851	5028	4667	5213	4483
59	4503	4057	4006	4259	4020	4566	4633	3743	4268	3977	4659	4527	4703	4416	4413	4222	4668	4887	5322	4905	4741	4827	5302	4550
59.1667	4379	4036	4030	4191	4033	4431	4546	3792	4187	4120	4600	4505	4494	4492	4401	4336	4675	4757	5480	4837	4900	4893	5256	4455
59.3333	4476	4123	4000	4303	4013	4365	4648	3810	4334	4178	4696	4349	4687	4582	4435	4349	4683	4833	5377	4900	4729	4841	5342	4581
59.5	4461	4117	3950	4051	4025	4376	4662	3780	4166	4028	4684	4645	4682	4507	4585	4425	4553	4956	5409	4943	4864	4911	5327	4758
59.6667	4385	4081	4063	4227	4099	4461	4661	3922	4193	4128	4817	4558	4685	4477	4558	4503	4618	4826	5630	5163	5102	4912	5362	4669
59.8333	4460	4197	4087	4188	4294	4574	4705	3867	4311	4171	4747	4710	4701	4538	4501	4414	4557	4977	5457	5011	4986	4821	5489	4664
60	4463	4219	4007	4241	4237	4501	4900	3911	4272	4241	4757	4578	4990	4647	4641	4513	4781	5066	5505	5029	4954	4871	5422	4730
60.1667	4562	4147	3884	4292	4108	4508	4795	3962	4254	4258	4889	4600	4813	4819	4732	4595	4698	5137	5612	4978	5053	5038	5432	4683
60.3333	4562	4208	4184	4403	4246	4564	4782	3872	4288	4326	4739	4598	4868	4741	4553	4361	4745	5116	5706	5183	5081	5038	5489	4809
60.5	4663	4240	4148	4304	4330	4624	4804	3947	4320	4329	4898	4642	4934	4681	4808	4707	4823	5215	5664	5174	5265	5165	5451	4797
60.6667	4571	4391	4310	4368	4296	4789	4760	4009	4294	4215	4822	4690	4706	4676	4772	4599	4644	5178	5565	5314	5295	5060	5572	4923
60.8333	4694	4352	4208	4380	4098	4679	4933	3894	4363	4443	4979	4805	5000	4778	4726	4624	4883	5191	5537	5306	5361	5235	5575	4869
61	4479	4404	4204	4447	4359	4648	4941	4004	4443	4323	4775	4777	5056	4760	4756	4649	4900	5093	5667	5234	5267	5299	5633	5015
61.1667	4629	4363	4195	4519	4309	4562	4873	3878	4353	4311	4948	4904	4944	4777	4831	4675	4945	5248	5724	5345	5278	5221	5816	5028
61.3333	4752	4374	4260	4497	4348	4747	4946	4046	4450	4333	5084	4781	4874	4888	4853	4820	5055	5195	5656	5406	5504	5264	5618	5123
61.5	4742	4552	4227	4651	4442	4824	5050	4092	4333	4404	5089	4830	4948	4811	4831	4710	4926	5236	5853	5363	5378	5424	5849	5107
61.6667	4647	4317	4306	4486	4559	4906	5030	4017	4515	4572	5053	4889	5105	4786	4826	4856	4823	5331	5906	5533	5414	5406	5804	4979
61.8333	4858	4375	4308	4495	4612	4915	5108	3992	4510	4436	5209	4797	5116	4789	4851	5008	4861	5368	5933	5471	5286	5536	5774	5201
62	4894	4491	4386	4640	4585	4938	5027	4071	4531	4608	5165	4862	5166	4947	4875	4898	4938	5490	5964	5509	5566	5542	5787	5118
62.1667	4939	4572	4300	4565	4696	5012	5249	4274	4536	4476	5146	4949	5113	5003	4936	4801	5123	5577	6196	5553	5605	5478	5769	5308
62.3333	4776	4641	4307	4648	4734	4912	5104	4136	4520	4615	5504	4835	5099	4992	4845	5121	5140	5491	6152	5613	5686	5486	5910	5166
62.5	4785	4505	4471	4634	4510	5016	5117	4132	4557	4624	5243	5084	5235	4901	4965	5021	5132	5443	5988	5573	5734	5678	5766	5369
62.6667	4876	4469	4355	4666	4593	5067	5152	4202	4733	4711	5245	5005	5223	4990	4965	5276	5244	5569	6015	5693	5696	5461	5948	5368
62.8333	4924	4670	4303	4715	4550	5021	5134	4325	4650	4745	5331	5047	5322	4997	5040	5142	5280	5443	6063	5728	5887	5682	5938	5376
63	4843	4627	4333	4711	4719	4977	5259	4134	4667	4587	5233	4971	5242	4993	5070	5143	5340	5591	6098	5823	5770	5464	5913	5288
63.1667	4987	4656	4551	4664	4778	5133	5247	4336	4648	4796	5408	4991	5373	5019	5093	5142	5285	5426	6260	5712	5832	5600	6095	5335
63.3333	4797	4639	4445	4787	4689	4904	5267	4306	4795	4548	5365	5033	5371	5014	5046	5161	5233	5577	6165	5655	5672	5732	6107	5570
63.5	5015	4755	4484	4736	4802	5245	5276	4247	4850	4818	5470	5130	5358	5055	5063	5279	5369	5638	6253	5860	5799	5753	5987	5582
63.6667	5137	4647	4591	4972	4858	5074	5298	4407	4729	4896	5643	5304	5338	5219	5106	5302	5182	5671	6219	5724	5849	5947	6128	5472
63.8333	4991	4837	4729	4911	4995	5239	5464	4352	4841	4853	5697	5298	5448	5152	5406	5444	5519	5647	6207	5784	5984	5878	6051	5734
64	5105	4832	4660	4827	4901	5223	5296	4329	4712	4799	5469	5225	5447	5234	5279	5338	5401	5777	6252	5689	5872	5754	6058	5675
64.1667	4990	4831	4578	4972	4836	5278	5373	4323	4813	4927	5678	5120	5445	5302	5140	5658	5476	5861	6156	5972	5970	5825	6239	5818
64.3333	5193	4810	4696	4867	4880	5229	5447	4389	4743	4920	5601	5173	5446	5175	5174	5431	5285	5738	6164	5678	5853	5846	6319	5803
64.5	5050	4969	4677	4897	4863	5253	5324	4385	4855	4943	5650	5315	5506	5090	5093	5408	5398	5832	6306	5956	5849	5739	6267	5684
64.6667	5141	4995	4661	4893	4980	5260	5355	4455	4831	5045	5777	5217	5537	5102	5352	5600	5567	5788	6418	5994	6092	5843	6331	5947
64.8333	5122	4872	4698	4871	4854	5343	5450	4333	4855	5090	5719	5327	5499	5114	5205	5529	5342	5667	6248	6101	6073	5822	6187	5781
65	5261	4994	4555	5036	5051	5448	5388	4440	4847	5008	5721	5125	5455	5223	5194	5515	5505	5797	6332	5886	6017	6031	6254	5905
65.1667	5061	4997	4712	5025	4911	5383	5472	4455	4938	5133	5698	5439	5549	5230	5385	5559	5472	5920	6411	6020	6144	5970	6408	5748
65.3333	5128	4923	4637	5029	5068	5307	5471	4514	4766	5262	5652	5361	5625	5399	5380	5652	5560	5783	6301	5967	6013	5734	6381	5807
65.5	5240	5039	4788	5127	5187	5263	5452	4404	4925	5056	5871	5215	5663	5156	5306	5706	5484	5994	6458	6125	6098	5862	6200	5871
65.6667	5106	4919	4642	5151	5048	5328	5678	4513	4892	5162	5857	5341	5484	5208	5477	5788	5516	5866	6592	6134	6094	5922	6236	5973
65.8333	5274	5043	4751	5041	4920	5192	5508	4478	4914	5208	5728	5241	5531	5248	5478	5646	5480	5934	6316	5988	6046	6044	6439	6086
66	5310	5064	4715	5129	5054	5476	5434	4507	4893	5121	5934	5313	5506	5328	5420	5661	5536	5749	6342	6023	5954	5976	6391	5814
66.1667	5293	5014	4808	5072	4920	5256	5532	4523	4806	5145	6065	5310	5545	5204	5438	5677	5660	5804	6285	6016	6049	5928	6351	5927
66.3333	5096	5108	4778	5050	5074	5302	5544	4622	4913	5067	5895	5383	5465	5245	5419	5621	5549	5914	6415	6004	6076	6024	6321	5812
66.5	5148	4930	4815	5075	5086	5390	5500	4544	4929	5188	5868	5274	5418	5155	5483	5808	5662	5831	6488	5911	5930	6022	6323	5886
66.6667	5278	5104	4856	5025	5159	5328	5634	4645	5023	5309	5952	5247	5505	5321	5426	5596	5573	5834	6445	5776	6070	6041	6269	6026
66.8333	5206	5107	4810	5076	5210	5435	5407	4492	4993	5172	5853	5184	5488	5305	5464	5639	5670	5972	6151	5876	5923	6026	6126	6061
67	5168	5105	4852	4992	5121	5256	5449	4564	5068	5254	6077	5267	5529	5174	5494	5629	5452	6017	6301	5901	5898	6057	6264	5992
67.1667	5129	5052	4732	5036	5034	5361	5437	4443	4966	5196	5979	5237	5544	5385	5397	5688	5431	5891	6227	6040	6015	6033	6331	5897
67.3333	5224	5117	4794	5132	5124	5464	5453	4505	4726	5275	5752	5209	5527	5137	5343	5643	5544	5861	5975	6039	6023	5930	6260	5963
67.5	5231	5133	4876	5123	5084	5365	5635	4578	5073	5333	5978	5323	5502	5318	5484	5778	5546	5838	6283	5883	5835	5905	6334	5921
67.6667	5207	5005	4726	5172	5167	5223	5418	4468	4886	5204	5850	5415	5534	5214	5211	5679	5650	5645	6132	5954	5898	5925	6260	5956
67.8333	5205	5062	4859	5058	5072	5069	5305	4496	4939	5176	5850	5144	5469	4994	5258	5712	5500	5868	6009	5883	5723	5758	6298	5665
68	5182	4959	4747	5147	5097	5293	5379	4521	5050	5114	5890	5339	5402	5279	5224	5609	5490	5845	5996	5923	5827	5936	6131	5858
68.1667	5164	4940	4766	5043	5099	5254	5487	4628	4915	5357	5907	5294	5388	5269	5199	5599	5444	5872	5986	5842	5771	5885	6267	5819
68.3333	5057	5085	4784	5051	5062	5259	5419	4476	4907	5140	5871	5235	5490	5235	5175	5653	5478	5736	6007	5861	5885	5944	6189	5934
68.5	5289	5061	4936	5045	4997	5152	5431	4338	4925	5247	5792	5359	5369	5362	5053	5755	5491	5713	5994	5736	5857	5933	6236	5934
68.6667	5159	4993	4469	4869	5043	5093	5390	4533	4866	5311	5837	5070	5300	5191	5134	5503	5414	5870	6122	5687	5747	5663	6011	5582
68.8333	5148	4968	4811	5018	5067	5214	5517	4543	4876	5219	5846	5107	5442	5157	5240	5461	5590	5683	5971	5805	5684	5991	6292	5766
69	5065	4878	4740	5037	5091	5184	5468	4465	4859	5425	5890	5072	5406	5198	5277	5640	5557	5622	6062	5673	5713	5825	6020	5816
69.1667	4953	4962	4683	5073	4919	5243	5303	4508	4919	5122	5916	5059	5499	5025	5219	5569	5494	5621	5983	5624	5756	5783	5884	5778
69.3333	5021	4966	4786	5151	5178	5151	5321	4509	5028	5342	5809	5076	5344	5085	5172	5532	5452	5627	5923	5489	5682	5758	5912	5861
69.5	5075	4896	4700	5001	4919	5071	5322	4500	4928	5145	5919	5156	5281	5129	5199	5513	5385	5744	5876	5605	5771	5792	5954	5733
69.6667	5058	4908	4679	4907	4969	5134	5164	4299	4838	5256	5771	5049	5319	5215	4997	5550	5392	5569	5866	5683	5604	5626	5815	5691
69.8333	4871	4852	4634	5064	4989	5088	5240	4286	4885	5252	5794	4994	5162	5007	5079	5562	5419	5647	5697	5534	5554	5693	6039	5709
70	4938	5023	4687	5053	4832	5121	5217	4401	4795	5179	5872	5089	5149	5111	5109	5352	5243	5472	5779	5534	5538	5741	6083	5410
70.1667	4816	4899	4432	4869	4928	5000	5283	4431	5065	5173	5726	4975	5282	5054	5370	5490	5353	5515	5666	5484	5452	5716	5941	5442
70.3333	4888	4761	4545	4838	5014	4991	5195	4343	4714	5113	5711	4865	5134	5007	5178	5448	5330	5596	5884	5462	5655	5522	5845	5495
70.5	4835	4833	4601	4920	4846	4788	5164	4368	4826	5126	5758	4870	5180	4925	5139	5464	5331	5482	5745	5432	5397	5521	5635	5507
70.6667	4845	4768	4443	4831	4876	5007	5133	4313	4736	5087	5607	4913	5251	4922	5210	5409	5245	5459	5675	5225	5517	5647	5801	5455
70.8333	4937	4743	4506	4757	4655	4801	5142	4193	4913	5117	5668	4920	5094	4910	5095	5383	5139	5506	5650	5323	5367	5478	5736	5436
71	4857	4685	4482	4795	4864	4984	5090	4373	4820	5000	5680	4774	5010	4971	4931	5299	5213	5467	5615	5294	5474	5459	5741	5293
71.1667	4727	4638	4521	4910	4767	4837	5109	4245	4723	5099	5586	4891	5072	5003	5071	5314	5212	5432	5701	5207	5358	5545	5643	5223
71.3333	4754	4723	4734	4640	4775	4786	5098	4258	4794	5066	5703	4987	4988	4950	5232	5270	5188	5245	5782	5302	5141	5345	5761	5300
71.5	4646	4613	4479	4908	4819	4872	5039	4290	4909	5044	5534	4885	5142	5004	5039	5269	5232	5289	5630	5143	5325	5348	5648	5298
71.6667	4610	4649	4440	4683	4762	4795	4943	4256	4685	4916	5606	4836	4998	4810	5034	5225	5203	5433	5768	5276	5242	5318	5546	5236
71.8333	4712	4760	4287	4776	4714	4695	5099	4185	4839	4883	5543	4754	4979	4796	5057	5272	5164	5302	5665	5220	5158	5510	5616	5221
72	4693	4479	4383	4745	4709	4740	4868	4127	4638	5052	5471	4790	5027	5078	4974	5171	5179	5171	5467	5150	5179	5166	5562	5130
72.1667	4730	4587	4339	4611	4587	4763	4924	4266	4677	4897	5468	4763	4849	4820	4894	5095	5089	5252	5634	5113	5166	5282	5605	5046
72.3333	4609	4626	4340	4614	4606	4603	4851	4152	4692	4923	5392	4812	4863	4850	5076	5243	4996	5211	5460	4993	5008	5257	5670	5141
72.5	4735	4689	4333	4617	4526	4677	4926	4128	4741	5021	5345	4809	4874	4683	4957	5142	4986	5193	5372	5017	5195	5219	5435	5254
72.6667	4591	4421	4240	4736	4587	4609	4963	4180	4652	4890	5324	4693	4823	4754	4998	5003	5008	5182	5335	4982	4949	5213	5604	4948
72.8333	4553	4461	4376	4630	4578	4582	4850	4081	4572	4947	5416	4821	4884	4809	5066	5059	4923	5171	5136	5026	5024	5327	5554	5187
73	4482	4524	4245	4695	4421	4641	4855	4002	4666	4848	5286	4620	4936	4797	4823	5017	5151	5112	5168	5004	5052	5249	5544	4914
73.1667	4705	4359	4253	4487	4550	4449	4774	3956	4525	4728	5326	4619	4610	4652	4893	4995	4963	5069	5130	4889	4929	5105	5297	5017
73.3333	4485	4442	4203	4683	4487	4666	4884	4194	4547	4797	5326	4626	4993	4582	4675	5090	4974	5074	5175	4848	4990	5051	5386	4851
73.5	4563	4378	4248	4502	4508	4589	4878	3948	4549	4797	5417	4616	4804	4754	4803	4967	4849	5042	5184	4948	5059	5133	5478	4915
73.6667	4727	4329	4179	4446	4439	4598	4799	3981	4463	4601	5225	4501	4881	4598	4866	4921	4931	5155	5165	4881	5005	4968	5357	4959
73.8333	4320	4330	4196	4549	4383	4400	4851	3957	4446	4842	5323	4515	4725	4589	4757	4966	4969	4898	5147	4866	4870	5132	5240	4951
74	4425	4406	4416	4601	4409	4457	4847	3973	4457	4673	5148	4527	4757	4554	4804	4951	4957	4959	5217	4781	4894	5131	5189	4970
74.1667	4424	4309	4294	4658	4435	4419	4720	3883	4532	4803	5182	4431	4781	4656	4732	4814	4841	4937	5140	4935	4931	5130	5262	4806
74.3333	4485	4253	4242	4618	4479	4315	4725	3992	4448	4717	5306	4618	4771	4658	4762	4995	4839	4856	5383	4886	4864	5025	5303	4893
74.5	4420	4460	4078	4377	4294	4401	4625	3810	4513	4694	5131	4535	4687	4691	4786	4935	4949	4994	5123	4751	4853	5056	5201	4898
74.6667	4214	4226	4191	4448	4300	4396	4763	3914	4530	4687	5213	4503	4700	4505	4741	4895	4654	4934	5137	4704	4718	5044	5133	4877
74.8333	4275	4110	4038	4388	4350	4328	4730	3967	4477	4579	5067	4453	4799	4600	4777	4767	4891	4881	5026	4813	4894	5096	5173	4610
75	4497	4459	4110	4438	4428	4354	4788	3932	4411	4582	5255	4628	4600	4521	4924	4830	4912	4923	5038	4866	4923	5048	5279	4917
75.1667	4264	4124	4140	4381	4391	4407	4639	3918	4343	4507	5132	4597	4556	4443	4764	4800	4716	4828	4870	4809	4903	5015	5161	4747
75.3333	4333	4259	4092	4328	4239	4565	4755	3794	4347	4523	5044	4702	4570	4564	4703	4637	4742	4968	4927	4755	4849	4877	5288	4864
75.5	4275	4252	4123	4414	4301	4333	4540	3810	4467	4424	5173	4515	4636	4525	4698	4731	4749	4740	4951	4658	4868	4931	5235	4675
75.6667	4197	4284	4046	4482	4306	4211	4589	3931	4145	4665	5071	4552	4697	4601	4632	4774	4863	4836	4865	4731	4844	4892	5271	4701
75.8333	4287	4249	4159	4420	4301	4454	4593	3938	4552	4435	5228	4557	4708	4662	4675	4730	4878	4908	5043	4924	4831	4773	5290	4737
76	4323	4243	4021	4279	4404	4298	4628	3755	4381	4404	5046	4535	4626	4452	4692	4778	4867	4915	5118	4804	4835	4853	5115	4657
76.1667	4089	4327	4155	4496	4424	4394	4633	3950	4337	4651	4968	4579	4694	4649	4837	4746	4668	4895	4932	4837	4831	4996	5234	4635
76.3333	4311	4196	4028	4366	4257	4341	4597	3858	4258	4477	5381	4462	4681	4465	4754	4666	4801	4958	4951	4657	4798	4875	5196	4750
76.5	4235	4188	4061	4388	4378	4359	4503	3779	4335	4635	5182	4445	4595	4570	4712	4786	4715	4984	5059	4813	4844	4923	5038	4638
76.6667	4190	4175	3980	4466	4329	4401	4537	3818	4316	4489	5154	4654	4460	4700	4638	4659	4804	4946	5098	4797	4801	5046	5097	4663
76.8333	4314	4183	4021	4567	4178	4418	4709	3814	4274	4625	5191	4573	4586	4595	4803	4628	4827	4951	5189	4805	4770	4902	5298	4631
77	4221	4164	4069	4408	4340	4342	4717	3879	4338	4477	5201	4565	4710	4650	4778	4915	4931	4973	5136	4855	4890	4879	5194	4699
77.1667	4136	4143	4126	4555	4334	4194	4563	3773	4330	4538	5139	4526	4623	4414	4833	4634	4707	4979	5011	4806	4689	5061	5185	4713
77.3333	4170	4128	4013	4318	4311	4306	4755	3774	4349	4459	5210	4479	4587	4557	4730	4705	4809	4886	4936	4796	4891	4849	5019	4535
77.5	4397	4271	4137	4553	4330	4486	4695	3923	4312	4707	5248	4569	4611	4503	4761	4744	4670	4830	4955	4793	4954	5002	5312	4720
77.6667	4251	4321	4129	4561	4324	4448	4735	3691	4514	4617	5164	4525	4597	4509	4794	4855	4638	4890	4917	4859	4849	4993	5146	4730
77.8333	4197	4084	3961	4382	4468	4245	4511	3640	4308	4576	4966	4600	4525	4464	4772	4751	4671	4923	4929	4764	4907	5027	5018	4691
78	4340	4199	3988	4255	4192	4243	4682	3756	4358	4512	5150	4447	4622	4606	4576	4776	4538	4745	4767	4745	4935	4920	5071	4696
78.1667	4171	4216	4134	4406	4430	4263	4736	3850	4326	4641	5362	4642	4653	4408	4781	4912	4790	4904	4865	4961	5134	4963	5215	4612
78.3333	4173	4205	4117	4451	4296	4307	4718	3739	4339	4470	5122	4484	4703	4437	4885	4722	4727	4966	4872	4945	5050	5104	5178	4663
78.5	4307	4016	4152	4455	4368	4329	4624	3730	4422	4439	5216	4476	4704	4446	4875	4678	4940	5022	5057	4731	5015	5032	5267	4659
78.6667	4342	4108	4107	4520	4451	4394	4633	3786	4412	4520	5235	4558	4707	4535	4815	4807	4857	5042	4980	4959	4993	5007	5199	4578
78.8333	4194	4107	4106	4396	4328	4456	4715	3624	4377	4729	5252	4427	4839	4537	4885	4752	4724	4909	4916	4865	4943	5000	5177	4827
79	4240	4253	4222	4465	4356	4323	4828	3885	4410	4677	5268	4465	4760	4608	4826	4955	4732	5077	5065	5006	4978	5157	5237	4862
79.1667	4251	4245	4039	4411	4430	4444	4508	3754	4334	4611	5390	4506	4700	4654	4962	4720	4686	5033	5011	4908	4975	5117	5226	4677
79.3333	4219	4279	4062	4489	4556	4356	4693	3746	4442	4506	5305	4543	4752	4636	4800	4811	4988	4903	5261	4898	5097	5180	5175	4602
79.5	4413	4248	4203	4578	4402	4486	4811	3880	4511	4727	5516	4584	4722	4628	4904	4805	4986	5172	5285	5065	5088	5231	5478	4809
79.6667	4267	4261	4135	4465	4477	4372	4677	3842	4343	4690	5351	4548	4685	4598	4945	4784	4715	5024	5196	5105	5079	5112	5226	4925
79.8333	4390	4307	4253	4567	4565	4592	4737	3919	4359	4708	5416	4829	4736	4659	4998	4887	4959	5098	5159	4974	5234	5315	5459	4886
80	4389	4367	4114	4499	4312	4472	4692	3743	4393	4606	5315	4485	4726	4567	4932	4815	4904	5174	5189	4922	5171	5305	5335	4859
80.1667	4453	4248	4200	4566	4502	4513	4849	3830	4558	4738	5549	4510	4865	4694	4935	5010	5019	5159	5158	5324	5293	5241	5569	4821
80.3333	4416	4208	4105	4576	4523	4502	4810	3885	4344	4723	5496	4585	4755	4653	4981	4950	4930	5207	4916	5136	5207	5226	5490	4826
80.5	4469	4351	4208	4647	4702	4486	4900	3890	4461	4709	5599	4676	4966	4696	5162	5123	5076	5216	5163	5310	5395	5288	5600	4888
80.6667	4340	4266	4283	4518	4580	4524	4819	3864	4477	4685	5423	4689	4651	4587	4932	5042	5056	5255	5017	5031	5202	5215	5395	4956
80.8333	4573	4415	4321	4738	4588	4574	4922	3807	4536	4874	5751	4749	4960	4752	5222	5260	5082	5356	5082	5207	5316	5369	5660	5080
81	4445	4554	4467	4748	4718	4696	4764	4009	4395	4878	5680	4588	4842	4827	5056	5170	5117	5223	5071	5106	5289	5367	5536	5141
81.1667	4627	4578	4407	4902	4714	4638	5000	3990	4702	4849	5657	4731	4951	4789	5140	5210	5291	5420	5298	5256	5452	5461	5624	5074
81.3333	4548	4528	4508	4801	4752	4653	4951	4066	4697	4805	5724	4848	4914	4860	5157	5319	5110	5436	5383	5304	5570	5451	5708	5021
81.5	4598	4523	4370	4677	4707	4774	5040	3941	4674	4806	5656	4732	5068	4853	5232	5254	5263	5464	5367	5286	5555	5432	5621	5153
81.6667	4624	4584	4439	4886	4757	4650	4799	3882	4645	5010	5988	4701	4977	4761	5288	5515	5235	5479	5572	5444	5471	5378	5579	5223
81.8333	4541	4538	4433	4886	4849	4846	4948	3885	4478	4945	5821	4738	5074	4952	5227	5255	5245	5465	5446	5488	5724	5501	5600	5308
82	4507	4591	4420	4993	4790	4728	5126	3988	4720	5084	5916	4917	5106	4881	5317	5496	5359	5472	5695	5468	5701	5627	5631	5348
82.1667	4646	4558	4476	4677	4674	4788	5003	4042	4619	4974	5921	4755	5000	4855	5359	5295	5209	5415	5452	5333	5526	5555	5630	5079
82.3333	4641	4523	4438	4823	4873	4834	5063	4143	4722	4978	5973	4909	4983	4984	5206	5444	5392	5511	5592	5471	5656	5573	5709	5124
82.5	4693	4730	4585	5030	4872	4728	5020	3987	4687	5037	5892	4866	5013	4833	5378	5473	5485	5498	5541	5458	5724	5691	5835	5240
82.6667	4729	4730	4505	4896	4851	4954	5130	4092	4720	5186	6052	4938	5068	4827	5399	5584	5414	5649	5519	5486	5727	5678	5847	5296
82.8333	4637	4750	4581	5055	4953	4700	5023	4015	4682	5013	6094	4886	5043	4920	5281	5537	5381	5685	5399	5557	5716	5811	5888	5478
83	4623	4753	4601	5024	4938	4877	5192	4037	4851	5092	6068	4911	5110	5115	5350	5632	5502	5741	5435	5562	5871	5634	6091	5377
83.1667	4767	4698	4528	5122	5063	5044	5119	4153	4665	5067	6141	4847	5166	5025	5515	5709	5374	5618	5520	5453	5828	5664	6035	5523
83.3333	4824	4873	4641	5096	5058	4907	5322	4235	4829	5238	6182	5064	5105	4994	5401	5667	5431	5552	5493	5409	5948	5828	5987	5498
83.5	4815	4794	4561	5197	5029	4925	5237	4046	4852	5257	6070	4996	5155	5041	5528	5601	5371	5730	5515	5679	5882	5630	5917	5462
83.6667	4940	4908	4762	5240	5201	4955	5281	4194	4868	5191	6266	5108	5411	5136	5562	5605	5585	5885	5589	5760	6013	6024	5931	5509
83.8333	4856	4884	4650	5308	5293	4987	5367	4346	4739	5271	6142	5124	5326	5025	5709	5906	5587	5733	5542	5497	5951	5943	5897	5632
84	4849	4860	4568	5222	5114	5053	5275	4261	4955	5441	6323	5090	5271	5153	5621	5790	5665	5758	5436	5519	6018	5955	6059	5583
84.1667	4932	5070	4838	5118	5301	5092	5459	4255	4843	5370	6333	5147	5283	5185	5536	5731	5602	5929	5506	5752	5987	5954	6013	5653
84.3333	5019	4878	4800	5297	5221	4998	5345	4150	4979	5351	6196	5086	5389	5100	5676	5880	5701	5775	5684	5650	5994	5927	6132	5689
84.5	5048	4962	4848	5254	5259	5051	5229	4242	4920	5332	6239	5129	5419	5120	5592	5940	5689	5757	5766	5742	6153	5966	6110	5612
84.6667	4983	5009	4752	5361	5334	5026	5401	4242	5151	5386	6229	5096	5499	5231	5604	6017	5866	5865	5865	5830	6102	6038	5997	5789
84.8333	5077	5018	4941	5340	5364	5125	5522	4387	5082	5475	6344	5204	5431	5220	5699	5902	5810	5961	5767	5711	6105	6061	6142	5787
85	4904	4937	4689	5329	5418	4943	5372	4367	4974	5426	6528	5090	5232	5220	5762	5948	5737	5931	5872	5544	6196	5898	6124	5913
85.1667	5208	4985	4848	5268	5552	5117	5353	4499	5193	5644	6418	5075	5371	5156	5571	6053	5950	5904	5944	5789	6155	6126	6063	5750
85.3333	5060	5072	4953	5395	5468	5178	5369	4453	5070	5362	6522	5145	5606	5116	5694	6001	5862	5934	5769	5715	6129	6171	6191	5712
85.5	5020	5225	4940	5496	5555	5307	5374	4476	5238	5497	6546	5183	5492	5390	5833	6018	6067	6113	5917	5866	6050	6236	6206	5846
85.6667	4919	5125	4785	5389	5508	5240	5445	4404	5012	5535	6458	5252	5364	5132	5768	6111	5826	6113	5692	5934	6266	6056	6237	5968
85.8333	5132	5301	4960	5443	5522	5152	5521	4394	5219	5487	6588	5266	5672	5335	5943	6213	5851	6072	5688	5948	6223	6220	6381	6105
86	5281	5253	4923	5390	5607	5195	5526	4458	5235	5669	6594	5416	5499	5316	5900	6275	6065	6310	5699	5893	6382	6268	6289	6157
86.1667	5047	5186	5091	5526	5507	5104	5360	4499	5167	5580	6676	5214	5469	5323	5841	6298	5951	5909	5665	5868	6302	6206	6092	5990
86.3333	5020	5204	4924	5557	5502	5356	5518	4506	5161	5398	6599	5308	5601	5281	5740	6213	5939	5950	5789	5878	6308	6310	6228	6036
86.5	5109	5324	4911	5683	5577	5333	5608	4584	5257	5527	6697	5220	5549	5253	5752	6420	6056	6156	5770	5954	6260	6363	6158	5932
86.6667	5192	5259	5062	5488	5433	5438	5432	4668	5196	5705	6696	5193	5431	5325	5896	6452	5955	6185	5868	5640	6228	6466	6188	6117
86.8333	5158	5293	5121	5678	5626	5373	5460	4484	5422	5551	6737	5405	5554	5347	5990	6429	5953	6069	5841	5841	6294	6232	6204	5868
87	5258	5425	4911	5507	5619	5364	5326	4502	5445	5819	6786	5288	5547	5320	5821	6411	6063	6262	5767	5878	6035	6289	6246	5987
87.1667	5257	5302	5168	5701	5779	5462	5620	4782	5256	5727	6825	5451	5747	5350	5915	6599	6095	6201	5804	5893	6533	6385	6305	6044
87.3333	5176	5291	5094	5680	5655	5339	5467	4615	5366	5639	6763	5385	5526	5442	5825	6419	6007	6136	5848	5895	6388	6349	6206	6118
87.5	5145	5412	4975	5554	5602	5389	5566	4633	5457	5705	6827	5203	5695	5169	5824	6381	6084	6216	5882	5822	6253	6307	6356	5955
87.6667	5257	5267	5119	5618	5633	5505	5539	4524	5369	5720	6635	5455	5606	5505	6005	6438	6158	6207	5880	5899	6148	6198	6158	6061
87.8333	5332	5238	5013	5582	5703	5361	5468	4640	5404	5845	6888	5448	5533	5453	5870	6370	6183	6219	6046	5810	6360	6411	6387	5969
88	5194	5371	5154	5766	5657	5407	5536	4658	5459	5783	6870	5407	5457	5382	5882	6552	6104	5994	5940	5893	6430	6370	6343	6017
88.1667	5317	5509	5085	5704	5790	5251	5660	4795	5327	5918	6826	5345	5489	5453	5931	6548	6131	6268	5927	5745	6342	6243	6231	5949
88.3333	5315	5442	5167	5636	5657	5276	5498	4701	5361	5691	6925	5366	5604	5418	5992	6408	6279	6156	5671	5824	6314	6391	6175	5944
88.5	5220	5319	4992	5715	5887	5413	5418	4743	5364	5718	6770	5420	5548	5475	6136	6374	6303	6249	5854	5857	6221	6363	6269	6025
88.6667	5343	5428	4988	5715	5735	5417	5624	4600	5416	5836	7040	5425	5408	5238	5899	6420	6194	6302	5728	5814	6094	6216	6274	6293
88.8333	5302	5495	5104	5553	5792	5466	5717	4764	5385	5903	6958	5357	5514	5546	5912	6605	6208	6029	5630	5795	6359	6328	6185	6034
89	5175	5277	4987	5599	5750	5354	5526	4780	5351	5740	6871	5247	5558	5491	5968	6584	6127	6045	5608	5766	6292	6379	6169	5865
89.1667	5167	5439	5158	5649	5773	5526	5403	4747	5489	5846	6929	5343	5387	5395	5947	6667	6215	6110	5648	5679	6069	6424	6167	6164
89.3333	5341	5542	5166	5767	5609	5522	5597	4755	5589	5899	7002	5281	5624	5455	5987	6619	6080	6106	5652	5746	6234	6284	6255	5974
89.5	5223	5443	5114	5729	5666	5442	5412	4886	5614	5702	6910	5209	5526	5497	5927	6526	6138	6071	5638	5765	6054	6302	6206	6093
89.6667	5243	5506	5209	5765	5644	5444	5528	4820	5617	5847	6894	5425	5565	5465	6032	6594	6067	6177	5666	5729	6314	6383	6242	6119
89.8333	5240	5458	5294	5672	5738	5440	5450	4741	5468	5848	6806	5386	5409	5553	6048	6581	6064	6163	5623	5772	6250	6348	6143	6106
90	5334	5631	5303	5799	5809	5351	5401	4832	5526	5694	7063	5427	5585	5385	5876	6591	6206	6223	5756	5818	6190	6238	6264	6054
90.1667	5263	5284	5023	5595	5757	5352	5506	4808	5560	5954	6849	5340	5528	5368	5843	6516	6066	6038	5677	5738	5977	6157	6159	5888
90.3333	5304	5366	5072	5632	5788	5268	5511	4760	5601	6007	6931	5432	5463	5419	5940	6612	6091	5961	5665	5855	6275	6194	6051	5950
90.5	5332	5247	5227	5664	5763	5334	5566	4676	5544	5953	6860	5252	5488	5345	5926	6428	6254	6120	5847	5641	6107	6270	6198	6159
90.6667	5123	5346	5188	5673	5670	5322	5652	4801	5507	6029	6878	5288	5383	5265	6064	6606	6126	6017	5813	5682	6157	6272	6097	6110
90.8333	5377	5349	5192	5471	5738	5330	5631	4936	5535	5858	6872	5333	5294	5458	5995	6427	6195	6024	5774	5832	6142	6279	6159	5866
91	5251	5345	5143	5665	5788	5416	5537	4761	5516	5814	6957	5222	5471	5257	5848	6610	6050	6066	5720	5773	6087	6101	6037	5946
91.1667	5184	5378	5194	5714	5878	5469	5506	4669	5528	5844	6824	5354	5389	5420	5921	6524	6045	5913	5638	5665	6244	6393	6075	5882
91.3333	5196	5457	5232	5719	5830	5456	5486	4743	5504	5904	6950	5300	5384	5439	5770	6376	6078	6051	5568	5690	6124	6157	6170	5835
91.5	5048	5454	4990	5753	5710	5329	5571	4785	5558	5953	6866	5108	5367	5363	6043	6385	6129	5866	5487	5694	6185	5990	5929	5698
91.6667	5168	5473	5094	5773	5811	5258	5410	4751	5559	5754	6757	5225	5329	5460	5878	6553	5895	5956	5581	5553	5903	6074	6001	5753
91.8333	5204	5380	5131	5559	5860	5405	5605	4755	5657	5837	6698	5140	5345	5277	5769	6466	6054	5959	5480	5604	6085	6123	6109	5581
92	5195	5355	5017	5581	5634	5404	5479	4818	5468	5905	6815	5253	5218	5309	5835	6528	5963	5904	5523	5792	5961	6311	6061	5592
92.1667	5052	5379	5162	5678	5710	5326	5513	4703	5537	5780	6806	5294	5444	5281	5952	6435	5931	5876	5505	5715	6097	6051	6092	5778
92.3333	5093	5353	5082	5499	5591	5277	5423	4711	5476	5836	6649	5058	5390	5331	5835	6582	5907	5990	5280	5429	5794	6039	6044	5757
92.5	5144	5371	4824	5633	5804	5263	5447	4677	5420	5755	6803	5124	5353	5169	5752	6570	5931	5798	5525	5372	5872	6061	5882	5571
92.6667	5147	5508	5000	5640	5714	5351	5448	4725	5498	5951	6640	5381	5449	5302	5831	6652	5978	5965	5693	5576	5838	6160	6023	5652
92.8333	5223	5388	5082	5655	5781	5287	5302	4859	5561	5807	6917	5189	5373	5357	5836	6254	6091	5772	5511	5435	6056	6036	5692	5734
93	5141	5436	5072	5595	5722	5222	5457	4932	5649	5835	6863	5108	5301	5329	5790	6385	5941	5934	5495	5568	5840	5903	5875	5680
93.1667	5108	5280	5060	5713	5769	5130	5431	4771	5510	5951	6679	5222	5263	5332	5827	6413	5949	5789	5593	5389	5871	6134	6045	5737
93.3333	5091	5409	5042	5692	5600	5333	5437	5021	5480	5661	6890	5006	5338	5332	6087	6334	5801	5848	5512	5645	5878	6128	5801	5567
93.5	5088	5330	5087	5405	5675	5167	5408	4725	5553	5703	6969	5248	5262	5453	5940	6387	5867	5836	5482	5447	5690	5838	6057	5638
93.6667	5036	5229	4963	5501	5601	5226	5291	4596	5520	5669	6509	5200	5123	5278	5858	6322	5897	5777	5487	5555	5909	5878	5889	5710
93.8333	5011	5243	4892	5580	5520	5203	5453	4695	5659	5703	6781	5234	5186	5140	5729	6210	5857	5863	5429	5433	5692	5962	6011	5638
94	5056	5337	5044	5604	5642	5203	5509	4818	5579	5677	6669	5193	5237	5366	5630	6314	5820	5841	5501	5501	5796	5932	5820	5696
94.1667	5238	5244	4994	5432	5502	5219	5368	4691	5534	5678	6628	5091	5295	5313	5766	6375	5867	5795	5312	5361	5723	5914	6091	5527
94.3333	5256	5376	5070	5575	5626	5224	5452	4850	5543	5670	6634	5177	5432	5244	5895	6403	5772	5725	5418	5341	5826	5983	5834	5569
94.5	5130	5319	4885	5610	5689	5240	5323	4763	5635	5592	6713	5065	5301	5204	5773	6188	5834	5820	5330	5434	5762	5846	6075	5633
94.6667	5047	5352	5009	5302	5481	5142	5268	4751	5439	5763	6662	5108	5063	5152	5726	6382	5742	5579	5145	5367	5731	5801	5814	5490
94.8333	5080	5321	5122	5497	5571	5099	5331	4635	5545	5781	6657	5109	5223	5158	5766	6244	5781	5737	5368	5335	5803	5818	5920	5435
95	5097	5265	5133	5444	5634	5210	5312	4772	5565	5608	6621	5050	5221	5209	5699	6221	5641	5764	5361	5295	5727	5832	5918	5411
95.1667	5056	5276	4953	5645	5568	5199	5397	4764	5592	5784	6802	5128	5116	5195	5842	6368	5569	5612	5376	5523	5914	5826	5818	5549
95.3333	5072	5403	4991	5519	5625	5256	5378	4770	5549	5572	6497	5105	5257	5282	5738	6182	5841	5732	5284	5447	5639	5926	5902	5506
95.5	4878	5150	5024	5458	5449	5070	5258	4631	5551	5707	6479	5069	5040	5211	5775	6087	5704	5643	5225	5449	5694	5836	5823	5481
95.6667	5074	5196	4933	5460	5371	5052	5196	4792	5210	5571	6662	4974	5304	5189	5777	6317	5876	5734	5313	5263	5639	5868	5893	5620
95.8333	4916	5093	4900	5543	5476	5065	5233	4809	5421	5632	6538	5094	5219	5253	5764	6151	5829	5643	5282	5238	5644	6007	5844	5449
96	4989	5375	4991	5718	5537	5179	5274	4544	5372	5726	6579	4927	5313	5402	5817	6164	5702	5706	5307	5289	5652	5845	5882	5530
96.1667	5022	5094	4968	5597	5618	5120	0	0	0	5723	6627	5270	0	0	0	0	0	0	0	0	0	0	0	0
96.3333	0	0	0	0	0	0	0	0	0	0	0	0	0	0	0	0	0	0	0	0	0	0	0	0
96.5	4928	5443	4959	5623	5380	4902	5029	4873	5328	5961	6550	4693	4798	4830	5592	5954	5246	5214	4699	4695	5155	5420	5083	4763
96.6667	4299	4456	4334	4711	4674	4365	4561	3930	4553	4843	5559	4264	4420	4421	4867	5278	4832	4937	4428	4495	4928	5087	4695	4507
96.8333	4186	4317	3996	4475	4696	4361	4401	3783	4559	4679	5625	4118	0	0	0	0	0	0	0	0	0	0	0	0
97	0	0	0	0	0	0	0	0	0	0	0	0	0	0	0	0	0	0	0	0	0	0	0	0
97.1667	4194	4765	5219	5198	5124	4815	4669	4175	4944	5046	5891	4726	4399	4805	5595	5481	5220	5171	4180	4347	4855	4865	5251	4863
97.3333	3818	3942	4372	4508	4586	4310	4508	3748	4287	4531	5414	4324	4138	4492	5001	4943	4718	5206	4060	4096	4579	4828	4826	4523
97.5	3961	3848	4241	4423	4522	4387	4469	3741	4395	4516	5231	4324	4018	4375	4923	5066	4697	5125	4270	4214	4539	4720	4843	4722
97.6667	3963	3954	4479	4655	4611	4421	4677	3838	4656	4662	5408	4447	4223	4690	5115	5166	4824	5120	4413	4414	4668	4843	5189	4779
97.8333	4103	4256	4661	4575	4499	4380	4817	4070	4605	4775	5445	4490	4457	4877	5170	5251	4987	5304	4436	4632	4873	5052	5226	4863
98	4389	4324	4705	4690	4790	4545	5144	4401	4718	4897	5773	4589	4658	5107	5432	5521	4999	5413	4943	4850	4954	5125	5410	5044
98.1667	4594	4698	5169	4973	4953	4819	5514	4614	5321	5138	5881	4825	5235	5341	5713	5522	5191	5521	5259	5204	5200	5438	5473	5082
98.3333	4982	5150	5258	5230	5110	4977	5722	4980	5382	5366	6041	4997	5372	5643	5991	5864	5602	5729	5694	5512	5588	5373	5730	5374
98.5	5280	5530	5633	5294	5294	5225	6234	5435	5850	5582	6315	5099	5774	5965	6233	6320	5545	5873	6143	5838	5947	5718	6106	5490
98.6667	5521	5888	5923	5718	5676	5340	6622	5642	6160	5893	6540	5277	6234	6387	6656	6551	5919	6032	6451	6329	6195	5710	6070	5729
98.8333	5935	6086	6299	5856	5725	5491	6866	5909	6738	6300	6780	5487	6558	6761	6928	6492	6067	6299	6774	6676	6562	6175	6267	5815
99	6280	6745	6537	6108	5852	5591	7273	6274	6896	6452	6918	5578	6658	6938	7162	6801	6282	6498	7262	6800	6749	6146	6417	5931
99.1667	6415	6913	6839	6470	6047	5842	7616	6508	7118	6669	7078	5756	7104	7083	7510	6917	6260	6518	7785	7241	6914	6176	6497	6092
99.3333	6834	7299	7157	6473	6122	5972	7942	6820	7449	6741	7186	5749	7540	7351	7613	6992	6561	6783	8209	7327	7248	6221	6517	6082
99.5	7076	7719	7302	6610	6408	6058	8208	7130	7855	7026	7344	5982	7740	7784	7901	7185	6610	6877	8440	7653	7418	6356	6729	6346
99.6667	7232	7759	7406	6724	6418	6300	8379	7421	8067	7293	7508	6155	8283	7634	7991	7339	6642	6835	8740	7871	7720	6471	6804	6558
99.8333	7618	8014	7489	7045	6640	6350	8717	7484	8041	7219	7479	6046	8277	8116	8031	7296	6794	7026	8955	8087	7874	6673	6999	6350
100	7551	8314	7562	6867	6468	6201	8866	7584	8150	7241	7487	6227	8605	8171	8211	7224	6635	6896	9278	8037	7912	6692	6929	6424
100.167	7922	8256	7647	7096	6664	6441	8953	7594	8168	7262	7557	6142	8612	8226	8236	7216	6717	6844	9301	8329	7789	6775	7057	6312
100.333	8082	8340	7619	6929	6597	6487	9280	7686	8224	7290	7551	6209	8868	8226	8366	7276	6855	6800	9565	8267	8023	6739	6918	6350
100.5	8201	8701	7705	6992	6645	6285	9281	7568	8282	7321	7578	6143	8991	8158	8335	7255	6935	6905	9934	8312	7881	6787	6873	6491
100.667	8381	8694	7681	6976	6505	6429	9393	7849	8271	7279	7466	6117	9224	8349	8271	7348	6593	6950	10039	8293	8089	6509	6661	6266
100.833	8550	8353	7619	6885	6526	6131	9523	7784	8166	7082	7369	5945	9354	8528	8173	7222	6509	6570	10112	8559	7932	6452	6522	6330
101	8673	8523	7636	6824	6373	6395	9803	7548	8328	7128	7281	6060	9343	8605	8344	7201	6519	6583	10382	8526	7932	6462	6786	6144
101.167	8696	8735	7551	6754	6455	6144	9720	7755	8213	7044	7470	6001	9503	8637	8246	7218	6519	6530	10518	8359	7874	6339	6606	6099
101.333	8827	8530	7425	6703	6184	6208	9881	7735	8039	6865	6874	5902	9600	8578	7944	7102	6210	6496	10552	8225	7776	6152	6378	5927
101.5	8744	8651	7622	6757	6119	6006	10099	7609	8083	6899	7279	5600	9904	8406	8099	6984	6324	6402	10760	8274	7741	6173	6419	5979
101.667	9132	8674	7453	6446	6045	5803	9962	7853	7838	6640	7008	5513	9780	8508	7962	6694	6195	6296	10865	8478	7720	6016	6272	5937
101.833	9203	8408	7229	6433	6137	5817	10205	7745	7869	6546	6825	5520	9917	8598	7911	6840	5918	6219	10867	8478	7732	5910	6193	5859
102	9284	8387	7135	6313	5942	5613	10318	7628	7629	6405	6599	5485	10074	8292	7676	6879	5722	5975	10944	8410	7436	5834	6046	5650
102.167	9198	8316	7075	6214	5938	5683	10521	7702	7805	6416	6826	5451	10167	8344	7588	6760	6044	5848	11189	8507	7460	5906	6012	5539
102.333	9216	8252	7076	6153	5846	5560	10641	7694	7732	6240	6590	5169	10252	8455	7775	6673	5628	5861	11180	8360	7437	5624	5888	5488
102.5	9556	8232	6984	5951	5620	5407	10542	7650	7510	5989	6427	5404	10443	8375	7610	6452	5625	5824	11188	8327	7345	5643	5878	5370
102.667	9636	8107	6823	5879	5366	5263	10770	7534	7326	6072	6252	5046	10380	8423	7361	6414	5620	5629	11059	8386	7262	5493	5851	5311
102.833	9688	8087	6809	5771	5416	5171	10908	7469	7335	5848	6275	5097	10614	8258	7210	6343	5434	5519	11352	8311	7170	5608	5577	5203
103	9519	8204	6797	5797	5338	5117	10968	7517	7193	5730	6202	5027	10471	8154	7311	6168	5281	5427	11271	8063	7112	5495	5677	5212
103.167	9961	8276	6606	5721	5397	5148	11045	7351	7096	5675	6136	5023	10732	8220	7143	6012	5344	5294	11572	8121	6920	5405	5757	4903
103.333	9955	8024	6616	5543	5282	5029	11272	7262	6994	5541	6142	4844	10837	8155	7286	6030	5174	5242	11656	7816	6970	5200	5565	5117
103.5	10095	7780	6391	5437	5161	4948	11251	6887	6887	5470	5861	4689	10740	7882	6906	5909	5097	5233	11355	7783	6887	5121	5580	4890
103.667	10049	7689	6282	5411	5068	4985	11355	7197	6726	5385	5930	4885	10877	8085	6926	5855	4800	5038	11684	7864	6759	5172	5403	4985
103.833	10064	7626	6225	5167	5058	4671	11255	6950	6523	5383	5841	4615	10813	7690	6661	5753	4945	5140	11679	7636	6663	4979	5467	4993
104	9904	7404	6095	5118	4961	4773	11531	6869	6348	5257	5731	4576	10706	7737	6531	5736	4897	4897	11454	7393	6263	4885	5268	4752
104.167	9876	7138	5920	4971	4777	4513	11057	6673	6082	4926	5554	4448	10844	7386	6290	5619	4604	4835	11416	7190	6288	4825	5113	4689
104.333	9884	7042	5815	4871	4728	4514	11027	6662	6119	4952	5652	4571	10739	7329	6226	5486	4575	4930	11126	7137	6196	4777	5182	4700
104.5	9901	6759	5628	4869	4617	4438	11231	6258	5834	5027	5509	4445	10696	7405	6100	5471	4566	4719	10994	6956	6031	4587	5098	4629
104.667	9965	6689	5433	4846	4559	4257	10985	6115	6088	4797	5431	4427	10444	7101	5907	5229	4611	4625	10434	6852	5830	4720	4728	4442
104.833	9729	6622	5389	4741	4488	4293	10873	5952	5570	4698	5407	4235	10262	6733	5832	5246	4405	4649	10356	6573	5744	4685	4770	4561
105	9686	6179	5284	4648	4384	4263	10991	5691	5297	4632	5221	4053	10376	6646	5532	5063	4401	4433	10312	6351	5500	4562	4694	4407
105.167	9606	6168	5167	4501	4416	4267	10731	5866	5398	4634	5237	4194	10318	6462	5450	5058	4352	4632	10049	6358	5404	4560	4676	4161
105.333	9684	5927	5075	4479	4254	4178	10487	5525	5305	4562	5286	4234	10094	6400	5366	5135	4149	4467	9976	6107	5402	4583	4726	4380
105.5	9477	5537	4725	4324	4230	4060	10334	5087	4826	4365	4983	4077	9923	6015	5043	4907	4255	4287	9703	5734	5149	4291	4489	4230
105.667	9033	5425	4558	4259	4125	3847	10419	4956	4772	4337	5108	4187	9892	5737	5054	4750	4069	4436	9586	5714	4983	4254	4418	4066
105.833	8991	5214	4543	4123	4179	3839	9859	4756	4648	4220	4815	4038	9691	5690	4815	4793	4017	4344	9747	5540	4680	4232	4305	4206
106	9007	4962	4369	4052	3988	3842	9837	4769	4349	4164	4802	3907	9321	5607	4614	4656	3912	4315	9346	5245	4784	4193	4174	4105
106.167	8711	4859	4094	3933	3980	3680	9547	4551	4206	3997	4705	3881	8863	5163	4493	4440	3912	4101	9187	4973	4456	3957	4345	3963
106.333	8358	4545	4001	3932	3899	3603	9256	4263	4188	4083	4734	3863	8897	4981	4352	4491	3965	4102	9075	4744	4397	4006	4108	3982
106.5	8372	4458	3933	3952	3814	3714	9227	4118	3939	3861	4818	3902	8651	4951	4195	4490	3756	4179	8928	4678	4316	4037	4086	3913
106.667	8192	4328	3933	3808	3835	3600	9075	3907	4004	3919	4787	3814	8464	4791	4231	4450	3862	4237	8490	4605	4362	4060	4110	3913
106.833	7895	4125	3679	3650	3707	3597	8515	3752	3732	3965	4597	3757	8396	4590	3857	4161	3675	3904	8400	4276	3999	3832	3705	3797
107	7777	3877	3596	3744	3688	3520	8639	3729	3610	3788	4707	3541	8024	4469	3822	4292	3642	3893	8106	4163	3809	3839	3721	3792
107.167	7612	3770	3480	3640	3676	3430	8242	3626	3385	3637	4386	3796	7673	4182	3714	4155	3685	4099	7566	3955	3696	3908	3778	3786
107.333	7342	3653	3354	3442	3573	3379	7905	3324	3314	3647	4347	3595	7538	3995	3533	4183	3559	3944	7101	3799	3700	3769	3547	3708
107.5	6976	3410	3096	3487	3408	3305	7866	3263	3275	3497	4521	3487	7158	3876	3540	4058	3605	3878	6771	3671	3541	3840	3509	3659
107.667	6842	3393	3130	3350	3336	3259	7620	3097	3136	3477	4460	3537	7137	3783	3479	3963	3546	3930	6481	3583	3399	3670	3440	3621
107.833	6553	3172	3097	3357	3369	3213	7178	3010	3152	3474	4229	3469	6715	3647	3274	3926	3512	3793	6158	3416	3358	3596	3368	3614
108	6259	2917	2925	3279	3392	3205	6991	2763	2909	3319	4360	3426	6497	3296	3141	3795	3438	3660	5738	3274	3179	3505	3437	3590
108.167	6097	2861	2908	3291	3277	3163	6776	2748	2806	3351	4244	3442	6138	3277	3043	3850	3437	3739	5811	3298	3017	3586	3317	3509
108.333	6066	2758	2759	3087	3331	3244	6494	2733	2755	3327	4435	3598	6046	3118	3005	3799	3474	3725	5795	3067	3058	3409	3315	3557
108.5	5755	2616	2728	3088	3276	3080	6162	2601	2706	3331	4175	3428	5988	3043	2893	3833	3431	3666	5364	2878	2841	3417	3371	3454
108.667	5487	2502	2526	3132	3134	2946	6043	2314	2604	3209	4083	3317	5530	2727	2714	3732	3212	3573	5231	2842	2744	3447	3235	3436
108.833	5304	2460	2529	3105	3274	3069	5768	2331	2583	3218	4236	3371	5500	2838	2824	3708	3255	3610	5266	2771	2768	3555	3202	3358
109	5117	2301	2434	3050	3154	3057	5372	2197	2447	3132	4156	3237	5252	2644	2823	3540	3387	3546	5077	2608	2661	3345	3186	3327
109.167	4813	2230	2414	3073	3214	3019	5360	2147	2343	3100	4163	3270	5176	2644	2593	3642	3286	3681	4867	2531	2664	3466	3133	3394
109.333	4682	2139	2402	2972	3098	2886	4947	2118	2341	3111	4179	3198	4884	2510	2562	3591	3202	3453	4724	2338	2528	3434	3107	3336
109.5	4378	1898	2184	2885	3024	2828	4620	2018	2164	3034	4061	3174	4458	2414	2360	3597	3218	3508	4429	2178	2459	3341	2913	3421
109.667	4343	1956	2202	2880	3115	2854	4616	1937	2140	3071	4133	3170	4523	2330	2570	3503	3310	3546	4186	2130	2423	3475	2969	3431
109.833	4044	1889	2240	2819	3010	2875	4349	1854	2096	2948	4046	3157	4107	2195	2455	3440	3143	3414	3907	1940	2367	3298	2867	3348
110	3952	1737	2047	2916	3063	2829	4271	1830	2134	2935	3968	3222	3979	2201	2348	3486	3252	3461	3764	1967	2308	3323	3024	3248
110.167	3729	1745	2136	2874	3045	2934	4017	1717	2070	2990	4049	3220	3854	2133	2378	3452	3243	3432	3758	1873	2268	3392	2901	3355
110.333	3668	1581	2047	2789	2945	2754	3849	1651	2033	2951	3932	3164	3672	2006	2339	3410	3200	3492	3361	1956	2186	3275	2741	3252
110.5	3498	1594	1988	2783	2883	2749	3725	1627	1909	2852	3941	3018	3476	2050	2182	3368	3110	3510	3179	1859	2226	3237	2863	3229
110.667	3402	1614	1993	2775	2901	2733	3598	1584	1945	2898	4127	3098	3446	1895	2306	3450	3119	3551	2957	1759	2182	3279	2920	3293
110.833	3186	1600	1954	2786	3039	2781	3568	1572	1905	3042	3919	3031	3289	2042	2317	3489	3371	3635	2944	1938	2162	3372	2956	3281
111	2881	1424	2043	2723	3059	2893	3324	1593	1940	2892	3991	3262	3155	1764	2267	3354	3193	3445	2725	1668	2171	3250	2824	3209
111.167	2808	1508	1967	2829	3022	2692	3123	1465	1914	3006	4029	3168	3063	1751	2229	3388	3159	3463	2655	1813	2119	3325	2967	3309
111.333	2832	1497	1955	2794	3034	2737	2986	1518	1967	2842	4029	3009	2926	1821	2204	3315	3232	3478	2694	1676	2180	3319	2873	3363
111.5	2725	1483	1883	2769	2991	2765	2944	1511	1970	2975	4092	3214	2691	1804	2179	3362	3235	3643	2530	1698	2060	3259	2873	3277
111.667	2578	1472	1991	2876	3011	2727	2803	1410	1803	2991	3979	3164	2779	1672	2217	3373	3230	3460	2468	1593	2022	3285	2867	3393
111.833	2504	1445	1916	2771	2946	2703	2634	1482	1824	2909	3955	3166	2678	1772	2305	3330	3369	3501	2433	1625	2043	3297	3023	3339
112	2463	1309	1839	2717	2926	2710	2392	1453	1906	2988	3945	3068	2524	1609	2268	3401	3169	3383	2358	1574	1980	3249	2901	3319
112.167	2421	1348	1981	2833	2928	2732	2435	1431	1823	2947	4049	3090	2496	1727	2182	3424	3249	3524	2335	1611	2076	3344	2867	3385
112.333	2205	1332	1944	2857	2861	2862	2289	1442	1807	2930	4131	3181	2224	1639	2223	3341	3173	3541	2273	1510	2028	3343	2900	3253
112.5	2055	1322	1874	2769	3032	2814	2210	1390	1883	2835	4048	3158	2218	1684	2213	3383	3212	3515	2204	1366	2068	3302	2913	3400
112.667	1930	1313	1899	2811	2892	2817	2076	1425	1860	2900	4048	3157	2200	1655	2327	3376	3183	3495	2067	1500	2129	3253	2916	3325
112.833	1853	1350	1936	2736	2976	2800	2115	1449	1933	2958	4037	3145	2046	1733	2304	3318	3219	3509	2122	1442	2088	3341	2896	3386
113	1852	1336	2016	2725	2999	2701	2093	1418	1912	2901	4210	3237	2016	1758	2287	3436	3274	3570	2036	1438	2171	3330	2868	3375
113.167	1766	1477	1915	2802	2925	2725	2013	1447	1946	2811	4125	3124	2034	1716	2266	3238	3252	3626	1868	1581	2059	3417	2826	3300
113.333	1781	1294	2035	2797	3012	2762	1997	1430	1945	3023	4096	3083	1825	1745	2313	3431	3225	3524	1959	1487	2096	3307	2826	3286
113.5	1693	1426	1994	2843	3066	2894	1937	1512	2006	2972	4085	3162	1893	1834	2335	3415	3363	3506	1753	1577	2183	3351	3001	3392
113.667	1538	1307	2096	2920	2930	2789	1905	1490	1990	3040	4112	3166	1758	1791	2364	3462	3372	3536	1839	1690	2147	3307	3021	3328
113.833	1656	1499	2183	2954	3083	2824	1980	1614	2082	3038	4294	3140	1791	1873	2460	3451	3340	3691	1788	1637	2166	3428	3147	3396
114	1573	1538	2236	2992	3151	3022	1878	1630	2203	3140	4175	3261	1782	1905	2420	3606	3369	3786	1809	1845	2333	3434	3104	3396
114.167	1503	1538	2148	2972	3077	2946	1770	1711	2170	3156	4149	3132	1666	1834	2516	3468	3277	3511	1737	1807	2384	3391	3180	3485
114.333	1507	1490	2168	2796	3077	2875	1760	1735	2302	2986	4214	3212	1708	1917	2601	3536	3385	3706	1724	1819	2389	3485	3103	3397
114.5	1369	1557	2269	2936	3180	2872	1711	1698	2311	2926	4120	3091	1692	1886	2521	3337	3349	3624	1711	1965	2317	3364	3036	3479
114.667	1501	1645	2279	2903	3096	2933	1759	1824	2359	3063	4281	3180	1661	2010	2747	3479	3475	3525	1824	1982	2438	3481	3194	3466
114.833	1437	1649	2347	2857	3188	2892	1622	1824	2322	3177	4239	3138	1654	2102	2657	3451	3253	3586	1687	1934	2506	3493	3324	3458
115	1362	1732	2451	2982	3201	2911	1623	1887	2516	3021	4265	3079	1606	2133	2744	3540	3485	3670	1727	1957	2520	3573	3262	3457
115.167	1402	1773	2507	3044	3272	3004	1596	2001	2523	3275	4289	3243	1591	2217	2837	3549	3576	3773	1912	2058	2589	3537	3344	3522
115.333	1299	1805	2610	3138	3261	2972	1593	1893	2483	3306	4419	3166	1661	2317	2976	3579	3454	3659	1799	2152	2723	3563	3325	3477
115.5	1392	1974	2771	3169	3207	3021	1668	2150	2640	3389	4440	3345	1797	2423	2887	3734	3546	3797	1926	1947	2699	3433	3429	3691
115.667	1465	2074	2703	3200	3192	2958	1742	2207	2807	3453	4312	3302	1650	2386	3010	3776	3494	3748	1996	2258	2826	3695	3391	3535
115.833	1406	2164	2736	3360	3338	3094	1701	2270	2849	3435	4464	3310	1674	2600	3140	3795	3568	3686	1988	2182	2899	3768	3420	3728
116	1429	2116	2782	3262	3393	3122	1743	2403	2902	3444	4499	3226	1764	2542	3164	3715	3707	3790	1977	2160	3015	3753	3374	3660
116.167	1387	2118	2933	3462	3455	3002	1746	2497	2926	3376	4529	3257	1755	2789	3268	3839	3566	3700	2111	2425	3091	3731	3412	3613
116.333	1392	2212	2973	3308	3472	3124	1870	2575	3089	3567	4598	3367	1765	2810	3346	3872	3610	3737	1950	2598	3154	3848	3385	3684
116.5	1470	2431	3122	3503	3420	3253	1937	2732	3160	3506	4571	3293	1884	3044	3536	3847	3777	3821	2118	2661	3181	3731	3467	3806
116.667	1542	2501	3280	3558	3468	3331	1908	2781	3313	3534	4708	3379	1883	3055	3639	3968	3714	3957	2140	2886	3364	3944	3510	3657
116.833	1585	2723	3300	3579	3646	3226	2096	2925	3476	3619	4669	3332	2066	3296	3720	4034	3944	4094	2278	2924	3436	4012	3543	3726
117	1463	2698	3366	3588	3653	3250	2071	2959	3495	3714	4725	3375	1956	3273	3663	4027	3799	3889	2309	3050	3470	3916	3653	3703
117.167	1474	2828	3364	3757	3552	3382	2053	3058	3729	3736	4714	3375	2005	3393	3751	4083	3849	3950	2317	3219	3609	3999	3738	3849
117.333	1629	3081	3532	3658	3734	3346	2257	3264	3811	3785	4607	3507	2108	3568	3933	4284	3872	4052	2485	3518	3847	4109	3675	3836
117.5	1680	3070	3648	3869	3697	3452	2245	3351	3810	3979	4795	3433	2261	3738	4124	4143	3800	4049	2513	3551	3783	3949	3758	3784
117.667	1778	3262	3837	3850	3845	3480	2374	3620	4073	3971	4725	3483	2311	3898	4119	4286	3907	4045	2843	3741	4032	4168	3926	3861
117.833	1771	3471	3660	3868	3622	3403	2347	3735	4218	3929	4905	3519	2329	3879	4231	4238	4009	4002	2737	3829	4058	4013	3907	3774
118	1867	3588	4046	3938	3817	3492	2460	3739	4182	4023	4932	3446	2459	4216	4393	4304	4045	4081	2917	3846	4152	3967	4040	3936
118.167	1858	3706	4107	3939	3921	3497	2522	4042	4367	3890	4974	3717	2524	4166	4401	4409	4120	4157	2950	3874	4307	4125	3804	3939
118.333	2023	3865	4299	4149	4069	3642	2628	4238	4479	4061	4984	3640	2709	4438	4569	4459	4106	4147	3116	3940	4534	4023	3992	4049
118.5	2130	3960	4378	4207	3930	3603	2713	4379	4744	4177	5085	3730	2743	4713	4537	4444	4089	4200	3231	3992	4421	4325	4025	4100
118.667	2115	4101	4460	4148	3859	3682	2769	4273	4761	4187	5222	3652	2847	4669	4839	4601	4057	4191	3555	4158	4455	4382	4044	4164
118.833	2254	4288	4601	4125	4105	3549	2901	4597	4934	4263	5026	3648	3050	4799	4885	4552	4268	4156	3582	4165	4671	4222	4134	3995
119	2304	4351	4648	4246	4036	3725	3062	4454	5101	4196	5207	3670	3028	5139	4855	4604	4145	4310	3526	4326	4766	4430	4075	3889
119.167	2408	4573	4661	4280	3989	3789	3174	4948	5136	4236	5240	3651	3130	5248	5153	4689	4207	4298	3649	4486	4927	4402	4020	4104
119.333	2510	4650	4775	4477	4091	3843	3399	4976	5209	4198	5067	3689	3134	5388	5241	4748	4279	4231	3741	4607	5185	4360	4111	4207
119.5	2662	5044	4987	4534	4161	3715	3550	5199	5464	4412	5309	3694	3394	5490	5328	4794	4286	4341	3753	4848	5136	4494	4002	4146
119.667	2792	5047	5071	4553	4118	3760	3611	5167	5596	4455	5181	3681	3583	5679	5573	4840	4163	4276	3940	4976	5325	4493	4029	4158
119.833	2814	5170	5229	4590	4255	4012	3791	5560	5703	4467	5376	3802	3491	5801	5556	4909	4300	4258	4058	5141	5430	4418	4129	4210
120	2999	5360	5289	4515	4312	4000	3988	5607	5915	4581	5569	3664	3773	6135	5696	5006	4361	4376	4356	5489	5471	4549	4102	4216
120.167	3051	5569	5272	4705	4188	3923	4010	5814	6003	4741	5443	3824	3917	6057	5649	4988	4482	4341	4242	5707	5581	4541	3974	4126
120.333	3215	5707	5501	4653	4334	3970	4201	5870	6157	4628	5364	3848	3958	6205	5940	4944	4428	4381	4368	5783	5721	4661	4068	4209
120.5	3286	5770	5651	4671	4367	4017	4299	5985	6255	4529	5746	3912	4343	6439	6038	5008	4517	4446	4594	5999	5756	4644	4287	4145
120.667	3441	6106	5512	4802	4408	3941	4205	6071	6298	4774	5607	3880	4295	6363	6028	5036	4397	4472	4648	6221	5956	4678	4098	4275
120.833	3444	6205	5844	4882	4366	4101	4559	6275	6411	4650	5656	3890	4535	6524	6089	5047	4546	4364	4910	6214	5959	4624	4254	4274
121	3680	6260	5940	5041	4473	4023	4607	6460	6589	4849	5666	3956	4689	6511	6033	5206	4458	4336	5172	6211	5921	4676	4299	4384
121.167	3767	6249	5865	4773	4437	3975	4749	6434	6560	4631	5560	3787	4692	6898	6074	5044	4367	4238	5290	6290	6117	4752	4328	4271
121.333	3892	6513	6106	5005	4497	4115	4910	6727	6677	4715	5762	3910	5040	6808	6390	5188	4511	4401	5454	6310	6241	4702	4403	4259
121.5	4015	6534	6055	5052	4561	4084	5007	6787	6846	4793	5687	3926	5063	7229	6282	5229	4501	4342	5730	6102	6201	4746	4223	4268
121.667	4221	6729	6138	5100	4603	4191	5177	6903	6999	4832	5627	3892	5229	7154	6527	5160	4419	4369	5806	6248	6340	4784	4228	4425
121.833	4314	6747	6159	5038	4520	4032	5245	7034	7042	4941	5624	4008	5380	7512	6375	5069	4442	4397	5882	6217	6171	4708	4224	4342
122	4456	6887	6377	5130	4658	4199	5569	7070	6933	4850	5782	3892	5531	7490	6378	5297	4629	4391	6093	6225	6316	4664	4297	4391
122.167	4696	6850	6356	5135	4835	4125	5747	7095	7065	4903	5670	3955	5558	7573	6394	5278	4479	4494	6086	6385	6537	4883	4127	4321
122.333	4763	7045	6470	5146	4730	4091	5893	7129	7100	5024	5626	3942	5711	7766	6669	5095	4528	4372	6063	6759	6657	4592	4160	4229
122.5	4993	7292	6527	5162	4620	4183	6045	7299	7137	4991	5742	3996	5949	7635	6565	5223	4464	4343	6311	6597	6341	4684	4056	4132
122.667	4963	7391	6540	5198	4585	4133	6495	7349	7167	4929	5931	3945	6089	7879	6788	5382	4639	4397	6307	6761	6507	4601	4280	4314
122.833	5243	7241	6183	5057	4449	4066	6353	7159	7021	4817	5919	3696	6176	7959	6618	5028	4277	4323	6309	6610	6518	4578	4002	4082
123	5324	7309	6529	5085	4654	4213	6755	7466	7189	5037	5848	3912	6349	7916	6751	5251	4564	4406	6455	6997	6482	4464	4030	4332
123.167	5512	7277	6488	5125	4780	4141	6940	7466	7461	5093	5764	3919	6452	7812	6636	5219	4552	4454	6338	7123	6538	4635	3989	4302
123.333	5506	7272	6465	5401	4735	4319	6921	7361	7281	4789	5788	3833	6640	8043	6646	5336	4524	4343	6690	7199	6472	4611	4043	4173
123.5	5815	7325	6602	5049	4642	4195	7328	7306	7240	4958	5833	3939	6754	7859	6545	5175	4547	4457	6701	7102	6408	4605	4009	4116
123.667	5965	7333	6377	5320	4646	4129	7223	7391	7368	5082	5596	3890	6889	7872	6769	5206	4392	4358	6819	7123	6460	4603	3873	4068
123.833	6134	7442	6514	5243	4535	4120	7264	7429	7241	5026	5781	3842	7029	7890	6686	5076	4382	4411	6778	7307	6640	4541	3969	4331
124	6237	7223	6555	5348	4641	4028	7404	7255	7255	5008	5714	3913	7218	7913	6674	5129	4561	4380	6956	7117	6293	4543	3966	4197
124.167	6333	7430	6298	5228	4582	4096	7264	7293	7206	4797	5679	3770	7218	7957	6342	5054	4358	4236	7242	7094	6346	4673	4073	4113
124.333	6631	7401	6473	5205	4644	4133	7251	7247	7211	4934	5664	3792	7298	7961	6521	5140	4290	4312	7276	6819	6366	4382	3997	4195
124.5	6324	7192	6312	5151	4540	4090	7442	7195	7171	4898	5549	3711	7240	7802	6398	4950	4294	4072	7389	6679	6044	4412	3911	4102
124.667	6409	7267	6157	4910	4373	3833	7401	7110	6931	4770	5456	3739	7351	7740	6395	5106	4163	4185	7542	6520	6156	4621	3897	4144
124.833	6600	7150	6265	4981	4556	3914	7702	6982	7045	4809	5473	3800	7462	7885	6201	4943	4305	4184	7667	6365	6122	4366	3823	4099
125	6886	7036	6176	5026	4366	3840	7686	6990	6883	4804	5488	3729	7360	7613	6330	4890	4157	4036	7519	6250	6072	4262	3790	4140
125.167	6837	6956	6150	4958	4339	3964	7743	7004	6790	4667	5400	3607	7594	7601	6128	4917	4186	4203	7607	6375	5957	4271	3611	3852
125.333	6996	7092	6107	4890	4411	3922	7933	6917	6808	4639	5437	3676	7599	7676	6145	4931	4217	3934	7635	6287	5923	4383	3755	4001
125.5	6833	6899	5890	4801	4282	4030	7886	6800	6539	4570	5362	3681	7446	7348	5897	4830	4123	4062	7500	6068	5829	4232	3562	3986
125.667	6937	6673	5955	4838	4301	3858	7749	6774	6508	4567	5289	3712	7648	7303	5798	4851	3988	4034	7358	6057	5840	4199	3413	3930
125.833	6994	6768	5932	4793	4257	3840	8213	6526	6598	4575	5279	3630	7479	7350	5677	4899	4110	3975	7347	6024	5573	4215	3472	3844
126	7112	6592	5820	4714	4253	3822	8212	6348	6293	4486	5364	3658	7471	7068	5715	4736	4096	3804	7285	5958	5613	4184	3488	3859
126.167	6971	6528	5679	4641	4030	3608	8134	6388	6169	4347	5213	3402	7529	7056	5631	4644	3997	3735	7104	5904	5435	4087	3454	3728
126.333	7361	6139	5550	4710	4061	3824	8192	6244	6231	4396	5265	3521	7576	6858	5498	4612	3994	3892	7038	5884	5376	3862	3365	3801
126.5	7154	6151	5376	4545	3986	3518	7945	6255	6147	4302	5225	3482	7734	6737	5495	4633	3777	3708	6999	5959	5207	3857	3252	3594
126.667	7057	6056	5369	4594	3960	3506	8017	6039	6058	4284	5278	3382	7442	6644	5137	4521	3897	3809	6902	5752	5120	3959	3238	3508
126.833	7284	6018	5306	4556	4098	3780	8093	5873	5877	4451	5124	3455	7451	6509	5184	4314	3915	3789	6888	5775	5239	3916	3232	3654
127	7115	5726	5110	4519	3852	3527	7761	5684	5718	4226	5012	3319	7437	6378	4925	4417	3722	3679	6713	5550	4982	3782	3238	3555
127.167	7048	5637	5113	4365	3858	3448	7713	5544	5457	4157	5026	3304	7146	6264	4843	4257	3678	3557	6876	5460	4916	3825	3131	3417
127.333	7056	5550	4874	4352	3831	3459	7637	5223	5501	4105	4978	3287	7099	6038	4836	4218	3686	3565	6672	5211	4734	3775	3166	3603
127.5	7056	5426	4849	4175	3711	3319	7566	5312	5250	4096	4980	3222	7232	5870	4766	4298	3625	3452	6790	5001	4644	3811	3277	3438
127.667	6949	5296	4857	4142	3767	3400	7419	5199	5316	3953	4796	3246	7268	5922	4649	4107	3626	3571	6665	4962	4590	3585	3096	3469
127.833	7035	5114	4627	4237	3619	3275	7212	5254	5140	4064	4686	3270	7194	5812	4687	4159	3557	3487	6588	4748	4413	3646	3167	3493
128	6850	5103	4517	4110	3667	3301	6963	4997	5144	3904	4669	3103	6728	5559	4478	4071	3520	3424	6540	4537	4387	3613	3108	3393
128.167	6855	4934	4411	4017	3768	3163	7107	4761	4843	3885	4630	3231	6794	5530	4331	4047	3551	3455	6503	4442	4232	3615	3030	3314
128.333	6779	4783	4332	3848	3503	3215	7147	4696	4661	3895	4540	3161	6528	5384	4290	3853	3442	3271	6217	4243	4220	3459	2953	3294
128.5	6607	4618	4240	3935	3612	3187	6698	4697	4598	3730	4696	2987	6478	5232	4152	3915	3519	3253	6181	4195	4011	3418	2986	3327
128.667	6500	4494	4128	3734	3493	3166	6753	4331	4591	3758	4442	3007	6334	5060	4033	3845	3400	3151	6073	3962	4010	3372	2821	3146
128.833	6347	4228	4053	3693	3437	2951	6605	4148	4451	3647	4445	3005	6306	5017	3944	3828	3192	3151	5908	3951	3811	3357	2712	3203
129	6259	4230	3929	3644	3402	3051	6546	4054	4441	3631	4521	2907	6214	4740	3936	3730	3219	3169	5800	3723	3826	3265	2764	3154
129.167	6299	4106	3804	3488	3370	3009	6661	4067	4199	3572	4319	3035	6070	4598	3788	3767	3283	3139	5617	3622	3635	3206	2759	3126
129.333	6175	4040	3682	3673	3263	2974	6351	3918	4106	3439	4413	2835	5800	4532	3742	3669	3326	3048	5558	3717	3654	3317	2854	3030
129.5	5979	3830	3535	3581	3295	2996	6292	3806	3990	3454	4274	2890	5727	4441	3627	3667	3238	3032	5393	3769	3416	3068	2722	3105
129.667	5995	3910	3691	3639	3191	2930	6208	3823	3909	3417	4252	2939	5775	4379	3649	3486	3217	2996	5140	3577	3415	3166	2515	3079
129.833	5812	3515	3470	3512	3110	2845	5979	3543	3818	3397	4292	2755	5508	4092	3368	3560	3262	2997	5132	3433	3362	3083	2655	2963
130	5812	3593	3235	3385	3216	2748	5862	3520	3726	3322	4191	2712	5488	3947	3343	3413	3009	2986	4916	3410	3323	2992	2608	2923
130.167	5587	3490	3318	3433	3273	2791	5749	3290	3503	3311	4195	2760	5170	3819	3371	3488	3080	2979	4842	3291	3127	3088	2545	2940
130.333	5368	3247	3015	3287	3073	2729	5447	3162	3379	3143	4087	2841	5099	3710	3248	3360	3119	2812	4732	3066	2928	2941	2538	2970
130.5	5261	3190	3052	3117	2899	2763	5369	3094	3486	3213	4111	2670	5024	3589	3026	3178	2982	2801	4520	2959	2883	2928	2617	2847
130.667	5116	3102	2959	3240	2998	2679	5192	3069	3396	3249	3981	2774	4963	3577	2968	3253	2977	2779	4493	2954	3002	2841	2574	2900
130.833	5093	2839	2946	3138	2999	2573	5002	2889	3143	3292	3859	2680	4741	3462	3027	3218	3024	2912	4241	2868	2756	2804	2455	2837
131	5015	2946	2895	3097	2981	2598	4859	2953	3097	2983	3918	2655	4505	3365	2926	3120	2883	2797	4308	2662	2663	2897	2440	2773
131.167	4932	2775	2815	3108	3043	2621	4652	2731	3050	3200	3899	2624	4507	3376	2930	3186	3027	2649	4166	2606	2729	2739	2436	2760
131.333	4427	2791	2751	2955	2858	2543	4577	2726	3030	3166	3865	2733	4395	3245	2645	3065	2958	2799	3958	2513	2560	2703	2462	2730
131.5	4529	2723	2766	3014	2925	2515	4524	2650	2973	2942	3763	2649	4337	3006	2686	3093	2937	2671	4029	2418	2531	2778	2532	2859
131.667	4460	2526	2483	2901	2825	2535	4400	2485	2797	3057	3887	2559	3911	2934	2630	3061	2976	2588	3890	2365	2575	2770	2372	2766
131.833	4351	2520	2491	2930	2818	2600	4073	2527	2800	2966	3881	2525	3904	2951	2467	3027	2898	2559	3735	2248	2416	2664	2441	2713
132	4176	2363	2527	3015	2939	2508	4112	2279	2754	2959	3762	2538	3828	2878	2528	2982	2798	2634	3642	2239	2452	2623	2464	2739
132.167	4110	2318	2541	2902	2826	2504	4082	2295	2697	2956	3934	2445	3671	2724	2468	3013	2862	2672	3555	2178	2383	2569	2315	2746
132.333	3823	2251	2367	2831	2667	2463	4062	2334	2610	2866	3645	2575	3674	2692	2427	2898	2780	2559	3577	2162	2285	2612	2325	2563
132.5	3895	2230	2325	2776	2820	2327	3770	2164	2513	2940	3794	2576	3597	2642	2375	2930	2827	2553	3374	2132	2325	2644	2378	2675
132.667	3768	2115	2284	2849	2693	2331	3840	2073	2552	2943	3803	2492	3435	2525	2294	2865	2885	2624	3256	2100	2251	2714	2416	2626
132.833	3594	2209	2315	2686	2628	2346	3659	2133	2499	2884	3811	2518	3440	2490	2380	2925	2995	2625	3112	2164	2159	2560	2372	2600
133	3459	2085	2244	2805	2653	2453	3647	2053	2452	2771	3489	2535	3181	2481	2268	2865	2774	2601	3139	2147	2210	2632	2381	2696
133.167	3538	2122	2240	2709	2809	2473	3492	2089	2446	2919	3716	2427	3207	2367	2252	2810	2820	2573	2920	1992	2121	2553	2311	2676
133.333	3210	1975	2132	2688	2615	2486	3312	2027	2340	2813	3617	2385	3080	2351	2170	2785	2744	2543	2785	2045	2064	2474	2248	2548
133.5	3180	1860	2122	2607	2649	2281	3248	1858	2329	2915	3668	2451	3029	2325	2212	2789	2795	2549	2763	1861	2015	2573	2324	2456
133.667	3011	1827	2090	2651	2518	2289	3249	1847	2197	2691	3599	2473	2997	2247	2061	2770	2789	2475	2708	1815	2024	2503	2252	2594
133.833	2977	1784	1985	2711	2618	2284	3013	1841	2299	2714	3675	2426	2920	2089	2115	2810	2735	2411	2640	1869	2017	2395	2296	2592
134	2846	1749	2061	2606	2624	2341	2957	1794	2307	2704	3500	2519	2828	2144	2110	2789	2808	2556	2613	1820	1968	2405	2368	2618
134.167	2766	1789	1976	2628	2720	2384	2834	1781	2181	2722	3547	2393	2675	2182	2020	2693	2890	2474	2607	1760	2017	2574	2296	2526
134.333	2789	1658	2057	2695	2692	2319	2696	1736	2284	2713	3613	2491	2607	2019	2110	2757	2829	2598	2666	1827	1971	2469	2356	2575
134.5	2624	1663	1999	2487	2616	2286	2682	1656	2287	2774	3617	2331	2540	2037	2083	2733	2927	2549	2609	1690	2017	2401	2300	2561
134.667	2535	1757	1925	2620	2556	2413	2589	1701	2108	2717	3542	2371	2533	2002	1993	2710	2839	2481	2287	1583	1857	2293	2301	2582
134.833	2557	1695	1850	2631	2743	2338	2545	1706	2251	2813	3619	2384	2476	1999	2008	2681	2888	2617	2404	1609	1941	2399	2317	2585
135	2532	1705	1952	2633	2694	2327	2452	1623	2266	2843	3651	2406	2384	1944	1972	2693	2862	2436	2385	1628	1929	2484	2274	2507
135.167	2410	1547	2014	2567	2464	2509	2417	1635	2218	2651	3585	2446	2327	2107	1997	2618	2875	2508	2315	1595	1931	2266	2267	2415
135.333	2327	1698	1957	2638	2593	2392	2380	1652	2139	2730	3601	2384	2343	1964	2001	2714	2958	2533	2293	1633	1894	2312	2284	2503
135.5	2249	1664	1995	2458	2603	2407	2376	1679	2180	2706	3714	2471	2219	1962	1952	2705	2912	2627	2193	1620	1963	2423	2369	2418
135.667	2205	1684	1892	2649	2639	2408	2365	1738	2287	2837	3714	2387	2213	2101	2170	2826	2932	2449	2303	1674	1969	2444	2463	2505
135.833	2137	1607	1887	2653	2600	2350	2336	1617	2205	2761	3601	2407	2110	1930	2049	2649	2839	2396	2227	1584	1788	2408	2405	2513
136	2119	1628	1955	2685	2593	2427	2296	1582	2166	2902	3578	2330	2149	1981	2088	2724	2962	2479	2185	1615	1985	2368	2458	2459
136.167	2082	1732	1952	2588	2635	2399	2202	1636	2142	2823	3573	2385	2175	1889	2132	2767	2943	2556	2230	1670	1940	2417	2533	2519
136.333	1971	1531	1925	2586	2662	2239	2162	1565	2251	2766	3565	2404	2020	1882	2157	2791	2926	2377	2056	1681	1922	2404	2361	2384
136.5	1961	1661	1963	2642	2628	2355	2147	1655	2327	2793	3635	2446	2032	2048	2056	2693	3049	2468	2159	1734	1981	2478	2378	2569
136.667	1916	1630	1893	2664	2641	2296	2100	1597	2216	2757	3644	2349	2000	1930	2101	2703	2976	2441	2075	1707	1962	2495	2353	2403
136.833	1901	1664	1962	2712	2591	2462	2096	1763	2271	2915	3646	2447	2052	1972	2067	2807	2869	2559	2017	1743	2031	2381	2358	2516
137	1912	1702	1905	2650	2666	2344	2112	1757	2291	2838	3777	2433	2032	2002	2175	2785	3043	2463	2158	1750	2003	2568	2498	2615
137.167	1791	1590	1998	2662	2565	2330	2045	1710	2437	2834	3619	2388	2037	2060	2122	2816	3130	2508	2154	1740	1932	2390	2404	2500
137.333	1908	1740	2052	2690	2732	2332	2002	1792	2337	2913	3793	2522	1952	2064	2105	2866	3025	2547	2176	1778	2065	2489	2443	2653
137.5	1825	1638	1971	2653	2696	2423	1957	1774	2479	2936	3698	2500	1963	1931	2161	2868	3044	2560	2162	1750	2108	2490	2592	2589
137.667	1705	1708	2150	2712	2778	2437	1939	1739	2436	2942	3642	2435	1968	2087	2153	2905	3132	2491	2039	1766	2082	2535	2561	2446
137.833	1731	1754	2144	2800	2650	2493	1981	1695	2288	2988	3808	2441	2062	2135	2233	2843	3225	2557	2120	1843	2095	2521	2621	2579
138	1724	1881	2105	2894	2755	2328	1917	1839	2526	3065	3748	2467	1898	2202	2250	2822	3279	2522	2107	1882	2107	2562	2573	2487
138.167	1779	1821	2161	2877	2823	2548	2032	1784	2592	3196	3780	2603	2018	2249	2329	2933	3250	2664	2202	1930	2206	2471	2637	2623
138.333	1734	1874	2165	2825	2809	2465	2019	1926	2558	3006	3890	2550	2107	2241	2421	2920	3203	2656	2161	1888	2169	2430	2588	2619
138.5	1726	1894	2214	2791	2798	2574	2070	1953	2622	3055	3756	2514	2092	2306	2354	2882	3198	2729	2141	1909	2184	2471	2650	2573
138.667	1737	1920	2262	2864	2736	2409	1964	1922	2670	3057	3783	2505	2098	2229	2343	2969	3221	2603	2113	1915	2223	2559	2583	2517
138.833	1676	1975	2209	3043	2878	2480	2061	1916	2743	3121	3825	2421	2132	2289	2414	2860	3237	2669	2250	1962	2294	2610	2615	2667
139	1772	2024	2300	2887	2807	2600	2073	2058	2847	3133	4025	2542	2034	2445	2487	2906	3319	2636	2365	1980	2327	2596	2796	2633
139.167	1737	2147	2430	3052	2839	2498	2168	2155	2828	3226	4005	2633	2135	2401	2553	3148	3330	2652	2480	2112	2388	2620	2824	2633
139.333	1632	2101	2495	3127	2982	2521	2149	2077	2926	3135	3912	2545	2136	2481	2514	3009	3328	2628	2310	2066	2435	2588	2712	2626
139.5	1818	2119	2294	3076	2962	2532	2169	2149	2938	3257	4031	2616	2233	2486	2571	3049	3323	2699	2402	2129	2398	2671	2832	2629
139.667	1755	2160	2438	3035	2833	2622	2199	2213	2957	3286	3969	2543	2157	2556	2534	3049	3303	2629	2441	2174	2480	2571	2843	2713
139.833	1827	2262	2603	3040	3032	2658	2165	2197	3083	3291	3921	2584	2279	2802	2822	3148	3407	2666	2363	2252	2470	2636	2845	2678
140	1889	2318	2507	3152	2981	2572	2184	2300	3210	3419	4039	2683	2292	2704	2722	3325	3491	2754	2606	2376	2477	2601	2878	2606
140.167	1772	2412	2658	3270	2979	2703	2328	2389	3219	3325	4009	2611	2331	2762	2743	3139	3438	2765	2651	2531	2588	2723	2931	2605
140.333	1887	2375	2539	3197	3007	2707	2447	2456	3298	3412	4001	2650	2329	2828	2902	3159	3513	2631	2649	2473	2608	2695	2819	2703
140.5	1827	2573	2724	3355	3078	2690	2410	2438	3350	3466	4184	2649	2465	2788	2949	3192	3474	2756	2585	2590	2645	2787	2942	2825
140.667	1845	2519	2752	3074	3101	2724	2495	2512	3397	3388	4048	2746	2508	2986	2956	3310	3426	2769	2660	2572	2625	2665	2934	2678
140.833	1924	2584	2725	3325	3076	2842	2594	2615	3439	3390	4225	2706	2531	3129	3137	3403	3614	2722	2881	2655	2688	2849	3142	2629
141	1871	2642	2866	3336	3177	2726	2524	2622	3507	3452	4195	2672	2614	2911	2927	3290	3528	2793	2883	2668	2665	2776	3028	2643
141.167	1998	2837	2885	3349	3216	2796	2526	2810	3642	3667	4135	2731	2674	3136	3140	3450	3664	2819	3056	2845	2857	2780	2924	2796
141.333	2143	2870	2929	3438	3167	2855	2636	2802	3687	3498	4369	2783	2723	3321	3269	3383	3713	2830	3071	2727	2985	2854	3170	2919
141.5	2003	2849	2980	3360	3207	2862	2684	2678	3662	3599	4118	2694	2843	3189	3236	3276	3649	2714	2932	2832	2816	2864	3083	2696
141.667	2020	3010	3061	3422	3151	2911	2758	3072	3885	3639	4267	2729	2882	3479	3389	3408	3706	2929	3176	2761	3062	2935	3250	2798
141.833	1979	3101	3078	3325	3065	2822	2738	3037	3904	3766	4283	2833	2773	3444	3493	3472	3658	2840	3231	2966	2985	2920	3267	2846
142	2167	3065	3205	3501	3507	2829	2826	3101	4000	3783	4274	2832	3050	3457	3404	3656	3709	2925	3414	2941	3141	3024	3214	2830
142.167	2326	3146	3214	3548	3288	2870	2993	3142	4138	3605	4234	2875	3118	3719	3450	3502	3691	2957	3326	3114	3056	2903	3237	2844
142.333	2326	3314	3442	3801	3472	2894	3098	3288	4231	3977	4592	2984	3199	3755	3588	3593	3694	2957	3628	3200	3263	2921	3468	2829
142.5	2365	3409	3424	3805	3292	2868	3140	3369	4238	3904	4501	2860	3319	3767	3669	3636	3795	2973	3616	3166	3237	2918	3394	2922
142.667	2468	3429	3486	3724	3330	3005	3272	3318	4351	3851	4418	2873	3319	3918	3671	3696	3933	3074	3648	3435	3398	2886	3480	2782
142.833	2352	3521	3576	3662	3434	3018	3347	3312	4541	3999	4414	2904	3432	3900	3650	3661	3734	2991	3730	3403	3262	3045	3509	2801
143	2522	3687	3571	3853	3464	3175	3412	3568	4528	4017	4623	2913	3656	4108	3886	3801	3796	2911	3858	3573	3427	3095	3480	2952
143.167	2539	3576	3505	3741	3319	3053	3459	3613	4523	4069	4569	2909	3688	4217	3910	3807	3982	2979	3843	3639	3415	3038	3618	2908
143.333	2742	3813	3812	3780	3486	2924	3640	3707	4617	4112	4469	2765	3759	4220	3868	3790	3831	3035	4022	3617	3549	3015	3565	2912
143.5	2705	3757	3617	3856	3498	2947	3678	3825	4827	4036	4689	2967	3816	4248	3887	3818	3897	3065	4068	3828	3551	3057	3654	3000
143.667	2701	3905	3843	4014	3489	3203	3844	3907	4961	4208	4715	2935	4001	4348	4031	3876	4121	3236	4293	3828	3572	3112	3625	3014
143.833	2991	3971	3897	3954	3511	3206	3952	3959	4942	4165	4715	3090	4087	4548	4111	3963	4090	3264	4313	3926	3705	3141	3668	3006
144	2900	4132	3908	4023	3586	3014	3976	3913	5020	4168	4778	3041	4043	4634	4182	3953	4031	3163	4422	4092	3655	3185	3749	3022
144.167	3012	4227	3975	4198	3648	3105	4047	4040	5190	4150	4729	3034	4184	4674	4296	3888	4077	3227	4580	4109	3779	3255	3778	3006
144.333	3139	4142	4049	4047	3549	3268	4150	4122	5237	4234	4765	3143	4324	4935	4453	3906	4150	3198	4644	4163	3903	3246	3731	3016
144.5	3268	4362	4260	4059	3618	3180	4280	4287	5252	4402	4840	3026	4531	4805	4373	3956	4242	3368	4671	4159	3809	3169	3693	3056
144.667	3192	4450	4140	4183	3479	3219	4406	4384	5445	4218	4735	2936	4551	4882	4565	4016	4139	3259	4806	4258	3961	3329	3561	2963
144.833	3448	4538	4149	4151	3730	3111	4531	4293	5409	4353	4781	3031	4747	4954	4553	4096	4248	3228	4761	4230	4045	3214	3705	3034
145	3464	4613	4251	4240	3761	3261	4593	4445	5426	4472	4871	3067	4794	5228	4546	4073	3968	3376	5050	4258	3926	3275	3883	3104
145.167	3524	4720	4349	4196	3652	3117	4614	4625	5581	4385	4897	3171	4869	5260	4660	4108	4175	3244	5125	4476	3906	3375	3858	3100
145.333	3441	4654	4445	4312	3586	3257	4696	4564	5685	4394	4948	3165	4948	5407	4695	4215	4244	3314	5262	4444	4102	3154	3773	3051
145.5	3605	4883	4532	4283	3765	3270	5008	4634	5748	4462	4798	3095	4938	5434	4636	4245	4345	3277	5245	4462	4017	3273	3679	3098
145.667	3669	4850	4750	4267	3834	3323	4914	4814	5885	4669	4901	3083	5182	5467	4845	4275	4312	3423	5349	4527	4179	3336	3945	3275
145.833	3576	4794	4609	4237	3769	3289	5201	4772	5841	4576	4892	3149	5247	5411	4735	4307	4170	3297	5416	4655	4206	3326	3843	3150
146	3903	4935	4636	4374	3693	3350	5249	4911	6036	4619	4977	3180	5328	5704	4878	4393	4366	3415	5614	4597	4213	3352	3967	3047
146.167	4011	5081	4672	4398	3913	3279	5311	4999	5962	4627	4971	3171	5526	5638	5037	4424	4414	3403	5557	4698	4096	3334	3968	3067
146.333	4040	4999	4767	4432	3715	3397	5466	4896	5992	4615	4924	3213	5543	5818	4965	4308	4395	3224	5615	4615	4231	3402	3862	3130
146.5	4037	5158	4782	4429	3848	3358	5516	5147	6124	4693	4955	3157	5659	5777	4936	4223	4318	3369	5694	4752	4279	3380	3918	3179
146.667	4215	5058	4706	4325	3873	3362	5541	4879	6053	4615	4887	3069	5563	5744	4977	4286	4374	3293	5699	4602	4269	3306	3814	3064
146.833	4272	5097	4824	4451	3861	3311	5817	5057	6240	4732	5016	3070	5744	5909	5246	4349	4445	3298	5919	4852	4268	3387	3886	3047
147	4439	5269	4848	4350	3903	3340	5907	5202	6221	4647	4993	3223	5907	6033	5202	4457	4534	3475	5812	4837	4334	3409	3813	3204
147.167	4374	5338	4768	4529	3818	3276	5713	5036	6285	4739	4968	3204	5829	5948	5043	4219	4376	3408	5936	4892	4356	3246	3717	3105
147.333	4540	5291	4786	4509	3768	3320	5940	5314	6239	4697	4952	3198	5928	6063	5201	4354	4458	3423	6135	4978	4276	3293	3787	3078
147.5	4507	5413	5010	4660	3830	3375	5976	5175	6346	4841	5099	3189	6063	6093	5360	4451	4621	3543	6080	5029	4415	3335	3828	3122
147.667	4659	5341	5089	4649	3905	3437	6137	5280	6288	4806	4945	3214	6071	6127	5141	4379	4504	3418	6179	4981	4343	3431	3836	3205
147.833	4631	5390	4846	4493	3916	3349	6071	5250	6280	4715	4944	3279	6170	6078	5285	4369	4658	3405	5989	4878	4317	3337	3866	3226
148	4763	5342	5016	4387	3971	3340	6168	5157	6297	4852	4998	3210	6198	6172	5387	4368	4432	3437	6215	4931	4419	3354	3784	3110
148.167	4961	5280	4929	4516	3856	3399	6292	5347	6344	4791	4970	3257	6324	6126	5472	4359	4533	3468	6121	5027	4364	3414	3793	3235
148.333	5001	5443	5170	4509	3832	3331	6311	5114	6331	4730	5058	3132	6371	6160	5393	4380	4542	3468	6137	4911	4254	3401	3708	3162
148.5	4842	5344	5070	4487	3805	3337	6346	5303	6330	4675	4872	3127	6255	6117	5445	4251	4653	3480	6249	4879	4303	3322	3648	3109
148.667	5104	5431	4919	4493	3845	3237	6351	5338	6379	4604	4961	3103	6387	6239	5427	4310	4550	3523	6272	4890	4285	3400	3595	3127
148.833	5421	5279	4786	4557	3883	3195	6489	5212	6267	4542	4908	3141	6339	6029	5400	4366	4482	3452	6326	4893	4329	3367	3588	3183
149	5343	5433	4773	4400	3853	3281	6911	5152	6219	4672	4983	3041	6435	6149	5452	4330	4452	3478	6159	4724	4482	3442	3638	3067
149.167	5349	5450	4945	4424	3674	3271	7089	5120	6181	4580	4875	3024	6388	6036	5313	4132	4520	3386	6197	4908	4230	3336	3486	3075
149.333	5397	5258	4966	4365	3740	3269	7145	5187	6291	4663	5004	3229	6419	6033	5423	4336	4587	3542	6223	4810	4197	3271	3667	3093
149.5	5420	5188	4996	4387	3764	3265	6948	5252	6185	4776	4923	3038	6525	6096	5377	4191	4807	3475	6273	4785	4187	3466	3518	3093
149.667	5631	5344	4909	4340	3798	3253	7026	5173	6216	4711	4860	3043	6456	6017	5402	4240	4603	3663	6250	4712	4300	3334	3692	3120
149.833	5534	5286	4921	4492	3783	3243	7108	5216	6085	4726	4735	3133	6513	6128	5681	4335	4567	3520	6220	4671	4272	3310	3618	3108
150	5390	5277	5010	4354	3672	3157	7024	5033	6138	4550	4747	3173	6476	5948	5413	4295	4519	3593	6190	4747	4170	3274	3534	3046
150.167	5358	5099	4750	4448	3748	3265	7158	5146	5989	4511	4900	2976	6229	6025	5432	4199	4510	3490	6067	4640	4101	3254	3426	3082
150.333	5569	5160	4841	4474	3805	3191	7056	5120	6085	4750	4850	2991	6371	5924	5469	4152	4712	3688	6181	4732	4192	3288	3559	3111
150.5	5435	5179	4670	4299	3620	3179	7086	5004	5986	4512	4721	3071	6340	5875	5391	4073	4674	3491	5957	4515	4100	3169	3400	2840
150.667	5333	5037	4719	4337	3670	3033	7098	4892	6018	4603	4832	3049	6245	5861	5339	4188	4568	3425	5876	4394	4064	3207	3360	2953
150.833	5417	5044	4681	4420	3693	3200	6781	4856	5875	4539	4796	2924	6283	5772	5340	4262	4623	3384	5986	4471	3961	3231	3411	2919
151	5626	4940	4656	4312	3585	3124	6866	4890	5833	4468	4743	2987	6182	5945	5312	4216	4660	3509	5913	4373	4005	3218	3349	2928
151.167	5226	4821	4669	4212	3589	3083	6793	4713	5808	4245	4772	2903	6063	5657	5237	3998	4471	3364	5870	4236	3829	3197	3243	3004
151.333	5519	4866	4636	4223	3402	3050	6702	4561	5930	4281	4727	2913	6030	5645	5284	4156	4417	3522	5788	4340	3819	3221	3287	2992
151.5	5386	4729	4519	4079	3453	3088	6595	4619	5820	4568	4611	2803	6046	5577	5236	4016	4431	3494	5749	4205	3891	3223	3263	2884
151.667	5361	4678	4390	4153	3490	3113	6674	4532	5705	4439	4794	2973	6011	5557	5273	4109	4375	3518	5617	4238	3895	3135	3145	3013
151.833	5378	4595	4315	4175	3515	3010	6481	4604	5665	4366	4614	2823	5868	5336	5124	4067	4365	3459	5416	4179	3754	3037	3081	2837
152	5255	4578	4275	4050	3387	2978	6411	4252	5612	4314	4583	2952	6001	5277	4995	4057	4504	3399	5434	3995	3749	3095	3096	2811
152.167	5235	4432	4240	4198	3432	2919	6429	4397	5618	4349	4608	2807	5627	5263	5051	3969	4477	3282	5372	3980	3601	3035	3183	2889
152.333	5285	4533	4228	4021	3513	2965	6450	4175	5526	4378	4625	2867	6255	5374	4973	3911	4380	3315	5445	3935	3677	3047	3275	2741
152.5	5202	4349	4074	3984	3410	2929	6303	4145	5348	4198	4626	2737	6171	5163	4866	3872	4439	3241	5211	3676	3537	2913	3079	2775
152.667	5109	4216	4253	3904	3372	2842	6233	4147	5296	4256	4710	2779	6140	4955	4962	3879	4431	3276	5081	3766	3404	2940	3157	2771
152.833	5054	4168	4063	3860	3442	2690	6111	3937	5222	4229	4521	2745	5745	5019	4705	3873	4331	3236	5054	3711	3426	2883	3065	2717
153	5137	4083	4012	3839	3422	2814	6107	4133	5263	4130	4496	2907	5739	4755	4873	3826	4337	3189	5024	3611	3431	2737	3175	2687
153.167	4961	3995	3907	3839	3314	2837	6034	3906	5153	4164	4577	2837	5735	4756	4701	3597	4206	3203	4993	3544	3375	2834	3133	2708
153.333	4929	3862	3996	3990	3254	2740	5902	3864	5007	4092	4474	2753	5450	4714	4669	3840	4310	3179	4873	3458	3352	2954	2981	2660
153.5	5009	3867	3857	3729	3205	2825	5919	3874	5031	4056	4549	2877	5525	4681	4753	3768	4194	3208	4933	3476	3287	2843	2949	2768
153.667	4882	3825	3835	3802	3247	2781	5813	3609	5000	4132	4531	2789	5308	4526	4604	3711	4267	3116	4747	3344	3245	2810	2970	2565
153.833	4841	3750	3719	3774	3245	2750	5712	3697	4854	4021	4456	2816	5244	4480	4401	3854	4187	3191	4550	3269	3011	2798	3086	2706
154	4745	3718	3696	3615	3155	2689	5680	3468	4770	4011	4522	2798	5272	4167	4362	3657	4055	3149	4433	3092	3039	2716	2960	2624
154.167	4875	3598	3503	3682	3222	2693	5589	3562	4829	3891	4616	2766	5117	4267	4367	3666	4103	3100	4445	3235	3093	2573	2939	2588
154.333	4719	3611	3604	3649	3186	2758	5579	3473	4861	4005	4475	2648	4998	4225	4552	3654	4084	3148	4485	3176	2916	2616	3018	2544
154.5	4653	3480	3579	3647	3207	2585	5499	3399	4778	3929	4469	2755	5000	4086	4574	3539	4004	3089	4267	3119	3009	2543	2999	2529
154.667	4627	3439	3374	3505	3034	2672	5348	3179	4616	3987	4634	2639	4818	4097	4249	3732	4090	3082	4105	2986	2970	2609	2931	2584
154.833	4347	3387	3299	3443	3111	2537	5155	3155	4588	3896	4356	2608	4704	4088	4190	3472	3981	2929	3997	2875	2928	2530	2857	2471
155	4439	3336	3304	3520	3012	2686	5280	3074	4513	3899	4429	2643	4610	3841	4196	3672	3953	2967	4082	2758	2731	2670	2912	2514
155.167	4285	3186	3256	3435	2979	2570	5207	3035	4570	3931	4466	2550	4556	3819	4098	3576	3998	3015	3973	2806	2759	2442	2735	2395
155.333	4355	3245	3205	3407	3045	2495	5128	3088	4513	3887	4559	2654	4393	3788	4151	3440	4045	2987	3836	2777	2693	2553	2831	2506
155.5	4180	3164	3066	3349	2913	2598	4932	3046	4369	3971	4461	2617	4394	3775	3962	3627	3813	2914	3700	2734	2723	2394	2869	2431
155.667	4239	2963	3095	3305	2939	2550	4991	2849	4472	3767	4571	2647	4139	3707	3953	3584	4024	2841	3648	2632	2691	2496	2819	2513
155.833	4076	2919	3054	3202	2932	2535	4841	2927	4298	3924	4472	2473	4214	3645	4032	3561	3899	2903	3592	2663	2740	2507	2788	2473
156	4096	2993	3101	3343	2844	2636	4630	2850	4292	3798	4400	2456	4131	3634	3900	3533	3952	2861	3667	2550	2653	2433	2809	2438
156.167	4080	2877	3067	3226	2827	2489	4602	2595	4161	3898	4400	2547	3990	3561	3895	3407	3905	2712	3452	2502	2635	2404	2719	2370
156.333	4002	2846	2989	3333	2804	2459	4660	2754	4338	3805	4469	2523	3951	3478	3923	3389	3864	2800	3474	2552	2491	2469	2825	2491
156.5	3787	2749	2918	3372	2838	2371	4582	2677	4176	3852	4566	2510	3895	3378	3774	3452	3837	2892	3443	2396	2524	2309	2725	2337
156.667	3920	2709	3014	3137	2781	2498	4320	2656	4174	3917	4529	2580	3960	3331	3831	3478	3852	2724	3339	2389	2470	2396	2707	2298
156.833	3807	2645	2799	3158	2804	2483	4360	2545	4067	3845	4443	2553	3946	3248	3710	3548	3763	2691	3269	2249	2343	2181	2724	2370
157	3472	2515	2731	3072	2924	2436	4168	2534	3965	3851	4506	2569	3678	3209	3586	3424	3790	2732	3107	2184	2370	2315	2642	2351
157.167	3725	2559	2718	3239	2841	2496	4280	2478	4072	3852	4476	2522	3729	3316	3624	3571	3716	2805	3119	2282	2417	2321	2664	2353
157.333	3592	2549	2711	3092	2704	2359	4118	2429	3951	3896	4419	2584	3666	3068	3618	3319	3743	2687	3062	2144	2291	2183	2578	2282
157.5	3529	2424	2666	3047	2727	2423	4028	2393	3911	3865	4387	2609	3512	3144	3588	3517	3669	2655	3063	2150	2357	2141	2575	2262
157.667	3369	2393	2506	3052	2826	2333	3996	2396	3926	3935	4357	2483	3483	3077	3443	3321	3634	2615	2833	2089	2211	2191	2600	2217
157.833	3310	2444	2654	3091	2815	2313	3906	2442	3834	4060	4488	2463	3507	3049	3559	3480	3702	2637	2943	2129	2269	2273	2599	2232
158	3196	2345	2643	3043	2692	2391	3799	2177	3855	4070	4404	2561	3382	3015	3385	3410	3663	2672	2926	2074	2235	2231	2575	2288
158.167	3155	2337	2585	2960	2623	2283	3771	2121	3758	3853	4493	2477	3279	3018	3351	3300	3577	2691	2742	1972	2273	2081	2667	2084
158.333	3324	2306	2514	2927	2726	2358	3687	2156	3709	4084	4293	2532	3493	3068	3270	3404	3756	2687	2760	1935	2158	2111	2578	2160
158.5	3062	2166	2489	2996	2756	2251	3558	2138	3741	3895	4405	2344	3333	2942	3340	3366	3648	2578	2751	1909	2085	2151	2499	2261
158.667	3069	2201	2501	2909	2596	2312	3537	2119	3748	3959	4328	2493	3322	2879	3095	3344	3623	2638	2733	2003	2098	2085	2539	2181
158.833	2956	2126	2571	2864	2664	2371	3611	1939	3741	4032	4365	2625	3317	2844	3264	3400	3595	2610	2640	1883	2204	2102	2417	2141
159	2924	2221	2570	2958	2668	2282	3626	1997	3771	4030	4370	2490	3268	2977	3250	3440	3617	2601	2732	1922	2171	2106	2570	2175
159.167	3058	2180	2474	2991	2647	2313	3417	2085	3701	4080	4352	2550	3288	2973	3230	3383	3657	2562	2567	1905	2068	2117	2540	2157
159.333	2948	2157	2556	2863	2579	2450	3373	2002	3828	3938	4359	2656	3206	2789	3160	3454	3617	2541	2584	1850	2271	2007	2525	2201
159.5	2882	2118	2435	2927	2634	2387	3334	2052	3644	4047	4371	2720	3182	2847	3137	3467	3531	2581	2590	1878	2095	2157	2556	2158
159.667	2874	2060	2490	2811	2719	2292	3345	2019	3695	4001	4372	2615	3098	2800	3087	3404	3655	2544	2477	1846	2018	2047	2535	2153
159.833	2880	2089	2508	2880	2606	2419	3292	2069	3728	4135	4351	2653	3191	2893	3184	3505	3560	2545	2633	1874	2169	2096	2551	2193
160	2880	2172	2488	2966	2711	2335	3324	1975	3596	4113	4400	2707	3114	2788	3134	3502	3631	2643	2603	1859	2016	2190	2510	2161
160.167	2695	2016	2428	2810	2576	2249	3283	1978	3703	4038	4380	2528	3116	2982	3069	3399	3679	2594	2501	1879	2038	2039	2509	2046
160.333	2604	2034	2392	2862	2487	2125	3159	1879	3511	4221	4260	2613	3079	2825	3082	3413	3592	2566	2419	1882	2035	2085	2477	2090
160.5	2624	2056	2389	2990	2559	2359	3139	1878	3523	4189	4435	2536	3058	3021	2967	3509	3539	2552	2425	1897	2124	1998	2410	2083
160.667	2593	2056	2495	2872	2674	2375	3231	1973	3686	4254	4456	2709	3189	2954	2952	3544	3592	2613	2679	1879	2087	2065	2484	2170
160.833	2555	2014	2479	2925	2571	2231	3186	1833	3592	4163	4232	2590	3153	3006	3122	3509	3692	2502	2644	1829	2033	1874	2412	2077
161	2602	2074	2462	2936	2667	2337	3099	1975	3679	4204	4293	2657	3098	3036	2971	3341	3551	2596	2636	1823	2085	2071	2496	2160
161.167	2704	2040	2600	2855	2634	2311	3230	1896	3823	4315	4372	2648	3185	3014	3089	3458	3642	2592	2659	1858	2087	2073	2481	2125
161.333	2534	1989	2589	2946	2606	2245	3116	1883	3701	4253	4221	2559	3290	3076	2938	3413	3472	2611	2476	1766	2062	2007	2387	2287
161.5	2568	2084	2701	2823	2692	2336	3171	1937	3693	4289	4436	2682	3121	3202	3199	3451	3615	2583	2441	1946	2061	2023	2540	2157
161.667	2458	2040	2591	2781	2582	2341	3244	1915	3723	4354	4344	2651	3147	3233	2947	3537	3602	2601	2539	1895	1973	2038	2457	2158
161.833	2470	2066	2522	2908	2732	2277	3232	1915	3669	4243	4341	2682	3175	3185	3083	3604	3572	2609	2571	1961	2120	2027	2587	2185
162	2406	1980	2623	2851	2643	2372	2958	1924	3654	4370	4385	2616	3235	3128	2961	3452	3692	2542	2630	1872	1988	1885	2375	2188
162.167	2403	2122	2502	2843	2660	2335	3049	1935	3707	4270	4442	2670	3217	3241	3029	3604	3581	2627	2517	1850	2075	1925	2435	2031
162.333	2439	2056	2620	2952	2683	2311	3121	2004	3751	4334	4381	2668	3221	3250	3168	3591	3765	2582	2844	1951	2217	2016	2511	2075
162.5	2400	1974	2669	2959	2599	2281	3121	1943	3871	4301	4370	2700	3269	3162	3280	3480	3556	2514	2803	1839	2051	1970	2496	2149
162.667	2465	2132	2700	2886	2682	2330	3121	2071	3754	4222	4424	2739	3260	3261	3153	3642	3603	2613	2752	1907	2122	1982	2377	2090
162.833	2479	2091	2611	2877	2655	2379	3247	1949	3826	4294	4490	2685	3237	3369	3089	3514	3678	2427	2723	2025	2138	1985	2535	2180
163	2502	2160	2746	2851	2690	2335	3165	2022	3752	4365	4371	2669	3328	3458	3104	3577	3751	2545	2865	2189	2211	1994	2460	2157
163.167	2480	2047	2718	2958	2666	2342	3230	2027	3841	4421	4353	2704	3383	3471	3074	3532	3762	2530	2888	2286	2154	2081	2478	2102
163.333	2452	2178	2776	2940	2716	2372	3200	2144	3926	4373	4399	2761	3321	3425	3147	3689	3813	2633	2888	2246	2036	1954	2527	2123
163.5	2386	2075	2767	2905	2688	2283	3127	2018	4003	4478	4425	2625	3399	3524	3294	3525	3707	2558	2859	2274	2166	1970	2473	2148
163.667	2429	2098	2841	2997	2701	2407	3391	2139	4153	4434	4266	2705	3451	3598	3312	3534	3794	2483	3022	2268	2294	2001	2480	2193
163.833	2535	2169	2835	2975	2784	2340	3259	2157	4072	4437	4268	2740	3438	3595	3266	3622	3806	2576	3088	2301	2270	1976	2430	2125
164	2509	2174	3002	3035	2770	2466	3269	2199	4157	4528	4461	2712	3581	3739	3256	3699	3725	2493	3120	2280	2121	2059	2370	2166
164.167	2609	2301	2953	2954	2707	2457	3325	2181	4068	4588	4360	2704	3558	3792	3312	3797	3749	2635	3137	2419	2413	2170	2546	2199
164.333	2611	2377	3029	3148	2780	2535	3417	2260	4140	4693	4388	2734	3700	3835	3373	3762	3905	2579	3094	2466	2367	2288	2492	2070
164.5	2497	2394	3014	3077	2858	2440	3488	2302	4142	4501	4315	2668	3679	3782	3358	3716	3891	2568	3338	2496	2311	2331	2552	2202
164.667	2561	2487	3040	3080	2935	2547	3462	2262	4258	4593	4406	2702	3882	4006	3564	3809	3916	2698	3439	2525	2265	2290	2672	2167
164.833	2557	2402	3071	3148	2836	2472	3435	2433	4204	4593	4398	2631	3716	3730	3425	3737	3970	2468	3443	2440	2378	2347	2588	2260
165	2617	2519	3129	3273	2935	2524	3613	2442	4346	4817	4485	2744	3886	4067	3427	3762	3859	2583	3610	2633	2417	2280	2541	2248
165.167	2602	2452	3248	3150	2870	2412	3661	2374	4465	4582	4517	2847	3865	4077	3443	3763	3967	2574	3530	2493	2378	2299	2509	2148
165.333	2537	2558	3283	3204	2987	2482	3694	2435	4574	4805	4548	2793	4092	4145	3521	3700	3911	2451	3676	2654	2382	2352	2483	2207
165.5	2707	2683	3193	3161	2801	2569	3782	2488	4446	4768	4535	2729	4107	4156	3649	3779	4105	2569	3829	2777	2540	2440	2544	2250
165.667	2684	2709	3395	3250	2925	2506	3875	2521	4581	4758	4471	2811	4218	4269	3558	3925	3954	2563	3897	2779	2598	2308	2563	2106
165.833	2754	2628	3360	3282	2906	2540	3892	2526	4670	4710	4571	2795	4142	4267	3612	3927	4061	2578	3923	2861	2586	2394	2543	2226
166	2737	2536	3223	3218	2869	2479	3779	2596	4685	4792	4526	2760	4180	4372	3601	3748	4006	2538	4094	2802	2475	2359	2571	2226
166.167	2809	2829	3395	3391	2883	2574	3985	2681	4616	4811	4485	2819	4380	4607	3616	3982	4097	2622	4181	2920	2657	2352	2643	2181
166.333	2914	2762	3402	3410	2959	2671	3992	2783	4748	4782	4521	2795	4420	4644	3885	3868	4299	2492	4265	2904	2668	2417	2644	2286
166.5	2809	2727	3365	3355	2901	2548	4019	2691	4714	4742	4554	2595	4375	4394	3763	3841	4111	2494	4227	2969	2622	2377	2531	2118
166.667	2852	2909	3478	3397	2999	2467	4196	2724	4909	4864	4629	2703	4441	4727	3709	3936	4130	2622	4371	2933	2664	2425	2557	2139
166.833	2835	2835	3596	3297	3031	2593	4157	2828	4866	4924	4482	2784	4545	4649	3840	3912	4105	2616	4545	3265	2643	2498	2656	2407
167	2992	2920	3530	3565	3022	2476	4099	3013	4875	4854	4583	2791	4543	4846	3845	3898	4175	2558	4676	3267	2813	2411	2655	2330
167.167	3151	3079	3834	3399	2904	2626	4240	2899	5000	5007	4660	2804	4773	4885	3934	3948	4336	2492	4663	3304	2839	2542	2726	2454
167.333	3060	3107	3623	3460	3024	2624	4315	2863	5131	4964	4617	2782	4785	5022	3949	4061	4307	2668	4678	3313	2762	2439	2710	2401
167.5	2956	3120	3808	3440	3004	2696	4334	3079	5279	4950	4718	2722	4778	5167	4013	3950	4211	2614	4963	3435	2870	2458	2699	2339
