# Supplementary material for: Singularity response reveals entrainment properties in mammalian circadian clock
Source: Nat Commun. 2023 May 17;14:2819. doi: 10.1038/s41467-023-38392-x (PMC10192398; doi:10.1038/s41467-023-38392-x)
Supplement: Supplementary file 4 — Source Data [file 41467_2023_38392_MOESM4_ESM.zip › Raw_data/Figure5/H2O2_medium_exchange_1.xlsx]

## Sheet: Sheet1
Time (h)	H2O2_1	H2O2_2	H2O2_3	H2O2_4	Medium
0	34223	40893	40828	34210	43841
0.166667	22142	24066	22775	16739	25472
0.333333	10780	12077	11904	9816	12968
0.5	9154	10292	10469	8866	11198
0.666667	8644	9640	9711	8484	10573
0.833333	8442	9435	9397	8165	10309
1	8165	9116	9029	8167	10113
1.16667	8251	9278	8987	8165	10116
1.33333	8028	9314	9135	8203	10333
1.5	8018	9146	9124	8077	10028
1.66667	8133	9486	9173	8220	10438
1.83333	8291	9630	9418	8588	10413
2	8240	9709	9391	8492	10539
2.16667	8408	9818	9531	8692	10798
2.33333	8459	9955	9503	8592	10691
2.5	8589	9674	9646	8761	10851
2.66667	8614	9769	9678	8753	10868
2.83333	8622	9817	9595	8917	10730
3	8631	9987	9597	8799	10963
3.16667	8368	9808	9694	9114	11019
3.33333	8581	9939	9691	8919	11015
3.5	8603	9633	9545	8864	10842
3.66667	8595	9318	9497	8718	10701
3.83333	8620	9697	9558	8948	10735
4	8443	9381	9308	8865	10371
4.16667	8320	9205	9191	8496	10386
4.33333	8284	9237	9134	8422	10210
4.5	8202	9064	9018	8164	10197
4.66667	8066	8806	8666	8252	9926
4.83333	7792	8825	8601	8321	9607
5	7759	8666	8344	7806	9327
5.16667	7512	8398	8349	7768	9430
5.33333	7478	8246	8020	7746	9053
5.5	7348	7986	7832	7597	8955
5.66667	6940	7680	7588	7302	8567
5.83333	6883	7540	7513	7114	8242
6	6884	7455	7182	6841	8068
6.16667	6355	7231	6861	6706	7805
6.33333	6328	7021	6782	6687	7752
6.5	6293	6821	6464	6348	7202
6.66667	5936	6656	6466	6055	7271
6.83333	5921	6517	6297	6073	6934
7	5725	6115	5974	5937	6555
7.16667	5359	6109	5769	5625	6359
7.33333	5212	5782	5485	5371	6252
7.5	5209	5503	5408	5144	5959
7.66667	4925	5306	5300	5156	5940
7.83333	4834	5255	5127	4954	5541
8	4571	5107	4899	4893	5510
8.16667	4373	4867	4803	4714	5222
8.33333	4290	4770	4513	4266	5020
8.5	4164	4477	4450	4310	4986
8.66667	3940	4428	4379	4215	4723
8.83333	3826	4254	4079	3984	4490
9	3596	4059	4127	4084	4462
9.16667	3544	4039	3866	3926	4179
9.33333	3570	3757	3928	3662	4030
9.5	3314	3761	3653	3508	4013
9.66667	3272	3635	3562	3491	3750
9.83333	3131	3609	3504	3219	3692
10	3024	3281	3361	3160	3632
10.1667	2906	3167	3287	3211	3395
10.3333	2852	3076	3210	2997	3325
10.5	2741	2894	3007	2917	3127
10.6667	2637	2841	2990	2833	3116
10.8333	2501	2829	2794	2764	3055
11	2345	2839	2914	2735	2956
11.1667	2290	2719	2700	2703	2734
11.3333	2211	2725	2607	2628	2844
11.5	2278	2651	2583	2547	2808
11.6667	2180	2618	2679	2608	2826
11.8333	2129	2619	2592	2579	2624
12	2189	2524	2612	2538	2615
12.1667	2140	2533	2581	2405	2683
12.3333	2091	2522	2585	2466	2605
12.5	2084	2642	2732	2457	2627
12.6667	2053	2614	2566	2374	2622
12.8333	2074	2563	2715	2429	2674
13	2063	2398	2681	2443	2650
13.1667	2172	2520	2677	2499	2661
13.3333	2069	2525	2806	2601	2553
13.5	2193	2561	2956	2663	2686
13.6667	2172	2659	2803	2662	2733
13.8333	2225	2759	3019	2769	2836
14	2246	2767	3119	2772	2936
14.1667	2359	2809	3075	2940	3066
14.3333	2357	2955	3139	2838	3019
14.5	2385	3108	3196	3053	3200
14.6667	2517	3205	3209	3062	3232
14.8333	2620	3342	3372	3368	3483
15	2685	3461	3507	3333	3390
15.1667	2872	3499	3726	3499	3641
15.3333	2871	3798	3892	3758	3820
15.5	3066	3873	3938	3966	3986
15.6667	3178	4070	4481	3982	4222
15.8333	3306	4134	4348	4169	4489
16	3328	4210	4704	4333	4532
16.1667	3726	4537	5015	4669	4955
16.3333	3825	4857	5183	4847	5159
16.5	4001	5072	5551	5024	5468
16.6667	4034	5196	5762	5040	5666
16.8333	4263	5618	6136	5311	6090
17	4481	5912	6281	5684	6154
17.1667	4762	6329	6658	6006	6623
17.3333	5009	6844	7132	6268	7006
17.5	5313	7220	7465	6512	7347
17.6667	5427	7446	7500	6713	7381
17.8333	5694	7721	7635	6914	7683
18	5971	7905	7867	7339	7968
18.1667	6193	8241	8038	7560	8191
18.3333	6473	8495	8309	7843	8752
18.5	6940	8917	8806	8106	8990
18.6667	7196	8914	8989	8303	9332
18.8333	7271	9256	9563	8701	9975
19	7774	9615	10122	9101	10297
19.1667	8055	9854	10367	9521	10566
19.3333	8396	10343	10876	9640	11103
19.5	8739	10769	11402	10079	11829
19.6667	9010	11263	11762	10327	12245
19.8333	9297	11589	12239	10574	12565
20	9527	12112	12698	10664	13134
20.1667	9631	12319	13123	11258	13735
20.3333	10011	12861	13181	11439	14063
20.5	10185	13250	13759	11761	14716
20.6667	10530	13590	14126	11507	15003
20.8333	10787	13925	14171	11616	15284
21	10971	14173	14578	11827	15804
21.1667	11290	14606	14405	12101	16012
21.3333	11801	14834	14790	12651	16249
21.5	12317	15046	15087	12676	16042
21.6667	12298	15407	14939	12810	15808
21.8333	12815	15512	15163	13269	15977
22	12885	15782	15461	13296	16515
22.1667	13355	16166	15937	13638	16400
22.3333	13367	16251	16269	13582	17143
22.5	13940	16565	16707	14102	17087
22.6667	14049	16611	16663	14248	17458
22.8333	14375	16857	17305	14833	17667
23	14490	16890	17645	14892	17628
23.1667	14329	17003	17968	15338	17966
23.3333	14488	17223	17839	15409	18113
23.5	14586	17479	17857	15658	18681
23.6667	14597	17636	18008	15954	18742
23.8333	14831	17724	17720	15595	18926
24	14843	18017	17668	15745	18557
24.1667	14665	17491	16628	15519	18267
24.3333	14793	17634	16184	15455	18468
24.5	14784	17776	16039	14716	18462
24.6667	14871	17329	15700	14165	17890
24.8333	14734	16858	15635	13661	17865
25	14614	15919	15174	13687	17088
25.1667	14520	15172	15289	13790	16648
25.3333	14473	14442	15259	13577	16553
25.5	14535	14228	15032	13662	15700
25.6667	14307	14101	14911	13376	15642
25.8333	14073	13283	14729	13217	15541
26	13769	13187	14986	13076	15015
26.1667	13519	13043	14550	13105	14918
26.3333	13456	12868	14184	12925	15101
26.5	13231	12688	14047	12610	14871
26.6667	13033	12157	13896	12609	14527
26.8333	12814	12068	13576	12286	14770
27	12353	11894	12872	11896	14486
27.1667	12211	11887	12683	11258	14215
27.3333	11921	11485	11870	10865	13661
27.5	11651	11450	11046	10229	13639
27.6667	11167	11216	10228	9905	13166
27.8333	10972	10812	9697	9325	12884
28	10625	10433	9292	9106	12332
28.1667	10392	10288	9175	8996	11416
28.3333	9818	9959	8903	8599	10509
28.5	9645	9590	8596	8278	9788
28.6667	9020	9178	8367	8044	9312
28.8333	8890	8959	8437	7852	8947
29	8529	8559	8201	7574	8522
29.1667	7810	8445	8053	7536	8175
29.3333	7603	7831	7934	7403	8226
29.5	7396	7717	7638	7064	7704
29.6667	6963	7438	7393	6863	7468
29.8333	6718	7502	7326	6729	7186
30	6479	7015	6977	6386	6992
30.1667	6282	6514	6804	6150	6946
30.3333	6087	6346	6354	5913	6691
30.5	5856	6225	5732	5559	6214
30.6667	5641	5877	5524	5073	6372
30.8333	5603	5546	4867	4728	6013
31	5386	5382	4771	4500	5943
31.1667	5055	5143	4476	4419	5588
31.3333	4947	4977	4085	4130	5251
31.5	4720	4750	3960	4161	5133
31.6667	4558	4404	3859	4031	4799
31.8333	4396	4223	3855	3861	4480
32	4051	4030	3807	3733	4265
32.1667	3893	3914	3790	3708	4127
32.3333	3809	3798	3725	3660	3777
32.5	3901	3786	3635	3564	3731
32.6667	3507	3658	3520	3428	3519
32.8333	3505	3583	3477	3386	3591
33	3507	3640	3511	3280	3691
33.1667	3423	3424	3476	3123	3397
33.3333	3467	3614	3339	3037	3409
33.5	3513	3562	3348	3043	3338
33.6667	3386	3270	3188	2909	3363
33.8333	3524	3287	2929	2686	3196
34	3475	3063	2931	2677	3315
34.1667	3306	3063	2920	2631	3262
34.3333	3306	3013	2828	2637	3156
34.5	3188	2932	2761	2657	3195
34.6667	2961	2898	2712	2683	2990
34.8333	2737	2976	2783	2678	2906
35	2885	2850	2781	2785	2953
35.1667	2798	3016	2894	2801	2880
35.3333	2848	2974	2966	2963	2898
35.5	2711	3014	2976	3013	2751
35.6667	2884	3088	3075	3073	2924
35.8333	2933	3131	3141	2985	3008
36	2883	3265	3068	3119	3159
36.1667	2892	3337	3244	3056	3053
36.3333	3070	3408	3113	3002	3358
36.5	3271	3583	3177	3027	3294
36.6667	3472	3617	3373	3139	3499
36.8333	3549	3545	3411	3079	3490
37	3684	3561	3373	3188	3651
37.1667	3834	3627	3524	3193	3593
37.3333	3894	3606	3561	3334	3773
37.5	3935	3693	3577	3374	3702
37.6667	3963	3668	3650	3498	3627
37.8333	4253	3952	3646	3826	3742
38	4179	4004	3770	3927	4034
38.1667	4211	4233	3846	4194	4236
38.3333	4203	4265	3978	4366	4221
38.5	4306	4442	4184	4439	4289
38.6667	4479	4724	4417	4705	4466
38.8333	4471	4839	4495	4773	4676
39	4677	4673	4544	4694	4848
39.1667	4978	5114	4588	4648	4906
39.3333	5136	5177	4698	4532	5069
39.5	5513	5425	4702	4808	5204
39.6667	5804	5395	4891	4906	5405
39.8333	5847	5495	4865	4955	5387
40	6045	5580	4935	5246	5603
40.1667	6293	5701	5206	5342	5466
40.3333	6497	5707	5452	5557	5412
40.5	6662	5836	5582	5965	5578
40.6667	6711	6033	5824	6103	5815
40.8333	6859	6187	5876	6324	5637
41	6882	6465	6200	6686	5882
41.1667	6957	6463	6016	6607	6026
41.3333	6983	6777	6219	6642	6027
41.5	6906	7022	6357	6908	6275
41.6667	7212	7121	6374	6712	6834
41.8333	7293	7332	6429	6632	7220
42	7569	7529	6387	6460	7492
42.1667	7780	7524	6362	6602	7474
42.3333	7766	7444	6406	6770	7614
42.5	8068	7514	6515	6860	7733
42.6667	8462	7378	6793	7046	7866
42.8333	8749	7483	6823	7243	7496
43	8862	7601	6854	7377	7239
43.1667	9080	7605	6992	7541	7268
43.3333	8957	7606	6940	7544	7266
43.5	9317	7803	7074	7813	7324
43.6667	9064	8009	7410	7995	7409
43.8333	9188	7996	7406	8280	7397
44	9149	8314	7272	8140	7538
44.1667	8859	8387	7384	7864	7526
44.3333	8811	8408	7423	7798	7676
44.5	8968	8557	7467	7759	7852
44.6667	8855	8492	7329	7337	7993
44.8333	9186	8557	7281	7638	8034
45	9055	8468	7383	7350	8481
45.1667	9255	8215	7348	7594	8386
45.3333	9350	8268	7482	7753	8257
45.5	9356	8123	7421	8015	8088
45.6667	9244	8085	7585	7780	8217
45.8333	9451	7986	7350	8101	8168
46	9452	7968	7376	8047	7811
46.1667	9238	8254	7365	8192	7655
46.3333	9155	8060	7424	8081	7490
46.5	8907	8089	7234	7799	7553
46.6667	8832	8190	7505	7693	7460
46.8333	8696	8004	7298	7779	7651
47	8661	7949	7231	7594	7577
47.1667	8479	7720	7105	7224	7572
47.3333	8492	7664	7030	6948	7501
47.5	8728	7580	6863	6973	7491
47.6667	8225	7316	6893	6854	7429
47.8333	8304	7175	6603	6848	7572
50	8260	7076	6515	6682	7417
50.1667	7969	6974	6650	6741	7301
50.3333	7827	6902	6477	6885	7266
50.5	7886	6860	6469	6873	6894
50.6667	7580	6670	6173	6691	6814
50.8333	7464	6691	6018	6598	6652
51	7361	6506	6060	6535	6265
51.1667	7105	6538	5851	6354	6475
51.3333	7091	6436	5747	6235	6213
51.5	6770	6245	5779	5898	6155
51.6667	6817	6093	5632	5699	6132
51.8333	6577	5679	5361	5529	5967
52	6246	5743	5398	5448	6014
52.1667	6268	5593	5201	5205	5739
52.3333	6066	5450	5143	5223	5667
52.5	5829	5326	4821	5004	5616
52.6667	5700	5265	4888	5085	5260
52.8333	5647	5162	4731	5032	5219
53	5565	5039	4713	4840	5184
53.1667	5399	4821	4550	4786	4965
53.3333	5097	4850	4421	4761	4906
53.5	5066	4735	4425	4614	4614
53.6667	4995	4594	4386	4461	4493
53.8333	4812	4587	4052	4280	4461
54	4630	4175	4112	4104	4511
54.1667	4467	4266	3946	4008	4082
54.3333	4372	4039	3776	3760	4000
54.5	4218	3873	3682	3695	4136
54.6667	4087	3855	3669	3633	4053
54.8333	4103	3645	3524	3462	3851
55	4031	3705	3443	3495	3810
55.1667	3851	3541	3478	3421	3691
55.3333	3681	3489	3320	3255	3498
55.5	3779	3371	3153	3259	3514
55.6667	3632	3343	3230	3264	3356
55.8333	3534	3306	3019	3117	3365
56	3337	3134	3075	3031	3173
56.1667	3281	3054	2944	2942	3307
56.3333	3139	3064	2805	2882	3042
56.5	3074	2885	2932	2888	3081
56.6667	3095	3013	2833	2727	2924
56.8333	3002	2957	2777	2678	2938
57	2960	2839	2755	2684	2863
57.1667	2874	2903	2639	2621	2821
57.3333	3102	2811	2665	2566	2843
57.5	2925	2668	2432	2406	2695
57.6667	2787	2664	2550	2439	2633
57.8333	2721	2542	2599	2556	2688
58	2809	2493	2498	2479	2643
58.1667	2807	2634	2427	2391	2586
58.3333	2660	2563	2292	2416	2511
58.5	2723	2661	2489	2463	2509
58.6667	2533	2631	2508	2387	2564
58.8333	2642	2446	2338	2255	2497
59	2697	2527	2491	2389	2499
59.1667	2615	2502	2418	2286	2484
59.3333	2703	2441	2393	2366	2597
59.5	2667	2534	2331	2302	2476
59.6667	2553	2458	2433	2319	2546
59.8333	2815	2492	2324	2246	2560
60	2748	2559	2454	2262	2498
60.1667	2614	2475	2328	2303	2411
60.3333	2694	2448	2392	2248	2474
60.5	2690	2524	2370	2244	2422
60.6667	2738	2644	2439	2334	2389
60.8333	2681	2435	2367	2384	2443
61	2882	2755	2420	2403	2593
61.1667	2778	2625	2378	2453	2597
61.3333	2596	2689	2495	2469	2563
61.5	2743	2674	2443	2477	2550
61.6667	3023	2681	2433	2440	2721
61.8333	2996	2711	2618	2475	2684
62	2877	2650	2527	2476	2669
62.1667	2985	2647	2527	2537	2740
62.3333	3183	2701	2696	2464	2860
62.5	3337	2877	2643	2574	2886
62.6667	3205	2848	2688	2577	2887
62.8333	3286	2931	2589	2712	2888
63	3294	2852	2731	2663	2850
63.1667	3362	3116	2675	2724	2877
63.3333	3472	3017	2799	2770	2934
63.5	3328	3085	2794	2772	3166
63.6667	3317	3087	2934	2768	3056
63.8333	3358	3143	2878	2885	3038
64	3437	3124	3007	2935	3191
64.1667	3596	3110	2997	2954	3207
64.3333	3735	3388	3078	3136	3342
64.5	3838	3364	3078	3052	3349
64.6667	3858	3335	3167	2991	3431
64.8333	3844	3406	3155	3140	3567
65	4100	3445	3214	3219	3441
65.1667	4071	3493	3261	3255	3454
65.3333	4165	3685	3324	3266	3500
65.5	4035	3649	3259	3176	3620
65.6667	4130	3561	3409	3372	3636
65.8333	4123	3614	3371	3303	3675
66	4177	3666	3414	3319	3626
66.1667	4203	3809	3435	3476	3950
66.3333	4257	3808	3560	3541	3803
66.5	4228	3662	3540	3555	3884
66.6667	4220	3652	3472	3459	3781
66.8333	4311	3859	3624	3534	3920
67	4441	3842	3528	3610	3769
67.1667	4446	3909	3550	3579	3909
67.3333	4431	3910	3707	3701	4019
67.5	4453	4066	3578	3711	4118
67.6667	4415	3956	3590	3795	4078
67.8333	4626	4038	3776	3708	4011
68	4612	3986	3723	3793	4275
68.1667	4654	3996	3724	3896	4212
68.3333	4570	4101	3788	3870	4169
68.5	4535	4034	3734	4075	4087
68.6667	4665	4184	3821	3928	4353
68.8333	4644	4114	3714	4026	4140
69	4662	4129	3832	3869	4173
69.1667	4586	4126	3871	3956	4265
69.3333	4495	4124	3793	3915	4138
69.5	4576	3997	3776	3895	4174
69.6667	4579	4078	3724	3877	4302
69.8333	4525	4195	3723	3905	4293
70	4450	4077	3858	4019	4231
70.1667	4536	4157	3869	3849	4188
70.3333	4554	4177	3889	3918	4319
70.5	4498	4159	3845	3915	4189
70.6667	4545	4104	3891	3998	4240
70.8333	4430	3972	3755	3954	4305
71	4377	4157	3765	3875	4166
71.1667	4181	3971	3662	3853	4262
71.3333	4389	4002	3781	3982	4173
71.5	4360	3903	3668	3843	4159
71.6667	4322	3958	3693	3961	4072
71.8333	4189	4082	3778	3863	4074
72	4248	4000	3660	3838	4125
72.1667	4183	3926	3617	3762	4122
72.3333	4202	3818	3714	3701	4069
72.5	4128	3984	3633	3748	4103
72.6667	4106	3731	3581	3769	4076
72.8333	3999	3748	3554	3777	3961
73	3962	3697	3517	3665	3927
73.1667	3928	3721	3584	3642	3899
73.3333	3830	3672	3610	3759	4079
73.5	3827	3694	3450	3616	3803
73.6667	3781	3712	3407	3569	3879
73.8333	3756	3673	3304	3466	3817
74	3651	3527	3299	3555	3677
74.1667	3727	3580	3406	3503	3715
74.3333	3827	3508	3312	3459	3792
74.5	3571	3557	3347	3399	3703
74.6667	3494	3480	3373	3445	3540
74.8333	3548	3469	3170	3341	3607
75	3558	3477	3257	3284	3546
75.1667	3375	3420	3153	3334	3559
75.3333	3338	3315	3209	3267	3499
75.5	3424	3241	3110	3307	3359
75.6667	3296	3256	3067	3246	3470
75.8333	3255	3274	3134	3165	3442
76	3229	3153	3064	3214	3496
76.1667	3215	3193	3107	3174	3386
76.3333	3172	3048	3026	3075	3224
76.5	3015	3035	3005	3039	3231
76.6667	3033	3088	3096	3031	3280
76.8333	3006	3048	3001	3129	3158
77	2909	3082	2869	2893	3207
77.1667	2990	2968	2955	2881	3129
77.3333	2924	2986	2922	2855	3199
77.5	2954	2962	2842	2884	3002
77.6667	2756	2975	2688	2864	3050
77.8333	2790	3000	2873	2905	3102
78	2701	2853	2729	2783	2926
78.1667	2723	2713	2753	2749	2924
78.3333	2935	2834	2815	2859	2957
78.5	2743	2759	2774	2785	2843
78.6667	2721	2685	2780	2838	3012
78.8333	2693	2793	2693	2687	2828
79	2790	2632	2735	2708	2992
79.1667	2550	2762	2718	2718	2878
79.3333	2653	2648	2587	2559	2784
79.5	2681	2689	2576	2551	2736
79.6667	2583	2759	2608	2583	2722
79.8333	2504	2582	2566	2558	2839
80	2591	2660	2544	2556	2778
80.1667	2574	2718	2635	2667	2852
80.3333	2550	2577	2608	2484	2695
80.5	2619	2622	2480	2573	2739
80.6667	2559	2716	2547	2660	2689
80.8333	2533	2559	2564	2461	2628
81	2570	2436	2521	2506	2727
81.1667	2589	2554	2558	2461	2787
81.3333	2579	2555	2546	2580	2732
81.5	2450	2524	2484	2411	2764
81.6667	2478	2652	2421	2494	2604
81.8333	2531	2516	2403	2465	2593
82	2511	2635	2473	2538	2631
82.1667	2612	2685	2557	2533	2689
82.3333	2534	2487	2487	2472	2653
82.5	2632	2638	2539	2492	2661
82.6667	2652	2568	2506	2488	2617
82.8333	2548	2590	2467	2499	2709
83	2579	2734	2534	2431	2684
83.1667	2656	2629	2662	2483	2700
83.3333	2635	2682	2690	2516	2761
83.5	2655	2651	2590	2441	2761
83.6667	2651	2655	2592	2473	2716
83.8333	2617	2683	2710	2608	2829
84	2676	2700	2606	2607	2773
84.1667	2756	2712	2654	2594	2769
84.3333	2752	2759	2687	2581	2802
84.5	2668	2852	2588	2616	2970
84.6667	2766	2800	2666	2628	2739
84.8333	2831	2840	2808	2700	2850
85	2892	2768	2801	2784	2980
85.1667	2944	2723	2825	2714	2897
85.3333	2763	2928	2761	2733	2900
85.5	2969	2884	2931	2843	3017
85.6667	2890	2782	2751	2653	2861
85.8333	2928	2968	2874	2735	3057
86	3028	2992	2889	2687	3032
86.1667	3126	2934	2882	2843	3128
86.3333	3063	3045	3032	2814	3029
86.5	2959	3072	2878	2823	3040
86.6667	3015	3177	2915	2904	3168
86.8333	3194	3097	3047	2889	3045
87	3008	3064	3050	2922	3116
87.1667	3227	3191	3142	2932	3281
87.3333	3079	3159	3047	3097	3247
87.5	3350	3240	3108	3152	3255
87.6667	3270	3193	3124	3037	3364
87.8333	3393	3308	3251	3120	3325
88	3286	3241	3219	3101	3305
88.1667	3346	3313	3155	3117	3204
88.3333	3376	3334	3160	3134	3388
88.5	3283	3356	3243	3189	3389
88.6667	3352	3422	3201	3198	3503
88.8333	3293	3331	3275	3265	3420
89	3403	3370	3290	3316	3562
89.1667	3499	3374	3324	3182	3499
89.3333	3493	3434	3304	3253	3605
89.5	3496	3412	3407	3377	3479
89.6667	3558	3491	3424	3521	3500
89.8333	3577	3532	3432	3352	3621
90	3588	3535	3414	3265	3574
90.1667	3514	3497	3294	3370	3525
90.3333	3617	3612	3357	3429	3674
90.5	3626	3485	3495	3456	3684
90.6667	3449	3484	3497	3362	3770
90.8333	3674	3662	3516	3469	3735
91	3632	3560	3547	3459	3719
91.1667	3637	3493	3400	3410	3802
91.3333	3575	3601	3541	3476	3848
91.5	3705	3572	3521	3548	3860
91.6667	3683	3658	3541	3440	3924
91.8333	3592	3631	3527	3528	3849
92	3694	3673	3535	3629	3772
92.1667	3670	3496	3446	3444	3622
92.3333	3643	3536	3550	3477	3854
92.5	3690	3592	3564	3581	3825
92.6667	3675	3524	3574	3530	3826
92.8333	3646	3590	3691	3735	3869
93	3701	3557	3644	3580	3794
93.1667	3692	3542	3527	3619	3780
93.3333	3587	3721	3523	3536	3731
93.5	3728	3643	3476	3484	3945
93.6667	3605	3464	3474	3572	3711
93.8333	3505	3563	3571	3695	3812
94	3475	3593	3517	3500	3783
94.1667	3624	3658	3663	3551	3835
94.3333	3482	3516	3724	3498	3801
94.5	3472	3511	3532	3649	3650
94.6667	3522	3429	3510	3537	3867
94.8333	3541	3435	3521	3414	3614
95	3506	3455	3588	3493	3764
95.1667	3584	3594	3596	3533	3830
95.3333	3473	3466	3541	3389	3778
95.5	3479	3604	3573	3551	3724
95.6667	3590	3396	3573	3477	3764
95.8333	3640	3375	3523	3485	3700
96	3475	3481	3543	3561	3707
96.1667	3542	3570	3574	3461	3641
96.3333	3310	3386	3443	3345	3700
96.5	3327	3454	3484	3475	3702
96.6667	3394	3384	3411	3408	3599
96.8333	3353	3329	3593	3489	3592
97	3304	3349	3429	3370	3601
97.1667	3306	3443	3617	3438	3719
97.3333	3239	3366	3435	3226	3573
97.5	3418	3379	3639	3418	3528
97.6667	3237	3358	3578	3356	3525
97.8333	3226	3396	3496	3388	3519
98	0	0	0	0	0
98.1667	4167	3735	3508	3185	15744
98.3333	2432	2414	2358	2360	7705
98.5	0	0	0	0	0
98.6667	0	0	0	0	0
98.8333	1993	2171	2206	2170	6684
99	1853	1917	1964	1872	4625
99.1667	1748	1828	1765	1806	3866
99.3333	1676	1753	1806	1748	3705
99.5	1679	1761	1770	1739	3863
99.6667	1719	1878	1778	1772	4260
99.8333	1576	1812	1768	1744	4367
100	1678	1826	1818	1811	4888
100.167	1819	1816	1867	1803	5414
100.333	1768	1891	1858	1814	5772
100.5	1938	1980	1968	1960	6179
100.667	2042	2072	2076	2005	6907
100.833	2022	2177	2089	2089	7431
101	2139	2248	2193	2038	7669
101.167	2258	2343	2282	2237	8164
101.333	2288	2307	2307	2348	8246
101.5	2360	2403	2270	2373	8394
101.667	2488	2541	2474	2453	8495
101.833	2507	2764	2610	2691	8670
102	2652	2768	2681	2626	8470
102.167	2754	2773	2736	2755	8797
102.333	2936	2983	2828	2758	8378
102.5	3008	3009	2935	3033	8406
102.667	2953	3153	2924	2967	8026
102.833	3079	2903	2988	2927	8152
103	3031	3080	3045	3032	7715
103.167	3108	3155	3067	3035	7798
103.333	3057	3190	3008	2989	7290
103.5	2960	3076	2948	2963	7206
103.667	2958	3073	3021	2870	6903
103.833	2814	2962	2955	2924	6667
104	2782	2911	2676	2723	6337
104.167	2831	2703	2637	2729	6208
104.333	2521	2664	2606	2561	5813
104.5	2395	2772	2523	2559	5885
104.667	2480	2534	2529	2512	5385
104.833	2309	2415	2464	2423	5417
105	2307	2312	2300	2277	5113
105.167	2263	2140	2250	2266	5110
105.333	2012	2096	2166	2114	5006
105.5	2021	1991	2107	2015	4703
105.667	1833	1959	1974	1957	4610
105.833	1830	1821	1907	1937	4327
106	1647	1794	1784	1785	4212
106.167	1649	1736	1761	1711	4101
106.333	1489	1563	1628	1611	4025
106.5	1397	1440	1562	1503	3767
106.667	1329	1556	1421	1390	3732
106.833	1269	1362	1387	1329	3579
107	1341	1437	1297	1307	3558
107.167	1134	1261	1348	1320	3363
107.333	1181	1220	1260	1233	3386
107.5	1034	1141	1183	1201	3248
107.667	1072	1074	1196	1135	3203
107.833	922	1019	1033	1089	3040
108	986	1040	1068	1125	3035
108.167	985	1072	1107	1112	2872
108.333	913	981	1049	979	2855
108.5	893	928	1055	996	2948
108.667	889	962	950	963	2784
108.833	811	851	892	972	2802
109	801	828	1002	980	2700
109.167	798	855	931	875	2761
109.333	808	870	932	873	2719
109.5	769	794	883	837	2657
109.667	857	920	949	870	2703
109.833	786	858	920	881	2705
110	829	854	883	896	2581
110.167	820	878	938	901	2691
110.333	791	806	850	813	2659
110.5	848	845	921	905	2651
110.667	876	869	928	999	2695
110.833	949	912	954	958	2821
111	805	785	869	837	2614
111.167	957	998	1050	952	2792
111.333	1002	1133	1005	990	2820
111.5	941	1044	1036	973	2795
111.667	974	999	1000	1045	2830
111.833	999	1145	1186	1073	2880
112	1037	1230	1321	1164	2792
112.167	1073	1183	1199	1191	2968
112.333	1148	1215	1293	1314	2991
112.5	1209	1344	1352	1191	3099
112.667	1402	1328	1338	1466	3159
112.833	1332	1438	1449	1401	3180
113	1251	1481	1403	1389	3387
113.167	1413	1593	1621	1527	3524
113.333	1468	1594	1691	1543	3434
113.5	1568	1759	1778	1593	3542
113.667	1542	1831	1877	1636	3659
113.833	1779	1813	1827	1666	3743
114	1728	1979	1947	1771	3846
114.167	1736	1949	2066	1774	3989
114.333	1930	2272	2021	1974	3940
114.5	1941	2159	2142	2048	4181
114.667	1983	2240	2213	2137	4252
114.833	1983	2339	2415	2174	4357
115	2127	2370	2507	2345	4486
115.167	2127	2378	2586	2318	4586
115.333	2209	2594	2685	2486	4787
115.5	2274	2630	2588	2545	4941
115.667	2324	2819	2734	2595	4961
115.833	2297	2674	2787	2638	5018
116	2407	2793	2904	2622	5303
116.167	2481	2922	3087	2866	5472
116.333	2405	2871	3064	2775	5524
116.5	2507	2932	3205	3047	5718
116.667	2511	3050	3150	3081	5799
116.833	2701	3043	3384	3077	5894
117	2618	2930	3327	3135	6223
117.167	2477	3050	3389	3201	6622
117.333	2620	3168	3411	3187	6518
117.5	2587	3179	3385	3195	6625
117.667	2709	3182	3480	3212	6982
117.833	2596	3181	3631	3323	7065
118	2697	3194	3442	3326	7204
118.167	2645	3266	3723	3279	7415
118.333	2629	3268	3572	3507	7551
118.5	2585	3164	3639	3419	7554
118.667	2576	3046	3614	3501	7849
118.833	2453	3274	3485	3564	7981
119	2588	3123	3612	3430	8229
119.167	2487	3086	3658	3495	8414
119.333	2486	3072	3594	3494	8428
119.5	2648	2957	3514	3362	8645
119.667	2430	3048	3548	3375	8639
119.833	2466	2904	3407	3428	9203
120	2447	2945	3482	3295	9130
120.167	2413	2832	3286	3399	9378
120.333	2360	2824	3313	3326	9483
120.5	2188	2671	3414	3142	9422
120.667	2222	2632	3197	3186	9887
120.833	2205	2649	3188	3080	9904
121	2134	2602	3166	3054	10189
121.167	2097	2576	3181	3020	10103
121.333	1980	2437	2939	2972	10038
121.5	1973	2304	2945	2878	10229
121.667	2010	2426	2826	2955	10401
121.833	1904	2366	2783	2724	10330
122	1923	2311	2627	2755	10443
122.167	1843	2249	2720	2686	10359
122.333	1758	2213	2713	2612	10329
122.5	1771	2147	2567	2490	10577
122.667	1794	2058	2470	2526	10524
122.833	1679	2019	2393	2426	10450
123	1523	1883	2288	2313	10413
123.167	1584	1818	2287	2250	10746
123.333	1534	1795	2218	2295	10540
123.5	1423	1652	2097	2015	10192
123.667	1528	1697	1975	2241	10579
123.833	1442	1673	1989	2012	10227
124	1296	1542	1927	1905	10010
124.167	1297	1464	1861	1961	10123
124.333	1299	1469	1734	1789	9914
124.5	1320	1329	1769	1870	10043
124.667	1372	1396	1798	1711	9801
124.833	1237	1234	1707	1535	9818
125	1191	1356	1580	1600	9674
125.167	1038	1241	1521	1459	9488
125.333	1094	1188	1497	1434	9279
125.5	1053	1137	1374	1406	9475
125.667	1066	1154	1291	1432	8977
125.833	991	1098	1304	1325	9101
126	929	1107	1281	1251	8592
126.167	845	989	1081	1093	8546
126.333	917	1010	1194	1211	8473
126.5	811	939	1132	1200	8306
126.667	908	975	1115	1056	7845
126.833	864	856	1049	1073	7859
127	811	911	1049	1065	7615
127.167	649	740	945	933	7612
127.333	824	861	1025	942	7327
127.5	662	758	894	893	7140
127.667	702	728	871	923	7073
127.833	692	782	853	932	6876
128	699	635	792	719	6770
128.167	649	641	770	791	6685
128.333	698	760	791	755	6393
128.5	615	567	683	737	6107
128.667	574	555	732	767	6160
128.833	565	627	662	704	5924
129	570	644	692	655	5840
129.167	563	626	640	607	5652
129.333	570	526	656	608	5423
129.5	534	550	624	702	5563
129.667	514	488	626	642	5367
129.833	510	535	609	620	5226
130	531	484	631	594	5054
130.167	484	470	529	628	5116
130.333	439	438	557	495	4758
130.5	538	516	570	598	4803
130.667	480	470	551	531	4761
130.833	530	477	548	551	4589
131	537	499	530	525	4613
131.167	454	498	510	469	4642
131.333	461	410	492	459	4568
131.5	521	451	601	499	4505
131.667	395	388	494	432	4178
131.833	514	494	470	553	4308
132	453	421	445	488	4029
132.167	455	394	504	489	4156
132.333	446	403	470	430	4168
132.5	506	500	569	548	4243
132.667	484	409	440	457	4057
132.833	528	427	480	473	4256
133	446	504	536	406	4188
133.167	449	438	485	519	4260
133.333	496	497	499	405	4192
133.5	466	465	541	543	4272
133.667	465	428	514	454	4198
133.833	454	503	612	492	4234
134	405	412	565	482	4201
134.167	457	403	502	526	4137
134.333	352	404	491	440	4167
134.5	473	429	476	454	4262
134.667	437	600	460	514	4257
134.833	402	352	507	425	4401
135	492	434	505	523	4469
135.167	493	428	519	510	4387
135.333	506	431	583	599	4499
135.5	451	401	433	532	4356
135.667	413	511	565	562	4350
135.833	446	498	529	523	4553
136	448	543	563	596	4457
136.167	465	478	607	630	4626
136.333	507	450	622	592	4663
136.5	447	497	619	544	4712
136.667	475	551	629	534	4770
136.833	450	533	613	553	4886
137	494	513	559	608	4962
137.167	517	560	619	633	5037
137.333	452	518	619	589	5024
137.5	481	598	679	619	5198
137.667	525	555	718	647	5387
137.833	521	535	665	619	5423
138	478	587	779	667	5303
138.167	469	542	607	723	5342
138.333	530	642	686	625	5377
138.5	546	620	752	700	5682
138.667	543	604	736	760	5685
138.833	489	620	738	599	5861
139	486	572	730	682	5759
139.167	490	675	773	735	6014
139.333	515	585	764	690	5884
139.5	527	584	821	735	6138
139.667	499	547	687	659	6140
139.833	500	644	757	773	6318
140	469	575	720	766	6357
140.167	484	693	763	720	6602
140.333	510	610	785	727	6629
140.5	485	693	802	758	6613
140.667	583	682	786	841	6849
140.833	582	606	783	755	6869
141	453	622	825	750	7043
141.167	490	633	858	756	7117
141.333	459	660	768	741	7270
141.5	510	695	822	795	7203
141.667	495	597	788	729	7182
141.833	525	666	815	823	7217
142	501	591	676	743	7353
142.167	515	661	853	700	7278
142.333	531	722	715	707	7330
142.5	557	714	835	785	7552
142.667	538	647	794	781	7427
142.833	467	643	750	790	7586
143	471	612	775	822	7460
143.167	470	615	791	753	7337
143.333	482	693	771	839	7411
143.5	503	655	734	816	7457
143.667	428	603	732	703	7337
143.833	477	656	732	676	7754
144	525	682	791	763	7571
144.167	486	532	667	754	7569
144.333	523	677	749	765	7558
144.5	450	556	707	748	7649
144.667	416	588	798	695	7449
144.833	436	580	780	725	7664
145	488	553	720	687	7683
145.167	511	558	645	722	7399
145.333	465	543	673	660	7336
145.5	501	674	735	790	7509
145.667	440	493	664	615	7526
145.833	390	590	574	638	7454
146	431	531	660	591	7416
146.167	436	550	608	594	7343
146.333	445	518	669	619	7451
146.5	431	594	608	607	7596
146.667	392	483	513	562	7372
146.833	419	519	571	623	7324
147	420	524	584	620	7329
147.167	414	477	507	565	7243
147.333	427	500	629	621	7302
147.5	349	460	535	577	7205
147.667	323	392	520	467	7047
147.833	367	448	514	493	7328
148	349	433	466	550	7205
148.167	378	426	536	500	7106
148.333	351	392	445	480	7213
148.5	287	390	451	375	7104
148.667	369	410	465	517	7040
148.833	357	496	463	540	7039
149	277	330	452	461	7074
149.167	314	329	467	453	6813
149.333	360	370	435	417	6997
149.5	323	371	397	430	6888
149.667	335	403	340	410	6934
149.833	362	346	404	438	6773
150	378	351	446	411	7007
150.167	317	323	421	404	6760
150.333	355	396	426	404	6950
150.5	290	380	294	336	6759
150.667	329	358	419	378	6784
150.833	346	355	338	378	6733
151	305	337	380	417	6698
151.167	299	339	354	343	6746
151.333	297	274	311	345	6881
151.5	296	313	332	338	6779
151.667	278	323	339	361	6752
151.833	290	293	310	347	6701
152	296	348	318	269	6750
152.167	247	263	293	295	6796
152.333	283	382	319	331	6716
152.5	203	261	261	303	6845
152.667	248	292	314	341	6581
152.833	287	288	223	273	6725
153	296	217	250	223	6586
153.167	280	282	305	316	6809
153.333	303	250	357	315	6673
153.5	302	207	235	249	6766
153.667	295	251	266	257	6615
153.833	336	228	311	308	6673
154	179	261	236	220	6731
154.167	260	253	312	210	6569
154.333	222	225	158	164	6543
154.5	312	204	232	245	6757
154.667	288	267	235	240	6724
154.833	244	253	284	241	6889
155	359	303	267	230	6688
155.167	298	278	312	271	6946
155.333	310	241	210	218	6690
155.5	264	186	261	223	6833
155.667	223	238	219	279	6654
155.833	238	198	239	198	6770
156	255	168	259	201	6719
156.167	253	207	233	214	6836
156.333	248	193	199	174	6794
156.5	252	246	200	233	6878
156.667	253	252	228	259	6795
156.833	313	234	274	325	7031
157	293	276	221	246	6886
157.167	202	159	245	183	6858
157.333	245	316	260	279	6829
157.5	229	224	171	210	6927
157.667	209	219	228	238	6963
157.833	346	193	234	196	6892
158	231	168	214	172	7076
158.167	215	255	245	296	6928
158.333	308	224	223	258	7057
158.5	328	252	299	225	7060
158.667	268	262	225	212	6949
158.833	265	200	286	187	7205
159	268	219	247	271	7149
159.167	292	276	238	196	7237
159.333	269	223	219	219	7181
159.5	313	340	338	267	7348
159.667	261	187	231	204	7281
159.833	237	250	233	148	7166
160	258	241	285	255	7206
160.167	242	213	286	245	7322
160.333	280	224	292	220	7342
160.5	367	341	348	284	7404
160.667	339	335	330	287	7423
160.833	314	319	312	328	7542
161	325	276	306	248	7313
161.167	267	258	307	248	7429
161.333	288	296	286	228	7437
161.5	326	253	323	321	7454
161.667	297	285	263	299	7412
161.833	254	248	329	296	7621
162	275	317	314	292	7628
162.167	335	317	272	307	7669
162.333	300	304	343	347	7540
162.5	306	307	256	288	7771
162.667	286	344	358	281	7607
162.833	253	336	329	300	7543
163	300	373	358	289	7632
163.167	316	358	367	310	7728
163.333	343	352	361	405	7532
163.5	329	353	423	330	7564
163.667	323	327	340	329	7774
163.833	338	365	384	346	7654
164	301	309	377	346	7735
164.167	296	350	365	277	7708
164.333	270	287	330	265	7497
164.5	392	386	384	406	7909
164.667	414	372	443	328	7752
164.833	279	270	363	277	7545
165	329	343	361	309	7662
165.167	353	382	368	377	7801
165.333	380	384	420	402	7735
165.5	327	380	360	382	7708
165.667	319	394	409	355	7561
165.833	321	332	344	353	7642
166	335	379	429	368	7605
166.167	352	369	366	354	7723
166.333	299	327	411	361	7793
166.5	342	402	331	391	7831
166.667	351	281	321	334	7478
166.833	297	375	396	403	7760
167	285	311	385	367	7593
167.167	327	353	388	299	7663
167.333	261	269	390	332	7555
167.5	391	335	380	388	7741
167.667	364	332	346	319	7680
167.833	332	333	376	301	7422
168	224	370	388	380	7478
168.167	331	366	393	409	7727
168.333	336	319	407	391	7704
168.5	272	307	360	336	7615
168.667	311	319	316	413	7500
168.833	319	368	457	382	7573
169	348	297	405	371	7559
169.167	245	344	358	311	7553
169.333	316	352	367	328	7506
169.5	452	322	410	383	7501
