# Supplementary material for: Singularity response reveals entrainment properties in mammalian circadian clock
Source: Nat Commun. 2023 May 17;14:2819. doi: 10.1038/s41467-023-38392-x (PMC10192398; doi:10.1038/s41467-023-38392-x)
Supplement: Supplementary file 4 — Source Data [file 41467_2023_38392_MOESM4_ESM.zip › Raw_data/Figure5/H2O2_medium_exchange_2.xlsx]

## Sheet: Sheet1
Time (h)	H2O2_5	H2O2_6	H2O2_7	H2O2_8	Meadium_2	Meadium_3	Meadium_4	Meadium_5
0	113527	138311	134051	107553	116820	133490	125854	113578
0.166667	61618	67301	60836	47584	57766	61106	55864	50385
0.333333	38647	44192	42153	36712	38898	41618	41383	37260
0.5	34385	41954	40691	35399	34773	38167	38364	34408
0.666667	33413	40785	39756	35372	31999	37052	36674	33806
0.833333	32307	39229	38424	33869	32510	36357	35991	33306
1	32253	38388	37444	32877	31373	34729	34902	32718
1.16667	31228	37852	36610	32075	32283	33958	34266	32160
1.33333	30846	36828	36277	30971	30724	33573	33327	31216
1.5	30042	36754	34775	30489	30550	32578	32414	30273
1.66667	28911	35736	34741	29402	29335	31670	31050	29385
1.83333	28151	35331	34265	28603	28370	30818	29088	27688
2	27486	34691	33653	27988	26766	29510	27817	27277
2.16667	25711	34508	33132	27602	26451	28301	27281	27025
2.33333	25492	34021	32863	27001	25177	26770	26737	26722
2.5	24941	33746	32280	27063	24893	26554	26383	26072
2.66667	24790	33871	32547	26886	23918	26193	26272	25938
2.83333	24215	33254	31856	26686	23470	25674	25449	25574
3	24074	33182	31760	26528	22707	25392	25138	24529
3.16667	23585	32328	31008	26763	22590	25325	24779	24339
3.33333	23116	32365	30399	26274	21463	24730	24095	23832
3.5	22665	31465	29567	25726	21518	24484	23502	23262
3.66667	22178	30735	28944	25459	20166	24438	22929	22800
3.83333	21440	29430	28186	24877	20053	24895	22604	21960
4	21230	28953	27345	24197	19250	24236	21928	21371
4.16667	20641	28179	26696	23529	18946	24078	21334	21096
4.33333	20192	27110	25481	22554	18197	22824	20899	20413
4.5	19026	26181	24953	22015	17690	22130	20270	19665
4.66667	18660	25370	23938	20970	16844	21206	19179	18774
4.83333	17714	24447	23061	20082	16578	20436	18622	18182
5	17223	23322	22218	19290	15681	19312	17772	17301
5.16667	16869	22298	21064	18415	15504	18550	17114	16786
5.33333	16338	21302	20235	17669	14792	17809	16128	16187
5.5	15634	20463	19612	17210	14536	17027	15772	15559
5.66667	15077	19593	18174	16237	14205	16212	14661	14939
5.83333	14494	19063	17713	15828	13609	15861	14425	14142
6	14101	18309	16246	15138	13009	14934	13808	13768
6.16667	13659	17580	15474	14924	13003	14728	13299	13220
6.33333	13428	16512	15052	14437	12260	13821	12710	12734
6.5	12919	15753	14276	13947	12025	13468	12040	12266
6.66667	12567	15121	13740	13423	11512	13111	11583	11813
6.83333	11792	14481	13463	12864	11321	12340	11204	11116
7	11411	13926	13006	12172	10740	11987	10714	10804
7.16667	11166	13114	12521	11806	10339	11502	10315	10352
7.33333	10949	12592	12293	10973	9968	10725	9791	9906
7.5	10255	11904	11634	10035	9673	10161	9421	9486
7.66667	10085	11464	11016	9842	9233	9875	8988	9165
7.83333	9603	11060	10498	9328	8977	9375	8570	8637
8	9409	10446	10064	9084	8724	8609	8323	8346
8.16667	9007	9990	9683	8652	8809	8152	7827	8082
8.33333	9096	9897	9246	8313	8268	7996	7734	7857
8.5	8589	9284	8621	8020	8182	7629	7274	7378
8.66667	8277	9092	8087	7888	7991	7453	7250	7238
8.83333	8303	8720	7861	7885	7854	7598	6797	6929
9	7965	8318	7493	7595	7359	7231	6764	6666
9.16667	7638	8073	7194	7246	7168	7026	6587	6432
9.33333	7418	7736	6696	7137	6909	6882	6210	6200
9.5	6979	7442	6863	6842	6734	6830	6000	5921
9.66667	7200	7088	6799	6563	6418	6538	5964	5707
9.83333	6842	6998	6692	6429	6430	6201	5953	5547
10	6652	6664	6494	5979	5941	5895	5331	5376
10.1667	6387	6626	6390	5674	5896	5514	5302	5046
10.3333	6386	6432	6410	5500	5720	5119	5155	5061
10.5	6125	6326	6192	5332	5662	4954	5051	5034
10.6667	6026	6162	5985	5246	5392	4708	5102	4942
10.8333	5897	6013	5898	5124	5236	4469	4919	4837
11	5895	6068	5742	5035	5180	4564	4747	4822
11.1667	5826	5886	5802	5153	5246	4587	4697	4684
11.3333	5814	5781	5634	4993	4947	4567	4538	4453
11.5	5745	5769	5558	5339	5172	4531	4453	4535
11.6667	5735	5730	5524	5279	4899	4617	4512	4506
11.8333	5742	5671	5475	5472	4921	4774	4535	4468
12	5572	5746	5168	5356	4772	4619	4407	4424
12.1667	5660	5730	5292	5394	4727	4689	4358	4296
12.3333	5511	5837	5288	5389	4684	4716	4463	4373
12.5	5411	5869	5596	5284	4708	4579	4493	4235
12.6667	5585	5964	5624	5099	4477	4731	4383	4049
12.8333	5454	5812	5794	5363	4503	4685	4315	4402
13	5632	6148	5950	5174	4516	4545	4470	4323
13.1667	5574	6111	5952	5282	4546	4431	4372	4326
13.3333	5793	6270	6199	5227	4532	4375	4524	4544
13.5	5774	6239	6440	5439	4532	4234	4506	4380
13.6667	6001	6448	6493	5622	4524	4381	4375	4628
13.8333	6103	6514	6585	5754	4580	4446	4422	4556
14	6185	6643	6619	6133	4435	4603	4412	4791
14.1667	6363	6956	6779	6317	4631	4752	4529	4769
14.3333	6481	6936	6774	6611	4341	4819	4802	4795
14.5	6705	7457	6899	7127	4556	5149	4757	4902
14.6667	6752	7369	6768	7129	4442	5316	4641	4963
14.8333	6812	7830	6943	7281	4549	5598	4787	5178
15	6843	7979	6865	7520	4402	5669	4812	5362
15.1667	6772	8291	7133	7791	4694	5759	4923	5422
15.3333	6875	8234	7548	7769	4538	6102	4928	5621
15.5	6999	8666	8072	7810	4604	5988	5090	5709
15.6667	7203	8480	8356	7793	4645	6146	5271	5776
15.8333	7539	8651	8994	8016	4869	6403	5319	5817
16	7821	8255	9369	7870	4828	6045	5500	5776
16.1667	7974	8498	9592	7857	5180	6159	5492	5890
16.3333	8254	8583	9857	8259	5293	6380	5636	6109
16.5	8284	8782	10331	8458	5433	6589	5464	6097
16.6667	8495	9307	10431	8943	5417	6618	5778	6469
16.8333	8679	10002	10661	9481	5712	6883	5964	6669
17	9058	10918	10708	9919	5611	6922	5921	6885
17.1667	9123	11579	10826	10547	5521	7292	6152	6968
17.3333	9715	12198	10739	11133	5282	7670	6256	7257
17.5	9647	12248	10636	11394	5411	8001	6307	7427
17.6667	9784	12607	10760	11821	5416	8455	6461	7703
17.8333	9698	12905	10687	12067	5580	8592	6395	7573
18	10096	13220	11054	12153	5455	8783	6540	7749
18.1667	9833	13323	11581	12161	5587	9012	6900	7913
18.3333	9978	13089	12160	12030	5794	9194	6807	8486
18.5	9986	12857	13063	11810	6134	9563	6914	8925
18.6667	10301	12518	13456	12027	6138	9385	7240	9045
18.8333	10435	12919	13923	11725	6245	9241	7292	9250
19	10923	12814	14373	11734	6258	9362	7283	9184
19.1667	11104	12779	14565	12356	6357	9273	7335	9212
19.3333	11544	13170	14940	12962	6488	9739	7749	9064
19.5	11748	13765	15183	13360	6770	9806	7783	9085
19.6667	12185	14621	15075	14128	6606	9952	7802	9223
19.8333	12316	16149	15216	14728	6953	10312	7731	9436
20	12591	16790	14908	15141	6922	10664	8084	9715
20.1667	12792	17652	14854	15919	7092	10917	8204	9967
20.3333	13051	18032	14808	16647	7206	11328	8469	9876
20.5	12827	18202	14458	16631	7411	11646	8521	10272
20.6667	13038	18024	14764	16520	7473	11934	8499	10175
20.8333	13044	18253	14960	16368	7545	12026	8536	10528
21	13161	18394	15763	16108	7573	12051	8539	10608
21.1667	12802	17822	16339	15904	7689	12173	8863	10519
21.3333	13073	16805	17265	15571	7560	12149	8960	10606
21.5	13294	16527	17491	15277	7823	11904	9130	10875
21.6667	13892	16508	18033	15164	7676	11626	9008	10852
21.8333	14073	16301	18348	15080	8032	11952	9165	10850
22	14609	16533	18228	15324	8012	11946	9250	11025
22.1667	14492	16751	18246	16010	8113	12244	9337	11035
22.3333	14677	17774	17952	16368	8210	12022	9315	11035
22.5	14603	18404	17154	16686	8304	12205	9455	11016
22.6667	14902	19039	16817	17408	8289	12282	9439	11101
22.8333	14802	19768	16535	17737	8443	12547	9416	11341
23	14864	19840	16053	17920	8452	12661	9393	11313
23.1667	14555	20093	15893	17912	8584	13059	9325	11442
23.3333	14513	19889	15769	17732	8524	12987	9297	11406
23.5	14277	19861	16088	17570	8582	13074	9567	11367
23.6667	14200	19275	16792	16983	8409	13081	9597	11316
23.8333	13782	18923	16674	16054	8455	12770	9363	11289
24	13663	17554	17592	15537	8389	12698	9581	11125
24.1667	13634	16558	17638	15342	8527	12358	9631	11444
24.3333	14207	16305	17562	14806	8444	12070	9352	11446
24.5	13834	16130	17675	14738	8399	11955	9271	11366
24.6667	14423	16051	17586	14894	8449	12021	9301	11365
24.8333	14809	16492	17162	14948	8507	11869	9370	11541
25	14749	16288	16393	15032	8312	12092	9094	11358
25.1667	14723	16833	15591	15313	8603	11686	9053	10758
25.3333	14600	16994	15265	15190	8187	11739	9023	10726
25.5	14266	17293	14730	15442	8458	11748	9259	10489
25.6667	14106	17392	14167	15507	8382	11843	9160	10300
25.8333	13432	16929	14052	15450	8244	11618	8910	10287
26	12756	17001	14012	15101	8112	11751	8750	10056
26.1667	12435	16364	14007	14614	8145	11433	8718	9929
26.3333	12245	15653	14072	13674	7966	11053	8751	9810
26.5	12153	15077	14103	13088	8160	10960	8236	9610
26.6667	11604	14092	14018	12500	7880	10401	8332	9279
26.8333	11100	13271	13977	11867	7938	10323	8073	9365
27	10855	12849	13915	11993	7648	9956	7936	9282
27.1667	10961	12607	13532	11610	7676	9739	8037	9182
27.3333	11058	12442	13044	11418	7636	9564	7693	8852
27.5	10844	12355	12450	11364	7632	9800	7602	8683
27.6667	11099	12418	12067	11039	7212	9210	7551	8616
27.8333	10969	12360	11522	11158	7178	9288	7343	8209
28	10599	12071	10995	11011	7054	9131	7350	8154
28.1667	10529	12315	10620	10870	7211	8885	7150	8004
28.3333	10505	12276	10162	10723	6956	8748	7030	7919
28.5	10060	11723	9948	10312	6873	8611	6776	7508
28.6667	9831	11412	9628	10081	6684	8411	6592	7492
28.8333	9265	10881	9737	9850	6726	8420	6558	7453
29	9071	10404	9654	9174	6502	7824	6368	7267
29.1667	8805	9794	9704	8941	6320	7742	6256	7034
29.3333	8256	9232	9344	8643	6234	7317	6139	6853
29.5	8033	8940	9269	8219	6279	7396	5987	6807
29.6667	7602	8417	9266	7892	6068	7137	5916	6500
29.8333	7729	8445	8722	7830	6086	7005	5670	6519
30	7450	8089	8501	7471	5806	6718	5486	6162
30.1667	7322	8098	8139	7546	5749	6589	5585	6185
30.3333	7435	7894	7595	7407	5616	6462	5379	5881
30.5	7172	7977	7490	7221	5623	6153	5345	5924
30.6667	7062	7897	7130	7057	5505	6221	5230	5819
30.8333	6999	7704	6777	6858	5356	6170	5052	5692
31	6897	7562	6635	6766	5283	5859	4926	5512
31.1667	6816	7624	6745	6438	5263	5730	4941	5365
31.3333	6572	7294	6540	6320	5022	5730	4768	5295
31.5	6381	6924	6335	6157	5077	5512	4842	5068
31.6667	6360	6626	6279	5725	4909	5351	4551	5078
31.8333	6072	6148	6139	5797	4776	5144	4265	4752
32	5994	5882	5934	5694	4773	5098	4345	4960
32.1667	5851	6073	6046	5521	4825	4856	4396	4901
32.3333	5606	5656	5917	5339	4690	4800	4245	4769
32.5	5499	5588	5784	5222	4440	4767	4164	4571
32.6667	5495	5499	5578	5085	4378	4567	4042	4436
32.8333	5319	5478	5374	5173	4493	4610	4019	4420
33	5445	5504	5222	5138	4362	4671	4003	4357
33.1667	5390	5357	5162	4994	4367	4515	3939	4364
33.3333	5326	5367	4964	4945	4223	4495	3867	4174
33.5	5390	5479	5079	4931	4261	4347	3795	4235
33.6667	5192	5298	4929	4989	4184	4400	3722	4182
33.8333	5292	5165	4985	4757	4179	4157	3724	4103
34	5131	5165	4990	4733	4107	4234	3727	4030
34.1667	5036	4956	4961	4737	4163	4261	3610	4028
34.3333	5164	4946	4917	4515	3952	4187	3589	3983
34.5	5187	4893	4865	4591	4022	3974	3590	4063
34.6667	5069	4777	4818	4522	3805	4044	3562	4059
34.8333	5131	5014	4857	4623	3975	4022	3666	3905
35	5009	4835	4765	4495	3925	4082	3527	3968
35.1667	5002	4820	4852	4769	3939	4201	3604	3789
35.3333	5006	4723	4801	4504	3773	3957	3369	4039
35.5	4954	4928	4727	4702	3816	4146	3513	3904
35.6667	5010	4977	4767	4668	3835	4141	3534	3989
35.8333	5030	5042	4718	4672	3735	4047	3395	3863
36	5154	5025	4922	4661	3838	4143	3433	3977
36.1667	5119	5168	4856	4844	3840	4142	3517	4038
36.3333	5235	4929	4969	4669	3724	4169	3437	4011
36.5	5303	5164	5140	4705	3869	4132	3465	4009
36.6667	5285	5158	5119	4737	3796	4083	3309	3997
36.8333	5413	5118	5037	4998	3864	4215	3702	4103
37	5467	5217	5148	4913	3756	4188	3599	4082
37.1667	5395	5246	5084	5074	3852	4219	3636	4272
37.3333	5615	5343	5248	5105	3874	4294	3574	4142
37.5	5536	5350	5117	5050	3948	4238	3555	4271
37.6667	5683	5363	5171	5355	3901	4384	3654	4370
37.8333	5799	5560	5440	5342	4067	4570	3774	4358
38	6180	5543	5356	5334	4024	4508	3778	4401
38.1667	6012	5809	5420	5230	3989	4629	3828	4473
38.3333	6018	5646	5691	5397	4031	4688	3828	4448
38.5	6282	5648	5662	5547	4194	4788	3978	4464
38.6667	6223	5679	5685	5528	3887	4705	4040	4546
38.8333	6264	5918	5850	5779	4262	5004	3991	4667
39	6212	5751	5692	5686	4088	4838	3893	4647
39.1667	6448	6046	5854	5864	4160	4932	4132	4953
39.3333	6384	6230	5928	5787	4278	5091	3973	4753
39.5	6580	6426	6080	6064	4322	5162	4311	4836
39.6667	6727	6270	6084	6057	4470	4933	4285	5040
39.8333	6703	6204	6129	6201	4542	5062	4315	5213
40	6682	6374	6104	6180	4409	5263	4294	5149
40.1667	6888	6511	6388	6429	4621	5356	4505	5167
40.3333	6867	6651	6418	6430	4592	5361	4537	5255
40.5	7028	6736	6402	6604	4664	5523	4650	5282
40.6667	7137	6788	6601	6710	4550	5463	4684	5506
40.8333	7295	7069	6367	6616	4645	5707	4746	5298
41	7379	6780	6654	6576	4686	5622	4777	5420
41.1667	7384	6916	6750	6791	4884	5759	4834	5549
41.3333	7599	6990	6693	6699	4740	5873	4724	5641
41.5	7598	7152	6947	6697	4934	5864	4917	5645
41.6667	7608	7239	6919	6910	5001	6000	5088	5748
41.8333	7622	7374	6858	6905	5063	5943	5074	5852
42	7536	7054	6940	7016	5073	6021	5153	5789
42.1667	7679	7269	7194	6952	5197	6104	5026	5912
42.3333	7853	7396	7072	7064	5181	6151	5088	6126
42.5	7774	7474	7154	7143	5297	6156	5346	6069
42.6667	7910	7633	7336	7410	5388	6312	5337	5926
42.8333	7915	7489	7428	7300	5423	6390	5471	6160
43	8075	7582	7351	7309	5314	6237	5588	6360
43.1667	8171	7620	7449	7362	5521	6449	5625	6306
43.3333	8420	7855	7562	7415	5529	6327	5663	6324
43.5	8231	7783	7435	7535	5588	6609	5719	6207
43.6667	8393	7833	7546	7625	5648	6697	5730	6429
43.8333	8455	7806	7531	7570	5638	6600	5828	6446
44	8401	7900	7607	7607	5682	6452	5808	6546
44.1667	8474	7804	7396	7425	5646	6549	5832	6405
44.3333	8487	7868	7572	7397	5761	6717	5870	6514
44.5	8360	7929	7590	7476	5670	6799	5874	6655
44.6667	8276	7909	7475	7609	5826	6500	5697	6541
44.8333	8269	7803	7622	7651	5763	6723	5823	6642
45	8368	7827	7553	7585	5763	6646	5869	6675
45.1667	8351	7723	7566	7438	5962	6740	6071	6585
45.3333	8265	7873	7672	7419	5937	6768	5965	6566
45.5	8497	7978	7482	7618	5973	6778	6158	6601
45.6667	8473	7762	7590	7476	5884	6716	6090	6483
45.8333	8292	7675	7502	7616	5944	6583	6201	6464
46	8408	8017	7403	7546	5922	6695	5948	6541
46.1667	8501	7814	7341	7378	5853	6635	5817	6313
46.3333	8518	7809	7431	7529	6138	6585	6198	6614
46.5	8213	7620	7420	7458	5883	6562	5969	6460
46.6667	8154	7478	7422	7412	5943	6673	6016	6415
46.8333	7977	7622	7463	7505	6026	6520	6101	6381
47	7923	7842	7508	7261	5914	6575	5944	6362
47.1667	7855	7655	7390	7123	5936	6500	5906	6254
47.3333	7800	7407	7132	7104	5868	6476	5889	6102
47.5	7734	7612	7234	7050	5990	6401	5964	6319
47.6667	7636	7285	7228	7249	5963	6385	5875	6247
47.8333	7699	7301	6972	6927	5787	6486	5789	6308
50	7720	7331	6980	7104	5990	6338	5827	6264
50.1667	7508	7271	6948	6747	5824	6412	5763	6158
50.3333	7339	7177	6770	6898	5923	6288	5751	5977
50.5	7441	7096	6859	6801	5752	6248	5761	6052
50.6667	7612	7058	6777	6673	5608	6120	5524	5912
50.8333	7228	6879	6712	6591	5948	6080	5681	5784
51	7196	6838	6599	6559	5659	5938	5536	5860
51.1667	6906	6642	6649	6509	5551	6020	5541	5735
51.3333	7007	6744	6667	6538	5608	5772	5449	5624
51.5	6930	6633	6521	6470	5516	6020	5422	5679
51.6667	6836	6753	6570	6407	5438	5830	5361	5585
51.8333	6627	6498	6216	6348	5659	5523	5435	5388
52	6586	6512	6410	6213	5440	5787	5178	5491
52.1667	6448	6309	6220	6097	5544	5713	5269	5379
52.3333	6464	6307	6275	5952	5411	5453	5068	5292
52.5	6453	6159	6114	6007	5394	5431	5051	5515
52.6667	6081	6208	5915	5840	5170	5378	5149	5310
52.8333	5994	6138	5971	5712	5177	5441	4861	5103
53	6311	6029	6019	5781	5051	5398	5029	5152
53.1667	6212	6012	5791	5645	5084	5250	4811	5032
53.3333	6162	5800	5703	5704	5035	5175	4882	4999
53.5	5979	5845	5838	5579	4868	5101	4776	4849
53.6667	5898	5650	5686	5551	4762	5101	4698	4878
53.8333	5894	5605	5566	5435	4901	4946	4499	4864
54	5593	5714	5564	5318	4878	4967	4578	4763
54.1667	5684	5510	5379	5178	4667	4968	4498	4798
54.3333	5616	5455	5399	5263	4726	4780	4456	4682
54.5	5547	5295	5299	5244	4710	4853	4365	4589
54.6667	5550	5370	5364	5207	4556	4684	4192	4577
54.8333	5357	5139	5091	4942	4550	4604	4322	4489
55	5184	5272	5131	4866	4539	4685	4194	4391
55.1667	5366	5159	4982	4922	4472	4616	4254	4451
55.3333	5212	5117	5063	4843	4348	4533	4234	4395
55.5	5076	4841	4850	4839	4269	4465	4096	4306
55.6667	5276	4987	4973	4774	4461	4434	4135	4326
55.8333	5073	4869	4872	4599	4278	4425	4122	4263
56	5062	4867	4925	4577	4191	4419	4043	4098
56.1667	5058	4767	4701	4463	4192	4373	3978	4105
56.3333	5018	4645	4741	4604	4208	4273	3858	4118
56.5	4960	4669	4669	4602	4330	4301	4089	4046
56.6667	4968	4484	4723	4426	4278	4256	3842	4021
56.8333	4810	4680	4581	4443	4158	4136	3816	3953
57	4790	4543	4624	4589	4139	4185	3785	4008
57.1667	4760	4517	4520	4381	4133	4256	3926	3950
57.3333	4820	4433	4489	4348	4057	4148	3800	4065
57.5	4878	4445	4674	4421	4034	4156	3874	3932
57.6667	4815	4422	4471	4306	4106	4217	3847	3929
57.8333	4574	4444	4465	4225	3954	4078	3708	4007
58	4656	4413	4262	4187	3932	4103	3693	3846
58.1667	4828	4334	4472	4176	3966	4152	3751	3996
58.3333	4713	4355	4339	4201	3907	4187	3686	3971
58.5	4842	4338	4486	4136	3972	4182	3836	3844
58.6667	4738	4357	4439	4343	3976	4132	3741	3959
58.8333	4693	4218	4372	4113	3902	3951	3808	3619
59	4623	4361	4302	4130	3893	3960	3747	3869
59.1667	4607	4267	4326	4219	3875	3911	3686	3862
59.3333	4555	4342	4304	4069	3828	4089	3717	3956
59.5	4655	4269	4277	4183	3959	4009	3669	3877
59.6667	4740	4261	4317	4170	3886	4010	3812	4007
59.8333	4679	4216	4326	4122	3912	4052	3876	3879
60	4754	4273	4283	4119	3955	4044	3815	3822
60.1667	4629	4237	4368	4102	4045	4229	3774	3841
60.3333	4815	4273	4195	4154	3973	4013	4064	3883
60.5	4814	4303	4441	4214	3886	4264	4086	3902
60.6667	4792	4360	4427	4257	4068	4180	4108	3965
60.8333	4871	4358	4278	4244	4027	4173	4010	3974
61	4798	4237	4431	4228	3933	4198	3989	3946
61.1667	4787	4418	4455	4269	3955	4246	4185	4029
61.3333	4918	4355	4318	4317	4028	4337	4235	3972
61.5	4845	4354	4426	4264	3812	4245	4109	4081
61.6667	4823	4365	4483	4242	4136	4281	4310	4024
61.8333	4941	4376	4357	4260	4169	4388	4205	4110
62	4980	4337	4468	4261	4121	4394	4204	4037
62.1667	4933	4260	4419	4290	4252	4362	4349	4005
62.3333	5087	4186	4398	4416	4199	4303	4388	4095
62.5	5029	4463	4554	4361	4210	4544	4389	4283
62.6667	5062	4406	4538	4274	4210	4529	4596	4109
62.8333	5250	4435	4443	4391	4262	4796	4637	4398
63	5225	4415	4393	4386	4254	4692	4661	4336
63.1667	5096	4379	4566	4520	4399	4581	4766	4290
63.3333	5313	4472	4539	4471	4391	4679	4654	4329
63.5	5250	4361	4484	4402	4468	4541	4753	4385
63.6667	5314	4477	4640	4484	4445	4814	4911	4332
63.8333	5450	4526	4673	4467	4494	4712	4846	4473
64	5292	4406	4700	4550	4490	4674	4887	4505
64.1667	5287	4429	4673	4441	4645	4826	5120	4580
64.3333	5352	4516	4705	4610	4517	4705	5096	4496
64.5	5289	4685	4733	4518	4509	4815	5203	4664
64.6667	5482	4790	4804	4633	4573	4971	5313	4591
64.8333	5397	4565	4618	4542	4652	4809	5324	4596
65	5623	4755	4804	4644	4875	5076	5307	4483
65.1667	5504	4631	4844	4764	4644	5121	5307	4644
65.3333	5521	4678	4707	4741	4575	4954	5392	4753
65.5	5579	4738	4885	4734	4878	5080	5603	4912
65.6667	5564	4822	4714	4792	4855	5163	5503	4825
65.8333	5612	4787	4723	4766	4991	5197	5539	4828
66	5671	4658	4730	4816	4988	5122	5759	5005
66.1667	5657	4751	4742	4784	5021	5331	5706	5002
66.3333	5684	4827	4794	4821	5093	5247	5970	4898
66.5	5658	4750	4755	4797	4971	5238	5698	4896
66.6667	5686	4879	4974	4924	5140	5391	6139	5055
66.8333	5687	4915	4830	4924	5182	5249	5999	5086
67	5651	4839	4938	4918	5203	5465	5994	5178
67.1667	5723	4934	5099	4911	5232	5475	6133	5159
67.3333	6004	4930	4832	4898	5144	5582	6160	5204
67.5	5767	4800	4882	4892	5284	5210	6251	5149
67.6667	5834	5068	5066	5034	5370	5558	6180	5250
67.8333	5826	4973	4991	4938	5349	5540	6325	5246
68	5843	4833	4992	5015	5359	5480	6368	5223
68.1667	5878	4882	4951	5042	5477	5617	6322	5264
68.3333	5865	4989	4906	5002	5376	5444	6293	5219
68.5	5919	4961	4985	5038	5476	5682	6357	5302
68.6667	5652	4783	5029	5080	5513	5665	6453	5366
68.8333	5638	4973	5110	4934	5539	5758	6528	5295
69	5850	5000	5058	4844	5507	5570	6541	5423
69.1667	5794	4941	5015	5118	5464	5470	6647	5226
69.3333	5792	4888	5144	4944	5343	5843	6421	5429
69.5	5970	5073	4990	5101	5510	5570	6476	5340
69.6667	5728	4961	5085	5010	5413	5552	6600	5398
69.8333	5844	5103	5043	5066	5462	5700	6500	5510
70	5829	4949	5180	5096	5441	5606	6525	5228
70.1667	5751	4902	5120	5094	5501	5705	6488	5375
70.3333	5745	5083	5118	5012	5472	5639	6719	5395
70.5	5959	5120	5124	4980	5583	5680	6447	5450
70.6667	5857	5036	5121	4986	5527	5451	6428	5496
70.8333	5915	4971	5105	5064	5482	5650	6535	5267
71	5942	4963	4991	4920	5668	5563	6439	5505
71.1667	5809	5090	4951	4797	5801	5529	6468	5227
71.3333	5970	4831	5006	4981	5768	5652	6285	5282
71.5	5899	4948	5293	4885	5882	5589	6469	5239
71.6667	5673	4775	4989	4947	5705	5672	6261	5231
71.8333	5473	4824	5013	4778	5598	5460	6468	5211
72	5561	4876	4935	4928	5605	5499	6275	5156
72.1667	5350	4825	5063	4835	5568	5519	6388	5261
72.3333	5177	4902	5029	4977	5314	5500	6254	5195
72.5	5243	4882	4929	4805	5323	5369	6111	5197
72.6667	5233	4698	4980	4757	5144	5429	6187	5153
72.8333	5106	4933	4922	4795	5022	5456	5919	5218
73	5162	4872	4901	4704	5129	5396	5933	5100
73.1667	5059	4849	4919	4846	5039	5487	6012	5056
73.3333	5052	4828	4966	4714	4980	5401	5978	5166
73.5	5057	4924	4832	4901	5008	5217	5938	5162
73.6667	5142	4685	4856	4774	4978	5311	5990	5095
73.8333	5106	4652	4864	4750	5004	5276	5789	5073
74	5188	4787	4860	4776	4947	5311	5880	5042
74.1667	5078	4636	4759	4665	4973	5325	5641	4925
74.3333	5052	4874	4733	4737	4982	5311	5831	5015
74.5	5049	4693	4713	4744	5162	5108	5762	4893
74.6667	5211	4770	4673	4580	5080	5316	5659	4801
74.8333	5119	4561	4778	4769	5092	5187	5688	4847
75	5009	4692	4704	4662	4850	5044	5579	4856
75.1667	4868	4610	4637	4673	4917	4956	5625	4786
75.3333	5081	4615	4760	4554	5027	5110	5571	4863
75.5	4917	4550	4629	4492	4789	5053	5495	4790
75.6667	4856	4569	4621	4535	4826	5018	5334	4696
75.8333	4929	4589	4682	4602	5073	4997	5467	4602
76	4977	4662	4690	4633	4860	5012	5387	4855
76.1667	4825	4588	4702	4682	4844	5057	5279	4724
76.3333	4969	4530	4592	4506	4836	4932	5170	4563
76.5	4896	4561	4581	4619	4803	4824	5326	4710
76.6667	4923	4631	4600	4543	4879	5008	5141	4620
76.8333	5017	4466	4571	4563	4810	4821	5162	4481
77	4987	4619	4613	4522	4913	4846	5152	4560
77.1667	4836	4564	4574	4440	4808	4833	5146	4487
77.3333	4992	4533	4495	4491	4829	4728	5246	4592
77.5	4945	4384	4509	4622	4715	4847	5094	4509
77.6667	4897	4342	4563	4489	4680	4786	4854	4474
77.8333	4718	4470	4431	4458	4668	4813	5078	4467
78	4798	4566	4523	4624	4764	4776	4934	4495
78.1667	4804	4677	4565	4584	4609	4867	4984	4480
78.3333	4716	4495	4456	4488	4516	4747	4977	4352
78.5	4764	4455	4562	4560	4599	4934	4951	4264
78.6667	4687	4601	4527	4458	4575	4573	4943	4493
78.8333	4796	4412	4527	4533	4563	4772	4934	4496
79	4854	4583	4402	4559	4442	4712	4867	4523
79.1667	4793	4427	4447	4459	4630	4858	4946	4316
79.3333	4793	4473	4555	4541	4572	4844	4904	4551
79.5	4789	4634	4419	4515	4597	4747	5000	4335
79.6667	4840	4503	4589	4568	4556	4724	4919	4459
79.8333	4751	4405	4657	4526	4681	4997	4990	4566
80	4827	4394	4611	4506	4572	4795	4924	4345
80.1667	4839	4380	4538	4669	4503	4716	4882	4471
80.3333	4699	4650	4590	4379	4590	4805	4979	4361
80.5	4657	4487	4531	4522	4487	4629	4913	4440
80.6667	4802	4441	4416	4461	4444	4729	4874	4338
80.8333	4712	4596	4620	4538	4555	4905	5063	4429
81	4810	4586	4587	4627	4484	4906	4980	4596
81.1667	4826	4569	4592	4647	4650	4904	5110	4508
81.3333	4792	4627	4655	4658	4487	4969	5030	4592
81.5	4763	4675	4558	4870	4625	5076	5056	4725
81.6667	4711	4771	4545	4703	4531	5030	4946	4546
81.8333	5027	4593	4716	4819	4618	5013	5068	4556
82	4958	4649	4642	4650	4486	5107	5008	4573
82.1667	4958	4670	4670	4934	4555	5045	5142	4629
82.3333	4907	4668	4652	4841	4789	5143	5268	4783
82.5	4705	4757	4733	4850	4757	4957	5301	4684
82.6667	4849	4697	4790	4848	4672	5134	5303	4605
82.8333	4849	4738	4746	4745	4770	5071	5347	4651
83	4826	4743	4729	4809	4689	5298	5529	4693
83.1667	4922	4692	4710	4663	4844	5230	5526	4833
83.3333	4865	4725	4800	4672	4783	5379	5339	4733
83.5	4869	4782	4779	4862	4700	5282	5475	4942
83.6667	4925	4832	4721	4788	4738	5399	5587	5009
83.8333	4938	4842	4756	4805	4708	5286	5565	4928
84	5033	4790	4928	4751	4786	5244	5619	4987
84.1667	5025	4858	4796	4892	4897	5466	5686	4903
84.3333	5167	4969	4854	4853	4958	5420	5746	4801
84.5	5055	4917	4936	5029	4880	5496	5715	4972
84.6667	4960	4934	4788	4841	4895	5538	5819	5055
84.8333	5223	4810	5063	5053	5111	5536	5884	5218
85	5136	5019	5019	5125	4967	5597	6036	5188
85.1667	5116	5026	4971	5078	5042	5593	5950	5194
85.3333	5100	5007	4977	5217	4998	5631	6104	5177
85.5	5154	5129	5011	5155	5313	5719	6148	5018
85.6667	5079	4906	5089	5152	5030	5624	6222	5440
85.8333	5149	4936	4933	5139	4991	5606	6156	5381
86	5204	4960	5031	5072	5036	5793	6284	5322
86.1667	5186	5050	5127	5419	5195	5685	6408	5460
86.3333	5108	4991	4968	5241	5015	5840	6514	5446
86.5	5206	5264	5067	5231	5131	5944	6380	5469
86.6667	5207	5112	5126	5239	5223	6024	6703	5491
86.8333	5290	5063	5079	5332	5124	5912	6543	5569
87	5283	5158	5013	5340	5115	5953	6776	5466
87.1667	5401	5165	5217	5268	5234	6058	6886	5617
87.3333	5430	5149	5049	5454	5451	6055	6754	5592
87.5	5105	5069	5211	5319	5432	6150	6642	5543
87.6667	5238	5146	5201	5311	5424	6114	6842	5857
87.8333	5228	5242	5185	5486	5272	6125	6875	5808
88	5315	5271	5217	5459	5375	6054	6966	5935
88.1667	5286	5337	5253	5472	5584	6310	7036	5883
88.3333	5211	5333	5234	5644	5452	6371	6998	5915
88.5	5143	5166	5183	5469	5437	6316	7135	5861
88.6667	5325	5326	5324	5510	5328	6326	7159	5862
88.8333	5231	5352	5186	5577	5554	6457	7095	6028
89	5172	5393	5175	5468	5430	6285	7164	6113
89.1667	5247	5360	5271	5473	5592	6307	7187	5966
89.3333	5251	5281	5219	5443	5468	6376	7083	5979
89.5	5341	5226	5227	5369	5610	6267	7210	6105
89.6667	5364	5288	5495	5483	5608	6451	7133	6076
89.8333	5414	5371	5285	5398	5667	6570	7117	6135
90	5345	5240	5268	5497	5586	6541	7342	6169
90.1667	5370	5352	5258	5403	5596	6585	7199	6286
90.3333	5394	5333	5132	5548	5618	6469	7129	6199
90.5	5338	5292	5403	5507	5648	6352	7375	6091
90.6667	5108	5266	5243	5383	5674	6548	7422	6344
90.8333	5090	5169	5312	5476	5662	6501	7191	6300
91	5143	5353	5312	5482	5681	6593	7343	6213
91.1667	5250	5385	5423	5604	5659	6735	7580	6221
91.3333	5313	5315	5235	5472	5538	6721	7278	6169
91.5	5143	5274	5343	5417	5580	6508	7368	6159
91.6667	5232	5152	5238	5399	5737	6566	7369	6172
91.8333	5245	5192	5260	5459	5496	6637	7306	6186
92	5330	5339	5380	5413	5548	6613	7445	6308
92.1667	5232	5440	5344	5569	5619	6637	7515	6218
92.3333	5262	5408	5379	5241	5541	6601	7434	6207
92.5	5258	5247	5312	5445	5661	6581	7333	6138
92.6667	5224	5214	5302	5484	5700	6527	7307	6166
92.8333	5258	5281	5375	5506	5730	6436	7321	6370
93	5234	5239	5404	5473	5546	6501	7377	6267
93.1667	5181	5431	5465	5595	5688	6607	7471	6237
93.3333	5219	5276	5315	5492	5606	6507	7265	6259
93.5	5011	5302	5302	5319	5739	6468	7371	6093
93.6667	5046	5282	5267	5499	5609	6547	7291	6205
93.8333	5011	5241	5330	5383	5602	6509	7393	5992
94	5159	5306	5258	5445	5453	6437	7435	6007
94.1667	5171	5262	5300	5433	5445	6647	7189	6068
94.3333	4924	5172	5222	5362	5488	6556	7204	6146
94.5	5154	5342	5302	5374	5472	6445	7069	6147
94.6667	5315	5273	5295	5469	5400	6460	7096	6107
94.8333	5230	5232	5340	5360	5658	6354	7294	6203
95	5090	5138	5118	5317	5432	6338	7093	6088
95.1667	5006	5132	5236	5331	5465	6262	6892	6058
95.3333	5108	5127	5160	5160	5240	6297	6956	6063
95.5	5236	5239	5432	5366	5431	6341	6892	6121
95.6667	5180	5304	5160	5394	5474	6412	6943	5975
95.8333	4882	5304	5247	5227	5345	6229	6704	6160
96	4919	5105	5143	5336	5398	6337	6721	5812
96.1667	4937	5224	5167	5373	5370	6429	6894	5915
96.3333	4862	5217	5262	5328	5245	6235	6568	5858
96.5	4998	5222	5101	5385	5385	6492	6554	5920
96.6667	5058	5206	5048	5278	5312	6303	6734	5879
96.8333	5062	5290	5093	5367	5440	6251	6711	5858
97	5136	5316	5229	5229	5088	6110	6447	5880
97.1667	4984	5236	5145	5256	5354	5991	6697	5929
97.3333	5190	5239	5176	5367	5340	6346	6612	5988
97.5	5072	5058	5163	5339	5177	6132	6527	5880
97.6667	4988	5293	5271	5203	5125	6104	6568	5815
97.8333	5070	5320	5210	5207	5256	6162	6452	5740
98	5017	5233	5090	5189	5257	5952	6650	5793
98.1667	5022	0	0	0	5270	6201	0	0
98.3333	0	0	0	0	0	0	0	0
98.5	4374	3508	3343	2997	19603	24484	23779	18944
98.6667	2928	2228	2290	2218	9906	12540	11357	9450
98.8333	2534	2042	0	0	5879	8535	0	0
99	0	0	0	0	0	0	0	0
99.1667	742	2008	2245	2161	6136	10051	9906	8066
99.3333	651	1957	2083	1878	4123	7136	7301	6204
99.5	630	2001	2141	2037	3999	6400	6903	6228
99.6667	639	2163	2240	2177	4111	6644	7009	6404
99.8333	737	2268	2258	2184	4449	6977	7402	6731
100	756	2311	2457	2215	4842	7613	8024	7356
100.167	796	2339	2557	2407	5375	8173	8721	8167
100.333	684	2436	2547	2319	5849	8913	9203	8765
100.5	729	2590	2748	2467	6453	9659	10399	9460
100.667	793	2629	2660	2540	6799	10428	10915	10001
100.833	899	2764	2777	2732	7256	11203	11660	10919
101	889	2828	2920	2884	7658	11655	12235	11337
101.167	1038	3040	3072	3039	8060	12324	12687	11971
101.333	989	3076	3126	3029	8215	13017	13036	12365
101.5	1107	3351	3213	3238	8663	13544	13533	12587
101.667	1134	3481	3459	3494	8477	13561	13807	13146
101.833	1267	3632	3647	3711	8763	13582	13879	12995
102	1259	3838	3697	3889	8351	13878	13974	12958
102.167	1366	4022	3853	4002	8627	13759	13811	13098
102.333	1277	4109	4010	4013	8173	13482	13812	12893
102.5	1412	4343	4001	4199	8200	13404	13614	12669
102.667	1433	4311	4221	4434	7747	13546	13376	12499
102.833	1530	4537	4290	4516	7865	13087	12985	12314
103	1509	4597	4307	4518	7277	12704	12891	12080
103.167	1704	4661	4580	4669	7632	12746	12900	11759
103.333	1619	4755	4500	4602	7011	12029	12275	11476
103.5	1627	4865	4389	4781	6929	11841	12112	11005
103.667	1597	4778	4307	4603	6583	11515	11833	10929
103.833	1699	4769	4457	4802	6771	11242	11504	10549
104	1582	4610	4379	4630	6405	11038	10974	10231
104.167	1612	4729	4253	4540	6375	10516	10957	9891
104.333	1551	4750	4339	4506	6141	10359	10450	9891
104.5	1479	4521	4050	4402	6029	10042	10069	9207
104.667	1369	4504	4152	4271	5782	9663	10109	9134
104.833	1457	4439	3945	4433	5929	9514	9778	8781
105	1442	4372	3990	4193	5638	9109	9387	8505
105.167	1348	4206	3708	3991	5645	9079	9017	8352
105.333	1225	4052	3692	3912	5348	8701	8814	8153
105.5	1298	3994	3437	3725	5324	8265	8613	7724
105.667	1220	3834	3531	3663	5085	8306	8482	7796
105.833	1191	3704	3283	3532	5082	7965	8277	7414
106	1035	3555	3179	3363	4855	7732	7966	7294
106.167	1055	3453	3022	3189	4970	7557	7618	7066
106.333	1023	3322	2904	3139	4624	7349	7599	6975
106.5	1005	3150	2721	3024	4745	7174	7457	6799
106.667	886	3135	2655	2883	4681	6966	7393	6586
106.833	989	2827	2608	2691	4551	6746	7033	6304
107	781	2789	2470	2705	4234	6452	6858	6188
107.167	802	2574	2255	2411	4255	6411	6616	5964
107.333	710	2664	2241	2350	4082	6320	6565	5837
107.5	755	2342	2115	2362	4174	6350	6413	5700
107.667	690	2244	2019	2128	4026	6267	6318	5612
107.833	699	2194	2007	2057	4006	6001	6075	5462
108	667	2221	1799	2042	3859	5906	6081	5457
108.167	600	2035	1702	1915	3771	5946	5914	5152
108.333	553	1927	1653	1798	3602	5546	5681	5211
108.5	556	1882	1548	1670	3597	5576	5522	5075
108.667	471	1757	1427	1589	3417	5377	5475	4986
108.833	543	1651	1451	1482	3432	5452	5232	4899
109	471	1541	1412	1543	3236	5383	5298	4858
109.167	488	1483	1349	1404	3305	5388	5321	4899
109.333	443	1387	1192	1319	3181	5287	5208	4690
109.5	448	1365	1248	1350	3047	5141	5253	4828
109.667	416	1305	1122	1291	2954	5063	5089	4768
109.833	446	1243	1105	1163	2970	5168	5064	4754
110	369	1189	1017	1272	2946	5070	5019	4807
110.167	362	1083	955	1056	2873	5068	4973	4655
110.333	342	1080	964	1041	2661	5093	4912	4648
110.5	361	976	894	1016	2733	5033	4964	4527
110.667	428	982	998	1042	2705	5076	5001	4801
110.833	395	1074	820	1054	2725	5194	4974	4759
111	321	981	885	1026	2535	5174	4883	4770
111.167	352	957	823	1012	2573	5010	4870	4704
111.333	422	967	881	1080	2549	5169	4974	4834
111.5	394	900	935	1011	2411	5275	4901	4878
111.667	379	930	744	1053	2514	5224	5007	4859
111.833	484	970	904	1083	2546	5393	4923	4848
112	383	935	877	1055	2296	5249	4958	4926
112.167	495	937	864	1118	2383	5402	4967	5064
112.333	499	1011	905	1235	2353	5548	5260	5197
112.5	476	1024	921	1182	2434	5497	5155	5340
112.667	524	1039	979	1239	2267	5541	5239	5267
112.833	542	1098	1011	1272	2296	5630	5381	5366
113	621	1078	980	1346	2237	5793	5165	5460
113.167	638	1206	1142	1430	2278	5926	5399	5553
113.333	577	1308	1237	1466	2340	6029	5518	5539
113.5	712	1350	1275	1675	2251	6014	5591	5875
113.667	607	1279	1224	1706	2209	6208	5659	5868
113.833	779	1487	1400	1843	2338	6363	5939	5902
114	720	1526	1495	1802	2269	6441	6029	6080
114.167	792	1603	1443	1993	2348	6437	5954	6183
114.333	782	1841	1676	2145	2245	6775	6056	6141
114.5	853	1795	1705	2242	2453	6911	6244	6302
114.667	966	1894	1836	2372	2401	6946	6390	6399
114.833	1002	2045	1969	2534	2528	7100	6640	6745
115	1076	2202	2048	2594	2459	7168	6615	6930
115.167	1130	2189	2141	2801	2408	7184	6558	7103
115.333	998	2299	2161	2898	2482	7493	6801	7357
115.5	1126	2589	2397	2998	2511	7762	6918	7396
115.667	1202	2611	2452	3227	2573	7810	7166	7364
115.833	1240	2772	2417	3310	2559	7728	7195	7673
116	1320	2747	2663	3532	2539	8097	7490	8085
116.167	1338	3001	2857	3748	2648	8536	7548	8084
116.333	1214	3013	2834	3829	2642	8678	7659	8224
116.5	1529	3206	2904	3888	2764	8603	7736	8400
116.667	1529	3327	3290	4140	2914	8823	8143	8640
116.833	1568	3403	3229	4283	2822	9129	7967	9054
117	1515	3510	3460	4368	2849	9420	8510	9137
117.167	1666	3774	3504	4612	2967	9494	8752	9262
117.333	1639	3786	3672	4653	3004	9651	8869	9393
117.5	1743	4062	3899	4799	3120	9775	8830	9628
117.667	1651	3974	3800	4877	3090	10096	9111	9835
117.833	1916	4155	4056	5040	3288	10328	9247	10057
118	1750	4318	4070	5196	3291	10454	9551	10583
118.167	1824	4278	4262	5126	3432	10522	9722	10411
118.333	1775	4544	4379	5438	3552	10896	9952	10765
118.5	1908	4445	4469	5433	3579	11092	10044	11148
118.667	1837	4558	4345	5583	3615	11543	10441	11232
118.833	2004	4690	4519	5619	3763	11665	10364	11396
119	1874	4713	4567	5757	3640	12012	10718	11538
119.167	2075	4828	4623	5741	3957	12273	10894	11735
119.333	1833	4713	4704	5728	3917	12468	11112	12087
119.5	2066	4967	4836	5896	4123	12666	11385	12060
119.667	1980	4866	4862	5935	4176	12833	11545	12589
119.833	2008	4980	4850	5965	4197	13076	11867	12771
120	2031	5158	4820	6007	4205	13102	11826	13030
120.167	2076	4882	5001	5860	4385	13434	12110	13014
120.333	1987	5002	4735	5997	4444	13849	12446	13318
120.5	2113	4970	5088	6066	4437	14083	12585	13551
120.667	2037	5074	4852	5804	4709	14314	12511	13827
120.833	2104	5087	4956	5929	5029	14269	12795	13846
121	1854	4883	4865	5788	4616	14534	13126	14236
121.167	2056	5012	5003	5739	5041	14984	13113	14194
121.333	1841	4831	4959	5613	5064	14886	13205	14374
121.5	2083	4887	4811	5610	5393	15181	13414	14493
121.667	1893	4828	4588	5658	5054	15139	13387	14728
121.833	1982	4814	4825	5447	5446	15121	13657	14844
122	1788	4652	4691	5492	5190	15577	13922	14751
122.167	1986	4560	4579	5149	5438	15386	13722	15021
122.333	1805	4707	4550	5272	5627	15782	14010	14874
122.5	1825	4502	4422	4986	5880	15869	13705	15114
122.667	1642	4312	4399	4901	5713	15944	13888	14867
122.833	1854	4414	4330	4917	5838	15953	14218	15064
123	1621	4304	4337	4792	5777	16151	14017	15131
123.167	1722	4138	4261	4625	5975	16155	14359	15052
123.333	1556	3876	4062	4561	5903	16412	14206	15275
123.5	1675	3954	4022	4438	6241	16222	14427	14956
123.667	1490	4066	3880	4403	5977	16085	14294	15131
123.833	1540	3799	3942	4200	6021	16168	14569	15067
124	1516	3814	3910	4089	6104	16044	14228	15225
124.167	1569	3557	3796	4105	6038	15905	14070	14884
124.333	1471	3679	3543	3846	6248	15802	14416	15029
124.5	1438	3534	3453	3184	6166	15678	14159	14824
124.667	1309	3306	3330	3283	6039	15462	14081	14822
124.833	1362	3333	3310	2939	6360	15271	14207	14456
125	1222	3198	3190	3036	6288	15300	13700	14390
125.167	1221	3015	3095	2583	6311	15354	13871	14389
125.333	1163	2998	3012	2670	6157	15322	13737	14547
125.5	1180	2873	2907	2380	6157	15126	13348	14134
125.667	1113	2918	2887	2447	6197	14994	13375	14124
125.833	1172	2765	2727	2204	6287	14854	13355	14288
126	1069	2548	2695	2322	6131	14641	13034	13659
126.167	1163	2583	2575	2034	6124	14588	12949	13521
126.333	1006	2480	2474	2146	5927	14549	12945	13221
126.5	987	2423	2406	1889	6178	14027	12751	13029
126.667	922	2279	2248	1883	5877	13815	12493	12700
126.833	957	2248	2329	1858	6063	13546	12381	12747
127	819	2156	2127	1804	5925	13204	12044	12583
127.167	877	2119	2109	1662	5920	13266	12026	12343
127.333	800	2018	2031	1610	5697	13025	11725	12099
127.5	867	1930	1964	1492	5587	12656	11475	11853
127.667	760	1914	1898	1496	5628	12549	11406	11610
127.833	783	1967	1749	1463	5778	12365	11057	11530
128	802	1820	1737	1421	5518	12114	10962	11347
128.167	757	1654	1615	1329	5462	11843	10612	10971
128.333	629	1678	1571	1315	5304	11803	10781	10930
128.5	785	1646	1574	1181	5328	11773	10344	10658
128.667	623	1582	1527	1292	5250	11447	10344	10365
128.833	592	1417	1428	1048	5206	11319	10108	10169
129	621	1419	1433	1206	5118	11065	9809	10260
129.167	580	1325	1302	994	5131	10878	9599	9775
129.333	527	1313	1311	1123	4994	10489	9629	9740
129.5	544	1252	1210	976	5001	10381	9470	9449
129.667	585	1317	1223	1067	4799	10385	9436	9418
129.833	542	1271	1169	903	4859	9968	9029	9153
130	524	1153	1142	984	4583	9751	9102	9141
130.167	503	1136	1104	889	4722	9636	8743	8841
130.333	480	1160	1110	952	4588	9541	8466	8780
130.5	583	1094	1168	871	4671	9210	8505	8667
130.667	359	1048	965	864	4388	9067	8175	8273
130.833	586	1131	1010	899	4476	8931	8093	8098
131	449	990	875	905	4281	8813	8047	8226
131.167	492	967	963	861	4258	8602	8064	7932
131.333	403	930	934	839	4161	8556	7975	8064
131.5	384	881	844	781	4149	8474	7701	7944
131.667	457	989	888	891	4180	8288	7736	7932
131.833	414	837	830	796	4148	8321	7939	7785
132	403	987	762	891	3972	8078	7639	7769
132.167	494	924	827	899	4131	8215	7580	7491
132.333	304	830	785	855	3902	7907	7425	7469
132.5	451	837	758	814	3817	7888	7295	7439
132.667	381	930	819	947	3743	8066	7445	7586
132.833	361	797	785	799	3656	7675	7360	7297
133	418	816	789	964	3678	7734	7297	7570
133.167	373	835	776	862	3757	7826	7272	7375
133.333	362	791	777	842	3601	7577	7306	7393
133.5	426	805	773	917	3518	7602	7204	7432
133.667	440	806	742	878	3630	7551	7155	7356
133.833	402	926	864	1036	3686	7764	7035	7335
134	433	908	830	1114	3611	7672	6957	7455
134.167	421	839	833	975	3715	7594	7059	7353
134.333	445	883	981	1073	3434	7611	7108	7406
134.5	413	958	891	1112	3581	7667	7104	7550
134.667	452	907	977	1109	3756	7659	7149	7349
134.833	460	1011	939	1087	3677	7585	6961	7351
135	575	1094	970	1251	3553	7578	7241	7587
135.167	447	977	955	1055	3629	7653	7162	7447
135.333	405	1111	902	1224	3662	7821	7242	7627
135.5	496	1136	1011	1270	3775	7865	7331	7529
135.667	452	1158	973	1279	3621	8139	7371	7904
135.833	524	1095	1019	1299	3696	7890	7324	7884
136	464	1180	1042	1352	3573	8179	7393	7886
136.167	594	1153	1117	1408	3815	8391	7534	7885
136.333	473	1173	1077	1502	3778	8472	7522	7989
136.5	504	1181	1062	1386	3867	8402	7570	8281
136.667	520	1317	1197	1572	3776	8444	7767	8176
136.833	642	1236	1206	1451	3874	8572	7822	8292
137	544	1429	1219	1485	3854	8572	7743	8499
137.167	562	1336	1288	1496	3921	8709	7813	8465
137.333	609	1425	1325	1644	3935	8888	8112	8529
137.5	663	1510	1394	1581	4020	9083	8234	8644
137.667	673	1612	1429	1848	4091	9348	8102	8780
137.833	678	1563	1466	1604	4169	9084	8268	8837
138	687	1714	1475	1757	4237	9422	8450	9024
138.167	696	1651	1679	1808	4311	9521	8476	8976
138.333	649	1765	1647	1857	4282	9757	8254	9197
138.5	826	1835	1735	1817	4442	9720	8568	9291
138.667	759	1983	1735	1961	4328	9956	8571	9547
138.833	772	1858	1814	1830	4525	9881	8861	9537
139	787	2054	1907	2055	4627	10369	8879	9522
139.167	816	2097	1984	1957	4682	10470	9023	9717
139.333	846	2173	1983	2133	4671	10510	9082	9769
139.5	886	2181	2046	1892	4890	10474	9181	9892
139.667	859	2355	2118	2066	4909	10776	9233	10060
139.833	945	2431	2248	2030	5023	11080	9303	10356
140	871	2488	2320	2056	5095	11323	9436	10290
140.167	948	2486	2396	2002	5089	11080	9461	10500
140.333	917	2604	2427	2194	5199	11376	9499	10501
140.5	1001	2696	2592	2106	5236	11420	9663	10771
140.667	902	2524	2643	2077	5413	11461	9893	10627
140.833	1038	2762	2662	2029	5543	11578	9811	10841
141	971	2732	2743	2118	5604	11961	9896	10640
141.167	1002	2890	2804	1966	5592	11992	9934	11022
141.333	965	2953	2767	2066	5731	11891	10170	11069
141.5	980	3016	2915	2031	5968	12278	9949	11126
141.667	1081	3159	2993	2078	5822	12673	10305	11139
141.833	1057	3091	2993	1915	6166	12508	10303	11401
142	1007	3398	3214	2027	6157	12726	10547	11590
142.167	1110	3205	3214	1996	6148	12950	10440	11756
142.333	951	3273	3190	1930	6150	12911	10594	11719
142.5	1097	3330	3241	2011	6313	12979	10777	11607
142.667	1079	3524	3390	1967	6265	13065	10821	11868
142.833	1094	3395	3245	1870	6505	13274	10765	11993
143	1078	3427	3374	1942	6492	13433	10840	11775
143.167	1176	3477	3437	1870	6620	13312	11059	12048
143.333	1051	3383	3438	1921	6504	13532	11027	11992
143.5	1177	3480	3458	1884	6770	13646	11247	12042
143.667	1049	3567	3500	1928	6836	13851	10948	12104
143.833	1057	3650	3492	1808	6860	13756	11383	12053
144	1103	3600	3492	1813	6856	13941	11258	12307
144.167	1172	3512	3541	1710	7186	14163	11470	12505
144.333	1051	3623	3512	1820	7028	14049	11608	12497
144.5	1133	3355	3399	1642	7208	14214	11484	12412
144.667	1112	3496	3437	1724	7140	14107	11222	12540
144.833	1055	3490	3359	1564	7373	14243	11283	12472
145	1066	3459	3291	1579	7369	14408	11379	12545
145.167	1114	3394	3385	1532	7399	14315	11378	12558
145.333	1055	3434	3344	1620	7125	14195	11572	12437
145.5	1111	3370	3181	1495	7543	14421	11488	12518
145.667	1069	3340	3068	1528	7364	14361	11577	12480
145.833	1175	3189	3000	1406	7653	14084	11380	12533
146	1012	3275	2973	1467	7438	14109	11498	12582
146.167	1115	3104	3068	1336	7674	14252	11549	12305
146.333	1041	3120	2878	1479	7641	14403	11507	12495
146.5	1026	2969	2839	1219	7738	13871	11519	12212
146.667	990	3080	2859	1364	7707	14084	11156	12491
146.833	1017	2847	2801	1232	7691	14229	11308	12345
147	1013	2920	2780	1307	7585	14214	11291	12412
147.167	1019	2628	2558	1113	7492	14111	11128	12208
147.333	997	2774	2523	1239	7307	14087	11139	12251
147.5	967	2463	2509	1116	7583	13929	11131	11999
147.667	1008	2506	2422	1141	7311	13790	11146	12125
147.833	994	2382	2337	1093	7445	13415	10769	11955
148	947	2499	2173	1078	7476	13604	10975	11833
148.167	933	2344	2121	1032	7522	13555	10910	11889
148.333	940	2148	2068	1110	7495	13582	10997	11753
148.5	1010	2166	2074	1013	7386	13269	10866	11441
148.667	950	2190	1880	1065	7206	13304	10901	11455
148.833	943	2033	1979	1006	7192	13089	10816	11528
149	813	1861	1810	1061	7072	13028	10551	11155
149.167	886	1872	1763	981	7325	13069	10542	11310
149.333	754	1712	1710	941	6988	12802	10521	11272
149.5	852	1775	1695	880	7256	12508	10350	11141
149.667	810	1714	1619	1003	7005	12649	10311	10837
149.833	761	1577	1508	855	6918	12353	10276	10630
150	792	1581	1471	833	6865	12324	9993	10704
150.167	802	1525	1368	897	6809	12466	9961	10887
150.333	758	1418	1399	790	6564	12060	9926	10648
150.5	725	1352	1280	797	6819	11988	9829	10423
150.667	670	1310	1249	825	6707	11876	9740	10397
150.833	803	1320	1227	835	6557	11673	9783	10415
151	711	1293	1224	893	6410	11801	9567	10209
151.167	767	1272	1113	717	6539	11598	9684	10167
151.333	771	1218	1130	840	6321	11396	9551	10256
151.5	727	1114	1026	792	6411	11118	9595	10085
151.667	652	1080	1038	819	6082	11121	9287	9935
151.833	639	1070	1004	731	6201	11166	9179	9848
152	644	995	936	800	6020	11046	9204	9727
152.167	600	1027	841	737	6177	10840	8958	9516
152.333	558	968	737	693	5940	10831	8929	9524
152.5	640	943	807	780	6187	10721	8915	9631
152.667	571	887	752	743	5781	10576	8812	9285
152.833	661	860	774	696	5988	10483	8734	9304
153	533	832	663	748	5765	10244	8773	9197
153.167	551	760	680	701	5763	10062	8757	8964
153.333	512	791	693	779	5635	9774	8570	8960
153.5	606	733	699	743	5689	10029	8565	8992
153.667	546	729	604	660	5474	9685	8272	8736
153.833	532	757	616	778	5569	9785	8204	8818
154	507	599	617	718	5423	9582	8137	8945
154.167	548	688	551	675	5492	9412	8158	8783
154.333	519	707	549	801	5238	9501	7962	8772
154.5	503	669	637	769	5623	9352	8062	8565
154.667	498	678	539	798	5286	9448	7972	8361
154.833	544	624	511	750	5266	9107	7925	8412
155	513	662	518	833	5425	9067	8035	8524
155.167	534	701	555	806	5329	8847	7779	8294
155.333	486	577	460	807	5280	8802	7801	8370
155.5	510	695	536	803	5357	8864	7685	8264
155.667	430	584	540	802	5279	8634	7749	8325
155.833	490	633	465	797	5271	8698	7685	8261
156	498	662	486	871	5252	8758	7642	8272
156.167	505	599	453	789	5262	8630	7462	8274
156.333	486	608	497	881	5258	8591	7511	8258
156.5	456	651	487	787	5140	8749	7326	8103
156.667	480	682	502	917	5369	8697	7623	8070
156.833	536	657	506	836	5370	8425	7506	8104
157	532	667	556	983	5305	8343	7485	8223
157.167	547	594	476	837	5288	8177	7430	7889
157.333	541	619	502	1002	5299	8347	7468	7932
157.5	507	701	485	971	5319	8268	7343	7888
157.667	458	609	494	1021	5378	8430	7265	7823
157.833	543	616	451	969	5326	8364	7374	7892
158	520	665	531	1088	5389	8435	7228	8088
158.167	547	684	522	992	5490	8574	7354	7885
158.333	526	716	541	1101	5406	8533	7176	7821
158.5	595	689	570	1002	5686	8490	7295	7813
158.667	574	728	596	1160	5513	8740	7135	7677
158.833	527	751	533	1125	5564	8503	7011	7708
159	464	742	547	1067	5397	8606	7112	7583
159.167	565	742	533	1124	5572	8530	7253	7976
159.333	629	777	593	1135	5624	8804	7107	7820
159.5	588	747	538	1103	5670	8785	7277	7804
159.667	644	783	656	1248	5582	8663	7301	7729
159.833	706	781	656	1100	5733	8891	7008	7652
160	580	860	606	1211	5727	8923	7124	7647
160.167	592	879	623	1138	5965	9004	7087	7846
160.333	612	839	550	1310	5957	8939	7029	7676
160.5	694	925	694	1248	6120	8952	7081	7852
160.667	694	891	652	1360	5894	9158	7217	7884
160.833	573	867	671	1246	6133	9290	7146	8028
161	609	864	734	1346	6077	9251	7065	7913
161.167	643	940	672	1269	6307	9390	7266	7917
161.333	670	946	717	1380	6113	9455	7328	8113
161.5	640	899	739	1292	6324	9450	7351	8090
161.667	730	952	744	1481	6283	9625	7313	7983
161.833	779	985	772	1366	6381	9554	7414	8255
162	665	1005	792	1482	6377	9547	7505	8217
162.167	799	1038	822	1305	6517	9562	7457	8157
162.333	757	1078	786	1524	6429	9843	7362	8414
162.5	723	1073	846	1359	6524	9739	7552	8314
162.667	804	1187	897	1457	6509	10157	7623	8636
162.833	894	1117	930	1556	6923	9905	7708	8735
163	821	1212	903	1578	6865	9973	7724	8679
163.167	850	1054	912	1548	6911	9987	7704	8866
163.333	785	1185	874	1594	7055	9884	7840	8567
163.5	911	1280	985	1528	7125	9891	7958	8774
163.667	786	1258	868	1596	6944	9988	7904	8917
163.833	801	1052	868	1456	6906	10120	7839	8764
164	773	1247	960	1526	7122	10005	7929	8715
164.167	822	1273	937	1451	7064	9851	7989	8930
164.333	851	1306	901	1615	7240	9782	8151	9009
164.5	944	1291	942	1489	7223	10018	8166	8829
164.667	959	1323	968	1615	7168	9653	8033	8896
164.833	917	1217	1004	1444	7336	9723	8371	8696
165	843	1332	995	1622	7319	9775	8227	9059
165.167	946	1231	1043	1486	7195	9679	8262	9068
165.333	979	1333	1014	1660	7253	9834	8223	9229
165.5	950	1220	1036	1491	7386	9582	8391	8961
165.667	928	1338	1061	1563	7444	9527	8556	9029
165.833	1021	1285	1052	1456	7469	9393	8600	8903
166	890	1238	962	1592	7300	9481	8393	8818
166.167	984	1218	1055	1400	7558	9461	8513	9026
166.333	1007	1326	967	1593	7359	9230	8298	8757
166.5	1042	1257	1004	1358	7260	9142	8296	8730
166.667	946	1275	1030	1505	7220	9286	8296	8725
166.833	1075	1341	1036	1499	7345	9042	8277	8633
167	1052	1313	1103	1527	7239	8960	8328	8750
167.167	997	1329	1083	1373	7408	8893	8191	8658
167.333	1000	1278	1024	1440	7230	8827	8205	8624
167.5	1056	1348	1037	1406	7577	8689	8188	8603
167.667	1051	1225	1036	1429	7414	8659	8064	8369
167.833	1013	1215	1096	1452	7378	8499	8007	8451
168	969	1239	991	1470	7323	8461	7956	8243
168.167	1073	1294	991	1346	7426	8527	7939	8265
168.333	946	1359	1050	1350	7405	8379	7799	8222
168.5	1023	1289	920	1324	7290	8239	7761	8066
168.667	1027	1257	1040	1405	7359	8118	7675	7983
168.833	1086	1268	991	1227	7465	7920	7782	7890
169	931	1154	972	1400	7214	7886	7550	7673
169.167	1054	1158	922	1177	7320	7826	7633	7694
169.333	1002	1226	981	1275	7110	7833	7577	7710
169.5	1126	1197	1035	1277	7179	7834	7525	7551
169.667
169.833
170
170.167
170.333
170.5
170.667
170.833
171
171.167
171.333
171.5
171.667
171.833
172
172.167
172.333
