# Supplementary material for: Singularity response reveals entrainment properties in mammalian circadian clock
Source: Nat Commun. 2023 May 17;14:2819. doi: 10.1038/s41467-023-38392-x (PMC10192398; doi:10.1038/s41467-023-38392-x)
Supplement: Supplementary file 4 — Source Data [file 41467_2023_38392_MOESM4_ESM.zip › Raw_data/Figure5/Untreated.xlsx]

## Sheet: Sheet1
Time (h)	No. 1	No. 2	No. 3	No. 4	No. 5	No. 6	No. 7	No. 8	No. 9	No. 10	No. 11	No. 12
0	8849	9594	9705	9402	8370	8444	14399	14728	12237	12626	14503	11626
0.166667	4981	5791	5538	5488	5057	5028	6574	6621	5566	5737	6644	5215
0.333333	2191	2433	2480	2524	2251	2219	5592	5481	4421	4567	5782	4399
0.5	1740	1903	1965	1870	1775	1880	5312	5303	4145	4150	5359	4213
0.666667	1685	1744	1774	1764	1697	1724	5333	5194	4054	4250	5441	4077
0.833333	1670	1726	1794	1753	1691	1743	5363	5381	4132	4255	5430	4083
1	1683	1798	1806	1789	1715	1696	5542	5353	4206	4424	5599	4186
1.16667	1639	1797	1848	1777	1764	1793	5739	5608	4279	4574	5688	4326
1.33333	1742	1860	1903	1880	1800	1892	5960	5770	4449	4547	5878	4442
1.5	1806	1986	2017	2001	1792	1961	6271	6254	4757	4956	6338	4844
1.66667	1893	2101	2059	2020	1858	2051	6354	6485	4723	5109	6591	4925
1.83333	1966	2158	2183	2154	1993	2193	7001	6916	5163	5346	6749	5235
2	1996	2410	2169	2333	2072	2263	7038	7001	5292	5583	6980	5415
2.16667	2266	2527	2376	2551	2353	2433	7598	7302	5468	5743	7473	5819
2.33333	2301	2572	2570	2612	2351	2656	7993	7591	5689	6037	7690	6017
2.5	2506	2818	2712	2646	2636	2781	8508	7918	6019	6419	8163	6293
2.66667	2561	2883	2908	2824	2610	2908	8828	8240	6241	6490	8452	6604
2.83333	2682	3027	2964	3051	2823	3032	9011	8568	6487	6715	8797	6738
3	2694	3149	2965	3119	2899	3142	9236	8898	6530	6988	8972	6928
3.16667	2921	3264	3217	3143	2974	3374	9333	9132	6808	6938	9099	7115
3.33333	3080	3376	3301	3310	3104	3445	9869	9231	7021	7335	9221	7488
3.5	3131	3443	3580	3458	3303	3603	9885	9459	7116	7320	9277	7594
3.66667	3305	3456	3594	3570	3244	3632	9954	9483	7172	7460	9517	7594
3.83333	3345	3784	3650	3735	3509	3730	10142	9706	7210	7682	9549	7795
4	3344	3773	3723	3836	3582	3883	10299	9731	7406	7600	9837	7878
4.16667	3453	3934	3697	3847	3607	3912	10531	9912	7555	7716	9757	7995
4.33333	3534	3924	3853	3856	3721	3974	10561	10124	7626	7924	9956	8119
4.5	3558	4011	3982	4009	3660	3973	10473	9836	7638	7693	10058	7931
4.66667	3603	4009	3972	3961	3698	4175	10562	9966	7617	7687	9590	8102
4.83333	3730	4080	4015	4095	3828	4232	10255	9906	7518	7690	9810	7846
5	3705	4211	4034	4090	3870	4332	10191	9901	7447	7768	9721	7989
5.16667	3808	4211	4109	4255	3978	4284	10117	9892	7622	7799	9690	7879
5.33333	3765	4210	4196	4250	4039	4354	10214	9646	7428	7611	9759	7890
5.5	3881	4236	4282	4286	3953	4332	9980	9708	7453	7494	9418	7722
5.66667	3903	4278	4156	4307	3921	4343	9937	9523	7235	7589	9430	7885
5.83333	3808	4349	4192	4254	3780	4396	9948	9576	7262	7363	9290	7739
6	3929	4188	4131	4292	4060	4322	9709	9266	7213	7507	9134	7706
6.16667	3836	4386	4229	4354	3947	4313	9397	9131	6877	7363	9113	7486
6.33333	0	0	0	0	0	0	9256	9013	7018	7191	8844	7516
6.5	3797	4015	4046	4201	3870	4295	9125	8896	6842	7095	8594	7279
6.66667	3731	4096	4015	4124	3835	4142	9012	8779	6701	6944	8547	7093
6.83333	3880	4125	3977	4247	3739	4228	8896	8706	6529	6763	8381	7106
7	3730	4137	3914	4084	3824	4120	8527	8309	6247	6664	8147	6684
7.16667	3621	4155	3970	4101	3855	4079	8304	8278	6321	6379	8145	6540
7.33333	3798	4165	3952	4205	3957	4128	8297	7951	6188	6363	8034	6705
7.5	3563	4028	4021	3978	3663	4182	8161	7904	6150	6373	7598	6523
7.66667	3582	3955	3812	3894	3702	3951	7814	7713	5914	6117	7514	6295
7.83333	3638	3990	3997	3992	3652	4043	7821	7651	5830	6025	7364	6154
8	3718	3850	3802	3942	3719	3902	7522	7437	5718	5710	7265	6131
8.16667	3374	3787	3820	3780	3547	3807	7217	7135	5492	5771	7079	5875
8.33333	3480	3790	3654	3737	3482	3668	6911	6879	5533	5544	6720	5884
8.5	3253	3789	3579	3712	3289	3725	6838	6831	5361	5336	6630	5492
8.66667	3296	3729	3701	3643	3365	3597	6680	6647	5169	5319	6704	5427
8.83333	3201	3711	3546	3530	3430	3616	6489	6535	5150	5124	6329	5299
9	3202	3691	3488	3476	3208	3641	6341	6118	5082	4934	6267	5259
9.16667	3078	3430	3455	3412	3149	3444	5997	6026	4656	4866	6091	4914
9.33333	3018	3548	3412	3400	3280	3533	5985	6023	4710	4902	5912	4956
9.5	3066	3283	3266	3369	3207	3416	5885	5851	4515	4839	5791	4762
9.66667	3052	3316	3110	3172	3085	3250	5609	5615	4460	4626	5450	4678
9.83333	2874	3249	3134	3117	2982	3237	5478	5429	4463	4535	5414	4601
10	2895	3274	3020	3223	2970	3132	5340	5309	4237	4484	5213	4613
10.1667	2787	3025	3023	3139	2807	3089	5037	5261	4046	4143	5019	4282
10.3333	2701	3027	2930	3046	2758	3074	4889	5007	4105	4138	5065	4156
10.5	2571	2912	2996	2857	2648	3037	4746	4944	4045	3984	4791	4092
10.6667	2552	2961	2648	2783	2621	2889	4632	4730	3789	3893	4858	3928
10.8333	2490	2755	2706	2723	2659	2698	4363	4706	3659	3788	4402	3906
11	2291	2688	2547	2669	2501	2662	4385	4474	3661	3791	4515	3741
11.1667	2291	2654	2620	2560	2536	2625	4235	4411	3694	3664	4215	3632
11.3333	2409	2505	2469	2495	2362	2585	3843	4252	3467	3642	4152	3613
11.5	2318	2560	2457	2657	2282	2549	3902	4290	3453	3424	4004	3393
11.6667	2175	2575	2394	2606	2337	2502	3872	4078	3216	3395	4046	3369
11.8333	2026	2313	2249	2231	2257	2344	3766	4030	3207	3273	3826	3241
12	2054	2263	2260	2343	2170	2196	3445	3971	3023	3140	3679	3207
12.1667	2010	2229	2184	2158	2159	2254	3463	3806	3058	3130	3650	3137
12.3333	1938	2108	2106	2166	2097	2053	3428	3680	2921	3021	3572	2913
12.5	1827	2187	2121	2094	1995	2096	3251	3561	2959	2946	3627	3002
12.6667	1814	2058	2002	2035	1867	2103	3166	3480	2810	2852	3496	2928
12.8333	1749	1985	1966	1939	1899	1994	3025	3558	2922	2856	3377	2799
13	1670	1912	1832	1950	1867	1950	3003	3378	2901	2866	3403	2782
13.1667	1636	1776	1841	1792	1712	1926	3062	3376	2719	2687	3409	2775
13.3333	1704	1898	1852	1883	1834	1936	2912	3373	2588	2669	3211	2695
13.5	1571	1873	1777	1744	1684	1734	2946	3214	2728	2663	3299	2625
13.6667	1564	1843	1726	1701	1715	1778	2869	3150	2613	2613	3275	2601
13.8333	1480	1806	1620	1731	1647	1695	2840	3174	2538	2542	3140	2456
14	1563	1786	1593	1755	1546	1705	2761	3191	2625	2700	3220	2496
14.1667	1416	1647	1535	1672	1517	1707	2792	3266	2550	2624	3163	2421
14.3333	1454	1589	1542	1596	1582	1639	2599	3014	2517	2588	3097	2392
14.5	1341	1555	1566	1556	1411	1618	2688	3173	2485	2460	3038	2382
14.6667	1396	1544	1600	1563	1512	1595	2714	3192	2568	2478	3219	2511
14.8333	1278	1614	1481	1480	1461	1403	2695	3337	2580	2612	3178	2377
15	1318	1571	1644	1521	1546	1497	2662	3172	2586	2608	3106	2429
15.1667	1302	1421	1554	1451	1380	1495	2646	3337	2620	2499	3099	2336
15.3333	1282	1495	1472	1526	1368	1417	2619	3220	2573	2623	3177	2511
15.5	1271	1419	1474	1475	1361	1356	2647	3233	2707	2584	3250	2357
15.6667	1209	1445	1328	1410	1365	1374	2620	3346	2569	2549	3159	2425
15.8333	1211	1409	1319	1333	1299	1355	2719	3431	2612	2635	3156	2336
16	1151	1470	1443	1454	1345	1427	2755	3491	2731	2723	3397	2564
16.1667	1217	1372	1422	1368	1228	1251	2778	3378	2727	2671	3388	2442
16.3333	1188	1372	1467	1357	1317	1360	2808	3478	2825	2649	3288	2420
16.5	1113	1411	1355	1373	1331	1326	2959	3514	2924	2740	3369	2513
16.6667	1150	1361	1406	1511	1309	1389	2899	3590	2961	2840	3420	2571
16.8333	1128	1386	1318	1436	1274	1381	3184	3728	2994	2823	3620	2615
17	1141	1390	1470	1431	1285	1366	3268	3754	3031	2957	3689	2668
17.1667	1191	1497	1518	1391	1303	1376	3242	3730	3108	2962	3702	2690
17.3333	1218	1408	1372	1430	1405	1314	3403	3835	3214	3220	3778	2873
17.5	1256	1417	1497	1442	1347	1314	3441	4091	3364	3223	3959	2929
17.6667	1243	1523	1503	1469	1432	1455	3590	4031	3496	3412	4089	3057
17.8333	1256	1492	1472	1479	1473	1446	3530	4143	3554	3418	4163	3026
18	1297	1602	1606	1611	1442	1405	3876	4326	3753	3529	4185	3173
18.1667	1325	1614	1636	1673	1486	1467	3931	4412	3781	3676	4518	3246
18.3333	1450	1618	1668	1678	1607	1584	4066	4662	3778	3866	4474	3480
18.5	1349	1740	1735	1637	1552	1583	4182	4764	4095	3934	4644	3512
18.6667	1449	1708	1627	1764	1551	1641	4424	5053	4223	4087	4811	3726
18.8333	1443	1667	1726	1787	1499	1735	4465	5081	4522	4306	4989	3733
19	1616	1894	1754	1873	1650	1649	4449	5129	4457	4408	5102	4033
19.1667	1734	1986	2073	1981	1735	1806	4656	5332	4696	4581	5255	4080
19.3333	1727	1977	1997	2007	1826	1949	4665	5510	4914	4812	5479	4265
19.5	1703	2004	2027	1944	1727	1853	4930	5804	5176	4736	5464	4476
19.6667	1679	2127	2168	2201	1918	2000	4993	5806	5087	4906	5616	4521
19.8333	1847	2213	2075	2114	2040	1994	5271	6031	5351	5180	5953	4859
20	1998	2365	2270	2343	2089	2148	5386	6212	5490	5201	5982	4906
20.1667	1972	2376	2366	2375	2260	2381	5478	6212	5603	5347	6086	5158
20.3333	2144	2486	2399	2534	2312	2354	5712	6330	5895	5579	6365	5440
20.5	2153	2494	2524	2614	2347	2465	5999	6578	6035	5640	6493	5436
20.6667	2342	2749	2590	2719	2404	2603	5913	6587	6308	5914	6733	5759
20.8333	2372	2712	2752	2736	2464	2757	6309	6884	6524	6146	6745	6041
21	2401	2798	2850	2781	2474	2726	6655	6967	6528	6424	7066	6276
21.1667	2619	2857	2942	3096	2661	2763	6787	7272	6855	6589	7213	6536
21.3333	2709	3115	3146	3164	2938	3057	7028	7300	7108	6628	7382	6571
21.5	2875	3165	3038	3321	2908	3073	7228	7475	7282	6921	7316	6901
21.6667	2895	3328	3272	3338	3025	3323	7236	7548	7284	7144	7797	7149
21.8333	3032	3542	3470	3525	3167	3342	7529	7637	7425	7181	7953	7243
22	3210	3636	3269	3505	3281	3491	7710	7692	7477	7501	7902	7501
22.1667	3280	3608	3546	3655	3260	3582	7810	8163	7814	7467	8154	7599
22.3333	3297	3701	3619	3777	3399	3766	8047	8098	8074	7778	8590	7960
22.5	3458	3714	3820	3822	3706	3771	8130	8318	7955	7686	8503	8130
22.6667	3572	3894	3958	4043	3695	3927	8307	8312	8037	8055	8630	8366
22.8333	3626	4076	4132	4175	3931	3983	8411	8398	8059	8189	8764	8589
23	3820	4068	4137	4352	3817	4127	8626	8602	8211	8495	8871	8643
23.1667	3823	4261	4201	4291	3983	4332	8702	8668	8117	8438	8899	8885
23.3333	3997	4288	4448	4350	4117	4395	8745	8639	8351	8599	8989	9238
23.5	4032	4657	4394	4510	4122	4490	9111	8609	8569	8864	9091	9203
23.6667	4201	4716	4544	4430	4227	4687	9217	8755	8595	8937	9060	9487
23.8333	4304	4873	4802	4794	4473	4726	9248	8710	8847	9034	9155	9368
24	4443	4938	4744	4897	4467	4826	9309	8888	8917	9019	9166	9734
24.1667	4513	4963	4957	5076	4625	4993	9475	8799	8852	9161	9197	9726
24.3333	4662	5013	5035	5087	4759	5063	9553	8997	8992	9302	9357	9771
24.5	4730	5264	5083	5260	4787	4994	9416	8849	8852	9047	9285	9728
24.6667	4692	5156	5203	5485	4925	5198	9517	8982	8740	9346	9348	9963
24.8333	5071	5454	5387	5393	4897	5478	9524	9009	8958	9119	8884	9890
25	4989	5414	5214	5495	5085	5396	9541	9001	8872	9227	9161	9988
25.1667	5049	5376	5468	5459	5168	5542	9470	8940	9023	9340	9029	9931
25.3333	5145	5545	5417	5412	5106	5617	9218	8793	8835	9244	9168	9871
25.5	5158	5521	5422	5674	5251	5586	9367	8703	8963	9114	9027	9886
25.6667	5155	5738	5702	5660	5338	5620	9247	8529	8792	9217	8927	9779
25.8333	5154	5670	5489	5770	5340	5538	9154	8786	8608	8764	8915	9915
26	5434	5799	5486	5618	5371	5579	9341	8579	8725	8925	8875	9792
26.1667	5535	5841	5702	5745	5418	5901	9188	8467	8466	8751	8785	9795
26.3333	5384	5836	5625	5853	5503	5759	9087	8345	8330	8895	8607	9634
26.5	5497	5655	5574	5738	5289	5884	8755	8370	8438	8682	8620	9629
26.6667	5399	5716	5449	5692	5408	5760	8735	8354	8165	8568	8405	9537
26.8333	5578	5755	5492	5738	5375	5710	8554	8110	8144	8390	8388	9553
27	5434	5822	5652	5717	5317	5750	8601	7948	7984	8421	8229	9173
27.1667	5324	5652	5644	5582	5373	5779	8544	7764	7827	8256	7985	9123
27.3333	5527	5692	5510	5651	5329	5707	8039	7511	7563	8020	7800	9028
27.5	5354	5505	5457	5605	5257	5719	7896	7623	7460	7974	7837	8655
27.6667	5299	5493	5522	5558	5201	5625	7851	7173	7119	7823	7530	8562
27.8333	5345	5313	5461	5472	5349	5646	7646	7033	6998	7528	7441	8419
28	5308	5617	5451	5437	5299	5545	7341	7145	6871	7607	7195	8256
28.1667	5268	5367	5151	5450	5413	5570	7187	6948	6719	7237	6984	8043
28.3333	5196	5311	5356	5300	5204	5274	7087	6805	6576	6969	6951	7959
28.5	5104	5528	5224	5348	5103	5341	7058	6487	6330	7058	6584	7621
28.6667	5102	5216	5105	5299	5047	5467	6647	6227	6318	6594	6436	7406
28.8333	5078	5063	5103	5053	4907	5072	6441	6224	6129	6552	6344	7306
29	5046	5171	5042	5108	4975	5191	6134	6122	5867	6258	6140	7111
29.1667	4846	5018	5126	4923	4812	5040	6110	5899	5743	6113	5931	6875
29.3333	4844	4856	4842	4746	4717	4991	6153	5849	5626	6120	5914	6714
29.5	4658	4733	4818	4609	4655	4788	5726	5626	5572	5860	5548	6229
29.6667	4552	4458	4693	4644	4463	4882	5487	5280	5367	5534	5518	6431
29.8333	4685	4432	4632	4557	4493	4537	5197	5124	5068	5469	5246	6130
30	4512	4560	4522	4270	4341	4540	5177	5100	4823	5351	5071	5831
30.1667	4338	4203	4349	4277	4334	4387	5077	4919	4814	5011	4917	5655
30.3333	4079	4030	4261	4213	4187	4453	4725	4715	4531	4922	4726	5400
30.5	4124	4017	4170	4047	4175	4277	4572	4553	4398	4717	4682	5192
30.6667	4183	4056	4042	4079	3948	4062	4339	4392	4284	4537	4457	5020
30.8333	3892	3833	3941	3646	3887	3932	4238	4271	4177	4351	4299	4968
31	3814	3737	3891	3752	3690	3943	4071	4181	4031	4372	4208	4695
31.1667	3697	3563	3657	3732	3668	3830	4083	4022	3879	4146	4272	4484
31.3333	3516	3333	3602	3527	3514	3714	3932	3843	3701	4078	4054	4360
31.5	3471	3518	3538	3408	3483	3611	3771	3602	3582	3897	3766	4234
31.6667	3377	3205	3506	3332	3453	3642	3473	3476	3509	3704	3793	4072
31.8333	3306	3171	3330	3129	3211	3292	3447	3531	3332	3594	3604	4097
32	3175	3110	3202	3134	3121	3121	3331	3262	3181	3373	3503	3757
32.1667	3113	3115	3137	3035	3021	3206	3114	3353	3075	3276	3345	3629
32.3333	2929	2946	2976	2895	2931	3149	3102	3168	2919	3194	3238	3536
32.5	2707	2775	2858	2776	2968	2988	2947	2990	2955	3063	3069	3427
32.6667	2723	2775	2807	2732	2682	2893	2931	2979	2737	2969	3117	3295
32.8333	2756	2600	2657	2582	2624	2681	2788	2881	2723	2987	3020	3199
33	2507	2589	2647	2483	2567	2784	2569	2753	2703	2782	2666	3028
33.1667	2432	2454	2469	2415	2340	2667	2582	2742	2551	2669	2791	2795
33.3333	2481	2435	2395	2392	2475	2512	2422	2549	2360	2590	2626	3002
33.5	2294	2290	2289	2195	2318	2450	2554	2567	2386	2482	2682	2818
33.6667	2342	2237	2435	2216	2294	2429	2267	2366	2402	2501	2535	2679
33.8333	2243	2117	2229	2183	2187	2263	2323	2345	2294	2451	2480	2663
34	2062	1967	2106	2013	2088	2201	2219	2268	2204	2216	2411	2506
34.1667	2017	1968	2123	1950	2074	2096	2174	2132	2079	2177	2279	2302
34.3333	1940	1897	1968	1938	1969	2025	2067	2175	2077	2330	2240	2341
34.5	1897	1823	1814	1810	1928	1972	2015	2112	2125	2144	2159	2334
34.6667	1965	1843	1906	1877	1910	1987	2062	2185	2073	2123	2209	2218
34.8333	1900	1837	1896	1786	1952	1903	2020	2018	2034	2184	2243	2148
35	1813	1686	1728	1568	1744	1888	1943	1911	1868	2047	2096	2132
35.1667	1627	1703	1627	1714	1778	1860	1871	1908	1914	1940	2029	2122
35.3333	1596	1491	1539	1562	1674	1683	1747	1944	1797	1950	1952	2031
35.5	1604	1541	1619	1606	1679	1755	1883	1959	2022	2025	2063	2073
35.6667	1528	1557	1606	1540	1563	1650	1716	1792	1779	1869	1877	1940
35.8333	1538	1581	1523	1535	1563	1626	1663	1791	1656	1811	1948	1888
36	1475	1437	1575	1444	1558	1535	1739	1749	1783	1874	1817	1965
36.1667	1437	1466	1410	1375	1511	1570	1692	1824	1790	1819	1886	1885
36.3333	1462	1350	1329	1411	1441	1409	1531	1690	1727	1685	1786	1836
36.5	1424	1367	1263	1301	1331	1459	1610	1696	1765	1880	1799	1910
36.6667	1388	1348	1313	1293	1325	1398	1633	1778	1749	1813	1795	1882
36.8333	1354	1373	1288	1250	1320	1446	1618	1662	1632	1785	1782	1831
37	1296	1292	1275	1288	1319	1369	1673	1668	1704	1908	1740	1894
37.1667	1212	1391	1216	1305	1267	1380	1661	1717	1736	1795	1817	1844
37.3333	1310	1249	1239	1224	1223	1290	1529	1634	1678	1822	1774	1829
37.5	1301	1231	1175	1317	1247	1330	1666	1720	1689	1807	1761	1890
37.6667	1237	1254	1155	1170	1198	1301	1592	1747	1735	1837	1909	1963
37.8333	1188	1259	1242	1205	1280	1232	1544	1686	1710	1765	1835	1929
38	1234	1231	1213	1278	1187	1282	1573	1685	1718	1833	1778	1882
38.1667	1191	1127	1177	1097	1147	1239	1639	1672	1605	1881	1697	1858
38.3333	1243	1236	1127	1196	1203	1283	1645	1619	1771	1770	1775	1841
38.5	1170	1187	1114	1093	1203	1216	1624	1720	1773	1882	1746	1943
38.6667	1251	1128	1136	1165	1231	1308	1658	1645	1710	1879	1863	1918
38.8333	1167	1148	1105	1173	1146	1219	1681	1685	1875	1835	1874	1995
39	1264	1288	1203	1182	1105	1253	1528	1704	1759	1873	1748	1946
39.1667	1256	1135	1183	1167	1157	1269	1568	1693	1764	1949	1749	2008
39.3333	1241	1155	1228	1189	1187	1304	1668	1743	1883	1998	1869	2077
39.5	1273	1158	1151	1156	1217	1250	1769	1721	1801	1921	1804	2112
39.6667	1233	1180	1122	1103	1247	1356	1723	1754	1936	1979	1947	2201
39.8333	1336	1170	1177	1155	1139	1296	1716	1792	1962	2047	2014	2061
40	1349	1199	1269	1248	1246	1398	1774	1815	1944	1993	1902	2269
40.1667	1364	1169	1252	1276	1210	1406	1844	1914	2075	2058	1945	2231
40.3333	1379	1255	1238	1227	1241	1354	1785	1776	2016	2027	2008	2263
40.5	1320	1168	1184	1217	1296	1359	1876	1895	2044	2130	2028	2299
40.6667	1292	1191	1277	1202	1213	1444	1837	1898	2105	2244	2075	2252
40.8333	1456	1335	1343	1349	1354	1428	1924	1915	2058	2089	2044	2378
41	1507	1280	1322	1256	1328	1406	1862	2042	2182	2226	2051	2416
41.1667	1506	1361	1275	1291	1347	1438	1976	2065	2279	2355	2172	2546
41.3333	1534	1342	1284	1366	1290	1429	2046	2094	2282	2232	2217	2485
41.5	1510	1456	1255	1355	1373	1515	2057	2120	2388	2468	2169	2569
41.6667	1585	1453	1285	1409	1350	1561	2048	2176	2363	2470	2207	2625
41.8333	1621	1461	1353	1424	1416	1546	2072	2201	2249	2386	2207	2628
42	1655	1418	1418	1488	1396	1609	2055	2248	2448	2600	2309	2672
42.1667	1665	1395	1424	1457	1405	1558	2240	2192	2472	2446	2239	2852
42.3333	1764	1483	1456	1423	1532	1649	2196	2251	2528	2572	2390	2904
42.5	1771	1533	1510	1555	1547	1647	2199	2256	2459	2657	2404	2902
42.6667	1781	1562	1532	1560	1474	1755	2223	2266	2513	2753	2464	3015
42.8333	1848	1581	1535	1516	1646	1677	2237	2281	2593	2721	2478	2904
43	1791	1629	1550	1638	1773	1752	2317	2321	2595	2834	2512	3094
43.1667	1868	1747	1672	1705	1680	1850	2381	2359	2642	2824	2469	3102
43.3333	1884	1590	1523	1663	1679	1805	2301	2339	2550	2864	2508	3157
43.5	2056	1701	1705	1720	1781	1969	2491	2501	2809	2907	2644	3326
43.6667	1914	1693	1719	1634	1722	1871	2523	2483	2827	2949	2738	3367
43.8333	1986	1760	1669	1732	1873	1867	2392	2439	2813	2968	2726	3437
44	2123	1890	1827	1784	1970	1929	2487	2592	3014	3081	2828	3310
44.1667	2186	1759	1874	1798	1850	2054	2605	2641	2984	3124	2844	3485
44.3333	2190	1868	1803	1835	1864	2057	2642	2690	3019	3155	2843	3602
44.5	2336	1945	1947	1925	1902	2198	2661	2650	2979	3203	2808	3566
44.6667	2237	1979	1910	1913	1997	2217	2624	2638	3016	3203	2864	3681
44.8333	2391	1933	1916	1993	2054	2262	2650	2823	3128	3300	2824	3524
45	2365	2057	2159	2018	2117	2301	2744	2618	3148	3144	2763	3615
45.1667	2319	2028	2033	2088	2078	2226	2747	2921	3121	3134	2941	3807
45.3333	2470	2063	2102	2098	2077	2404	2731	2832	3105	3318	2979	3848
45.5	2445	2128	2012	2108	2086	2258	2772	2773	3172	3167	2834	3822
45.6667	2450	2117	2132	2062	2162	2369	2819	2726	3227	3260	2967	3903
45.8333	2526	2139	2108	2190	2282	2406	2970	2826	3173	3343	3103	3870
46	2603	2157	2055	2164	2228	2417	2805	2778	3220	3373	3043	3884
46.1667	2532	2282	2187	2223	2427	2574	2734	2755	3246	3386	2886	3887
46.3333	2678	2135	2167	2216	2307	2488	2869	2760	3363	3355	3017	3883
46.5	2624	2295	2265	2245	2233	2487	2646	2811	3328	3399	3025	3889
46.6667	2575	2265	2245	2225	2336	2513	2804	2771	3270	3299	2945	4010
46.8333	2682	2427	2333	2335	2443	2642	2824	2959	3292	3482	3041	4021
47	2774	2355	2351	2381	2429	2597	2916	2945	3313	3475	3090	4037
47.1667	2721	2316	2345	2401	2426	2577	2821	2798	3356	3308	3172	4093
47.3333	2871	2408	2408	2375	2459	2637	2912	2931	3339	3455	3183	4075
47.5	2796	2322	2281	2348	2381	2667	2921	2846	3457	3482	3113	4063
47.6667	2798	2410	2308	2462	2344	2677	2897	2736	3260	3469	3106	3975
47.8333	2865	2461	2474	2405	2574	2708	2958	2867	3278	3295	2968	3924
48	2827	2493	2431	2457	2547	2817	2916	2839	3274	3493	3103	3975
48.1667	2835	2419	2463	2382	2494	2664	2767	2866	3325	3487	2978	3935
48.3333	2881	2460	2490	2500	2529	2706	2766	2756	3374	3373	3068	3872
48.5	2848	2470	2546	2435	2494	2802	2859	2768	3356	3521	2974	3931
48.6667	2908	2547	2560	2542	2601	2718	2858	2867	3292	3448	3078	4003
48.8333	2824	2501	2654	2404	2678	2771	2608	2700	3152	3356	3000	3852
49	2811	2639	2612	2522	2595	2804	2853	2847	3171	3271	2963	4034
49.1667	2795	2548	2438	2544	2592	2776	2725	2703	3034	3336	2915	3829
49.3333	2821	2602	2550	2528	2544	2907	2672	2758	3191	3361	2873	3835
49.5	2851	2513	2496	2554	2557	2771	2665	2598	3062	3297	2816	3650
49.6667	2863	2551	2484	2489	2599	2766	2637	2605	3048	3297	2867	3754
49.8333	2995	2516	2543	2498	2581	2726	2674	2689	3089	3278	2891	3766
50	2872	2459	2519	2484	2419	2689	2696	2615	3114	3241	2836	3704
50.1667	2809	2533	2294	2480	2500	2722	2638	2658	2887	3204	2765	3544
50.3333	2847	2505	2444	2428	2581	2744	2543	2504	2838	3133	2768	3594
50.5	2790	2445	2335	2497	2501	2767	2446	2508	2820	3068	2646	3502
50.6667	2738	2479	2439	2442	2551	2638	2524	2497	2760	3024	2721	3357
50.8333	2744	2573	2476	2455	2446	2650	2339	2376	2701	2930	2567	3322
51	2757	2464	2380	2510	2419	2643	2400	2413	2718	2968	2640	3450
51.1667	2634	2517	2423	2436	2384	2599	2375	2284	2653	2870	2600	3213
51.3333	2572	2424	2511	2355	2418	2502	2321	2278	2709	2908	2479	3212
51.5	2652	2281	2346	2345	2404	2541	2268	2295	2693	2939	2452	3266
51.6667	2569	2439	2308	2397	2429	2569	2295	2288	2455	2681	2534	3091
51.8333	2529	2296	2378	2231	2377	2390	2275	2225	2445	2773	2337	3101
52	2428	2230	2291	2300	2303	2416	2179	2149	2481	2642	2341	3028
52.1667	2430	2345	2255	2281	2422	2539	2104	2035	2348	2782	2255	2783
52.3333	2483	2396	2385	2277	2337	2459	2104	2176	2310	2490	2265	2944
52.5	2484	2187	2207	2261	2288	2391	2066	1986	2425	2498	2225	2824
52.6667	2339	2164	2292	2099	2267	2366	2087	2027	2242	2534	2177	2876
52.8333	2307	2162	2147	2070	2194	2348	2002	1954	2281	2471	2176	2779
53	2394	2201	2195	2058	2278	2372	1901	1851	2239	2316	2064	2654
53.1667	2293	2125	2079	2150	2159	2404	1934	1896	2105	2347	2082	2711
53.3333	2171	2157	2113	2007	2165	2228	1888	1797	2055	2190	1918	2541
53.5	2252	2105	1983	1940	2119	2262	1863	1806	2074	2314	1979	2534
53.6667	2141	1903	2053	1953	2083	2201	1804	1762	1996	2236	1928	2423
53.8333	2077	1981	1867	1966	2001	2108	1836	1726	2110	2178	2012	2306
54	2042	1932	1968	1973	1906	2107	1736	1670	1985	2126	1751	2283
54.1667	2185	1939	1938	1837	1973	2064	1770	1720	1919	2182	1963	2275
54.3333	1979	1849	1906	1841	1917	2042	1583	1480	1888	1981	1794	2127
54.5	1939	1889	1852	1857	1916	2047	1683	1647	1809	2039	1704	2260
54.6667	1990	1791	1969	1883	1882	2057	1558	1560	1748	1912	1779	2129
54.8333	1924	1763	1765	1750	1907	1921	1547	1542	1664	1867	1697	2099
55	1829	1796	1783	1577	1712	1923	1575	1602	1697	1920	1626	2120
55.1667	1863	1615	1743	1708	1660	1805	1530	1474	1621	1853	1620	1955
55.3333	1831	1637	1652	1647	1761	1783	1452	1430	1637	1731	1526	1903
55.5	1806	1733	1676	1660	1715	1783	1542	1444	1635	1789	1540	1947
55.6667	1725	1698	1616	1636	1650	1797	1501	1315	1557	1733	1528	1811
55.8333	1699	1581	1582	1543	1595	1734	1413	1371	1626	1680	1532	1798
56	1680	1501	1522	1629	1525	1705	1329	1279	1403	1584	1430	1667
56.1667	1688	1498	1575	1528	1555	1648	1338	1366	1486	1627	1434	1736
56.3333	1606	1497	1492	1459	1461	1646	1418	1300	1437	1673	1407	1726
56.5	1542	1322	1447	1371	1454	1616	1305	1288	1397	1584	1441	1655
56.6667	1615	1391	1453	1533	1491	1492	1204	1167	1361	1389	1369	1606
56.8333	1532	1477	1394	1424	1482	1537	1216	1185	1316	1575	1246	1573
57	1582	1432	1457	1342	1561	1621	1231	1209	1271	1499	1268	1595
57.1667	1406	1339	1372	1317	1359	1441	1270	1160	1281	1367	1315	1522
57.3333	1400	1335	1284	1197	1416	1409	1074	1092	1222	1288	1182	1445
57.5	1349	1184	1220	1133	1334	1461	1076	1144	1292	1371	1211	1409
57.6667	1259	1271	1330	1173	1379	1367	1115	1087	1179	1269	1089	1425
57.8333	1271	1195	1179	1113	1224	1302	1109	1134	1247	1346	1104	1461
58	1347	1221	1217	1093	1273	1345	1088	1009	1115	1238	1158	1308
58.1667	1414	1221	1193	1236	1307	1324	1128	1080	1098	1238	1175	1342
58.3333	1194	1153	1177	1148	1255	1188	1031	978	1046	1234	1116	1304
58.5	1197	1146	1105	1170	1150	1258	1050	1086	1093	1299	1149	1281
58.6667	1226	1167	1175	1095	1231	1172	1037	1044	1144	1278	1205	1341
58.8333	1232	1182	1176	1100	1195	1235	1029	995	1089	1140	1091	1232
59	1174	1139	1084	1060	1173	1164	945	974	1022	1216	1007	1230
59.1667	1171	1065	1020	1045	1115	1178	1030	937	1073	1111	986	1164
59.3333	1224	1104	1018	1058	1135	1213	961	999	994	1075	1081	1185
59.5	1183	1079	1024	959	1146	1111	967	1016	998	1127	1075	1211
59.6667	1112	1086	987	1041	1063	1102	877	1022	1013	1142	1112	1135
59.8333	1024	865	946	886	1021	1059	1028	998	956	1133	1057	1154
60	1067	984	946	931	1070	1152	928	977	996	1077	1070	1180
60.1667	1103	971	941	925	1070	1167	850	908	870	1046	897	1080
60.3333	1028	1024	845	905	980	1059	936	945	942	1063	1016	1138
60.5	1003	882	902	814	984	1105	895	940	920	1095	957	1139
60.6667	968	926	856	854	1017	1045	885	918	971	1036	927	1053
60.8333	1026	976	903	969	1064	1042	913	976	1035	1051	1021	1181
61	1030	967	865	920	941	1041	907	854	929	975	906	1052
61.1667	991	912	853	893	920	1026	892	755	877	961	903	1123
61.3333	986	951	899	796	942	1019	1012	973	958	1037	1032	1118
61.5	1068	885	836	816	951	980	848	1004	897	970	936	1056
61.6667	1012	923	898	881	906	1069	891	931	925	1060	981	1168
61.8333	1021	842	776	731	931	951	855	920	876	977	932	1040
62	988	742	791	734	852	862	814	841	837	956	879	1129
62.1667	967	802	894	870	991	973	960	946	900	971	991	1094
62.3333	960	833	802	796	834	948	911	842	805	955	971	1122
62.5	930	792	790	806	876	988	905	940	926	1059	986	1112
62.6667	1001	818	808	765	829	919	856	825	847	979	961	1026
62.8333	945	864	760	782	874	902	900	830	899	956	900	1059
63	903	791	727	772	876	952	905	1013	850	1018	969	1034
63.1667	1032	865	707	783	850	1000	956	956	863	956	1019	1034
63.3333	960	776	761	771	890	945	1115	930	844	944	1001	1117
63.5	902	799	724	714	812	888	876	877	887	979	938	956
63.6667	900	819	709	777	809	759	870	803	886	956	889	1096
63.8333	902	851	825	763	822	844	881	948	962	1051	960	1076
64	983	715	762	694	885	899	930	962	859	958	908	1074
64.1667	854	754	664	778	786	838	892	896	888	917	973	1047
64.3333	978	735	794	793	895	872	914	917	856	1075	997	1101
64.5	897	772	697	738	815	819	971	958	1022	1040	1014	1170
64.6667	984	727	770	798	853	887	942	898	870	973	968	1087
64.8333	1002	791	773	741	817	932	968	1010	967	1056	1037	1140
65	933	799	785	720	816	896	972	926	919	971	1031	1159
65.1667	944	699	684	673	843	845	962	904	961	1033	1042	1103
65.3333	1050	821	791	779	852	958	961	976	890	967	1030	1146
65.5	1081	843	790	845	922	887	946	1002	927	1011	1067	1102
65.6667	1090	861	758	757	956	955	936	936	891	918	998	1107
65.8333	1000	724	718	785	836	854	1020	936	979	1028	1001	1044
66	971	770	783	774	863	941	1010	972	942	1020	1059	1135
66.1667	1003	770	717	766	856	857	1055	1003	946	1021	1122	1178
66.3333	1002	794	671	761	776	795	984	1016	971	1057	1160	1240
66.5	1026	806	821	748	835	934	1023	1091	928	1059	1103	1214
66.6667	949	745	656	712	865	936	1080	1060	951	1096	1065	1076
66.8333	1076	866	778	760	831	919	982	1057	927	1027	1057	1160
67	1053	794	744	740	850	921	1063	1063	1023	1136	1113	1155
67.1667	1004	849	752	734	751	936	1073	1125	993	1180	1071	1245
67.3333	1040	782	693	710	866	902	1058	1095	981	1047	1125	1200
67.5	1054	808	715	788	819	892	1048	1039	937	1040	1100	1159
67.6667	1117	802	795	801	886	959	1053	1062	1068	1042	1183	1202
67.8333	1020	795	765	792	827	909	1188	1108	1062	1087	1211	1212
68	1047	842	795	749	925	902	1040	1018	1015	1080	1035	1126
68.1667	1004	783	860	785	851	980	1116	1108	1069	1100	1129	1165
68.3333	1025	851	820	790	897	933	1215	1075	1063	1173	1135	1247
68.5	1075	825	819	832	904	980	1046	1122	1057	1112	1170	1120
68.6667	1118	840	788	798	923	1035	1124	1162	1068	1209	1185	1319
68.8333	1049	848	754	847	927	1019	1160	1172	1104	1220	1315	1262
69	1029	839	799	761	835	1050	1097	1039	1064	1112	1147	1261
69.1667	1102	846	814	897	927	935	1146	1107	1030	1082	1197	1203
69.3333	1112	837	785	821	957	1016	1206	1241	1174	1051	1240	1276
69.5	1047	781	817	777	901	939	1145	1122	1096	1124	1219	1262
69.6667	1117	929	827	806	935	979	1212	1251	1138	1174	1314	1255
69.8333	1039	851	831	797	856	941	1267	1171	1105	1216	1297	1348
70	1082	798	779	843	848	950	1140	1208	1103	1186	1336	1293
70.1667	1120	852	766	842	987	1003	1209	1170	1171	1227	1328	1276
70.3333	1147	866	774	838	905	1069	1194	1277	1208	1242	1341	1284
70.5	1078	856	837	842	970	999	1174	1231	1111	1211	1383	1265
70.6667	1088	806	844	762	875	939	1275	1290	1227	1289	1378	1422
70.8333	1033	792	825	829	793	946	1220	1235	1194	1275	1335	1254
71	1071	867	774	797	862	887	1241	1230	1167	1178	1319	1288
71.1667	1021	810	768	783	982	1045	1290	1230	1230	1176	1432	1337
71.3333	1042	923	872	812	887	1001	1247	1272	1225	1151	1394	1278
71.5	1091	867	824	878	956	1053	1205	1234	1199	1291	1286	1274
71.6667	1046	783	849	774	954	926	1315	1335	1218	1305	1412	1338
71.8333	1060	895	849	861	896	935	1145	1120	1093	1143	1326	1216
72	1049	829	877	746	907	940	1223	1335	1252	1274	1463	1308
72.1667	1068	853	874	856	909	978	1265	1299	1234	1285	1386	1338
72.3333	1028	928	840	813	937	1007	1356	1312	1272	1283	1458	1370
72.5	1027	798	881	790	882	954	1369	1336	1242	1255	1426	1365
72.6667	1095	963	925	788	928	966	1258	1286	1169	1267	1371	1275
72.8333	1107	906	921	877	945	1013	1351	1390	1315	1280	1486	1389
73	1106	956	919	839	944	1055	1343	1311	1229	1360	1477	1293
73.1667	1092	816	952	827	952	1003	1317	1311	1258	1216	1445	1350
73.3333	1142	918	808	937	969	1048	1328	1213	1194	1397	1392	1326
73.5	1057	917	955	896	975	989	1243	1282	1244	1203	1381	1343
73.6667	1086	971	890	858	881	964	1379	1228	1218	1265	1442	1245
73.8333	995	885	914	841	949	940	1335	1331	1153	1225	1408	1306
74	978	832	801	935	1058	1037	1391	1326	1307	1341	1537	1388
74.1667	984	846	854	898	980	955	1380	1324	1273	1323	1430	1245
74.3333	1006	985	906	925	1009	964	1368	1336	1297	1265	1534	1263
74.5	1048	886	967	919	953	1033	1399	1461	1287	1231	1487	1261
74.6667	1031	977	958	925	965	1027	1415	1404	1297	1250	1452	1367
74.8333	989	875	919	949	916	944	1339	1282	1260	1246	1407	1237
75	987	887	845	951	915	1060	1396	1234	1305	1246	1449	1281
75.1667	1015	810	864	850	839	944	1465	1390	1249	1231	1438	1312
75.3333	1061	931	955	967	945	952	1335	1338	1312	1267	1462	1406
75.5	1015	874	938	862	1014	964	1260	1222	1266	1201	1376	1208
75.6667	1014	804	864	811	895	931	1389	1439	1344	1248	1529	1301
75.8333	945	909	985	900	910	1012	1419	1401	1293	1313	1468	1273
76	975	851	893	806	873	884	1352	1366	1306	1195	1494	1352
76.1667	981	887	815	921	909	912	1362	1356	1289	1250	1573	1277
76.3333	923	819	880	974	905	1010	1344	1310	1274	1294	1376	1139
76.5	1060	905	937	945	862	1037	1365	1391	1236	1395	1516	1324
76.6667	930	1005	947	956	993	994	1415	1353	1274	1272	1473	1342
76.8333	975	882	809	885	904	943	1450	1290	1339	1398	1415	1292
77	890	879	862	898	908	949	1451	1403	1362	1300	1504	1340
77.1667	936	907	857	913	875	886	1319	1343	1247	1245	1433	1247
77.3333	944	902	827	908	981	998	1315	1397	1330	1311	1479	1315
77.5	856	882	923	819	893	880	1424	1344	1255	1244	1486	1275
77.6667	917	856	877	893	826	950	1459	1318	1290	1242	1512	1377
77.8333	921	774	854	818	825	885	1365	1313	1248	1231	1408	1237
78	927	850	844	871	862	900	1457	1443	1325	1365	1550	1275
78.1667	966	912	906	930	960	952	1372	1340	1247	1299	1441	1280
78.3333	931	923	914	834	958	971	1375	1348	1173	1187	1450	1235
78.5	866	866	879	885	918	872	1320	1340	1195	1200	1388	1184
78.6667	896	937	925	880	899	957	1417	1289	1204	1235	1438	1198
78.8333	802	840	882	890	951	921	1388	1299	1291	1241	1384	1206
79	882	854	895	849	932	972	1235	1252	1228	1281	1377	1224
79.1667	858	908	870	974	918	951	1421	1371	1200	1271	1451	1250
79.3333	903	874	926	872	888	879	1400	1366	1327	1279	1454	1261
79.5	998	920	894	898	885	990	1379	1327	1280	1276	1395	1234
79.6667	854	958	973	955	923	923	1319	1329	1283	1243	1510	1184
79.8333	860	853	874	1015	870	926	1377	1264	1196	1214	1394	1238
80	890	1024	884	953	920	876	1345	1260	1161	1217	1404	1106
80.1667	837	826	753	955	855	867	1398	1305	1264	1197	1406	1190
80.3333	855	898	892	916	931	853	1318	1274	1228	1279	1474	1171
80.5	934	904	897	950	920	932	1364	1278	1238	1236	1368	1205
80.6667	865	876	856	926	947	862	1406	1345	1205	1225	1379	1206
80.8333	895	887	932	959	827	921	1422	1329	1161	1102	1381	1150
81	807	896	862	951	939	969	1321	1313	1189	1240	1304	1243
81.1667	871	890	893	908	920	950	1288	1412	1272	1158	1365	1138
81.3333	839	949	930	960	875	896	1332	1303	1196	1202	1428	1217
81.5	804	791	890	918	845	877	1403	1299	1205	1206	1326	1162
81.6667	852	947	909	924	884	815	1408	1342	1198	1175	1333	1113
81.8333	805	852	880	912	874	820	1340	1400	1288	1177	1382	1168
82	712	866	868	889	870	847	1312	1220	1102	1085	1298	1160
82.1667	824	938	938	887	856	876	1336	1461	1121	1194	1464	1133
82.3333	808	787	741	802	869	808	1372	1247	1243	1196	1377	1166
82.5	803	893	876	982	880	901	1347	1411	1196	1111	1310	1153
82.6667	771	752	880	824	817	894	1341	1316	1195	1163	1355	1139
82.8333	772	854	888	909	930	775	1340	1182	1188	1092	1333	1089
83	761	811	893	851	860	876	1282	1288	1228	1217	1364	1132
83.1667	799	844	879	890	855	864	1305	1326	1186	1170	1328	1164
83.3333	775	907	834	906	852	847	1330	1311	1138	1214	1418	1212
83.5	784	790	876	912	910	917	1311	1356	1137	1166	1284	1117
83.6667	784	847	831	873	822	805	1292	1281	1139	1224	1260	1016
83.8333	782	854	826	909	867	855	1283	1240	1076	1072	1201	1077
84	826	910	800	892	887	953	1236	1305	1058	1172	1327	1085
84.1667	764	873	838	899	844	818	1349	1332	1139	1112	1321	1166
84.3333	705	828	802	888	831	806	1252	1348	1151	1158	1361	1057
84.5	662	826	855	891	828	850	1297	1270	1237	1151	1398	1124
84.6667	756	917	823	891	844	844	1296	1284	1038	1106	1312	1002
84.8333	647	869	811	872	870	833	1257	1414	1150	1085	1263	1029
85	813	864	937	957	829	896	1248	1295	1110	1122	1209	1148
85.1667	728	843	797	926	839	823	1257	1343	1059	1066	1230	1119
85.3333	750	907	824	886	839	825	1234	1302	1151	1061	1287	1146
85.5	699	849	801	831	775	737	1283	1279	1102	1119	1286	1190
85.6667	747	863	865	896	847	875	1209	1206	1081	1080	1264	1090
85.8333	734	839	775	820	819	791	1258	1351	1117	1238	1303	1082
86	780	874	816	876	803	780	1203	1273	1087	1126	1262	1107
86.1667	679	789	893	838	742	778	1269	1300	1111	1111	1246	1092
86.3333	842	834	798	826	844	840	1327	1380	1109	1164	1379	1275
86.5	766	883	858	896	900	858	1303	1274	1089	1077	1314	1068
86.6667	754	795	810	871	823	809	1192	1286	1104	1069	1351	1186
86.8333	811	892	866	859	768	828	1221	1262	1102	1131	1341	1151
87	700	751	800	830	813	827	1259	1289	1144	1050	1230	1048
87.1667	788	866	801	812	827	789	1161	1320	1045	1090	1279	1085
87.3333	755	792	865	896	835	737	1230	1260	1015	1119	1324	1088
87.5	739	880	866	953	870	811	1247	1356	1168	1099	1246	1126
87.6667	912	909	900	940	879	953	1227	1205	1136	1129	1311	1118
87.8333	842	882	823	915	887	804	1266	1270	1159	1205	1231	1152
88	843	888	847	889	897	893	1180	1171	1061	1173	1259	1013
88.1667	749	811	842	854	853	847	1228	1225	1076	1118	1255	1028
88.3333	747	817	827	874	895	856	1350	1326	1191	1212	1269	1167
88.5	766	907	885	988	848	949	1295	1361	1164	1158	1365	1187
88.6667	782	859	864	967	842	842	1242	1291	1093	1111	1289	1147
88.8333	766	793	826	858	804	833	1307	1394	1124	1129	1307	1156
89	849	822	880	921	835	776	1271	1359	1100	1106	1350	1125
89.1667	815	821	854	903	825	721	1203	1231	1151	1076	1212	1086
89.3333	776	851	948	1000	854	902	1297	1363	1169	1207	1317	1180
89.5	773	840	916	927	857	825	1311	1267	1191	1041	1275	1162
89.6667	826	875	810	935	800	907	1207	1229	1122	1159	1321	1178
89.8333	768	842	869	891	801	875	1328	1332	1178	1222	1352	1160
90	747	845	825	880	869	866	1268	1349	1049	1230	1361	1248
90.1667	788	900	965	936	902	836	1324	1369	1093	1067	1347	1139
90.3333	826	861	858	924	872	906	1291	1356	1163	1214	1332	1221
90.5	730	927	883	924	850	903	1276	1338	1111	1116	1253	1162
90.6667	868	943	995	989	971	865	1293	1345	1201	1179	1350	1202
90.8333	780	943	859	977	868	899	1285	1246	1110	1176	1393	1161
91	855	961	946	991	949	946	1368	1400	1261	1287	1411	1233
91.1667	851	944	962	968	932	954	1302	1322	1130	1147	1410	1116
91.3333	835	856	894	952	852	937	1268	1274	1053	1204	1266	1128
91.5	871	858	928	870	864	887	1311	1308	1227	1259	1342	1283
91.6667	765	899	869	921	935	881	1152	1360	1086	1070	1306	1257
91.8333	882	836	923	965	1008	988	1351	1264	1150	1068	1341	1189
92	768	955	836	923	877	904	1382	1337	1310	1268	1382	1206
92.1667	830	893	960	951	977	949	1398	1315	1248	1259	1392	1229
92.3333	917	970	978	930	965	1008	1219	1287	1058	1174	1395	1180
92.5	850	957	1000	976	927	992	1381	1391	1081	1250	1419	1361
92.6667	799	946	893	925	1013	925	1356	1336	1237	1213	1301	1187
92.8333	833	936	948	955	910	903	1352	1393	1216	1355	1361	1291
93	838	962	877	975	970	932	1308	1293	1154	1259	1328	1260
93.1667	841	902	935	986	924	900	1397	1419	1185	1256	1328	1270
93.3333	837	1015	942	962	907	1012	1362	1361	1193	1235	1425	1344
93.5	849	986	999	1048	967	935	1315	1390	1214	1223	1357	1245
93.6667	892	944	972	979	964	970	1312	1278	1226	1244	1405	1261
93.8333	981	1007	941	1000	993	1039	1375	1261	1211	1272	1441	1268
94	886	970	948	1030	964	1053	1360	1352	1183	1223	1472	1249
94.1667	863	971	887	956	885	951	1389	1382	1198	1294	1466	1259
94.3333	917	1023	1034	1031	1033	1018	1342	1233	1247	1294	1414	1218
94.5	848	928	960	961	1009	888	1506	1413	1280	1353	1440	1311
94.6667	920	990	926	1021	1069	1039	1322	1419	1242	1329	1414	1372
94.8333	915	1040	974	991	953	916	1353	1459	1269	1324	1474	1258
95	863	939	917	907	886	970	1323	1453	1256	1276	1475	1398
95.1667	983	991	1046	1113	1013	992	1346	1290	1246	1279	1395	1321
95.3333	899	919	1018	968	913	934	1285	1233	1126	1326	1475	1392
95.5	879	1003	1041	1043	977	1017	1486	1388	1304	1323	1468	1270
95.6667	983	1024	1023	1090	969	953	1387	1361	1269	1267	1468	1332
95.8333	866	917	933	986	894	935	1429	1426	1297	1306	1468	1351
96	932	998	1011	1024	1056	1075	1462	1359	1280	1336	1496	1317
96.1667	941	997	992	1060	986	928	1442	1448	1279	1409	1475	1364
96.3333	946	1027	993	1130	1023	1002	1427	1367	1338	1369	1597	1348
96.5	937	1062	1052	1097	1048	1045	1403	1304	1289	1274	1479	1329
96.6667	903	1012	1050	1002	942	1018	1515	1352	1346	1351	1550	1337
96.8333	990	1071	1097	1067	1067	1107	1405	1400	1333	1403	1455	1361
97	940	1004	1023	1018	1009	987	1464	1467	1379	1420	1575	1318
97.1667	991	988	1013	1026	1063	1025	1418	1321	1304	1278	1549	1367
97.3333	988	1001	1017	997	1033	1032	1334	1332	1337	1249	1466	1401
97.5	1040	1106	1015	1019	1036	1011	1386	1423	1323	1395	1473	1445
97.6667	953	1048	1040	997	974	1043	1308	1431	1360	1382	1440	1465
97.8333	1082	1169	1036	1056	1069	1138	1541	1537	1377	1432	1631	1410
98	1057	1066	1065	1076	1151	1062	1400	1363	1303	1342	1455	1417
98.1667	1003	1131	1021	1090	1078	1153	1336	1430	1369	1309	1530	1399
98.3333	941	1027	1061	1113	1096	1056	1464	1494	1419	1355	1611	1490
98.5	952	1057	1011	1171	1073	992	1460	1449	1390	1298	1538	1391
98.6667	1091	1056	1092	1148	932	1018	1463	1319	1327	1371	1512	1361
98.8333	951	1071	1064	1090	1054	1075	1571	1387	1335	1413	1388	1357
99	1043	1088	1140	1097	1085	1125	1484	1482	1379	1451	1622	1508
99.1667	1103	1094	1158	1124	1173	1256	1561	1441	1411	1413	1494	1485
99.3333	1090	1136	1033	1088	1149	1122	1363	1353	1309	1330	1523	1403
99.5	1074	1047	1042	1168	1075	1031	1405	1399	1340	1401	1507	1468
99.6667	1064	1055	1126	1115	1071	1052	1431	1430	1401	1352	1486	1349
99.8333	1013	1014	1043	1183	1069	1026	1440	1448	1369	1383	1511	1444
100	992	1009	1055	1116	1066	1110	1502	1444	1427	1391	1549	1416
100.167	971	1092	1009	1091	1079	1068	1489	1438	1468	1366	1604	1431
100.333	988	1018	1019	1100	950	946	1439	1384	1377	1358	1562	1320
100.5	1055	1069	1128	1147	1047	1104	1454	1406	1374	1354	1531	1369
100.667	994	1010	1128	1139	1101	1076	1406	1415	1357	1332	1552	1307
100.833	977	1156	1116	1067	1091	1146	1478	1435	1361	1400	1563	1532
101	1034	1100	1088	1162	1033	1087	1529	1411	1410	1481	1602	1425
101.167	1088	1037	1033	1155	1056	1059	1476	1501	1452	1473	1556	1433
101.333	1036	1090	1139	1160	1006	1100	1520	1409	1424	1482	1607	1486
101.5	1084	1146	1065	1134	1065	1054	1483	1393	1293	1378	1553	1399
101.667	1062	1030	1038	1143	1096	1007	1411	1433	1370	1316	1504	1517
101.833	1015	1004	1068	1154	1039	1093	1497	1511	1368	1407	1527	1444
102	997	1033	1086	1183	1161	1132	1439	1389	1417	1409	1519	1460
102.167	987	1132	1131	1176	1104	1076	1507	1433	1495	1380	1530	1461
102.333	1059	1018	1110	1102	1108	1084	1532	1406	1372	1448	1623	1491
102.5	1109	1074	1092	1143	1009	1030	1519	1438	1355	1430	1550	1374
102.667	1027	1083	1088	1163	1057	961	1466	1400	1375	1396	1559	1463
102.833	1064	1045	1141	1151	1040	1087	1541	1500	1435	1439	1609	1528
103	1089	1030	1089	1187	989	1038	1540	1474	1384	1415	1628	1420
103.167	1092	1118	1057	1168	1129	1160	1460	1509	1403	1394	1555	1440
103.333	1027	1059	1104	1073	1087	1068	1523	1392	1413	1427	1537	1508
103.5	1061	1104	1122	1156	1098	1096	1516	1378	1405	1451	1596	1420
103.667	1080	1051	1058	1119	1072	1097	1513	1467	1419	1511	1668	1459
103.833	1126	1102	1152	1171	1112	1080	1545	1432	1454	1402	1675	1464
104	1048	1021	1065	1165	1071	1108	1518	1483	1389	1424	1510	1415
104.167	1013	1107	1125	1170	1074	1139	1581	1460	1403	1390	1542	1498
104.333	1096	1062	1055	1125	1132	1079	1507	1401	1375	1420	1555	1422
104.5	1049	1066	1066	1117	1178	1119	1435	1453	1323	1341	1538	1421
104.667	1095	1067	1157	1100	1077	1192	1391	1503	1371	1410	1549	1414
104.833	1040	1085	1142	1158	1131	1095	1469	1592	1431	1417	1596	1388
105	1090	1066	1082	1221	1110	1110	1532	1484	1443	1376	1615	1460
105.167	966	1137	1125	1169	1136	1047	1528	1454	1479	1348	1541	1430
105.333	1160	1193	1075	1137	1111	1215	1509	1422	1314	1378	1606	1441
105.5	1018	1128	1133	1141	1018	1117	1476	1357	1284	1416	1531	1496
105.667	949	1055	1045	1132	1079	1001	1533	1493	1353	1379	1510	1404
105.833	1094	1087	1110	1186	1041	1093	1431	1491	1400	1434	1570	1459
106	1083	1098	1017	1161	1138	1080	1456	1465	1287	1397	1583	1518
106.167	1056	1158	1072	1143	1099	1151	1463	1455	1389	1390	1455	1362
106.333	1029	1114	1083	1062	1102	1085	1498	1477	1396	1369	1571	1421
106.5	1073	1172	1190	1146	1113	1141	1558	1419	1400	1356	1539	1465
106.667	967	1123	1038	1242	1057	992	1525	1500	1369	1336	1645	1442
106.833	1040	1073	1108	1165	1048	1059	1426	1454	1295	1346	1440	1343
107	1053	1057	1167	1213	1198	1158	1566	1466	1405	1409	1598	1368
107.167	995	1063	1133	1200	1077	1035	1551	1441	1311	1363	1514	1319
107.333	1069	1144	1078	1128	1138	1130	1470	1487	1313	1335	1667	1433
107.5	1066	1134	1191	1125	1095	1080	1540	1472	1339	1335	1578	1423
107.667	1075	1101	1076	1127	1022	1097	1514	1548	1326	1310	1506	1371
107.833	1056	1159	1081	1173	1093	1101	1624	1435	1436	1361	1488	1303
108	960	1071	1079	1118	1034	1078	1483	1474	1364	1503	1599	1377
108.167	1057	1141	1084	1250	1090	1069	1585	1571	1460	1425	1569	1313
108.333	1060	1129	1169	1149	1074	1133	1570	1454	1342	1382	1534	1452
108.5	1026	1151	1164	1188	1196	1130	1482	1506	1335	1401	1488	1384
108.667	981	1141	1148	1188	1110	1119	1596	1525	1444	1428	1497	1427
108.833	1092	1155	1112	1209	1083	1176	1387	1463	1328	1300	1372	1300
109	972	1083	1076	1145	1075	1132	1473	1527	1354	1318	1501	1398
109.167	982	1107	1110	1196	1025	1113	1475	1516	1346	1304	1493	1411
109.333	1076	1089	1078	1221	1035	1115	1642	1492	1285	1383	1484	1326
109.5	977	1033	1076	1217	961	1082	1498	1555	1380	1299	1596	1396
109.667	1079	1198	1148	1161	1120	1115	1526	1583	1427	1350	1469	1368
109.833	952	1084	1080	1185	1086	1097	1587	1539	1390	1318	1556	1402
110	963	978	1067	1138	1011	1036	1464	1464	1241	1340	1452	1334
110.167	1009	1121	1152	1186	1123	1091	1493	1511	1378	1308	1496	1251
110.333	1035	1103	1114	1134	1070	1023	1486	1462	1393	1388	1546	1416
110.5	996	1065	1076	1143	947	1092	1484	1565	1271	1361	1534	1415
110.667	1050	1091	979	1209	1090	1112	1531	1547	1410	1382	1513	1383
110.833	964	1073	1080	1220	1124	1037	1494	1509	1352	1387	1537	1402
111	989	1015	1118	1120	1047	1020	1547	1596	1291	1279	1422	1342
111.167	932	1063	1131	1147	1089	1069	1487	1499	1309	1389	1505	1326
111.333	1058	1118	1166	1207	1114	1089	1624	1569	1435	1405	1564	1405
111.5	1051	1196	1135	1228	1128	1152	1528	1516	1308	1274	1466	1427
111.667	1028	1134	1107	1134	1109	1096	1517	1503	1297	1421	1589	1413
111.833	1034	1160	1091	1160	1096	1098	1474	1485	1421	1340	1498	1327
112	928	1083	1020	1041	1083	1088	1469	1541	1358	1336	1472	1422
112.167	1058	1123	1112	1245	1162	1064	1474	1444	1317	1297	1481	1286
112.333	1047	1073	1184	1082	1105	1168	1474	1546	1295	1312	1538	1436
112.5	970	1069	1064	1177	1111	1008	1559	1584	1319	1498	1450	1451
112.667	961	1051	1121	1167	1064	1037	1602	1581	1314	1415	1448	1447
112.833	1047	1075	1070	1156	1158	1098	1456	1514	1385	1384	1579	1437
113	1003	1057	1176	1193	1155	1185	1529	1497	1330	1412	1478	1535
113.167	1033	1044	1104	1113	967	1105	1515	1516	1317	1427	1467	1372
113.333	987	1046	1028	1133	1147	1075	1551	1566	1307	1410	1512	1402
113.5	1054	1121	1160	1264	1164	1163	1473	1573	1383	1409	1474	1470
113.667	1003	1119	1126	1236	1036	1075	1425	1543	1324	1345	1471	1412
113.833	1042	1166	1091	1107	1118	1147	1455	1575	1342	1275	1413	1397
114	1094	1201	1141	1212	1133	1220	1511	1455	1424	1415	1537	1523
114.167	1011	1113	1064	1144	994	1043	1446	1403	1268	1306	1421	1346
114.333	1074	1139	1122	1273	1082	1154	1522	1582	1483	1404	1632	1455
114.5	1003	1089	1096	1156	1059	1049	1534	1477	1376	1383	1450	1406
114.667	977	1071	1037	1216	1051	1101	1419	1530	1336	1387	1558	1484
114.833	1028	1098	1100	1116	1098	1075	1392	1560	1375	1329	1485	1441
115	1089	1033	1117	1175	1113	1088	1368	1517	1336	1306	1515	1446
115.167	1029	1050	1093	1153	1083	1140	1574	1548	1391	1410	1529	1478
115.333	1064	1160	1098	1291	1143	1154	1470	1583	1320	1476	1497	1486
115.5	1036	1159	1057	1187	1150	1169	1604	1552	1401	1326	1500	1460
115.667	1097	1113	1096	1287	1112	1192	1518	1525	1485	1410	1530	1580
115.833	1071	1191	1190	1242	1209	1115	1501	1466	1367	1304	1455	1465
116	1084	1095	1145	1246	1071	1169	1444	1542	1337	1339	1559	1506
116.167	1053	1182	1146	1211	1135	1196	1438	1516	1436	1403	1472	1514
116.333	1070	1066	1103	1123	1101	1143	1498	1518	1334	1374	1488	1463
116.5	1055	1172	1172	1199	1053	1134	1490	1540	1339	1441	1443	1450
116.667	1116	1230	1148	1287	1163	1148	1453	1599	1413	1436	1490	1501
116.833	1151	1232	1142	1194	1101	1138	1475	1549	1444	1391	1566	1482
117	1104	1229	1142	1198	1225	1168	1446	1490	1356	1479	1401	1542
117.167	1037	1191	1134	1273	1173	1210	1474	1461	1443	1357	1549	1586
117.333	1080	1126	1177	1266	1105	1172	1422	1420	1330	1336	1487	1613
117.5	1079	1198	1198	1263	1201	1202	1485	1522	1323	1393	1472	1587
117.667	1095	1174	1091	1246	1125	1205	1493	1471	1403	1389	1537	1621
117.833	1131	1211	1211	1305	1239	1210	1450	1469	1425	1400	1480	1527
118	1072	1172	1118	1225	1082	1179	1437	1523	1413	1492	1491	1624
118.167	1058	1185	1248	1276	1246	1277	1425	1510	1428	1410	1508	1623
118.333	1099	1229	1174	1307	1157	1279	1484	1421	1369	1427	1437	1593
118.5	1063	1155	1141	1180	1187	1152	1514	1615	1418	1433	1577	1658
118.667	1116	1061	1148	1163	1129	1185	1462	1470	1456	1421	1504	1600
118.833	1098	1148	1156	1252	1121	1143	1451	1560	1399	1436	1534	1596
119	1033	1089	1117	1223	1139	1144	1386	1377	1408	1383	1477	1599
119.167	1171	1221	1207	1190	1226	1191	1579	1544	1494	1459	1579	1660
119.333	1177	1153	1125	1279	1200	1213	1436	1362	1453	1364	1467	1629
119.5	1046	1116	1147	1285	1142	1167	1586	1520	1447	1441	1569	1540
119.667	1072	1154	1188	1179	1225	1199	1443	1475	1329	1415	1518	1667
119.833	1183	1239	1176	1304	1204	1241	1428	1443	1409	1461	1506	1568
120	1090	1121	1157	1214	1212	1191	1562	1506	1448	1451	1540	1653
120.167	1201	1167	1232	1243	1251	1191	1437	1487	1371	1381	1502	1655
120.333	1154	1179	1188	1255	1127	1170	1458	1422	1422	1385	1554	1646
120.5	1140	1177	1217	1372	1223	1241	1496	1440	1346	1352	1548	1570
120.667	1179	1059	1156	1181	1111	1257	1464	1445	1452	1548	1496	1571
120.833	1189	1193	1196	1380	1139	1304	1523	1418	1403	1479	1625	1652
121	1016	1173	1154	1208	1103	1131	1494	1542	1445	1534	1533	1736
121.167	1063	1160	1146	1235	1198	1192	1561	1388	1466	1532	1580	1625
121.333	1203	1179	1197	1330	1197	1203	1439	1510	1493	1451	1549	1654
121.5	1164	1176	1179	1221	1217	1179	1453	1470	1446	1428	1527	1595
121.667	1129	1137	1187	1197	1213	1212	1495	1397	1374	1444	1473	1600
121.833	1186	1158	1173	1302	1179	1242	1565	1492	1408	1506	1521	1608
122	1172	1123	1300	1290	1196	1265	1533	1553	1396	1433	1476	1643
122.167	1265	1221	1234	1219	1189	1185	1509	1426	1452	1402	1525	1560
122.333	1135	1290	1256	1302	1236	1195	1598	1558	1435	1446	1656	1744
122.5	1164	1168	1211	1227	1189	1221	1540	1470	1473	1514	1555	1526
122.667	1244	1163	1088	1194	1214	1134	1518	1496	1485	1474	1655	1736
122.833	1244	1245	1313	1280	1197	1247	1557	1412	1437	1510	1605	1659
123	1166	1259	1147	1287	1117	1289	1540	1531	1502	1523	1582	1641
123.167	1127	1195	1273	1305	1286	1219	1441	1417	1449	1399	1456	1591
123.333	1214	1183	1213	1269	1238	1276	1520	1445	1482	1452	1503	1684
123.5	1131	1183	1247	1244	1133	1321	1505	1536	1557	1416	1616	1748
123.667	1179	1254	1170	1267	1155	1248	1664	1555	1454	1506	1573	1631
123.833	1154	1211	1110	1265	1256	1181	1606	1547	1594	1554	1523	1621
124	1262	1173	1139	1268	1176	1232	1571	1502	1490	1546	1697	1635
124.167	1168	1208	1147	1256	1190	1170	1517	1528	1487	1411	1522	1553
124.333	1209	1302	1241	1307	1255	1203	1499	1454	1493	1425	1675	1601
124.5	1232	1225	1271	1318	1190	1261	1553	1515	1506	1476	1555	1566
124.667	1222	1216	1222	1299	1200	1200	1518	1496	1458	1376	1546	1584
124.833	1179	1177	1175	1289	1271	1185	1604	1504	1530	1452	1658	1674
125	1062	1173	1137	1181	1102	1147	1560	1520	1439	1560	1580	1611
125.167	1244	1294	1151	1362	1081	1213	1570	1592	1425	1440	1609	1668
125.333	1215	1313	1184	1315	1191	1287	1570	1460	1473	1411	1488	1551
125.5	1139	1155	1205	1288	1178	1200	1550	1467	1389	1448	1416	1626
125.667	1263	1166	1224	1310	1113	1186	1553	1486	1410	1462	1547	1467
125.833	1260	1217	1249	1270	1198	1199	1578	1466	1549	1454	1652	1527
126	1236	1370	1286	1427	1272	1330	1618	1571	1472	1472	1571	1549
126.167	1172	1248	1229	1288	1198	1152	1572	1447	1482	1487	1653	1584
126.333	1229	1212	1233	1342	1115	1182	1524	1497	1477	1407	1574	1549
126.5	1302	1327	1243	1311	1185	1234	1553	1415	1483	1508	1537	1534
126.667	1222	1219	1256	1379	1298	1226	1559	1479	1474	1464	1632	1585
126.833	1204	1243	1234	1479	1162	1134	1623	1548	1524	1510	1586	1626
127	1182	1261	1166	1336	1171	1176	1474	1479	1423	1375	1558	1424
127.167	1192	1200	1258	1351	1253	1280	1610	1583	1595	1562	1596	1558
127.333	1206	1281	1266	1391	1266	1216	1591	1477	1475	1580	1594	1579
127.5	1219	1229	1206	1294	1188	1275	1589	1539	1488	1500	1640	1528
127.667	1230	1229	1266	1356	1232	1205	1642	1528	1459	1464	1584	1493
127.833	1079	1100	1296	1398	1268	1198	1664	1475	1528	1512	1648	1487
128	1255	1167	1150	1290	1164	1176	1673	1535	1452	1497	1695	1580
128.167	1305	1361	1345	1481	1300	1286	1641	1531	1507	1491	1735	1555
128.333	1174	1171	1290	1390	1163	1282	1596	1541	1463	1554	1706	1553
128.5	1229	1313	1305	1366	1280	1277	1642	1588	1529	1491	1607	1441
128.667	1288	1283	1297	1446	1144	1156	1649	1558	1539	1551	1699	1525
128.833	1252	1295	1277	1387	1229	1275	1651	1590	1584	1481	1639	1542
129	1273	1255	1304	1399	1324	1309	1555	1588	1623	1552	1646	1530
129.167	1240	1215	1256	1335	1225	1259	1600	1578	1467	1480	1729	1540
129.333	1255	1226	1271	1315	1209	1242	1640	1516	1519	1512	1580	1433
129.5	1270	1259	1285	1321	1301	1325	1686	1636	1605	1575	1641	1556
129.667	1183	1270	1236	1376	1209	1219	1675	1575	1616	1541	1636	1405
129.833	1172	1200	1312	1330	1131	1207	1698	1591	1601	1544	1700	1451
130	1290	1265	1335	1361	1243	1296	1702	1582	1504	1593	1630	1492
130.167	1159	1261	1225	1295	1237	1236	1562	1567	1464	1455	1662	1404
130.333	1179	1298	1287	1410	1295	1329	1608	1585	1509	1614	1713	1441
130.5	1168	1187	1168	1329	1139	1209	1672	1585	1576	1558	1643	1487
130.667	1277	1278	1183	1337	1211	1243	1582	1547	1551	1598	1641	1433
130.833	1224	1272	1301	1340	1204	1276	1633	1526	1576	1569	1650	1434
131	1276	1296	1318	1340	1243	1339	1723	1630	1526	1536	1673	1512
131.167	1320	1224	1328	1417	1249	1272	1660	1558	1504	1479	1691	1385
131.333	1277	1256	1184	1352	1242	1230	1591	1547	1478	1462	1672	1413
131.5	1244	1230	1227	1346	1254	1130	1662	1626	1569	1567	1716	1549
131.667	1328	1303	1245	1346	1195	1313	1688	1594	1489	1452	1668	1469
131.833	1251	1215	1384	1334	1246	1254	1679	1632	1514	1502	1598	1404
132	1208	1166	1257	1367	1293	1305	1668	1625	1491	1540	1663	1353
132.167	1253	1245	1296	1394	1190	1239	1688	1584	1536	1560	1618	1514
132.333	1204	1336	1245	1376	1242	1187	1643	1702	1587	1583	1746	1501
132.5	1257	1281	1303	1409	1331	1372	1632	1531	1615	1568	1579	1343
132.667	1212	1250	1282	1419	1238	1263	1622	1593	1504	1499	1652	1427
132.833	1203	1283	1347	1319	1279	1253	1716	1559	1522	1587	1641	1407
133	1405	1275	1378	1462	1248	1313	1679	1682	1549	1477	1791	1415
133.167	1265	1272	1320	1337	1291	1282	1686	1656	1599	1474	1644	1420
133.333	1236	1195	1177	1339	1175	1201	1637	1560	1545	1557	1692	1433
133.5	1281	1323	1314	1470	1371	1332	1653	1603	1515	1527	1716	1462
133.667	1199	1267	1224	1315	1200	1290	1725	1588	1507	1493	1688	1471
133.833	1305	1279	1336	1356	1293	1292	1643	1617	1576	1582	1653	1432
134	1269	1328	1409	1420	1387	1332	1667	1633	1527	1548	1576	1424
134.167	1215	1318	1343	1328	1199	1299	1600	1725	1556	1536	1708	1432
134.333	1289	1282	1241	1375	1204	1291	1724	1675	1596	1603	1601	1421
134.5	1180	1276	1360	1373	1109	1301	1679	1578	1512	1569	1700	1345
134.667	1279	1280	1433	1365	1278	1364	1740	1598	1508	1524	1626	1332
134.833	1321	1229	1261	1381	1268	1344	1575	1641	1550	1545	1686	1325
135	1187	1279	1269	1297	1203	1387	1721	1574	1587	1545	1674	1366
135.167	1286	1288	1280	1326	1152	1418	1646	1608	1574	1545	1734	1455
135.333	1265	1298	1327	1385	1238	1382	1686	1682	1548	1575	1725	1517
135.5	1280	1330	1275	1366	1269	1382	1680	1576	1471	1542	1684	1411
135.667	1257	1330	1407	1415	1264	1313	1744	1653	1582	1597	1674	1361
135.833	1237	1351	1361	1393	1315	1314	1698	1705	1613	1681	1701	1398
136	1280	1277	1361	1369	1222	1339	1712	1659	1627	1680	1693	1464
136.167	1418	1395	1414	1440	1267	1430	1735	1637	1607	1667	1610	1388
136.333	1210	1244	1343	1409	1292	1403	1637	1652	1607	1637	1669	1477
136.5	1257	1389	1275	1371	1330	1271	1695	1677	1485	1564	1684	1460
136.667	1308	1285	1399	1387	1186	1409	1644	1729	1626	1613	1710	1486
136.833	1193	1364	1373	1378	1206	1372	1603	1606	1509	1536	1708	1373
137	1160	1320	1285	1325	1210	1351	1691	1643	1491	1561	1724	1408
137.167	1138	1312	1318	1379	1216	1365	1727	1676	1634	1573	1715	1403
137.333	1242	1332	1284	1402	1273	1371	1675	1672	1655	1601	1700	1537
137.5	1265	1346	1299	1434	1225	1297	1642	1646	1544	1565	1685	1427
137.667	1274	1381	1338	1390	1259	1350	1644	1647	1594	1596	1711	1463
137.833	1282	1364	1393	1418	1199	1378	1617	1603	1563	1598	1633	1422
138	1269	1261	1297	1400	1213	1378	1719	1676	1544	1593	1793	1405
138.167	1247	1227	1283	1358	1191	1401	1601	1615	1568	1550	1700	1454
138.333	1333	1353	1337	1412	1209	1400	1641	1619	1518	1648	1636	1427
138.5	1301	1345	1378	1457	1370	1402	1679	1663	1495	1533	1688	1431
138.667	1243	1257	1329	1368	1201	1331	1734	1631	1586	1662	1715	1421
138.833	1200	1199	1306	1418	1202	1335	1642	1682	1540	1544	1743	1444
139	1332	1352	1249	1411	1300	1388	1739	1663	1679	1619	1716	1467
139.167	1280	1348	1349	1401	1267	1403	1742	1664	1607	1528	1744	1521
139.333	1206	1286	1327	1439	1215	1296	1593	1603	1582	1536	1718	1393
139.5	1218	1315	1389	1442	1210	1395	1691	1683	1580	1644	1698	1513
139.667	1326	1396	1423	1454	1320	1358	1600	1607	1485	1479	1566	1443
139.833	1267	1307	1297	1453	1223	1357	1648	1607	1531	1499	1618	1450
140	1334	1348	1378	1446	1327	1339	1755	1662	1563	1522	1662	1572
140.167	1202	1323	1394	1471	1307	1358	1688	1624	1529	1574	1673	1422
140.333	1331	1402	1378	1533	1282	1391	1727	1650	1589	1573	1755	1542
140.5	1267	1255	1378	1435	1264	1364	1627	1686	1567	1642	1571	1518
140.667	1311	1303	1352	1491	1288	1448	1646	1641	1642	1548	1702	1572
140.833	1305	1238	1427	1426	1315	1393	1621	1672	1551	1606	1710	1504
141	1278	1317	1457	1401	1339	1396	1694	1687	1458	1576	1656	1466
141.167	1319	1367	1308	1423	1350	1456	1646	1611	1569	1583	1731	1576
141.333	1264	1294	1342	1337	1226	1419	1751	1791	1707	1660	1741	1607
141.5	1310	1256	1292	1460	1272	1356	1692	1736	1488	1528	1672	1546
141.667	1214	1301	1362	1364	1194	1316	1687	1669	1678	1607	1725	1581
141.833	1278	1347	1357	1394	1259	1253	1630	1585	1557	1548	1726	1551
142	1204	1260	1342	1448	1256	1337	1704	1510	1572	1462	1655	1557
142.167	1286	1308	1406	1369	1247	1312	1703	1613	1597	1601	1702	1545
142.333	1288	1330	1291	1422	1309	1379	1681	1591	1616	1561	1690	1612
142.5	1229	1409	1382	1422	1339	1359	1693	1568	1612	1537	1683	1510
142.667	1331	1377	1409	1548	1296	1470	1624	1628	1616	1609	1691	1580
142.833	1226	1246	1329	1384	1202	1215	1751	1646	1647	1672	1758	1542
143	1222	1390	1433	1403	1259	1305	1742	1708	1556	1589	1714	1602
143.167	1324	1396	1308	1532	1354	1393	1681	1581	1589	1655	1662	1515
143.333	1317	1270	1367	1452	1401	1360	1736	1670	1666	1606	1701	1613
143.5	1287	1384	1387	1475	1317	1311	1676	1654	1593	1603	1691	1574
143.667	1303	1369	1431	1442	1293	1377	1697	1665	1546	1641	1691	1619
143.833	1234	1388	1344	1403	1317	1245	1756	1710	1618	1569	1758	1645
144	1265	1311	1299	1463	1264	1320	1729	1622	1627	1664	1706	1652
144.167	1341	1412	1278	1384	1282	1452	1682	1678	1623	1569	1763	1659
144.333	1291	1338	1399	1462	1277	1318	1684	1624	1624	1500	1722	1625
144.5	1363	1423	1370	1486	1331	1247	1749	1633	1637	1609	1699	1669
144.667	1291	1294	1352	1490	1310	1263	1682	1632	1593	1572	1636	1663
144.833	1245	1260	1337	1495	1296	1263	1710	1632	1623	1651	1697	1590
145	1286	1339	1343	1419	1255	1305	1730	1642	1702	1712	1656	1593
145.167	1284	1280	1363	1436	1294	1292	1725	1706	1548	1607	1654	1569
145.333	1267	1411	1419	1492	1330	1309	1681	1585	1589	1632	1696	1651
145.5	1356	1421	1340	1587	1265	1347	1701	1778	1618	1658	1718	1678
145.667	1379	1366	1399	1468	1375	1302	1712	1655	1627	1629	1806	1672
145.833	1298	1460	1347	1528	1321	1331	1710	1652	1729	1758	1752	1689
146	1327	1451	1368	1453	1330	1318	1784	1743	1675	1678	1808	1754
146.167	1388	1410	1463	1525	1299	1363	1747	1725	1683	1561	1781	1695
146.333	1316	1419	1433	1568	1312	1350	1706	1713	1682	1593	1858	1631
146.5	1349	1404	1408	1445	1337	1341	1675	1635	1580	1577	1716	1679
146.667	1369	1350	1431	1470	1380	1267	1700	1695	1588	1681	1844	1648
146.833	1385	1407	1387	1481	1351	1356	1696	1689	1657	1734	1772	1626
147	1332	1436	1383	1482	1363	1354	1772	1772	1572	1663	1711	1646
147.167	1297	1295	1315	1333	1219	1189	1748	1734	1673	1657	1769	1740
147.333	1326	1321	1415	1516	1368	1260	1689	1639	1683	1654	1734	1631
147.5	1367	1414	1399	1533	1352	1333	1763	1693	1714	1658	1836	1643
147.667	1384	1371	1452	1656	1427	1292	1818	1737	1694	1705	1886	1693
147.833	1371	1346	1415	1589	1344	1224	1775	1633	1690	1673	1704	1628
148	1344	1291	1383	1431	1284	1322	1766	1671	1683	1686	1792	1695
148.167	1272	1364	1419	1506	1351	1252	1712	1849	1735	1675	1817	1632
148.333	1384	1508	1475	1448	1396	1297	1805	1701	1652	1686	1803	1767
148.5	1236	1390	1415	1455	1325	1304	1762	1721	1683	1671	1769	1760
148.667	1373	1487	1354	1592	1387	1414	1839	1758	1731	1671	1783	1692
148.833	1405	1375	1468	1558	1342	1314	1822	1794	1723	1796	1852	1667
149	1280	1432	1393	1516	1318	1314	1738	1671	1681	1750	1755	1552
149.167	1181	1282	1305	1546	1280	1278	1816	1722	1727	1741	1825	1773
149.333	1328	1432	1381	1495	1430	1318	1838	1763	1629	1655	2056	1775
149.5	1271	1267	1322	1525	1405	1263	1816	1716	1698	1651	1801	1636
149.667	1267	1340	1391	1509	1344	1285	1720	1794	1720	1733	1859	1706
149.833	1410	1360	1490	1523	1388	1334	1750	1696	1560	1703	1718	1720
150	1294	1396	1446	1475	1323	1318	1705	1689	1646	1745	1848	1744
150.167	1398	1523	1587	1643	1492	1325	1922	1791	1682	1759	1879	1780
150.333	1361	1403	1429	1565	1358	1300	1824	1735	1726	1672	1768	1682
150.5	1343	1439	1502	1535	1386	1310	1852	1838	1590	1713	1768	1663
150.667	1363	1430	1402	1507	1438	1231	1785	1753	1699	1800	1860	1642
150.833	1390	1328	1401	1537	1296	1181	1881	1828	1696	1681	1840	1753
151	1256	1490	1407	1517	1359	1299	1715	1648	1666	1745	1824	1687
151.167	1387	1382	1496	1611	1303	1290	1879	1798	1652	1679	1770	1669
151.333	1369	1549	1571	1624	1382	1340	1779	1737	1669	1704	1813	1625
151.5	1352	1401	1398	1499	1316	1240	1899	1776	1746	1678	1816	1709
151.667	1283	1370	1421	1535	1371	1225	1834	1754	1684	1756	1814	1574
151.833	1360	1507	1593	1598	1406	1288	1914	1728	1776	1770	1798	1671
152	1264	1398	1435	1511	1368	1173	1842	1704	1701	1835	1950	1777
152.167	1411	1338	1550	1678	1370	1257	1794	1738	1710	1684	1839	1727
152.333	1274	1404	1498	1619	1382	1294	1904	1836	1650	1807	1812	1647
152.5	1391	1417	1596	1553	1271	1300	1906	1776	1622	1783	1788	1588
152.667	1393	1458	1480	1614	1483	1315	1888	1742	1748	1803	1847	1659
152.833	1489	1508	1577	1654	1423	1266	1800	1933	1744	1897	1730	1670
153	1401	1430	1518	1525	1327	1250	1800	1738	1659	1708	1867	1624
153.167	1356	1512	1605	1634	1446	1358	1916	1820	1690	1792	1813	1674
153.333	1432	1516	1529	1732	1411	1301	1842	1859	1714	1654	1820	1668
153.5	1323	1416	1493	1618	1486	1312	1842	1802	1679	1800	1907	1680
153.667	1490	1472	1535	1631	1494	1328	1879	1838	1747	1762	1920	1683
153.833	1359	1474	1580	1557	1324	1246	1996	1905	1683	1754	1965	1794
154	1342	1316	1526	1701	1418	1276	1747	1738	1751	1881	1889	1661
154.167	1403	1520	1716	1714	1473	1334	1894	1788	1655	1783	1782	1659
154.333	1263	1479	1526	1516	1306	1290	1917	1779	1726	1820	1937	1616
154.5	1423	1514	1578	1748	1380	1306	1977	1895	1781	1824	1845	1722
154.667	1403	1522	1612	1709	1428	1299	1924	1836	1832	1839	1818	1564
154.833	1469	1446	1521	1605	1378	1301	1869	1870	1829	1760	1906	1565
155	1484	1426	1622	1657	1421	1261	1933	1769	1702	1935	1951	1606
155.167	1410	1433	1407	1615	1401	1208	1967	1888	1813	1862	1937	1697
155.333	1536	1489	1561	1506	1406	1387	1889	1842	1795	1811	2009	1766
155.5	1415	1582	1584	1718	1467	1359	1918	1815	1754	1864	1986	1663
155.667	1450	1396	1483	1574	1383	1312	1856	1822	1696	1836	1928	1641
155.833	1465	1507	1604	1632	1363	1302	1936	1816	1740	1786	1920	1622
156	1388	1416	1612	1786	1397	1338	1793	1837	1696	1888	1943	1596
156.167	1405	1586	1560	1610	1394	1312	1930	1882	1740	1781	1939	1681
156.333	1471	1550	1662	1688	1462	1400	1942	1850	1870	1862	1893	1729
156.5	1447	1465	1607	1727	1460	1323	1836	1850	1725	1796	2028	1658
156.667	1474	1565	1518	1718	1508	1314	1895	1759	1752	1814	1860	1606
156.833	1406	1503	1635	1696	1416	1407	1838	1850	1751	1899	1889	1681
157	1344	1437	1613	1529	1424	1270	1897	1840	1787	1839	1841	1634
157.167	1493	1590	1655	1636	1496	1402	1907	1829	1800	1868	1824	1560
157.333	1443	1600	1590	1685	1401	1335	1958	1807	1893	1898	1933	1681
157.5	1393	1552	1665	1663	1375	1355	1988	1820	1875	1836	1932	1586
157.667	1488	1542	1676	1633	1482	1278	1842	1941	1794	1873	1975	1602
157.833	1450	1667	1573	1764	1426	1391	1970	1887	1877	1907	2080	1660
158	1452	1538	1547	1628	1459	1365	1948	1865	1882	1892	1976	1795
158.167	1492	1564	1643	1660	1388	1458	1969	1964	1919	1892	2072	1665
158.333	1490	1554	1525	1664	1441	1349	1932	1840	1804	1908	1956	1695
158.5	1459	1510	1742	1659	1469	1366	1946	1991	1854	1916	2008	1689
158.667	1512	1611	1692	1643	1353	1376	1997	1925	1850	1961	2142	1652
158.833	1436	1567	1590	1651	1415	1313	1964	1913	1790	1933	1898	1649
159	1478	1468	1678	1746	1361	1329	1872	1983	1804	1869	1967	1689
159.167	1591	1555	1644	1684	1466	1441	1974	1966	1798	1911	2037	1714
159.333	1466	1601	1645	1667	1475	1447	1936	1923	1936	1864	2006	1662
159.5	1463	1527	1691	1696	1439	1356	2001	1875	1907	1883	2063	1605
159.667	1425	1623	1664	1675	1497	1431	1930	1902	1877	1838	1917	1627
159.833	1469	1461	1518	1663	1423	1464	1913	1886	1798	1802	1941	1603
160	1431	1467	1613	1657	1421	1345	2067	1926	1898	1914	2028	1763
160.167	1460	1528	1629	1725	1495	1310	1986	1844	1840	1873	2048	1664
160.333	1455	1506	1737	1655	1488	1412	1981	1857	1849	1861	2060	1699
160.5	1388	1494	1576	1712	1459	1438	2030	1947	1987	1801	2024	1659
160.667	1455	1543	1717	1728	1435	1464	1915	1899	1819	1822	2020	1587
160.833	1510	1517	1736	1729	1518	1384	1997	2023	1857	1933	2102	1683
161	1488	1487	1670	1672	1479	1390	1877	1938	1908	1832	1907	1698
161.167	1442	1559	1680	1755	1527	1493	1992	1964	1866	1923	1974	1655
161.333	1640	1561	1597	1769	1560	1410	1908	1983	1879	1841	2087	1612
161.5	1479	1665	1724	1739	1462	1358	1981	1929	1791	1878	1972	1720
161.667	1489	1605	1686	1731	1455	1433	1971	1901	1785	1830	1964	1659
161.833	1536	1601	1731	1728	1491	1458	2061	1938	1853	1850	2073	1690
162	1444	1557	1615	1707	1507	1438	1979	1859	1875	1806	1911	1770
162.167	1386	1480	1609	1616	1489	1385	2003	1917	1844	1853	2005	1694
162.333	1600	1536	1798	1679	1478	1375	1995	1877	1888	1905	2031	1699
162.5	1440	1602	1642	1663	1452	1372	1955	1964	1964	1848	2045	1653
162.667	1454	1566	1611	1686	1479	1454	1909	1899	1824	1812	2046	1587
162.833	1474	1588	1637	1723	1373	1393	2048	1897	1791	1900	1974	1676
163	1423	1637	1801	1766	1557	1486	1962	1970	1905	1906	2059	1726
163.167	1474	1656	1727	1769	1525	1465	1988	1963	1918	1869	2138	1773
163.333	1462	1543	1692	1695	1420	1500	1984	1950	1899	1993	1997	1746
163.5	1520	1557	1811	1732	1499	1522	2005	2004	1800	1878	2049	1695
163.667	1567	1587	1672	1638	1456	1354	2037	1854	2055	1928	2048	1755
163.833	1472	1523	1668	1700	1455	1384	2146	1987	1894	1896	2056	1734
164	1541	1605	1632	1728	1456	1342	2035	1981	1796	1859	2139	1709
164.167	1475	1611	1725	1795	1531	1406	2013	1977	1932	2022	2064	1737
164.333	1454	1629	1715	1805	1519	1499	1947	1875	1910	1879	2059	1713
164.5	1511	1591	1727	1757	1487	1406	1972	1921	1951	1788	2050	1685
164.667	1434	1573	1631	1769	1481	1429	1976	1933	1798	1867	2086	1793
164.833	1562	1658	1696	1769	1538	1449	2019	1936	1921	1977	2108	1791
165	1497	1654	1715	1713	1476	1460	2036	1959	1862	1913	2002	1726
165.167	1559	1553	1698	1776	1469	1483	1958	1973	2054	1939	2100	1696
165.333	1437	1567	1757	1664	1424	1350	2032	1993	1899	1928	2154	1884
165.5	1536	1628	1742	1768	1566	1508	2010	2105	1835	1901	1993	1705
165.667	1481	1618	1821	1703	1506	1516	2053	1949	1897	2016	2137	1722
165.833	1480	1540	1770	1792	1514	1415	2076	1900	1906	1884	1991	1784
166	1540	1593	1763	1836	1569	1485	1966	1964	1915	1981	2242	1711
166.167	1483	1625	1767	1773	1555	1388	2026	1925	1835	1894	2000	1797
166.333	1581	1605	1715	1655	1545	1438	1963	2018	1964	1966	2055	1751
166.5	1540	1578	1711	1853	1519	1397	2113	2014	1887	1945	2077	1819
166.667	1545	1609	1726	1833	1543	1351	1920	2067	1871	1954	2113	1720
166.833	1564	1604	1856	1874	1501	1429	1925	2024	1913	1879	2028	1712
167	1525	1633	1747	1745	1616	1461	1964	1977	1912	1819	2101	1865
167.167	1519	1576	1671	1721	1491	1414	2097	1959	2051	2050	2107	1818
167.333	1551	1652	1772	1689	1535	1387	1977	2032	1909	1964	2094	1797
167.5	1508	1613	1686	1738	1481	1374	2008	1954	1890	1912	1986	1923
167.667	1400	1524	1692	1866	1568	1445	2049	1985	1915	2073	2036	1822
167.833	1539	1644	1735	1815	1590	1393	2010	2024	1974	1973	2151	1724
168	1457	1606	1725	1787	1561	1379	2080	2087	1944	1963	2073	1870
