# Supplementary material for: Singularity response reveals entrainment properties in mammalian circadian clock
Source: Nat Commun. 2023 May 17;14:2819. doi: 10.1038/s41467-023-38392-x (PMC10192398; doi:10.1038/s41467-023-38392-x)
Supplement: Supplementary file 4 — Source Data [file 41467_2023_38392_MOESM4_ESM.zip › Raw_data/Figure6/Tissue_+2C_11d.xlsx]

## Sheet: timeseries_tissue_+2C_2
Time (h)	White fat4_1	White fat4_2	Muscle3_1	Muscle3_2	Lung4_1	Lung4_2	Spleen3_1	Spleen3_2
0	11092	8762	2576	3332	23505	35807	6393	5951
0.166667	14656	12591	3372	2776	28816	52456	4046	4096
0.333333	13282	11195	3099	1533	23982	42386	2724	3287
0.5	9964	8742	3020	1672	21445	33890	2351	2978
0.666667	7550	6632	3693	1792	19396	28103	2030	2563
0.833333	6218	5443	3765	1597	18102	25326	1859	2319
1	5051	4392	3473	1329	16641	23407	1711	2150
1.16667	4573	3765	3298	1238	16397	23303	1605	2006
1.33333	4059	3637	3296	1139	17190	24514	1433	1897
1.5	4065	3498	3363	1067	18101	24769	1399	1804
1.66667	3665	3351	3131	971	19043	26739	1279	1827
1.83333	3814	3290	3301	970	29243	32682	1349	1763
2	3748	3230	3312	957	27985	26943	1299	1726
2.16667	3822	3265	3343	1063	27692	29123	1332	1739
2.33333	3881	3268	3477	870	27381	28498	1320	1603
2.5	3958	3372	3474	940	27367	27594	1358	1777
2.66667	4104	3430	3710	919	27465	27106	1338	1615
2.83333	4060	3449	3737	858	26651	26262	1378	1771
3	4132	3310	3780	810	26688	25771	1243	1715
3.16667	4334	3710	4097	912	26396	25638	1339	1774
3.33333	4396	3701	4293	813	25780	25331	1344	1809
3.5	4390	3699	4414	836	25349	24776	1271	1828
3.66667	4631	3810	4714	844	25270	24081	1356	1860
3.83333	4856	4222	5132	919	24932	23676	1534	2065
4	4851	4212	5246	897	24477	23470	1417	2058
4.16667	5093	4276	5554	907	24394	23135	1515	2020
4.33333	5369	4400	5739	964	24253	22710	1609	2214
4.5	5414	4598	6053	909	23657	22131	1607	2324
4.66667	5627	4564	6571	999	23913	22037	1751	2373
4.83333	5840	4823	6810	894	23482	21688	1832	2527
5	5952	4864	6883	984	23256	21432	1827	2705
5.16667	6119	4923	7166	946	22827	21332	1804	2789
5.33333	6319	4769	7154	977	22668	20922	1906	2955
5.5	6409	4939	7523	1005	22353	20878	1932	3050
5.66667	6374	5004	7847	1103	22266	20591	2131	3127
5.83333	6197	5150	7682	1055	22371	20085	2139	3115
6	6220	4993	7844	1025	22061	20256	2312	3315
6.16667	6524	4991	7940	1079	21625	19699	2381	3485
6.33333	6418	4936	7864	1024	21236	19798	2404	3462
6.5	6545	4890	8017	1136	21088	19753	2592	3731
6.66667	6299	4972	8073	1148	20777	19016	2533	3671
6.83333	6240	4833	7863	1044	20543	18763	2542	3695
7	6206	4829	7845	1039	20198	18520	2576	3810
7.16667	6081	4564	7748	1048	20134	18118	2598	3931
7.33333	5954	4522	7708	1019	19428	17951	2709	3902
7.5	5932	4494	7545	1088	19382	17944	2729	4093
7.66667	5976	4460	7374	969	18922	17213	2816	3992
7.83333	5691	4513	7257	1002	18544	17144	2729	4110
8	5784	4359	7195	915	18347	17295	2837	4265
8.16667	5649	4152	6873	955	18053	16645	2805	4039
8.33333	5482	4013	6837	1068	17848	16485	2765	4132
8.5	5392	4076	6586	969	17237	16117	2720	4024
8.66667	5387	4097	6611	860	16890	15892	2791	4097
8.83333	5335	4101	6327	900	16826	15569	2898	4221
9	5245	3816	6094	941	16581	15094	2761	3946
9.16667	5083	3874	6082	876	16093	14783	2807	4077
9.33333	5075	3930	5956	937	15634	14562	2800	4045
9.5	5042	3770	5811	896	15610	14488	2843	4041
9.66667	4833	3550	5392	884	14900	14143	2802	3865
9.83333	4775	3569	5666	832	14717	13679	2906	3900
10	4685	3534	5276	904	14371	13327	2878	4025
10.1667	4589	3307	5077	906	14177	13296	2697	3865
10.3333	4466	3351	5031	917	13688	13065	2896	3732
10.5	4522	3258	4611	806	13364	12705	2715	3732
10.6667	4304	3328	4818	934	13153	12405	2636	3679
10.8333	4125	3200	4581	849	12852	12172	2723	3596
11	4247	3007	4382	766	12853	11954	2658	3428
11.1667	4211	3068	4225	854	12415	11676	2746	3628
11.3333	4177	2963	4368	852	12351	11385	2589	3526
11.5	3825	2773	4185	802	11911	11054	2625	3531
11.6667	3794	2759	4005	789	11720	10858	2572	3320
11.8333	3654	2800	3845	906	11233	10633	2615	3417
12	3656	2673	3636	849	11001	10302	2549	3309
12.1667	3579	2468	3722	831	10896	10183	2441	3260
12.3333	3454	2532	3594	839	10482	10014	2496	3234
12.5	3312	2520	3407	724	10196	9764	2402	3193
12.6667	3309	2348	3394	812	10013	9335	2356	3170
12.8333	3106	2189	3288	769	9662	9272	2368	3109
13	3089	2307	3155	834	9344	8938	2306	3129
13.1667	3048	2258	3157	767	9203	8724	2322	3054
13.3333	2985	2044	2936	746	9171	8494	2257	2959
13.5	2763	2039	2805	686	8703	8151	2210	2931
13.6667	2825	1999	2722	703	8548	8022	2135	2806
13.8333	2651	1927	2737	748	8438	7884	2028	2675
14	2512	1855	2646	736	8245	7812	2079	2823
14.1667	2484	1751	2547	694	7773	7464	2035	2749
14.3333	2414	1829	2496	704	7614	7187	1909	2588
14.5	2462	1831	2448	668	7518	7190	1986	2548
14.6667	2343	1672	2373	674	7298	6855	2022	2622
14.8333	2214	1666	2159	608	7216	6572	1874	2542
15	2115	1633	2106	588	6972	6551	1731	2439
15.1667	2171	1525	2096	631	6657	6324	1798	2504
15.3333	2080	1469	2023	682	6530	6242	1827	2376
15.5	2062	1512	1982	623	6385	6165	1706	2281
15.6667	1822	1282	1717	619	6383	5852	1550	2226
15.8333	1801	1252	1771	683	6169	5753	1617	2189
16	1848	1213	1741	559	5828	5592	1528	2180
16.1667	1631	1286	1561	505	5721	5417	1488	2071
16.3333	1650	1073	1587	635	5651	5381	1506	2070
16.5	1564	1021	1567	496	5305	4984	1502	1931
16.6667	1488	1046	1435	503	5249	4941	1357	1893
16.8333	1565	1140	1448	584	5167	4958	1454	1947
17	1483	947	1360	517	5081	4812	1349	1982
17.1667	1366	918	1228	486	4983	4558	1246	1906
17.3333	1155	896	1326	419	4858	4571	1178	1758
17.5	1177	816	1203	414	4697	4296	1114	1754
17.6667	1224	789	1133	403	4485	4436	1097	1684
17.8333	1172	769	1093	480	4596	4361	1093	1782
18	1165	817	1071	422	4503	4211	1184	1787
18.1667	906	749	984	429	4146	3936	1041	1668
18.3333	1041	734	980	342	4209	3866	1047	1660
18.5	881	706	896	334	4111	3763	1003	1600
18.6667	882	674	862	430	3908	3874	953	1652
18.8333	815	659	916	423	3964	3773	954	1514
19	776	499	782	340	3596	3578	926	1546
19.1667	832	645	914	424	3789	3656	965	1615
19.3333	705	532	935	402	3661	3474	972	1612
19.5	621	470	795	331	3503	3494	1044	1487
19.6667	590	519	764	338	3475	3310	962	1466
19.8333	571	405	663	305	3547	3352	916	1350
20	700	535	793	347	3453	3369	955	1459
20.1667	543	509	680	303	3482	3257	868	1444
20.3333	522	426	589	314	3287	3243	777	1476
20.5	581	446	631	270	3230	3227	864	1363
20.6667	547	433	655	322	3329	3227	948	1468
20.8333	523	430	652	346	3306	3137	908	1381
21	469	383	679	293	3191	3184	899	1454
21.1667	508	427	634	334	3265	3152	864	1491
21.3333	440	386	629	284	3193	3115	1014	1551
21.5	589	328	686	337	3245	3322	999	1647
21.6667	389	300	573	290	3137	3009	875	1485
21.8333	488	368	685	280	3240	3114	920	1491
22	409	297	597	300	3280	3048	910	1547
22.1667	366	354	696	314	3209	3012	902	1458
22.3333	373	333	638	337	3177	3089	992	1611
22.5	483	402	740	314	3154	3296	995	1658
22.6667	359	373	712	304	3276	3099	1114	1548
22.8333	453	301	656	272	3317	3193	982	1697
23	395	311	614	234	3288	3221	1129	1540
23.1667	374	377	636	326	3316	3269	1064	1669
23.3333	337	353	765	280	3413	3291	1280	1738
23.5	408	300	801	306	3304	3279	1269	1837
23.6667	369	409	788	329	3514	3436	1281	1824
23.8333	414	378	815	329	3621	3431	1199	1761
24	435	435	922	361	3732	3454	1237	1984
24.1667	432	394	839	283	3616	3521	1290	1996
24.3333	485	385	819	309	3882	3538	1341	1949
24.5	390	434	844	228	3814	3696	1430	1987
24.6667	452	422	900	207	3881	3748	1424	2117
24.8333	352	376	817	292	3987	3811	1455	2103
25	443	334	838	223	3978	3927	1432	2174
25.1667	443	427	953	391	4234	4010	1502	2163
25.3333	467	421	1001	314	4358	4111	1622	2227
25.5	494	486	987	342	4547	4252	1601	2410
25.6667	475	442	1060	311	4566	4379	1808	2458
25.8333	651	475	1159	271	4655	4359	1831	2501
26	497	460	1167	227	4661	4483	1927	2524
26.1667	564	603	1173	351	4975	4696	2022	2691
26.3333	582	440	1219	318	5125	4699	1975	2842
26.5	614	521	1221	242	5050	4906	1963	2732
26.6667	637	510	1180	354	5132	4792	2062	2962
26.8333	661	650	1353	367	5478	5036	2039	2865
27	654	589	1438	320	5631	5238	2187	3036
27.1667	825	639	1550	366	5878	5377	2282	3102
27.3333	774	620	1494	381	6090	5427	2441	3245
27.5	963	710	1808	444	6263	5661	2301	3264
27.6667	838	711	1650	497	6237	5904	2527	3462
27.8333	877	752	1776	361	6440	5909	2465	3611
28	884	813	1791	452	6482	6010	2430	3620
28.1667	987	837	1859	347	6584	6226	2527	3569
28.3333	1097	826	2060	447	7077	6357	2600	3703
28.5	1079	890	2111	458	7258	6500	2711	3890
28.6667	1148	898	2152	520	7123	6642	2883	3915
28.8333	1217	949	2142	428	7398	6682	2792	4025
29	1360	957	2355	469	7550	7144	2823	4093
29.1667	1430	1092	2351	541	7824	7224	2955	4267
29.3333	1405	1132	2341	445	7946	7185	3000	4296
29.5	1565	1204	2511	606	8079	7546	3040	4383
29.6667	1731	1151	2542	515	8470	7541	3168	4526
29.8333	1770	1351	2694	621	8507	7932	3232	4631
30	1686	1309	2887	662	8668	7774	3220	4510
30.1667	1805	1229	2822	659	8893	8049	3337	4727
30.3333	1929	1453	2925	590	8981	8073	3350	4909
30.5	2144	1519	3099	808	9225	8212	3432	4830
30.6667	2092	1559	3104	686	9531	8492	3574	5086
30.8333	2226	1698	3154	656	9536	8768	3544	4996
31	2429	1650	3340	786	9490	8776	3667	4989
31.1667	2327	1780	3455	714	9665	8624	3608	5146
31.3333	2454	1698	3510	737	9683	8900	3774	5296
31.5	2532	1822	3569	641	9844	8949	3718	5235
31.6667	2577	1881	3542	857	10127	9093	3766	5165
31.8333	2867	2214	3655	827	10024	9353	3843	5237
32	2831	1985	3744	844	10338	9295	3915	5303
32.1667	3135	2161	3920	790	10261	9428	3911	5441
32.3333	3001	2201	3935	770	10466	9453	3997	5451
32.5	3288	2328	4031	824	10370	9782	4034	5605
32.6667	3437	2428	4150	865	10494	9727	4029	5387
32.8333	3383	2448	4139	774	10625	9651	4039	5454
33	3633	2559	4138	887	10852	9734	4231	5535
33.1667	3681	2628	4302	907	10781	9591	4127	5436
33.3333	3838	2695	4136	887	10932	9848	4125	5540
33.5	3879	2682	4329	937	10722	9817	4132	5309
33.6667	4039	2858	4499	1010	10931	9883	4223	5528
33.8333	4190	3040	4468	904	10646	9964	4136	5668
34	4453	3212	4626	1054	10967	10056	4362	5673
34.1667	4559	3114	4637	1023	10991	9836	4222	5384
34.3333	4713	3163	4539	1022	10917	9976	4331	5510
34.5	4813	3394	4589	966	10787	10032	4164	5290
34.6667	4890	3537	4689	1110	10871	10055	4351	5609
34.8333	5018	3364	4467	1032	10877	9849	4201	5503
35	5241	3730	4821	1063	10825	10071	4295	5571
35.1667	5397	3633	4776	1047	10896	10046	4266	5340
35.3333	5443	3970	4791	1120	10604	9969	4359	5531
35.5	5729	3863	4650	1203	10693	9994	4259	5369
35.6667	5632	3932	4773	1137	10418	9841	4177	5442
35.8333	5970	4148	4839	1178	10574	10020	4252	5517
36	6060	4184	4718	1142	10768	9639	4128	5161
36.1667	6239	4423	4603	1107	10593	9783	4040	5294
36.3333	6414	4401	4815	1177	10373	9755	4142	5243
36.5	6459	4569	4841	1194	10179	9698	4208	5219
36.6667	6303	4497	4679	1114	9977	9654	3981	5068
36.8333	6671	4647	4785	1307	10208	9654	4028	5026
37	6684	4724	4695	1128	10035	9508	3943	4973
37.1667	6841	4762	4595	1145	10207	9303	3854	4979
37.3333	6784	4727	4549	1131	9733	9376	3905	4858
37.5	7017	4956	4716	1136	9780	9457	3938	4821
37.6667	7026	5169	4700	1293	9687	9357	3867	4893
37.8333	6999	5055	4485	1106	9332	9347	3765	4794
38	7521	5277	4594	1227	9501	9373	3948	4647
38.1667	7441	5283	4429	1201	9516	9183	3538	4684
38.3333	7470	5411	4350	1192	9182	9066	3857	4666
38.5	7539	5312	4293	1145	8984	8988	3501	4312
38.6667	7348	5470	4216	1078	8929	8826	3634	4348
38.8333	7631	5540	4209	1092	9047	8873	3632	4359
39	7746	5655	4239	1151	9088	8811	3568	4321
39.1667	7580	5775	4203	1184	8798	8901	3520	4203
39.3333	7662	5661	4237	1218	8553	8694	3542	4171
39.5	7796	5873	4113	1127	8490	8640	3377	4081
39.6667	8038	5705	3963	1010	8308	8532	3113	4039
39.8333	7969	5858	3992	1141	8606	8680	3347	4195
40	7692	5870	3758	1016	8203	8612	3193	3831
40.1667	7840	5818	3870	1111	8165	8368	3296	3843
40.3333	7819	5727	3723	999	8105	8241	3085	3686
40.5	7909	5957	3715	1084	8224	8336	3283	3860
40.6667	7737	5800	3552	1026	7865	8044	2966	3555
40.8333	8065	6066	3645	1111	7860	8168	2966	3566
41	7916	6012	3659	1134	7818	7976	3075	3481
41.1667	7853	5905	3450	866	7541	7955	2827	3455
41.3333	7972	5988	3433	935	7556	7997	2718	3400
41.5	7690	5973	3281	851	7601	7728	2744	3397
41.6667	7827	5985	3184	998	7413	7906	2721	3342
41.8333	7822	5969	3430	978	7384	7711	2617	3293
42	8077	5868	3341	956	7259	7926	2647	3159
42.1667	7787	6025	3204	876	7232	7592	2664	3091
42.3333	7590	6036	2986	870	7194	7519	2505	2991
42.5	7667	5964	2986	975	7027	7569	2529	2993
42.6667	7755	5888	3111	925	7159	7473	2478	3011
42.8333	7474	5788	2905	840	7068	7357	2297	2898
43	7477	5768	2792	969	6970	7311	2389	2856
43.1667	7781	5914	2915	850	6847	7493	2446	2879
43.3333	7402	5726	2790	858	6863	7610	2313	2776
43.5	7316	5680	2712	842	6787	7305	2267	2745
43.6667	7412	5730	2587	897	6722	7337	2367	2845
43.8333	7101	5566	2584	816	6679	7255	2239	2523
44	7026	5655	2504	807	6646	7221	2298	2776
44.1667	7320	5590	2530	852	6904	7110	2261	2663
44.3333	6950	5518	2636	768	6570	7035	2172	2702
44.5	6748	5259	2509	777	6559	7128	2128	2634
44.6667	6856	5296	2536	745	6473	7108	2112	2570
44.8333	6761	5377	2375	736	6434	6870	2049	2495
45	6611	5119	2370	734	6453	7131	2041	2561
45.1667	6488	5152	2330	730	6417	7062	2147	2480
45.3333	6631	5103	2275	787	6403	7163	1980	2544
45.5	6304	4921	2173	587	6517	7139	1957	2396
45.6667	6297	5075	2348	796	6462	6998	2017	2511
45.8333	6211	4854	2325	725	6605	6850	2043	2547
46	6254	4848	2248	751	6577	6906	2068	2472
46.1667	6006	4473	2211	693	6381	6887	1930	2464
46.3333	6145	4690	2158	622	6485	6910	1986	2435
46.5	5861	4491	2171	624	6427	6937	2003	2425
46.6667	5766	4525	2282	647	6526	7166	1948	2534
46.8333	5874	4560	2265	774	6515	7138	1950	2571
47	5665	4491	2326	735	6544	7025	2009	2556
47.1667	5492	4207	2188	733	6525	7152	2020	2459
47.3333	5500	4276	2034	685	6538	6964	2066	2502
47.5	5410	4177	2264	707	6611	7069	1995	2653
47.6667	5409	4053	2174	761	6707	7063	2050	2529
47.8333	5281	4133	2196	610	6587	7046	2024	2565
48	5133	3976	2194	572	6731	6845	1848	2587
48.1667	5017	3962	2233	649	6677	7187	2027	2595
48.3333	5163	3872	2219	709	6865	7103	2110	2676
48.5	5017	3904	2290	666	7014	7204	2106	2665
48.6667	4869	3866	2166	634	6931	6983	2119	2655
48.8333	4935	3712	2253	652	6821	7169	2098	2638
49	4893	3645	2421	661	7057	7261	2202	2779
49.1667	4798	3587	2488	661	7103	7169	2055	2825
49.3333	4569	3422	2463	596	6907	7229	2134	2790
49.5	4610	3491	2427	649	7097	7311	2157	2731
49.6667	4566	3381	2487	647	7132	7363	2144	2988
49.8333	4620	3358	2498	695	7074	7401	2154	2865
50	4436	3304	2641	683	7247	7491	2291	2958
50.1667	4530	3387	2568	703	7380	7704	2244	2902
50.3333	4405	3412	2785	741	7529	7870	2339	3160
50.5	4482	3307	2739	820	7746	7530	2430	3185
50.6667	4457	3226	2748	731	7533	7825	2283	3072
50.8333	4354	2966	2742	712	7949	7832	2434	3208
51	4293	3114	2721	726	8056	8042	2487	3159
51.1667	4391	3181	2883	742	7890	7965	2478	3190
51.3333	4307	3064	2757	817	8092	7916	2338	3310
51.5	4281	2945	2962	730	8235	8121	2529	3426
51.6667	4392	2964	2931	800	8215	8116	2580	3391
51.8333	4288	3025	2888	618	8307	8208	2597	3414
52	4508	3098	3089	800	8305	8361	2648	3447
52.1667	4368	2942	3081	723	8385	8550	2685	3586
52.3333	4271	3058	3154	728	8515	8566	2707	3505
52.5	4321	3089	3089	742	8589	8216	2785	3610
52.6667	4491	2981	3269	781	8961	8647	2845	3665
52.8333	4450	2975	3320	728	9053	8734	2927	3746
53	4487	3112	3474	831	8887	8826	2930	3776
53.1667	4493	2851	3382	825	9056	8859	2969	3878
53.3333	4538	2953	3529	859	9232	8882	3133	4004
53.5	4535	3055	3552	880	9334	8893	3032	4081
53.6667	4696	3160	3583	833	9477	9165	3200	4139
53.8333	4770	3188	3572	940	9593	9290	3079	4238
54	4581	2944	3698	826	9522	9172	3158	4161
54.1667	4767	3075	3850	989	9493	9267	3288	4289
54.3333	4829	3189	3455	918	9644	9315	3240	4359
54.5	5086	3332	3923	1027	9799	9592	3395	4221
54.6667	4897	3381	3735	948	9707	9503	3494	4369
54.8333	5078	3244	3960	951	9831	9307	3320	4355
55	5071	3427	3846	917	10259	9627	3488	4475
55.1667	5104	3394	3810	921	10020	9301	3522	4458
55.3333	5286	3267	3909	895	10081	9426	3468	4422
55.5	5142	3425	3977	950	10154	9667	3618	4602
55.6667	5287	3330	4026	1052	10289	9540	3736	4579
55.8333	5448	3515	4032	1003	10346	9599	3581	4716
56	5629	3660	4055	1075	10346	9798	3735	4759
56.1667	5601	3646	4028	1127	10343	9742	3797	4836
56.3333	5523	3528	4101	1089	10402	9791	3720	4906
56.5	5768	3732	4131	1137	10525	9964	3840	4747
56.6667	5702	3833	4337	1129	10508	9787	3731	4748
56.8333	5613	3885	4145	1110	10375	10013	3828	4918
57	5688	3926	4107	1139	10507	9791	3862	4652
57.1667	5889	3907	4196	1177	10489	9868	3929	4834
57.3333	6098	4116	4215	1176	10571	10012	3908	4938
57.5	6057	3997	4303	1188	10592	9975	3951	4999
57.6667	6034	3982	4230	1058	10387	10009	3895	4868
57.8333	5992	4007	4232	1237	10506	9883	4068	5066
58	6310	4452	4229	1219	10577	9941	3938	4826
58.1667	6283	4191	4270	1206	10313	9872	3873	4946
58.3333	6497	4390	4221	1185	10495	9772	4031	5040
58.5	6288	4430	4318	1163	10349	9827	3923	5042
58.6667	6542	4455	4041	1200	10548	9863	3980	5162
58.8333	6351	4426	4228	1248	10414	9764	3973	4926
59	6571	4408	4208	1272	10394	9895	3995	4988
59.1667	6635	4694	4287	1278	10293	9853	4003	4986
59.3333	6695	4659	4222	1193	10253	9602	4056	5015
59.5	6743	4859	4343	1374	10314	9863	4137	5108
59.6667	6773	4866	4077	1337	10162	9558	4065	4965
59.8333	6858	4701	4190	1261	10248	9399	4024	5035
60	6927	4888	4203	1203	10116	9374	4001	4969
60.1667	7101	4939	4096	1251	9933	9545	4046	4859
60.3333	7012	4800	4001	1305	10021	9154	3958	4965
60.5	7044	5251	4077	1444	9968	9321	4263	4920
60.6667	7009	5115	3731	1221	9881	9261	3863	4828
60.8333	7038	5169	4120	1220	9749	8863	4128	4674
61	7171	5237	3948	1283	9721	9119	4078	4740
61.1667	7027	5231	3920	1284	9719	9122	3981	4868
61.3333	7133	5500	3958	1367	9654	8933	4036	4847
61.5	7179	5229	3952	1287	9542	8909	3907	4661
61.6667	7111	5354	3861	1354	9349	8718	3997	4705
61.8333	7268	5400	3669	1287	9189	8859	3857	4736
62	7349	5318	3695	1211	9175	8548	4000	4728
62.1667	7336	5598	3687	1405	9464	8817	3933	4629
62.3333	7340	5637	3752	1259	9111	8774	3998	4763
62.5	7374	5629	3734	1350	9269	8424	3962	4690
62.6667	7134	5511	3556	1273	9026	8601	3837	4581
62.8333	7311	5634	3650	1343	9089	8529	3902	4620
63	7134	5520	3597	1313	8858	8239	3888	4465
63.1667	7395	5719	3605	1264	8856	8263	3724	4482
63.3333	7405	5603	3365	1201	8653	8046	3837	4450
63.5	7399	5680	3515	1325	8790	8263	3793	4507
63.6667	7323	5830	3428	1366	8499	8092	3629	4449
63.8333	7071	5684	3308	1161	8535	8031	3559	4398
64	6984	5798	3388	1238	8597	7913	3579	4152
64.1667	7059	5817	3357	1110	8653	7982	3543	4153
64.3333	7094	5637	3246	1279	8085	7870	3468	4139
64.5	7129	5690	3247	1271	8295	7717	3401	4018
64.6667	7070	5848	3246	1220	8191	7591	3429	4168
64.8333	6892	5679	3131	1255	8205	7776	3362	3974
65	6872	5576	3149	1165	8226	7553	3318	4122
65.1667	6915	5832	3203	1266	8091	7647	3408	4101
65.3333	6628	5626	2949	1175	8075	7581	3177	3910
65.5	6670	5573	2994	1202	7985	7490	3335	3876
65.6667	6665	5549	2960	1085	7980	7133	3266	3824
65.8333	6552	5542	2937	1186	7895	7424	3169	3830
66	6471	5587	2945	1096	7913	7266	3158	3672
66.1667	6677	5670	2958	1214	7789	7149	3248	3802
66.3333	6586	5532	2736	1059	7628	7197	3049	3710
66.5	6550	5577	2792	1106	7714	7179	3021	3643
66.6667	6196	5422	2735	1011	7553	7085	2897	3491
66.8333	6425	5429	2786	1194	7537	7185	3008	3566
67	6150	5488	2749	1120	7641	7093	2958	3493
67.1667	6067	5404	2734	1107	7507	7010	2956	3509
67.3333	6264	5249	2630	1086	7511	7058	2923	3439
67.5	6050	5297	2654	980	7511	6860	2893	3469
67.6667	5916	5144	2731	995	7635	6910	2935	3304
67.8333	5938	5122	2642	1057	7528	6756	2662	3331
68	5827	5124	2597	1029	7470	6733	2773	3276
68.1667	5715	5120	2594	1046	7287	6670	2709	3184
68.3333	5631	4972	2634	1108	7459	6735	2827	3234
68.5	5775	4995	2502	1062	7255	6638	2749	3177
68.6667	5789	4906	2493	1064	7139	6424	2638	3126
68.8333	5461	4980	2381	996	7228	6556	2713	3142
69	5278	4884	2676	903	7340	6528	2596	3060
69.1667	5391	4932	2629	1001	7372	6656	2578	3110
69.3333	5232	4808	2543	973	7280	6504	2599	3084
69.5	5285	4732	2555	1015	7334	6355	2693	2991
69.6667	5292	4744	2608	946	7128	6441	2488	3093
69.8333	4980	4489	2438	920	7028	6275	2442	3115
70	4991	4504	2429	887	7166	6386	2412	3035
70.1667	4820	4439	2613	958	7265	6371	2497	3045
70.3333	4812	4464	2481	863	7202	6304	2431	2954
70.5	4669	4555	2493	940	7193	6305	2602	3097
70.6667	4689	4440	2528	1050	7354	6231	2365	3048
70.8333	4505	4221	2613	1006	7367	6313	2445	2951
71	4571	4267	2671	911	7279	6356	2303	2885
71.1667	4536	4206	2480	829	7419	6368	2510	3002
71.3333	4438	4163	2575	949	7558	6331	2373	2993
71.5	4510	4165	2505	982	7490	6146	2469	2901
71.6667	4353	4062	2528	990	7339	6275	2473	3052
71.8333	4385	4105	2557	1007	7629	6327	2388	3061
72	4108	3928	2506	839	7412	6244	2377	2888
72.1667	4252	3835	2637	918	7423	6342	2404	2879
72.3333	4179	3716	2601	893	7452	6245	2314	3000
72.5	4014	3720	2698	867	7317	6197	2314	2907
72.6667	4100	3642	2693	875	7641	6622	2428	2946
72.8333	3987	3599	2739	893	7647	6260	2281	2892
73	3997	3543	2893	975	7978	6196	2341	3062
73.1667	3763	3610	2662	883	7822	6231	2435	3043
73.3333	4049	3539	2762	1042	7888	6164	2264	3088
73.5	3869	3387	2830	1077	8094	5917	2320	3008
73.6667	3753	3484	2798	923	7995	6043	2306	3112
73.8333	3803	3465	2817	916	7868	6045	2358	3165
74	3777	3349	2883	938	7941	6027	2244	2973
74.1667	3643	3239	2892	924	7914	5738	2348	3080
74.3333	3721	3269	2880	902	8314	5723	2352	3058
74.5	3711	3358	3014	1023	8106	5569	2493	3232
74.6667	3595	3169	3057	949	8404	5474	2428	3051
74.8333	3822	3238	3081	1046	8495	5633	2575	3253
75	3691	3187	2938	975	8560	5477	2384	3355
75.1667	3713	3174	3035	959	8442	5651	2483	3190
75.3333	3718	3140	3019	987	8509	5462	2456	3284
75.5	3668	3100	3124	1006	8702	5506	2619	3265
75.6667	3612	3051	3217	1051	8737	5459	2538	3207
75.8333	3597	2999	3187	936	8866	5350	2458	3477
76	3554	2958	3100	981	8804	5379	2446	3336
76.1667	3609	3026	3362	988	8724	5473	2561	3335
76.3333	3709	2990	3550	1154	8891	5613	2583	3425
76.5	3711	2948	3316	935	9277	5391	2514	3512
76.6667	3685	2984	3491	1065	9175	5470	2657	3535
76.8333	3625	2931	3335	1141	9141	5611	2654	3569
77	3694	3059	3503	1105	9310	5752	2626	3637
77.1667	3835	3011	3318	1018	9477	5659	2653	3755
77.3333	3722	2914	3347	1015	9197	5455	2674	3668
77.5	3838	2980	3433	1107	9337	5870	2718	3634
77.6667	3914	2943	3505	1240	9529	5937	2799	3647
77.8333	3890	2945	3483	1105	9603	5688	2845	3632
78	3836	3013	3530	1148	9501	5860	2811	3636
78.1667	3736	2922	3560	1100	9619	5977	2732	3675
78.3333	3904	2987	3680	1162	9602	5804	2898	3827
78.5	3829	2879	3486	1058	9681	5889	2700	3765
78.6667	3915	3007	3512	1066	9779	5923	2888	3644
78.8333	3909	2992	3612	1146	9724	5897	2807	3798
79	3988	2989	3638	1191	9815	5902	2801	3808
79.1667	4139	3006	3805	1294	9744	5996	2980	3939
79.3333	4142	3086	3824	1307	9992	6031	3050	4060
79.5	4055	3052	3688	1253	9941	6244	3112	4081
79.6667	4163	2919	3830	1203	9898	6261	2847	4033
79.8333	4199	2894	3703	1148	10083	6186	2990	4067
80	4355	3022	3880	1328	10045	6219	3087	3969
80.1667	4443	3222	3828	1105	9839	6103	2850	4067
80.3333	4329	3060	3749	1212	10254	6176	2973	4013
80.5	4464	3124	3846	1363	10093	6365	3094	4050
80.6667	4491	3170	3754	1246	10105	6205	3045	3963
80.8333	4453	3097	3902	1186	10144	6358	3140	4113
81	4502	3169	3779	1263	10070	6317	3030	4075
81.1667	4548	3206	3838	1290	10287	6316	3060	4270
81.3333	4661	3297	3850	1353	10189	6360	3119	4021
81.5	4682	3359	3770	1355	10214	6507	3188	4187
81.6667	4699	3355	3910	1335	10489	6471	3174	4313
81.8333	4696	3468	3954	1346	10511	6481	3083	4240
82	4787	3405	3732	1394	10227	6355	3194	4112
82.1667	4880	3453	3962	1455	10369	6569	3301	4202
82.3333	4840	3452	3815	1506	10091	6473	3151	4035
82.5	4964	3455	3734	1272	9921	6562	3101	4203
82.6667	5079	3490	3798	1475	10219	6548	3022	4229
82.8333	5044	3654	3808	1413	10279	6408	3371	4113
83	5146	3760	3813	1383	10194	6389	3142	4317
83.1667	5026	3906	3772	1439	9976	6488	3113	4150
83.3333	5145	3841	3785	1508	9965	6403	3242	4291
83.5	5246	3763	3835	1384	10066	6597	3307	4247
83.6667	5210	3910	3712	1459	9960	6600	3136	4215
83.8333	5126	3805	3685	1411	9899	6462	3170	4144
84	5146	3962	3780	1460	9853	6534	3258	4192
84.1667	5210	3842	3644	1426	9832	6406	2996	4222
84.3333	5200	3903	3743	1353	9830	6470	3201	4119
84.5	5324	4009	3683	1321	9676	6538	3195	4138
84.6667	5490	4320	3670	1475	9719	6469	3271	4196
84.8333	5252	4141	3671	1457	9624	6559	3214	4180
85	5281	4152	3838	1356	9617	6505	3169	4005
85.1667	5490	4253	3702	1480	9813	6451	3080	4101
85.3333	5538	4237	3625	1383	9653	6528	3156	4034
85.5	5547	4367	3596	1509	9548	6462	3192	4086
85.6667	5618	4225	3615	1410	9596	6521	3107	4122
85.8333	5491	4206	3462	1471	9545	6443	3249	3915
86	5411	4341	3449	1412	9522	6325	3142	3944
86.1667	5669	4317	3485	1394	9677	6641	3294	4168
86.3333	5607	4258	3375	1310	9430	6400	2981	3931
86.5	5669	4396	3460	1370	9267	6268	3177	3969
86.6667	5695	4438	3428	1415	9349	6216	3102	3822
86.8333	5524	4399	3357	1412	9199	6278	2977	3874
87	5559	4647	3350	1444	9089	6254	3161	3931
87.1667	5644	4559	3221	1456	9231	6346	3185	3769
87.3333	5569	4474	3327	1496	9136	6411	3092	3932
87.5	5792	4590	3211	1325	9188	6334	3032	3800
87.6667	5770	4611	3380	1481	9053	6440	3048	3962
87.8333	5592	4568	3236	1313	8913	6282	3029	3794
88	5456	4488	3270	1394	8809	6088	2984	3628
88.1667	5646	4552	3165	1402	8743	6313	2838	3750
88.3333	5718	4601	3149	1435	8844	6270	3096	3659
88.5	5706	4807	3202	1409	8882	6236	2986	3752
88.6667	5745	4674	3172	1339	8635	6259	2941	3684
88.8333	5534	4732	3059	1337	8525	6127	2879	3625
89	5676	4672	3090	1234	8806	6201	2891	3495
89.1667	5527	4604	3035	1268	8474	5982	2821	3489
89.3333	5680	4480	3121	1420	8610	5973	2895	3538
89.5	5450	4771	3140	1258	8592	5879	2853	3443
89.6667	5633	4559	3207	1382	8708	6128	2964	3580
89.8333	5739	4710	3188	1360	8554	6028	2954	3518
90	5710	4733	3033	1287	8557	5866	2700	3329
90.1667	5488	4691	2902	1284	8529	5902	2627	3463
90.3333	5447	4749	2995	1312	8344	5827	2639	3390
90.5	5556	4744	2878	1297	8376	5882	2594	3461
90.6667	5584	4491	2914	1244	8375	5681	2678	3241
90.8333	5388	4657	2912	1293	8262	5830	2655	3140
91	5383	4686	2943	1219	8493	5751	2649	3208
91.1667	5529	4569	2868	1317	8583	5658	2675	3119
91.3333	5521	4612	2923	1322	8151	5649	2674	3180
91.5	5466	4569	2936	1287	8292	5779	2726	3218
91.6667	5596	4401	2732	1290	8296	5665	2627	3027
91.8333	5576	4506	2706	1201	8421	5594	2648	3103
92	5465	4332	2858	1186	8411	5549	2667	3077
92.1667	5491	4671	2846	1191	8198	5567	2647	2940
92.3333	5262	4517	2741	1271	8418	5580	2393	3161
92.5	5224	4483	2785	1150	8238	5409	2458	3033
92.6667	5343	4400	2758	1241	8395	5605	2419	2973
92.8333	5250	4556	2783	1215	8288	5451	2409	2941
93	5303	4392	2805	1197	8358	5515	2513	3086
93.1667	5280	4384	2868	1150	8259	5504	2480	3039
93.3333	5302	4208	2751	1228	8311	5315	2382	2931
93.5	5103	4276	2678	1183	8503	5316	2398	2948
93.6667	5228	4380	2795	1160	8471	5338	2462	2904
93.8333	5218	4421	2717	1163	8370	5465	2230	2866
94	5226	4302	2830	1158	8587	5221	2284	2976
94.1667	5111	4270	2776	1108	8461	5331	2263	2944
94.3333	4959	4238	2735	1235	8199	5347	2449	2765
94.5	5149	4169	2777	1032	8546	5163	2316	2767
94.6667	5207	4254	2943	1133	8361	5360	2367	2809
94.8333	4981	4070	2873	1124	8584	5176	2304	2749
95	4936	4295	2846	1194	8478	5101	2364	2840
95.1667	5028	4201	2828	1176	8592	5239	2273	2868
95.3333	4989	4202	2951	1094	8677	5293	2270	2828
95.5	4813	4188	2909	1094	8426	5108	2238	2800
95.6667	4906	4214	2914	1022	8679	5068	2255	2825
95.8333	4905	4303	2912	1222	8574	5200	2285	2886
96	4718	4229	2850	1175	8646	5189	2208	2808
96.1667	4741	4292	2888	1167	8848	5185	2258	2770
96.3333	4889	4112	2802	1183	8888	5117	2186	2911
96.5	4833	3979	3041	1014	8698	5328	2151	2814
96.6667	4803	4049	2835	1062	8699	5245	2176	2821
96.8333	4744	4088	2886	1051	8948	5172	2180	2858
97	4768	3920	3061	1149	8871	5279	2047	2967
97.1667	4686	4031	2791	1122	8990	5288	2074	2889
97.3333	4728	4018	2999	1204	9096	5236	2323	2909
97.5	4755	3913	3077	1153	9142	5246	2281	2990
97.6667	4797	3866	3121	1205	9156	5259	2256	2913
97.8333	4442	3871	2953	1145	8969	5146	2138	2870
98	4703	3855	3110	1200	9087	5276	2179	2841
98.1667	4760	3940	3147	1134	9442	5324	2265	2974
98.3333	4787	3948	3066	1123	9302	5252	2232	2878
98.5	4782	3857	3037	1151	9379	5402	2255	2915
98.6667	4727	3865	3131	1118	9239	5291	2125	2751
98.8333	4896	3938	3184	1104	9459	5398	2115	2935
99	4715	3829	3130	1210	9514	5429	2283	2894
99.1667	4830	3954	3136	1092	9367	5179	2315	3086
99.3333	4699	3799	3231	1145	9601	5498	2203	2944
99.5	4750	3769	3343	1270	9573	5451	2299	3099
99.6667	4666	3800	3079	1143	9794	5523	2279	2975
99.8333	4708	3654	3308	1147	9761	5453	2389	3040
100	4812	3698	3405	1230	9765	5627	2210	3015
100.167	4703	3832	3263	1131	9978	5682	2274	3008
100.333	4747	3917	3303	1189	9969	5531	2352	3093
100.5	4781	3812	3271	1208	10057	5560	2418	3079
100.667	4643	3747	3387	1201	9951	5678	2321	3005
100.833	4685	3750	3376	1235	9796	5689	2321	3098
101	4829	3825	3353	1314	9914	5639	2449	3229
101.167	4817	3715	3447	1322	10067	5778	2369	3180
101.333	4894	3800	3645	1268	10131	5722	2391	3160
101.5	4902	3820	3471	1194	10173	5597	2453	3253
101.667	4829	3789	3428	1230	10181	5770	2422	3185
101.833	4782	3827	3628	1320	10147	5945	2416	3299
102	5001	3901	3602	1377	10402	5831	2600	3272
102.167	4857	3684	3391	1319	10385	5849	2465	3242
102.333	4799	3837	3415	1289	10558	5916	2434	3283
102.5	4966	4077	3547	1386	10443	5962	2487	3431
102.667	5012	3724	3661	1325	10167	6066	2502	3195
102.833	4786	3780	3559	1108	10481	5950	2286	3292
103	4886	3827	3466	1289	10610	5865	2486	3387
103.167	5013	3757	3666	1438	10636	5920	2443	3425
103.333	5136	3827	3766	1384	10460	6080	2461	3548
103.5	5027	3869	3496	1330	10574	6084	2508	3496
103.667	4963	3622	3549	1232	10508	6176	2529	3415
103.833	5168	3854	3735	1348	10530	6076	2553	3551
104	4991	3862	3548	1424	10634	6096	2554	3412
104.167	5174	3915	3664	1270	10594	6095	2564	3387
104.333	5220	3968	3642	1437	10658	6093	2530	3495
104.5	5081	3990	3610	1226	10488	6156	2476	3481
104.667	5081	3877	3537	1194	10706	6093	2553	3444
104.833	5284	4103	3683	1390	10729	6353	2572	3636
105	5182	4053	3582	1501	10503	6522	2484	3420
105.167	5354	3964	3595	1383	10733	6410	2632	3607
105.333	4996	3887	3517	1283	10585	6273	2664	3426
105.5	5249	3941	3803	1471	10715	6318	2582	3553
105.667	5199	3939	3644	1342	10357	6275	2631	3571
105.833	5509	4264	3775	1549	10854	6391	2675	3692
106	5337	4069	3709	1435	10647	6462	2621	3623
106.167	5447	4048	3686	1415	10633	6438	2653	3584
106.333	5403	4163	3720	1389	10568	6527	2723	3534
106.5	5476	4085	3640	1526	10599	6449	2636	3641
106.667	5550	4126	3666	1490	10640	6553	2605	3686
106.833	5305	4210	3528	1308	10430	6427	2600	3574
107	5510	4157	3530	1479	10581	6538	2605	3612
107.167	5427	4209	3691	1523	10478	6386	2613	3539
107.333	5588	4426	3566	1408	10434	6499	2555	3678
107.5	5465	4255	3534	1420	10352	6535	2644	3498
107.667	5656	4323	3411	1351	10357	6638	2580	3606
107.833	5660	4288	3674	1488	10224	6532	2647	3503
108	5629	4244	3533	1400	10110	6527	2519	3537
108.167	5639	4462	3657	1416	10320	6480	2711	3464
108.333	5708	4312	3389	1391	10039	6629	2496	3414
108.5	5482	4498	3593	1454	10093	6473	2570	3526
108.667	5660	4384	3548	1505	9982	6406	2518	3521
108.833	5794	4318	3499	1403	10019	6703	2482	3599
109	5790	4359	3378	1418	9828	6308	2543	3444
109.167	5734	4376	3326	1380	9987	6690	2578	3476
109.333	5846	4354	3302	1415	9889	6383	2468	3428
109.5	5841	4444	3387	1406	9762	6677	2569	3506
109.667	5713	4660	3296	1409	9887	6332	2435	3430
109.833	5848	4461	3588	1509	9914	6647	2660	3525
110	5972	4577	3452	1503	9846	6526	2579	3519
110.167	5869	4544	3438	1394	9632	6553	2533	3392
110.333	5893	4549	3398	1317	9674	6541	2408	3475
110.5	6058	4607	3470	1417	9731	6628	2555	3614
110.667	5883	4609	3358	1431	9354	6514	2440	3375
110.833	5954	4583	3440	1458	9467	6705	2605	3408
111	6102	4499	3299	1330	9345	6497	2392	3387
111.167	5844	4621	3357	1412	9327	6513	2417	3303
111.333	5998	4561	3434	1471	9496	6605	2550	3482
111.5	6097	4521	3205	1342	9237	6445	2529	3343
111.667	5981	4714	3341	1444	9202	6416	2390	3303
111.833	6026	4847	3293	1420	9167	6585	2613	3346
112	5840	4617	3286	1329	9104	6518	2399	3256
112.167	5964	4586	3263	1434	9059	6433	2502	3407
112.333	5850	4622	3230	1387	9085	6459	2498	3173
112.5	5930	4677	3285	1385	8954	6433	2335	3347
112.667	5946	4633	3262	1371	9043	6340	2376	3211
112.833	5894	4690	3004	1296	9091	6354	2140	3222
113	5925	4670	3133	1277	9044	6318	2462	3086
113.167	6028	4709	3118	1277	8981	6258	2424	3148
113.333	5860	4747	3212	1407	8717	6606	2491	3019
113.5	5894	4608	3305	1256	8912	6324	2347	3206
113.667	5872	4624	2948	1266	8809	6350	2315	3058
113.833	5978	4690	3118	1462	8946	6269	2376	3135
114	5945	4715	3093	1384	8761	6313	2372	3007
114.167	5786	4666	3058	1372	8664	6190	2282	3034
114.333	6008	4813	3167	1346	8700	6237	2366	2940
114.5	5816	4743	3115	1349	8559	6260	2357	2966
114.667	5981	4621	3039	1350	8542	6169	2340	3002
114.833	5990	4696	3193	1285	8734	6214	2175	2998
115	5741	4739	3080	1320	8521	6096	2250	2908
115.167	5934	4694	2987	1440	8448	6223	2310	3046
115.333	5647	4556	3001	1205	8603	6026	2280	2799
115.5	5780	4630	2991	1330	8436	6061	2239	2818
115.667	5661	4658	3046	1144	8336	5857	2137	2787
115.833	5828	4586	3021	1307	8482	6008	2258	3037
116	5713	4729	2937	1318	8557	6120	2456	2856
116.167	5789	4744	2985	1251	8508	6033	2276	2997
116.333	5722	4819	3089	1302	8631	6078	2394	2860
116.5	5726	4524	3020	1275	8474	5798	2298	3011
116.667	5751	4676	3005	1301	8534	5951	2188	2791
116.833	5653	4554	3058	1264	8517	5950	2195	2803
117	5742	4751	3238	1210	8433	5861	2127	2834
117.167	5564	4661	3005	1240	8468	5944	2286	2865
117.333	5709	4649	3069	1195	8541	5959	2223	2958
117.5	5608	4729	3037	1275	8466	5884	2081	2925
117.667	5544	4834	3080	1211	8551	5794	2168	2749
117.833	5607	4742	3104	1283	8471	5856	2241	2822
118	5518	4609	3125	1220	8458	5804	2231	2788
118.167	5694	4618	2962	1298	8443	5808	2163	2815
118.333	5577	4730	3054	1266	8431	5924	2057	2757
118.5	5584	4405	2930	1213	8358	5762	2073	2721
118.667	5379	4607	3030	1313	8486	5997	2102	2793
118.833	5514	4621	3110	1262	8426	5839	2080	2846
119	5559	4658	3013	1275	8584	5804	2128	2810
119.167	5582	4590	3077	1209	8337	5629	2076	2756
119.333	5539	4654	3065	1275	8538	5777	1984	2846
119.5	5524	4685	3019	1250	8535	5705	2109	2868
119.667	5504	4768	3132	1263	8641	5823	2229	2839
119.833	5493	4556	3058	1237	8540	5594	2012	2822
120	5626	4545	3080	1308	8438	5833	2095	2891
120.167	5431	4518	3018	1222	8598	5741	2142	2736
120.333	5543	4544	3050	1159	8532	5770	2096	2809
120.5	5286	4517	2988	1210	8589	5566	1952	2822
120.667	5296	4493	3147	1257	8631	5820	2027	2902
120.833	5622	4670	3077	1292	8758	5867	2125	2815
121	5344	4557	3120	1269	8653	5797	2069	2889
121.167	5477	4450	3178	1323	8970	5875	2045	3010
121.333	5554	4613	3288	1262	8649	5694	2226	2974
121.5	5553	4644	3203	1208	8802	5807	2043	2894
121.667	5498	4525	3056	1261	8713	5752	2051	2856
121.833	5379	4382	3133	1204	8829	5749	2110	2853
122	5613	4585	3152	1350	8806	5793	2153	3056
122.167	5410	4326	3182	1165	8748	5768	1983	2783
122.333	5401	4463	3060	1107	8593	5519	2007	2821
122.5	5398	4508	3116	1225	8806	5748	2062	2868
122.667	5555	4334	3214	1212	8940	5698	2059	2963
122.833	5541	4616	3142	1332	8969	5824	2184	2956
123	5388	4355	3169	1302	8965	5730	2132	2942
123.167	5452	4514	3286	1266	9047	5879	2112	2898
123.333	5436	4470	3118	1293	8945	5850	2016	3028
123.5	5332	4458	3228	1247	8727	5826	2088	3045
123.667	5306	4317	3196	1181	8903	5578	1981	3080
123.833	5354	4271	3179	1357	8948	5813	1992	2960
124	5387	4303	3309	1208	9012	5903	2059	3048
124.167	5207	4441	3342	1274	9021	5881	2056	3162
124.333	5461	4428	3415	1260	9143	5912	2169	3007
124.5	5365	4366	3224	1284	9260	5998	2052	3080
124.667	5481	4218	3194	1282	8987	5979	2146	3058
124.833	5432	4570	3305	1273	9130	6066	2177	3153
125	5321	4308	3318	1355	9157	5995	2112	3089
125.167	5368	4259	3379	1193	9241	5916	1960	3090
125.333	5407	4559	3436	1297	9324	6052	2103	3125
125.5	5527	4362	3294	1245	9195	6047	2043	3089
125.667	5460	4339	3236	1392	9335	6044	2213	3163
125.833	5516	4455	3446	1268	9314	6117	2266	3139
126	5544	4577	3451	1336	9383	6005	2193	3257
126.167	5449	4546	3286	1269	9356	6267	2200	3302
126.333	5428	4574	3494	1345	9324	6009	2116	3288
126.5	5527	4551	3366	1330	9207	6081	2197	3050
126.667	5519	4561	3554	1333	9116	6221	2265	3296
126.833	5661	4596	3477	1340	9389	6191	2203	3265
127	5528	4504	3322	1413	9339	6139	2177	3162
127.167	5402	4572	3368	1466	9304	6074	2168	3134
127.333	5549	4562	3391	1321	9307	6235	2223	3347
127.5	5516	4436	3406	1407	9469	6158	2332	3407
127.667	5749	4562	3481	1376	9464	6109	2233	3343
127.833	5341	4384	3379	1274	9466	6076	2130	3272
128	5653	4501	3391	1385	9425	6079	2392	3376
128.167	5505	4372	3433	1331	9427	6012	2336	3320
128.333	5648	4621	3470	1375	9344	6201	2307	3420
128.5	5643	4609	3585	1530	9477	6365	2278	3366
128.667	5649	4743	3468	1320	9181	6320	2365	3354
128.833	5527	4607	3369	1414	9529	6357	2364	3301
129	5829	4728	3378	1408	9261	6216	2307	3556
129.167	5648	4704	3513	1340	9411	6345	2374	3386
129.333	5552	4652	3467	1347	9109	6177	2312	3447
129.5	5692	4665	3519	1353	9174	6241	2247	3426
129.667	5640	4521	3410	1303	9224	6352	2218	3377
129.833	5633	4518	3384	1427	9224	6294	2275	3371
130	5671	4677	3358	1237	9253	6249	2230	3285
130.167	5738	4605	3478	1416	9305	6413	2216	3511
130.333	5768	4755	3518	1424	9012	6279	2382	3403
130.5	5788	4935	3495	1403	9174	6306	2286	3412
130.667	5642	4619	3325	1430	9224	6129	2308	3306
130.833	5929	4819	3458	1422	9203	6523	2221	3556
131	5712	4660	3519	1449	9138	6458	2239	3307
131.167	5705	4663	3348	1371	9016	6359	2227	3308
131.333	5782	4591	3356	1499	8981	6308	2132	3330
131.5	5636	4828	3384	1358	8845	6358	2315	3292
131.667	5851	4746	3369	1280	8950	6341	2325	3356
131.833	5740	4715	3378	1292	8830	6368	2444	3228
132	5683	4850	3321	1492	8931	6536	2193	3397
132.167	5674	4827	3439	1503	8811	6540	2209	3269
132.333	5850	4834	3440	1485	9022	6432	2341	3441
132.5	5906	4771	3292	1338	8753	6398	2267	3358
132.667	5858	4788	3383	1316	8878	6415	2206	3381
132.833	5692	4871	3427	1414	8502	6337	2194	3336
133	5780	4777	3383	1321	8675	6220	2268	3259
133.167	5705	4798	3419	1461	8557	6332	2373	3417
133.333	5924	4641	3226	1333	8758	6163	2227	3202
133.5	5831	4739	3421	1263	8429	6270	2224	3289
133.667	5695	4920	3359	1299	8600	6403	2170	3259
133.833	6046	4839	3477	1443	8606	6451	2300	3301
134	5899	4885	3434	1250	8632	6215	2275	3227
134.167	5907	4836	3410	1396	8635	6421	2269	3329
134.333	5890	4896	3360	1341	8330	6349	2263	3134
134.5	5740	4913	3315	1356	8583	6288	2219	3036
134.667	5982	4876	3303	1363	8410	6368	2264	3326
134.833	5734	4775	3352	1300	8431	6335	2168	3232
135	5816	4762	3312	1246	8326	6263	2121	3133
135.167	5850	4920	3182	1324	8332	6195	2176	3176
135.333	5755	4986	3261	1343	8196	6410	2171	3225
135.5	5801	4943	3362	1389	8397	6295	2284	3115
135.667	5746	4755	3147	1344	8195	6241	2145	2978
135.833	5790	4698	3222	1337	8042	6210	2182	2950
136	5578	4671	3255	1265	7922	6244	2150	3173
136.167	5807	4925	3215	1366	7855	6252	2270	2978
136.333	5643	4829	3128	1397	7980	6421	2059	2902
136.5	5548	4902	3112	1290	8004	6388	2128	3009
136.667	5681	4843	3236	1271	8035	6358	2178	2999
136.833	5834	4885	3262	1361	7948	6231	2120	3017
137	5715	4678	3197	1253	7983	6222	2023	2933
137.167	5786	4821	3210	1327	7995	6293	2173	2981
137.333	5913	4739	3309	1388	8017	6095	2097	2980
137.5	5588	4719	3136	1257	7749	6202	2023	2934
137.667	5597	4848	3035	1314	7821	6165	2160	2961
137.833	5969	4813	3282	1376	7784	6004	2120	3017
138	5665	4772	3229	1281	7885	6240	2075	2907
138.167	5732	4758	3123	1261	7593	6169	2032	2886
138.333	5700	4797	3082	1275	7761	6441	2004	2913
138.5	5745	4706	3102	1302	7664	6296	2081	2987
138.667	5898	4653	3157	1313	7805	6100	2027	2722
138.833	5638	4840	3138	1348	7545	6166	1933	2883
139	5363	4661	2993	1256	7608	6177	2013	2720
139.167	5603	4706	3073	1290	7570	6181	2015	2819
139.333	5796	4690	3097	1216	7749	6009	2026	2796
139.5	5727	4687	3109	1335	7483	6190	2101	2820
139.667	5676	4724	3129	1286	7521	6159	2062	2807
139.833	5628	4777	3126	1314	7772	6149	2063	2933
140	5553	4769	3059	1337	7639	6042	2103	2777
140.167	5691	4744	3067	1255	7387	6219	2145	2740
140.333	5520	4707	3003	1305	7670	6006	1966	2821
140.5	5513	4866	3192	1367	7543	5873	2047	2742
140.667	5507	4670	3095	1246	7399	5880	2028	2675
140.833	5506	4515	2909	1268	7387	5904	1941	2675
141	5343	4576	3008	1321	7489	5854	1872	2590
141.167	5354	4626	3033	1216	7470	5879	1928	2721
141.333	5362	4472	2925	1216	7330	5754	1989	2701
141.5	5307	4528	3087	1321	7400	5980	2034	2774
141.667	5321	4479	3033	1167	7281	5759	1974	2759
141.833	5467	4642	3091	1206	7575	6002	2063	2657
142	5459	4710	3141	1296	7542	5956	1989	2798
142.167	5424	4676	3071	1352	7568	6019	1919	2798
142.333	5336	4542	3060	1164	7582	5889	2043	2620
142.5	5469	4512	3113	1241	7476	5964	1984	2726
142.667	5333	4567	3065	1241	7330	5840	2024	2847
142.833	5408	4668	3003	1226	7311	5894	2002	2790
143	5357	4493	3157	1256	7690	6154	2009	2748
143.167	5270	4642	3123	1286	7380	6018	2012	2816
143.333	5436	4585	3080	1198	7674	6036	2012	2688
143.5	5193	4533	3122	1208	7463	5810	1975	2817
143.667	5275	4476	3071	1139	7465	5905	1915	2691
143.833	5417	4558	3066	1228	7489	5943	2002	2859
144	5403	4444	3202	1168	7547	6012	1994	2851
144.167	5288	4502	3181	1314	7416	5931	2053	2963
144.333	5134	4502	3140	1156	7384	6024	1985	2838
144.5	5129	4583	3115	1252	7533	5895	1984	2792
144.667	5326	4654	3171	1266	7512	5997	1931	2843
144.833	5305	4619	3037	1150	7648	5818	1896	2871
145	5199	4444	3148	1145	7632	6083	1963	2792
145.167	5275	4716	3031	1257	7592	6025	1992	2771
145.333	5150	4532	3118	1247	7605	5831	1927	2863
145.5	5131	4436	3101	1221	7771	5952	1916	2885
145.667	5351	4410	3063	1275	7702	6028	2005	2835
145.833	5289	4588	2993	1156	7606	5944	1916	2935
146	5329	4575	3287	1240	7733	6011	2096	2944
146.167	5107	4448	2985	1210	7622	6200	2039	2890
146.333	5069	4429	3122	1097	7835	6012	1982	2843
146.5	5246	4672	3199	1261	7705	5884	2057	2929
146.667	5047	4511	3076	1249	7716	6032	2000	2867
146.833	5053	4323	3063	1120	7827	6045	1898	2886
147	5187	4567	3111	1171	7972	6087	1956	2901
147.167	5162	4456	3150	1168	7911	5945	1910	2957
147.333	5331	4462	3176	1225	7996	5949	1962	3034
147.5	5262	4508	3284	1257	7913	5823	2218	2935
147.667	5285	4672	3261	1228	7875	5998	2070	2977
147.833	5131	4651	3233	1231	7876	6042	2028	3101
148	5087	4744	3219	1217	8108	6124	1991	2815
148.167	5150	4483	3155	1184	7863	6161	2063	2975
148.333	5241	4384	3113	1156	7891	6016	2052	2956
148.5	5156	4397	3273	1291	7938	6003	2018	3022
148.667	5315	4586	3278	1352	8004	6051	2076	3179
148.833	5245	4607	3339	1227	8142	6186	2102	3161
149	5336	4671	3109	1166	7907	6036	1918	3161
149.167	5212	4500	3312	1320	7954	6106	2066	3162
149.333	5329	4651	3101	1298	8083	6223	2049	3133
149.5	5463	4382	3330	1222	7913	6154	2128	3132
149.667	5465	4356	3244	1289	8053	6216	1936	3064
149.833	5434	4688	3337	1351	8138	6396	2098	3235
150	5279	4597	3245	1193	8013	6243	2092	3128
150.167	5334	4520	3222	1252	8101	6172	2040	3144
150.333	5359	4716	3209	1337	8112	6298	2101	3235
150.5	5238	4472	3206	1256	8384	6304	2041	3115
150.667	5364	4543	3245	1238	7992	6188	2114	3080
150.833	5369	4601	3302	1278	8188	6252	2089	3233
151	5522	4687	3249	1359	8140	6211	2146	3326
151.167	5391	4665	3375	1283	8059	6272	2048	3260
151.333	5476	4425	3346	1273	8004	6532	2085	3084
151.5	5465	4621	3270	1307	8116	6326	2227	3153
151.667	5244	4576	3236	1241	8246	6366	2032	3128
151.833	5380	4518	3287	1345	8161	6327	2099	3225
152	5544	4611	3225	1262	8091	6348	2072	3166
152.167	5572	4574	3336	1305	8061	6416	2180	3296
152.333	5628	4648	3377	1306	8067	6226	2072	3188
152.5	5574	4675	3196	1312	8206	6284	2091	3283
152.667	5324	4565	3378	1302	8036	6251	2110	3242
152.833	5634	4570	3236	1355	8124	6339	2070	3104
153	5624	4711	3273	1365	8190	6439	2071	3375
153.167	5424	4653	3399	1342	8026	6256	2090	3259
153.333	5324	4482	3262	1300	8128	6254	2058	3068
153.5	5388	4581	3228	1278	7934	6256	2110	3203
153.667	5709	4699	3399	1356	8098	6454	2143	3197
153.833	5620	4577	3211	1360	8084	6446	2058	3208
154	5496	4685	3195	1280	8219	6341	2038	3059
154.167	5471	4790	3282	1425	8119	6357	2124	3390
154.333	5404	4677	3165	1266	8014	6488	2012	3153
154.5	5407	4769	3336	1440	8042	6490	2148	3363
154.667	5295	4696	3069	1288	7992	6294	1959	3210
154.833	5433	4586	3279	1329	8232	6552	2107	3076
155	5546	4634	3292	1381	7953	6656	2126	3323
155.167	5514	4625	3111	1314	7693	6289	2085	3185
155.333	5279	4746	3241	1335	8009	6339	1991	3191
155.5	5345	4702	3215	1266	7999	6450	2083	3083
155.667	5443	4554	3294	1312	7854	6456	1957	3190
155.833	5225	4583	3214	1227	7933	6436	1981	2992
156	5668	4725	3148	1203	7789	6329	2196	3166
156.167	5216	4679	3052	1297	7967	6311	2024	3078
156.333	5147	4711	3182	1239	7821	6209	1920	3053
156.5	5288	4692	3205	1326	7766	6449	2071	3015
156.667	5422	4799	3328	1291	7770	6704	2138	3091
156.833	5371	4627	3238	1262	7733	6377	2032	3168
157	5331	4683	3154	1356	7720	6560	2036	2994
157.167	5264	4593	3202	1281	7834	6450	2059	2935
157.333	5419	4679	3268	1384	7784	6665	2051	2998
157.5	5210	4702	3119	1332	7851	6310	2017	2975
157.667	5325	4569	3098	1417	7825	6508	2018	3076
157.833	5359	4531	2977	1233	7572	6527	2007	2908
158	5421	4610	3227	1434	7783	6620	2087	3030
158.167	5321	4546	3269	1324	7660	6395	2075	2946
158.333	5388	4463	3176	1362	7639	6459	1904	2981
158.5	5363	4729	3218	1375	7710	6341	2034	3017
158.667	5280	4562	3161	1312	7707	6469	2014	2930
158.833	5393	4722	3312	1496	7617	6524	2094	3039
159	5105	4676	3137	1269	7716	6465	2007	2869
159.167	5157	4718	3036	1281	7566	6476	1841	2921
159.333	5172	4609	3146	1271	7782	6274	1934	2968
159.5	5261	4482	3111	1158	7678	6479	2006	2771
159.667	5364	4684	3155	1253	7640	6496	1919	2866
159.833	5228	4654	3131	1277	7676	6459	1858	2830
160	5299	4578	3187	1274	7618	6566	1980	2825
160.167	5177	4603	3038	1263	7452	6414	1804	2726
160.333	5020	4770	3083	1195	7346	6360	1865	2853
160.5	5221	4710	3207	1279	7402	6519	1996	2972
160.667	5271	4475	3042	1251	7434	6396	1963	2816
160.833	5063	4532	3125	1246	7336	6365	1943	2873
161	5202	4636	3011	1224	7392	6477	1984	2784
161.167	5211	4538	3177	1247	7361	6487	1868	2744
161.333	5170	4626	3118	1232	7336	6290	2017	2875
161.5	4970	4639	3062	1225	7344	6365	1932	2804
161.667	5026	4443	3088	1276	7645	6392	1791	2709
161.833	4965	4543	3109	1185	7259	6416	1900	2716
162	4910	4564	2976	1263	7390	6448	1931	2722
162.167	5073	4539	3058	1262	7226	6431	1912	2911
162.333	5064	4542	3053	1216	7525	6502	1848	2623
162.5	4920	4496	3025	1115	7176	6429	1860	2663
162.667	5125	4506	3033	1224	7106	6436	1843	2710
162.833	5101	4624	3138	1251	7167	6383	1911	2779
163	5029	4394	3023	1204	7212	6364	1884	2729
163.167	5039	4556	2995	1249	7212	6317	1812	2679
163.333	4961	4410	3037	1235	7190	6262	1976	2704
163.5	4869	4365	3041	1205	7095	6187	1848	2726
163.667	4938	4374	2997	1183	7189	6264	1842	2670
163.833	4929	4503	3171	1342	7169	6211	1858	2762
164	4884	4522	3056	1167	7230	6509	1832	2627
164.167	4824	4488	2975	1387	7275	6321	1876	2673
164.333	4840	4409	3019	1360	7156	6348	1949	2704
164.5	4901	4405	2904	1091	7134	6318	1847	2581
164.667	4952	4462	2889	1228	7382	6384	1922	2726
164.833	4960	4456	2917	1282	7187	6293	1871	2574
165	4925	4362	2878	1199	7151	6415	1891	2567
165.167	4722	4351	2844	1147	7178	6298	1764	2403
165.333	4806	4456	2966	1149	7195	6262	1859	2627
165.5	4862	4267	2856	1224	6959	6204	1815	2513
165.667	5036	4212	2942	1157	7143	6242	1755	2617
165.833	4753	4393	3000	1202	7211	6273	1773	2683
166	4819	4242	2909	1131	7152	6129	1826	2635
166.167	4718	4275	2950	1183	7227	6227	1862	2571
166.333	4822	4231	2908	1136	7192	6250	1757	2565
166.5	4924	4333	3022	1211	7367	6150	1913	2671
166.667	4572	4272	2910	1079	7194	6195	1731	2622
166.833	4788	4397	3051	1173	7140	6281	1844	2717
167	4797	4283	2887	1259	7421	6281	1931	2771
167.167	4847	4275	2925	1242	7279	6284	1835	2637
167.333	4711	4242	2928	1185	7445	6350	1735	2609
167.5	4918	4301	2965	1171	7377	6234	1840	2670
167.667	4703	4246	2919	1232	7296	6183	1859	2653
167.833	4481	4135	2843	1122	7066	6177	1807	2629
168	4873	4229	2903	1269	7312	6233	1848	2724
168.167	4766	4336	3001	1190	7142	6193	1800	2756
168.333	4829	4280	2959	1176	7301	6289	1805	2683
168.5	4580	4298	2910	1179	7370	6239	1901	2619
168.667	4580	4407	3031	1249	7465	6148	1855	2621
168.833	4799	4227	3058	1202	7378	6288	1987	2715
169	4786	4103	2908	1150	7388	6257	1824	2689
169.167	4735	4216	2960	1228	7300	6292	1769	2690
169.333	4664	4219	2993	1155	7346	6361	1856	2620
169.5	4655	4228	3036	1222	7519	6317	1913	2651
169.667	4759	4195	3011	1285	7484	6433	1911	2834
169.833	4877	4171	2946	1171	7302	6180	1889	2715
170	4647	4323	2988	1062	7231	6180	1867	2739
170.167	4818	4237	2970	1153	7411	6338	1922	2723
170.333	4748	4274	2849	1137	7373	6030	1866	2787
170.5	4621	4266	3088	1199	7829	6236	1915	2805
170.667	4651	4273	2886	1115	7468	6270	1772	2752
170.833	4856	4332	3113	1189	7448	6221	1929	2808
171	4936	4262	2847	1211	7574	6345	1958	2805
171.167	4966	4259	3041	1345	7568	6134	1914	2918
171.333	4814	4095	3028	1163	7548	6390	1918	2910
171.5	4769	4272	2983	1206	7732	6424	1909	2769
171.667	4886	4153	3080	1225	7765	6446	1856	2924
171.833	4774	4215	2977	1294	7644	6397	1921	2836
172	4820	4092	3009	1199	7730	6492	1931	2918
172.167	4779	4379	3093	1201	7782	6395	1973	2920
172.333	4717	4246	2976	1257	7620	6323	1855	2759
172.5	4789	4220	2914	1114	7517	6517	1844	2772
172.667	4717	4256	2961	1185	7659	6210	1908	2721
172.833	4929	4140	2999	1255	7613	6320	1884	2978
173	4776	4231	3075	1343	7776	6440	2061	3088
173.167	4773	4104	2980	1158	7463	6254	1787	2840
173.333	4853	4246	3023	1159	7563	6433	1829	2939
173.5	4851	4273	2963	1244	7667	6405	1904	2865
173.667	4772	4118	3064	1195	7707	6279	1892	2941
173.833	4977	4237	3049	1174	7673	6382	1882	2917
174	4780	4240	3123	1238	7715	6477	2029	2977
174.167	4940	4339	2999	1164	7787	6332	1903	2928
174.333	4850	4323	3011	1228	7923	6419	1986	3040
174.5	4910	4320	3086	1329	7781	6650	1887	2972
174.667	4949	4274	2977	1311	7746	6288	1928	3013
174.833	5025	4220	2993	1124	7444	6650	1846	3105
175	4868	4231	3116	1267	7719	6586	1881	3015
175.167	5025	4220	3180	1210	7774	6454	2032	3038
175.333	4840	4335	3165	1188	7699	6637	1947	3051
175.5	4767	4309	3109	1232	7911	6537	1855	3038
175.667	4833	4349	3038	1231	7690	6557	2076	3026
175.833	4926	4242	3051	1210	7772	6450	1952	2908
176	4845	4173	2913	1217	7585	6508	1793	3027
176.167	4972	4250	3058	1240	7603	6707	1836	2982
176.333	4806	4154	3028	1136	7737	6653	1843	2883
176.5	4969	4274	3056	1246	7541	6475	1848	2973
176.667	5068	4331	3042	1214	7751	6501	1744	2845
176.833	4859	4190	3107	1320	7543	6409	1905	2963
177	4892	3990	3145	1239	7709	6498	1975	2909
177.167	5051	4270	3146	1333	7731	6666	1962	3046
177.333	4946	4130	3168	1307	7788	6581	1927	3156
177.5	4955	3993	3084	1149	7699	6361	1875	2967
177.667	4931	3939	2969	1105	7733	6487	1814	2950
177.833	4944	4150	3015	1111	7585	6482	1820	3080
178	4988	4409	3158	1227	7590	6626	1899	2940
178.167	4887	4415	3168	1435	7824	6497	1915	2859
178.333	4855	4112	3204	1174	7658	6542	1935	2905
178.5	4897	4194	3088	1257	7778	6640	2016	2963
178.667	4961	4397	3125	1339	7830	6648	1889	3027
178.833	4672	4320	3022	1269	7853	6436	1823	2875
179	4820	4315	3063	1244	7472	6531	1900	2871
179.167	4947	4110	3033	1183	7567	6435	1858	2823
179.333	4753	4312	3204	1305	7725	6406	1852	2889
179.5	4619	4207	3047	1204	7550	6562	1901	2850
179.667	4827	4178	3090	1240	7564	6681	1924	2832
179.833	4815	4168	3031	1272	7779	6332	1873	2931
180	4908	4200	3043	1271	7579	6471	1798	2751
180.167	4830	4427	3025	1134	7499	6561	1783	2787
180.333	4675	4364	3142	1251	7537	6511	1843	2831
180.5	4870	4145	3066	1176	7705	6449	1852	2681
180.667	4827	4226	3058	1240	7350	6532	1696	2846
180.833	4703	4207	2927	1247	7538	6640	1852	2768
181	4624	4252	3079	1244	7281	6578	1778	2686
181.167	4724	4297	3046	1221	7758	6563	1741	2755
181.333	4570	4125	2897	1208	7477	6546	1759	2770
181.5	4752	4203	3029	1153	7365	6455	1833	2675
181.667	4744	4184	3090	1190	7413	6448	1757	2670
181.833	4766	4264	3016	1230	7424	6496	1968	2626
182	4459	4126	2943	1180	7361	6610	1564	2532
182.167	4796	4218	3101	1292	7411	6602	1798	2742
182.333	4780	4249	3009	1163	7567	6481	1963	2609
182.5	4736	4154	3006	1162	7408	6481	1732	2664
182.667	4725	4293	2935	1202	7323	6472	1787	2712
182.833	4697	4173	2947	1196	7333	6354	1700	2578
183	4658	4236	3012	1293	7516	6448	1785	2626
183.167	4618	4250	2968	1159	7146	6427	1696	2517
183.333	4590	4323	3150	1153	7279	6534	1720	2617
183.5	4598	4392	3162	1305	7226	6471	1724	2605
183.667	4694	4408	2880	1111	7316	6622	1739	2548
183.833	4781	4472	3098	1200	7415	6568	1821	2596
184	4627	4227	2981	1179	7321	6561	1720	2557
184.167	4497	4350	3036	1244	7361	6505	1770	2472
184.333	4522	4241	3005	1133	7133	6606	1777	2502
184.5	4495	4355	2989	1170	7188	6420	1723	2430
184.667	4600	4566	3069	1282	6880	6335	1695	2405
184.833	4582	4503	3040	1272	7036	6595	1791	2632
185	4629	4294	3157	1332	7231	6454	1809	2489
185.167	4570	4218	3038	1286	7207	6439	1662	2460
185.333	4475	4179	2970	1240	7095	6670	1698	2468
185.5	4610	4243	2969	1285	7033	6492	1683	2444
185.667	4602	4321	3101	1149	7136	6428	1724	2485
185.833	4469	4243	2976	1108	6944	6580	1591	2485
186	4608	4234	3027	1260	7057	6523	1715	2379
186.167	4391	4517	3015	1191	6927	6551	1786	2565
186.333	4631	4445	3027	1189	7223	6512	1673	2495
186.5	4536	4229	2940	1219	7136	6515	1693	2463
186.667	4453	4281	2907	1090	7020	6438	1631	2482
186.833	4548	4306	2976	1178	7118	6585	1718	2434
187	4634	4277	2969	1204	7015	6450	1699	2518
187.167	4567	4182	2905	1153	6937	6409	1716	2364
187.333	4419	4174	2975	1208	6963	6546	1619	2513
187.5	4633	4358	3039	1326	7169	6411	1679	2469
187.667	4446	4215	2887	1181	7166	6475	1572	2378
187.833	4447	4107	2915	1004	6963	6456	1611	2426
188	4536	4397	2889	1085	6950	6288	1627	2316
188.167	4552	4418	2934	1164	7074	6490	1734	2415
188.333	4481	4252	2964	1137	7049	6525	1674	2469
188.5	4424	4316	2978	1150	7047	6445	1733	2488
188.667	4420	4326	2904	1214	6919	6310	1717	2483
188.833	4352	4283	2918	1206	6928	6550	1644	2403
189	4420	4280	2809	1089	6890	6473	1687	2333
189.167	4489	4150	2754	1091	7013	6414	1693	2379
189.333	4318	4198	2851	1130	7050	6384	1698	2524
189.5	4475	4279	3012	1157	7064	6511	1659	2594
189.667	4447	4217	2883	1236	7067	6488	1717	2471
189.833	4399	4490	2867	1076	6944	6372	1759	2680
190	4496	4324	2898	1043	7044	6639	1661	2397
190.167	4471	4197	2859	1126	6685	6508	1694	2462
190.333	4471	4293	2825	1158	7135	6335	1734	2494
190.5	4370	4354	2871	1256	6981	6610	1743	2500
190.667	4478	4143	2859	1101	7134	6570	1701	2465
190.833	4494	4239	2873	1065	7171	6470	1623	2525
191	4442	4301	2859	1033	7200	6418	1608	2366
191.167	4389	4458	2805	1185	7002	6293	1703	2587
191.333	4524	4411	2905	1223	7102	6514	1747	2494
191.5	4484	4175	2940	1057	7037	6236	1662	2419
191.667	4524	4201	2896	1081	7003	6492	1710	2474
191.833	4349	4022	2836	1028	7032	6323	1607	2460
192	4330	4091	2746	1093	6965	6423	1667	2319
192.167	4481	4248	2787	1161	7013	6389	1688	2468
192.333	4424	4204	2853	1151	7119	6839	1741	2603
192.5	4624	4191	2827	1087	7124	6398	1743	2456
192.667	4379	4140	2819	1086	7140	6601	1587	2390
192.833	4326	4231	2785	1090	7148	6403	1659	2422
193	4295	4340	2841	1068	7220	6426	1664	2598
193.167	4351	4283	2854	1184	7085	6547	1628	2648
193.333	4323	4126	2703	1101	7122	6359	1613	2541
193.5	4456	4076	2793	1110	7133	6308	1713	2541
193.667	4320	4240	2733	1133	7105	6364	1754	2587
193.833	4328	4205	2743	1099	7235	6279	1687	2581
194	4390	4162	2871	1129	7271	6602	1731	2629
194.167	4416	3914	2671	1012	7204	6474	1650	2614
194.333	4142	4096	2698	1048	7162	6390	1628	2488
194.5	4231	4186	2767	1149	7318	6481	1932	2666
194.667	4304	4349	2646	1117	7339	6543	1767	2675
194.833	4333	4174	2751	1110	7255	6513	1646	2621
195	4244	4173	2733	1124	7227	6402	1708	2581
195.167	4323	4166	2670	1094	7133	6584	1749	2651
195.333	4311	4210	2780	1073	7296	6506	1845	2662
195.5	4235	4212	2630	1098	6997	6440	1832	2653
195.667	4270	4093	2735	1046	7203	6470	1813	2583
195.833	4196	4065	2665	1148	6960	6532	1625	2556
196	4143	4119	2700	1045	7262	6581	1742	2656
196.167	4326	4015	2731	1176	7281	6543	1733	2814
196.333	4268	3964	2736	1181	7174	6608	1790	2678
196.5	4201	4031	2773	1144	7139	6377	1737	2631
196.667	4287	4015	2672	1209	7213	6443	1785	2706
196.833	4117	4059	2645	1200	7174	6530	1689	2738
197	4170	4049	2643	1050	7270	6570	1720	2703
197.167	4243	3947	2812	1090	7290	6681	1812	2648
197.333	4246	4035	2811	1198	7242	6682	1762	2737
197.5	4350	3946	2639	1070	7231	6471	1670	2647
197.667	4165	3846	2528	1000	7241	6242	1750	2581
197.833	4029	3902	2642	1083	7183	6413	1720	2689
198	4315	4081	2752	1123	7368	6614	1823	2782
198.167	4101	3893	2666	1061	7286	6431	1762	2664
198.333	4200	3666	2621	1068	7055	6501	1681	2667
198.5	4230	3803	2674	1132	7305	6534	1754	2641
198.667	4211	3933	2713	1158	7267	6591	1790	2692
198.833	4181	3824	2597	1076	7225	6462	1779	2548
199	4193	3883	2567	1133	7168	6477	1731	2697
199.167	4231	3777	2660	1084	7281	6420	1730	2785
199.333	4224	3893	2749	1059	7149	6495	1764	2727
199.5	4216	3826	2650	1149	7227	6575	1763	2776
199.667	4128	3778	2592	1106	7237	6493	1762	2574
199.833	4121	3732	2508	1068	7052	6389	1783	2624
200	4193	3767	2565	1111	7424	6384	1736	2623
200.167	4094	3767	2562	1111	7055	6532	1816	2578
200.333	4310	3971	2725	1249	7162	6491	1827	2671
200.5	4068	3589	2573	1089	7098	6364	1676	2498
200.667	4243	3755	2551	1087	6971	6494	1717	2669
200.833	4051	3755	2476	1116	7114	6330	1702	2629
201	4244	3609	2636	1123	7187	6210	1673	2641
201.167	4139	3632	2571	1165	7188	6541	1685	2694
201.333	4044	3575	2631	1151	6998	6522	1731	2557
201.5	4140	3778	2587	1154	7119	6440	1733	2722
201.667	3988	3793	2613	1243	7283	6543	1792	2561
201.833	4253	3722	2606	1158	7131	6389	1824	2656
202	4265	3737	2677	1192	7244	6610	1748	2675
202.167	4200	3671	2558	1241	7058	6383	1854	2664
202.333	4067	3436	2515	1098	7028	6367	1653	2669
202.5	4175	3599	2652	1138	7130	6593	1693	2583
202.667	4254	3550	2629	1176	6996	6253	1672	2595
202.833	4110	3604	2711	1136	6997	6507	1670	2591
203	4044	3583	2544	1070	6914	6389	1687	2632
203.167	4120	3493	2571	1137	7062	6459	1790	2634
203.333	4047	3686	2649	1216	7057	6391	1737	2612
203.5	4209	3651	2649	1180	7126	6512	1786	2525
203.667	4058	3643	2665	1275	6933	6599	1804	2603
203.833	4180	3690	2761	1175	7003	6403	1634	2542
204	3981	3538	2653	1203	6915	6393	1805	2459
204.167	4043	3587	2676	1166	7132	6512	1710	2533
204.333	4169	3638	2600	1053	7142	6562	1673	2520
204.5	4382	3557	2701	1251	6876	6488	1759	2532
204.667	4361	3439	2563	1245	6890	6400	1655	2535
204.833	4175	3433	2733	1216	6824	6256	1572	2474
205	4114	3362	2715	1115	6844	6339	1700	2372
205.167	4085	3362	2637	1171	6889	6486	1700	2471
205.333	4176	3393	2637	1126	6754	6559	1600	2574
205.5	4132	3398	2773	1190	6992	6439	1645	2331
205.667	4147	3452	2647	1176	6882	6257	1708	2419
205.833	4061	3455	2689	1171	6613	6382	1652	2531
206	4160	3431	2709	1134	6781	6459	1678	2469
206.167	4166	3561	2631	1195	6766	6368	1812	2528
206.333	4109	3346	2619	1138	6949	6413	1510	2409
206.5	4112	3435	2685	1164	6682	6287	1524	2429
206.667	4313	3479	2749	1088	6991	6394	1740	2424
206.833	4069	3429	2644	1025	6518	6416	1506	2327
207	4145	3628	2608	1246	6773	6412	1668	2303
207.167	4019	3589	2846	1236	6692	6478	1612	2465
207.333	4275	3398	2646	1143	6862	6381	1529	2416
207.5	4227	3490	2577	1147	6614	6314	1541	2358
207.667	4105	3325	2577	1239	6618	6351	1572	2330
207.833	4134	3395	2737	1126	6577	6352	1624	2311
208	4067	3379	2529	1158	6587	6330	1569	2203
208.167	3979	3581	2694	1163	6682	6223	1592	2301
208.333	4113	3371	2719	1192	6484	6541	1573	2344
208.5	3828	3313	2549	1017	6465	6447	1517	2292
208.667	4056	3367	2674	1096	6511	6542	1620	2398
208.833	3953	3455	2794	1036	6580	6416	1615	2403
209	4026	3461	2644	1036	6493	6358	1589	2338
209.167	4183	3525	2756	1262	6382	6396	1699	2337
209.333	3928	3306	2725	1029	6426	6329	1468	2351
209.5	4133	3390	2711	1066	6589	6484	1598	2203
209.667	4060	3523	2713	1033	6453	6355	1575	2329
209.833	3991	3590	2671	1049	6569	6346	1577	2371
210	3976	3404	2635	1043	6454	6287	1490	2289
210.167	4049	3429	2619	1153	6233	6347	1466	2382
210.333	4080	3413	2771	1165	6307	6563	1560	2267
210.5	4138	3309	2664	1118	6432	6393	1576	2276
210.667	4111	3366	2825	1049	6512	6435	1553	2216
210.833	3964	3249	2613	1005	6191	6472	1383	2134
211	4125	3504	2717	1174	6515	6310	1605	2406
211.167	3997	3367	2696	1033	6316	6322	1444	2253
211.333	3925	3406	2578	1096	6398	6282	1452	2363
211.5	4124	3596	2706	1109	6404	6426	1598	2249
211.667	3951	3430	2661	1192	6312	6502	1640	2351
211.833	3932	3324	2582	1001	6331	6284	1506	2110
212	3940	3264	2565	1047	6259	6264	1621	2243
212.167	3914	3345	2632	1052	6255	6459	1503	2280
212.333	4049	3537	2750	1101	6314	6257	1537	2251
212.5	4005	3390	2620	1133	6325	6219	1534	2221
212.667	4100	3314	2677	1154	6407	6365	1434	2176
212.833	4009	3415	2624	1102	6185	6182	1468	2350
213	3913	3363	2512	1133	6217	6425	1557	2284
213.167	3986	3357	2631	1035	6301	6429	1522	2271
213.333	3981	3549	2839	1123	6223	6476	1560	2284
213.5	3933	3330	2629	1111	6159	6411	1471	2230
213.667	3871	3249	2661	1052	6285	6316	1528	2126
213.833	3871	3409	2553	1102	6256	6553	1484	2407
214	3803	3480	2628	1080	5971	6401	1507	2270
214.167	3875	3475	2724	1096	6385	6407	1507	2270
214.333	3686	3458	2567	1027	6198	6416	1423	2293
214.5	3785	3462	2527	1020	6528	6293	1575	2254
214.667	4032	3482	2681	1094	6242	6447	1560	2238
214.833	3868	3446	2522	1026	6075	6451	1453	2235
215	3991	3470	2540	1167	6153	6436	1518	2339
215.167	4095	3578	2668	1105	6394	6482	1549	2363
215.333	3930	3433	2578	1079	6094	6489	1409	2374
215.5	4051	3530	2732	1068	6368	6420	1580	2381
215.667	3993	3570	2713	1112	6090	6400	1574	2432
215.833	3857	3515	2609	1023	6220	6379	1442	2319
216	3861	3358	2585	940	6264	6394	1472	2357
216.167	3720	3417	2560	1085	6138	6475	1505	2230
216.333	4002	3412	2526	1019	6061	6313	1516	2214
216.5	3731	3157	2532	979	6124	6420	1422	2301
216.667	3787	3364	2414	1014	6338	6294	1518	2283
216.833	3793	3327	2521	1098	6323	6395	1482	2294
217	3775	3442	2576	1067	6320	6396	1474	2401
217.167	3823	3484	2532	1052	6287	6507	1595	2437
217.333	3925	3401	2579	1066	6328	6322	1470	2302
217.5	3836	3454	2566	1039	6248	6436	1547	2376
217.667	3740	3324	2446	1012	6295	6320	1483	2357
217.833	3964	3333	2524	1158	6205	6371	1634	2387
218	3795	3367	2513	1166	6430	6486	1612	2415
218.167	3749	3417	2561	1091	6334	6426	1574	2367
218.333	3691	3438	2665	1000	6419	6182	1500	2288
218.5	3723	3287	2615	974	6273	6463	1560	2340
218.667	3657	3310	2500	1030	6190	6223	1565	2421
218.833	3783	3387	2581	1042	6488	6348	1584	2427
219	3678	3299	2570	993	6485	6452	1547	2470
219.167	3601	3286	2378	1079	6311	6382	1514	2341
219.333	3719	3320	2525	1109	6484	6516	1631	2334
219.5	3662	3196	2563	1024	6256	6512	1552	2391
219.667	3673	3381	2632	1030	6276	6389	1560	2365
219.833	3663	3388	2482	1025	6472	6405	1600	2387
220	3657	3426	2391	1014	6495	6261	1482	2360
220.167	3556	3254	2517	1070	6421	6380	1490	2492
220.333	3555	3254	2501	1051	6436	6477	1530	2360
220.5	3626	3252	2406	1174	6498	6442	1590	2463
220.667	3508	3161	2429	983	6451	6274	1574	2365
220.833	3507	3254	2397	1003	6250	6259	1498	2346
221	3717	3248	2499	1060	6574	6577	1575	2301
221.167	3494	3118	2461	1040	6234	6260	1481	2376
221.333	3425	3191	2491	985	6507	6493	1459	2350
221.5	3439	3267	2287	1038	6337	6375	1493	2379
221.667	3573	3222	2566	1006	6416	6498	1554	2393
221.833	3747	3321	2485	1122	6372	6511	1546	2342
222	3480	3508	2518	1090	6540	6484	1674	2591
222.167	3535	3265	2437	1045	6339	6352	1543	2405
222.333	3489	3150	2491	985	6505	6456	1523	2384
222.5	3458	3241	2570	980	6577	6393	1539	2433
222.667	3606	3217	2459	1120	6497	6507	1584	2420
222.833	3352	3224	2524	963	6374	6417	1534	2220
223	3499	3166	2443	1114	6428	6359	1463	2427
223.167	3500	3215	2541	1046	6406	6528	1541	2418
223.333	3456	3218	2470	1014	6479	6438	1575	2255
223.5	3526	3250	2310	977	6356	6342	1376	2391
223.667	3451	3091	2456	938	6414	6418	1555	2325
223.833	3536	3145	2447	1127	6502	6409	1660	2290
224	3237	3083	2497	986	6632	6249	1478	2408
224.167	3454	3115	2428	1056	6327	6405	1548	2323
224.333	3352	3004	2349	1061	6334	6365	1468	2278
224.5	3349	3123	2386	1053	6361	6527	1440	2416
224.667	3403	3178	2304	1024	6479	6458	1531	2315
224.833	3313	3131	2473	987	6488	6375	1509	2271
225	3272	3035	2429	998	6471	6453	1493	2330
225.167	3442	3123	2367	965	6595	6201	1519	2245
225.333	3467	3133	2493	1134	6502	6421	1620	2478
225.5	3535	2992	2450	1042	6514	6382	1505	2365
225.667	3342	3074	2393	1077	6392	6277	1523	2141
225.833	3436	2986	2514	1043	6359	6336	1516	2384
226	3525	3173	2419	1047	6550	6466	1473	2394
226.167	3376	2997	2394	1076	6416	6469	1482	2330
226.333	3257	2951	2412	1016	6319	6348	1517	2321
226.5	3271	3163	2347	1107	6440	6407	1521	2331
226.667	3356	3020	2364	1014	6507	6450	1425	2310
226.833	3378	3013	2441	1126	6402	6434	1536	2320
227	3537	2958	2375	979	6443	6347	1511	2167
227.167	3413	3033	2417	1067	6309	6243	1539	2255
227.333	3548	2899	2471	1029	6488	6357	1409	2178
227.5	3413	3002	2453	1013	6462	6436	1507	2309
227.667	3298	2971	2379	1137	6322	6300	1527	2241
227.833	3431	2975	2319	1009	6180	6276	1574	2255
228	3324	3002	2355	1090	6513	6300	1566	2251
228.167	3296	2897	2381	997	6487	6133	1476	2251
228.333	3365	2823	2239	985	6352	6373	1326	2167
228.5	3338	2932	2387	1029	6238	6187	1338	2147
228.667	3412	2993	2545	1085	6500	6400	1487	2283
228.833	3234	3014	2325	978	6297	6416	1535	2139
229	3409	3001	2424	1039	6314	6327	1504	2165
229.167	3402	3048	2394	1013	6328	6276	1425	2184
229.333	3429	3089	2285	1040	6459	6320	1443	2189
229.5	3549	3061	2478	1048	6391	6297	1520	2177
229.667	3399	2915	2401	1043	6225	6142	1553	2170
229.833	3259	3034	2433	1021	6502	6169	1494	2167
230	3418	3005	2405	1079	6359	6449	1380	2116
230.167	3339	3110	2603	1051	6465	6361	1492	2145
230.333	3278	2946	2400	1023	6336	6281	1524	2148
230.5	3288	2944	2457	1133	6147	6284	1521	1964
230.667	3400	2883	2521	1070	6425	6237	1447	2239
230.833	3277	3051	2435	1067	6321	6198	1409	2202
231	3275	2971	2381	1065	6240	6146	1404	2131
231.167	3101	2965	2387	986	6166	6278	1279	1931
231.333	3244	2875	2361	976	6317	6272	1438	1983
231.5	3296	2798	2363	1017	6181	6173	1393	1941
231.667	3374	2985	2384	1123	6291	6322	1495	2194
231.833	3095	2958	2446	967	6111	6303	1329	2005
232	3374	3143	2389	1063	6246	6351	1470	2061
232.167	3268	3013	2414	1116	6367	6257	1487	2116
232.333	3379	3074	2561	1050	6403	6359	1404	2134
232.5	3299	2950	2426	1111	6185	5974	1431	2144
232.667	3344	2784	2381	987	6259	6291	1389	1928
232.833	3203	2816	2239	990	6207	6049	1388	2002
233	3301	2860	2398	983	6225	6155	1382	2104
233.167	3368	2892	2570	1208	6423	6343	1483	2095
233.333	3301	2948	2486	1136	6256	6205	1326	1985
233.5	3208	2863	2481	1053	6308	6198	1497	2106
233.667	3340	3009	2433	1103	6155	6213	1504	2080
233.833	3291	2814	2445	997	6317	6120	1365	2075
234	3278	2917	2430	1010	6172	6252	1404	2052
234.167	3137	2682	2461	945	6161	6107	1252	1897
234.333	3173	2841	2328	968	6066	6140	1271	2025
234.5	3235	2739	2420	1096	6208	6145	1246	1930
234.667	3133	2813	2422	994	6204	6205	1321	2031
234.833	3079	2835	2267	879	6194	6010	1173	1853
235	3311	2746	2332	1015	6172	6180	1348	2056
235.167	3233	2767	2528	1060	6187	6285	1297	2003
235.333	3551	2936	2370	1098	6457	6376	1346	2132
235.5	3263	2960	2335	996	6181	6141	1341	1908
235.667	3258	2853	2546	1085	6321	6265	1273	2080
235.833	3304	2771	2385	963	6115	6176	1286	2010
236	3435	2798	2460	1037	6237	6129	1371	1978
236.167	3287	2875	2348	1046	6449	6191	1263	2033
236.333	3234	2771	2466	1027	6116	6225	1339	2085
236.5	3177	2640	2320	969	6221	6161	1306	1925
236.667	3337	2826	2343	1051	6281	6104	1263	2081
236.833	3253	2925	2445	949	6233	5984	1331	2059
237	3242	2802	2441	993	6054	6140	1359	1901
237.167	3283	2830	2329	980	6277	6330	1322	2104
237.333	3155	2750	2400	1126	6205	6218	1389	1969
237.5	3253	2746	2439	1046	6250	6213	1425	2100
237.667	3181	2774	2251	944	6229	6155	1294	2002
237.833	3261	2811	2439	1101	6204	6239	1381	2006
238	3078	2812	2323	982	6072	6045	1221	1954
238.167	3292	2757	2399	1051	6282	6252	1340	1951
238.333	3172	2833	2342	1000	6295	6323	1361	2086
238.5	3207	2825	2467	1013	6355	6287	1412	1989
238.667	3337	2785	2270	992	6093	6064	1432	2036
238.833	3169	2678	2327	955	6500	6098	1251	1977
239	3307	2807	2289	971	6030	6156	1283	1977
239.167	3267	2912	2458	1033	6287	6133	1393	2082
239.333	3232	2809	2484	997	6411	6228	1266	2046
239.5	3177	2854	2399	967	6358	6406	1353	2059
239.667	3068	2807	2358	1062	6254	6269	1285	2048
239.833	3185	2993	2365	1004	6208	6299	1319	1921
240	3288	2852	2378	1040	6258	6417	1278	1949
240.167	3028	2777	2453	1051	6479	6264	1307	2067
240.333	3247	2724	2256	938	6209	6163	1220	1953
240.5	3077	2715	2379	1020	6252	6252	1293	2101
240.667	3022	2805	2386	1041	6445	6199	1274	2041
240.833	2980	2924	2331	1048	6191	5985	1220	2087
241	2983	2832	2247	996	6275	6265	1310	2052
241.167	3073	2873	2354	985	6386	6163	1298	2088
241.333	2988	2816	2345	1089	6338	6069	1368	2110
241.5	3103	2901	2431	1043	6552	6343	1427	2018
241.667	2996	2735	2214	951	6308	5992	1242	1983
241.833	2979	2692	2448	932	6391	6160	1236	2033
242	3071	2753	2285	899	6296	6217	1256	2007
242.167	2991	2795	2305	966	6352	6278	1297	1991
242.333	3123	2770	2424	938	6563	6166	1403	2109
242.5	3164	2826	2377	951	6406	6194	1394	2031
242.667	2926	2682	2227	925	6355	6143	1246	2035
242.833	2999	2880	2312	985	6315	6254	1346	2219
243	3159	2833	2361	1054	6523	6136	1362	2093
243.167	3077	2851	2308	983	6491	6079	1381	2013
243.333	3009	2707	2267	962	6452	6118	1294	2009
243.5	3016	2701	2248	934	6449	6090	1432	2052
243.667	3045	2834	2286	983	6519	6304	1341	2075
243.833	3143	2766	2365	1082	6554	6423	1395	2104
244	3115	2773	2275	998	6665	6197	1366	2069
244.167	2963	2836	2282	900	6396	6134	1308	2113
244.333	2897	2745	2245	952	6595	6205	1348	2126
244.5	2914	2755	2227	863	6469	6248	1279	2101
244.667	2932	2644	2298	897	6402	6068	1271	2063
244.833	3078	2657	2308	1041	6413	6119	1358	2172
245	3083	2825	2463	954	6501	6197	1338	2111
245.167	2851	2657	2290	900	6463	6246	1297	2085
245.333	2927	2694	2270	942	6524	6134	1409	2084
245.5	2865	2678	2281	925	6308	6085	1260	2170
245.667	2929	2824	2297	997	6579	6390	1444	2007
245.833	2939	2722	2292	909	6500	6076	1283	2020
246	2922	2813	2279	921	6470	6182	1296	2063
246.167	2897	2677	2246	945	6475	6240	1307	2077
246.333	2851	2646	2249	907	6458	6118	1314	2141
246.5	2857	2608	2252	1012	6595	6044	1199	1987
246.667	2915	2787	2423	1092	6477	6268	1379	2022
246.833	2801	2683	2284	901	6642	6132	1332	2044
247	2930	2627	2252	915	6517	6013	1276	2064
247.167	2772	2535	2182	940	6613	6202	1235	1943
247.333	2843	2585	2224	901	6282	6065	1355	2101
247.5	2796	2673	2180	839	6658	6161	1264	2056
247.667	2952	2459	2271	1000	6408	6108	1437	2161
247.833	2664	2480	2192	831	6402	5985	1275	1946
248	2950	2524	2238	935	6467	6166	1228	2062
248.167	2992	2688	2338	1063	6644	6079	1441	2111
248.333	2812	2578	2079	860	6391	6078	1285	1980
248.5	2735	2527	2173	897	6651	5942	1252	1937
248.667	2826	2448	2206	898	6575	6079	1210	2053
248.833	2786	2464	2297	950	6263	5996	1350	2027
249	2782	2452	2274	1045	6470	6031	1313	1968
249.167	2966	2481	2241	1014	6572	6002	1367	1992
249.333	2844	2534	2138	981	6465	5978	1341	1973
249.5	2729	2509	2188	943	6408	6234	1304	2052
249.667	2843	2473	2228	1005	6467	5955	1261	2038
249.833	2862	2455	2348	941	6487	6056	1296	2002
250	2835	2555	2370	923	6365	6036	1394	2082
250.167	2817	2602	2307	1057	6459	6106	1343	2002
250.333	2913	2553	2336	1039	6434	5992	1372	2001
250.5	2741	2500	2168	908	6418	5853	1287	1940
250.667	2673	2402	2285	907	6294	5940	1309	2003
250.833	2912	2657	2257	1006	6666	6074	1358	2178
251	2835	2455	2166	929	6341	5894	1409	1974
251.167	2556	2435	2164	898	6471	5695	1201	1954
251.333	2830	2493	2310	954	6609	6012	1250	1861
251.5	2706	2352	2121	860	6459	5774	1275	1899
251.667	2753	2446	2219	963	6400	5908	1233	1973
251.833	2792	2404	2288	890	6350	5916	1242	1924
252	2682	2453	2279	877	6270	5933	1218	1811
252.167	2830	2542	2323	1003	6392	5752	1285	1965
252.333	2683	2391	2246	965	6371	5783	1267	1863
252.5	2774	2437	2271	931	6415	5905	1224	1962
252.667	2700	2298	2359	992	6383	5829	1187	1929
252.833	2665	2369	2275	851	6472	5898	1283	1829
253	2675	2506	2120	901	6415	5789	1341	1991
253.167	2726	2459	2215	861	6330	5839	1338	1969
253.333	2749	2229	2198	930	6302	5730	1328	1823
253.5	2671	2418	2109	900	6583	5947	1231	1848
253.667	2704	2357	2254	949	6511	5917	1261	1926
253.833	2672	2426	2159	931	6463	5885	1169	1864
254	2733	2558	2203	945	6475	5896	1269	1890
254.167	2758	2371	2187	922	6199	5742	1233	1867
254.333	2828	2452	2258	916	6256	5835	1278	1840
254.5	2611	2472	2280	1000	6181	5908	1340	1885
254.667	2619	2405	2225	934	6229	5938	1218	1830
254.833	2848	2589	2241	892	6208	5720	1191	1805
255	2574	2403	2313	899	6443	5867	1280	1835
255.167	2889	2378	2414	912	6186	5765	1302	1809
255.333	2622	2384	2332	981	6292	5731	1246	1806
255.5	2750	2454	2175	909	6287	6011	1158	1863
255.667	2613	2414	2271	928	6312	5765	1223	1813
255.833	2813	2346	2244	876	6423	5775	1252	1854
256	2624	2362	2173	877	6275	5882	1245	1804
256.167	2826	2470	2257	986	6477	5879	1385	1929
256.333	2806	2499	2266	1049	6433	6042	1365	1924
256.5	2739	2386	2198	917	6424	5838	1221	1841
256.667	2826	2443	2291	932	6135	5896	1261	1825
256.833	2584	2375	2325	970	6207	5748	1207	1768
257	2778	2327	2280	889	6241	6053	1178	1760
257.167	2700	2391	2271	880	6230	5616	1196	1728
257.333	2750	2283	2192	950	6167	5904	1182	1738
257.5	2731	2299	2294	931	6246	5831	1247	1756
257.667	2759	2174	2057	858	6208	5693	1102	1635
257.833	2782	2319	2260	945	6158	5710	1142	1722
258	2675	2316	2216	930	6250	5692	1231	1738
258.167	2802	2251	2274	877	6197	5742	1207	1810
258.333	2653	2174	2147	827	6141	5724	1101	1674
258.5	2642	2116	2295	847	6129	5835	1243	1655
258.667	2790	2289	2267	1001	6200	5682	1102	1716
258.833	2636	2224	2271	952	6320	5666	1130	1703
259	2577	2220	2208	884	6322	5780	1164	1703
259.167	2672	2372	2338	954	6389	5759	1158	1789
259.333	2716	2117	2254	852	6373	5682	1207	1742
259.5	2609	2261	2152	825	6093	5751	1056	1567
259.667	2741	2361	2278	968	6258	5810	1265	1800
259.833	2655	2278	2208	803	6171	5753	1137	1707
260	57	108	91	54	66	147	142	117
260.167	-60	-88	-102	-56	-69	-91	-124	-49
260.333	-6	-108	-14	-31	-20	-72	-34	-43
260.5	55	56	98	30	73	114	33	-5
260.667	10	19	52	38	-20	45	96	55
260.833	17	58	8	66	49	89	18	26
261	0	23	-17	12	-17	58	-19	5
261.167	-23	-58	-5	1	36	8	-6	-77
261.333	64	24	33	42	92	-6	91	-34
261.5	81	21	-8	22	-1	-35	7	70
261.667	12	-43	-39	27	13	-96	34	-20
261.833	25	57	7	12	-25	14	31	29
262	-80	-16	-20	-70	-93	-41	-15	-89
262.167	30	76	23	46	-33	-12	11	0
262.333	-8	-17	36	25	-12	-25	3	-5
262.5	38	-11	2	11	16	-32	-29	96
262.667	21	6	-20	-4	10	-54	101	-8
262.833	-9	25	-13	-12	29	-13	33	49
263	4	61	19	37	95	3	-75	14
263.167	-16	32	5	-48	30	10	-28	-23
263.333	-54	-82	-16	-24	-93	-19	-68	-99
263.5	40	-11	15	-12	123	67	-25	34
263.667	51	39	-46	11	-44	-1	-6	24
263.833	-38	-39	-18	-22	-62	-51	-53	-41
264	2374	2247	1895	775	6556	2326	1039	1809
264.167	2364	2213	1837	778	6242	2077	1103	1799
264.333	2319	2288	1820	719	6035	1994	995	1749
264.5	2289	2380	1904	755	6089	2145	1000	1770
264.667	2312	2418	1894	729	6035	1966	1081	1750
264.833	2277	2295	2014	815	5981	2196	1082	1833
265	2264	2229	1836	652	5921	2130	1049	1762
265.167	2474	2206	1892	704	6090	2229	1141	1898
265.333	2462	2194	1719	735	5915	2104	1041	1701
265.5	2396	2206	1947	763	5963	2270	1054	1834
265.667	2332	2139	1883	748	6088	2299	1032	1821
265.833	2326	2234	1813	701	5928	2205	1101	1779
266	2271	2206	1918	794	6110	2294	1168	1830
266.167	2382	2099	1811	695	5889	2234	1009	1731
266.333	2352	2196	1851	841	5894	2344	1044	1847
266.5	2199	2131	1813	767	6041	2380	1103	1787
266.667	2198	2115	1763	655	5879	2418	1042	1732
266.833	2271	2088	1692	633	5875	2354	1031	1752
267	2197	2000	1750	644	5621	2411	947	1731
267.167	2082	2239	1744	592	5753	2281	967	1740
267.333	2195	2115	1852	685	5788	2341	1069	1670
267.5	2227	2072	1768	720	5832	2488	1053	1887
267.667	2167	2015	1694	649	5701	2387	956	1681
267.833	2187	2074	1643	634	5842	2352	1010	1783
268	2306	2022	1749	720	5678	2455	975	1802
268.167	2217	2112	1658	650	5476	2439	1000	1633
268.333	2174	2189	1764	658	5673	2404	1027	1646
268.5	2147	2125	1641	691	5595	2502	1002	1754
268.667	2140	2138	1636	606	5430	2440	862	1690
268.833	2227	2128	1729	633	5681	2487	924	1820
269	2240	2101	1660	647	5630	2377	1029	1728
269.167	2137	1950	1681	635	5537	2356	956	1652
269.333	2121	2124	1707	597	5432	2392	888	1758
269.5	2070	2026	1642	690	5375	2452	963	1738
269.667	2258	2066	1753	648	5437	2348	1058	1598
269.833	2134	2035	1703	624	5384	2352	1000	1732
270	2221	2166	1714	662	5339	2540	1032	1786
270.167	2165	2018	1663	604	5397	2484	1019	1712
270.333	2135	1969	1615	656	5279	2498	1022	1643
270.5	2070	1981	1622	600	5376	2615	1081	1772
270.667	2094	2171	1744	761	5438	2588	1105	1746
270.833	2004	2028	1698	573	5241	2470	1030	1694
271	1965	1956	1569	641	5144	2379	986	1632
271.167	1995	2013	1625	604	5149	2491	993	1608
271.333	2151	2168	1730	727	5295	2535	1110	1655
271.5	1950	1957	1664	603	5163	2533	979	1570
271.667	2067	2003	1591	710	5172	2500	1052	1718
271.833	2087	2084	1748	741	5115	2541	1120	1710
272	2009	1945	1651	551	5076	2432	1051	1826
272.167	2028	1895	1730	701	5059	2588	1010	1605
272.333	1914	1977	1716	545	5135	2550	1099	1586
272.5	2058	1982	1787	724	5187	2608	1155	1683
272.667	2017	1954	1724	652	5074	2494	971	1651
272.833	1941	1869	1740	677	4908	2480	1024	1601
273	1866	1850	1776	661	5180	2514	1040	1600
273.167	1926	1947	1755	692	4966	2559	993	1667
273.333	1825	1842	1792	609	4973	2552	978	1670
273.5	1923	1810	1752	636	5053	2596	960	1594
273.667	1928	1872	1773	691	4924	2579	1035	1638
273.833	1889	1933	1764	670	4972	2534	1018	1580
274	1849	1808	1712	732	5081	2523	999	1620
274.167	1743	1887	1696	645	4906	2472	1020	1501
274.333	1887	1957	1831	722	5012	2536	1111	1655
274.5	1882	1934	1750	651	5175	2676	1061	1596
274.667	1784	1837	1775	708	4995	2659	1044	1435
274.833	1808	1787	1738	750	5235	2556	1088	1471
275	1770	1832	1788	691	5011	2676	1105	1651
275.167	1832	1920	1873	677	4931	2593	905	1493
275.333	1807	1745	1838	676	5044	2533	1102	1513
275.5	1754	1766	1843	705	5044	2511	1083	1500
275.667	1759	1817	1885	745	5085	2429	1001	1444
275.833	1839	1798	1921	797	5158	2616	1076	1538
276	1792	1746	1874	712	5237	2515	1134	1491
276.167	1864	1684	1909	649	4970	2599	1027	1590
276.333	1836	1714	1952	799	5089	2553	1026	1534
276.5	1760	1777	1842	800	5117	2642	1095	1568
276.667	1690	1732	1876	773	5114	2601	1089	1466
276.833	1688	1688	1903	736	5112	2679	998	1467
277	1639	1744	1873	668	5191	2583	1037	1444
277.167	1577	1683	1816	731	5231	2488	959	1430
277.333	1626	1688	2043	809	5178	2505	1048	1390
277.5	1551	1672	1907	734	5106	2463	985	1327
277.667	1787	1819	2104	748	5225	2657	1126	1477
277.833	1790	1693	1940	798	5391	2584	930	1543
278	1603	1742	2025	775	5341	2539	1102	1450
278.167	1678	1782	2025	900	5273	2576	1176	1371
278.333	1625	1604	1939	729	5315	2499	1097	1355
278.5	1662	1781	2082	810	5308	2437	1072	1443
278.667	1718	1692	2064	828	5329	2521	1086	1409
278.833	1604	1695	2072	778	5428	2539	1081	1452
279	1581	1670	2060	844	5314	2611	1181	1389
279.167	1610	1735	2087	842	5559	2546	1171	1477
279.333	1631	1690	2138	791	5508	2501	1180	1472
279.5	1551	1691	2010	876	5453	2380	1026	1400
279.667	1491	1557	2022	674	5511	2384	975	1320
279.833	1721	1665	2102	825	5733	2485	1189	1475
280	1782	1648	2113	858	5501	2396	1098	1383
280.167	1613	1741	2093	810	5508	2495	1211	1453
280.333	1646	1729	2131	852	5866	2479	1143	1515
280.5	1480	1702	2149	784	5680	2310	1027	1431
280.667	1613	1721	2156	915	5635	2389	1161	1460
280.833	1600	1739	2102	819	5807	2443	1197	1400
281	1693	1717	2245	858	5761	2436	1132	1452
281.167	1645	1563	2162	993	5859	2351	1165	1405
281.333	1522	1755	2117	1001	5911	2358	1167	1400
281.5	1599	1673	2262	849	5931	2390	1173	1457
281.667	1604	1678	2071	944	5936	2402	1089	1519
281.833	1686	1616	2264	920	5911	2525	1121	1520
282	1520	1659	2220	726	6003	2388	1092	1392
282.167	1522	1598	2176	883	5942	2376	1036	1373
282.333	1675	1725	2172	849	5944	2328	1184	1556
282.5	1703	1647	2158	905	6129	2476	1182	1539
282.667	1623	1612	2202	941	5873	2299	1078	1430
282.833	1610	1656	2226	868	6101	2322	1157	1544
283	1468	1605	2128	892	6217	2259	1034	1370
283.167	1639	1857	2230	895	6244	2393	1180	1492
283.333	1508	1680	2231	947	6089	2331	1157	1465
283.5	1569	1534	2142	977	5852	2217	1112	1511
283.667	1651	1664	2118	916	6111	2292	1110	1477
283.833	1655	1734	2251	972	6211	2456	1147	1480
284	1591	1762	2246	879	6237	2343	1164	1454
284.167	1750	1699	2231	947	6358	2359	1141	1538
284.333	1700	1569	2111	942	6071	2298	1088	1408
284.5	1563	1652	2049	857	6173	2226	1087	1442
284.667	1687	1705	2274	922	6191	2297	1119	1501
284.833	1629	1694	2257	923	6182	2164	1205	1572
285	1488	1564	2163	753	6374	2041	1008	1385
285.167	1560	1680	2168	887	6283	2216	1120	1535
285.333	1623	1543	2142	859	6087	2228	1080	1548
285.5	1686	1715	2155	843	6307	2265	1158	1531
285.667	1488	1542	2113	761	6142	2266	1100	1456
285.833	1575	1586	2040	957	6136	2267	1096	1479
286	1671	1590	2190	943	6244	2163	1170	1458
286.167	1608	1671	2094	869	6161	2156	1098	1553
286.333	1710	1670	2164	940	6333	2219	1135	1519
286.5	1579	1626	2041	955	6314	2199	1167	1484
286.667	1635	1672	2030	843	6286	2204	1136	1467
286.833	1645	1505	2116	818	6266	2172	1153	1487
287	1537	1563	1955	737	6338	2131	1005	1517
287.167	1641	1532	1886	856	6342	2241	1013	1475
287.333	1574	1492	1927	685	6054	2148	947	1491
287.5	1764	1713	1939	891	6221	2106	1110	1574
287.667	1733	1661	2116	942	6246	2350	1058	1480
287.833	1559	1588	1988	740	6088	2060	974	1455
288	1636	1540	1873	863	6184	2090	968	1444
288.167	1691	1652	1925	881	6014	2265	1064	1550
288.333	1654	1497	1908	772	6072	2127	1076	1599
288.5	1637	1658	1907	733	6015	2141	1069	1489
288.667	1656	1585	1948	765	6009	2191	985	1488
288.833	1629	1521	1718	765	5840	2200	1053	1527
289	1555	1639	1769	712	6063	2218	1060	1438
289.167	1731	1536	1891	805	6081	2330	1023	1417
289.333	1581	1533	1769	805	6000	2143	945	1412
289.5	1508	1665	1908	806	5929	2225	1040	1567
289.667	1700	1591	1922	890	6132	2353	1121	1595
289.833	1642	1685	1794	715	5929	2309	980	1545
290	1712	1678	1810	810	6101	2273	1127	1590
290.167	1739	1613	1768	682	5970	2128	1016	1419
290.333	1730	1661	1740	825	5877	2241	940	1563
290.5	1601	1521	1704	775	5813	2289	1050	1583
290.667	1603	1659	1699	813	5957	2309	1057	1703
290.833	1563	1592	1625	703	5775	2166	1001	1599
291	1616	1531	1652	707	5838	2250	988	1399
291.167	1646	1557	1675	661	5668	2062	1026	1456
291.333	1736	1698	1591	803	5717	2251	943	1604
291.5	1747	1637	1572	691	5745	2274	982	1506
291.667	1502	1556	1531	592	5656	2144	795	1407
291.833	1504	1541	1438	610	5539	2220	943	1508
292	1619	1568	1565	710	5604	2196	994	1467
292.167	1664	1448	1540	740	5605	2280	1024	1537
292.333	1659	1529	1597	752	5424	2149	1090	1503
292.5	1669	1550	1611	874	5520	2313	1005	1529
292.667	1613	1476	1453	611	5470	2262	851	1504
292.833	1627	1543	1530	681	5316	2269	827	1412
293	1549	1626	1564	739	5407	2273	908	1489
293.167	1689	1560	1533	679	5421	2354	1064	1518
293.333	1633	1536	1499	572	5252	2303	1061	1460
293.5	1513	1379	1387	613	5184	2243	911	1446
293.667	1684	1530	1462	673	5393	2313	974	1452
293.833	1647	1522	1528	719	5203	2195	965	1483
294	1651	1480	1460	603	5240	2192	882	1414
294.167	1569	1482	1363	558	5175	2175	832	1359
294.333	1611	1562	1413	702	5233	2197	900	1420
294.5	1568	1439	1506	668	5108	2336	995	1437
294.667	1743	1583	1349	667	5148	2386	985	1448
294.833	1589	1587	1433	610	4978	2350	942	1469
295	1622	1496	1388	658	4979	2209	898	1364
295.167	1492	1527	1341	611	4860	2361	861	1301
295.333	1718	1610	1491	674	4947	2387	972	1489
295.5	1621	1378	1261	598	4813	2252	914	1448
295.667	1628	1468	1434	658	4950	2431	925	1346
295.833	1542	1479	1428	616	4966	2339	906	1458
296	1661	1340	1332	571	4850	2432	897	1429
296.167	1513	1453	1338	564	4874	2449	889	1393
296.333	1541	1448	1358	659	4948	2235	886	1335
296.5	1460	1465	1299	660	4802	2235	911	1395
296.667	1457	1413	1400	566	4831	2385	859	1330
296.833	1608	1460	1449	663	4785	2271	999	1477
297	1522	1407	1343	619	4843	2337	830	1341
297.167	1517	1468	1482	590	4760	2346	976	1405
297.333	1481	1390	1384	553	4772	2357	873	1330
297.5	1388	1412	1356	575	4712	2221	856	1306
297.667	1556	1439	1546	749	4741	2402	965	1459
297.833	1586	1448	1494	596	4872	2446	849	1491
298	1392	1259	1316	531	4551	2227	750	1254
298.167	1424	1324	1316	617	4746	2349	862	1305
298.333	1562	1394	1365	529	4554	2413	900	1324
298.5	1556	1458	1452	748	4627	2386	903	1391
298.667	1398	1353	1338	657	4520	2296	878	1274
298.833	1427	1357	1402	532	4600	2271	817	1268
299	1500	1463	1331	508	4493	2229	820	1297
299.167	1449	1475	1441	646	4512	2204	775	1276
299.333	1438	1218	1370	558	4739	2320	865	1300
299.5	1342	1294	1339	567	4440	2286	848	1161
299.667	1426	1396	1452	654	4627	2288	865	1286
299.833	1472	1337	1488	561	4569	2203	846	1292
300	1294	1372	1444	571	4693	2310	825	1250
300.167	1334	1209	1465	612	4496	2275	842	1217
300.333	1363	1353	1444	616	4645	2382	829	1348
300.5	1379	1292	1596	608	4536	2303	780	1341
300.667	1346	1297	1456	598	4729	2192	785	1246
300.833	1319	1330	1498	684	4724	2347	731	1379
301	1455	1376	1537	828	4790	2321	865	1314
301.167	1347	1292	1423	588	4589	2294	767	1291
301.333	1392	1255	1474	553	4528	2153	807	1250
301.5	1474	1335	1606	674	4592	2333	835	1227
301.667	1375	1355	1498	531	4639	2207	884	1211
301.833	1378	1329	1491	611	4581	2312	814	1254
302	1341	1249	1475	655	4587	2198	881	1214
302.167	1326	1191	1489	573	4762	2227	765	1151
302.333	1392	1309	1522	748	4945	2319	988	1352
302.5	1398	1302	1475	722	4733	2299	878	1198
302.667	1311	1311	1496	619	4718	2152	876	1205
302.833	1311	1262	1484	596	4738	2202	811	1232
303	1507	1218	1660	635	4904	2289	777	1215
303.167	1447	1327	1618	698	4885	2347	841	1250
303.333	1263	1238	1493	558	4712	2084	770	1092
303.5	1395	1226	1605	643	4827	2200	828	1231
303.667	1429	1220	1647	610	4899	2243	813	1326
303.833	1338	1101	1569	707	4927	2343	792	1217
304	1290	1214	1579	681	4889	2104	807	1152
304.167	1307	1360	1699	687	4917	2199	852	1224
304.333	1320	1259	1700	691	5003	2265	874	1208
304.5	1307	1215	1723	746	4932	2288	917	1286
304.667	1258	1261	1674	755	5092	2275	826	1235
304.833	1252	1307	1620	684	4987	2298	904	1232
305	1340	1268	1679	843	5095	2270	897	1276
305.167	1398	1323	1767	766	5015	2304	855	1308
305.333	1190	1236	1510	736	5120	2179	806	1236
305.5	1328	1197	1715	656	5049	2269	905	1256
305.667	1258	1243	1731	664	5275	2166	878	1243
305.833	1321	1247	1776	717	5157	2268	956	1196
306	1380	1342	1773	785	5274	2375	861	1184
306.167	1265	1262	1661	765	5269	2347	968	1275
306.333	1357	1214	1785	790	5269	2325	918	1262
306.5	1385	1284	1648	828	5172	2264	878	1260
306.667	1308	1205	1579	673	5239	2149	843	1116
306.833	1281	1211	1696	802	5307	2272	931	1209
307	1445	1293	1780	673	5342	2192	915	1319
307.167	1374	1227	1761	794	5394	2272	906	1261
307.333	1350	1269	1799	774	5201	2222	863	1216
307.5	1344	1300	1720	721	5302	2181	882	1204
307.667	1364	1214	1707	694	5186	2016	882	1156
307.833	1308	1256	1759	662	5447	2210	845	1221
308	1290	1209	1610	725	5341	2102	850	1166
308.167	1275	1156	1728	691	5488	2198	842	1180
308.333	1348	1254	1727	727	5511	2196	819	1205
308.5	1289	1165	1670	746	5494	2192	847	1307
308.667	1281	1096	1608	624	5582	2106	793	1116
308.833	1254	1296	1660	635	5388	1968	913	1196
309	1379	1273	1718	782	5520	2075	916	1299
309.167	1264	1114	1668	712	5542	2112	873	1158
309.333	1365	1206	1758	736	5345	2116	913	1258
309.5	1332	1178	1683	715	5617	2098	873	1266
309.667	1250	1127	1691	715	5455	2068	815	1270
309.833	1275	1200	1666	728	5584	2079	834	1243
310	1324	1127	1775	654	5484	2157	929	1237
310.167	1262	1072	1564	701	5542	2126	779	1148
310.333	1279	1110	1593	676	5557	1973	796	1161
310.5	1178	1167	1540	692	5608	1950	788	1076
310.667	1288	1117	1571	647	5530	1995	846	1248
310.833	1239	1060	1710	728	5460	2051	896	1229
311	1283	1160	1584	720	5551	2135	790	1184
311.167	1219	1126	1573	676	5576	1967	838	1200
311.333	1265	1055	1558	694	5478	2128	718	1163
311.5	1252	1152	1615	629	5480	2032	787	1181
311.667	1293	1163	1645	771	5461	2065	755	1169
311.833	1173	1089	1655	707	5567	2109	901	1239
312	1251	1047	1644	627	5510	1967	806	1231
312.167	1182	1175	1596	654	5483	2053	862	1228
312.333	1156	1028	1513	612	5327	1913	754	1166
312.5	1256	1204	1628	667	5535	2077	868	1227
312.667	1284	1179	1620	684	5622	2048	866	1329
312.833	1203	1100	1503	557	5588	2102	827	1252
313	1199	1175	1616	722	5443	1994	896	1241
313.167	1254	1195	1513	672	5564	1964	872	1246
313.333	1266	1156	1563	705	5435	2063	839	1138
313.5	1220	1078	1484	712	5396	2074	848	1170
313.667	1257	1001	1493	645	5354	1791	828	1191
313.833	1175	1100	1463	576	5361	2072	777	1272
314	1166	1006	1507	662	5271	1987	778	1182
314.167	1250	1061	1515	668	5479	2086	812	1200
314.333	1191	992	1393	621	5276	2014	880	1178
314.5	1125	1058	1515	608	5466	2046	875	1209
314.667	1243	1093	1454	654	5281	1909	792	1220
314.833	1163	1005	1361	581	5272	1989	752	1074
315	1252	1045	1585	646	5372	2104	788	1219
315.167	1132	1022	1455	582	5461	1892	818	1244
315.333	1146	970	1301	555	5203	1955	670	1015
315.5	1222	1027	1384	657	5168	1981	899	1228
315.667	1195	970	1529	600	5194	1900	769	1136
315.833	1108	953	1361	551	5014	1885	799	1119
316	1174	1138	1464	668	5474	2072	818	1366
316.167	1081	978	1422	621	5225	1962	751	1196
316.333	1260	1008	1514	551	5105	2035	732	1114
316.5	1206	1003	1361	611	5196	2057	801	1272
316.667	1161	942	1430	565	5182	1967	768	1182
316.833	1040	1060	1319	573	5030	1957	735	1161
317	1085	1000	1230	532	5052	1990	743	1168
317.167	1210	1041	1334	703	4952	1949	871	1142
317.333	1142	1009	1356	493	4903	2032	726	1123
317.5	1215	1069	1473	580	5035	2089	715	1144
317.667	1201	1012	1466	628	5038	2021	800	1167
317.833	1081	998	1345	557	4907	2090	777	1176
318	1219	1011	1440	672	4808	2055	875	1253
318.167	1026	853	1243	492	4871	1945	631	1117
318.333	1175	1066	1347	616	4826	1920	722	1174
318.5	1206	1007	1379	665	4932	2002	853	1308
318.667	1085	999	1357	608	4828	2007	872	1201
318.833	1203	1002	1418	608	4874	2001	871	1167
319	1162	1053	1332	635	4901	2073	770	1146
319.167	1168	1024	1299	567	4765	2070	748	1172
319.333	1145	911	1431	622	4877	2086	778	1176
319.5	1174	1109	1404	705	4792	2157	895	1228
319.667	1078	1004	1377	575	4709	1963	727	1184
319.833	1144	1061	1284	585	4651	1913	794	1121
320	968	923	1299	515	4837	2022	708	1173
320.167	1214	1119	1368	696	4825	2040	775	1199
320.333	1090	895	1380	528	4728	1988	631	1118
320.5	1165	1032	1266	635	4849	2033	824	1129
320.667	1161	1022	1318	616	4834	2080	740	1249
320.833	1162	1045	1305	588	4674	2006	793	1143
321	1107	1004	1359	600	4636	1928	792	1156
321.167	1016	942	1346	531	4577	2013	816	1183
321.333	989	1103	1328	573	4528	2028	665	1112
321.5	1241	1068	1332	572	4680	2163	744	1167
321.667	1182	970	1269	499	4562	2062	789	1099
321.833	1114	1064	1363	555	4779	1947	674	1085
322	1011	1096	1361	652	4662	2056	739	1118
322.167	1063	957	1286	585	4717	1937	709	985
322.333	1041	984	1322	567	4653	2032	691	1145
322.5	1022	1141	1260	503	4502	1972	694	1088
322.667	1137	1039	1299	552	4597	1926	688	1048
322.833	1039	948	1316	554	4478	1941	696	1063
323	1049	1087	1363	529	4529	1993	683	1093
323.167	1012	1033	1410	622	4633	1972	697	993
323.333	1131	1027	1380	530	4715	1947	739	1088
323.5	1151	1126	1349	602	4747	2074	826	1087
323.667	1035	926	1408	543	4444	1915	705	1057
323.833	1009	999	1324	609	4604	1892	642	1014
324	959	910	1314	480	4619	1894	768	948
324.167	1089	1145	1356	631	4502	1949	733	1083
324.333	986	1060	1306	494	4588	1724	677	1006
324.5	1086	1005	1456	704	4587	2033	816	1071
324.667	1071	1009	1422	585	4602	2004	693	985
324.833	996	1006	1383	573	4671	1933	733	1041
325	1167	1064	1379	686	4808	1957	807	1138
325.167	968	996	1344	586	4615	1774	741	1028
325.333	1032	1041	1408	558	4476	1982	685	962
325.5	1008	975	1292	588	4652	1826	686	981
325.667	1103	1102	1490	661	4693	1914	804	1137
325.833	1089	1093	1287	599	4652	1913	681	1010
326	950	863	1338	581	4632	1831	720	957
326.167	983	967	1375	543	4702	1906	710	938
326.333	1131	1033	1370	546	4839	1794	659	1001
326.5	1189	988	1435	671	4844	1954	698	1078
326.667	1089	1021	1363	534	4813	1853	717	1007
326.833	1176	1006	1463	623	4801	1883	679	1044
327	1082	1063	1357	566	4741	1913	671	988
327.167	1124	1054	1399	567	4814	1938	712	986
327.333	1072	997	1489	554	4725	1916	751	1019
327.5	1062	1023	1401	594	4756	1844	781	1069
327.667	1058	1007	1439	530	4820	1850	722	1096
327.833	987	980	1504	593	4978	1823	706	936
328	1177	1029	1452	731	4788	1998	753	1073
328.167	1051	988	1478	603	4933	1911	754	1016
328.333	1080	1062	1370	544	4856	1962	712	936
328.5	1031	989	1376	563	4890	1967	683	1019
328.667	988	1002	1337	477	4924	1855	644	906
328.833	976	993	1414	624	4781	1909	839	995
329	1078	936	1487	644	4814	1817	722	911
329.167	934	925	1466	589	4869	1844	591	887
329.333	1050	964	1451	590	4962	1867	688	1018
329.5	1040	1064	1505	564	5007	1857	750	989
329.667	1032	985	1534	569	5001	1928	729	988
329.833	1032	1139	1542	672	4978	1840	764	943
330	1048	968	1473	612	5072	1875	814	926
