# Supplementary material for: Singularity response reveals entrainment properties in mammalian circadian clock
Source: Nat Commun. 2023 May 17;14:2819. doi: 10.1038/s41467-023-38392-x (PMC10192398; doi:10.1038/s41467-023-38392-x)
Supplement: Supplementary file 4 — Source Data [file 41467_2023_38392_MOESM4_ESM.zip › Raw_data/Figure6/Tissue_+2C_9d.xlsx]

## Sheet: timeseries_tissue_+2C
Time (h)	Liver1_1	Liver1_2	Liver1_3	Lung1_1	Lung1_2	Lung1_3	Kidney1_1	Kidney1_2	Kidney1_3	White fat1_1	White fat1_2	White fat1_3	Liver2_1	Liver2_2	Liver2_3	Lung2_1	Lung2_2	Lung2_3	Kidney2_1	Kidney2_2	Kidney2_3	White fat2_1	White fat2_2	White fat2_3	Spleen1_1	Spleen1_2	Mus1_1	Mus1_2	Liver3_1	Liver3_2	Lung3_1	Lung3_2	Spleen2_1	Spleen2_2	Kidney3_1	Kidney3_2	White fat3_1	White fat3_2	Muscle2_1	Muscle2_2
0	3814	8850	4789	21684	25242	7829	26653	12285	18113	18621	19156	7727	7206	23614	12925	25608	14506	31874	15158	31379	10518	25974	10375	25890	3818	2375	1846	3255	13459	11234	42442	38654	9255	5109	9548	19680	18976	9934	2923	5029
0.166667	3787	6794	3696	20118	30614	12560	18004	7744	11492	21217	17645	8316	5003	18453	9300	17907	10773	32283	10747	25714	7590	23614	9344	22656	3296	1897	1626	2839	12223	6465	17812	33244	6012	2855	6507	11374	16797	9405	3196	2742
0.333333	3620	5245	2933	13087	22797	12373	14008	5588	7817	20271	15493	7941	3690	14304	7426	14822	9487	31252	9011	21462	6035	18467	7267	17382	3239	1635	1204	2693	10223	5274	11749	20036	4454	2266	4708	7864	12560	6890	3393	2375
0.5	3478	4475	2659	10840	18559	11772	12011	4734	6535	18717	13817	7448	2864	11926	6351	12694	8544	28022	7467	17671	4940	14502	5447	13344	2841	1396	1070	2538	8487	4638	9195	15531	3832	1899	4164	6121	9751	5248	3338	2122
0.666667	3188	3927	2527	9489	16110	11248	10638	4127	5615	17132	12125	7057	2611	10023	5667	11187	7741	22968	6744	14811	4303	11627	4505	10977	2631	1276	897	2319	7395	3868	8324	13201	3504	1741	3762	5212	7636	4023	3158	2378
0.833333	3102	3665	2367	8712	14574	10540	9390	3583	4987	15450	10990	6562	2363	9047	4954	10296	7422	18416	5918	12771	3817	9646	3737	9076	2494	1288	744	2360	6632	3808	7671	11183	3300	1662	3501	4640	6740	3426	2849	2596
1	2866	3320	2280	8608	14228	9849	8313	3430	4445	14244	10158	6241	2283	7924	4638	9440	7038	16222	5245	11398	3325	8516	3189	8149	2196	1064	533	2318	6096	3364	7412	10846	2998	1612	3181	3912	6018	3051	2519	2512
1.16667	2754	3096	2100	8641	14330	9205	7447	2963	4228	13616	9402	5841	2051	7314	4373	8987	6342	16153	4739	9938	2973	7578	2925	7385	2113	1075	568	2380	5462	3196	6943	11160	2780	1547	2910	3604	5288	2833	2248	2537
1.33333	2655	2763	2078	8953	14970	9378	6946	2683	3917	12639	8779	5657	2080	6724	4065	9048	6065	17098	4409	8728	2661	6947	2903	7171	2074	1043	580	2681	5133	2830	6694	11407	2814	1462	2707	3303	5322	2526	1965	2396
1.5	2506	2821	2023	9329	15018	9468	6629	2731	3513	11937	8323	5521	1905	6209	3940	9116	5901	18202	3987	7834	2406	6412	2520	7061	1776	955	353	2690	4749	2735	7672	12282	2691	1317	2388	3091	5030	2443	1766	2274
1.66667	2480	2534	1969	9489	15487	9704	6233	2575	3529	11529	8082	5338	1908	5824	3583	8925	5645	19054	3678	7160	2246	6129	2498	6802	1699	998	430	2931	4508	2555	8910	12651	2625	1424	2397	2939	5008	2470	1781	2223
1.83333	2461	2525	1947	10078	16215	9633	5803	2413	3335	11238	8050	5258	1849	5389	3523	9324	5398	20198	3673	6745	2205	5737	2391	6581	1616	922	420	2904	4291	2407	8354	12914	2533	1324	2210	2598	4985	2269	1696	2096
2	2227	2466	1846	10438	16513	9793	5606	2125	3354	10867	7797	5017	1745	5183	3246	9173	5253	21091	3285	6187	1916	5510	2221	6512	1632	957	405	3128	4224	2458	8461	13015	2542	1257	2315	2669	5008	2330	1547	2250
2.16667	2315	2311	1837	10710	16782	10019	5428	1986	3121	10490	7664	4993	1751	4656	3247	8952	4997	21262	3055	5691	1846	5280	2143	6204	1469	957	332	3309	4001	2183	8287	12892	2428	1174	2007	2371	4922	2300	1466	1933
2.33333	2177	2288	1836	11168	17157	10242	5264	2020	3161	10374	7628	4775	1655	4614	3036	8974	4778	21182	3002	5543	1740	5248	2114	6407	1480	874	342	3469	3844	2166	8218	12951	2395	1206	1919	2204	4939	2231	1343	2037
2.5	2201	2251	1773	11244	17504	10339	5045	1967	2944	10104	7472	4700	1677	4086	2997	9288	4666	21823	2864	5124	1749	4879	2066	6303	1325	950	285	3506	3782	2113	8467	13418	2243	1261	1884	2098	4875	2275	1298	1898
2.66667	2179	2032	1773	11366	17583	10189	5059	1962	2990	10009	7563	4668	1539	3827	2867	9005	4670	21456	2749	5004	1614	4979	2094	6222	1302	946	292	3605	3664	2042	8327	15087	2290	1198	1733	2069	4995	2180	1234	1984
2.83333	2139	2044	1663	11466	17647	10355	4919	1874	2934	9977	7505	4531	1525	3512	2674	9109	4538	21297	2530	4736	1626	5118	1984	6205	1346	858	335	4095	3511	2013	8424	13440	2300	1301	1698	2032	5130	2183	1304	2090
3	2028	1908	1595	11426	17370	10323	4865	1757	3097	9852	7527	4524	1411	3433	2402	8770	4289	21668	2541	4552	1409	5024	1916	6049	1340	935	358	4262	3424	1909	8162	13207	2344	1206	1697	1825	5289	2281	1143	1877
3.16667	2028	1911	1722	11670	17796	10383	4778	1713	2931	9973	7680	4389	1176	3140	2323	8662	4148	21684	2461	4325	1327	5006	1840	6161	1274	979	431	4351	3391	1876	8419	13593	2302	1310	1760	2088	5595	2233	1270	2034
3.33333	1943	1882	1635	11564	17573	10350	4712	1656	2887	9753	7800	4339	1269	3100	2285	8614	3984	21392	2486	4271	1531	5211	1987	6250	1249	949	402	4695	3182	1757	8178	13311	2188	1191	1608	1763	5703	2351	1262	2086
3.5	1820	1913	1529	11424	17506	9994	4672	1632	3041	9968	7982	4397	1207	2847	2136	8613	4002	21425	2355	3969	1460	5322	2010	6192	1369	1091	365	5148	3275	1843	8263	13526	2286	1235	1711	1819	5800	2514	1272	2175
3.66667	1825	1720	1509	11745	17819	10200	4724	1591	3004	10138	8401	4392	1100	2715	2093	8922	3893	21613	2406	4074	1382	5373	2074	6306	1292	956	363	5077	3242	1630	8289	13541	2162	1245	1618	1695	6142	2467	1277	2239
3.83333	1849	1633	1553	11682	17805	10044	4686	1575	2986	10140	8630	4289	1005	2483	1968	8617	3525	22092	2283	3940	1322	5348	2148	6286	1355	1051	512	5481	3281	1690	8444	13258	2197	1379	1550	1749	6397	2634	1233	2488
4	1894	1732	1582	11710	17898	10047	4701	1559	2878	10580	8576	4364	867	2470	1829	8875	3432	22199	2137	3798	1248	5357	2099	6282	1355	1092	382	5605	3123	1714	8336	13520	2281	1396	1654	1747	6680	2663	1296	2437
4.16667	1721	1679	1469	11825	17741	9983	4588	1525	2884	10519	9063	4330	986	2428	1887	8635	3540	22399	2289	3992	1341	5749	2191	6324	1311	1092	408	5711	3110	1578	8428	13425	2221	1459	1526	1713	6861	2751	1304	2542
4.33333	1733	1597	1525	11809	17702	10014	4602	1515	2860	10799	9114	4312	874	2456	1776	8728	3272	22440	2275	3969	1319	5818	2207	6409	1423	1232	555	6114	3309	1550	8588	13801	2297	1615	1536	1582	6918	2744	1353	2751
4.5	1678	1532	1390	12105	17942	10249	4573	1547	2884	11154	9565	4616	836	2250	1847	8789	3392	22733	2298	3865	1376	6131	2267	6632	1461	1270	576	6147	3029	1586	8623	13607	2271	1571	1423	1519	7309	2678	1240	2748
4.66667	1581	1546	1433	11932	17780	10236	4558	1539	2923	11618	9768	4367	663	2100	1630	8757	3184	22526	2032	3594	1308	5957	2158	6393	1368	1227	476	6196	3126	1458	8667	13382	2349	1539	1411	1473	7477	2766	1293	2739
4.83333	1665	1463	1487	12193	18063	10090	4543	1494	2956	11748	10017	4555	844	2143	1643	8753	3371	22985	2248	3672	1269	6105	2216	6503	1503	1286	617	6238	2920	1419	8717	13802	2429	1696	1534	1472	7623	2737	1314	2774
5	1547	1533	1454	12358	18195	10190	4454	1544	2972	12082	10293	4533	697	1978	1455	8836	3169	23227	2288	3589	1277	5854	2177	6627	1545	1337	501	6472	3094	1504	8991	14103	2486	1793	1458	1511	7654	2893	1374	2917
5.16667	1554	1519	1439	12185	18263	10118	4616	1386	2815	12414	10416	4555	695	2100	1550	8945	3166	23580	2146	3575	1433	6160	2312	6723	1578	1303	460	6256	2948	1369	8983	13842	2439	1740	1419	1478	7706	2798	1321	2935
5.33333	1515	1470	1335	12139	18307	10267	4492	1411	2954	13013	10297	4685	566	2032	1592	8950	3143	23453	2125	3676	1289	6021	2190	6458	1727	1544	586	6471	2928	1449	9162	13920	2546	1778	1392	1547	7901	2789	1327	2964
5.5	1600	1469	1381	12175	18348	10135	4422	1400	3063	13070	10825	4939	664	1982	1545	8975	3311	23743	2238	3614	1343	6049	2252	6613	1720	1408	530	6287	2883	1347	9170	14172	2567	1991	1350	1468	7894	2827	1412	2953
5.66667	1523	1486	1343	12193	18371	10165	4406	1541	2988	13622	11089	4916	537	2025	1495	9253	3066	24047	2170	3768	1365	6109	2201	6444	1775	1551	563	6277	2843	1403	9348	14340	2795	2119	1332	1572	7887	2726	1348	3119
5.83333	1375	1434	1387	12184	18594	10117	4526	1460	2989	13878	10929	5029	588	2135	1487	9135	3056	23693	2030	3565	1248	5992	2127	6506	1872	1541	469	6176	2777	1242	9436	14395	2761	2127	1375	1514	7784	2669	1278	2964
6	1445	1345	1380	12411	18584	10276	4559	1462	3026	14239	10916	5053	533	2071	1538	9081	3214	23707	2236	3707	1320	5930	2186	6493	1856	1595	468	5837	2720	1350	9473	14688	2950	2393	1374	1672	7912	2777	1400	3064
6.16667	1483	1352	1373	12302	18773	10202	4688	1545	3163	14449	11117	5207	494	2049	1537	9381	3238	24245	2167	3810	1316	6023	2255	6553	1855	1469	415	5825	2575	1171	9553	14594	3011	2379	1426	1510	7792	2680	1365	2930
6.33333	1384	1468	1373	12225	18890	10287	4687	1619	2963	14825	11081	5322	543	2030	1520	9428	3105	24224	2243	3911	1459	6032	2243	6309	1993	1623	534	5723	2634	1172	9480	14606	2960	2422	1448	1565	7690	2745	1468	3093
6.5	1359	1357	1398	12525	18673	10071	4637	1627	3030	15056	11511	5521	404	2136	1433	9447	3243	24248	2146	3634	1306	6113	2154	6393	1987	1703	435	5599	2443	1162	9495	14728	3042	2505	1327	1626	7612	2610	1323	2994
6.66667	1300	1373	1244	12464	18605	10001	4646	1580	3149	15197	11228	5486	380	2063	1469	9241	3135	24099	2145	3743	1344	5755	2022	6260	2032	1766	498	5446	2481	1133	9428	14512	3224	2626	1383	1651	7427	2674	1362	2865
6.83333	1330	1513	1387	12442	18685	10205	4658	1709	3102	15767	11290	5638	437	2103	1526	9169	3116	23971	2095	3887	1365	5716	2081	6245	2094	1691	543	5383	2395	1008	9628	14811	3243	2606	1455	1621	7296	2528	1439	2831
7	1323	1288	1284	12448	18759	10143	4702	1613	3128	15887	11234	5583	367	2120	1626	9225	3052	24061	2125	3919	1356	5748	1936	6392	2249	1737	647	5116	2493	1108	9383	14770	3409	2695	1377	1635	7306	2655	1378	2867
7.16667	1269	1330	1349	12408	18458	10220	4774	1602	3307	15992	11077	5671	409	2134	1539	9351	3143	23957	2287	4095	1428	5767	2040	5906	2124	1681	481	4746	2474	1069	9458	14677	3395	2716	1429	1661	6879	2676	1406	2727
7.33333	1246	1358	1327	12219	18220	9920	4903	1768	3227	15947	11105	5803	450	2226	1630	9560	3183	24117	2266	3996	1365	5657	1972	6090	2151	1767	444	4666	2219	889	9447	14722	3420	2683	1336	1619	6802	2495	1354	2758
7.5	1284	1404	1323	12098	18204	9887	4783	1802	3228	16459	10956	5913	418	2130	1760	9267	3144	24061	2345	4086	1379	5586	1903	6028	2266	1852	609	4479	2236	1003	9614	14911	3516	2801	1391	1724	6668	2434	1388	2746
7.66667	1259	1391	1349	12099	18202	9919	4737	1745	3185	16827	11021	5787	334	2221	1505	9106	3129	23955	2256	4102	1316	5507	1772	5775	2298	1651	515	4274	2042	874	9388	14679	3529	2882	1309	1539	6704	2363	1325	2648
7.83333	1203	1358	1321	12095	17881	9869	4908	1818	3239	16693	10797	5953	373	2259	1737	9053	3099	23720	2295	4195	1378	5449	1775	5964	2363	1889	586	4219	1928	815	9255	14647	3567	2852	1201	1620	6245	2571	1255	2490
8	1155	1371	1244	11944	17931	9786	4828	1838	3284	16709	10697	5909	353	2350	1673	9186	3217	23476	2282	4130	1411	5210	1809	5641	2358	1824	481	4140	2208	1043	9463	14700	3722	3108	1433	1775	6475	2488	1531	2611
8.16667	1274	1393	1225	11966	17820	9679	4706	1954	3272	16819	10607	5913	334	2409	1744	9300	3154	23481	2319	4296	1557	5295	1828	5582	2444	1754	459	3688	2045	895	9277	14208	3894	3025	1327	1668	6155	2350	1274	2507
8.33333	1169	1332	1303	11512	17472	9466	5029	1925	3369	16769	10579	6106	304	2516	1630	8994	2992	23335	2268	4369	1502	5114	1672	5474	2392	1686	417	3777	1983	826	9220	14432	3879	3021	1289	1709	5862	2435	1291	2477
8.5	1113	1468	1174	11598	17389	9581	4985	1961	3265	17062	10333	6021	338	2508	1813	9041	2947	22615	2200	4257	1411	4970	1611	5452	2395	1826	505	3576	1930	933	9368	14380	3957	3092	1355	1739	5756	2475	1306	2588
8.66667	1165	1458	1280	11663	17077	9620	4812	2009	3302	16590	10205	6047	291	2419	1816	8798	2922	23036	2326	4231	1371	4936	1704	5281	2331	1820	444	3402	1870	765	9109	14147	3943	3047	1238	1776	5630	2396	1312	2277
8.83333	1138	1453	1264	11475	16719	9271	4939	2017	3299	16619	10047	6367	298	2465	1953	8609	2932	22577	2302	4420	1553	4721	1612	5142	2384	1798	456	3373	1912	742	8684	13695	4079	3121	1231	1730	5598	2219	1233	2299
9	1187	1449	1212	11341	16730	9453	4846	2047	3314	16779	10033	6109	334	2641	1858	8864	3073	22628	2340	4540	1466	4634	1505	5112	2340	1816	385	3162	1705	749	8816	13776	4158	2867	1308	1648	5387	2205	1220	2281
9.16667	1170	1347	1269	11012	16216	9250	4878	2106	3320	16394	9977	6055	348	2692	1965	8717	3059	22264	2189	4450	1568	4557	1382	5037	2656	1900	572	3083	1719	867	8469	13514	4108	3094	1298	1749	5211	2142	1248	2296
9.33333	1183	1444	1270	10915	16497	9305	4826	2174	3327	16553	9593	6004	290	2568	2093	8462	3064	22020	2307	4465	1501	4481	1424	4738	2489	1934	403	2969	1682	713	8573	13578	4103	3047	1233	1721	5072	2228	1323	2319
9.5	1230	1344	1182	10772	16137	9145	4838	2176	3192	16203	9511	6092	376	2693	2072	8363	2909	22065	2355	4515	1477	4400	1497	4673	2419	1751	346	2798	1614	763	6734	13202	4156	3083	1351	1702	4903	2209	1260	2210
9.66667	1178	1432	1176	10776	15761	9008	4797	2200	3249	16186	9123	6104	318	2663	2003	8219	2939	21600	2242	4309	1410	4293	1304	4577	2457	1791	485	2828	1592	865	6819	12926	4198	2915	1289	1735	4758	2148	1274	2228
9.83333	1125	1373	1205	10465	15465	8689	4820	2072	3244	16165	9086	5960	326	2750	2106	8296	2957	21431	2326	4416	1485	4107	1539	4584	2379	1645	356	2670	1426	720	6577	12911	4223	3020	1249	1711	4562	2095	1154	2134
10	1178	1436	1182	10591	15573	8776	4579	2196	3142	15618	9037	5954	172	2675	2085	8148	2807	20847	2139	4279	1524	3941	1289	4284	2459	1804	396	2510	1593	804	4668	12506	4073	3050	1257	1723	4512	2083	1220	2031
10.1667	1109	1436	1139	10560	15304	8727	4607	2267	3136	15483	8716	5894	317	2728	2138	8070	2925	21068	2167	4357	1508	3788	1373	4412	2573	1799	407	2580	1396	792	4290	12424	4252	2975	1251	1714	4405	1925	1198	2081
10.3333	1095	1418	1175	10287	15099	8755	4629	2200	3059	15288	8734	5855	302	2830	2281	7814	2971	20698	2257	4180	1491	3738	1330	4212	2476	1721	437	2362	1344	763	4294	12091	4284	3005	1278	1591	4261	2016	1177	1936
10.5	1123	1438	1116	10007	14659	8640	4672	2226	3066	14947	8436	5770	223	2655	2108	7893	2859	20446	2170	4129	1391	3561	1212	4069	2547	1721	478	2342	1435	803	4321	11954	4198	3001	1162	1697	4229	2019	1233	1983
10.6667	1093	1385	1228	9743	14407	8412	4458	2340	3045	14596	8087	5584	242	2590	2141	7765	2762	20182	2150	4202	1431	3384	1247	3942	2328	1673	351	1983	1212	690	4038	11793	4006	2997	1220	1533	3998	1900	1085	1704
10.8333	1046	1419	1172	9700	14298	8448	4429	2339	3074	14438	8055	5705	387	2849	2302	7635	2933	19680	2164	4185	1506	3381	1258	3971	2300	1610	401	2093	1273	706	4279	11493	4219	2875	1094	1612	3770	1934	1107	1833
11	1007	1385	1047	9336	13906	8330	4315	2310	3006	14163	7729	5560	345	2701	2193	7457	2686	19440	2055	4050	1407	3275	1188	3839	2473	1688	435	1942	1266	681	4196	11149	4106	2839	1198	1573	3702	1808	1186	1857
11.1667	1037	1436	1116	9605	13754	8036	4359	2309	2953	13558	7401	5242	282	2733	2240	7415	2736	19102	2046	3868	1367	3181	1147	3658	2355	1581	426	1933	1328	772	4307	10939	4331	2876	1154	1684	3774	1902	1229	1746
11.3333	1057	1394	1031	9212	13566	8149	4288	2312	2748	13484	7253	5272	303	2659	2282	7422	2837	18793	2019	3938	1439	3090	1070	3711	2333	1488	243	1776	1182	710	4259	10859	4062	2769	1170	1658	3546	1784	1082	1664
11.5	1039	1346	1020	9176	13391	7941	4081	2342	2880	13187	6986	4962	253	2674	2199	7330	2818	18092	1882	3779	1392	2976	1049	3470	2338	1604	438	1687	1221	805	4208	10606	4101	2793	1149	1625	3506	1873	1195	1753
11.6667	1089	1467	1050	8766	12967	7661	3959	2332	2778	12985	6873	5021	224	2683	2191	7186	2776	18244	1896	3665	1220	2838	1167	3389	2344	1585	373	1757	1264	742	4196	10038	4053	2763	991	1547	3326	1668	1208	1667
11.8333	1053	1430	1097	8873	12935	7713	4113	2251	2588	12644	6683	5021	174	2685	2217	6937	2771	18061	1843	3553	1275	2817	996	3275	2334	1522	290	1636	1139	733	3975	9955	3977	2583	1060	1417	3277	1750	1094	1593
12	1118	1473	1029	8671	12564	7629	4005	2351	2614	12371	6380	4731	221	2736	2221	6905	2504	17491	1824	3659	1239	2641	1005	3151	2333	1490	359	1581	993	668	3996	10031	4000	2732	1091	1434	3038	1647	1087	1578
12.1667	1169	1500	1070	8444	12705	7339	3897	2256	2558	11914	6144	4823	249	2495	2130	6765	2577	16997	1713	3436	1178	2464	1020	3013	2197	1554	374	1452	1129	799	3941	9701	4079	2691	1023	1477	3009	1556	1111	1659
12.3333	1039	1531	1015	8309	12145	7288	3924	2287	2482	11574	5839	4572	252	2540	2212	6536	2585	16704	1832	3386	1202	2467	1007	3012	2244	1575	267	1403	1087	667	3909	9245	3904	2759	1083	1380	2956	1570	1102	1572
12.5	1121	1463	1034	8232	12127	7149	3691	2243	2470	11419	5743	4470	177	2613	2183	6478	2551	16714	1708	3233	1059	2370	834	2854	2185	1509	331	1376	1018	631	3977	9195	3989	2665	1033	1389	2701	1471	1072	1493
12.6667	1036	1443	1057	8051	11890	6967	3746	2239	2410	10986	5540	4421	224	2531	2144	6423	2555	16199	1868	3190	1199	2404	944	2801	2323	1552	398	1458	1120	737	3788	9035	3944	2718	1009	1339	2628	1435	1088	1415
12.8333	1079	1397	904	7667	11549	6965	3705	2251	2413	10684	5416	4327	223	2454	2158	6407	2466	15890	1694	3110	1126	2136	849	2745	2245	1421	365	1213	1045	717	3814	8735	3923	2616	1024	1341	2554	1385	1086	1464
13	1095	1503	1018	7873	11391	6909	3557	2131	2314	10307	5063	4163	165	2476	2125	6239	2671	15727	1576	3070	1135	2165	840	2797	2239	1430	332	1287	975	684	3741	8637	3765	2539	991	1294	2606	1328	928	1269
13.1667	1128	1401	951	7614	11381	6646	3532	2245	2303	9800	4941	4031	119	2313	1976	6028	2449	15364	1539	2890	979	1999	744	2499	2215	1467	382	1090	964	667	3547	8499	4040	2528	926	1256	2458	1416	944	1293
13.3333	1054	1450	960	7589	11064	6589	3454	2136	2282	9709	4819	4036	244	2276	2081	5839	2546	15032	1595	2823	1035	1998	682	2465	2243	1460	321	1060	898	665	3542	8028	3971	2509	897	1289	2251	1311	901	1303
13.5	1093	1410	979	7111	10745	6429	3428	2110	2197	9157	4574	3752	137	2230	1922	5907	2355	14356	1462	2797	1046	1849	686	2352	1995	1386	275	980	1020	675	3559	8102	3844	2483	932	1276	2342	1219	964	1249
13.6667	1109	1435	876	7094	10512	6293	3422	2069	2150	9040	4414	3741	222	2256	1987	5903	2422	14354	1500	2799	1024	1820	729	2331	2064	1468	284	998	854	650	3454	7753	3808	2272	798	1195	2147	1201	992	1287
13.8333	1102	1486	970	7166	10327	6258	3313	1985	2100	8896	4225	3758	218	2239	1928	5679	2403	14066	1517	2618	1045	1769	700	2278	2066	1366	347	975	966	673	3545	7627	3799	2472	859	1183	2339	1178	878	1158
14	1068	1514	942	7047	10374	6209	3223	2130	2061	8566	4113	3519	112	2025	1845	5601	2345	13779	1391	2586	908	1747	659	2174	1932	1376	384	892	954	621	3370	7536	3641	2343	929	1115	1991	1164	970	1051
14.1667	1115	1379	849	6940	10077	5983	3061	2027	2067	8312	3870	3490	180	2135	1779	5710	2287	13501	1415	2390	982	1553	681	2189	2024	1346	336	830	960	643	3438	7445	3873	2329	905	1101	1992	1135	956	1219
14.3333	1127	1401	868	6655	9835	5918	3093	1982	2109	8099	3707	3348	152	2071	1825	5459	2173	13313	1380	2450	876	1514	614	2125	1943	1400	281	765	802	556	3212	6984	3452	2195	776	1141	1875	1014	880	1078
14.5	1115	1454	985	6627	9734	5789	3034	1918	1957	7683	3650	3408	224	2043	1718	5514	2299	12804	1388	2372	989	1666	672	1951	1959	1295	237	777	833	595	3262	6958	3451	2283	792	1053	1887	1081	851	1051
14.6667	1216	1541	865	6447	9487	5687	3040	1953	1945	7533	3458	3370	161	1979	1779	5275	2262	12421	1328	2329	846	1563	618	2018	1823	1337	269	801	832	560	3276	6970	3571	2217	821	1104	1817	1013	899	1084
14.8333	1142	1495	865	6359	9406	5710	3065	1833	1964	7238	3326	3150	156	1821	1709	5220	2169	12336	1326	2134	813	1317	584	1939	1783	1179	222	689	749	612	3231	6830	3313	2047	730	1054	1743	917	767	938
15	1143	1439	915	6296	9174	5414	2993	1909	1877	7187	3167	2984	63	1829	1594	5167	2216	11946	1186	2176	924	1323	567	1769	1720	1262	330	650	880	654	3296	6614	3327	2142	857	978	1677	949	864	950
15.1667	1120	1412	841	6148	8936	5536	2798	1946	1843	6894	3032	3066	121	1701	1539	5006	2104	11715	1136	2150	764	1294	397	1751	1780	1230	247	696	882	613	3198	6572	3285	2096	828	1113	1669	969	799	982
15.3333	1148	1406	882	6112	9043	5268	2872	1833	1838	6721	3006	2956	89	1566	1439	4846	2113	11370	1063	2078	778	1087	483	1677	1671	1219	171	635	898	637	3185	6316	3142	2024	850	1078	1607	858	837	951
15.5	1095	1387	888	5917	8787	5273	2746	1778	1815	6548	2815	2956	110	1583	1488	4908	2051	11121	1078	2023	799	1053	408	1709	1529	1198	217	533	871	542	3108	6069	3157	2054	704	1028	1433	829	733	879
15.6667	1182	1442	913	5676	8684	5135	2625	1744	1930	6453	2828	2845	119	1639	1470	4731	2159	10968	1120	2007	743	1136	421	1685	1681	1091	326	637	876	633	3091	5970	2948	1969	769	947	1455	825	734	803
15.8333	1215	1459	764	5665	8406	5020	2760	1802	1718	6104	2752	2751	131	1626	1404	4622	2009	10732	1167	1967	785	1036	430	1488	1667	1157	255	484	706	467	3068	5956	2894	1829	706	1035	1375	742	696	830
16	1159	1330	852	5643	8310	5056	2578	1713	1766	5915	2532	2717	51	1455	1187	4590	1895	10427	967	1767	663	1010	353	1417	1589	1121	323	574	877	563	2992	5945	2996	2076	762	975	1385	729	774	817
16.1667	1132	1309	822	5600	8124	4744	2526	1636	1830	5732	2521	2685	110	1488	1239	4553	2047	10293	1088	1765	717	1012	329	1411	1551	1081	243	588	842	678	3031	5770	2985	1836	670	1002	1330	694	705	743
16.3333	1194	1367	766	5403	7926	4791	2620	1685	1702	5547	2462	2556	66	1304	1220	4593	2024	9892	1013	1743	721	896	364	1367	1698	1151	301	602	755	648	3072	5628	2744	1898	681	962	1306	657	719	797
16.5	1152	1358	868	5420	7851	4633	2511	1611	1698	5375	2349	2578	157	1456	1196	4443	1905	9726	1022	1725	766	1005	396	1336	1585	1090	272	484	796	462	2756	5434	2647	1777	756	850	1247	583	649	752
16.6667	1103	1392	786	5323	7694	4673	2527	1639	1707	5280	2332	2454	192	1373	1288	4458	1971	9456	1053	1748	743	934	328	1363	1459	1007	199	367	788	550	3074	5257	2795	1891	776	939	1278	643	664	705
16.8333	1146	1294	822	5337	7639	4558	2428	1541	1751	5240	2035	2456	60	1209	1031	4267	1787	9167	921	1636	694	756	292	1210	1499	918	178	457	700	459	2911	5156	2423	1836	693	943	1141	598	629	654
17	1177	1309	814	5014	7577	4431	2386	1608	1647	5075	2065	2374	25	1234	1072	4272	1871	9141	857	1680	641	856	316	1186	1375	1006	217	325	743	525	2936	5188	2551	1709	639	974	1087	697	653	734
17.1667	1195	1294	797	5065	7455	4380	2514	1541	1593	4903	2085	2323	135	1173	1052	4226	1883	8659	929	1657	708	831	342	1160	1343	936	144	388	703	446	2834	5057	2440	1687	695	911	1025	542	719	693
17.3333	1191	1260	840	5080	7196	4352	2489	1493	1728	4836	2006	2383	81	1180	1065	4229	1914	8641	930	1580	750	764	358	1218	1233	863	228	375	706	542	2815	4856	2316	1623	617	802	832	557	560	598
17.5	1211	1281	859	4893	7136	4147	2388	1484	1563	4747	1953	2258	47	1173	1015	4102	1832	8289	862	1523	644	756	298	1149	1349	977	210	368	776	566	2819	4930	2496	1721	714	999	1013	632	715	608
17.6667	1205	1188	728	4740	7148	4273	2351	1456	1680	4671	1807	2348	68	1112	989	4119	1727	8281	910	1518	609	704	244	1055	1476	1010	265	342	760	361	2547	4627	2357	1597	632	787	893	569	540	592
17.8333	1217	1298	832	4818	6735	4247	2289	1545	1675	4595	1858	2188	88	1088	1040	3988	1855	7934	891	1487	663	709	273	1063	1341	911	156	404	760	525	2867	4766	2305	1700	635	829	965	500	661	564
18	1155	1192	787	4565	6807	4117	2261	1287	1601	4556	1742	2261	150	1018	945	3827	1728	7825	854	1488	641	692	315	1036	1164	870	234	286	775	634	2674	4675	2389	1662	758	903	991	516	650	618
18.1667	1197	1183	716	4643	6691	4007	2155	1301	1533	4409	1813	2209	66	922	869	3824	1699	7460	922	1469	615	539	288	959	1278	704	141	373	721	476	2765	4537	2174	1579	716	804	820	416	460	548
18.3333	1139	1319	778	4523	6772	3937	2171	1352	1601	4393	1624	2317	108	1034	841	3903	1720	7467	910	1394	652	589	275	992	1116	861	149	251	719	422	2597	4456	2136	1585	695	850	888	450	522	555
18.5	1138	1158	799	4455	6720	4045	2213	1333	1599	4355	1741	2180	102	951	763	3872	1712	7508	773	1306	622	549	195	921	1257	897	225	330	788	549	2636	4484	2185	1549	700	874	869	560	670	574
18.6667	1175	1226	713	4253	6459	4066	2124	1276	1587	4209	1640	2162	50	878	805	3642	1542	7139	723	1295	579	570	269	804	1106	747	253	287	685	505	2646	4213	1975	1566	741	872	823	432	540	566
18.8333	1217	1162	686	4270	6679	3892	2181	1365	1486	4223	1538	2214	133	908	843	3744	1651	7408	854	1386	609	618	253	803	1056	905	205	266	706	443	2607	4127	1972	1454	658	802	828	410	581	507
19	1175	1125	787	4239	6437	3860	2108	1321	1528	4180	1661	2158	73	861	780	3638	1624	6954	837	1223	571	533	145	888	1153	818	208	254	617	406	2660	3994	1953	1540	646	706	742	365	517	484
19.1667	1109	1146	656	4125	6322	3830	1983	1333	1519	4062	1578	2114	91	858	698	3455	1764	6901	820	1190	576	532	253	823	1102	791	143	252	619	406	2591	3976	2040	1496	599	826	764	346	536	466
19.3333	1142	1175	668	4272	6321	3711	2011	1280	1594	3963	1546	2093	92	920	842	3524	1598	6828	838	1329	556	561	235	796	1134	799	162	269	741	422	2454	4050	1953	1495	626	809	716	453	467	549
19.5	1202	1096	746	4133	6305	3791	1935	1304	1500	3894	1630	2102	8	853	718	3663	1448	6677	725	1267	465	513	156	703	1045	747	117	205	636	429	2601	3938	1935	1476	551	749	661	386	527	426
19.6667	1110	1160	693	4253	6190	3738	1943	1300	1611	3951	1556	2062	129	766	712	3541	1662	6497	751	1112	560	453	198	775	1067	801	193	227	698	439	2511	4167	1922	1532	664	801	701	337	503	458
19.8333	1082	1081	757	3999	6142	3736	1965	1264	1551	3877	1527	2112	-16	746	692	3366	1563	6291	650	1221	559	430	150	744	1104	830	148	181	664	521	2471	4047	1978	1549	672	824	657	423	573	524
20	1127	1079	709	4021	6036	3685	1920	1172	1516	3955	1495	2052	61	745	674	3431	1554	6340	717	1140	521	494	263	628	1069	852	149	187	615	401	2448	3859	1805	1350	553	700	644	332	391	442
20.1667	1148	1073	746	3979	6060	3797	1974	1261	1476	3958	1506	2174	39	857	758	3422	1608	6358	732	1150	625	571	278	779	990	791	183	208	653	359	2518	3880	1779	1422	623	796	639	373	420	474
20.3333	1066	1100	794	3895	5885	3700	2013	1204	1473	3912	1585	2212	-21	684	672	3452	1406	6156	682	1102	533	420	200	676	1028	899	184	302	664	412	2499	3865	1784	1433	645	834	722	405	437	482
20.5	1128	1063	611	3927	6093	3709	1904	1205	1500	3879	1591	2128	96	730	700	3338	1531	6228	627	1159	562	552	240	708	1123	831	253	293	688	394	2342	3618	1820	1411	582	739	589	354	420	314
20.6667	1119	1040	683	3947	5997	3789	1939	1110	1390	3801	1638	2211	74	747	626	3389	1559	6441	713	1114	541	392	257	670	1018	851	89	200	483	317	2343	3659	1665	1377	580	686	511	222	408	329
20.8333	1162	1023	687	3980	5938	3708	1921	1144	1471	3959	1566	2212	33	697	686	3397	1461	6156	639	1088	564	530	281	790	1109	803	152	280	616	355	2366	3655	1787	1411	556	760	650	342	396	379
21	1126	997	689	3921	6044	3750	1747	1186	1472	3893	1722	2265	18	614	588	3257	1488	5931	719	1040	548	486	129	656	1002	818	167	248	634	321	2409	3815	1674	1481	632	673	690	351	484	446
21.1667	992	1046	731	3950	5915	3765	1889	1124	1580	4041	1689	2274	108	853	642	3412	1604	6252	894	1163	609	536	292	689	960	735	62	128	588	385	2359	3774	1819	1547	654	816	694	371	516	422
21.3333	1096	1035	658	3856	5834	3791	1881	1141	1493	4088	1665	2351	-20	607	517	3132	1431	5927	598	927	372	433	129	692	1070	850	226	282	480	335	2320	3623	1679	1425	557	660	573	293	347	362
21.5	1108	1018	700	3887	5988	3726	1793	1142	1444	4134	1718	2302	20	699	640	3182	1581	6069	538	970	507	576	180	606	1004	860	69	156	579	349	2338	3508	1781	1391	541	731	584	236	379	310
21.6667	1135	1042	693	3903	5804	3810	1899	1082	1475	4055	1831	2344	92	786	611	3220	1614	5932	765	1091	542	576	226	737	1085	883	122	224	520	350	2356	3710	1734	1425	639	704	656	214	419	379
21.8333	1117	1033	669	3992	6046	3814	1880	1029	1458	4165	1825	2441	87	579	556	3126	1457	5938	545	1075	468	454	141	667	1162	924	123	264	572	348	2312	3606	1626	1430	619	756	726	300	365	293
22	1056	985	647	3793	5939	3821	1937	1053	1493	4130	1952	2399	33	625	489	3151	1553	6077	696	1017	430	516	191	604	1106	866	125	176	536	248	2240	3628	1641	1494	690	704	709	251	329	287
22.1667	1062	993	701	3830	5860	3927	1871	1082	1473	4278	1901	2544	46	693	569	3049	1411	6001	700	997	475	485	190	749	1047	884	72	187	551	357	2314	3816	1824	1402	698	694	637	278	338	329
22.3333	1077	982	670	3874	5954	3931	1929	1041	1468	4262	1942	2470	105	618	637	3123	1556	6121	692	1028	563	564	281	723	1173	967	158	226	469	269	2259	3612	1773	1416	558	697	750	290	446	270
22.5	1016	1072	678	3821	6123	3940	1897	1103	1454	4399	2001	2604	50	587	593	3052	1392	6095	578	981	452	528	180	696	1139	840	116	234	573	285	2399	3692	1733	1475	592	723	786	324	312	357
22.6667	1067	927	708	3861	6071	3913	1870	1111	1478	4558	2062	2629	85	554	597	3130	1556	6052	602	994	467	584	262	773	1087	775	14	103	426	234	2237	3722	1695	1430	639	682	700	257	351	267
22.8333	1074	972	652	3902	5995	3944	1739	1105	1456	4606	2015	2643	49	607	560	3186	1547	6154	692	1005	527	533	301	818	1215	923	160	233	533	307	2409	3714	1737	1535	651	773	847	349	347	396
23	1051	1004	673	3943	6164	4161	1722	1085	1515	4665	2148	2708	17	658	506	3254	1576	6301	678	967	550	566	224	810	1142	902	123	168	418	356	2303	3810	1742	1543	554	754	817	378	427	284
23.1667	1032	938	617	3804	6308	4144	1823	1062	1403	4769	2191	2814	23	567	537	3187	1502	6253	662	953	628	612	233	815	1195	958	143	216	542	314	2282	3778	1863	1518	673	793	917	337	374	330
23.3333	1075	985	671	4049	6226	4309	1847	1014	1463	4929	2203	2953	78	627	517	3123	1475	6599	659	916	496	607	217	806	1211	965	180	232	460	243	2306	3981	1842	1512	614	761	922	304	357	345
23.5	1026	889	664	3886	6307	4347	1800	1019	1517	5079	2257	2925	139	576	573	3258	1504	6566	705	1038	509	703	238	815	1254	875	118	241	522	287	2337	3865	1842	1595	639	768	1058	391	402	325
23.6667	1032	893	632	3871	6583	4314	1864	1021	1507	5115	2347	3049	67	604	530	3087	1527	6549	677	949	534	722	280	942	1231	954	122	128	439	248	2177	3902	1812	1509	562	764	1057	317	288	287
23.8333	1061	939	621	3966	6556	4424	1878	1080	1473	5364	2425	3181	59	642	626	3266	1520	6701	681	1026	502	827	276	955	1255	939	131	211	423	223	2191	3903	1844	1667	580	790	1137	335	304	384
24	1008	901	622	4008	6537	4554	1861	1073	1539	5465	2561	3059	64	573	550	3167	1622	6712	717	1017	572	809	304	1055	1256	1004	139	198	471	233	2337	3988	1850	1766	632	790	1273	336	353	336
24.1667	999	938	670	4045	6630	4578	1840	968	1433	5651	2532	3269	23	534	545	3249	1551	6890	689	1028	517	733	272	1051	1433	1085	120	276	398	204	2318	4083	1990	1658	643	768	1244	248	272	255
24.3333	1102	855	664	4218	6831	4729	1909	1074	1475	5797	2684	3471	101	683	558	3347	1619	6958	629	912	552	811	252	987	1405	947	154	280	464	233	2196	4073	1969	1828	672	782	1355	353	405	333
24.5	1065	865	596	4114	6855	4814	1847	1008	1438	5878	2969	3463	-56	557	549	3175	1552	7262	732	951	461	870	296	1021	1406	1063	135	314	494	317	2402	4202	2056	1870	692	810	1619	354	446	317
24.6667	1014	971	619	4210	6796	4829	1871	1009	1500	6265	2967	3603	45	614	592	3378	1727	7489	742	942	631	968	328	1212	1460	1107	135	303	409	293	2414	4291	1988	1819	679	892	1598	397	373	382
24.8333	998	966	633	4243	6903	4980	1948	995	1603	6327	3056	3509	29	599	561	3418	1711	7372	717	1006	580	1074	323	1155	1458	1070	103	364	436	270	2380	4310	2174	1900	681	842	1688	413	413	358
25	965	964	636	4241	7067	4874	1929	1078	1444	6660	3199	3793	112	658	597	3426	1589	7516	683	984	575	1094	283	1356	1575	1152	180	271	472	356	2425	4620	2069	1907	692	842	1752	460	397	402
25.1667	1001	920	605	4367	7291	5036	1932	984	1528	6833	3466	3837	-7	579	677	3554	1693	7936	771	992	545	1160	289	1352	1623	1244	147	319	449	233	2530	4601	2172	2033	607	859	1765	312	331	348
25.3333	894	955	590	4354	7349	5145	1937	987	1587	6955	3585	3976	38	649	704	3479	1788	8031	745	910	682	1248	322	1462	1570	1192	148	371	371	161	2453	4653	2099	1873	707	704	1875	396	374	321
25.5	1012	885	698	4576	7375	5358	1957	994	1537	7160	3591	4090	99	635	733	3493	1764	8291	708	971	625	1222	309	1403	1638	1223	170	348	388	165	2450	4760	2223	2136	615	713	2007	279	365	371
25.6667	1057	905	605	4578	7502	5169	1894	1029	1511	7453	3885	4086	78	692	752	3669	1779	8578	801	991	701	1359	384	1518	1680	1250	59	308	416	212	2439	4762	2200	2107	567	771	2141	374	322	361
25.8333	989	856	563	4614	7547	5444	1942	1012	1527	7636	4025	4182	-9	694	673	3581	1807	8677	700	934	590	1323	430	1654	1704	1139	134	287	434	265	2577	5030	2266	2152	656	801	2174	496	393	371
26	985	951	682	4595	7701	5472	1860	963	1534	7768	4372	4367	52	662	796	3784	1834	8993	750	1073	671	1390	511	1765	1839	1332	242	342	462	224	2609	5137	2436	2068	700	875	2423	496	481	409
26.1667	975	948	563	4717	7887	5821	1901	1016	1654	8271	4641	4488	23	722	867	3527	1903	9218	732	1000	607	1445	395	1822	1809	1331	184	368	411	260	2601	5479	2344	2226	646	939	2620	463	421	459
26.3333	919	997	655	4736	8000	5888	1861	941	1513	8446	4892	4590	10	567	725	3575	1812	9428	733	983	637	1464	402	1867	1805	1400	160	428	270	124	2456	5130	2471	2225	595	776	2446	461	352	282
26.5	967	868	642	4963	8169	5666	1907	1094	1569	8590	5082	4640	1	798	806	3887	1967	9696	797	1008	714	1636	522	2024	1966	1316	131	456	400	180	2594	5384	2469	2329	570	829	2703	404	404	338
26.6667	1034	974	555	4937	8587	5655	1847	1097	1538	8828	5201	4687	42	569	829	3735	1923	9880	848	1041	621	1753	447	2047	1949	1409	162	417	411	220	2617	5717	2716	2279	632	890	2963	501	466	399
26.8333	947	904	578	4955	8381	5871	1940	1027	1621	9186	5463	4854	39	741	808	3839	1902	10215	735	1048	625	1906	470	2181	1954	1397	155	449	415	155	2667	5711	2711	2443	662	918	3135	518	441	372
27	895	949	592	5120	8618	5995	1987	980	1597	9385	5755	5086	87	691	978	3779	2014	10488	754	1129	638	1857	468	2118	2086	1491	193	558	352	123	2638	5774	2646	2383	609	872	3171	502	420	340
27.1667	950	864	593	5135	8758	6186	2031	1090	1508	9760	6082	5074	41	734	889	3933	1948	10670	798	1076	569	2029	496	2272	2114	1483	223	593	362	216	2604	5932	2844	2473	567	812	3276	572	454	465
27.3333	932	894	661	5204	9138	6185	2048	985	1529	10156	6376	5177	58	717	846	4080	1900	11356	814	1013	620	2084	587	2512	2148	1459	217	598	334	184	2720	5983	2950	2538	631	891	3615	631	499	553
27.5	963	901	578	5517	9111	6172	1960	1007	1543	10522	6849	5403	-30	720	879	4041	1894	11368	746	1088	598	2176	567	2485	2205	1579	200	564	391	189	2787	6214	2847	2622	681	881	3776	701	538	462
27.6667	949	866	667	5587	9411	6430	1975	1049	1484	10595	7058	5598	82	672	900	4128	2110	11737	780	1085	587	2290	733	2727	2363	1600	146	683	340	197	2704	6406	3038	2693	648	927	3852	686	428	549
27.8333	941	919	609	5520	9452	6712	2032	1016	1493	11034	7389	5629	65	884	1086	4290	2215	12115	856	1095	678	2428	759	2860	2240	1612	174	739	377	160	2647	6549	3038	2662	592	894	4211	625	554	450
28	969	899	608	5729	9693	6747	2108	987	1550	11146	7634	5578	-6	759	873	4410	2081	12247	774	1038	537	2486	610	2957	2501	1753	299	783	352	126	2859	6658	3089	2756	548	786	4553	717	392	474
28.1667	984	850	588	5766	9626	6960	2022	1101	1531	11645	8110	5943	54	853	1066	4397	2092	12895	821	998	619	2658	742	3185	2507	1800	209	726	304	201	2736	6779	3160	2933	641	888	4511	773	520	415
28.3333	912	920	590	5850	10014	7125	1953	1086	1625	12153	8396	5848	-34	806	978	4541	2195	13159	723	1143	622	2644	823	3242	2508	1773	161	685	307	197	2906	6944	3253	2812	673	924	4782	865	499	565
28.5	887	922	572	5925	10420	7243	2092	1100	1546	12231	8601	6082	159	956	1210	4867	2309	13396	827	1302	715	2905	929	3465	2386	1843	176	776	352	259	2921	7151	3411	2834	656	903	4987	814	549	575
28.6667	1004	914	591	6059	10592	7248	2037	1087	1605	12674	8909	6230	70	875	1032	4627	2426	13730	830	1108	601	3015	832	3538	2650	1897	231	886	416	310	3024	7309	3524	3052	744	1044	5303	977	663	589
28.8333	956	913	550	6183	10734	7632	2167	1102	1541	12931	9369	6194	16	840	1078	4814	2360	14258	864	1246	610	3064	908	3756	2724	1819	195	942	378	220	3079	7519	3466	3085	681	1040	5419	1044	714	609
29	976	925	600	6314	10808	7644	2017	1018	1554	13165	9769	6381	94	910	1061	4851	2446	14441	868	1220	678	3141	1018	3892	2715	1919	171	815	283	103	2982	7545	3524	3084	648	879	5481	1005	584	525
29.1667	918	939	622	6430	11208	7904	2070	1104	1530	13574	9792	6442	67	864	1245	5078	2583	15036	845	1252	656	3391	1062	4120	2811	1909	211	955	446	298	3197	7968	3692	3092	688	1049	5933	953	638	614
29.3333	1004	958	542	6609	11171	7862	2079	1119	1498	13761	10417	6532	13	905	1155	4968	2377	15162	832	1232	617	3562	1068	4287	2878	1881	143	998	353	261	3204	8056	3797	3325	640	1083	5949	1187	693	670
29.5	969	992	571	6578	11352	8175	1986	1096	1531	14175	10593	6589	44	1015	1234	5031	2445	15299	894	1335	620	3678	1218	4488	2835	2034	226	1097	208	179	3239	8166	3794	3189	680	998	6216	1134	621	679
29.6667	984	993	545	6737	11510	8352	2164	1127	1534	14536	11039	6702	105	1061	1355	5219	2646	15872	911	1375	688	3899	1195	4680	3005	2108	195	1076	291	171	3316	8264	3859	3356	681	988	6454	1174	671	652
29.8333	1029	909	528	6756	11659	8445	2162	1073	1625	14691	11506	6848	-31	974	1240	5232	2645	16022	830	1126	569	3776	1266	4621	3030	2103	191	1114	342	171	3214	8599	3873	3414	700	1052	6757	1227	713	683
30	939	962	567	6735	11850	8578	2126	1159	1544	14838	11812	7036	78	1108	1315	5377	2764	16796	933	1307	662	4285	1354	4924	3092	2092	169	1105	275	170	3323	8608	4032	3341	729	985	6830	1314	625	676
30.1667	985	974	633	7088	12098	8755	2104	1081	1584	15230	12241	7190	27	1062	1341	5430	2671	17049	903	1193	646	4187	1377	5297	3209	2164	305	1166	360	163	3380	8917	4169	3500	714	948	7078	1466	761	721
30.3333	963	989	536	7156	12319	8925	2096	1085	1646	15435	12401	7114	42	1089	1339	5671	3007	17414	859	1305	684	4472	1581	5279	3239	2131	245	1291	302	253	3433	8750	4242	3452	645	988	7360	1404	773	659
30.5	967	899	538	7197	12281	9094	2239	1041	1648	15640	12749	7146	55	1072	1370	5636	3047	17678	844	1208	586	4545	1527	5489	3151	2147	188	1242	353	219	3506	9355	4366	3584	712	1072	7607	1501	789	718
30.6667	926	999	655	7088	12630	8995	2076	1194	1652	16167	13135	7297	190	1124	1448	5586	3100	18057	1012	1362	748	4919	1610	5802	3250	2243	193	1399	371	207	3439	9254	4272	3603	788	972	7980	1606	645	772
30.8333	991	901	528	7419	12825	9107	2170	1082	1604	15988	13335	7473	68	1088	1449	5957	3045	18353	879	1317	707	4945	1686	5924	3515	2315	291	1451	303	215	3515	9733	4426	3682	759	1097	8252	1687	851	795
31	927	1026	583	7640	12857	9438	2211	1183	1624	16277	13729	7585	119	1077	1373	5995	3103	18689	1024	1183	685	5219	1798	6020	3329	2531	206	1517	275	201	3649	9732	4371	3643	642	996	8320	1608	834	796
31.1667	964	1003	573	7888	13198	9571	2174	1134	1613	16779	13739	7539	79	1282	1429	6198	3125	18861	970	1459	704	5385	1856	6400	3405	2374	157	1534	235	102	3664	9746	4623	3718	632	978	8658	1790	710	824
31.3333	911	937	622	7687	13429	9514	2228	1122	1584	16854	14121	7476	13	1187	1390	6078	3155	19187	941	1280	623	5380	1967	6539	3592	2446	285	1511	256	259	3746	9861	4783	3708	675	1047	8969	1894	784	843
31.5	958	991	542	7874	13439	9677	2106	1165	1602	17152	14250	7710	42	1176	1508	6205	3145	19733	832	1349	661	5770	1978	6780	3506	2542	248	1577	254	179	3787	10160	4731	3859	724	1005	9083	1986	837	894
31.6667	879	954	581	8072	13742	9753	2202	1176	1594	17314	14740	7817	52	1152	1529	6419	3195	20012	896	1294	585	5909	2184	6742	3679	2735	283	1687	290	255	3812	10318	4687	3841	608	935	9309	1945	862	903
31.8333	959	1008	544	7955	13926	10023	2161	1107	1604	17286	14726	7705	75	1103	1521	6579	3424	20353	877	1282	634	5999	2216	7089	3701	2555	294	1658	249	110	3804	10405	4711	3932	685	1020	9428	2083	890	911
32	989	1038	576	8070	13846	10079	2239	1167	1683	17173	15000	7777	1	1227	1564	6578	3400	20343	917	1327	750	6215	2336	7297	3744	2809	378	1823	343	255	3889	10580	4785	4193	748	1123	9793	2295	1024	1019
32.1667	947	996	612	8405	14131	10227	2188	1105	1608	17542	15301	7830	104	1204	1523	6647	3632	20668	1011	1391	708	6293	2470	7494	3602	2752	256	1844	167	210	3975	10692	4967	4027	782	983	9908	2222	964	959
32.3333	984	1053	590	8272	14324	10240	2171	1147	1609	17722	15418	7939	78	1229	1556	6723	3491	21027	893	1321	775	6610	2539	7587	3755	2596	158	1590	238	245	3994	10428	4822	4072	631	956	10166	2365	880	953
32.5	1067	1077	537	8543	14244	10357	2146	1114	1640	17592	15631	7686	53	1277	1527	6882	3518	21534	999	1297	723	6708	2618	7889	3645	2793	247	1881	241	123	4035	10868	4979	3957	665	963	10189	2567	857	1053
32.6667	956	1028	621	8591	14661	10402	2253	1177	1685	17543	15764	7916	21	1252	1498	7003	3662	21539	898	1361	674	6726	2841	8090	3996	2763	301	1899	273	284	3951	11156	5029	4112	692	1151	10604	2751	978	974
32.8333	999	1072	540	8661	14551	10389	2214	1221	1591	17578	16123	7852	172	1410	1561	7086	3641	21732	1009	1393	797	7159	2994	8138	3854	2829	209	1888	274	154	4024	11027	5147	4054	759	1059	10718	2549	955	1111
33	1042	1078	515	8699	14648	10663	2201	1217	1556	17700	16156	8094	31	1370	1529	7222	3883	21742	980	1417	634	7140	2961	8454	3987	3042	379	1955	244	242	4220	11441	5087	4061	683	1060	10817	2684	913	986
33.1667	891	1125	573	8860	14842	10514	2061	1125	1547	17728	16327	7958	104	1367	1580	7211	3882	21885	949	1480	668	7348	2981	8657	3899	2839	364	1984	309	235	4288	11259	5245	4218	733	964	11132	2861	928	1110
33.3333	972	1006	525	8921	14881	10849	2201	1078	1632	18008	16433	8018	43	1383	1607	7303	3964	22025	963	1381	630	7517	3092	8471	4014	2978	391	2059	180	142	4207	11575	5087	4231	604	942	11129	2913	885	1041
33.5	932	1006	533	8863	14973	10926	2157	1168	1705	17740	16563	7909	105	1360	1630	7512	3907	22282	904	1487	749	7752	3331	9085	3919	2902	365	2140	256	156	4279	11712	5118	4168	674	962	11605	2899	1071	1040
33.6667	1054	1052	625	9237	14924	10983	2127	1199	1731	17855	16714	7958	21	1417	1628	7588	4028	22449	885	1401	655	7745	3381	8855	3949	3152	427	2095	259	178	4426	11606	5172	4188	745	990	11611	3267	1055	1181
33.8333	1055	1047	562	9051	14922	11084	2067	1193	1594	17581	17064	7841	-10	1334	1533	7657	3951	22502	915	1416	557	8044	3307	9255	3856	3048	340	2058	175	153	4253	11957	5160	4200	706	1075	12002	3150	1083	1138
34	959	988	581	9018	15163	11029	2235	1268	1573	17526	17054	7754	25	1313	1570	7679	3985	22463	908	1287	719	8268	3600	9443	3890	2978	447	2185	165	73	4405	11699	5338	4027	671	1013	11774	3182	1035	1070
34.1667	1041	1001	550	9092	15267	10990	2168	1246	1707	17635	17160	7864	20	1466	1535	7729	4042	22634	834	1339	628	8421	3690	9552	3865	3145	357	2169	309	221	4460	11802	5144	4221	794	1071	12152	3563	1094	1225
34.3333	1019	1052	544	9439	15427	11005	2304	1169	1650	17621	17246	7725	46	1470	1567	7952	4152	22997	1005	1529	722	8455	3892	9750	3930	3078	264	2171	240	142	4361	11917	5191	4093	753	1006	12100	3595	1049	1149
34.5	1018	967	581	9385	15285	10990	2120	1236	1638	17467	17203	7831	70	1456	1557	7984	4102	22883	836	1446	667	8404	3799	9642	3955	3034	341	2107	200	206	4628	12015	5219	4387	735	1037	12209	3724	1124	1309
34.6667	925	1040	650	9298	15214	10923	2304	1227	1582	17341	17069	7685	101	1503	1619	8296	4281	22915	967	1476	713	9015	4074	10048	3860	3249	359	2349	86	107	4556	11965	5287	4156	646	958	11898	3802	1020	1185
34.8333	972	1040	512	9301	15164	11049	2282	1199	1689	17167	17260	7629	53	1348	1466	7952	4225	22735	785	1345	592	8808	4152	10065	3848	3288	440	2384	145	117	4630	11858	5277	4200	621	1049	12358	3916	1093	1234
35	986	957	575	9560	15477	10911	2149	1126	1699	17053	17322	7675	83	1439	1557	8450	4343	22887	808	1427	675	8887	4084	10082	3867	3206	369	2348	182	76	4455	12066	5324	4182	645	1042	12377	4114	1118	1252
35.1667	1090	983	538	9322	15552	11147	2174	1122	1690	16972	17354	7581	143	1431	1516	8364	4264	22972	968	1437	729	9066	4413	10400	3890	3218	339	2280	193	223	4713	12077	5320	4310	614	989	12668	4031	1122	1381
35.3333	964	985	582	9561	15369	11115	2159	1234	1704	16913	17403	7349	100	1551	1535	8447	4379	22772	901	1422	683	9209	4498	10268	3862	3204	349	2432	106	117	4546	11935	5401	4184	581	912	12261	4165	1063	1145
35.5	957	994	564	9680	15415	11249	2177	1214	1766	16718	16097	7486	92	1430	1611	8608	4444	22517	931	1380	674	9330	4440	10397	3695	3260	419	2243	195	142	4950	12260	5396	4396	649	1014	12588	4414	1150	1338
35.6667	963	1029	523	9746	15549	11123	2239	1137	1679	16650	15293	7474	47	1480	1450	8731	4455	22692	841	1464	600	9311	4583	10323	3733	3216	452	2485	197	101	4732	12296	5309	4304	709	975	12598	4550	1136	1318
35.8333	1071	1002	599	9604	15550	11179	2175	1197	1712	16146	15655	7182	66	1478	1466	8612	4584	22801	952	1409	610	9496	4662	10435	3778	3231	425	2354	198	146	4876	12058	5298	4333	682	979	12910	4546	1244	1401
36	961	997	586	9553	15565	11120	2256	1140	1630	16231	15719	7129	75	1405	1505	8801	4593	22477	946	1361	619	9573	4847	10601	3707	3286	425	2284	205	128	4893	12094	5348	4290	652	1052	12788	4636	1101	1328
36.1667	990	961	556	9887	15411	11151	2208	1171	1642	15981	16041	7128	107	1468	1405	8905	4448	22513	984	1316	673	9420	4976	10560	3610	3278	435	2363	161	98	4751	11934	5177	4048	637	919	12800	4723	1073	1294
36.3333	908	973	603	9806	15406	11102	2167	1199	1663	15813	15921	7106	69	1354	1525	8748	4706	22368	861	1282	598	9608	4886	10611	3615	3292	371	2308	179	190	4930	12148	5270	4305	762	972	13226	4998	1143	1324
36.5	1042	1010	588	9896	15206	10914	2287	1186	1656	15778	15990	6979	-39	1326	1402	8884	4435	22139	814	1355	655	9474	5022	10675	3595	3213	287	2197	96	59	4852	12089	5067	4231	652	920	12864	5048	1010	1393
36.6667	973	935	544	9572	15336	11024	2171	1237	1644	15750	16003	6792	29	1292	1359	8999	4675	22037	841	1269	557	9665	4929	10467	3553	3230	364	2310	209	130	4826	12012	5206	4187	663	942	12932	5266	1040	1306
36.8333	923	1029	610	9771	15602	10848	2263	1179	1624	15287	16227	6699	-55	1358	1339	8980	4473	21919	775	1218	578	9462	4948	10711	3433	3196	340	2125	194	95	5116	12010	5317	4146	737	1064	12731	5269	1168	1390
37	905	937	517	9994	15255	10716	2211	1199	1745	15072	16205	6740	88	1378	1474	9062	4668	21627	941	1311	707	9854	5237	10802	3566	3303	335	2293	153	188	4895	11974	5199	4073	586	991	12771	5338	1131	1258
37.1667	982	999	578	9936	15261	10891	2316	1211	1633	15271	15559	6615	28	1347	1272	9226	4720	21428	789	1187	602	9387	5157	10699	3532	3079	368	2274	201	157	5074	11924	5105	4253	645	1051	12909	5346	1233	1447
37.3333	1032	909	624	10008	15177	10976	2260	1194	1639	14655	15608	6642	97	1243	1419	9220	4762	21397	799	1298	610	9709	5300	10560	3473	3064	416	2270	139	45	5087	11980	4972	4147	615	849	12808	5528	1083	1263
37.5	1011	954	506	10047	15122	10839	2138	1173	1663	14508	15825	6412	168	1420	1452	9658	4741	20939	861	1370	708	9803	5317	10453	3588	3084	387	2312	140	171	5247	11957	5095	4105	671	921	12831	5704	1041	1431
37.6667	1022	988	580	9965	15230	10776	2116	1216	1706	14412	15557	6422	127	1394	1380	9270	4741	21092	883	1337	706	9811	5342	10737	3416	3005	367	2303	92	54	5025	11666	5035	3976	555	889	12483	5536	893	1234
37.8333	958	986	600	9853	15105	10808	2184	1274	1681	14208	15692	6206	120	1496	1398	9435	4954	20955	875	1332	756	9585	5338	10638	3444	2960	414	2310	50	105	5118	11716	4935	3913	559	860	12503	5827	1004	1197
38	979	994	623	9874	14754	10574	2203	1203	1709	13998	15204	6047	47	1308	1390	9433	4863	20349	822	1219	594	9474	5164	10341	3463	3062	444	2196	148	140	5179	11798	5069	3977	625	930	12486	5798	1053	1414
38.1667	1037	907	585	9965	14706	10419	2176	1274	1673	13905	14981	5813	149	1406	1349	9368	4951	20340	916	1318	628	9565	5502	10609	3275	2936	440	2194	161	166	5110	11603	4890	4109	668	1012	12458	6132	1058	1318
38.3333	982	902	586	9911	14736	10360	2203	1292	1714	13488	15166	5845	36	1305	1299	9365	4810	19940	796	1175	664	9439	5474	10526	3206	2943	363	2287	26	28	5055	11576	4705	3906	552	913	12560	6181	1004	1229
38.5	926	916	604	9821	14599	10515	2259	1286	1689	13644	14590	5589	103	1344	1278	9192	4818	19941	853	1330	575	9209	5343	10374	3277	2777	367	2112	207	228	5152	11546	4792	4069	725	986	12615	6182	1128	1309
38.6667	1031	941	506	9687	14770	10240	2218	1142	1674	13225	14660	5686	68	1256	1393	9540	4909	19493	883	1183	633	9490	5380	10420	3249	2882	485	2196	52	117	5289	11355	4668	3889	582	854	12334	6167	1009	1296
38.8333	984	943	529	9917	14528	10295	2187	1271	1672	12966	14464	5494	-43	1190	1152	9025	4679	17915	741	1106	543	9198	5366	10033	3288	2867	458	2211	146	140	5245	11228	4702	3900	537	973	12446	6396	1008	1381
39	1064	996	595	9708	14242	10079	2147	1251	1714	12719	14179	5562	27	1355	1208	9147	4756	16874	829	1178	660	9171	5345	10031	3093	2678	323	2163	149	165	5218	11210	4681	3994	592	931	12123	6376	1095	1259
39.1667	963	974	556	9680	14310	9897	2137	1255	1694	12498	14143	5411	30	1288	1240	9343	4876	16628	723	1207	552	9050	5376	10103	3074	2864	466	2191	57	172	5217	11463	4714	3714	550	924	11830	6557	1086	1337
39.3333	1030	912	534	9636	14263	9800	2209	1222	1741	12182	13694	5378	56	1322	1240	9346	4984	17127	793	1192	587	9119	5362	9887	3073	2699	405	2079	187	144	5189	10944	4537	3658	601	895	11808	6568	1030	1276
39.5	1028	851	572	9669	14047	10004	2126	1259	1732	12179	13751	5342	30	1150	1160	9228	4600	16828	768	1100	544	8821	5187	9572	3123	2707	462	2293	209	136	5202	11087	4513	3792	575	913	11637	6576	1039	1199
39.6667	958	917	599	9601	13930	9642	2250	1185	1784	11979	13495	5205	22	1171	1145	9232	4776	16632	724	1173	479	8723	5329	9448	3021	2627	402	2135	192	174	5238	11141	4476	3637	620	918	11436	6821	1007	1275
39.8333	973	863	561	9488	13730	9705	2312	1253	1717	11826	13268	5160	74	1287	1250	9260	5007	16356	789	1195	627	8795	5267	9414	2944	2508	404	2109	190	150	5250	10905	4446	3680	606	1044	11211	6650	1032	1298
40	937	945	506	9520	13692	9724	2157	1226	1674	11586	13042	5059	78	1353	1189	9176	4884	16270	811	1230	635	8563	5113	9337	3046	2646	365	1899	220	168	5190	10728	4179	3561	569	976	11225	6883	1027	1294
40.1667	966	959	565	9689	13641	9507	2235	1249	1747	11444	12924	4948	42	1242	1080	9385	4927	16140	854	1252	611	8530	5044	9241	2956	2553	339	1933	70	131	5233	10878	4323	3542	605	946	11013	7027	999	1279
40.3333	902	884	570	9503	13657	9422	2187	1295	1805	11011	12380	4930	10	1113	980	9278	4928	15729	731	1145	525	8367	5055	9016	3029	2490	470	2008	8	86	5112	10622	4119	3406	492	830	10690	6827	992	1082
40.5	1036	901	556	9541	13534	9187	2266	1182	1732	11123	12251	4940	36	1113	1121	9272	4770	15843	768	1190	558	8206	5020	9070	2864	2530	363	1882	68	-4	5250	10586	3933	3356	560	811	10637	7003	951	1143
40.6667	929	842	520	9377	13614	9318	2281	1224	1727	11032	12027	4758	43	1123	932	9095	4904	15425	686	1089	526	7873	4839	8856	2928	2631	466	2012	156	138	5338	10579	4216	3475	575	884	10414	6836	1072	1197
40.8333	1072	906	572	9372	13464	9089	2279	1179	1723	10729	11950	4730	-7	1164	1035	9206	4893	15236	770	1170	489	8047	4993	8571	2759	2378	276	1903	229	225	5280	10576	4193	3359	563	1015	10632	7259	1018	1215
41	912	960	541	9111	13028	9000	2246	1221	1714	10400	11741	4694	-28	1123	1052	9256	4879	14992	705	1144	471	7928	4741	8584	2864	2401	368	1790	153	216	5342	10416	3993	3335	587	976	10148	6975	871	1210
41.1667	961	903	590	9382	13234	9047	2285	1203	1794	10384	11673	4551	42	1089	1043	9311	4832	14722	836	1279	580	7536	4899	8560	2583	2365	404	1879	108	85	5182	10147	3984	3358	531	924	10147	7134	843	1135
41.3333	958	892	566	9367	12954	8819	2208	1162	1811	10151	11395	4638	-21	1149	1154	9203	4876	14755	601	1120	620	7528	4836	8442	2500	2206	305	1803	116	137	5432	10041	3905	3316	440	875	10077	7039	887	1190
41.5	956	912	512	9297	12981	8940	2269	1201	1822	10031	11086	4566	38	1185	1119	9251	4872	14371	792	1255	611	7544	4758	8410	2608	2302	370	1871	112	62	5328	9907	3845	3144	497	792	9686	7202	932	1053
41.6667	911	815	610	9085	12497	8688	2323	1245	1750	9818	10897	4392	82	1147	1052	9344	4957	13973	723	1085	536	7317	4694	8254	2574	2347	338	1800	233	169	5340	10108	3792	3171	605	920	9556	7036	910	1159
41.8333	938	902	648	9181	12547	8541	2236	1239	1772	9823	10635	4381	73	1146	1069	9194	4826	13676	650	1106	526	7373	4661	8006	2564	2296	310	1675	107	89	5293	9881	3785	3079	596	822	9502	7186	890	1080
42	963	873	568	9188	12315	8537	2286	1327	1693	9711	10627	4458	71	1085	1060	9130	4957	13583	697	1138	637	7039	4750	8182	2573	2247	415	1683	68	62	5339	9776	3635	3092	494	809	9379	7294	932	1076
42.1667	985	897	585	9167	12560	8582	2250	1200	1904	9510	10493	4409	4	973	1033	9112	4765	13490	715	1102	483	6848	4453	7782	2483	2202	381	1708	98	194	5404	9718	3650	3057	581	849	9024	7129	936	1051
42.3333	993	874	569	9064	12323	8103	2230	1274	1830	9479	10170	4383	10	950	966	9090	4879	13176	712	1061	504	6981	4530	7503	2484	2158	368	1641	87	96	5342	9769	3670	2922	556	938	8973	7037	900	1142
42.5	965	951	553	8905	12374	8270	2265	1232	1783	9710	10017	4254	-11	976	895	8858	4806	12705	706	973	495	6806	4381	7418	2386	2125	312	1648	53	122	5478	9533	3596	2862	586	869	8763	7133	883	961
42.6667	1017	911	541	8954	12036	8279	2296	1291	1846	9309	9782	4310	81	1106	893	8924	4885	12665	787	1171	586	6535	4419	7627	2425	2129	315	1694	142	202	5486	9668	3600	3011	521	904	8500	7196	912	1064
42.8333	1005	928	599	8737	12116	8157	2277	1272	1907	9183	9828	4131	40	961	962	8742	4882	12470	654	1046	540	6366	4193	7310	2245	2074	230	1625	115	83	5322	9522	3400	2846	480	828	8523	7050	852	1094
43	851	842	589	8801	11812	7910	2350	1250	1804	9079	9553	4246	134	1033	1048	8812	4770	12309	756	1137	587	6411	4284	7281	2338	1979	354	1601	189	194	5507	9464	3362	2874	528	943	8286	6994	868	1059
43.1667	999	841	542	8850	11674	7885	2380	1245	1919	8980	9307	4284	100	994	930	8786	4931	11843	734	1076	641	6231	4145	7153	2419	2117	285	1556	17	58	5366	9223	3279	2629	431	752	8162	6830	777	985
43.3333	975	893	563	8690	11638	7852	2317	1181	1800	8798	9258	4244	50	970	950	8845	4852	11850	782	1106	577	6041	4021	6825	2360	1927	329	1450	185	156	5379	9437	3465	2690	499	908	8047	6975	796	1016
43.5	932	894	561	8526	11580	7757	2183	1306	1823	8825	9081	4095	58	1093	953	8612	4807	11820	602	1131	598	5865	3963	6760	2184	2042	305	1376	137	71	5506	9208	3225	2635	395	973	7851	7094	738	969
43.6667	927	856	535	8623	11260	7633	2265	1175	1957	8742	9050	4228	182	1107	1074	8685	4874	11520	722	1227	631	5819	4158	6694	2182	1991	390	1467	136	158	5618	9283	3304	2643	639	877	7651	6903	894	1018
43.8333	928	877	596	8759	11429	7547	2234	1281	1920	8773	8781	4138	105	983	968	8948	4820	11260	720	1151	534	5655	3951	6492	2167	2010	418	1467	111	26	5196	9114	3195	2596	461	848	7516	6855	673	905
44	992	868	548	8553	11202	7350	2094	1136	1887	8806	8679	4258	52	1074	936	8717	4844	10970	693	1194	609	5469	3998	6474	2111	1937	314	1540	102	84	5345	9019	3220	2407	546	901	7292	6907	796	992
44.1667	935	799	599	8265	11228	7390	2258	1253	1894	8764	8595	4119	11	1023	1000	8695	4844	10802	742	1100	582	5290	3865	6287	2197	1864	304	1376	195	161	5435	9053	3206	2522	664	990	7186	6774	774	989
44.3333	946	843	608	8370	11155	7311	2236	1261	1892	8757	8728	4081	91	955	975	8590	4821	10687	582	1109	613	5180	3723	6124	2051	1776	326	1392	81	160	5317	9104	3088	2600	518	823	6999	7004	696	866
44.5	936	788	608	8294	10990	7145	2192	1267	1911	8689	8528	4167	63	995	893	8588	4664	10759	704	1102	568	5029	3641	6130	2006	1715	224	1355	103	52	5446	8648	3130	2423	482	846	6777	6763	718	902
44.6667	926	797	545	8158	11059	7044	2175	1308	1943	8653	8307	4114	13	942	965	8600	4747	10443	639	1050	565	4915	3723	5833	2002	1784	200	1236	151	151	5553	9042	3244	2499	428	884	6743	6759	746	1009
44.8333	914	865	584	8352	10606	7158	2219	1209	1838	8687	8147	4183	41	894	1015	8292	4861	10430	699	1100	596	4881	3559	5836	1969	1795	288	1342	137	111	5411	9005	3058	2485	432	972	6755	6839	745	903
45	903	854	602	8184	10746	7059	2257	1321	1905	8866	8310	4210	45	982	999	8501	4742	10264	746	1175	660	4854	3418	5754	1949	1744	269	1265	34	88	5416	8675	3035	2341	399	862	6461	6607	732	871
45.1667	915	863	537	8327	10612	6843	2287	1244	1951	8690	8195	4111	130	1001	914	8456	4673	10075	756	1097	570	4591	3431	5692	1939	1773	290	1335	118	141	5337	8760	2936	2479	503	817	6323	6761	669	881
45.3333	896	782	572	8366	10779	6906	2208	1303	1909	8672	8175	4197	73	914	1005	8492	4714	9956	624	1163	570	4586	3344	5608	2009	1639	205	1237	108	168	5484	9079	3053	2395	500	855	6362	6434	772	924
45.5	980	847	601	8198	10429	7059	2228	1226	1840	8860	8188	4335	106	951	948	8495	4619	10075	769	1231	651	4412	3233	5374	1780	1598	191	1284	64	106	5460	8733	3003	2416	472	900	6264	6578	664	781
45.6667	917	837	594	8134	10434	6840	2221	1305	1938	8746	8149	4366	76	948	1018	8399	4598	10007	682	1101	588	4444	3134	5304	1881	1637	328	1314	119	100	5542	8733	2964	2513	541	820	6076	6471	703	847
45.8333	908	879	614	8114	10258	6726	2421	1235	1920	8850	8285	4409	60	981	933	8424	4721	9538	723	1242	598	4330	3084	5118	1956	1775	232	1327	77	122	5631	8683	2793	2266	482	914	6071	6516	750	825
46	949	773	583	7903	10528	6742	2272	1245	1885	8908	8032	4430	79	994	946	8334	4828	9614	715	971	548	4180	3149	5015	1953	1637	301	1295	151	160	5594	8822	3015	2290	562	880	6040	6404	716	935
46.1667	861	873	579	8077	10420	6658	2273	1231	1969	8828	8049	4471	164	961	972	8346	4663	9780	702	1089	556	4217	3162	5075	1873	1608	261	1169	108	166	5492	8803	2954	2322	501	904	6155	6456	739	962
46.3333	943	810	605	8050	10380	6684	2329	1156	1929	8937	8079	4412	146	879	927	8356	4703	9668	814	1099	612	4102	2897	4976	1850	1519	337	1308	76	74	5318	8691	2819	2213	443	833	5823	6168	708	760
46.5	913	814	591	8009	10217	6421	2202	1158	1941	9196	8264	4435	39	908	982	8247	4742	9464	699	1151	568	4047	2866	4979	1860	1599	314	1079	114	147	5543	8732	2973	2378	551	853	5948	6210	752	922
46.6667	1025	849	539	8062	10329	6224	2353	1248	1958	9218	8096	4507	52	917	833	8316	4726	9133	738	1130	539	3890	2781	4981	1687	1574	247	1189	135	206	5520	8865	2984	2239	514	837	5945	6253	731	740
46.8333	870	861	533	7790	10176	6302	2318	1221	1910	9255	8253	4606	25	889	872	8338	4765	9232	722	1123	585	3828	2694	4864	1776	1504	204	1057	65	97	5519	8559	2802	2243	467	835	5667	5963	672	782
47	870	766	555	7734	10310	6347	2302	1276	1986	9339	8133	4625	53	971	955	8075	4555	9400	724	1091	515	3822	2708	4839	1779	1513	255	1257	225	251	5686	8916	2961	2435	679	920	5824	6240	789	923
47.1667	948	894	508	7920	10069	6095	2390	1288	2000	9534	8628	4623	64	908	961	8131	4892	9336	759	1202	557	3839	2730	4735	1846	1621	271	1250	108	141	5538	8809	2884	2226	499	910	5747	6147	712	914
47.3333	947	815	565	7807	10053	6165	2338	1337	2042	9650	8570	4827	19	918	943	7886	4546	9561	715	1015	561	3633	2527	4786	1921	1660	358	1367	185	197	5479	8733	2946	2351	539	912	5837	6052	877	847
47.5	845	815	594	7871	9959	6217	2342	1300	2012	9592	8483	4778	6	814	1097	7911	4616	9396	812	1085	526	3762	2614	4686	1835	1556	274	1260	128	114	5751	8580	2917	2194	448	943	5749	5907	759	896
47.6667	898	824	520	7653	10043	6176	2386	1307	2026	10043	8804	5009	88	815	932	8081	4779	9345	729	1024	491	3576	2517	4633	1893	1500	189	1297	86	123	5639	8862	2954	2304	562	961	5716	5759	745	892
47.8333	806	757	611	7818	9995	6305	2343	1219	2063	10070	8755	5020	14	815	981	7951	4759	9472	693	1073	577	3604	2541	4735	1909	1620	253	1275	40	123	5627	8866	2992	2304	517	828	5842	5727	742	908
48	924	846	524	7593	9867	6317	2282	1342	1996	9974	8633	5003	111	875	991	7863	4725	9545	727	1146	575	3684	2443	4708	1861	1615	332	1209	125	-12	5562	8969	2950	2288	393	928	5846	5802	638	783
48.1667	930	836	601	7670	10159	6204	2334	1254	2103	10196	8859	5054	23	852	1030	7902	4670	9328	717	1199	582	3542	2412	4553	1982	1797	371	1366	152	138	5668	8928	2905	2264	516	869	5720	5669	713	766
48.3333	899	850	562	7740	10007	6428	2377	1301	2016	10569	9056	5330	87	1051	1077	7978	4668	9494	739	1209	680	3589	2364	4668	1844	1597	253	1243	203	150	5827	8887	3096	2384	575	944	5864	5674	784	806
48.5	865	848	585	7529	9942	6345	2355	1284	2060	10585	9262	5474	59	843	1050	7889	4603	9635	697	1080	647	3541	2333	4634	1849	1607	257	1261	139	145	5719	8923	2953	2202	472	944	5911	5539	754	718
48.6667	908	801	617	7572	9999	6343	2379	1370	2013	10552	9058	5363	-39	941	1130	7626	4603	9246	732	1173	535	3454	2184	4598	1735	1465	173	1194	158	127	5877	8910	3045	2365	603	946	5994	5468	701	847
48.8333	845	930	570	7642	9851	6278	2397	1300	1961	10820	9281	5463	14	776	1053	7754	4479	9607	727	1109	559	3459	2278	4553	1866	1573	330	1285	75	182	5798	9084	3098	2354	425	906	5931	5381	591	788
49	936	863	621	7849	9997	6302	2403	1355	2058	11212	9567	5629	40	868	1012	7777	4596	9598	723	1134	590	3580	2275	4643	1836	1609	263	1396	173	190	5983	9084	3280	2382	595	968	5947	5494	802	916
49.1667	932	879	553	7655	9863	6409	2262	1297	2067	11315	9396	5677	-3	917	1047	7709	4595	9588	736	1050	535	3318	2061	4617	1908	1687	240	1330	96	138	5909	9175	3155	2415	443	882	6174	5530	773	828
49.3333	902	861	596	7816	10037	6369	2405	1330	2117	11515	9614	5740	165	980	999	7926	4734	9632	760	1215	709	3505	2200	4686	1799	1713	350	1347	107	110	5897	9289	3297	2293	494	819	6308	5310	666	753
49.5	953	829	610	7615	9979	6233	2387	1392	2033	11439	9831	5794	36	791	1080	7874	4428	9665	591	1074	526	3529	2192	4546	1724	1694	198	1394	140	134	5986	9348	3238	2386	491	875	6189	5272	717	860
49.6667	938	886	578	7757	10095	6322	2363	1357	2036	11698	9649	5887	49	858	1076	7705	4617	10104	620	1058	615	3535	2144	4787	1892	1725	298	1440	69	164	5974	9455	3198	2425	538	1093	6371	5171	844	1007
49.8333	883	805	588	7899	10087	6473	2419	1302	2081	12019	10002	5918	90	759	1027	7816	4661	9990	741	1102	588	3556	2086	4544	1838	1672	326	1478	143	131	5991	9239	3104	2435	469	949	6246	5104	719	749
50	891	841	563	7821	10135	6375	2556	1383	2049	12200	9930	6036	56	844	1028	7816	4762	10135	801	1227	610	3550	2194	4788	1792	1802	292	1487	88	147	5960	9286	3381	2473	494	916	6589	5055	729	844
50.1667	876	861	554	7557	10024	6420	2324	1269	2122	12414	10236	6221	127	990	1072	7884	4582	10302	726	1081	722	3609	2049	4714	1821	1662	269	1476	186	113	5977	9533	3265	2578	483	959	6614	5088	730	938
50.3333	843	898	587	7799	10278	6619	2284	1251	2166	12454	10644	6214	-14	783	1001	7756	4588	10484	683	1118	593	3630	2153	4733	1804	1655	262	1449	71	187	6091	9560	3459	2481	492	931	6847	5048	789	915
50.5	953	856	524	7803	9988	6492	2386	1267	2158	12424	10455	6244	32	835	1014	7665	4641	10429	731	1052	569	3664	2117	4874	1966	1700	361	1606	138	233	6138	9700	3491	2532	501	1047	6873	4999	801	939
50.6667	946	856	559	7784	10305	6581	2488	1382	2081	12779	10621	6437	-1	846	1089	7781	4656	10538	642	1019	595	3708	2143	4765	1907	1800	283	1557	127	51	6305	9607	3380	2472	470	903	6769	4786	808	902
50.8333	916	794	625	7813	10257	6566	2422	1292	2105	13052	10732	6449	33	857	1114	7855	4798	10745	687	1110	605	3757	2146	5026	1823	1861	293	1692	37	72	6094	9814	3471	2699	497	899	6975	4848	725	878
51	843	857	603	7609	10319	6651	2382	1300	1997	13108	11191	6388	-2	810	1054	7822	4468	11116	785	1124	566	3790	1996	4990	1849	1714	243	1594	72	186	6106	10192	3533	2405	463	951	7041	4789	800	891
51.1667	876	828	589	7696	10362	6809	2449	1376	2137	13105	10903	6707	42	849	1129	7761	4839	10991	759	1087	658	3952	2124	5114	1914	1848	240	1621	137	120	6257	10285	3562	2603	481	904	7418	4838	770	1009
51.3333	928	806	603	7829	10517	6844	2305	1202	2093	13253	11298	6797	57	938	1145	7809	4808	11376	587	1080	574	3969	2038	5248	2171	1949	381	1832	46	155	6447	10306	3849	2647	495	943	7460	4835	827	975
51.5	930	825	545	7788	10386	6696	2403	1359	2167	13416	11299	6845	106	904	1192	7879	4745	11574	752	1222	569	4055	2266	5292	1876	1853	314	1695	212	242	6383	10412	3795	2687	523	1115	7452	4784	852	1002
51.6667	934	828	568	7740	10544	6820	2377	1274	2165	13687	11849	6890	119	889	1111	7926	4742	11664	767	1060	598	3996	2076	5307	1961	1840	327	1839	109	108	6387	10423	3796	2755	412	1009	7608	4654	740	1002
51.8333	852	845	638	7955	10550	6889	2462	1276	2068	13870	11729	6997	-31	858	1072	7717	4610	11784	704	1125	658	4168	2126	5266	2060	1953	275	1831	69	100	6238	10617	3722	2745	457	989	7841	4698	828	1012
52	856	840	625	8049	10673	6919	2291	1262	2071	14157	11892	7079	-11	852	1063	7934	4576	12031	679	1007	613	4354	2020	5142	1945	1948	340	1966	96	106	6412	10509	3905	2824	467	1049	7832	4636	832	931
52.1667	925	805	498	7637	10809	7033	2511	1333	2130	14152	12128	7126	79	895	1116	7952	4717	12306	772	1185	724	4334	2226	5539	2065	1965	299	1907	115	10	6620	10501	3846	2758	420	970	8021	4680	853	922
52.3333	934	867	562	7921	10719	7021	2410	1355	2200	14388	12004	7194	-5	808	1155	7842	4737	12601	678	1008	552	4455	2189	5230	1924	1874	174	1775	41	107	6482	11112	4033	2823	528	1102	8096	4735	861	984
52.5	926	858	582	7966	10891	7133	2519	1377	2246	14387	12269	7292	-7	822	1107	7973	4652	11954	662	1053	594	4469	2187	5472	2201	1928	258	1984	264	234	6751	10845	3989	2958	540	1230	8250	4675	974	1108
52.6667	899	872	571	7958	10779	7140	2480	1270	2119	14360	12472	7529	43	751	1121	7825	4734	12187	609	1112	505	4686	2200	5334	2092	2079	274	2020	53	128	6619	10843	4082	2784	394	1021	8193	4668	858	973
52.8333	969	864	538	8029	11011	7330	2320	1313	2110	14791	12532	7482	4	929	1197	7955	4688	12251	700	1194	579	4654	2133	5728	2279	2094	214	2113	144	82	6632	11257	4153	2936	459	1045	8340	4566	813	1014
53	905	892	641	7972	11038	7221	2294	1281	2157	15027	12591	7630	68	872	1187	8023	4730	12519	690	986	549	4694	2309	5845	2148	2256	219	2186	129	216	6721	11459	4438	3161	565	1077	8474	4606	927	1094
53.1667	968	878	610	8018	11380	7364	2417	1274	2085	15189	12681	7725	-44	859	1173	7890	4681	12547	650	1142	523	4824	2270	5819	2214	2109	312	2237	104	163	6808	11404	4292	3160	532	1126	8744	4581	878	1137
53.3333	930	868	552	8127	11209	7654	2309	1307	2212	15016	12512	7593	65	990	1164	7874	4888	12959	713	1114	579	5068	2308	6014	2204	2186	239	2209	91	106	6854	11459	4298	3051	546	968	8901	4608	916	1069
53.5	932	827	554	8180	11255	7481	2414	1258	2139	15240	12679	7585	9	918	1045	8240	4727	13197	732	1096	550	5154	2292	6149	2251	2237	309	2134	154	226	6875	11867	4515	3196	549	971	9160	4699	1011	1063
53.6667	932	845	590	8042	11160	7610	2469	1304	2242	15366	12725	7768	72	911	1172	8210	4700	13416	716	1096	666	5242	2332	6213	2335	2298	307	2207	117	139	6939	11638	4435	3194	506	1085	9054	4582	929	1092
53.8333	928	809	609	8168	11690	7705	2435	1370	2167	15420	12696	7848	5	820	1237	8262	4870	13717	738	1086	556	5433	2409	6063	2488	2405	473	2530	180	107	7108	12098	4374	3282	583	980	9202	4511	867	1177
54	914	868	600	8044	11437	7755	2437	1365	2188	15605	12718	7906	157	836	1204	8286	4969	14036	726	1126	623	5454	2451	6265	2335	2410	301	2395	165	101	7117	11983	4449	3356	483	1011	9184	4380	967	1141
54.1667	889	863	609	8138	11839	7779	2425	1335	2174	15516	12949	7953	66	957	1272	8238	4844	14274	671	1141	696	5556	2596	6462	2350	2456	347	2374	183	157	7111	11757	4746	3242	514	995	9469	4454	999	1064
54.3333	899	853	550	8346	11675	8049	2431	1269	2241	15578	12687	7785	120	875	1313	8357	5036	14651	699	1167	635	5550	2630	6345	2397	2401	365	2362	142	185	7143	12046	4778	3430	561	1097	9494	4616	1045	1135
54.5	890	797	612	8507	11784	8136	2434	1274	2187	15613	12536	7909	106	1029	1213	8392	4975	14878	784	1127	581	5747	2699	6463	2462	2493	313	2545	107	133	7343	12242	4648	3205	474	1040	9510	4365	947	1259
54.6667	1010	862	595	8289	12147	8312	2501	1298	2118	15813	12686	7854	43	868	1157	8286	4681	14964	685	1098	565	5784	2647	6634	2451	2437	351	2555	91	80	7279	12221	4708	3327	368	1024	9685	4413	858	1109
54.8333	859	848	638	8261	12115	8126	2402	1335	2033	15626	12794	7740	62	968	1241	8491	5169	15183	714	1171	625	5870	2725	6595	2502	2463	294	2527	118	133	7491	12434	4853	3449	492	1011	9833	4360	1039	1345
55	926	903	594	8464	12228	8487	2394	1254	2210	15919	12764	7947	68	904	1262	8637	5086	15242	707	1130	564	6083	2651	6819	2571	2378	354	2612	38	129	7435	12523	4601	3331	283	893	9840	4232	956	1174
55.1667	954	872	588	8384	12309	8472	2343	1266	2234	15951	12671	7909	80	917	1203	8465	5029	15786	711	1106	550	6276	2810	6780	2438	2589	365	2675	145	185	7610	12742	4919	3495	556	1048	10051	4496	1085	1235
55.3333	943	933	601	8344	12143	8278	2404	1239	2149	16078	12781	7990	-111	738	1077	8628	4854	15969	693	1105	491	6111	2747	6773	2540	2560	381	2691	139	73	7639	12587	5056	3458	534	1147	10038	4561	1003	1243
55.5	951	894	523	8647	12406	8509	2470	1356	2172	15851	12813	8169	73	999	1233	8608	5180	16192	793	1131	634	6256	2948	6858	2544	2628	373	2644	76	36	7548	12740	5046	3467	478	972	9993	4399	1021	1237
55.6667	891	903	523	8528	12231	8620	2419	1367	2228	15950	12783	8104	45	950	1201	8781	5070	16243	785	1129	642	6429	2917	7223	2460	2547	388	2720	168	122	7729	12923	5010	3596	452	1087	10173	4489	1033	1182
55.8333	922	889	528	8490	12420	8614	2393	1270	2158	16046	12624	7914	12	898	1199	8564	5010	16569	781	1101	634	6621	3011	6855	2641	2735	416	2722	110	156	7581	13033	4871	3726	536	1158	10343	4383	1090	1274
56	950	903	603	8678	12601	8750	2376	1319	2142	16265	12514	8182	32	945	1199	8881	5112	16615	755	1151	661	6744	3035	7342	2440	2872	304	2807	133	127	7713	12997	5022	3635	534	1109	10289	4416	1063	1370
56.1667	891	904	531	8794	12588	8800	2393	1388	2199	16019	12582	8140	84	1107	1254	9089	5226	17163	731	1232	679	6797	3225	7164	2624	2883	412	2792	151	186	7833	13247	5224	3628	484	1066	10326	4564	1061	1336
56.3333	938	884	630	8669	12783	8713	2432	1223	2271	16071	12624	7971	-49	851	1048	8984	5085	16894	672	983	554	6645	2974	7280	2705	2819	449	2825	191	238	7802	13144	5273	3845	443	1073	10305	4522	1088	1395
56.5	1006	919	601	9044	13040	8949	2440	1267	2283	16064	12455	8048	52	933	1239	9197	5412	17165	727	1135	537	6928	3185	7362	2596	2798	344	2903	51	122	7874	13022	5249	3667	531	1096	10302	4550	1129	1365
56.6667	890	965	592	8908	12941	9008	2489	1298	2156	16031	12439	8152	5	855	1229	9047	5147	17295	681	1092	520	6925	3212	7565	2818	2965	507	3031	216	102	8053	13112	5093	3767	554	1098	10551	4653	1240	1461
56.8333	903	814	638	8800	13064	8955	2383	1270	2162	15868	12396	8007	101	1017	1296	9187	5062	17603	766	1127	655	6983	3194	7607	2543	2840	385	3046	165	92	8107	13429	5151	3818	445	951	10783	4593	1190	1283
57	955	883	604	8834	13092	9101	2456	1297	2240	15678	12388	8010	33	970	1163	9130	5040	17643	664	1089	518	6948	3166	7445	2634	3004	424	3028	161	196	7912	13262	5251	3690	467	1004	10674	4609	1161	1255
57.1667	973	858	634	8965	13176	9226	2359	1304	2267	15839	12433	7739	72	1014	1241	9291	5311	17985	651	1080	708	7237	3399	7597	2605	2973	359	2978	250	238	8011	13602	5214	3942	582	1125	10745	4467	1191	1510
57.3333	989	912	531	9129	13265	9256	2315	1304	2183	15870	12101	7904	-28	996	1200	9628	5290	18157	717	1125	611	7343	3380	7641	2696	3013	396	3020	123	139	8028	13397	5379	3875	494	1160	10641	4585	1326	1482
57.5	959	868	644	8914	13380	9101	2387	1261	2221	15553	11935	7863	18	1037	1326	9362	5106	18210	822	1169	604	7467	3456	7804	2605	2958	390	2966	53	114	8014	13627	5029	3868	399	1022	10565	4496	1127	1412
57.6667	905	820	629	9212	13299	9305	2384	1260	2263	15394	11994	7880	46	992	1298	9506	5330	18325	769	1155	606	7453	3432	7836	2778	3118	530	3154	215	235	8058	13399	5343	4090	512	1087	10873	4730	1149	1425
57.8333	887	827	590	9078	13472	9251	2350	1278	2141	15768	12047	7613	14	993	1267	9882	5453	18499	801	1206	689	7489	3507	7675	2740	3174	411	3156	134	60	8001	13752	5167	3891	479	1038	10725	4516	1050	1239
58	891	842	585	9059	13636	9196	2346	1240	2180	15301	11827	7584	62	984	1267	9711	5183	18622	850	1004	615	7533	3534	7929	2676	3019	479	3062	162	101	8232	13503	5204	3947	487	1072	10678	4680	1159	1456
58.1667	871	846	598	8974	13971	9256	2371	1300	2168	15333	11728	7630	57	1003	1240	9547	5344	18847	779	1173	647	7714	3608	7844	2675	3250	443	2994	71	157	8036	13452	5441	4102	504	1096	10594	4513	1276	1446
58.3333	910	849	605	9296	13683	9332	2439	1316	2182	15396	11585	7591	57	972	1225	9622	5389	18614	698	1128	534	7563	3577	7996	2691	3141	368	3167	210	153	8301	13436	5346	3914	513	1094	10623	4768	1197	1515
58.5	949	950	599	9054	13594	9335	2307	1321	2129	15036	11509	7481	79	1028	1168	9549	5481	18981	762	1219	582	7648	3684	8006	2585	3172	382	3274	94	131	8226	13625	5350	3861	397	1004	10558	4532	1182	1453
58.6667	943	831	540	9492	13740	9462	2421	1304	2226	15168	11143	7438	25	933	1179	9633	5382	18877	669	1082	535	7565	3714	7959	2732	3064	446	3110	166	182	8469	13649	5423	3975	474	1072	10524	4803	1154	1408
58.8333	936	878	600	9085	13945	9456	2320	1266	2162	15084	11129	7361	62	946	1160	9697	5334	19171	684	1016	484	7709	3721	8064	2678	3252	424	3046	86	120	8476	13743	5285	3863	413	1039	10565	4697	1102	1384
59	921	854	547	9255	13895	9556	2391	1274	2273	15024	10869	7347	140	1023	1103	9673	5493	19045	751	1044	592	7895	3775	8176	2623	3011	287	2893	106	195	8335	13716	5418	4018	513	1062	10513	4841	1100	1452
59.1667	1003	956	587	9529	13911	9423	2422	1341	2217	14848	10857	7272	45	1040	1185	9907	5509	18774	699	1061	591	7735	3901	7984	2707	3076	400	3023	167	178	8129	13619	5478	3967	562	1115	10601	4926	1283	1533
59.3333	868	791	649	9370	14039	9613	2458	1240	2148	14819	10633	7072	61	1053	1196	10113	5510	19190	733	1002	648	8076	3984	8090	2673	3227	443	3061	210	150	8317	13808	5326	4100	517	1087	10474	5032	1203	1527
59.5	889	913	601	9354	13987	9339	2428	1346	2144	14567	10614	7137	6	912	1247	9920	5368	19202	747	1031	517	7890	3874	8142	2847	3273	601	3103	216	158	8294	13649	5253	4017	498	1038	10154	4872	1158	1455
59.6667	888	865	589	9379	13973	9284	2349	1292	2187	14382	10368	7050	72	1021	1212	10004	5428	19345	684	1089	600	7888	3933	8147	2663	3190	517	3146	146	127	8486	13778	5394	3998	434	1000	10318	4921	1219	1438
59.8333	847	872	580	9412	14008	9547	2345	1260	2188	14502	10615	7020	50	1066	1221	10069	5421	19105	772	1032	631	7900	3854	8117	2722	3213	391	3016	118	201	8436	13684	5142	3906	511	1099	10237	4925	1160	1413
60	921	888	582	9206	13957	9425	2387	1294	2216	14124	10058	6884	41	1003	1148	10153	5589	19443	780	1010	587	7874	3877	8016	2841	3276	508	3080	143	182	8495	13293	5329	3960	456	1043	10276	4826	1238	1438
60.1667	978	879	529	9468	14069	9324	2361	1280	2116	13883	10019	6867	172	1042	1260	10459	5719	19485	738	1045	591	8053	4015	8117	2763	3300	586	3205	136	174	8529	13623	5266	3906	452	924	10108	4909	1106	1473
60.3333	909	840	623	9303	13841	9548	2417	1274	2080	13854	9565	6681	62	1050	1211	10357	5565	19376	717	993	623	7857	4102	8055	2730	3328	432	3157	125	121	8179	13496	5232	3902	417	986	10261	5050	1090	1392
60.5	922	855	582	9495	13913	9319	2352	1249	2244	13379	9423	6619	151	1094	1248	10360	5560	19301	672	1028	620	8028	4022	8064	2655	3185	402	2967	159	126	8564	13547	5309	3974	443	1092	9853	4872	1155	1510
60.6667	850	851	563	9291	14093	9383	2288	1240	2117	13668	9293	6675	-18	925	1086	10598	5542	19011	678	980	486	7839	4126	7826	2733	3055	466	2968	139	180	8547	13596	5175	4136	485	970	9912	4907	1185	1480
60.8333	935	855	588	9364	13945	9344	2336	1277	2066	13302	9430	6574	42	1003	1213	10638	5757	19182	808	1087	580	7955	4129	7963	2653	3163	422	2869	173	172	8519	13397	5189	3918	490	1102	9917	5019	1130	1406
61	946	853	599	9516	14041	9350	2264	1275	2143	13157	9042	6456	54	999	1190	10590	5732	19160	745	1043	581	7799	4027	7986	2566	3123	450	2878	205	211	8502	13613	5417	3913	525	1214	9755	5022	1223	1568
61.1667	956	818	638	9419	14059	9183	2288	1203	2179	13123	9159	6541	91	1079	1188	10607	5622	19226	806	1015	621	7930	4243	7896	2725	3277	488	2944	89	110	8344	13369	5075	3836	389	900	9526	4770	1026	1338
61.3333	883	854	592	9452	14047	9155	2374	1334	2063	12884	9007	6273	101	1123	1260	10822	5796	18862	701	1029	618	7887	4141	8159	2674	3145	486	2975	149	206	8479	13183	5218	3830	523	961	9245	5058	1188	1436
61.5	1000	897	579	9328	14024	9144	2372	1290	2056	12873	8777	6141	-58	1071	1204	10524	5608	18829	707	981	516	7792	4077	7853	2674	3177	547	3013	143	176	8511	13247	5048	3922	474	1081	9365	4983	1235	1437
61.6667	868	856	595	9343	13930	8935	2360	1228	2111	12772	8562	6097	-11	1103	1179	10804	5636	18594	689	934	524	7734	4101	7625	2607	3192	537	2783	226	195	8582	13103	5017	3878	527	1074	9504	5067	1153	1429
61.8333	935	798	534	9425	14174	9131	2337	1317	2197	12528	8455	6043	-42	932	1121	10878	5512	18344	638	887	445	7704	4116	7631	2710	3252	471	2868	90	143	8532	13082	4854	3789	519	1042	9069	4971	1200	1405
62	956	824	633	9639	13992	9101	2271	1294	2081	12431	8394	5848	119	1082	1233	10779	5708	18386	680	1000	623	7672	4205	7544	2606	3160	443	2783	138	132	8706	13131	4928	3833	423	977	9021	5003	1048	1399
62.1667	941	782	638	9341	13730	8887	2238	1227	2118	12019	8393	5912	44	963	1183	10981	5427	18326	599	1054	506	7480	4059	7449	2613	3103	491	2828	53	176	8475	13105	4822	3839	439	1021	8924	4953	1170	1332
62.3333	875	801	596	9503	14125	9011	2318	1241	1980	12001	8192	5631	92	1097	1226	10912	5710	18317	605	1087	572	7452	4141	7651	2566	3156	595	2766	144	130	8612	13017	4927	3669	468	961	8689	5109	1195	1382
62.5	990	837	595	9424	13930	8702	2164	1328	2057	12049	8022	5664	77	1067	1187	10790	5726	18472	697	966	634	7586	4180	7316	2523	2881	454	2718	191	189	8553	13206	5106	3735	496	1043	8708	5182	1265	1390
62.6667	944	859	544	9424	13971	8676	2194	1240	2077	12094	7771	5499	23	1001	1140	10842	5559	18020	529	909	494	7370	4080	7221	2622	2970	401	2797	38	165	8694	12811	4870	3646	411	919	8574	5021	1001	1322
62.8333	866	856	639	9389	13565	8745	2280	1238	2141	11857	7872	5513	155	1034	1233	10882	5845	18059	653	1082	641	7483	4096	7412	2541	3015	485	2698	205	155	8548	12939	4873	3531	574	1019	8597	5080	1174	1374
63	966	798	561	9425	13733	8586	2252	1247	2120	11852	7586	5400	61	1178	1162	10982	5681	17863	627	977	539	7407	4090	7379	2704	3049	480	2650	188	225	8980	12864	4782	3731	498	983	8255	5170	1229	1410
63.1667	943	875	541	9488	13600	8538	2244	1205	1982	11438	7477	5504	15	1027	1233	10864	5657	17485	583	931	534	7229	3904	7170	2543	2982	525	2805	101	184	8679	12682	4817	3664	536	1055	8300	5041	1176	1323
63.3333	902	853	602	9336	13576	8372	2292	1126	2021	11551	7390	5358	19	984	1092	10920	5500	17237	533	893	396	7131	4014	7088	2595	3112	507	2658	118	134	8717	12763	4635	3538	439	984	8050	5053	1098	1352
63.5	937	850	522	9409	13475	8606	2266	1294	2148	11190	7464	5270	34	1109	1226	11055	5450	17153	656	888	595	7062	4019	7050	2483	3035	420	2597	150	151	8484	12594	4770	3468	420	959	7922	5182	1092	1401
63.6667	948	845	637	9406	13378	8378	2173	1219	2124	11215	7286	5082	67	977	1243	11040	5688	17169	633	1021	569	7202	3981	7113	2438	2773	348	2387	159	220	8741	12467	4678	3359	499	974	7884	5308	1110	1382
63.8333	856	846	664	9327	13721	8111	2271	1238	2095	11039	7147	5153	89	1091	1266	11095	5737	17018	668	835	617	7135	4236	6948	2545	2740	446	2462	167	142	8597	12564	4569	3548	495	996	7738	5266	1141	1384
64	948	888	643	9249	13497	8276	2131	1225	2030	11055	6831	4998	11	1057	1140	10954	5697	16740	556	823	533	6925	4067	7048	2602	2886	511	2457	123	102	8588	12432	4431	3421	373	940	7544	4969	1060	1270
64.1667	906	824	648	9345	13249	8184	2193	1314	1965	11121	6811	4974	114	1088	1330	11008	5698	16725	624	870	536	6709	3901	6844	2534	2793	398	2429	219	149	8554	12362	4624	3387	495	1011	7280	5089	973	1269
64.3333	852	828	561	9316	13277	8036	2184	1317	2068	11134	6653	4909	-23	1047	1189	10755	5607	16459	473	790	439	6828	3920	6522	2419	2821	462	2426	94	149	8583	11964	4409	3394	522	935	7242	4843	1136	1269
64.5	931	828	562	9135	13350	8112	2192	1248	2089	10948	6426	4922	121	1139	1299	11003	5630	16289	619	926	592	6708	3835	6960	2406	2723	441	2369	124	118	8508	12010	4325	3466	452	911	7125	4919	987	1215
64.6667	928	863	588	9499	13293	7857	2246	1191	2003	10761	6496	4800	114	1119	1238	10972	5602	16275	640	928	529	6460	3918	6584	2403	2751	443	2200	145	204	8575	12020	4395	3319	480	990	7108	5141	1191	1227
64.8333	918	833	604	9298	13082	7763	2130	1313	2043	10859	6437	4829	87	1134	1171	10877	5726	16292	615	924	553	6614	3772	6501	2422	2760	439	2369	105	105	8687	11793	4498	3181	445	906	6926	4938	1043	1263
65	872	875	568	9041	13192	7739	2236	1295	1996	10543	6456	4761	126	1116	1281	10907	5508	16174	580	927	568	6341	3854	6503	2385	2648	429	2365	88	105	8381	11845	4430	3338	408	958	6831	4882	1008	1226
65.1667	924	799	574	9306	13017	7689	2162	1234	2114	10486	6127	4848	126	1098	1161	10809	5599	15697	595	981	513	6452	3809	6405	2311	2495	434	2185	223	238	8701	12043	4260	3348	532	988	6669	5145	1094	1266
65.3333	874	858	609	9070	12807	7743	2117	1237	2065	10559	6106	4654	72	988	1278	10994	5499	15452	552	891	547	6173	3658	6282	2296	2507	502	2250	126	130	8607	11824	4065	3245	458	947	6536	4918	1136	1240
65.5	930	883	537	9111	12868	7560	2147	1262	2106	10401	6241	4557	48	1086	1237	10847	5416	15283	470	836	460	6050	3630	6189	2229	2375	349	2031	183	242	8552	11614	4149	3166	480	1056	6558	5152	1021	1208
65.6667	993	846	622	9140	12873	7606	2128	1246	2079	10674	6144	4780	107	1106	1144	11016	5471	15217	572	873	632	6025	3737	6253	2280	2357	467	2027	67	185	8766	11485	4141	3034	383	841	6261	4926	868	1081
65.8333	885	819	635	9198	12855	7181	2213	1248	1939	10408	6035	4551	10	980	1316	10829	5500	15066	497	902	522	5822	3591	6202	2089	2286	374	2024	117	113	8513	11478	4054	3143	570	887	6342	4932	1104	1209
66	963	793	627	8978	12676	7305	2132	1245	2025	10322	5948	4645	72	1137	1144	10789	5512	14796	632	852	420	5914	3564	6222	2369	2402	434	2116	13	90	8665	11283	3864	2959	367	936	6097	4970	942	1140
66.1667	898	821	602	9166	12535	7117	2139	1282	2028	10378	5890	4510	160	1109	1339	10563	5448	14794	759	915	636	5897	3508	6067	2284	2373	395	2059	136	123	8574	11365	4022	3007	377	1045	6118	4788	1005	1170
66.3333	882	863	587	8845	12516	7254	2221	1281	1964	10393	5736	4529	113	1220	1274	10608	5488	14604	607	853	474	5698	3579	5966	2100	2356	426	1983	293	162	8532	11200	3970	2995	479	932	5900	5030	934	1114
66.5	888	816	584	8768	12271	6982	2157	1231	2021	10280	5886	4492	120	1003	1289	10698	5422	14321	623	944	446	5621	3440	5902	2178	2156	341	1951	205	163	8563	11056	3944	2927	484	921	5733	4788	1042	1161
66.6667	912	851	612	8758	12432	6987	2181	1202	1932	10258	5796	4665	42	1044	1213	10507	5413	14189	511	802	473	5363	3491	5685	2107	2388	474	2051	197	169	8514	11278	3895	3012	427	974	5745	4916	907	1230
66.8333	936	888	662	8563	12338	6855	2036	1258	1954	10229	5851	4563	75	1034	1245	10517	5433	13989	621	820	428	5339	3336	5666	2099	2297	307	1883	147	198	8581	11337	3905	2979	484	1036	5581	4756	1063	1235
67	848	834	601	8574	12287	6788	2029	1217	2014	10291	5736	4469	20	1116	1262	10675	5343	13807	583	836	427	5115	3216	5533	2029	2164	432	1820	12	107	8370	11085	3669	2879	384	897	5462	4744	850	1139
67.1667	907	820	600	8545	11889	6682	2183	1202	2005	9933	5734	4438	28	1099	1183	10562	5618	13805	624	834	446	5012	3426	5696	2027	2204	434	1805	148	187	8332	11020	3813	2863	424	824	5359	4799	997	1017
67.3333	938	872	578	8720	12153	6660	2090	1221	1956	10165	5759	4419	89	1114	1363	10510	5293	13632	710	795	548	5067	3460	5596	1977	2025	324	1682	109	204	8660	10972	3715	2651	502	879	5249	4669	946	1047
67.5	922	872	567	8704	12026	6677	2043	1247	2032	10239	5710	4479	96	1064	1336	10592	5243	13552	629	936	535	4962	3295	5600	1977	2073	416	1757	108	142	8346	10953	3637	2790	472	895	5240	4692	946	1198
67.6667	953	880	605	8686	11969	6353	2125	1223	1980	10048	5627	4321	80	1006	1288	10350	5396	13230	648	825	543	5022	3134	5481	1933	1938	350	1757	209	178	8440	10895	3761	2875	472	1004	5338	4722	1014	1189
67.8333	905	846	559	8877	11753	6179	2082	1264	1970	10133	5680	4347	97	1125	1362	10173	5257	13107	572	819	470	4882	3251	5495	1932	2044	445	1753	52	55	8458	10728	3704	2644	365	881	5145	4368	838	952
68	895	804	609	8603	11539	6302	2000	1183	1903	10123	5754	4212	-33	1060	1336	10260	5172	12870	548	792	450	4694	3026	5142	1907	2021	516	1785	129	103	8441	10743	3675	2788	406	876	5042	4684	1039	1091
68.1667	877	782	581	8661	11574	6317	2107	1196	1950	10375	5691	4469	27	1076	1470	10356	5241	12878	546	795	436	4677	3116	5237	1937	1801	353	1699	227	139	8550	10702	3717	2718	425	942	4964	4606	963	1064
68.3333	960	850	658	8560	11686	6228	2043	1240	1976	10315	5742	4381	54	1061	1328	10224	5163	12552	654	914	580	4654	2985	5152	1966	1924	295	1577	147	149	8570	10618	3850	2737	536	947	4898	4614	918	1172
68.5	827	877	570	8657	11615	6173	2078	1187	2019	10157	5724	4374	113	1163	1346	10040	5182	12536	659	896	528	4605	3042	4964	1907	1901	336	1662	51	165	8477	10546	3550	2574	435	921	4767	4443	952	1116
68.6667	933	843	618	8595	11668	6116	1967	1202	2000	10362	5668	4497	96	1107	1350	10259	5286	12162	618	919	490	4477	2918	5168	2009	1839	476	1639	109	81	8398	10404	3501	2590	445	809	4658	4415	875	1070
68.8333	862	804	553	8710	11505	6059	2051	1234	1986	10487	5697	4419	96	1169	1299	9989	5262	11939	588	800	536	4286	3039	4986	1851	1874	296	1493	98	83	8259	10294	3354	2623	377	855	4728	4475	877	1027
69	908	852	614	8738	11198	6014	2015	1203	2029	10528	5724	4424	94	1108	1286	10181	5140	12087	592	933	448	4506	2871	4951	1961	1891	463	1760	197	177	8315	10353	3590	2590	430	943	4620	4510	1013	1098
69.1667	983	778	597	8508	11378	5820	2052	1186	1930	10386	5874	4575	128	1129	1430	10080	5113	12042	633	863	565	4323	2779	4847	1737	1875	408	1576	150	142	8292	10470	3538	2602	379	876	4620	4405	929	1012
69.3333	882	832	589	8369	11230	5733	2000	1290	1930	10349	5714	4450	93	1141	1475	9931	5210	11851	606	842	546	4268	2933	4837	1833	1800	405	1585	80	135	8350	10481	3479	2555	468	859	4552	4283	908	1073
69.5	957	862	579	8420	10962	5832	2042	1214	1963	10771	5865	4377	121	1126	1246	10044	4936	11565	599	794	402	4034	2811	4706	1757	1837	396	1598	128	116	8363	10370	3479	2602	464	973	4695	4324	1078	1081
69.6667	917	824	631	8453	10940	5881	2005	1270	1929	10384	5800	4567	78	1180	1354	10043	5126	11637	548	804	471	4107	2775	4718	1858	1752	388	1589	169	216	8681	10403	3503	2540	466	945	4629	4235	956	1092
69.8333	824	813	668	8428	11043	5703	2008	1186	1954	10580	5912	4543	14	1165	1460	9906	5044	11506	635	789	541	4029	2632	4630	1685	1734	354	1500	169	119	8361	9983	3307	2471	442	885	4454	4153	1006	1138
70	895	847	599	8225	11016	5534	2020	1242	1875	10658	5723	4635	19	1023	1370	9894	4935	11532	539	720	479	3980	2710	4582	1786	1783	403	1634	143	218	8421	10357	3420	2549	483	936	4414	4315	885	1029
70.1667	895	900	663	8473	10804	5616	1970	1242	1877	10716	5718	4662	39	1121	1370	9721	5056	10273	504	780	394	4074	2706	4718	1745	1847	318	1555	193	169	8467	10047	3381	2523	453	890	4473	4187	950	1084
70.3333	825	798	569	8171	10851	5538	1961	1207	1905	10766	5834	4654	77	1176	1518	9735	5121	11452	560	874	492	3938	2696	4619	1754	1665	409	1552	173	252	8375	10207	3397	2482	464	913	4434	4140	974	1091
70.5	1003	881	571	8105	10609	5392	1951	1313	1906	10781	6057	4940	58	1054	1381	9753	5175	10629	545	776	472	3910	2641	4622	1752	1780	386	1614	15	85	8370	10197	3338	2453	459	863	4330	4021	906	913
70.6667	903	898	608	8082	10728	5535	2013	1267	1912	11091	5883	4771	52	1126	1550	9664	4891	10641	558	934	450	3795	2564	4491	1861	1663	301	1481	153	131	8329	10027	3297	2344	428	923	4400	4131	922	1001
70.8333	912	904	609	8062	10636	5303	2001	1222	1920	11100	5951	4840	4	1150	1309	9590	4839	10409	565	808	360	3870	2439	4501	1592	1722	270	1450	103	112	8375	10079	3247	2500	409	794	4565	4071	881	962
71	945	821	608	8130	10335	5234	1877	1130	1817	11046	6168	5079	21	1082	1387	9535	4950	10293	555	763	404	3826	2434	4471	1680	1622	301	1411	119	132	8336	9965	3279	2479	395	963	4293	3885	892	1073
71.1667	942	926	641	8047	10247	5141	1998	1257	1968	11328	6099	4857	45	975	1496	9318	4990	10359	491	764	433	3635	2471	4381	1665	1662	391	1355	75	111	8358	9934	3193	2323	462	851	4361	3865	945	999
71.3333	855	852	621	8020	10432	5142	1912	1267	1907	10436	6188	5062	49	1097	1459	9419	4854	10335	543	816	471	3656	2438	4738	1623	1696	280	1352	166	127	8339	10004	3280	2383	415	910	4542	4086	909	993
71.5	866	867	651	8071	10314	5191	1960	1207	1937	10532	6400	5065	59	1161	1511	9302	4795	10359	564	785	409	3817	2491	4549	1637	1629	274	1407	179	146	8217	9861	3297	2506	497	950	4503	3884	918	1091
71.6667	860	901	600	7969	10132	5144	1929	1220	1948	10731	6351	5002	88	1124	1564	9264	4901	10189	588	892	399	3690	2525	4488	1693	1575	459	1379	104	155	8486	9964	3338	2459	374	953	4494	3885	933	1034
71.8333	868	915	631	7940	10384	4901	1938	1243	1842	10973	6677	5071	72	1048	1588	9570	4840	10131	571	823	421	3748	2584	4446	1723	1723	408	1430	28	158	8345	9943	3228	2311	402	916	4350	3699	853	992
72	869	845	636	7766	10157	5030	1871	1234	1924	10807	6799	5110	86	1113	1490	9256	4757	10179	585	789	392	3628	2353	4415	1762	1624	454	1466	157	101	8338	10088	3382	2482	509	945	4470	3779	982	1064
72.1667	887	861	529	7923	9932	4902	1907	1222	1884	11114	6793	5245	85	1062	1463	9156	4731	10170	515	722	463	3547	2216	4425	1681	1608	346	1355	120	136	8440	10057	3308	2428	424	882	4423	3735	925	954
72.3333	873	769	626	7824	10188	4796	1907	1187	1932	10989	6706	5379	87	1005	1554	9102	4834	10159	522	786	489	3559	2278	4341	1583	1627	308	1472	154	139	8480	9878	3439	2389	420	923	4522	3876	913	1082
72.5	840	850	679	7741	10034	4809	1940	1146	1912	11358	6875	5343	42	1095	1461	9080	4786	10104	481	748	359	3645	2283	4382	1736	1583	341	1499	162	101	8174	9933	3338	2412	463	960	4584	3617	839	1007
72.6667	842	783	635	7766	10154	4893	1835	1222	1846	11476	6945	5354	-29	1001	1460	8789	4778	10270	431	728	329	3442	2206	4277	1719	1635	340	1487	59	178	8429	10062	3427	2427	465	1014	4788	3679	998	1076
72.8333	901	833	576	7720	10104	4857	1919	1143	1774	11492	7131	5484	41	1026	1391	9001	4767	10047	565	732	432	3562	2231	4431	1702	1612	287	1343	181	172	8532	10052	3439	2476	452	937	4539	3643	884	1098
73	901	787	621	7834	9861	4879	1829	1255	1833	11550	7246	5548	95	1085	1516	8890	4731	10075	596	816	468	3577	2410	4470	1731	1660	287	1467	149	192	8479	10173	3367	2428	403	894	4683	3595	1080	1114
73.1667	869	888	579	7705	9950	4812	1908	1203	1841	11560	7204	5459	39	1114	1580	8837	4646	10202	512	867	480	3562	2320	4580	1760	1678	375	1418	212	179	8301	10040	3477	2436	515	861	4693	3555	1110	1016
73.3333	887	869	544	7718	10022	4820	1878	1187	1728	11528	7353	5590	60	1193	1491	8743	4833	10088	542	760	431	3679	2260	4638	1798	1759	406	1577	140	82	8355	10193	3490	2389	456	941	4777	3504	986	1150
73.5	884	862	631	7579	9859	4959	1888	1179	1767	12156	7304	5768	28	1068	1578	8581	4543	9636	502	775	483	3626	2166	4551	1756	1619	335	1433	174	92	8546	10065	3475	2498	462	925	4868	3541	1065	1051
73.6667	873	832	567	7559	9807	4775	1866	1199	1782	12373	7524	5816	59	1159	1470	8654	4337	9251	540	835	393	3556	2202	4529	1806	1640	390	1547	53	135	8290	10115	3453	2414	435	780	4889	3585	926	1011
73.8333	827	838	627	7531	9769	4794	1897	1183	1879	12274	7603	5763	-14	1036	1491	8572	4383	9002	462	827	382	3498	2105	4555	1954	1576	308	1402	16	13	8317	9862	3330	2454	325	785	4901	3385	874	972
74	879	921	643	7500	9725	4952	1837	1178	1890	12555	7635	5835	29	1034	1616	8423	4264	9117	626	757	405	3430	2168	4476	1688	1683	299	1470	157	80	8527	10065	3478	2338	439	875	4915	3282	1005	1124
74.1667	829	902	602	7555	9622	4813	1880	1124	1869	12691	7765	5996	12	1044	1554	8428	4234	9185	512	822	382	3317	2108	4573	1813	1643	337	1542	157	97	8485	10128	3413	2530	386	897	5054	3314	965	1091
74.3333	903	886	616	7590	9661	4859	1795	1179	1726	12444	7723	5909	128	1104	1669	8364	4292	9419	556	818	415	3592	2176	4706	1765	1649	290	1449	55	101	8299	10237	3466	2396	348	901	5017	3374	909	1123
74.5	864	798	613	7428	9611	4685	1795	1222	1820	12944	7849	6133	13	1086	1497	8426	4375	9050	567	721	476	3419	2073	4576	1751	1760	319	1599	151	162	8669	10012	3735	2621	496	926	4951	3435	1009	1045
74.6667	890	864	620	7381	9697	4881	1874	1237	1732	12958	8022	6122	17	1075	1615	8600	4316	9008	592	828	524	3555	2246	4806	1872	1774	366	1611	125	115	8434	10086	3720	2488	397	912	5197	3480	1020	1190
74.8333	827	905	566	7531	9514	4807	1818	1142	1781	13080	8016	6190	127	1170	1640	8489	4307	9238	574	876	476	3531	2220	4786	1747	1796	341	1573	121	161	8455	10232	3673	2581	522	956	5168	3389	1065	1238
75	892	838	636	7390	9547	4739	1853	1261	1845	13502	8142	6214	-51	994	1570	8299	4291	9560	494	783	361	3549	2227	4942	1714	1632	188	1532	87	245	8457	10368	3747	2569	470	935	5175	3313	1124	1143
75.1667	867	875	682	7379	9825	4715	1803	1200	1682	13619	8260	6393	62	1123	1554	8504	4379	9458	570	855	434	3717	2190	4739	1812	1781	415	1655	162	151	8457	10410	3600	2579	394	888	5436	3380	1105	1203
75.3333	878	835	627	7256	9749	4848	1808	1184	1776	13408	8355	6304	67	1080	1642	8300	4400	9554	512	642	447	3602	2169	4778	1811	1676	253	1688	214	152	8578	10238	3835	2602	440	956	5386	3376	1194	1232
75.5	890	855	602	7529	9721	4820	1825	1170	1757	13535	8333	6343	55	1193	1660	8378	4451	9535	529	839	425	3741	2263	4773	1935	1748	460	1625	194	209	8680	10211	3674	2615	576	935	5667	3357	1114	1233
75.6667	855	872	625	7402	9807	4802	1718	1177	1810	13684	8493	6332	92	1113	1607	8283	4348	9668	561	776	465	3734	2173	4925	1856	1799	423	1617	111	152	8616	10279	3732	2736	533	911	5471	3173	1077	1153
75.8333	874	863	661	7265	9697	4752	1830	1155	1807	13892	8330	6476	107	1205	1621	8284	4386	9616	509	812	458	3773	2254	4842	1732	1695	305	1810	70	44	8468	10338	3732	2496	389	855	5507	3272	1007	1130
76	872	828	601	7389	9589	4748	1705	1163	1760	13626	8627	6425	89	1138	1675	8099	4503	9924	518	773	423	3662	2103	4938	1850	1791	332	1806	100	33	8455	10447	3743	2564	373	923	5616	3176	1014	1106
76.1667	922	813	587	7199	9474	4681	1681	1217	1826	14077	8582	6507	53	1164	1583	7974	4505	10189	512	710	454	3812	2227	5077	1887	1863	464	1657	155	188	8673	10477	3841	2689	488	934	5629	3246	1017	1320
76.3333	878	857	556	7175	9612	4752	1757	1248	1762	13966	8656	6532	-16	1156	1585	8248	4462	10042	529	683	364	3805	2075	5014	1894	1914	442	1678	176	99	8572	10709	3839	2840	522	929	5734	3236	1114	1251
76.5	856	807	631	7147	9473	4755	1787	1253	1810	14295	8768	6660	43	1267	1687	8093	4591	10158	571	784	486	3784	2024	5136	1942	1733	278	1657	139	108	8387	10609	4053	2801	408	957	5775	3247	1023	1315
76.6667	818	749	628	7328	9505	4690	1749	1208	1781	14307	8758	6875	101	1172	1637	8181	4675	10603	544	870	442	3914	2208	5144	1815	1940	398	1676	123	106	8661	10394	3989	2690	462	949	6087	3275	1086	1260
76.8333	821	810	658	7254	9496	4647	1694	1181	1781	14374	8559	6825	-76	1076	1546	8147	4483	10284	440	688	369	3900	2160	5154	1866	1840	389	1785	140	161	8749	10594	3969	2781	388	898	5925	3252	1069	1264
77	857	887	524	7159	9532	4800	1733	1127	1808	14387	8685	6725	24	1133	1693	7989	4557	10751	523	787	480	4119	2286	5247	2009	1868	412	1836	61	158	8601	10589	4181	2766	390	942	6014	3229	1169	1276
77.1667	800	870	593	7301	9609	4796	1715	1167	1630	14664	8707	6702	123	1122	1643	8148	4624	10690	528	833	390	4144	2166	5268	2051	1782	315	1769	101	73	8662	10576	3970	2751	360	939	6126	3134	1145	1340
77.3333	853	859	633	7332	9636	4791	1705	1125	1695	14644	8749	6895	2	1027	1610	7948	4616	10899	494	695	411	3900	2165	5264	2002	1916	398	1845	129	77	8668	10614	4217	2769	343	869	6119	3173	1138	1393
77.5	877	777	558	7181	9736	4757	1719	1194	1700	13060	8758	6852	-59	968	1592	7963	4650	10810	454	766	334	3889	2058	5272	1987	1953	321	1818	103	43	8719	10503	4014	2721	339	792	6340	3182	1185	1253
77.6667	909	844	624	7362	9553	4796	1734	1195	1685	13453	8827	7019	74	1265	1787	7935	4653	11219	568	829	394	4239	2349	5556	2024	1887	328	1884	34	56	8730	10871	4105	2694	359	866	6162	3105	1007	1316
77.8333	813	786	628	7293	9764	4706	1760	1156	1686	13669	8841	6898	-1	1061	1727	7869	4640	11163	572	779	362	4254	2185	5329	2147	2067	516	1888	54	56	8600	10659	4048	2767	283	852	6350	3136	1068	1210
78	858	866	588	7007	9750	4639	1745	1192	1730	13393	8958	6920	81	1111	1651	7963	4676	11327	465	766	375	4189	2285	5427	2035	2046	352	1920	118	93	8655	10679	4132	2817	346	861	6280	3075	1052	1242
78.1667	959	869	651	7355	9688	4782	1657	1146	1809	13656	9179	6903	54	1081	1605	7978	4528	11494	514	691	401	4367	2296	5484	2022	2101	389	1971	-25	89	8457	10470	4174	2887	386	756	6385	3199	1012	1185
78.3333	833	883	625	7064	9679	4781	1741	1255	1774	13954	9223	7000	32	1150	1701	7774	4567	11599	479	691	463	4363	2183	5593	1985	2009	382	1953	264	212	9034	10749	4316	2930	493	976	6559	3370	1259	1433
78.5	910	863	648	7300	9734	4723	1722	1171	1703	13911	9323	6903	40	1198	1647	8027	4822	11730	594	835	421	4393	2395	5723	2062	2098	383	1923	155	131	8592	10744	4196	2897	367	942	6515	3253	1132	1396
78.6667	805	800	670	7432	9737	4939	1673	1159	1731	13972	9247	6991	42	1132	1674	7986	4570	11809	561	717	443	4491	2350	5784	1975	2155	473	1963	176	70	8870	10801	4260	2883	489	884	6614	3162	1113	1350
78.8333	905	852	591	7266	9520	4924	1732	1231	1654	13930	9412	7044	48	1092	1768	7748	4723	11975	558	782	418	4403	2336	5687	2074	2032	437	2102	87	130	8713	10956	4167	2865	383	865	6511	3212	1084	1263
79	841	779	662	7250	9835	4914	1739	1113	1704	13988	9323	7085	-25	1027	1618	7693	4751	12060	409	699	346	4489	2298	5693	2119	2179	443	2003	115	79	8591	11087	4291	2955	356	925	6831	3194	1142	1317
79.1667	858	821	689	7266	9662	5042	1709	1191	1759	14215	9236	6940	135	1133	1796	8041	4685	12059	451	665	391	4521	2450	5923	2138	2092	480	2069	210	269	8908	10846	4471	3159	488	928	7010	3329	1228	1490
79.3333	873	827	597	7273	9989	4924	1733	1100	1613	14123	9397	6889	25	1094	1760	7779	4691	12404	436	734	345	4493	2485	5721	2138	2072	406	1925	131	129	8731	10776	4452	2971	444	948	6969	3171	1196	1486
79.5	842	840	635	7108	9601	4760	1674	1220	1612	14017	9542	6907	79	1080	1657	7882	4893	12585	427	819	431	4704	2568	5951	2220	2110	400	1995	33	101	8542	10891	4438	2957	359	805	6755	3179	1129	1330
79.6667	900	891	601	7257	10046	4855	1715	1161	1714	14186	9377	6983	134	1213	1857	8011	4905	12593	590	885	539	4717	2567	5955	2165	2057	381	1945	210	170	8908	11176	4386	3179	447	971	7217	3520	1285	1378
79.8333	838	758	601	7349	9746	5093	1782	1256	1645	14384	9289	6952	41	1132	1732	7836	4816	12834	526	774	466	4758	2702	5806	2249	2118	372	2043	174	187	8872	11055	4551	3035	424	840	7024	3352	1244	1492
80	851	871	638	7227	9812	4968	1675	1134	1674	14377	9455	7142	4	1161	1733	7708	4776	12791	417	722	425	4830	2580	6007	2130	2287	376	2026	130	181	8877	11014	4523	2949	515	930	7082	3338	1143	1412
80.1667	887	863	640	7262	10050	4986	1783	1101	1634	14099	9318	6969	126	1313	1899	7805	4839	13054	581	806	503	4870	2619	6052	2156	2135	521	2167	182	175	8922	11182	4411	3072	370	944	7182	3430	1188	1375
80.3333	886	808	612	7201	10008	5057	1678	1274	1694	14409	9385	6973	49	1161	1767	7820	4908	13029	546	769	409	4820	2677	6056	2304	2155	427	2065	145	123	8970	11064	4523	3068	356	983	7167	3202	1205	1507
80.5	914	804	648	7370	9956	5127	1600	1163	1646	14345	9325	6833	58	1194	1786	7930	4877	13392	535	849	386	4847	2725	6130	2115	2174	373	2105	77	201	9051	10921	4361	2966	387	898	7159	3420	1134	1420
80.6667	823	804	606	7314	9730	5162	1653	1168	1775	14372	9304	6963	38	1136	1892	7982	5121	13308	577	747	534	4995	2673	6035	2257	2275	333	1995	157	182	9037	11161	4563	3167	465	922	7291	3450	1320	1566
80.8333	834	837	609	7333	10012	5209	1556	1095	1598	14205	9493	7015	-6	1185	1842	7915	4948	13513	474	766	387	4973	2763	6185	2132	2059	398	2099	204	175	8885	11019	4524	3221	425	820	7456	3399	1337	1540
81	908	765	592	7197	9898	5341	1605	1158	1627	14062	9321	6896	86	1183	1808	7805	4862	13560	538	675	423	5066	2750	6133	2187	2133	309	2105	170	163	8803	11105	4573	3123	415	873	7337	3514	1180	1534
81.1667	874	852	677	7459	9889	5161	1651	1162	1652	14224	9278	6792	101	1249	1770	7909	4828	13683	486	736	526	5191	2814	6437	2310	2126	301	2104	177	150	9031	10925	4636	3255	429	986	7091	3394	1163	1521
81.3333	782	806	638	7368	10225	5310	1607	1185	1644	14177	9239	6823	6	1180	1802	7665	4867	13811	564	693	398	5242	2767	6335	2252	2187	456	2166	60	16	8838	11149	4542	3289	294	842	7311	3363	1152	1368
81.5	893	836	638	7328	10309	5340	1672	1152	1634	14165	9182	6730	32	1189	1830	8049	4839	13974	532	802	425	5287	2891	6211	2227	2253	465	2135	93	87	8982	11271	4570	3014	367	852	7259	3412	1206	1453
81.6667	837	829	590	7272	10182	5326	1545	1166	1508	14190	9313	6618	41	1085	1700	7997	4831	14249	490	753	359	5129	2818	6250	2315	2223	429	2154	252	131	8942	11174	4526	3319	368	950	7252	3543	1265	1484
81.8333	806	810	620	7284	10056	5323	1671	1096	1583	13940	9323	6772	102	1256	1923	7948	4933	14047	537	776	451	5175	2856	6514	2253	2368	382	2149	50	188	8871	10902	4468	3075	363	904	7467	3408	1155	1546
82	828	850	627	7277	10126	5472	1572	1147	1643	14275	9202	6622	108	1327	1890	7921	4928	14410	547	755	472	5250	2964	6419	2320	2335	428	2282	105	174	8900	11267	4549	3098	433	939	7380	3527	1160	1411
82.1667	950	804	568	7411	10350	5526	1718	1120	1499	13823	9084	6938	58	1220	1865	7949	4892	14385	526	691	417	5369	2895	6612	2227	2411	452	2110	127	174	9059	11349	4515	3181	435	877	7398	3385	1200	1505
82.3333	881	818	596	7377	10292	5623	1561	1174	1697	14007	8862	6654	91	1262	1874	7833	4967	14518	465	800	494	5341	2974	6404	2225	2261	434	2175	64	125	9121	11135	4371	3053	461	961	7372	3636	1183	1454
82.5	883	888	583	7366	10154	5503	1633	1165	1573	14057	8730	6642	100	1282	1976	7783	5029	14170	498	808	409	5406	2930	6503	2301	2337	382	2141	101	127	8958	11220	4526	3290	418	984	7321	3571	1270	1441
82.6667	847	834	567	7231	10319	5669	1592	1176	1569	14038	8826	6498	116	1266	1862	7991	4818	13810	405	765	423	5299	2940	6632	2265	2324	522	2224	154	66	9066	11174	4560	3099	364	812	7443	3687	1097	1459
82.8333	740	855	562	7349	10315	5507	1562	1188	1616	13922	8775	6702	90	1232	1813	7745	4905	13709	429	698	489	5478	3022	6641	2258	2443	404	2163	213	258	9141	11189	4603	3313	474	906	7524	3688	1292	1508
83	833	832	588	7464	10147	5544	1580	1157	1583	13880	8699	6333	35	1223	1856	7874	4961	13981	461	785	487	5564	3091	6765	2359	2265	514	2193	88	126	8958	11131	4413	3102	369	887	7387	3514	1205	1444
83.1667	900	828	561	7261	10278	5633	1641	1138	1631	13906	8736	6389	95	1371	1930	7789	4925	13856	537	794	311	5510	3044	6695	2303	2358	446	2201	104	212	9082	11241	4609	3220	408	888	7388	3620	1221	1601
83.3333	840	845	548	7577	10487	5723	1546	1191	1623	13681	8577	6421	53	1205	1909	7680	4817	13915	437	714	310	5385	2992	6680	2208	2355	460	2246	160	111	9200	11303	4672	3231	331	814	7273	3667	1105	1434
83.5	838	765	616	7415	10478	5707	1600	1105	1604	13715	8516	6336	33	1263	1952	8000	4992	14192	443	833	382	5414	2981	6706	2374	2436	559	2245	50	131	9087	11035	4565	3264	280	851	7357	3617	1156	1490
83.6667	845	837	616	7278	10094	5853	1608	1099	1530	13440	8611	6215	138	1244	1949	8084	4876	14355	501	674	460	5530	3214	6665	2325	2288	407	2125	132	98	9108	11078	4497	3222	388	865	7590	3670	1203	1577
83.8333	844	806	602	7424	9549	5881	1561	1064	1519	13341	8431	6245	35	1316	1986	7964	4798	14426	419	705	384	5505	3189	6620	2348	2305	507	2129	185	128	9153	10800	4490	3228	382	959	7260	3745	1223	1481
84	804	787	705	7455	9538	5596	1631	1113	1527	13397	8417	6237	-71	1184	1961	7974	4848	14162	435	648	349	5262	3044	6575	2288	2559	519	2122	110	136	8996	11389	4538	3191	373	845	7313	3730	1236	1454
84.1667	828	875	586	7473	9700	5781	1597	1056	1596	13270	8251	6066	-46	1186	1952	8125	5000	14456	464	676	348	5424	2980	6625	2311	2369	500	2152	127	146	8927	11061	4576	3186	388	800	7310	3617	1247	1427
84.3333	803	784	622	7439	10009	5675	1477	1064	1474	13395	8154	6034	-3	1220	1958	8164	4794	14321	374	761	370	5502	3040	6682	2188	2140	418	2141	89	125	9156	10752	4413	3056	323	824	7266	3606	1153	1516
84.5	865	807	636	7478	9784	5951	1528	1112	1566	13288	8158	6027	103	1348	2077	8103	4938	14488	488	778	395	5569	3117	6649	2258	2351	434	2036	202	246	9224	11095	4430	3227	458	848	7362	3815	1245	1469
84.6667	839	855	619	7434	9918	5894	1512	1125	1587	13031	8015	6033	140	1338	2139	8202	4859	14766	456	845	431	5615	3172	6687	2258	2366	412	2052	160	131	9098	11032	4356	3176	409	864	7336	3738	1087	1368
84.8333	898	822	593	7446	9894	5848	1558	1053	1613	13089	7871	5875	58	1215	2034	8171	4768	14598	408	675	418	5476	3086	6576	2375	2457	505	2171	182	139	9078	10800	4357	3274	328	806	7207	3728	1173	1425
85	806	816	602	7397	9983	5972	1628	1062	1525	12874	7842	5721	75	1175	2200	8235	4951	14876	504	811	459	5471	3185	6569	2245	2413	523	2130	29	128	9250	11014	4405	3066	406	729	7186	3619	1082	1523
85.1667	807	874	631	7455	10039	5943	1617	1063	1606	12699	7712	5740	2	1271	2078	8181	4865	14637	529	619	374	5426	3206	6472	2227	2218	422	2036	116	31	9177	10908	4304	3240	317	801	7089	3762	1158	1452
85.3333	786	837	539	7426	9907	5869	1575	1062	1526	12879	7645	5661	32	1224	2126	8135	4834	14827	403	660	362	5536	3159	6691	2270	2267	484	2172	163	150	9153	10933	4242	3199	393	865	7135	3895	1235	1494
85.5	939	725	626	7461	10213	5833	1611	1066	1597	12738	7585	5597	52	1334	2296	8187	4877	14616	513	772	482	5403	3291	6705	2186	2329	530	2084	56	112	9410	10759	4134	3111	378	640	6922	3719	1140	1477
85.6667	942	718	627	7465	10114	6010	1531	1092	1481	12509	7661	5582	136	1286	2275	8279	4949	15062	465	722	433	5527	3331	6497	2215	2503	452	2046	97	150	9336	10893	4142	3045	398	879	7018	3916	1193	1367
85.8333	840	794	576	7339	10006	5829	1604	1089	1518	12383	7707	5633	8	1275	2151	8376	4937	14773	428	738	479	5442	3263	6459	2238	2425	525	1997	145	205	9228	10818	4214	3092	354	961	7067	3674	1178	1403
86	827	778	606	7445	10292	5841	1611	1142	1402	12510	7716	5440	11	1258	2165	8281	4926	14686	484	666	394	5491	3311	6508	2300	2374	551	2056	117	74	9246	10495	4180	3117	317	780	6984	3785	1168	1432
86.1667	891	850	599	7588	10421	5835	1600	1119	1502	12248	7466	5517	145	1355	2284	8569	5090	14854	502	824	468	5455	3545	6582	2154	2446	495	2099	196	106	9283	11003	4071	3146	337	931	7055	3766	1160	1504
86.3333	765	863	594	7452	10078	5786	1466	1158	1445	12338	7491	5401	143	1278	2429	8452	4937	14644	552	771	470	5356	3440	6393	2142	2440	452	2095	180	173	9469	10656	4108	3095	469	869	6969	3815	1137	1388
86.5	775	848	626	7519	10234	5928	1452	1109	1453	12211	7373	5177	79	1316	2278	8315	5151	15011	479	795	420	5383	3477	6493	2118	2373	506	1966	195	184	9546	10457	4124	3121	332	856	6882	3742	1108	1415
86.6667	843	795	624	7618	10171	5860	1630	1112	1505	12338	7382	5209	25	1269	2168	8259	4953	14639	344	637	371	5491	3190	6363	2141	2357	545	2077	201	225	9426	10782	4145	3155	316	835	6778	3799	1238	1532
86.8333	891	890	577	7664	10262	5875	1475	1079	1491	12265	7181	5143	39	1293	2253	8340	4955	14736	454	622	366	5231	3385	6519	1926	2343	504	1933	75	158	9173	10556	3888	3078	441	862	6944	3847	1148	1363
87	797	830	623	7507	10153	5849	1470	1094	1492	11971	7179	5211	122	1240	2220	8406	4985	14642	412	663	333	5351	3403	6227	2138	2269	474	1844	278	209	9370	10298	4032	3079	421	858	6886	3842	1181	1461
87.1667	827	864	573	7405	10002	5767	1530	1124	1387	12022	7205	4948	34	1280	2206	8409	4958	14725	544	745	429	5213	3291	6502	2122	2424	440	2114	155	197	9403	10483	4091	3198	427	898	6643	3920	1216	1413
87.3333	794	867	600	7406	10169	5964	1439	1131	1465	11948	7165	5038	95	1284	2312	8402	4998	14540	528	757	452	5382	3351	6488	2103	2139	495	1960	81	66	9378	10305	3878	2921	399	817	6604	3739	1153	1389
87.5	870	868	634	7472	10477	5834	1391	1037	1502	11725	7079	4879	91	1321	2368	8499	4925	14336	398	670	360	5336	3370	6384	2055	2198	414	1855	81	171	9254	10222	3919	2979	292	800	6470	3642	1157	1244
87.6667	813	803	649	7368	10157	5884	1468	1072	1611	11763	6971	4863	91	1257	2336	8553	4901	14564	560	701	448	5281	3438	6458	2129	2247	458	1899	140	107	9203	10355	3719	2973	394	760	6574	3753	1196	1338
87.8333	842	836	643	7367	10049	5967	1478	1029	1427	11571	6853	4734	23	1279	2455	8545	4876	14588	447	684	340	5207	3419	6404	1984	2167	464	1909	133	149	9301	10182	3802	2888	317	738	6456	3903	1140	1278
88	839	898	608	7420	10175	5907	1430	1069	1488	11687	6874	4615	84	1280	2413	8441	4795	14641	469	685	432	5135	3472	6475	2093	2091	542	1802	210	128	9302	9963	3625	2955	409	785	6430	4125	1063	1321
88.1667	815	762	627	7326	10048	5800	1494	1098	1507	11585	6790	4669	154	1480	2455	8652	4911	14361	484	753	477	5226	3390	6511	1951	2140	454	1828	138	162	9329	10152	3671	3050	374	842	6379	3802	1083	1318
88.3333	838	863	573	7433	10126	5953	1505	1119	1502	11526	6802	4629	76	1271	2447	8560	4743	14254	470	678	413	5189	3322	6297	1863	2075	465	1670	139	82	9359	10026	3763	2962	445	711	6430	3821	1104	1329
88.5	802	813	582	7567	10143	5824	1450	1060	1558	11433	6766	4564	2	1289	2461	8489	4619	14085	404	644	325	5147	3376	6185	1941	2248	543	1830	117	137	9504	10063	3668	3027	379	836	6197	3867	1141	1374
88.6667	772	801	637	7314	10130	5880	1436	1100	1511	11441	6590	4519	97	1315	2410	8582	4798	14042	455	724	365	5095	3349	6184	1894	2079	438	1775	81	84	9100	9923	3569	2780	293	796	6144	3913	1089	1326
88.8333	814	839	649	7105	10150	5789	1484	1104	1437	11537	6743	4425	36	1376	2484	8730	4876	14177	588	736	338	5336	3441	6200	2016	2096	537	1790	87	97	9192	9957	3533	2798	260	746	6197	3723	1069	1252
89	778	812	641	7330	10007	5765	1460	1040	1418	11517	6633	4374	-24	1137	2402	8599	4622	13774	351	640	280	5036	3179	6227	2029	2096	586	1705	169	187	9423	9847	3574	2908	360	799	6179	3916	1173	1284
89.1667	820	870	598	7390	9937	5744	1406	980	1522	11166	6591	4438	81	1359	2482	8605	4729	13663	424	777	414	4933	3255	6364	1853	2153	480	1732	87	173	9327	9914	3620	2774	335	824	5980	3763	1098	1211
89.3333	800	851	604	7453	10124	5766	1434	966	1383	11255	6561	4500	8	1283	2450	8536	4720	13526	415	664	334	4838	3251	6213	1886	2056	491	1749	207	236	9361	9860	3608	2773	380	896	6014	3920	1077	1292
89.5	820	810	617	7410	10003	5883	1419	931	1490	11323	6526	4448	76	1265	2490	8424	4655	13901	502	698	367	4812	3398	6256	1848	2089	465	1708	179	240	9451	9859	3603	2939	377	836	6045	3918	1096	1362
89.6667	863	824	598	7142	9739	5661	1396	985	1510	11114	6482	4331	142	1282	2538	8564	4728	13702	471	723	375	4837	3355	6162	1816	1899	402	1658	163	174	9382	9737	3516	2939	394	858	5964	3860	1143	1306
89.8333	852	933	558	7061	9943	5650	1392	1036	1420	11050	6565	4311	109	1284	2609	8596	4667	13565	439	632	376	4947	3344	6291	1709	2010	439	1834	130	-38	9271	9284	3456	2669	308	748	5536	3820	987	1190
90	855	849	582	7206	10022	5606	1468	908	1479	11055	6492	4270	37	1297	2514	8431	4561	13619	355	628	336	4827	3247	6106	1674	2009	491	1726	126	106	9377	9877	3496	2742	427	734	5726	3843	1029	1244
90.1667	818	783	568	7184	9934	5655	1394	1011	1464	10807	6283	4293	88	1328	2431	8276	4437	13274	381	710	380	4727	3141	6130	1763	1991	458	1624	137	125	9407	9564	3561	2746	413	840	5720	3895	1011	1247
90.3333	844	870	578	7181	9906	5639	1419	932	1440	10851	6448	4210	-7	1232	2589	8399	4601	13318	409	660	372	4775	3173	6123	1710	1977	457	1599	94	91	9478	9719	3273	2671	415	750	5645	3864	1074	1269
90.5	823	779	618	7282	9950	5785	1505	1042	1494	10753	6359	4293	52	1232	2546	8484	4458	13184	425	753	408	4961	3094	5956	1769	1916	400	1494	-13	9	9144	9239	3185	2588	234	692	5370	3687	972	1117
90.6667	841	791	609	7127	9662	5478	1368	977	1400	10756	6399	4244	185	1272	2669	8443	4574	13031	516	764	509	4689	3430	6162	1732	1957	486	1692	202	214	9182	9507	3392	2892	500	832	5661	3982	1092	1221
90.8333	846	810	607	7195	9847	5329	1426	935	1525	10740	6446	4203	48	1287	2453	8278	4512	12845	385	605	428	4643	3145	5969	1909	2059	484	1686	173	129	9385	9528	3352	2735	350	839	5701	3821	1062	1193
91	819	862	594	7328	9921	5418	1403	1079	1427	10665	6360	4234	32	1187	2567	8264	4473	12766	412	662	417	4602	3111	5918	1721	1840	474	1581	160	169	9583	9334	3490	2569	450	813	5484	3880	1156	1358
91.1667	802	822	671	7244	9686	5430	1458	939	1453	10676	6434	4197	37	1277	2606	8101	4517	12878	420	708	395	4726	3203	5900	1809	1922	428	1652	138	84	9334	9373	3262	2587	305	810	5534	3824	1065	1162
91.3333	832	779	551	7150	9533	5405	1402	980	1490	10772	6431	4174	37	1263	2562	8090	4446	12729	407	692	300	4428	3063	5924	1684	1904	384	1520	160	183	9267	9443	3329	2628	442	803	5453	3788	1032	1306
91.5	776	809	615	7206	9869	5417	1416	1028	1524	10875	6467	4214	72	1269	2514	8165	4430	12440	346	678	369	4450	3081	5824	1668	1869	458	1569	84	82	9210	9316	3159	2402	281	686	5344	3632	969	1209
91.6667	817	886	500	7215	9517	5404	1415	1008	1440	10517	6414	4158	48	1296	2505	8169	4392	12324	463	701	365	4510	3092	5918	1635	1855	372	1541	125	156	9292	9394	3275	2619	392	771	5383	3755	998	1264
91.8333	836	876	632	7146	9669	5382	1483	953	1353	10706	6515	4259	-54	1221	2530	8185	4370	12426	376	694	369	4549	3140	5671	1609	1873	538	1533	131	177	9402	9398	3114	2634	324	764	5413	3804	1129	1215
92	758	887	618	7224	9369	5258	1374	1042	1482	10777	6591	4057	20	1288	2344	8266	4310	12134	400	719	329	4488	2962	5859	1801	1859	547	1589	113	65	9168	9300	3214	2482	325	768	5250	3760	1085	1088
92.1667	835	814	573	7336	9734	5362	1486	1073	1458	10524	6421	4245	53	1228	2545	8389	4505	12059	435	507	362	4525	2955	5830	1556	1723	422	1494	82	110	9323	9209	3272	2516	319	846	5190	3682	976	1155
92.3333	808	864	587	7116	9383	5268	1458	1086	1452	10680	6405	4248	43	1206	2623	8133	4418	12268	475	678	332	4394	2943	5626	1540	1715	398	1406	88	96	9213	9265	3284	2490	340	776	5175	3786	1062	1142
92.5	816	904	648	7014	9407	5334	1421	1049	1488	10871	6532	4228	89	1148	2381	8045	4389	11963	493	675	409	4191	2871	5673	1627	1790	550	1650	56	103	9224	9012	3139	2370	309	690	5106	3755	952	1115
92.6667	740	820	613	7065	9490	5105	1362	984	1421	10764	6661	4123	44	1257	2528	8317	4274	11891	460	805	413	4490	2920	5712	1559	1823	448	1402	183	186	9426	9342	3343	2588	412	797	5153	3893	1030	1296
92.8333	798	843	633	7174	9453	5028	1403	1035	1381	10840	6406	4203	51	1192	2443	8056	4340	11663	414	650	300	4387	2981	5690	1584	1803	457	1448	139	166	9186	9129	3122	2439	442	687	5194	3746	940	1217
93	759	794	565	7191	9182	5014	1444	1059	1418	10757	6547	4090	-13	1171	2527	8174	4338	11640	380	614	391	4387	2855	5551	1609	1711	448	1373	88	134	9406	9055	3091	2411	370	810	5160	3674	1172	1222
93.1667	798	860	630	6951	8948	5143	1494	962	1410	10588	6487	4203	81	1263	2580	8506	4416	11426	483	645	372	4290	2932	5492	1582	1914	416	1471	114	122	9403	9217	3212	2499	329	822	5292	3812	1054	1134
93.3333	839	921	621	7266	9061	5064	1363	1105	1395	10725	6562	4229	94	1259	2634	8100	4310	11604	517	751	377	4226	2785	5579	1558	1676	474	1444	152	216	9203	8953	3221	2475	374	748	5180	3696	1062	1181
93.5	707	834	537	7169	9134	5087	1392	1087	1405	10590	6659	4218	102	1333	2623	8243	4376	11217	464	713	334	4281	2878	5628	1540	1717	432	1439	66	177	9133	9218	3062	2397	427	859	5086	3776	1041	1214
93.6667	750	865	560	7047	8893	4856	1471	1028	1414	10635	6464	4248	64	1268	2443	7952	4295	11108	394	701	404	4280	2818	5511	1481	1654	414	1400	158	165	9435	8958	3173	2386	406	791	5106	3771	1057	1170
93.8333	813	841	608	7124	9134	4900	1320	1090	1420	10774	6713	4360	72	1252	2565	8200	4457	11423	336	709	394	4241	2777	5649	1470	1594	462	1500	53	7	9134	8940	2984	2248	337	659	5221	3535	931	1110
94	797	773	603	6965	8955	4997	1401	1006	1452	10760	6773	4291	65	1162	2559	8217	4461	11338	427	732	293	4158	2695	5512	1466	1738	360	1357	146	75	9316	8823	3039	2403	278	800	5233	3737	1026	1224
94.1667	828	800	614	7105	8953	4831	1408	1024	1411	10445	6653	4291	6	1165	2488	7974	4388	10741	400	678	357	4147	2769	5555	1390	1572	353	1348	207	194	9330	8971	3306	2350	398	905	5208	3787	1163	1299
94.3333	844	800	597	6864	8885	4764	1413	1071	1495	10799	6682	4380	89	1259	2675	8136	4234	10280	370	660	339	4272	2765	5390	1421	1616	397	1478	97	50	9250	8841	3099	2309	332	720	5062	3589	908	1191
94.5	875	740	569	6648	8899	4561	1389	1051	1415	10719	6884	4493	-10	1145	2564	8010	4254	10076	344	594	305	4137	2569	5228	1436	1568	406	1364	99	152	9113	8889	3083	2356	357	712	5026	3755	1052	1227
94.6667	807	836	621	6671	8990	4722	1387	1000	1488	10720	6947	4308	68	1172	2491	8182	4376	10080	406	734	276	4034	2672	5310	1554	1637	429	1439	107	151	9152	8879	3162	2377	314	663	5142	3730	993	1180
94.8333	749	949	566	6636	8568	4803	1357	995	1387	10923	6918	4385	50	1266	2665	8160	4385	10112	455	714	369	4177	2604	5449	1475	1478	460	1405	155	107	9025	8819	3073	2390	369	720	5216	3687	1007	1183
95	780	771	586	6897	8752	4618	1400	1020	1414	10754	7017	4477	62	1309	2581	8110	4224	10128	475	671	369	4025	2800	5306	1519	1673	428	1457	177	138	9234	8862	3146	2262	372	784	5168	3675	1048	1196
95.1667	832	903	612	6785	8840	4664	1436	1053	1404	10727	7037	4459	132	1262	2589	7950	4237	10063	499	726	401	4127	2763	5435	1543	1655	466	1487	135	80	9021	8691	3021	2214	388	744	5374	3531	1067	1182
95.3333	771	829	605	6781	8717	4655	1420	957	1358	10968	6995	4514	74	1326	2757	8000	4276	9953	483	751	415	4120	2792	5215	1436	1582	475	1335	43	-7	9038	8530	3052	2277	280	652	5206	3626	934	963
95.5	812	877	564	6964	8636	4616	1432	1077	1355	10893	7032	4636	77	1254	2570	8115	4262	10026	489	709	458	4124	2561	5529	1363	1644	413	1460	145	196	9099	8849	3007	2386	414	735	5366	3661	1158	1175
95.6667	701	824	601	6684	8693	4618	1317	1019	1463	10846	6983	4584	127	1295	2617	8090	4393	9515	403	665	461	3975	2636	5334	1254	1530	412	1322	148	83	8998	8809	3077	2354	344	853	5007	3741	959	1284
95.8333	775	881	579	6881	8738	4663	1421	978	1408	11150	7144	4796	92	1324	2580	7950	4317	9937	444	675	449	4041	2546	5412	1492	1477	473	1347	142	64	9128	8725	3136	2316	331	738	5167	3723	937	1124
96	828	793	611	6741	8595	4514	1394	1048	1381	11095	7237	4787	187	1332	2469	7887	4182	9402	429	720	414	4098	2466	5166	1394	1555	364	1331	132	213	9095	8652	3204	2338	359	752	5163	3754	1071	1156
96.1667	807	832	634	6831	8580	4505	1319	1032	1432	10906	7019	4766	76	1295	2561	7873	4275	9501	447	705	382	3988	2543	5315	1437	1586	454	1407	175	191	9059	8950	3288	2382	366	812	5089	3784	1030	1268
96.3333	864	873	607	6712	8673	4367	1424	979	1492	10998	7134	4860	51	1287	2569	7792	4193	9422	441	819	463	3976	2617	5480	1482	1520	371	1309	69	151	9047	8713	3228	2327	309	714	5246	3727	1147	1146
96.5	849	808	574	6906	8628	4511	1362	974	1428	11237	7183	4772	47	1371	2533	7841	4149	9095	493	733	298	4041	2517	5134	1429	1530	333	1347	140	201	9134	8715	3127	2247	341	735	5263	3688	1055	1105
96.6667	814	828	601	6673	8593	4403	1323	948	1390	11223	7196	4942	184	1474	2535	7951	4153	9420	434	637	510	4068	2591	5345	1255	1363	374	1289	154	127	8980	8618	3341	2271	442	807	5212	3631	993	1296
96.8333	755	827	660	6924	8373	4350	1380	1014	1405	11159	7316	4858	56	1316	2499	7848	4267	9240	464	749	361	3897	2448	5313	1396	1536	407	1439	83	107	9057	8668	3212	2321	347	883	5254	3754	1214	1247
97	746	868	573	6708	8517	4357	1355	979	1461	11195	7266	4899	150	1439	2533	7802	4116	9340	453	700	394	3951	2559	5261	1306	1510	447	1392	156	162	8837	8727	3261	2474	335	837	5404	3764	1131	1299
97.1667	751	874	537	6770	8432	4389	1354	1069	1384	11165	7326	5013	182	1318	2716	7743	4182	9416	462	834	369	4009	2647	5298	1369	1517	314	1405	182	104	8934	8775	3166	2376	368	795	5504	3633	1037	1314
97.3333	748	827	613	6732	8627	4547	1385	1055	1398	11462	7332	4903	145	1508	2503	7642	4157	9370	509	736	452	4098	2535	5398	1426	1499	345	1503	95	11	8991	8860	3168	2385	289	703	5369	3690	1005	1180
97.5	747	833	538	6655	8520	4405	1418	913	1353	11453	7409	5059	76	1333	2525	7698	3990	9306	417	731	361	3963	2443	5387	1376	1519	370	1434	112	167	8983	8790	3223	2523	376	690	5420	3768	1214	1178
97.6667	832	766	596	6730	8493	4418	1371	1018	1425	11663	7599	5029	143	1384	2579	7584	4187	9261	458	760	347	4052	2463	5230	1321	1388	302	1397	33	121	8999	8568	3255	2370	288	735	5331	3731	1111	1148
97.8333	789	776	611	6548	8386	4360	1466	1043	1477	11705	7490	5196	135	1316	2349	7506	4147	9384	429	637	390	3949	2462	5280	1386	1506	435	1448	133	127	8971	8705	3337	2327	333	821	5521	3633	1088	1245
98	799	812	528	6529	8224	4344	1393	998	1411	11682	7560	5080	133	1409	2522	7545	3996	9327	392	773	449	4080	2479	5394	1391	1539	345	1358	123	169	8994	8725	3380	2339	354	794	5363	3641	1040	1270
98.1667	810	826	595	6575	8435	4353	1414	973	1432	11654	7633	5064	9	1316	2535	7383	4037	9090	391	685	355	3899	2240	5299	1349	1357	275	1320	114	145	8853	8690	3337	2401	286	836	5408	3652	1054	1316
98.3333	796	812	530	6449	8356	4240	1335	1034	1356	11768	7637	5193	97	1344	2400	7584	4038	9294	428	720	357	3891	2337	5401	1385	1464	456	1495	171	126	8946	8560	3191	2484	375	758	5460	3520	1018	1338
98.5	783	800	644	6700	8138	4259	1375	986	1414	11800	7713	5240	87	1376	2532	7426	4112	9311	441	756	433	4091	2390	5464	1382	1443	350	1408	129	195	8939	8703	3349	2301	328	695	5504	3583	1072	1336
98.6667	819	769	616	6601	8134	4401	1393	925	1439	11913	7818	5391	141	1431	2440	7474	4027	9362	402	737	400	3999	2584	5445	1432	1415	248	1424	135	106	9002	8680	3344	2210	406	694	5398	3514	992	1281
98.8333	802	818	578	6421	8184	4152	1432	1103	1433	11967	7682	5141	74	1336	2499	7338	4126	9331	436	767	332	4034	2465	5416	1405	1552	483	1534	100	169	8967	8665	3342	2453	377	743	5535	3619	1054	1359
99	728	816	565	6533	8203	4278	1401	1053	1284	12002	7920	5347	-45	1283	2379	7134	4074	9265	336	587	285	3891	2350	5187	1480	1529	400	1508	69	108	9000	8449	3279	2335	264	692	5467	3702	1105	1356
99.1667	754	827	591	6487	8160	4229	1330	1027	1362	12154	7934	5567	67	1307	2341	7167	3843	9378	446	655	367	3972	2315	5418	1408	1631	415	1591	204	185	8913	8792	3450	2486	394	858	5614	3646	1209	1409
99.3333	726	784	618	6366	8186	4323	1395	1067	1350	12022	7986	5462	-4	1308	2300	7104	4033	9236	411	663	363	4090	2386	5300	1370	1514	407	1400	28	30	8926	8600	3347	2274	218	738	5622	3521	993	1137
99.5	658	791	600	6501	8099	4039	1313	991	1356	12208	7864	5474	30	1393	2339	7006	3897	9308	380	708	295	4059	2420	5294	1364	1517	384	1503	143	143	8896	8711	3462	2523	327	837	5649	3604	1146	1390
99.6667	779	851	586	6426	8089	4333	1371	961	1362	12134	7989	5583	-11	1435	2356	7143	3869	9282	289	690	271	4017	2322	5361	1447	1593	400	1434	150	183	8928	8855	3556	2440	433	794	5709	3602	1162	1413
99.8333	765	831	552	6386	7931	4267	1383	937	1326	12258	8028	5606	62	1399	2336	7274	4066	9339	511	678	382	3865	2459	5463	1396	1427	439	1636	-12	98	8695	8596	3289	2367	290	770	5757	3731	1097	1297
100	791	799	578	6391	8221	4272	1495	1048	1400	12223	8059	5614	23	1416	2449	7255	3982	9398	443	772	398	3817	2330	5413	1454	1715	448	1640	174	171	8943	8638	3678	2440	369	748	5768	3621	1085	1347
100.167	646	847	606	6424	8100	4072	1438	1008	1418	12312	8119	5587	98	1419	2347	7031	3918	9379	419	674	275	3813	2285	5613	1396	1503	399	1560	119	200	8710	8736	3504	2453	353	720	5832	3501	1097	1453
100.333	746	758	554	6495	8197	4253	1424	1095	1299	12339	8249	5510	69	1361	2224	6908	3862	9633	338	592	264	3881	2388	5384	1354	1606	381	1553	131	145	8930	8731	3479	2444	331	747	5806	3681	1148	1376
100.5	762	785	594	6311	8173	4225	1328	995	1296	12294	8182	5581	105	1386	2468	6833	3929	9588	502	684	433	3923	2423	5467	1499	1559	388	1504	141	107	8934	8626	3470	2416	298	711	5862	3503	1017	1377
100.667	804	739	606	6341	8034	4247	1403	953	1419	12533	8225	5813	120	1455	2226	7070	4070	9639	450	760	439	3943	2404	5378	1576	1554	412	1595	149	193	9003	8920	3560	2483	388	759	5808	3692	1209	1430
100.833	757	821	565	6367	7962	4245	1325	1029	1316	12314	8420	5836	130	1446	2342	6992	4020	9518	490	714	413	4010	2475	5467	1395	1627	495	1549	47	-27	8977	8792	3450	2405	296	691	5739	3518	1041	1351
101	730	814	617	6335	8098	4291	1482	1034	1344	12663	8416	5867	35	1302	2106	6868	4039	9652	330	559	338	3825	2475	5454	1533	1689	439	1618	184	203	9212	8701	3685	2538	431	862	5896	3734	1142	1393
101.167	746	818	573	6348	7941	4333	1344	993	1412	12492	8509	5844	16	1264	2142	6771	3961	9745	454	608	283	3980	2282	5418	1486	1609	331	1591	143	132	8757	8713	3539	2493	392	746	5847	3545	1077	1448
101.333	701	730	532	6294	8084	4298	1278	960	1336	12641	8466	5709	103	1434	2193	6945	3909	9888	474	643	386	4247	2571	5616	1421	1624	402	1660	165	225	8961	8985	3747	2612	449	756	6033	3694	1118	1371
101.5	761	756	623	6463	7975	4194	1329	1014	1383	12524	8353	5787	66	1402	2141	6842	3918	9939	483	706	308	4149	2514	5609	1617	1663	480	1805	186	243	8826	8801	3592	2554	519	896	5991	3651	1150	1560
101.667	811	804	552	6385	8005	4203	1395	1025	1416	12685	8653	5934	28	1300	1999	6691	3834	9926	355	646	250	4086	2370	5635	1496	1634	462	1582	168	125	8907	8685	3596	2419	413	714	5906	3571	1059	1544
101.833	757	720	556	6295	8027	4142	1402	993	1362	12642	8676	5953	74	1340	2031	6749	3784	9945	346	652	358	4174	2427	5601	1550	1717	471	1689	98	90	8899	8746	3572	2562	332	726	6045	3622	1163	1441
102	738	784	569	6353	8053	4171	1467	1034	1324	12740	8574	5925	111	1308	2186	6693	3896	10065	439	692	354	4175	2483	5697	1519	1675	455	1663	92	125	8888	8847	3705	2606	407	835	5994	3656	1136	1446
102.167	721	798	498	6337	8087	4174	1358	942	1371	12840	8557	5695	109	1414	2132	6696	4035	10347	482	661	401	4381	2467	5588	1536	1632	492	1625	139	175	8711	8985	3620	2645	346	781	6250	3613	1091	1403
102.333	704	672	534	6522	8084	4197	1307	1006	1251	12787	8609	5934	120	1371	2058	6696	3799	10237	449	713	393	4451	2583	5681	1515	1626	481	1693	62	126	8692	8696	3723	2405	282	739	6025	3609	1110	1406
102.5	792	734	631	6403	8058	4167	1373	1015	1285	12684	8710	5936	89	1333	2104	6549	3767	10298	437	696	315	4287	2413	5710	1538	1755	540	1747	121	73	8907	8907	3768	2498	332	723	6082	3667	1084	1452
102.667	732	717	608	6299	8039	4103	1415	945	1246	12629	8739	5882	-16	1314	1910	6473	3908	10288	406	719	356	4405	2433	5636	1456	1554	370	1603	94	94	8895	8880	3672	2570	284	738	6105	3760	1086	1478
102.833	755	723	607	6257	8054	4358	1333	982	1245	12829	8686	5927	26	1303	1901	6438	3815	10471	377	595	341	4390	2431	5575	1620	1666	448	1787	20	57	8844	8965	3632	2540	280	666	6180	3524	1102	1437
103	771	840	642	6149	7983	4248	1344	1041	1317	12835	8700	5757	52	1315	2008	6381	3839	10680	473	624	396	4699	2475	5865	1561	1689	442	1781	124	112	8930	8667	3635	2578	351	719	6272	3677	1114	1424
103.167	900	723	590	6332	7798	4285	1315	981	1330	12810	8499	5912	41	1250	2117	6268	3943	10685	353	699	299	4593	2444	5807	1449	1664	383	1511	143	155	8972	8757	3776	2616	411	829	6262	3662	1106	1509
103.333	792	736	579	6225	8073	4394	1335	998	1254	12847	8773	5815	118	1354	2066	6381	3813	10869	387	660	418	4477	2459	5731	1530	1734	449	1628	144	115	8740	8805	3704	2570	367	775	6069	3563	1193	1465
103.5	693	764	544	6233	8038	4374	1372	949	1314	12749	8912	5844	61	1415	2012	6541	3758	10944	515	691	377	4636	2649	5677	1592	1620	358	1648	76	99	8754	8718	3753	2540	338	706	6099	3723	1218	1474
103.667	755	799	533	6169	7803	4301	1462	1031	1311	12901	8709	5901	-17	1287	1912	6407	3962	10959	332	596	257	4563	2463	5609	1576	1750	490	1732	134	259	8856	8782	3815	2745	370	811	6460	3710	1087	1497
103.833	736	776	591	6203	7961	4310	1404	958	1383	12555	8560	5816	-14	1296	1971	6195	3709	10934	323	554	302	4709	2438	5708	1637	1817	482	1743	147	135	8931	8928	3772	2617	344	763	6361	3775	1088	1425
104	709	740	618	6222	8016	4357	1344	1015	1368	12714	8444	5766	-8	1349	1881	6262	3850	10977	403	658	367	4688	2628	5592	1663	1706	333	1771	129	131	8849	8980	3788	2609	260	813	6387	3754	1122	1447
104.167	747	716	580	6159	8000	4389	1313	925	1327	12541	8754	5778	93	1385	1976	6395	3845	11087	474	746	353	4787	2565	5683	1539	1681	466	1727	92	57	8852	8898	3846	2578	334	799	6435	3744	1182	1453
104.333	770	720	532	6149	7908	4406	1348	992	1276	12696	8675	5871	54	1411	1974	6316	3847	11176	484	750	316	4719	2680	5902	1604	1761	425	1780	184	123	9131	8991	3798	2599	336	765	6317	3801	1174	1470
104.5	778	749	564	6088	7959	4252	1359	956	1326	12440	8491	5736	90	1385	1952	6419	3867	11381	488	777	406	4732	2646	5901	1599	1804	480	1782	118	86	8866	8824	3727	2526	316	684	6413	3737	1080	1448
104.667	803	784	605	6218	7924	4595	1357	972	1279	12561	8562	5767	-16	1376	1891	6335	3704	11241	438	708	401	4751	2591	6075	1584	1783	577	1790	60	68	8705	8990	3586	2521	336	767	6214	3797	1084	1380
104.833	722	765	549	6351	8164	4530	1297	1089	1300	12404	8536	5725	51	1308	1813	6186	3774	11423	419	751	321	4780	2637	5704	1603	1843	471	1709	147	149	8942	9035	3825	2754	295	792	6249	3891	1152	1559
105	755	689	550	5996	8196	4523	1361	1007	1390	12372	8460	5637	1	1402	1897	6237	3889	11482	387	756	385	4828	2572	5975	1641	1771	397	1616	120	168	8829	8772	3726	2679	328	783	6452	3762	1136	1515
105.167	818	761	517	6027	7924	4478	1391	982	1379	12686	8563	5666	33	1263	1776	6298	3751	11701	397	565	359	4829	2722	5718	1629	1699	428	1760	70	60	8729	8855	3668	2653	343	769	6472	3727	1116	1451
105.333	741	747	569	6135	7907	4567	1431	950	1315	12325	8580	5596	157	1372	1858	6299	3850	11631	448	635	342	4851	2701	5903	1673	1867	487	1772	56	75	8747	8836	3818	2591	396	666	6317	3588	1029	1507
105.5	791	757	513	6158	8027	4652	1308	993	1412	12513	8816	5601	144	1329	1817	6424	3859	11851	446	672	347	5099	2762	5946	1743	1928	438	1905	152	195	8752	8844	3821	2671	310	779	6482	3943	1166	1493
105.667	803	824	636	6067	8082	4628	1294	1002	1287	12616	8487	5652	56	1270	1674	6209	3742	12056	453	569	373	5024	2647	5852	1704	1920	457	1741	49	84	8844	8767	3751	2612	325	733	6310	3753	1008	1436
105.833	816	838	614	6170	7980	4654	1378	1032	1328	12435	8230	5727	23	1363	1727	6302	3898	11977	399	699	409	4970	2725	5980	1488	1683	344	1758	177	172	8909	8979	3851	2685	349	751	6370	3957	1112	1521
106	768	801	637	6058	8021	4675	1328	1117	1324	12441	8613	5584	84	1301	1895	6388	3668	11990	435	674	372	5011	2765	6090	1675	1848	442	1919	130	199	8933	8762	3741	2673	338	793	6400	3814	1120	1503
106.167	818	787	604	6149	8145	4699	1461	1039	1334	12278	8359	5521	142	1381	1852	6447	3866	12309	453	712	494	4919	2790	6257	1679	1829	583	1856	129	172	8777	8882	3828	2701	342	662	6564	3898	1094	1515
106.333	739	758	581	6198	8007	4551	1364	1028	1259	12449	8418	5509	31	1368	1770	6336	3664	12523	382	588	312	4914	2692	6011	1660	1844	450	1779	66	128	8972	8804	3659	2559	357	710	6526	3863	1123	1453
106.5	746	748	520	6124	8033	4591	1406	1010	1370	12321	8365	5529	11	1272	1825	6358	3839	12546	388	662	284	5002	2903	6005	1697	1699	449	1852	107	107	8936	8910	3749	2689	259	738	6402	3830	1159	1414
106.667	761	771	616	6056	8148	4661	1460	1083	1343	12455	8300	5610	140	1319	1704	6480	4037	12704	416	698	332	4979	2876	6237	1642	1817	486	1944	134	101	8968	8638	3708	2684	341	816	6568	3914	1186	1492
106.833	788	737	531	6175	8059	4695	1404	1017	1349	12569	8419	5367	27	1353	1741	6342	3977	12468	341	658	411	4968	2731	6062	1557	1776	492	1933	74	125	8916	8771	3730	2584	383	780	6718	3833	1114	1484
107	745	757	539	6265	8085	4753	1347	977	1279	12453	8209	5358	93	1227	1735	6447	3787	12509	432	693	390	5086	2856	6231	1690	1804	570	1849	146	157	8947	8609	3879	2663	336	731	6629	4070	1129	1461
107.167	779	785	569	6161	8089	4695	1416	1001	1322	12238	8071	5377	72	1209	1704	6359	3727	12709	384	618	374	4987	2785	6137	1649	1776	536	1803	122	22	8709	8757	3633	2637	253	681	6522	4012	1024	1466
107.333	741	780	581	6086	8250	4676	1309	1117	1302	12076	8143	5178	72	1218	1542	6232	3827	12719	453	630	381	4944	2824	5956	1641	1848	450	1836	180	230	9045	8852	3683	2574	414	812	6660	3908	1159	1498
107.5	830	767	506	6162	8085	4763	1351	1022	1279	12275	8321	5143	91	1257	1448	6586	3820	12756	445	733	327	4974	2789	5937	1593	1803	539	1737	130	92	9006	8773	3780	2688	358	776	6667	3920	1146	1466
107.667	724	731	624	6128	8152	4711	1467	1077	1307	12123	8264	5161	103	1368	1546	6493	3925	13069	440	715	459	5053	2963	5940	1637	1865	586	1857	176	169	9099	8675	3740	2708	349	796	6711	4130	1213	1447
107.833	760	750	608	6221	8296	4800	1371	1044	1217	12203	8243	5167	88	1335	1347	6390	3859	12910	395	767	401	5138	2897	6124	1518	1709	464	1781	100	192	8841	8499	3760	2522	338	643	6715	3948	1057	1488
108	780	718	574	6136	8228	4707	1300	1024	1299	12040	8134	5120	138	1282	1535	6506	3679	12840	448	716	381	4887	2979	6168	1641	1949	607	1800	105	122	9012	8553	3639	2593	360	786	6848	3937	1162	1385
108.167	723	712	575	6213	8422	4879	1300	1001	1322	12068	8019	5090	74	1229	1605	6269	3845	13070	441	749	384	5007	2919	6113	1664	1867	582	1844	135	220	8942	8710	3689	2660	327	788	6724	4079	1192	1456
108.333	713	765	609	6242	8172	4870	1400	1065	1289	12183	7951	5085	99	1346	1509	6484	3852	13157	443	707	318	5119	3009	6273	1613	1938	475	1828	62	68	8867	8607	3661	2569	320	675	6803	3965	1028	1426
108.5	726	671	585	6087	8327	4879	1332	1053	1309	11956	8103	4975	31	1385	1561	6465	3863	13129	483	820	392	5054	3022	6278	1527	1791	510	1745	39	109	8936	8426	3536	2476	303	690	6390	3944	983	1363
108.667	782	683	603	6137	8029	4888	1372	1045	1272	12161	7960	4868	46	1226	1375	6286	3778	12633	367	703	261	4850	2787	6052	1623	1982	557	1804	1	63	8907	8512	3443	2630	262	691	6595	3950	1134	1394
108.833	753	709	556	6150	8070	4877	1440	971	1335	11827	7662	4999	38	1259	1412	6327	3687	12251	409	585	277	4766	2788	6073	1631	1873	498	1772	61	26	8713	8327	3534	2460	255	747	6560	4006	1015	1366
109	807	699	535	6037	8237	4959	1387	1053	1318	11905	7985	4815	25	1320	1512	6338	3735	12193	431	670	352	5066	2914	6152	1619	1747	569	1744	135	66	8844	8383	3588	2660	377	683	6796	4034	1097	1386
109.167	817	757	543	6212	8082	4934	1320	1004	1329	11941	7855	4825	93	1353	1491	6397	3884	11952	405	632	415	5054	2827	6145	1578	1770	439	1784	220	135	8979	8441	3499	2608	240	825	6770	4177	1135	1499
109.333	654	760	526	6031	8328	4935	1286	996	1329	11677	7804	4770	62	1182	1578	6423	3758	12085	362	655	389	4888	3038	6180	1491	1911	481	1826	142	168	9020	8570	3576	2809	290	795	6729	4032	1210	1348
109.5	740	722	601	6206	8256	4998	1278	1018	1297	11715	7666	4710	88	1210	1722	6424	3821	12029	453	672	418	5059	3012	6249	1537	1784	423	1675	146	97	9049	8482	3530	2560	325	768	6452	3910	1113	1355
109.667	727	733	605	6169	8453	5034	1338	1054	1346	11764	7826	4832	81	1284	1533	6499	3792	12351	431	710	431	5036	3030	6142	1479	1933	527	1676	110	139	8947	8254	3409	2722	355	837	6496	4173	1090	1328
109.833	732	692	604	6135	8420	4856	1320	943	1244	11465	7930	4675	102	1231	1597	6506	3739	12211	432	702	285	5006	2937	6127	1564	1876	610	1821	105	62	8838	8310	3491	2503	325	756	6427	4033	1061	1371
110	694	775	635	6111	8277	5032	1354	1066	1281	11793	7638	4775	152	1168	1539	6410	3833	12132	431	667	452	5148	3006	6128	1485	1941	546	1712	105	87	8857	8368	3427	2616	348	652	6701	4053	961	1283
110.167	816	801	560	6079	8084	5065	1365	992	1319	11530	7807	4612	134	1287	1675	6527	3904	11761	511	712	294	5014	3024	6083	1488	1899	480	1802	171	144	9190	8290	3570	2684	295	733	6487	4090	1124	1455
110.333	758	723	565	6086	8091	5158	1446	1010	1327	11647	7674	4524	152	1218	1664	6511	3840	11863	439	598	393	5041	3229	6233	1520	1838	571	1842	131	133	8997	8490	3323	2613	373	709	6742	3964	1096	1368
110.5	709	738	643	6042	8259	4864	1358	1015	1311	11519	7814	4541	76	1292	1649	6356	3861	11829	451	703	391	4833	3217	6125	1475	1807	503	1780	187	65	9028	8362	3327	2483	316	718	6530	4191	1078	1390
110.667	728	801	545	5997	8285	5077	1341	1001	1365	11546	7621	4531	145	1274	1632	6218	3775	11856	465	728	349	4897	3111	6252	1431	1865	596	1650	190	222	9162	8265	3448	2461	393	797	6508	4129	1090	1416
110.833	746	659	533	5969	8222	5190	1314	1051	1309	11376	7587	4592	100	1173	1611	6288	3718	12042	317	605	321	4857	3065	6129	1552	1920	570	1697	181	213	8972	8129	3486	2566	436	839	6478	4118	1158	1348
111	703	702	588	6009	8062	4910	1394	1036	1330	11632	7569	4445	102	1173	1784	6478	3897	11984	398	688	372	4865	3151	5960	1442	1870	514	1728	111	114	8969	8144	3326	2485	227	671	6423	3992	1065	1454
111.167	760	700	605	6106	8230	4977	1330	1063	1261	11190	7505	4300	4	1123	1677	6257	3732	12025	356	492	230	4812	3015	5969	1620	1718	577	1731	182	96	8868	8147	3472	2555	412	693	6481	4037	1056	1359
111.333	735	673	585	6029	8153	4649	1356	1045	1296	11347	7631	4320	95	1285	1732	6255	3673	12186	486	697	400	5045	3235	5988	1429	1792	435	1672	115	41	9006	8168	3258	2592	345	807	6587	4075	1134	1401
111.5	768	743	598	6100	8272	4825	1275	1005	1326	11259	7611	4303	18	1222	1765	6189	3782	12182	366	678	331	4847	3146	6049	1439	1851	520	1733	141	131	8983	8146	3382	2472	307	734	6335	4183	1089	1413
111.667	803	753	569	6052	8210	4760	1411	1030	1317	11144	7458	4333	96	1247	1896	6345	3812	12125	436	765	372	4870	3149	6012	1472	1891	439	1731	64	51	8924	8085	3243	2430	282	662	6381	3846	1034	1170
111.833	730	728	574	6102	8332	4847	1394	1048	1241	11190	7322	4244	96	1169	1878	6459	3802	12351	449	656	338	4808	3254	6111	1478	1873	542	1715	148	78	9403	8105	3309	2511	352	733	6530	4113	1114	1359
112	704	683	573	6165	8234	4722	1245	1004	1289	11160	7326	4152	43	1299	1916	6524	3677	12243	411	604	339	4818	3175	6015	1292	1776	431	1572	-24	68	8797	8005	3220	2518	299	652	6520	3961	1013	1288
112.167	706	732	607	6003	8217	4844	1350	1050	1283	11285	7370	4152	14	1303	1777	6483	3781	12169	348	641	387	4770	3198	6102	1308	1743	386	1602	86	61	8943	8027	3114	2364	295	539	6434	3995	999	1266
112.333	731	656	598	5989	8384	4797	1389	949	1287	10953	7391	4094	51	1185	1917	6365	3745	12065	371	636	390	4744	3278	6129	1425	1911	557	1683	174	99	9086	7964	3142	2368	247	706	6326	4117	1119	1394
112.5	743	698	598	6179	8223	4846	1362	936	1254	11270	7288	4097	130	1231	1942	6572	3806	12199	431	705	359	4737	3246	6125	1358	1762	485	1735	136	82	9065	7812	3204	2484	298	707	6311	3991	1072	1312
112.667	782	762	585	6099	8372	4809	1383	1008	1245	11102	7419	4090	33	1244	1845	6442	3637	12020	386	685	360	4698	3262	5881	1360	1838	565	1626	26	53	9143	8010	3233	2331	210	595	6172	4118	1091	1247
112.833	745	693	602	6063	8201	5017	1403	1058	1320	10971	7287	4121	144	1308	1948	6335	3707	11898	400	695	406	4795	3160	6116	1302	1755	533	1581	185	149	8987	7838	3219	2332	351	746	6239	4077	1020	1442
113	777	708	612	6067	8161	4883	1341	990	1329	10697	7451	4004	80	1175	1986	6316	3718	12069	421	671	351	4822	3271	6159	1287	1624	477	1630	74	111	9040	7873	3212	2388	334	689	6318	3938	1031	1369
113.167	754	675	545	6049	8243	4742	1346	1039	1281	10886	7464	4099	54	1140	2037	6248	3859	12122	400	644	361	4733	3341	6218	1439	1840	530	1601	92	104	9357	7935	3120	2242	314	656	6172	4197	1032	1356
113.333	726	737	654	6070	8259	4855	1359	1015	1289	10897	7441	4120	9	1163	1945	6212	3850	11897	331	631	311	4652	3261	6021	1399	1816	445	1609	152	168	9097	7938	3071	2404	324	697	6309	4161	1111	1401
113.5	749	704	555	6115	8419	4954	1305	1010	1322	10803	7200	4040	143	1067	1937	6297	3787	11589	512	667	428	4748	3213	5964	1319	1721	575	1570	13	9	9250	7642	2969	2313	267	611	6177	4083	1052	1343
113.667	648	772	632	6110	8218	4903	1425	1061	1311	10817	7364	3944	75	1213	1974	6166	3670	11975	426	681	420	4470	3215	6097	1374	1653	482	1549	50	201	9208	8027	3010	2418	338	661	6143	4157	1067	1313
113.833	707	736	628	6083	8278	4744	1315	1012	1350	10828	7174	3982	1	1043	2056	6224	3924	12032	448	620	396	4548	3288	5986	1317	1660	473	1620	168	80	9349	7777	3062	2363	374	746	6248	4175	1092	1411
114	705	773	574	6083	8155	4854	1351	1073	1337	10599	7334	4108	129	1139	2138	6278	3662	11754	448	774	470	4532	3253	5989	1304	1736	483	1636	134	104	9140	7674	2980	2410	323	690	6127	4170	1013	1228
114.167	735	737	522	5939	8230	4897	1303	1034	1250	10789	7406	3968	164	1123	2113	6301	3653	11588	479	659	424	4696	3303	5924	1234	1529	440	1468	207	99	9191	7897	3043	2238	374	714	6137	3968	1055	1338
114.333	692	715	609	6076	8372	4844	1314	1108	1380	10613	7359	3980	94	1209	2104	6509	3728	12012	458	696	380	4422	3300	5867	1266	1735	478	1616	66	96	8982	7486	3000	2242	309	679	6133	4123	1075	1371
114.5	688	751	550	6032	8138	4773	1299	1000	1335	10734	7400	3980	65	953	2117	6572	3615	11489	379	655	375	4501	3267	5813	1259	1660	472	1593	170	156	9195	7843	2998	2312	299	575	6136	4041	1099	1377
114.667	680	716	506	5905	8287	4806	1337	1046	1342	10781	7245	3975	78	1140	2088	6502	3555	11287	447	581	344	4483	3172	5908	1232	1636	487	1559	150	125	8954	7688	3005	2401	329	675	5970	4121	1005	1366
114.833	742	776	540	6014	8285	4818	1357	991	1396	10758	7244	3897	156	1121	2213	6388	3670	11447	452	718	368	4410	3240	5977	1306	1698	563	1582	88	55	9180	7605	3005	2291	205	695	6074	4129	1144	1294
115	778	700	604	6036	8137	4850	1355	1042	1396	10627	7389	3832	82	1127	2194	6330	3703	11096	497	698	371	4421	3211	5878	1225	1619	532	1612	186	255	9352	7742	2900	2388	468	842	6175	4250	1121	1329
115.167	772	739	549	5987	8058	4932	1402	983	1212	10582	7607	3903	84	1002	2198	6474	3632	11287	517	693	378	4296	3341	5782	1171	1604	533	1550	129	61	9183	7566	2859	2206	203	694	5969	4119	1028	1271
115.333	767	738	595	5984	8178	4868	1375	999	1286	10499	7485	3797	49	1160	2181	6535	3683	11148	386	653	331	4390	3304	5874	1234	1664	546	1536	203	111	9029	7690	2949	2239	278	664	6055	4262	1158	1343
115.5	713	689	541	6169	8121	4781	1322	1023	1344	10630	7323	3948	63	1037	2240	6499	3630	11096	375	544	363	4332	3238	5746	1129	1498	468	1430	126	59	9181	7543	2826	2247	390	666	5954	4120	1058	1344
115.667	747	729	537	6077	8106	4745	1358	976	1295	10545	7478	3870	153	1089	2390	6371	3658	11241	465	633	403	4338	3248	5843	1251	1563	472	1496	40	92	9037	7586	2745	2138	306	670	5825	4061	1061	1270
115.833	706	764	520	6012	8087	4668	1336	987	1401	10551	7429	3696	78	1063	2188	6588	3693	11245	404	653	383	4374	3132	5803	1287	1652	394	1497	136	176	9439	7732	2995	2272	435	714	5790	4255	1099	1399
116	739	736	602	6030	7997	4759	1301	1026	1350	10559	7530	3783	133	1064	2302	6472	3699	11009	503	707	332	4343	3239	5838	1304	1582	502	1465	66	-1	9022	7609	2688	2139	218	549	5711	4068	1030	1287
116.167	645	650	531	5889	8228	4580	1347	1061	1294	10516	7295	3774	111	1104	2407	6519	3657	11047	444	698	399	4296	3236	5751	1293	1540	499	1395	118	141	9206	7568	2860	2338	373	831	5625	4185	936	1263
116.333	737	676	579	5935	7980	4576	1431	1046	1321	10610	7522	3768	-14	1011	2366	6393	3714	10928	418	691	338	4262	3062	5615	1188	1493	566	1649	92	71	9103	7549	2830	2139	313	615	5688	4127	1003	1271
116.5	703	686	544	5910	8164	4659	1327	1090	1264	10419	7322	3946	84	1106	2308	6623	3733	11024	479	750	387	4178	3241	5533	1113	1482	379	1370	121	117	9143	7485	2819	2216	296	700	5582	4028	1038	1259
116.667	707	726	612	6077	7892	4618	1309	1081	1313	10443	7432	3861	106	1085	2344	6387	3628	10952	398	687	288	4127	3162	5707	1151	1480	421	1615	116	69	9308	7551	2898	2209	429	630	5752	4105	1018	1286
116.833	684	770	539	5842	8124	4631	1326	918	1343	10539	7375	3811	86	1046	2445	6418	3737	10578	461	668	313	4112	3160	5733	1175	1438	407	1486	164	121	9356	7445	2933	2197	360	660	5736	4161	1122	1271
117	705	714	567	5910	8035	4670	1328	1100	1307	10461	7418	4012	127	999	2332	6527	3719	10847	360	636	342	4212	3092	5527	1143	1507	522	1457	155	145	9318	7496	2861	2080	297	690	5673	4140	1150	1341
117.167	645	695	537	5784	7962	4528	1340	1034	1356	10612	7473	3820	130	1126	2445	6364	3711	10822	462	692	433	4175	3136	5664	1263	1546	539	1596	100	165	9159	7558	2817	2206	306	663	5770	3997	1015	1309
117.333	631	676	504	5821	7854	4563	1260	1018	1303	10411	7576	3911	94	1069	2375	6426	3558	10632	453	651	405	4139	3110	5645	998	1467	397	1433	110	122	9019	7519	2824	2162	271	641	5766	4040	1103	1298
117.5	706	729	582	6010	8048	4492	1439	1100	1243	10448	7625	4019	100	1259	2491	6441	3574	10705	485	608	402	4003	3254	5765	1089	1464	465	1500	99	62	9143	7400	2839	2105	306	584	5847	4040	1008	1264
117.667	657	665	528	5955	7970	4405	1303	1037	1311	10698	7607	3917	97	1122	2451	6421	3619	10578	465	733	389	4018	3167	5701	1106	1430	393	1454	152	114	9129	7408	2874	2234	332	680	5541	4136	1142	1286
117.833	719	613	559	5956	7849	4327	1353	1003	1360	10492	7585	3873	21	1093	2326	6409	3494	10446	419	631	301	4032	3029	5447	1122	1468	569	1596	122	100	8971	7367	2864	2168	289	595	5711	3994	1010	1301
118	665	689	571	5823	8093	4197	1337	1022	1387	10655	7552	3871	175	1172	2515	6536	3723	10630	495	690	394	4008	3042	5886	1105	1548	464	1534	155	57	9229	7392	2819	2210	295	659	5673	4058	987	1236
118.167	725	704	647	5899	7653	4249	1299	1000	1379	10792	7717	3934	80	1113	2419	6612	3604	10335	382	630	387	4046	2977	5591	1123	1422	542	1502	286	199	9033	7535	2871	2195	381	639	5783	4057	1133	1364
118.333	654	718	566	5982	7933	4226	1331	960	1324	10539	7434	4000	158	1222	2400	6523	3512	10301	412	695	408	4131	3005	5699	1198	1411	378	1467	119	102	9001	7480	2743	2224	326	752	5688	4168	1066	1276
118.5	686	706	567	5817	7776	4187	1263	1022	1323	10525	7624	3924	55	1146	2272	6327	3492	10136	371	635	315	4004	3094	5527	1080	1403	421	1425	152	138	9049	7397	2865	2264	285	802	5509	4086	1085	1314
118.667	700	744	596	5868	7969	4121	1303	975	1325	10590	7820	4017	185	1228	2463	6484	3683	10030	429	695	415	3975	3054	5653	1017	1430	481	1421	53	179	8928	7314	2845	2013	356	632	5780	4050	1081	1206
118.833	691	706	620	5747	7648	4126	1203	934	1236	10385	7651	3948	70	1090	2292	6419	3416	9807	325	703	349	4075	3038	5663	1047	1390	463	1498	181	243	9043	7401	2911	2194	355	720	5744	4046	1182	1496
119	715	680	590	5759	7644	4242	1277	998	1432	10555	7525	3984	110	1190	2460	6561	3539	9900	325	751	419	3878	3027	5575	1099	1397	394	1390	43	103	8956	7210	2862	2193	306	504	5562	4067	1003	1314
119.167	717	681	588	5873	7691	4141	1317	1035	1349	10599	7818	4132	158	1173	2451	6528	3536	9926	392	701	422	3871	2986	5617	1012	1347	462	1360	34	169	8851	7179	2954	2168	338	690	5705	3984	1022	1297
119.333	686	669	613	5679	7776	4139	1231	1090	1302	10564	7942	4148	107	1161	2351	6512	3459	9727	423	632	427	3808	2999	5430	1185	1419	543	1593	62	36	8814	7171	2795	2097	348	613	5531	3972	1032	1301
119.5	767	720	592	5824	7674	4098	1326	988	1380	10594	7861	4097	15	1164	2316	6481	3469	9766	404	688	343	3962	3011	5634	1071	1402	490	1466	39	17	8988	7277	2785	2083	225	677	5576	3977	996	1273
119.667	765	651	567	5688	7602	4036	1303	1080	1288	10544	7946	4231	41	1149	2260	6480	3534	9681	428	685	364	3841	2937	5578	1030	1448	468	1528	117	77	8966	7447	2827	2094	229	578	5414	3955	1032	1383
119.833	703	684	513	5762	7614	4036	1318	1029	1329	10644	7903	4146	168	1212	2247	6469	3541	9618	397	715	373	3737	2904	5504	1094	1432	444	1531	232	142	9027	7373	2970	1981	306	767	5615	4162	1194	1340
120	656	649	515	5753	7577	4169	1280	993	1336	10620	7910	4291	49	1065	2356	6337	3439	9579	461	710	406	3861	2895	5574	1092	1350	453	1505	200	189	9042	7261	2783	2206	368	732	5600	4141	1162	1415
120.167	642	721	604	5762	7550	4100	1300	1017	1346	10726	8077	4264	79	1111	2291	6293	3344	9738	424	707	423	3852	2868	5510	1070	1328	372	1449	187	161	9057	7473	2953	2220	334	693	5679	4020	1119	1351
120.333	694	647	587	5658	7486	4158	1353	1073	1322	10915	8104	4202	63	1183	2209	6307	3452	9582	372	667	303	3568	2903	5429	1072	1333	359	1433	108	68	8930	7279	2956	2075	200	612	5584	3967	1113	1300
120.5	679	730	561	5736	7525	4022	1219	1119	1298	10636	8120	4425	31	1094	2177	6293	3384	9753	301	681	334	3737	2861	5447	1111	1439	519	1526	95	47	8863	7315	2876	2120	215	567	5647	3974	956	1247
120.667	735	701	565	5563	7447	4101	1263	1024	1350	10743	8029	4365	43	1214	2201	6289	3403	9600	457	690	301	3909	2876	5550	1083	1369	462	1426	141	128	9323	7343	2917	2057	321	677	5468	3960	1056	1388
120.833	725	683	591	5615	7309	3954	1345	975	1313	10976	8094	4324	143	1168	2220	6300	3440	9618	409	692	378	3861	2871	5495	1053	1432	521	1674	111	135	8818	7232	3085	2092	292	643	5621	4044	1129	1323
121	708	712	552	5697	7396	4090	1263	1041	1300	10885	8175	4297	72	1122	2126	6105	3330	9604	404	655	341	3816	2816	5538	982	1344	486	1479	136	161	8993	7354	2861	2090	321	608	5573	4014	1071	1355
121.167	690	741	560	5646	7412	4070	1332	981	1303	10827	8251	4487	112	1247	1989	6299	3328	9433	430	717	386	3755	2859	5561	925	1301	352	1372	171	81	9076	7372	2872	1997	374	697	5563	4000	1069	1309
121.333	684	672	611	5619	7494	3893	1233	949	1293	10921	8111	4362	44	1222	2035	6119	3352	9393	389	593	276	3798	2711	5486	996	1429	451	1464	94	116	8828	7156	3076	2129	272	593	5585	4003	1040	1431
121.5	778	713	642	5672	7294	3898	1286	1058	1315	11064	8172	4385	140	1259	2045	6261	3446	9332	465	823	446	3792	2875	5630	1135	1373	468	1459	164	136	8747	7195	3048	2200	344	657	5558	3924	1080	1421
121.667	701	735	519	5652	7503	3938	1411	1032	1299	10765	8238	4334	126	1243	2102	6120	3502	9507	448	709	395	3810	2838	5510	1107	1431	501	1579	81	197	8969	7355	2994	2038	358	686	5687	4023	1080	1472
121.833	652	703	659	5640	7375	3923	1290	990	1297	11120	8181	4445	-21	1125	1950	6084	3280	9495	435	555	323	3617	2828	5389	1137	1368	465	1569	180	153	8851	7235	3077	2169	344	646	5657	4014	1090	1368
122	723	661	530	5602	7320	3956	1325	1027	1319	10945	8309	4539	75	1250	2023	6051	3326	9494	436	696	325	3775	2687	5502	1069	1378	437	1439	54	79	8675	7252	2960	2109	273	646	5617	3853	1151	1404
122.167	659	685	624	5655	7162	3968	1270	993	1417	10926	8199	4469	68	1296	1968	6118	3273	9219	475	664	409	3784	2822	5510	1019	1410	495	1595	6	83	8721	7250	3087	2031	250	567	5594	3996	1033	1367
122.333	624	684	632	5591	7187	3998	1297	960	1357	11039	8325	4591	140	1201	2038	5896	3321	9495	470	675	385	3741	2818	5518	1049	1432	422	1493	62	78	8632	7240	2999	2099	263	671	5528	3865	1062	1250
122.5	732	773	551	5686	7315	3904	1324	1006	1363	11065	8333	4528	86	1242	1907	6049	3429	9434	419	782	507	3854	2855	5502	947	1400	449	1506	96	93	8723	7241	2996	2041	301	642	5573	3952	1017	1354
122.667	746	700	587	5593	7173	4006	1345	1028	1280	11235	8502	4484	114	1344	2083	6022	3247	9486	490	807	403	3717	2856	5479	1022	1319	507	1410	136	179	8915	7176	2964	2078	280	579	5753	3980	1016	1330
122.833	761	675	567	5524	7091	3830	1217	966	1290	11199	8308	4594	64	1173	1920	5728	3309	9183	420	748	441	3729	2870	5515	1029	1378	462	1574	181	96	8884	7196	3150	2178	325	632	5651	4003	1082	1352
123	708	693	650	5583	7036	3967	1353	937	1323	11179	8620	4624	73	1144	1818	5731	3339	9272	472	631	346	3836	2789	5284	1032	1402	454	1582	84	121	8663	7525	2989	2053	219	745	5637	3950	1099	1355
123.167	676	629	582	5649	7268	3874	1268	906	1293	11053	8469	4619	5	1133	1798	5780	3242	9252	375	717	381	3675	2721	5422	1056	1344	545	1641	144	117	8759	7338	3142	2152	310	656	5696	4033	1150	1387
123.333	663	712	554	5517	7164	3926	1289	1001	1242	11013	8815	4710	45	1133	1887	5656	3279	9343	379	605	297	3779	2727	5538	986	1398	422	1492	92	90	8667	7309	2988	2204	346	720	5604	4105	1051	1318
123.5	650	735	536	5558	7217	3789	1232	982	1252	11197	8607	4572	8	1177	1806	5767	3137	9465	402	579	286	3709	2655	5316	998	1451	490	1569	52	85	8702	7385	3030	2099	281	526	5601	3889	1036	1397
123.667	750	650	555	5506	7074	3879	1283	998	1331	11389	8466	4720	142	1297	1800	5743	3188	9283	370	704	354	3878	2755	5526	1106	1404	502	1569	110	117	8709	7189	3005	2083	327	740	5634	3922	1032	1348
123.833	715	674	592	5659	7136	3831	1219	1034	1202	11517	8747	4696	10	1211	1742	5621	3118	9271	349	641	267	3679	2706	5278	1062	1427	458	1561	84	116	8743	7223	2967	2023	233	621	5645	3928	1063	1363
124	783	747	580	5551	6951	3719	1282	984	1301	11359	8632	4735	158	1283	1814	5637	3314	9349	465	638	398	3882	2798	5411	1054	1351	439	1579	171	93	8749	7384	3004	2109	369	725	5856	4077	1189	1485
124.167	678	708	571	5607	7099	3796	1285	950	1324	11475	8806	4723	141	1253	1793	5657	3195	9478	540	687	389	3728	2799	5479	997	1460	405	1501	121	129	8623	7142	3110	2001	271	708	5715	3851	1074	1356
124.333	719	612	507	5583	6965	3838	1299	962	1353	11357	8574	4671	109	1230	1754	5621	3193	9320	388	644	308	3700	2689	5471	909	1367	440	1551	85	-16	8644	7253	3121	1962	191	580	5535	3854	929	1302
124.5	722	695	565	5531	6969	3667	1227	932	1299	11329	8558	4727	43	1161	1726	5577	3087	9430	444	648	286	3913	2632	5455	1050	1500	490	1613	137	149	8523	7320	3231	2217	391	634	5684	3979	1137	1415
124.667	725	676	597	5655	6810	3858	1302	1000	1239	11471	8415	4792	-23	1192	1679	5480	3132	9104	371	653	270	3673	2633	5421	1036	1421	479	1540	154	96	8836	7187	3251	2157	372	772	5738	4045	1143	1500
124.833	653	732	508	5647	6304	3768	1300	984	1324	11513	8565	4825	134	1160	1626	5487	3163	9306	445	596	335	3735	2628	5405	1049	1495	479	1615	62	115	8740	7368	3099	2049	248	639	5626	3974	1107	1361
125	678	765	637	5555	5646	3716	1231	1023	1220	11577	8705	5024	130	1203	1611	5373	3053	9272	404	649	315	3677	2694	5384	1029	1564	473	1565	116	202	8687	7264	3279	2162	338	757	5810	4035	1157	1393
125.167	725	695	553	5387	5539	3699	1294	1055	1244	11626	8646	4935	-31	1142	1527	5483	2965	9424	347	702	260	3719	2608	5368	1055	1434	432	1557	138	-3	8594	7178	3051	2243	318	675	5735	4080	1111	1295
125.333	645	710	642	5356	5781	3780	1292	927	1372	11588	8752	4975	115	1239	1607	5567	3219	9444	499	748	462	3763	2746	5300	972	1455	451	1506	60	44	8662	7231	3072	2189	296	661	5739	3914	1048	1381
125.5	723	690	618	5453	5883	3784	1234	1041	1189	11512	8688	4858	-24	1031	1476	5299	2992	9590	341	576	262	3670	2550	5321	1083	1498	477	1674	60	35	8620	7287	3091	2080	284	597	5667	3842	961	1393
125.667	658	668	604	5335	5952	3842	1336	1003	1293	11677	8681	4786	10	1071	1625	5315	3118	9359	367	678	374	3769	2633	5456	1030	1398	475	1727	154	227	8669	7417	3246	2232	393	744	5842	4276	1160	1471
125.833	677	702	601	5288	6009	3794	1353	965	1345	11501	8765	4803	23	1047	1508	5365	2969	9351	276	598	290	3847	2621	5411	1019	1514	549	1672	131	120	8677	7244	3359	2069	257	710	6055	4055	1147	1397
126	763	677	589	5360	6039	3735	1297	953	1228	11349	8522	4973	59	1141	1534	5277	3026	9508	400	584	334	3956	2686	5593	942	1331	474	1627	2	58	8531	7280	3114	2167	281	626	5946	3858	1108	1376
126.167	657	715	575	5405	6008	3742	1288	989	1293	11649	8809	4828	137	1154	1444	5277	2948	9527	360	584	263	3778	2583	5464	1002	1504	441	1589	74	177	8614	7479	3199	2172	241	626	5719	4064	1032	1403
126.333	774	699	586	5303	6078	3858	1207	882	1289	11540	8833	4880	3	1118	1386	5205	2962	9388	437	616	306	3741	2602	5343	1117	1561	442	1734	67	140	8684	7299	3292	2177	361	677	5845	4007	1016	1492
126.5	753	693	557	5148	6206	3610	1230	907	1253	11522	8812	4870	67	1225	1473	5233	3051	9549	431	714	357	3970	2746	5244	1093	1603	581	1643	84	121	8660	7305	3172	2161	254	562	5779	4111	1064	1403
126.667	641	642	558	5370	6080	3852	1269	960	1300	11494	8915	5022	77	1131	1491	5178	3002	9435	387	568	367	3722	2627	5374	1125	1607	542	1784	34	108	8524	7267	3224	2154	244	695	5738	3985	1064	1609
126.833	701	724	618	5279	6195	3751	1297	1004	1259	11557	8639	4882	44	1274	1467	5204	3147	9919	374	609	307	3921	2666	5542	1000	1510	434	1755	137	86	8868	7328	3408	2205	401	648	5776	4061	1098	1610
127	716	652	635	5308	6176	3802	1297	964	1210	11378	8780	4821	102	1233	1453	5133	3083	9833	495	606	392	3912	2572	5480	1086	1568	500	1728	106	138	8544	7275	3183	2356	290	680	5693	4206	1088	1495
127.167	686	658	504	5315	6110	3802	1291	1023	1254	11543	8803	4829	82	1100	1524	5102	3101	9745	402	669	418	3989	2672	5337	1012	1433	413	1625	61	20	8534	7239	3174	2206	312	628	5884	3978	1041	1408
127.333	628	705	553	5244	6309	3828	1272	923	1320	11332	8945	4826	86	1099	1420	5259	2997	9807	386	644	391	3887	2725	5374	1067	1516	513	1666	63	118	8532	7392	3234	2169	310	625	6004	4140	1164	1426
127.5	699	656	602	5321	6230	3716	1334	1032	1218	11429	9077	4841	86	1103	1493	5042	3119	9855	468	660	358	3936	2615	5354	1155	1481	578	1631	212	131	8583	7403	3223	2254	264	599	6065	3972	1053	1541
127.667	675	678	568	5298	6357	3855	1241	951	1317	11516	8972	4983	78	1142	1458	5143	3076	9819	454	692	385	3935	2654	5527	1118	1608	427	1741	99	112	8422	7351	3130	2158	342	744	6028	3955	1064	1404
127.833	709	672	571	5197	6094	3798	1377	995	1168	11291	8825	4803	174	1194	1390	5200	3171	10003	497	716	437	4001	2619	5407	1015	1634	573	1764	60	101	8470	7395	3211	2115	239	748	5960	4073	1171	1482
128	627	683	517	5253	6244	3854	1347	1026	1257	11597	8946	5053	-51	1036	1344	4868	3001	9999	383	601	306	3771	2540	5388	1051	1625	513	1702	84	159	8460	7500	3249	2186	342	723	5923	4115	1078	1424
128.167	687	711	544	5355	6106	3673	1360	968	1205	11315	8852	4896	59	1073	1376	5039	3060	9993	434	645	376	3892	2547	5487	1111	1628	577	1789	187	167	8528	7322	3323	2115	339	717	5982	4093	1136	1463
128.333	760	681	575	5220	6348	3802	1228	953	1251	11286	8913	4986	17	1112	1420	4972	3010	10113	381	511	227	3844	2547	5330	1119	1633	565	1794	100	169	8564	7373	3265	2254	276	802	6038	4029	1131	1533
128.5	646	709	512	5298	6244	3817	1353	1028	1278	11328	8902	4929	-39	918	1316	4737	2894	9892	334	567	250	3732	2492	5377	1049	1610	488	1784	58	38	8550	7295	3268	2166	227	629	6001	4005	1101	1424
128.667	691	606	529	5276	6226	3797	1289	898	1261	11570	8765	4905	6	1001	1413	4958	2891	9979	405	591	296	3906	2512	5436	1144	1621	558	1810	82	128	8590	7442	3200	2259	306	660	5912	3971	1107	1505
128.833	644	632	544	5227	6457	3882	1329	914	1304	11355	8917	4943	118	1025	1347	4839	3108	10075	442	619	335	3873	2645	5509	1016	1574	433	1770	75	116	8383	7244	3169	2243	284	616	6145	4122	1225	1524
129	660	660	584	5044	6190	3798	1240	919	1176	11423	8973	4849	122	1117	1422	4836	3142	10237	381	679	430	4072	2577	5534	1080	1636	570	1765	162	83	8524	7387	3302	2226	314	620	5949	4062	1108	1391
129.167	693	620	505	5128	6333	3965	1342	971	1196	11440	8900	4842	28	1082	1351	4916	2978	10027	351	545	395	4046	2540	5354	1064	1618	467	1719	157	201	8628	7394	3284	2246	392	682	6198	4022	1066	1478
129.333	660	723	606	5159	6300	3706	1248	964	1288	11395	8778	4802	49	968	1290	4717	2942	10194	398	650	327	3947	2604	5391	1073	1581	480	1736	66	145	8577	7466	3207	2258	328	665	5927	4059	1109	1518
129.5	678	695	609	5278	6481	3865	1229	975	1198	11154	8829	4863	199	1070	1465	4788	3076	10372	444	736	383	4016	2546	5410	1091	1662	510	1745	134	122	8637	7270	3272	2176	243	677	6012	4004	1058	1466
129.667	724	664	519	5159	6271	3849	1226	964	1307	11469	8890	4562	160	1106	1486	4803	3145	10429	485	648	374	4134	2649	5554	1141	1748	525	1711	146	111	8375	7183	3145	2200	264	625	6230	4017	1016	1399
129.833	714	625	516	5059	6382	3793	1303	879	1196	11096	8751	4756	110	1008	1440	4853	3074	10407	480	692	390	4023	2627	5458	1173	1559	465	1781	102	59	8237	7181	3244	2208	342	647	6113	3985	1082	1444
130	712	653	559	5103	6336	3875	1242	936	1272	11470	8987	4687	97	1019	1346	4691	2958	9765	416	645	285	4035	2470	5251	1060	1564	492	1746	155	159	8386	7273	3258	2214	278	695	6251	4084	1072	1607
130.167	693	720	585	5101	6457	3866	1285	930	1204	11275	8807	4655	117	1050	1505	4892	3028	10346	392	672	410	4119	2661	5536	1130	1600	497	1748	108	80	8454	7318	3317	2239	349	673	6201	4192	1041	1432
130.333	724	599	583	5214	6491	3843	1281	896	1370	11318	8598	4773	-16	990	1392	4656	2980	10002	370	615	295	3996	2540	5507	1115	1638	484	1876	115	97	8297	7331	3218	2115	247	756	6267	4185	1099	1435
130.5	692	734	546	5232	6336	3920	1202	916	1162	11472	8758	4717	158	1026	1448	4741	3031	10200	522	745	429	4146	2776	5520	1018	1724	535	1717	105	180	8555	7306	3208	2140	308	631	6272	4034	1074	1384
130.667	741	625	535	5014	6411	3947	1228	928	1191	11288	8592	4581	80	916	1406	4765	2934	10378	421	633	291	3980	2601	5222	1091	1704	567	1787	162	138	8438	7198	3186	2260	349	543	6544	4149	1046	1404
130.833	731	689	575	5064	6420	3903	1257	941	1241	11289	8610	4620	84	837	1396	4732	2998	10209	317	540	346	3990	2438	5334	1046	1716	484	1644	120	68	8445	7457	3188	2091	270	620	6414	4062	999	1435
131	720	646	504	5204	6512	4029	1338	894	1292	11118	8558	4591	78	924	1421	4875	3106	10253	383	631	326	4107	2560	5331	1087	1636	519	1783	99	73	8368	7350	2968	2108	309	579	6407	4021	1039	1463
131.167	677	623	563	5105	6602	4065	1268	1040	1266	11242	8494	4624	65	864	1451	4580	3175	10331	372	680	400	4002	2640	5380	1044	1612	600	1733	96	74	8394	7216	3218	2136	290	642	6172	4034	946	1461
131.333	610	674	522	5229	6476	3900	1220	945	1242	11058	8631	4512	97	873	1430	4735	3000	10394	414	690	276	3947	2518	5208	1102	1761	571	1820	99	125	8430	7305	3255	2331	279	682	6202	4131	1077	1435
131.5	653	675	577	5211	6439	4081	1230	926	1223	10968	8642	4736	71	953	1435	4657	2943	10132	296	751	354	3959	2707	5259	1141	1631	524	1691	92	137	8351	7139	3255	2140	382	763	6226	4175	1124	1483
131.667	655	696	534	5101	6404	4011	1206	802	1246	11094	8530	4562	126	858	1421	4818	3034	10414	340	723	456	3978	2709	5405	1013	1662	551	1727	51	150	8220	7449	3264	2134	293	607	6209	4271	1005	1610
131.833	680	637	544	5070	6642	3998	1270	918	1346	11100	8617	4417	-51	780	1433	4694	2985	10447	364	522	242	3966	2521	5214	1060	1636	466	1824	87	150	8492	7095	3140	2122	337	650	6285	4127	1082	1460
132	649	616	570	5073	6466	3973	1310	953	1228	10974	8571	4510	74	918	1396	4726	2904	10561	397	605	369	3928	2561	5385	1099	1701	539	1800	113	172	8339	7136	3204	2133	273	608	6220	4182	970	1424
132.167	700	660	587	5031	6490	4014	1208	924	1302	10985	8597	4501	166	999	1586	4716	3051	10582	475	818	391	4138	2736	5423	1111	1657	552	1854	2	62	8140	7087	2824	2020	233	581	6076	4054	952	1381
132.333	674	757	560	4983	6627	3970	1281	919	1238	11050	8578	4503	41	820	1521	4723	2867	10456	382	571	324	3964	2552	5341	1060	1674	556	1824	106	123	8222	7231	3113	2097	292	590	6242	4071	1031	1423
132.5	663	694	560	5048	6647	4056	1235	971	1136	10943	8362	4529	71	850	1543	4832	3086	10421	402	689	368	4112	2697	5337	1005	1583	540	1729	137	132	8237	7108	3153	2127	279	666	6155	4234	1032	1385
132.667	725	600	548	4959	6547	3960	1179	906	1292	11072	8474	4423	106	826	1498	4696	3086	10418	444	725	337	4011	2618	5360	1011	1753	569	1784	145	138	8243	7206	2984	2196	270	676	6115	4173	1091	1461
132.833	592	717	620	5108	6540	3948	1235	981	1251	10901	8324	4378	189	1035	1627	4876	3063	10808	467	784	414	4210	2701	5507	1103	1625	531	1781	137	153	8323	7205	2945	2109	367	581	6140	4173	970	1421
133	683	668	600	5145	6677	4054	1250	982	1216	10838	8361	4297	85	873	1607	4667	2982	10671	435	716	450	4127	2603	5228	968	1508	474	1715	72	35	8320	7070	2961	2127	298	640	6217	4314	1035	1372
133.167	661	576	504	5033	6580	3930	1200	954	1195	10949	8397	4446	66	781	1430	4751	2923	10826	291	619	332	3934	2736	5358	973	1581	584	1725	71	74	8225	7347	2995	2112	328	701	6202	4132	1054	1418
133.333	671	687	569	4918	6664	4070	1312	947	1374	11041	8320	4380	100	993	1553	4777	3056	10514	434	684	443	4160	2694	5347	1006	1696	556	1674	188	113	8343	7109	2898	2183	362	674	6183	4156	1139	1418
133.5	659	679	534	5009	6452	3952	1228	1049	1242	10954	8256	4200	117	728	1582	4892	2897	10891	430	630	296	3979	2726	5171	1048	1609	526	1678	31	36	8182	7117	2880	2087	184	576	6144	4107	1020	1404
133.667	597	682	566	5069	6667	3968	1284	971	1236	10885	8309	4096	84	754	1438	4660	2858	10860	355	653	332	3964	2715	5380	1057	1712	608	1779	102	93	8441	7288	2984	2114	304	556	6183	4131	994	1356
133.833	709	657	522	5116	6670	3974	1284	1005	1350	10847	8152	4200	-1	746	1575	4627	2908	10760	383	592	263	4123	2673	5375	1003	1782	611	1713	246	119	8462	7016	2992	2021	332	693	6074	4139	987	1393
134	646	676	572	4917	6702	3951	1291	1010	1244	10854	8341	4232	204	813	1669	4845	2967	10658	463	652	376	4009	2733	5341	920	1633	492	1715	170	115	8243	7201	2999	2095	346	603	6015	4172	986	1466
134.167	686	619	577	5076	6793	3933	1217	933	1246	10701	8393	4188	65	787	1660	4784	2910	10980	378	704	336	4040	2701	5342	989	1550	535	1659	130	80	8315	6988	2842	2093	288	561	6221	3966	947	1439
134.333	677	655	589	5068	6664	3996	1273	925	1171	11026	8270	4229	118	783	1709	4635	2940	11011	400	667	347	4082	2722	5379	915	1552	491	1611	138	58	8325	7226	2848	2124	355	759	6288	4221	1101	1374
134.5	690	655	537	5069	6695	4038	1236	999	1268	10650	8287	4047	16	737	1634	4808	2902	10838	413	655	312	3975	2642	5260	1008	1667	519	1720	130	96	8351	7156	2977	2024	312	682	6140	4169	1051	1371
134.667	726	645	563	4898	6732	3966	1313	981	1237	10580	8335	4048	88	795	1619	4831	2845	10810	358	616	263	3999	2649	5247	1061	1620	656	1751	69	129	8120	7192	2946	2040	290	646	6130	4188	1002	1377
134.833	660	602	573	4881	6638	3982	1310	868	1215	10749	8245	3969	15	770	1648	4747	2842	10839	327	569	264	3943	2686	5267	984	1596	671	1704	74	102	8268	7085	2818	2163	327	590	6032	4027	1148	1386
135	793	630	525	4997	6504	3935	1268	958	1225	10695	8103	4008	-1	767	1706	4874	2662	10569	327	661	344	4159	2601	5571	942	1643	445	1717	98	118	8257	7138	2800	1937	279	648	6162	4186	997	1320
135.167	714	656	524	4892	6737	4117	1240	904	1203	10790	8379	4013	67	762	1685	4638	2821	10803	321	639	305	4148	2661	5241	940	1522	517	1799	47	70	8208	7071	2836	2078	286	531	6027	4103	944	1380
135.333	657	702	598	5167	6932	3994	1187	845	1352	10509	8197	4022	67	725	1760	4758	2785	10591	474	654	295	4005	2718	5403	988	1433	523	1613	48	47	8157	6992	2804	1949	274	636	5954	4156	1014	1335
135.5	677	607	534	4957	6830	3985	1156	884	1325	10601	8220	3928	78	762	1747	4793	2875	10940	395	632	283	3910	2705	5356	936	1611	518	1649	146	176	8306	7120	2777	2027	312	694	6077	4183	1125	1333
135.667	641	646	514	4927	6660	3988	1194	811	1241	10513	8252	3985	71	899	1803	4881	2834	10969	394	640	334	4018	2685	5404	1051	1734	562	1826	153	74	8254	7091	2661	2099	261	571	5865	4081	1006	1304
135.833	631	663	528	4896	6843	4110	1232	907	1394	10568	8209	3910	153	757	1785	4874	2948	10855	456	746	402	3952	2700	5244	1019	1631	606	1810	66	119	8295	7069	2846	2096	302	544	5901	4208	1034	1449
136	649	678	552	4911	6619	4039	1263	884	1176	10598	8121	3840	114	786	1673	4842	2788	10818	397	627	273	4086	2687	5174	857	1532	590	1596	181	201	8319	7068	2758	2050	351	701	6012	4224	1142	1407
136.167	667	595	637	4981	6758	4003	1288	884	1251	10527	7998	3818	128	696	1722	4800	2769	10781	385	561	310	3882	2546	5119	978	1684	591	1598	115	130	8236	7016	2676	2017	300	625	6149	4079	998	1371
136.333	692	641	587	5046	6736	4067	1236	910	1321	10431	7953	3943	63	749	1747	4730	2802	11028	406	642	393	4000	2600	5270	954	1605	510	1609	103	59	8395	7145	2700	2051	318	615	6073	4122	1065	1412
136.5	708	546	538	4916	6745	4019	1261	959	1347	10373	8106	3846	27	632	1773	4832	2893	10923	427	686	293	4000	2749	5166	893	1630	525	1721	48	45	8286	7139	2731	2007	217	606	5914	4015	949	1354
136.667	695	621	566	4918	6847	4109	1278	913	1370	10492	7997	3734	12	704	1737	4905	2961	10651	365	645	238	3945	2523	4997	853	1508	543	1660	134	110	8188	7024	2755	2106	290	661	6060	4301	1038	1344
136.833	702	663	545	4885	6913	4140	1237	958	1226	10621	7927	3861	96	742	1839	4938	2939	10966	474	693	355	3977	2702	5348	941	1575	543	1698	93	44	8128	7067	2699	1833	284	501	5923	4081	954	1337
137	659	687	600	4878	6881	4000	1254	931	1307	10201	8005	3867	62	726	1720	4856	2850	10791	382	622	321	3884	2713	5041	1058	1512	556	1766	19	129	8090	6949	2734	1911	246	562	6051	4035	961	1365
137.167	639	641	567	4964	6798	3968	1205	952	1185	10393	7977	3878	84	806	1786	4970	2977	10665	453	633	363	4031	2648	5127	1022	1565	504	1693	80	73	8190	6933	2675	1927	238	643	5680	4167	980	1364
137.333	698	637	519	4978	6930	4022	1188	985	1333	10391	8090	3842	31	747	1874	4900	2781	10835	370	682	384	3743	2741	5166	924	1556	483	1710	117	103	8367	6939	2590	1942	243	656	5901	4116	1028	1318
137.5	634	701	599	4960	7057	4071	1331	913	1334	10272	7889	3894	84	752	1836	4968	2918	10821	517	670	340	4028	2757	5179	892	1542	534	1610	64	4	8153	7039	2543	1950	258	576	5648	4099	944	1313
137.667	683	622	598	5106	6887	3961	1261	925	1367	10193	7900	3825	138	714	1888	4907	2970	10534	455	736	412	3889	2787	4987	828	1623	588	1690	110	127	8283	7118	2689	1885	301	721	5572	4184	974	1325
137.833	722	657	625	4964	6957	4158	1208	921	1353	10308	7969	3753	106	693	1979	4887	2860	10466	400	705	336	3931	2737	5051	939	1623	563	1768	32	63	8205	7111	2579	1879	217	539	5599	4111	963	1469
138	686	669	547	5000	6754	3945	1286	880	1328	10235	8067	3853	91	591	1845	4892	2723	10860	405	658	317	3904	2773	5107	837	1489	465	1647	167	130	8113	7080	2428	1896	344	640	5816	4071	1046	1298
138.167	717	737	523	4912	6814	3951	1217	940	1324	10300	8022	3776	148	639	1870	4869	2874	10610	387	635	338	3900	2693	4867	877	1479	596	1756	230	181	8153	6976	2574	1904	383	679	5809	4123	984	1470
138.333	640	614	493	4893	7095	4098	1210	877	1284	10323	8080	3743	75	629	1870	4971	2845	10420	399	491	348	3779	2775	4979	910	1518	625	1674	179	104	8279	7055	2605	2027	349	746	5950	4438	1042	1422
138.5	644	625	584	4947	6909	3977	1316	933	1204	10241	7869	3727	60	649	1957	4954	2795	10601	507	579	364	3823	2889	4979	905	1413	535	1659	82	55	8143	7116	2651	1869	303	564	5808	4177	948	1278
138.667	736	708	544	4856	6804	4016	1132	951	1291	9931	7977	3684	60	534	1922	4836	2761	10658	347	542	283	3864	2791	5032	936	1503	495	1616	135	120	8158	7017	2582	1730	226	692	5729	4201	1077	1404
138.833	637	655	560	4854	6747	4008	1234	947	1301	10210	8052	3907	39	654	1922	4995	2862	10582	390	660	264	3681	2860	4892	835	1397	560	1599	97	188	8261	6997	2570	1987	242	630	5708	4114	1074	1349
139	681	716	631	4883	7009	4013	1234	887	1316	10028	8038	3771	15	637	1943	5074	2557	10611	387	578	301	3734	2810	5043	928	1622	554	1771	77	143	8436	7053	2605	1924	289	668	5846	4286	1183	1436
139.167	588	631	506	4832	7008	3951	1259	895	1306	10138	8052	3705	6	574	1966	4969	2765	10505	305	712	305	3707	2627	4925	1027	1487	615	1714	70	67	8220	6965	2462	1815	198	567	5550	4088	1065	1218
139.333	649	681	548	4970	6829	4134	1294	886	1295	10334	8012	3706	90	665	1984	5072	2794	10498	355	700	388	3681	2804	4999	835	1456	548	1671	154	248	8228	6921	2652	1876	417	637	5762	4204	1036	1419
139.5	653	613	554	4814	6803	4014	1176	962	1233	10226	7908	3859	19	559	1892	4900	2748	10388	281	570	295	3774	2619	4959	860	1626	561	1695	165	124	8346	6886	2544	1913	305	480	5638	4086	927	1302
139.667	736	641	583	4877	6937	3932	1285	954	1289	10240	7969	3610	90	645	2029	5102	2809	10238	430	660	326	3759	2831	4866	774	1528	566	1611	165	166	8256	7107	2599	1946	420	645	5564	4186	1127	1393
139.833	691	598	492	4873	6856	4027	1234	896	1276	9997	7853	3745	64	727	1983	5150	2859	10430	460	701	358	3690	2836	5035	831	1566	511	1721	98	-28	8120	6850	2514	1762	272	591	5542	4074	974	1310
140	582	634	536	4903	6657	3870	1229	943	1251	10159	7986	3675	-59	566	1895	4906	2565	10204	292	576	294	3608	2656	4797	900	1542	624	1702	41	52	8178	6813	2488	1722	202	648	5567	4108	1040	1385
140.167	638	640	451	4787	6905	3979	1267	891	1313	9939	8016	3566	-48	605	1984	5020	2865	10012	343	562	309	3655	2677	4702	815	1394	562	1761	118	154	8433	6825	2553	1832	245	606	5752	4156	1083	1350
140.333	661	660	606	4964	6752	3943	1225	983	1361	10086	7805	3618	76	692	2049	5076	2843	10242	441	623	316	3626	2792	4961	767	1581	534	1670	169	200	8388	6955	2506	1842	347	633	5817	4112	994	1405
140.5	694	629	572	4915	6830	3920	1232	975	1312	10031	7992	3820	110	621	2090	5110	2777	10400	351	702	316	3731	2734	4796	824	1443	466	1605	119	185	8246	7097	2497	1791	362	600	5714	4167	1068	1343
140.667	634	655	576	4899	6985	3896	1239	935	1292	9915	8004	3712	63	594	2040	4955	2641	10181	354	580	241	3614	2793	4756	805	1501	510	1807	192	148	8165	7033	2552	1922	314	706	5421	4157	927	1340
140.833	639	635	541	4994	6863	4065	1274	961	1302	10089	8044	3741	77	692	2093	5068	2790	10098	418	719	379	3712	2812	4857	691	1479	444	1587	11	52	8072	6839	2362	1845	223	541	5602	4079	1058	1323
141	680	650	537	4804	6733	3969	1220	885	1250	9920	7974	3845	128	726	2083	5131	2978	10197	402	665	323	3679	2787	4737	741	1497	542	1605	108	115	8262	6958	2499	1750	253	600	5591	4038	1097	1350
141.167	653	702	511	4611	6773	3923	1253	960	1287	10014	8025	3873	81	698	2177	5237	2799	10319	511	694	459	3586	2789	4753	783	1464	613	1681	111	85	7993	6888	2446	1827	169	561	5517	3975	928	1353
141.333	600	608	576	4632	6911	3985	1309	900	1268	9939	8115	3768	128	637	2060	5278	2889	9981	411	655	320	3737	2734	4675	804	1414	553	1605	34	35	8138	6755	2513	1743	138	608	5504	4181	994	1342
141.5	618	660	553	4868	6833	3928	1240	937	1271	9810	8115	3763	94	582	2127	5184	2829	9812	350	590	355	3644	2803	4543	859	1529	493	1647	5	67	8280	6842	2421	1726	328	537	5430	4081	876	1249
141.667	669	655	580	4795	6936	3861	1185	943	1382	10047	7874	3809	87	664	2171	5132	2666	9822	409	661	356	3654	2775	4792	759	1515	523	1578	126	199	8079	6759	2549	1806	308	651	5414	4133	1066	1337
141.833	626	690	577	4781	6667	3810	1243	913	1356	10048	8036	3863	121	692	2065	5056	2768	9834	380	617	332	3523	2756	4812	734	1393	445	1621	47	94	8209	6867	2534	1802	262	531	5532	4191	1054	1380
142	718	654	490	4798	6795	3841	1197	953	1323	10082	8266	3842	79	690	2087	5096	2696	9789	425	768	351	3580	2735	4725	709	1253	409	1669	103	61	8069	6798	2454	1769	254	610	5479	4048	1070	1336
142.167	687	656	604	4653	6809	3764	1195	955	1273	10044	8115	3735	27	629	2215	5162	2896	9824	386	649	326	3578	2690	4705	691	1403	448	1500	82	-9	7834	6814	2442	1875	204	559	5452	4119	982	1289
142.333	711	653	543	4753	6729	3834	1237	991	1334	10007	7903	3681	79	710	2195	5239	2671	9825	366	618	336	3512	2712	4683	649	1376	559	1642	87	138	8137	6927	2547	1867	266	636	5483	3933	1052	1270
142.5	598	617	561	4780	6709	3739	1284	974	1344	10016	7943	3884	46	613	2074	5314	2841	9642	323	585	270	3657	2612	4897	815	1561	535	1592	170	68	8045	6861	2443	1808	308	600	5563	4191	951	1308
142.667	649	613	607	4872	6604	3871	1295	932	1234	10012	7855	3665	69	668	2106	5078	2615	9683	453	618	281	3597	2683	4646	703	1409	450	1577	127	181	8285	7007	2464	1800	322	635	5676	4058	1091	1355
142.833	763	600	552	4869	6758	3804	1176	949	1359	10062	7945	3916	79	710	2099	5149	2709	9162	472	666	393	3647	2613	4788	747	1549	453	1596	187	118	8039	6968	2602	1819	314	710	5387	3964	1071	1293
143	696	625	569	4828	6619	3676	1218	938	1315	9989	7906	3705	104	621	2112	5113	2589	9082	340	591	289	3541	2679	4528	787	1548	524	1669	96	168	8229	6791	2511	1783	351	535	5342	4058	960	1295
143.167	574	709	560	4829	6858	3728	1242	983	1229	10057	7949	3826	6	689	2111	5056	2560	8728	373	707	326	3643	2612	4773	752	1436	443	1653	87	70	8031	6704	2566	1776	291	593	5202	4090	1089	1451
143.333	667	677	628	4863	6755	3719	1248	900	1266	10008	7915	3783	19	723	2081	5114	2573	8853	377	586	283	3597	2595	4878	687	1413	534	1522	31	44	7968	6787	2431	1816	165	457	5178	4067	958	1279
143.5	660	655	509	4798	6960	3656	1277	1007	1295	10035	8100	3790	10	590	2089	5169	2546	8617	292	593	315	3578	2566	4614	666	1481	488	1616	48	80	7977	6736	2492	1761	233	536	5285	4050	997	1376
143.667	705	603	554	4846	6816	3791	1270	852	1277	9964	8297	3886	102	683	2156	5266	2755	8742	415	655	306	3523	2730	4596	740	1460	522	1562	156	48	8193	6825	2594	1851	313	664	5384	3921	1036	1361
143.833	623	618	528	4863	6681	3723	1240	915	1359	10072	8033	4012	119	726	2170	5078	2682	8771	382	743	333	3557	2727	4664	665	1406	422	1537	165	138	8137	6998	2563	1793	325	688	5323	4080	1097	1440
144	712	710	519	4813	6866	3599	1229	876	1289	9930	8279	3853	58	714	2117	5092	2705	8706	409	730	329	3571	2658	4703	712	1391	517	1518	69	159	8158	6930	2428	1815	275	615	5398	4002	1057	1332
144.167	670	711	601	4893	6663	3710	1256	967	1276	10061	8285	3954	80	754	2214	5073	2719	8795	452	712	399	3644	2911	4793	650	1338	383	1522	132	31	8093	6867	2621	1751	285	706	5299	3952	1073	1279
144.333	678	725	563	4795	6554	3752	1260	876	1401	9979	8341	3866	91	675	2214	5275	2706	8515	370	689	421	3612	2493	4656	872	1531	536	1681	119	61	8124	6799	2554	1773	216	587	5284	3994	924	1297
144.5	693	686	546	4682	6615	3725	1246	971	1258	10099	8431	3961	165	815	2252	5205	2636	8515	484	812	367	3560	2747	4804	696	1438	528	1573	191	235	8169	7005	2629	1904	398	702	5259	4097	1086	1403
144.667	648	647	518	4669	6668	3685	1283	941	1239	9838	8470	3871	82	707	2130	5246	2670	8570	339	545	320	3478	2673	4581	748	1445	492	1583	82	96	8159	6994	2529	1887	361	656	5227	4140	901	1326
144.833	699	680	564	4793	6577	3618	1256	943	1288	10142	8582	3962	-1	697	1992	5117	2763	8465	365	620	243	3374	2546	4751	725	1435	546	1603	182	101	8129	6949	2591	1844	333	647	5367	3960	1108	1407
145	666	665	538	4703	6632	3694	1220	928	1348	10070	8504	3975	27	679	2136	5134	2658	8557	366	615	297	3372	2696	4665	614	1317	467	1579	130	87	8004	6723	2445	1683	194	556	5341	4061	997	1216
145.167	656	696	603	4826	6543	3827	1149	936	1338	10143	8452	3994	51	844	2188	5149	2612	8640	445	640	358	3507	2694	4678	701	1328	532	1597	94	134	7914	6805	2583	1837	318	542	5350	4184	1027	1408
145.333	578	681	509	4817	6667	3708	1337	968	1267	10070	8356	3902	138	854	2253	5189	2731	8795	448	822	500	3621	2808	4766	732	1460	446	1531	47	120	7820	6597	2526	1717	260	518	5249	3953	963	1330
145.5	646	649	451	4737	6574	3690	1223	980	1282	10032	8309	4043	88	787	2184	5111	2718	8527	367	635	343	3491	2617	4694	616	1406	463	1545	83	99	8024	6659	2474	1919	206	582	5248	4063	921	1312
145.667	632	647	543	4761	6417	3689	1187	896	1281	10098	8651	4032	190	824	2167	5041	2732	8650	402	687	358	3547	2687	4714	768	1470	479	1621	118	41	8100	6867	2539	1686	205	589	5221	3946	951	1354
145.833	678	668	551	4709	6381	3672	1213	919	1330	10182	8434	4131	73	925	2072	5060	2648	8759	418	704	421	3552	2497	4749	717	1458	510	1652	98	74	8128	6759	2501	1762	364	616	5358	4088	1085	1403
146	608	713	609	4747	6554	3581	1242	884	1399	10198	8438	4045	109	780	2105	5126	2704	8602	406	725	383	3619	2600	4842	684	1422	524	1571	134	82	8052	6879	2434	1738	271	501	5097	4007	960	1376
146.167	695	622	550	4661	6505	3640	1118	983	1344	10117	8540	4191	17	860	2093	4934	2694	8630	362	691	368	3521	2709	4690	728	1534	514	1564	19	3	7922	6757	2514	1795	247	556	5275	4048	964	1279
146.333	645	610	576	4697	6460	3747	1226	930	1300	10178	8452	4114	5	749	2115	4720	2600	8578	353	654	287	3338	2624	4593	617	1323	379	1508	87	96	8035	6888	2464	1879	256	676	5286	4109	1095	1401
146.5	654	650	501	4818	6642	3587	1198	917	1364	10134	8363	4139	92	777	2042	4956	2654	8523	422	704	342	3402	2677	4771	690	1510	432	1490	47	103	7884	6740	2500	1726	211	625	5356	4202	1004	1222
146.667	658	613	577	4668	6269	3604	1200	848	1300	10174	8495	4109	63	766	2028	5012	2592	8661	350	647	282	3420	2511	4616	660	1427	553	1498	178	100	7916	6865	2694	1858	324	641	5364	4211	1024	1339
146.833	706	607	496	4696	6334	3567	1256	916	1319	10487	8608	4157	88	722	2051	5025	2602	8708	425	576	253	3362	2583	4584	591	1539	456	1620	109	134	7981	6731	2562	1803	191	534	5311	4030	900	1299
147	666	640	587	4749	6369	3672	1228	935	1303	9958	8583	4168	151	840	2117	5060	2656	8689	401	778	339	3471	2719	4684	760	1539	525	1710	139	72	7861	6765	2608	1808	291	550	5352	4144	992	1325
147.167	666	637	558	4694	6369	3734	1204	884	1342	10104	8442	4281	-45	732	1873	4978	2449	8552	256	571	295	3312	2506	4604	666	1573	572	1642	81	148	7998	6741	2465	1861	240	657	5134	3927	1045	1407
147.333	717	668	560	4676	6261	3594	1204	953	1289	10164	8355	4185	102	912	1961	4991	2629	8716	357	634	339	3439	2619	4685	698	1665	466	1706	204	159	7940	6821	2690	1871	321	652	5312	4167	1003	1498
147.5	618	648	527	4599	6301	3581	1206	935	1243	10279	8431	4086	48	801	1956	4747	2582	8546	417	607	296	3304	2568	4652	546	1397	402	1508	24	29	7924	6791	2606	1826	339	509	5258	4081	925	1307
147.667	609	686	551	4648	6397	3503	1324	849	1340	10338	8467	4151	4	819	1740	4835	2455	8499	230	510	248	3367	2432	4616	637	1461	461	1620	133	92	8006	6828	2541	1781	225	541	5128	4219	926	1305
147.833	666	612	578	4553	6245	3646	1143	898	1259	10204	8339	4281	79	817	1904	4875	2479	8539	331	603	361	3235	2619	4586	637	1421	504	1703	54	133	7768	7002	2663	1784	212	566	5160	4081	975	1450
148	622	596	539	4706	6176	3586	1277	968	1321	10076	8544	4204	63	762	1956	4766	2602	8456	355	658	316	3450	2621	4680	671	1506	450	1518	161	172	7995	6930	2653	1899	403	613	5344	4184	1059	1436
148.167	699	637	520	4596	6183	3548	1203	952	1326	10225	8418	4201	45	814	1823	4718	2413	8608	388	546	273	3364	2613	4632	679	1502	518	1602	102	99	7802	6827	2476	1695	231	609	5270	4213	993	1354
148.333	592	629	558	4743	6183	3485	1196	899	1356	10256	8546	4303	74	762	1880	4766	2599	8548	479	661	406	3294	2678	4624	633	1466	416	1651	100	89	8073	6888	2706	1797	282	631	5305	4049	1027	1343
148.5	636	592	586	4555	6290	3613	1182	944	1261	10112	8259	4366	102	791	1889	4845	2462	8593	366	645	309	3495	2706	4512	674	1466	359	1605	49	112	7959	6640	2517	1920	189	629	5360	4013	1031	1289
148.667	642	581	582	4745	6246	3480	1288	885	1304	10188	8661	4209	165	933	1968	4732	2527	8568	402	697	379	3374	2664	4632	642	1541	451	1606	162	127	8011	6850	2674	1866	315	673	5253	4150	1044	1420
148.833	613	575	509	4604	6110	3526	1147	927	1297	10269	8439	4321	167	858	1889	4801	2501	8626	350	640	365	3543	2713	4633	687	1425	533	1621	111	167	7793	7013	2621	1829	340	673	5265	4090	1054	1464
149	634	678	627	4677	5928	3558	1193	946	1290	10090	8482	4310	60	859	1957	4665	2584	8550	359	631	377	3397	2523	4411	720	1598	527	1800	62	158	7917	6931	2689	1786	244	635	5276	4123	1004	1323
149.167	595	596	566	4667	6002	3580	1079	806	1328	10134	8676	4165	54	854	1727	4711	2526	8802	325	579	316	3208	2566	4534	594	1531	436	1588	133	72	7865	6654	2610	1810	280	646	5295	4317	1001	1345
149.333	624	600	508	4633	6106	3364	1236	873	1316	10150	8731	4222	43	787	1785	4801	2441	8774	302	618	241	3411	2627	4443	682	1556	608	1679	145	144	7825	6916	2673	1844	250	612	5237	4018	997	1447
149.5	621	615	572	4495	6108	3532	1199	887	1276	10129	8751	4238	125	918	1826	4638	2554	8649	390	663	395	3378	2704	4605	623	1465	536	1492	177	116	7933	6806	2755	1955	247	547	5385	4219	996	1384
149.667	670	597	567	4448	6039	3378	1196	844	1342	10334	8543	4253	-33	741	1702	4556	2413	8792	333	578	197	3189	2556	4418	642	1569	528	1697	92	60	7935	6685	2609	1939	381	611	5259	4149	972	1330
149.833	729	608	587	4426	6102	3547	1099	937	1262	10396	8618	4279	32	830	1729	4746	2443	8739	363	602	230	3172	2704	4582	632	1542	463	1760	149	125	7740	6796	2617	1917	249	652	5390	4192	1032	1347
150	691	607	574	4521	5917	3512	1136	1004	1308	10351	8606	4273	138	801	1752	4646	2507	8577	370	618	251	3249	2523	4548	574	1509	463	1666	-8	-51	7929	6631	2430	1787	119	543	5356	4072	873	1352
150.167	695	608	562	4442	6196	3465	1143	942	1417	10112	8575	4148	-17	796	1609	4443	2447	8627	369	557	252	3244	2455	4421	742	1557	544	1791	132	138	7937	6813	2714	1863	343	662	5570	4199	1022	1363
150.333	636	669	481	4438	6124	3543	1194	909	1351	10177	8564	4202	94	871	1684	4475	2492	8520	418	549	334	3244	2520	4680	705	1467	548	1667	153	95	7894	6702	2618	1931	290	582	5480	4201	977	1458
150.5	656	587	606	4552	5940	3541	1126	935	1275	10281	8505	4251	133	898	1652	4686	2637	8558	402	751	327	3208	2595	4439	632	1603	443	1651	136	190	7701	6766	2608	1895	330	634	5556	4142	976	1368
150.667	670	675	582	4578	5898	3550	1231	991	1282	10160	8616	4206	2	812	1532	4565	2501	8642	294	652	222	3116	2545	4458	730	1610	600	1670	177	139	7770	6775	2711	1918	352	648	5457	4180	994	1529
150.833	609	724	524	4465	6065	3423	1172	899	1286	10204	8459	4038	89	858	1611	4365	2391	8687	336	701	310	3286	2529	4476	699	1666	455	1603	133	60	7798	6684	2645	1822	339	543	5473	4019	1041	1422
151	638	664	521	4469	6074	3454	1165	925	1376	9965	8537	4215	47	908	1686	4527	2557	8706	450	595	355	3087	2392	4488	694	1530	565	1757	134	61	7707	6591	2581	2017	221	601	5429	4121	1017	1411
151.167	680	680	588	4479	6083	3474	1140	892	1280	10165	8492	4049	26	794	1665	4470	2596	8642	384	599	271	3322	2372	4494	647	1538	495	1636	68	40	7693	6726	2691	1881	228	605	5494	3989	935	1279
151.333	650	642	603	4423	5904	3549	1174	960	1219	10289	8491	4193	135	891	1683	4406	2493	8573	436	628	350	3395	2534	4552	627	1591	440	1678	60	59	7806	6804	2768	1861	259	604	5274	3958	1006	1344
151.5	647	625	559	4500	5855	3472	1144	901	1335	9997	8533	4237	-20	771	1471	4290	2459	8648	315	492	219	3182	2447	4488	618	1480	429	1737	35	8	7811	6981	2611	1885	215	488	5346	4083	928	1387
151.667	644	621	537	4492	5868	3567	1168	948	1337	10281	8591	4220	99	830	1560	4447	2413	8651	353	625	331	3211	2536	4368	688	1624	534	1701	165	139	7570	6718	2646	1909	313	616	5473	4133	994	1303
151.833	707	649	572	4518	5839	3361	1193	925	1306	10124	8258	4068	-17	745	1432	4330	2379	8752	376	530	289	3237	2332	4328	694	1559	557	1680	19	61	7664	6705	2576	1665	200	520	5416	4020	910	1314
152	613	643	513	4335	5836	3553	1151	894	1336	10180	8358	4287	112	928	1640	4408	2436	8687	500	654	297	3372	2504	4554	597	1662	481	1735	100	85	7709	6810	2581	1824	291	590	5362	4072	964	1411
152.167	617	644	498	4526	5972	3492	1145	971	1311	10211	8404	4166	109	891	1415	4348	2444	8900	416	661	369	3317	2526	4531	639	1457	457	1724	15	129	7601	6626	2735	1792	290	677	5514	4071	1064	1335
152.333	699	592	555	4305	5802	3458	1182	1016	1255	10359	8268	4125	144	884	1618	4420	2590	8798	433	632	418	3203	2548	4572	612	1563	551	1656	105	109	7635	6840	2685	1847	301	624	5664	3990	999	1348
152.5	640	639	558	4519	5748	3370	1226	885	1252	9895	8076	4196	122	861	1442	4324	2368	8995	424	668	364	3197	2515	4449	625	1523	534	1656	80	150	7619	7048	2776	1817	200	618	5423	4229	1088	1548
152.667	633	629	545	4317	5683	3354	1178	933	1183	9996	8315	4073	48	756	1408	4322	2488	8900	387	630	349	3109	2411	4532	657	1605	580	1816	84	65	7686	6657	2587	1832	235	646	5344	4070	931	1336
152.833	634	633	584	4309	5726	3511	1134	915	1303	10204	8294	3930	37	818	1404	4137	2466	8931	405	584	232	3139	2547	4438	696	1726	564	1699	56	40	7813	6655	2615	1877	251	556	5262	4116	953	1319
153	630	662	558	4282	5707	3648	1158	853	1261	10092	8218	3990	-28	770	1417	4224	2368	9024	292	621	242	3165	2404	4323	674	1632	563	1798	239	133	7622	6723	2782	1904	337	713	5762	4222	1033	1413
153.167	616	636	592	4357	5706	3395	1254	896	1307	10107	8378	4051	101	818	1359	4225	2538	8996	387	596	286	3181	2531	4611	686	1600	555	1687	125	124	7630	6710	2634	1834	248	562	5620	4051	1022	1403
153.333	625	680	560	4330	5614	3429	1224	845	1233	9990	8406	4164	69	835	1394	4196	2472	8990	394	696	270	3214	2494	4635	609	1589	496	1703	10	61	7635	6692	2748	1743	254	543	5353	4101	934	1345
153.5	656	614	623	4273	5785	3591	1199	972	1335	9990	8330	4080	-39	767	1388	4167	2446	9121	356	567	300	3268	2496	4508	728	1525	588	1664	122	134	7781	6813	2690	1829	316	652	5335	3999	1106	1417
153.667	634	559	527	4230	5543	3595	1142	917	1264	9988	8275	3984	98	890	1393	4264	2451	9032	463	611	401	3257	2440	4432	699	1671	539	1787	76	80	7538	6604	2574	1835	255	552	5441	4117	1032	1276
153.833	642	564	585	4356	5782	3466	1206	905	1207	9935	8218	3962	32	671	1365	4069	2316	8907	404	601	305	3192	2526	4580	567	1490	439	1738	77	112	7705	6665	2694	1833	305	584	5470	4114	897	1304
154	601	614	587	4253	5574	3404	1227	940	1211	10112	8344	4018	80	892	1457	4214	2498	8792	477	681	339	3297	2622	4572	691	1518	441	1734	165	167	7594	6823	2616	1868	343	592	5552	4022	951	1489
154.167	752	710	536	4246	5587	3517	1241	899	1232	10016	8167	3782	83	843	1401	4184	2528	8834	380	679	381	3276	2485	4600	639	1624	530	1740	46	72	7645	6658	2615	1822	270	610	5482	4016	1003	1318
154.333	670	585	579	4212	5717	3579	1142	950	1250	9978	8005	3934	-55	647	1358	4249	2479	8511	326	572	277	3189	2478	4549	545	1650	473	1761	140	138	7477	6687	2644	1854	293	640	5427	4203	957	1390
154.5	549	550	560	4332	5648	3419	1163	948	1324	9944	8152	3836	17	774	1305	4080	2519	8883	396	681	260	3257	2636	4394	685	1596	586	1765	13	72	7717	6675	2583	1807	243	516	5408	4048	949	1170
154.667	589	672	547	4284	5676	3584	1162	896	1252	9929	8012	3808	54	774	1218	4051	2513	8903	433	727	372	3196	2565	4565	600	1700	578	1753	94	2	7571	6707	2560	1789	216	484	5344	4030	997	1315
154.833	614	620	523	4257	5603	3547	1260	942	1289	9869	8047	3864	115	736	1267	4168	2478	8752	326	657	309	3117	2622	4479	636	1652	512	1675	131	119	7433	6704	2542	1826	279	555	5666	4043	915	1362
155	642	652	509	4251	5675	3388	1145	986	1314	9805	7934	3876	132	758	1372	4091	2488	8865	454	651	368	3306	2618	4594	583	1539	437	1662	77	148	7488	6679	2572	1783	321	523	5704	4108	1006	1331
155.167	650	606	541	4274	5610	3539	1179	912	1221	9807	7891	3721	88	760	1307	4099	2444	8804	399	620	324	3284	2603	4662	638	1580	598	1744	86	38	7362	6767	2344	1829	260	604	5489	4022	987	1370
155.333	594	606	527	4204	5514	3547	1124	932	1232	9869	7831	3668	77	725	1174	4035	2310	8838	410	585	286	3144	2634	4620	638	1641	500	1697	93	67	7447	6758	2476	1731	210	546	5537	3922	918	1287
155.5	691	651	596	4321	5742	3513	1131	940	1334	10071	8008	3826	12	657	1180	3842	2343	8823	275	558	244	3079	2444	4505	664	1639	503	1720	158	107	7603	6740	2539	1835	256	652	5588	4015	1007	1378
155.667	618	660	554	4283	5654	3502	1171	866	1255	9759	8010	3867	163	619	1205	3889	2455	9191	384	647	279	3215	2600	4498	691	1613	550	1745	14	17	7361	6738	2500	1836	187	532	5509	4012	957	1255
155.833	614	611	587	4253	5491	3573	1098	911	1313	9918	7854	3748	27	641	1204	3864	2393	8944	281	587	324	3218	2602	4614	608	1706	612	1752	164	144	7461	6670	2568	1839	362	617	5475	4163	1014	1301
156	633	585	612	4054	5514	3465	1107	914	1300	9835	8025	3634	86	732	1266	3837	2328	8907	405	616	302	3162	2534	4581	738	1738	635	1798	146	122	7621	6780	2555	1873	283	680	5763	4067	967	1282
156.167	654	590	623	4189	5533	3524	1125	1006	1217	9701	7811	3634	19	669	1216	3794	2302	9030	283	593	310	3113	2601	4487	603	1583	558	1726	104	130	7480	6635	2473	1862	199	583	5429	4018	1010	1283
156.333	606	602	626	4201	5518	3527	1171	900	1276	9579	7963	3760	110	736	1307	4020	2500	9225	467	757	411	3226	2642	4550	649	1595	537	1845	55	54	7501	6817	2436	1752	236	576	5623	4037	995	1287
156.5	574	624	626	4075	5445	3542	1083	920	1312	9856	7902	3686	79	642	1263	3960	2404	9081	394	555	320	3111	2462	4590	627	1743	568	1811	66	130	7345	6577	2497	1819	344	590	5447	4048	1023	1336
156.667	603	656	555	4178	5416	3456	1250	916	1282	9708	7955	3733	90	697	1159	3822	2391	9093	376	612	298	3093	2647	4614	655	1551	532	1770	53	63	7397	6855	2503	1860	271	518	5484	4114	941	1300
156.833	592	586	486	4201	5583	3499	1164	870	1317	9708	8000	3584	172	747	1286	3926	2353	9360	413	666	370	3257	2620	4418	582	1480	561	1693	122	115	7549	6744	2456	1889	294	648	5650	4115	926	1350
157	561	605	612	4099	5597	3567	1098	887	1323	9454	7805	3675	-7	589	1176	3741	2344	9163	295	685	268	3124	2583	4546	582	1695	553	1740	15	12	7721	6728	2336	1762	249	602	5355	3992	980	1244
157.167	638	599	561	4099	5534	3523	1163	808	1187	9667	7772	3524	1	578	1215	3784	2305	9373	402	605	192	3189	2533	4459	617	1646	623	1692	113	114	7600	6791	2454	1788	230	592	5627	4017	944	1387
157.333	595	606	546	4225	5558	3546	1136	840	1215	9514	7840	3742	167	626	1235	3964	2433	9420	442	682	322	3253	2642	4350	630	1562	541	1725	215	200	7635	6832	2433	1818	332	716	5536	4241	1102	1397
157.5	627	626	570	4058	5635	3426	1147	838	1329	9449	8005	3853	74	607	1033	3825	2328	9403	289	534	261	3137	2395	4558	542	1438	554	1636	100	91	7424	6710	2556	1810	293	588	5541	4068	986	1356
157.667	642	580	504	3960	5555	3524	1185	898	1301	9614	7701	3563	78	591	1176	3764	2251	9453	325	611	301	3052	2360	4390	702	1591	552	1720	101	55	7613	6734	2408	1777	309	612	5430	4097	939	1362
157.833	625	628	527	3985	5561	3475	1195	860	1241	9618	7733	3754	42	618	1175	3836	2374	9271	316	512	244	3066	2536	4402	649	1614	600	1868	105	91	7566	6671	2479	1856	259	570	5427	4173	952	1368
158	586	657	580	3920	5530	3564	1193	846	1227	9539	7831	3605	127	672	1217	3851	2509	9482	476	735	438	3184	2644	4568	612	1616	521	1712	-13	60	7418	6592	2293	1694	170	547	5424	3950	919	1287
158.167	657	601	590	3918	5486	3577	1172	919	1291	9448	7930	3566	39	570	1118	3753	2304	9401	276	590	239	3131	2485	4334	520	1605	439	1598	117	125	7612	6637	2441	1852	199	595	5317	4082	943	1450
158.333	657	717	529	3826	5384	3484	1146	888	1320	9401	7818	3630	39	535	1129	3765	2397	9516	324	521	236	3235	2446	4488	650	1515	570	1811	151	169	7636	6830	2497	1910	334	580	5504	4122	1027	1381
158.5	633	623	531	3863	5517	3437	1226	923	1210	9469	7857	3525	14	573	1226	3724	2396	9563	299	630	213	3115	2546	4420	697	1642	678	1744	149	125	7621	6605	2373	1794	248	571	5429	4041	943	1355
158.667	604	612	564	3853	5525	3562	1154	885	1319	9564	7738	3557	71	619	1246	3942	2493	9579	337	622	338	3113	2489	4471	601	1546	503	1720	168	154	7601	6778	2432	1794	333	550	5544	4120	950	1374
158.833	574	643	539	3979	5429	3584	1178	894	1292	9483	7693	3590	23	569	1186	3689	2378	9419	391	558	238	3062	2443	4404	595	1701	534	1748	40	152	7634	6871	2333	1766	251	606	5388	4120	1040	1372
159	618	614	554	3880	5460	3528	1168	950	1325	9543	7814	3667	25	454	1182	3748	2267	9404	304	582	293	3104	2483	4500	596	1517	510	1672	8	32	7399	6658	2236	1704	178	505	5272	4074	851	1200
159.167	641	635	596	3894	5471	3420	1178	872	1309	9352	7854	3505	107	597	1309	3900	2404	9570	363	656	313	3177	2456	4426	567	1593	526	1665	130	169	7487	6665	2402	1801	269	659	5583	4236	1009	1342
159.333	679	580	578	3907	5435	3692	1123	895	1280	9462	7693	3518	122	618	1247	3792	2347	9583	378	565	301	3069	2670	4464	653	1659	533	1739	40	27	7424	6656	2264	1733	237	512	5435	3941	874	1148
159.5	592	671	545	3808	5358	3515	1161	924	1311	9401	7756	3629	-33	516	1130	3789	2350	9571	286	617	225	3084	2491	4136	529	1601	514	1561	78	94	7476	6828	2248	1848	173	569	5391	4083	881	1285
159.667	672	653	553	3970	5558	3549	1203	952	1275	9233	7627	3545	131	552	1326	3732	2347	9725	440	654	286	3255	2532	4454	518	1429	467	1533	105	87	7295	6678	2349	1708	177	499	5393	4057	832	1241
159.833	587	626	623	3970	5506	3454	1241	934	1320	9164	7756	3495	62	551	1205	3652	2388	9844	382	653	345	3142	2522	4442	555	1536	556	1664	74	202	7327	6670	2314	1728	222	488	5261	3883	916	1284
160	610	648	564	3949	5309	3514	1203	899	1178	9279	7542	3593	68	524	1325	3800	2439	9835	426	612	327	3035	2500	4447	734	1623	553	1774	71	7	7353	6622	2363	1815	309	595	5476	3948	887	1394
160.167	628	611	590	4002	5519	3569	1066	930	1339	9246	7771	3372	129	561	1204	3777	2365	9783	429	627	280	3008	2498	4328	565	1364	562	1561	48	33	7407	6774	2225	1705	193	556	5328	3946	929	1331
160.333	640	601	557	4035	5389	3494	1171	984	1311	9345	7597	3439	88	512	1307	3754	2451	9778	346	634	330	3045	2528	4419	573	1436	587	1568	147	187	7454	6638	2301	1822	377	658	5555	3988	944	1264
160.5	661	583	551	3878	5334	3599	1275	1032	1264	9292	7566	3404	28	493	1173	3813	2340	9714	353	573	322	3127	2558	4293	604	1533	595	1706	44	65	7442	6592	2175	1716	233	551	5379	3876	904	1197
160.667	614	600	591	4036	5652	3580	1159	882	1179	9304	7513	3502	62	567	1274	3767	2310	10056	392	681	368	2940	2585	4363	584	1466	566	1654	142	75	7626	6832	2250	1714	350	646	5337	4070	913	1312
160.833	568	640	559	3900	5535	3593	1191	945	1310	9080	7670	3520	53	566	1252	3847	2377	9814	437	634	288	3044	2550	4308	596	1475	579	1654	97	80	7605	6780	2249	1734	292	635	5429	3999	979	1354
161	623	603	554	4038	5545	3579	1146	978	1290	9374	7665	3370	79	473	1268	3910	2348	9903	395	697	282	3010	2401	4181	513	1497	574	1714	69	25	7520	6773	2214	1663	292	575	5152	3953	909	1400
161.167	587	596	584	3951	5557	3577	1101	938	1207	9237	7690	3414	160	545	1231	3834	2511	9669	424	704	374	3208	2496	4390	551	1622	706	1664	140	56	7430	6558	2195	1820	289	609	5401	3914	956	1401
161.333	625	633	577	3913	5542	3683	1088	979	1177	8962	7608	3422	98	574	1230	3737	2391	9701	377	675	287	3109	2450	4270	662	1607	611	1738	53	169	7438	6644	2192	1747	261	591	5371	3929	891	1361
161.5	618	601	567	3884	5472	3483	1198	1015	1267	8982	7756	3462	32	468	1337	3823	2349	9879	389	663	319	3111	2372	4315	533	1463	500	1682	129	98	7445	6573	2189	1679	213	672	5503	4087	881	1290
161.667	632	592	588	3973	5592	3628	1226	954	1281	8864	7599	3411	78	608	1331	3660	2409	9736	584	657	396	3194	2489	4468	600	1599	640	1769	30	10	7536	6532	2097	1784	182	545	5414	3911	917	1284
161.833	622	638	570	3864	5306	3631	1218	915	1228	9036	7645	3379	66	441	1222	3645	2308	9857	317	708	256	3169	2415	4160	486	1494	544	1640	152	165	7476	6678	2131	1742	224	612	5268	3868	866	1224
162	603	639	525	3918	5443	3629	1096	924	1208	8597	7620	3404	45	435	1187	3683	2263	9727	268	568	320	2933	2437	4237	502	1449	528	1596	72	61	7449	6800	2122	1661	185	574	5153	3877	922	1304
162.167	637	596	594	3987	5452	3607	1171	865	1323	8871	7722	3518	25	437	1140	3601	2327	9671	401	569	271	3035	2309	4281	537	1551	0	0	30	100	7220	6668	2127	1685	216	562	5398	4049	981	1276
162.333	638	630	595	3939	5546	3513	1103	903	1290	8746	7667	3419	28	446	1227	3612	2295	9690	342	625	261	2970	2473	4224	0	0	0	0	158	106	7681	6718	2131	1743	228	543	5336	4120	921	1285
162.5	673	652	549	3869	5434	3607	1195	930	1274	8775	7588	3591	87	540	1418	3864	2309	9812	357	616	315	3113	2479	4290	0	0	0	0	86	134	7569	6617	2122	1656	220	495	5080	3931	884	1235
162.667	625	592	540	3957	5383	3487	1152	930	1228	8837	7627	3420	-17	477	1327	3850	2240	9726	331	593	289	2985	2463	4149	0	0	0	0	48	110	7584	6825	2163	1724	267	558	5171	3832	895	1271
162.833	623	613	608	3929	5422	3450	1187	1024	1348	8827	7690	3426	45	500	1335	3719	2343	9583	337	556	288	2920	2369	4152	0	0	0	0	35	85	7581	6718	2191	1677	223	656	5409	3913	912	1254
163	641	681	566	3726	5523	3490	1173	903	1332	8799	7520	3373	51	425	1268	3791	2315	9749	300	697	285	2948	2337	4262	0	0	0	0	109	41	7469	6749	2128	1696	296	528	5180	3914	957	1174
163.167	620	666	558	3946	5544	3388	1143	938	1250	8785	7418	3436	139	629	1366	3975	2450	9921	460	770	357	3011	2472	4344	0	0	0	0	4	38	7514	6904	2045	1698	223	585	5175	3872	879	1386
163.333	642	619	512	3875	5457	3511	1161	928	1334	8964	7499	3340	-16	544	1352	3768	2268	9696	297	616	329	3005	2363	4134	0	0	0	0	83	96	7425	6686	2173	1684	209	596	5158	4011	1012	1350
163.5	608	627	569	3911	5538	3472	1138	946	1248	8783	7535	3446	111	453	1412	3915	2294	9768	357	656	250	3078	2329	4297	0	0	0	0	76	23	7345	6858	2064	1702	268	588	5318	4050	931	1350
163.667	657	650	574	3973	5551	3427	1181	962	1320	8843	7708	3385	121	515	1360	3761	2436	9622	381	598	301	2988	2368	4115	0	0	0	0	88	86	7578	6764	2083	1657	257	569	5274	3891	850	1300
163.833	606	625	534	3913	5449	3372	1199	918	1339	8780	7361	3426	160	510	1372	3770	2292	9673	397	638	328	2985	2340	4241	0	0	0	0	64	83	7497	6707	1966	1665	236	524	5164	3946	886	1270
164	595	644	599	3989	5587	3431	1156	987	1302	8983	7645	3362	18	425	1279	3922	2336	9623	369	665	321	2962	2318	4174	0	0	0	0	107	71	7619	6549	2117	1769	249	556	5156	4021	964	1351
164.167	618	552	597	3863	5636	3572	1202	935	1224	8907	7541	3404	147	555	1436	3751	2380	9728	395	717	380	2965	2461	4276	0	0	0	0	53	99	7370	6685	2078	1679	235	587	5191	3760	852	1281
164.333	646	670	562	3944	5427	3449	1171	964	1231	8875	7544	3389	16	553	1340	3780	2458	9422	404	592	358	3074	2299	4152	0	0	0	0	122	177	7575	6890	2248	1749	371	570	5090	3886	1044	1334
164.5	651	666	508	3915	5543	3511	1179	901	1221	8799	7441	3281	52	511	1412	3723	2338	9358	272	580	375	2861	2354	4290	0	0	0	0	82	62	7367	6734	2141	1660	221	531	5262	3824	961	1203
164.667	646	626	595	3872	5563	3481	1191	962	1301	8945	7606	3469	35	521	1383	3837	2331	9577	388	583	316	3133	2381	4159	0	0	0	0	59	109	7423	6735	2064	1579	226	574	5343	3991	952	1296
164.833	621	619	558	3869	5410	3468	1129	931	1194	8862	7540	3507	85	464	1361	3857	2305	9465	401	657	253	2946	2326	4031	0	0	0	0	92	85	7554	6739	2127	1666	207	594	5086	3975	906	1334
165	642	581	489	3963	5719	3370	1150	1017	1220	8856	7552	3416	95	570	1402	3841	2332	9407	417	703	328	2945	2387	4180	0	0	0	0	124	44	7314	6814	2009	1617	293	590	5201	3858	916	1211
165.167	676	592	612	3784	5599	3438	1186	953	1343	8939	7530	3441	83	551	1550	3905	2420	9346	428	653	324	2975	2237	4053	0	0	0	0	70	118	7371	6666	2105	1496	187	509	4986	3825	968	1179
165.333	658	643	593	3767	5445	3424	1193	949	1196	8857	7683	3619	63	431	1339	3695	2391	9382	368	593	316	2810	2199	4094	0	0	0	0	62	50	7506	6526	2062	1599	279	508	5186	3831	916	1155
165.5	645	691	596	3920	5569	3519	1207	916	1371	8906	7714	3516	60	392	1406	3831	2384	9145	369	612	330	2918	2284	4030	0	0	0	0	78	81	7457	6682	2062	1652	195	529	4968	3933	871	1141
165.667	600	677	538	3855	5587	3432	1114	901	1264	9003	7611	3537	79	456	1319	3810	2267	9633	337	600	294	2727	2345	4017	0	0	0	0	179	69	7530	6752	1931	1529	299	615	5074	3793	1018	1156
165.833	628	579	591	3796	5460	3541	1143	973	1261	8911	7554	3369	118	547	1511	3846	2343	9335	433	684	301	2852	2295	4035	0	0	0	0	132	141	7402	6760	2146	1726	286	538	5200	3879	980	1219
166	615	627	562	3858	5601	3416	1141	943	1256	9027	7637	3540	120	444	1454	3831	2324	9216	344	623	341	2937	2321	4087	0	0	0	0	90	52	7462	6533	2059	1574	278	559	4986	3871	1016	1275
166.167	619	604	613	3962	5490	3432	1092	906	1310	8960	7709	3587	8	400	1359	3774	2236	8941	344	544	328	2913	2318	3867	0	0	0	0	126	156	7528	6769	2087	1810	345	642	5053	3998	1020	1321
166.333	662	624	565	3888	5494	3463	1126	914	1265	9110	7713	3484	17	481	1520	3815	2244	9072	291	511	220	2725	2228	3953	0	0	0	0	145	157	7477	6742	2137	1686	218	581	4988	3884	989	1278
166.5	664	667	510	4046	5619	3431	1135	962	1249	8970	7675	3600	58	505	1544	3835	2256	9288	358	667	323	2881	2300	4079	0	0	0	0	22	78	7604	6698	1990	1706	235	431	4957	3842	1041	1289
166.667	619	625	601	3908	5553	3524	1211	921	1211	8990	7674	3497	59	452	1381	3879	2324	8843	317	648	318	2722	2189	3881	0	0	0	0	62	95	7554	6683	1922	1574	169	552	5088	4028	886	1372
166.833	598	637	539	3778	5545	3407	1145	837	1335	9070	7806	3607	110	452	1497	3701	2351	9017	464	673	278	2955	2371	3862	0	0	0	0	104	56	7516	6746	2186	1622	246	634	5101	3891	997	1244
167	633	585	586	3702	5541	3444	1118	849	1276	8878	7588	3506	150	593	1494	3801	2320	9219	455	723	313	2901	2236	3997	0	0	0	0	117	108	7436	6763	1994	1582	242	599	5029	3859	994	1191
167.167	629	666	523	3880	5491	3333	1158	945	1251	8929	7606	3623	138	519	1496	3929	2274	9114	371	662	313	2798	2225	4081	0	0	0	0	166	148	7554	6701	2129	1512	320	595	5201	3909	1005	1224
167.333	585	602	545	3931	5674	3475	1155	882	1274	9168	7913	3692	42	504	1489	3780	2268	8931	308	575	344	2776	2296	3778	0	0	0	0	45	28	7374	6648	1981	1636	158	505	5007	3919	810	1185
167.5	634	619	620	3806	5492	3283	1210	961	1279	9174	7843	3610	23	411	1358	3731	2343	8908	290	536	248	2816	2095	3724	0	0	0	0	165	111	7668	6710	2039	1553	276	619	4989	3977	929	1301
167.667	602	614	541	3918	5425	3390	1138	873	1201	9017	7700	3591	51	510	1521	3822	2264	8997	329	587	251	2709	2093	3829	0	0	0	0	78	52	7313	6689	1988	1627	193	569	4922	3885	913	1152
167.833	636	684	566	3795	5450	3440	1167	932	1301	8984	7726	3649	45	534	1389	3735	2253	8942	409	525	236	2692	2059	3819	0	0	0	0	173	46	7314	6662	2104	1687	264	590	4955	3898	977	1298
168	573	603	567	3852	5510	3408	1186	939	1255	8936	7925	3599	136	550	1650	3969	2265	8913	434	644	331	2776	2279	3868	0	0	0	0	140	114	7474	6581	2190	1653	253	578	4876	3831	938	1225
168.167	528	585	532	3885	5542	3335	1113	879	1305	9003	7663	3511	16	395	1504	3818	2247	8782	394	609	306	2799	2137	3844	0	0	0	0	156	226	7423	6692	2192	1788	311	630	4996	3788	979	1325
168.333	609	601	521	3729	5466	3363	1161	913	1257	9228	7778	3654	10	388	1399	3744	2212	8765	235	642	282	2680	2158	3948	0	0	0	0	94	88	7308	6635	2159	1671	228	637	4926	3971	946	1400
168.5	604	662	512	3814	5535	3291	1192	852	1279	9137	7727	3562	19	492	1474	3769	2239	8748	356	561	296	2834	2161	3759	0	0	0	0	67	169	7596	6829	2101	1710	283	583	5133	4040	1021	1255
168.667	614	617	525	3739	5532	3307	1181	888	1302	9199	7872	3548	52	512	1553	3784	2228	8695	314	642	295	2834	2140	3923	0	0	0	0	82	95	7508	6823	2074	1630	248	612	5013	3871	847	1244
168.833	572	621	511	3788	5498	3293	1156	895	1339	9180	7762	3663	-36	408	1438	3670	2179	8585	327	542	220	2683	2043	3746	0	0	0	0	130	112	7622	6838	2068	1691	370	719	4777	3861	967	1216
169	612	608	554	3781	5447	3335	1118	876	1276	9150	7839	3602	159	562	1606	3895	2329	8872	382	671	359	2736	2139	3849	0	0	0	0	170	165	7366	6612	2067	1700	305	585	4955	3897	1031	1241
169.167	602	676	552	3751	5480	3350	1122	921	1280	9053	7797	3606	-33	553	1517	3797	2343	8754	329	634	269	2674	2118	3722	0	0	0	0	89	102	7433	6792	1968	1721	290	635	5033	4070	1025	1192
169.333	651	541	487	3797	5458	3402	1182	899	1273	9207	7859	3581	147	647	1535	3849	2297	8561	449	634	280	2888	2217	3649	0	0	0	0	107	89	7245	6652	2025	1584	176	453	4822	3895	852	1182
169.5	609	600	558	3765	5575	3149	1118	911	1374	9160	7919	3565	102	515	1513	3773	2353	8753	440	586	319	2776	2139	3851	0	0	0	0	1	100	7272	6458	2079	1514	128	421	4755	3821	785	1154
169.667	621	570	540	3753	5641	3060	1155	877	1305	9279	7832	3598	55	488	1358	3730	2157	8503	365	543	274	2666	2031	3671	0	0	0	0	121	79	7437	6785	2104	1707	212	483	4763	3875	875	1269
169.833	589	609	508	3834	5371	3030	1136	879	1234	9091	7918	3651	45	471	1532	3679	2341	8527	353	579	252	2805	2033	3675	0	0	0	0	47	40	7335	6652	2088	1677	196	542	4813	3861	943	1129
170	626	614	592	3889	5494	3129	1148	937	1274	9295	7803	3539	67	510	1712	3740	2347	8616	341	659	273	2778	2191	3744	0	0	0	0	132	53	7408	6497	2018	1594	192	586	4873	3859	848	1166
170.167	600	608	591	3811	5472	3017	1113	888	1333	9320	7779	3507	35	469	1546	3853	2216	8668	327	554	282	2753	2076	3669	0	0	0	0	62	113	7379	6605	1978	1675	275	540	4912	3992	940	1219
170.333	658	605	558	3891	5369	2971	1251	898	1307	9236	7958	3497	89	526	1410	3748	2200	8546	406	564	292	2728	2144	3715	0	0	0	0	216	125	7385	6654	2078	1789	309	594	4776	3926	1013	1324
170.5	559	586	538	3895	5464	3096	1105	942	1276	9229	7891	3730	40	459	1527	3704	2205	8553	333	563	250	2661	2133	3766	0	0	0	0	92	94	7310	6733	2108	1563	194	544	4851	3811	884	1141
170.667	563	646	592	3703	5361	2949	1134	888	1302	9286	7886	3554	119	602	1691	3900	2367	8588	392	663	417	2756	2172	3813	0	0	0	0	122	150	7375	6759	2169	1659	311	558	4861	4211	944	1226
170.833	652	592	517	3833	5400	3059	1067	810	1346	9343	7995	3607	18	492	1639	3716	2110	8323	383	584	314	2751	2170	3742	0	0	0	0	79	92	7462	6591	2209	1729	260	554	4908	3814	908	1348
171	595	597	533	3857	5356	3068	1117	865	1301	9419	7885	3714	103	506	1515	3786	2284	8520	340	700	275	2663	1985	3841	0	0	0	0	-54	43	7391	6548	1993	1546	69	475	4711	3812	725	1189
171.167	585	602	557	3789	5465	3045	1110	896	1262	9270	7834	3617	95	470	1616	3712	2185	8342	364	654	311	2612	2044	3758	0	0	0	0	174	86	7388	6702	2175	1686	300	619	4907	3940	1039	1213
171.333	605	592	585	3760	5602	3138	1220	868	1326	9393	7872	3600	152	562	1539	3818	2299	8632	478	611	339	2662	2136	3664	0	0	0	0	89	68	7338	6647	2090	1583	253	581	4773	3734	952	1256
171.5	684	618	502	3925	5500	3040	1120	929	1300	9347	7797	3635	126	480	1783	3764	2206	8621	392	649	301	2742	2090	3722	0	0	0	0	148	131	7297	6601	2091	1743	294	541	4835	3872	1003	1266
171.667	641	635	568	3876	5365	3106	1237	927	1276	9118	7947	3566	101	567	1566	3934	2266	8596	369	607	329	2709	2053	3758	0	0	0	0	95	149	7303	6603	2131	1740	335	519	4829	4066	966	1344
171.833	621	639	530	3857	5332	3214	1165	867	1222	9270	7896	3571	46	545	1570	3621	2147	8477	281	592	222	2627	2063	3678	0	0	0	0	117	127	7386	6597	2127	1655	261	569	4763	3896	878	1151
172	667	569	552	3759	5353	3005	1070	877	1318	9449	7848	3579	90	560	1591	3762	2227	8478	405	634	297	2649	2060	3718	0	0	0	0	76	120	7262	6610	2113	1658	234	559	4701	3843	930	1280
172.167	645	584	547	3731	5264	3023	1155	888	1348	9323	7869	3604	148	589	1592	3797	2226	8426	399	655	294	2749	2148	3704	0	0	0	0	99	140	7051	6650	2153	1709	237	633	4786	3896	988	1237
172.333	637	599	490	3751	5319	3090	1156	919	1244	9474	7764	3634	-21	433	1388	3595	2045	8406	268	433	211	2516	1943	3651	0	0	0	0	119	136	7293	6568	2175	1641	191	615	4925	3907	923	1318
172.5	631	706	534	3746	5583	3126	1143	895	1280	9273	7993	3580	110	480	1494	3584	2254	8447	293	597	306	2652	2032	3586	0	0	0	0	27	126	7173	6663	2174	1643	179	557	4917	3933	910	1202
172.667	591	588	468	3811	5442	3134	1203	969	1243	9452	7964	3698	28	459	1467	3624	2209	8426	303	570	264	2544	2088	3643	0	0	0	0	67	59	7320	6436	2158	1765	188	493	4804	3774	880	1275
172.833	629	656	586	3853	5340	3153	1092	902	1270	9573	8018	3585	94	521	1604	3813	2371	8381	363	687	290	2675	2124	3685	0	0	0	0	35	51	7271	6601	2157	1673	160	593	4683	3804	857	1109
173	605	571	596	3821	5291	3178	1203	835	1307	9391	8053	3504	31	474	1549	3674	2223	8274	332	593	259	2669	2172	3641	0	0	0	0	52	30	7202	6683	2090	1611	138	500	4716	3921	966	1221
173.167	629	630	620	3805	5262	3190	1138	852	1270	9324	7975	3577	31	503	1496	3733	2130	8337	326	525	249	2657	1971	3612	0	0	0	0	24	44	7284	6593	2133	1705	255	448	4860	3836	826	1202
173.333	635	645	641	3821	5190	3162	1156	901	1200	9403	7734	3711	51	502	1548	3658	2221	8199	271	499	261	2525	2072	3720	0	0	0	0	147	86	7394	6571	2152	1602	299	602	4786	3997	895	1205
173.5	629	544	641	3855	5274	3090	1107	856	1318	9264	7858	3662	127	631	1676	3682	2223	8169	330	669	258	2574	2111	3782	0	0	0	0	98	107	7427	6563	2073	1616	216	637	4790	3892	894	1314
173.667	617	651	554	3801	5227	3169	1138	907	1314	9361	7815	3623	168	699	1590	3620	2339	8441	467	690	416	2686	2215	3795	0	0	0	0	113	99	7287	6524	2213	1638	295	562	5012	4195	898	1191
173.833	650	579	612	3732	5315	3156	1140	918	1354	9394	7797	3493	184	641	1581	3613	2190	8369	410	672	332	2650	2138	3769	0	0	0	0	131	167	7278	6581	2269	1732	303	603	4972	4093	943	1250
174	587	628	572	3762	5067	3114	1091	957	1285	9368	7926	3499	82	577	1582	3601	2209	8156	395	561	293	2559	2080	3779	0	0	0	0	62	59	7232	6687	2231	1592	178	573	4985	3885	959	1224
174.167	655	664	500	3708	5010	3127	1086	1007	1214	9310	7985	3624	165	569	1638	3523	2268	8324	408	628	335	2686	2060	3727	0	0	0	0	54	49	7236	6467	2015	1740	181	490	4851	3912	828	1145
174.333	610	667	515	3646	5253	3258	1104	901	1170	9362	7820	3491	46	577	1493	3505	2158	8130	409	599	388	2512	2007	3667	0	0	0	0	28	89	7241	6444	2165	1591	182	599	4920	3866	858	1178
174.5	635	636	646	3761	5183	3122	1220	841	1232	9047	7810	3518	117	551	1523	3519	2126	7963	333	598	290	2551	1908	3770	0	0	0	0	136	75	7230	6630	2075	1673	293	541	4824	3886	963	1309
174.667	639	637	508	3756	5142	3059	1136	865	1326	9191	7816	3494	48	590	1494	3441	2218	8378	330	603	318	2544	2096	3652	0	0	0	0	57	96	7252	6467	2118	1623	140	532	4743	3952	881	1172
174.833	574	617	558	3824	5109	3085	1122	907	1269	9089	7835	3486	38	533	1411	3516	2119	8061	298	632	266	2592	2015	3612	0	0	0	0	15	101	7212	6483	2019	1559	207	531	4789	4119	785	1149
175	636	594	507	3792	5107	3090	1140	931	1212	9118	7882	3535	56	577	1448	3468	2135	8076	230	627	287	2448	1994	3701	0	0	0	0	158	126	7291	6473	2165	1648	247	540	4607	4159	991	1259
175.167	577	581	565	3847	5106	3198	1155	866	1294	9186	7796	3550	124	673	1555	3550	2160	8117	474	643	351	2557	2103	3828	0	0	0	0	120	120	7177	6568	2227	1645	278	564	4908	4017	951	1222
175.333	577	574	574	3621	5071	3104	1158	845	1239	9254	7794	3637	11	549	1567	3366	2080	8143	286	588	217	2437	2134	3652	0	0	0	0	56	191	7260	6553	2108	1799	241	638	4864	4078	966	1271
175.5	549	571	571	3709	4829	3192	1125	835	1255	9235	7672	3544	106	546	1442	3564	2159	7976	283	569	171	2565	1982	3656	0	0	0	0	81	68	7099	6513	2170	1630	264	552	4689	4014	942	1244
175.667	625	593	519	3737	5127	3203	1145	977	1268	9172	7743	3462	48	653	1501	3492	2212	8086	390	635	334	2388	2047	3622	0	0	0	0	113	62	7199	6766	2137	1634	216	531	4933	3954	809	1241
175.833	622	546	551	3736	5016	3213	1103	853	1271	9221	7810	3550	82	659	1496	3514	2229	8092	323	640	347	2587	2014	3782	0	0	0	0	91	44	7253	6674	2061	1537	197	481	4739	3961	944	1264
176	608	628	519	3633	4918	2990	1146	901	1226	9067	7869	3532	51	610	1482	3431	2157	8159	281	567	264	2517	1959	3592	0	0	0	0	28	27	7032	6403	2059	1654	217	471	4791	3925	981	1187
176.167	656	682	546	3655	5110	3044	1082	847	1289	9106	7915	3408	103	626	1519	3505	2315	8128	446	658	372	2592	2133	3729	0	0	0	0	95	43	7141	6503	2057	1612	255	489	4852	3868	833	1191
176.333	645	589	479	3714	4941	3098	1214	864	1264	9063	7707	3537	85	621	1511	3495	2109	8165	396	635	362	2569	2125	3788	0	0	0	0	160	115	7186	6687	2185	1608	264	668	4752	3949	876	1294
176.5	644	601	561	3681	5063	2965	1213	750	1133	9210	7582	3471	37	635	1500	3461	2159	8049	361	657	249	2418	2016	3651	0	0	0	0	211	200	7217	6733	2154	1623	315	615	4674	4086	1041	1252
176.667	597	607	583	3715	5066	3121	1156	827	1180	9357	7728	3609	107	640	1426	3481	2281	8218	403	681	329	2523	2128	3703	0	0	0	0	100	15	7131	6552	2036	1442	246	562	4674	3894	794	1095
176.833	622	605	608	3731	4972	3033	1148	909	1268	9420	7638	3521	28	702	1481	3376	2202	8136	371	631	344	2399	2036	3647	0	0	0	0	117	63	7194	6484	2049	1769	280	530	4787	4048	904	1223
177	685	590	583	3666	5015	3095	1169	922	1202	9265	7583	3383	108	592	1496	3470	2266	8083	399	605	272	2493	2050	3780	0	0	0	0	94	80	7135	6556	2082	1627	237	544	4746	3980	857	1387
177.167	595	638	563	3629	5024	3107	1153	813	1280	9302	7844	3533	67	518	1395	3366	2189	8120	305	615	182	2438	2051	3614	0	0	0	0	79	88	7014	6520	2047	1671	210	549	4880	3926	910	1186
177.333	604	629	531	3609	4933	3035	1131	928	1268	9091	7566	3519	8	632	1387	3397	2114	8103	237	566	226	2406	2011	3575	0	0	0	0	2	74	7131	6328	1968	1666	226	439	4723	3952	873	1145
177.5	624	679	608	3590	4872	3116	1122	924	1190	9059	7514	3512	45	507	1331	3338	2206	8114	334	662	321	2352	1961	3683	0	0	0	0	118	71	7071	6391	2079	1622	245	538	4912	3908	945	1221
177.667	641	584	567	3617	4912	3130	1141	865	1189	9152	7703	3424	44	591	1347	3294	2141	8219	314	532	230	2519	2108	3573	0	0	0	0	144	95	7181	6359	2029	1717	209	513	4865	4032	951	1324
177.833	603	580	598	3678	4785	3143	1157	856	1272	8846	7605	3425	-23	576	1323	3135	2018	8243	371	556	168	2353	1933	3709	0	0	0	0	186	39	6966	6510	2048	1661	178	495	4716	3797	859	1178
178	579	617	589	3645	4986	3152	1221	856	1236	8938	7542	3464	49	550	1373	3197	2151	8177	269	617	179	2481	1962	3691	0	0	0	0	113	141	6993	6412	2072	1597	294	575	4972	3993	843	1184
178.167	600	606	575	3655	4716	3139	1117	915	1260	9016	7651	3420	111	628	1385	3402	2074	8163	494	679	353	2450	2074	3759	0	0	0	0	188	123	6989	6376	2109	1654	237	631	4713	4003	808	1198
178.333	665	613	537	3660	4981	3062	1136	924	1188	8884	7539	3565	-52	527	1320	3188	2088	8214	281	423	211	2281	1994	3596	0	0	0	0	175	197	6985	6445	2088	1656	265	615	4857	4057	880	1300
178.5	606	550	529	3717	4701	3147	1179	856	1298	9006	7559	3238	45	561	1392	3165	2129	8165	282	601	301	2473	2032	3758	0	0	0	0	63	98	6974	6539	2001	1668	269	425	4719	3940	891	1227
178.667	645	587	558	3609	4868	2984	1115	850	1180	8872	7483	3474	59	520	1345	3352	2203	8139	345	564	264	2392	2008	3658	0	0	0	0	85	82	7138	6395	2113	1527	178	532	4775	3948	924	1165
178.833	632	597	586	3574	4821	3150	1069	896	1244	9051	7632	3289	145	610	1387	3217	2214	8243	367	642	325	2414	1944	3713	0	0	0	0	111	158	7042	6482	1937	1686	247	554	4768	4031	937	1199
179	549	614	493	3778	4728	3054	1125	856	1150	8987	7399	3286	188	604	1261	3240	2179	8128	371	723	301	2444	2056	3689	0	0	0	0	97	166	7131	6511	2156	1598	244	610	4751	3947	911	1279
179.167	681	586	532	3595	4795	3170	1207	843	1229	8747	7440	3407	96	627	1298	3285	2095	8445	378	544	322	2364	2074	3715	0	0	0	0	32	-8	6880	6552	2011	1513	200	442	4845	3974	888	1158
179.333	593	580	542	3650	4807	3177	1133	833	1208	8988	7523	3251	40	642	1298	3248	2114	8222	351	602	237	2338	2086	3669	0	0	0	0	94	106	6957	6585	1979	1594	264	583	4718	4075	864	1242
179.5	600	652	507	3689	4685	3084	1097	837	1196	8787	7469	3318	112	531	1329	3195	2241	8305	430	608	316	2456	2101	3728	0	0	0	0	110	44	6887	6430	2102	1603	220	527	4836	4067	861	1159
179.667	582	566	540	3589	4939	3137	1156	909	1157	8917	7328	3411	55	580	1364	3271	2118	8220	374	547	365	2389	1984	3646	0	0	0	0	92	96	7040	6412	1999	1629	172	497	4802	4083	823	1210
179.833	696	616	481	3596	4821	3076	1102	820	1163	8744	7404	3256	0	509	1157	3189	2163	8355	295	534	188	2281	1991	3574	0	0	0	0	103	125	6876	6413	1987	1601	271	556	4715	3881	877	1244
180	581	598	529	3586	4911	3033	1150	893	1234	8850	7248	3210	192	673	1398	3214	2165	8608	527	637	308	2549	2105	3839	0	0	0	0	159	224	7259	6546	2048	1804	361	655	4795	4068	948	1269
180.167	610	606	600	3582	4716	3042	1126	889	1242	8793	7328	3203	5	535	1240	2956	2103	8352	362	594	252	2266	2052	3707	0	0	0	0	82	69	6920	6332	1855	1570	242	533	4653	4054	884	1181
180.333	548	622	590	3758	4772	3025	1192	857	1235	8869	7378	3382	83	554	1175	3229	2189	8431	340	505	240	2343	2028	3669	0	0	0	0	217	155	7105	6340	1972	1610	267	621	4605	4143	957	1250
180.5	632	601	531	3547	4678	3143	1079	923	1279	8505	7205	3320	66	527	1297	3062	2069	8301	356	620	268	2397	2030	3578	0	0	0	0	95	118	6930	6501	2071	1613	220	589	4806	3960	920	1195
180.667	659	600	502	3442	4679	3027	1091	875	1165	8682	7352	3270	66	577	1311	3152	2123	8500	318	688	365	2381	2045	3750	0	0	0	0	61	41	6845	6415	1954	1494	239	495	4763	3865	713	1213
180.833	617	626	552	3486	4597	3161	1094	897	1211	8647	7246	3361	-3	598	1102	3060	1982	8341	325	623	249	2399	2023	3607	0	0	0	0	133	150	7051	6582	2044	1694	275	503	4728	4044	842	1279
181	568	539	592	3421	4670	3113	1242	810	1197	8680	7350	3229	123	596	1262	3003	2180	8454	418	551	220	2387	2050	3867	0	0	0	0	40	141	6859	6280	1823	1498	195	426	4694	3888	861	1178
181.167	561	605	506	3372	4715	3220	1094	930	1220	8466	7225	3265	-67	512	1212	3056	2093	8391	309	528	226	2309	2024	3675	0	0	0	0	40	25	6978	6364	1825	1616	179	562	4709	3797	832	1182
181.333	646	621	498	3499	4541	3033	1107	825	1229	8515	7191	3231	119	576	1245	3099	2113	8616	292	595	285	2482	2078	3599	0	0	0	0	100	188	6915	6572	1950	1537	264	595	4773	3911	838	1155
181.5	594	582	533	3512	4592	3106	1133	868	1257	8663	7205	3097	58	549	1356	2995	2190	8400	315	595	328	2313	2064	3709	0	0	0	0	38	81	7166	6516	1916	1505	220	586	4791	3961	831	1161
181.667	569	634	595	3539	4640	3232	1147	941	1164	8558	7052	3204	79	526	1216	3094	2073	8465	391	614	183	2408	1975	3652	0	0	0	0	99	133	7002	6411	1916	1656	248	511	4678	3814	888	1210
181.833	518	634	580	3580	4615	3143	1132	936	1138	8577	7210	3246	98	626	1198	3015	2046	8337	395	608	301	2367	1997	3813	0	0	0	0	119	119	6944	6309	1942	1499	365	541	4838	3844	841	1172
182	661	546	595	3501	4683	3124	1149	958	1252	8609	7234	3186	35	480	1158	2977	2042	8477	333	595	292	2200	1994	3667	0	0	0	0	129	115	7190	6367	1955	1591	249	520	4932	4036	876	1274
182.167	534	586	565	3582	4653	3126	1179	888	1224	8399	7110	3159	29	578	1248	3056	2034	8570	400	566	224	2359	1953	3764	0	0	0	0	175	108	7102	6403	2026	1567	270	588	4910	4108	977	1315
182.333	614	621	548	3524	4701	3052	1208	946	1208	8435	7141	3224	48	538	1126	2986	2090	8497	317	620	277	2312	2067	3649	0	0	0	0	60	119	6936	6322	1842	1526	192	491	4750	3917	818	1199
182.5	607	526	635	3487	4779	3078	1128	935	1206	8429	7098	3316	-33	531	1155	2903	2084	8831	332	611	227	2395	1966	3644	0	0	0	0	94	83	6857	6460	1876	1572	163	509	4745	3919	838	1167
182.667	678	599	546	3537	4620	3075	1112	915	1269	8471	7024	3160	56	648	1234	2961	2160	8621	404	617	270	2390	2183	3825	0	0	0	0	98	104	6864	6402	1920	1629	282	555	4901	4011	923	1254
182.833	601	610	475	3318	4642	3077	1026	992	1252	8510	7125	3146	98	528	1230	2915	2074	8685	354	649	270	2444	2137	3582	0	0	0	0	83	31	6901	6534	1741	1521	175	469	4910	3932	851	1119
183	633	646	625	3557	4672	3240	1178	907	1268	8242	7076	3246	60	482	1178	2898	2032	8602	248	585	180	2250	1867	3617	0	0	0	0	48	141	6704	6391	1935	1590	269	455	4726	3899	844	1186
183.167	593	549	586	3510	4572	2990	1113	982	1240	8374	6889	3125	-10	483	1219	2885	1943	8625	342	599	196	2216	2038	3651	0	0	0	0	112	199	6978	6394	1812	1609	279	493	4640	4030	873	1200
183.333	628	674	515	3442	4574	3096	1179	946	1191	8277	6893	3091	87	492	1146	2918	2139	8730	397	571	323	2327	2017	3630	0	0	0	0	101	79	6883	6292	1824	1473	231	430	4751	3917	790	1221
183.5	623	620	551	3480	4620	3211	1214	926	1255	8229	7078	3128	61	590	1140	2877	2128	9020	376	642	264	2362	2040	3638	0	0	0	0	147	31	6852	6445	1853	1396	172	484	4692	3794	922	1108
183.667	642	570	597	3480	4665	3123	1077	891	1260	8254	6895	3176	29	466	1150	3015	2178	8939	391	642	319	2367	2162	3672	0	0	0	0	37	54	6898	6353	1756	1523	199	441	4742	3793	820	1055
183.833	586	571	630	3486	4561	3026	1052	903	1169	8158	7026	3095	39	514	1156	2943	2102	8732	384	570	256	2475	2038	3694	0	0	0	0	106	130	6910	6309	1893	1642	341	629	4945	3870	946	1240
184	635	551	530	3489	4539	3055	1118	903	1231	8278	7117	3018	89	633	1179	3000	2138	8776	354	644	263	2351	2073	3729	0	0	0	0	170	145	6918	6411	1824	1606	299	586	4940	3862	816	1197
184.167	615	627	535	3376	4604	3208	1052	949	1130	8095	6952	3263	36	535	1055	2856	2050	8609	275	569	280	2278	2033	3664	0	0	0	0	23	90	6807	6464	1807	1577	247	445	4850	3808	875	1247
184.333	603	576	537	3386	4560	3102	1168	922	1200	8175	6920	3196	119	611	1224	3048	2219	8780	363	643	361	2307	2193	3818	0	0	0	0	58	23	6856	6437	1713	1507	166	462	4595	3867	757	1207
184.5	614	618	529	3457	4670	3212	1191	870	1218	8093	6982	3124	-30	498	1201	2838	1947	8652	226	555	242	2077	1921	3430	0	0	0	0	102	116	6944	6554	1766	1554	236	472	4813	3643	811	1277
184.667	614	612	549	3528	4497	3026	1160	971	1123	8099	7152	3209	107	559	1110	2810	2082	8759	436	694	311	2337	2038	3568	0	0	0	0	68	127	6877	6611	1859	1508	234	515	4710	3761	870	1252
184.833	590	624	479	3472	4621	3077	1174	868	1210	8155	6954	3085	75	590	1091	2923	2069	8713	394	604	241	2292	2073	3604	0	0	0	0	118	77	6803	6572	1902	1585	325	541	4875	3918	943	1383
185	646	589	596	3506	4513	3026	1213	884	1172	7987	6961	3039	19	471	1084	2885	2023	8846	343	584	170	2222	1992	3521	0	0	0	0	199	98	6875	6532	1871	1548	337	522	4808	3884	907	1362
185.167	598	619	566	3448	4452	3050	1191	885	1163	7943	6943	3060	132	474	1084	2760	1967	8958	341	657	270	2364	1849	3573	0	0	0	0	171	104	6878	6294	1692	1557	232	449	4932	3799	912	1124
185.333	557	579	542	3438	4596	3051	1093	818	1156	8057	6818	3026	55	478	1156	2945	2119	8908	415	576	359	2360	2088	3664	0	0	0	0	95	106	6825	6605	1896	1527	278	517	4597	3986	845	1307
185.5	617	596	477	3457	4591	3111	1160	803	1175	8032	6943	3103	-23	414	1095	2758	2000	8859	326	599	262	2215	2008	3660	0	0	0	0	38	36	6834	6283	1685	1465	221	366	4455	3786	806	1242
185.667	625	621	592	3302	4505	3085	1132	850	1171	7966	7072	3090	45	496	1058	2921	1937	8936	408	592	234	2224	2071	3576	0	0	0	0	74	76	6970	6512	1698	1552	253	448	4639	3719	875	1084
185.833	595	629	571	3440	4537	2950	1148	886	1153	8123	7028	3187	57	441	1002	2792	2139	8968	306	626	257	2088	2058	3429	0	0	0	0	139	94	6699	6445	1783	1512	247	482	4741	3732	882	1155
186	579	616	658	3446	4426	3014	1142	924	1276	7913	6989	3082	69	408	1097	2780	1980	8997	297	627	278	2271	2118	3559	0	0	0	0	58	79	6883	6338	1799	1540	209	434	4558	3694	862	1171
186.167	581	630	520	3336	4628	3090	1116	821	1164	7834	6907	3075	119	494	1189	2803	2118	8913	392	694	346	2239	2122	3485	0	0	0	0	8	90	6709	6521	1647	1493	172	429	4455	3637	806	1261
186.333	550	603	519	3328	4581	2980	1139	886	1284	8032	6960	3092	105	493	1116	2763	2110	9048	394	534	248	2160	2008	3570	261	1257	536	1694	57	165	6607	6590	1732	1600	252	411	4640	3653	843	1157
186.5	618	569	609	3403	4339	3175	1154	810	1175	7805	6979	3030	-12	423	1138	2685	1992	8940	325	519	179	2274	1972	3533	342	1378	498	1702	113	63	6867	6511	1699	1551	218	414	4666	3697	748	1146
186.667	580	634	509	3402	4474	3209	1093	879	1069	8078	6968	3075	89	459	1038	2930	2071	8969	429	644	323	2331	2021	3593	305	1320	483	1662	157	58	6632	6325	1685	1492	225	413	4609	3605	907	1196
186.833	555	588	593	3412	4537	3056	1122	849	1124	7893	6913	3180	72	454	1016	2769	2076	9035	305	563	226	2290	2038	3429	369	1422	582	1611	138	100	6849	6504	1725	1531	178	474	4554	3705	746	1209
187	638	670	581	3339	4452	3097	1089	838	1119	7744	6843	3081	69	469	1173	2877	2125	8955	457	663	352	2275	2181	3465	319	1270	503	1719	123	222	6873	6585	1750	1472	262	518	4708	3913	823	1219
187.167	681	544	486	3476	4577	2922	1079	843	1226	7875	7003	3076	102	476	1197	2883	2135	8769	386	649	295	2344	2210	3477	299	1294	437	1707	104	105	6976	6563	1655	1480	201	397	4719	3758	847	1161
187.333	650	565	577	3504	4526	3066	1148	842	1203	8122	6834	3184	43	404	1087	2802	1940	8875	309	534	207	1994	2039	3381	405	1463	633	1788	-26	22	6815	6523	1716	1484	208	429	4579	3734	786	1100
187.5	571	570	552	3314	4461	3079	1133	825	1191	7763	6799	3025	15	393	1056	2676	2112	8696	259	581	234	2070	2012	3375	258	1299	544	1616	120	130	6898	6437	1628	1624	181	490	4677	3664	885	1193
187.667	565	565	531	3243	4485	2971	1196	877	1293	7817	6986	3051	104	445	1075	2725	2126	8876	399	618	295	2140	2066	3358	264	1281	554	1790	49	59	6817	6521	1671	1607	244	497	4620	3576	890	1272
187.833	570	620	565	3278	4428	2998	1090	864	1196	7893	6838	2955	6	431	1090	2723	2061	8990	328	592	231	2144	1981	3382	290	1306	487	1720	116	31	6782	6400	1593	1504	195	456	4660	3698	853	1116
188	625	633	540	3282	4446	2964	1124	908	1213	7874	6877	3129	18	369	1033	2596	2018	8702	288	464	251	2107	1957	3471	212	1221	453	1604	42	120	6844	6484	1701	1485	207	528	4525	3581	933	1114
188.167	590	585	519	3296	4557	3078	1157	852	1142	7814	6748	3191	105	489	1063	2783	2083	8818	401	542	235	2171	2109	3552	266	1270	504	1745	110	207	6799	6376	1771	1557	238	521	4702	3739	946	1249
188.333	608	577	570	3238	4517	3002	1146	889	1213	7791	7034	3153	-27	420	1072	2712	1939	8829	271	612	156	2057	1919	3363	195	1262	466	1705	60	135	6907	6367	1774	1566	208	474	4586	3803	902	1188
188.5	656	569	594	3202	4686	3086	1134	866	1170	7753	6864	3083	65	371	1023	2745	2027	8828	313	518	225	2102	2011	3356	299	1368	473	1652	125	106	6831	6290	1624	1410	216	440	4423	3660	873	1228
188.667	648	642	545	3223	4417	3040	1145	871	1187	7787	6708	2992	-2	521	1137	2603	1922	8880	308	565	232	2071	2064	3282	223	1265	448	1628	119	142	6828	6645	1761	1578	256	490	4582	3724	936	1219
188.833	550	644	596	3294	4596	3032	1173	871	1134	7835	6918	3017	44	391	976	2708	2024	8671	284	508	212	2114	2070	3275	331	1304	445	1810	97	118	6779	6557	1685	1413	218	403	4500	3645	839	1186
189	593	640	571	3114	4468	3084	1105	899	1203	7733	6829	3194	89	401	1142	2731	2135	8950	350	608	276	2217	2076	3360	238	1349	510	1702	41	67	6827	6481	1790	1513	288	513	4476	3679	945	1133
189.167	624	631	547	3303	4562	3040	1136	878	1228	7775	6842	3160	66	411	1099	2665	2004	8739	259	540	196	2093	2056	3511	353	1249	548	1663	152	116	6931	6470	1587	1513	282	563	4627	3722	834	1119
189.333	582	595	605	3337	4416	2981	1113	928	1178	7816	6767	3179	84	387	1092	2641	2156	8730	383	569	286	2209	2000	3388	286	1277	497	1678	35	40	6740	6340	1652	1471	145	364	4315	3677	786	1125
189.5	601	554	502	3236	4561	3002	1108	865	1221	7853	6722	3172	171	459	1139	2662	2169	8901	442	619	306	2156	2087	3367	273	1300	536	1858	158	131	6935	6678	1816	1556	192	502	4557	3617	862	1139
189.667	556	580	559	3135	4510	2999	1086	822	1228	7832	6888	3211	157	480	1230	2760	2045	8790	387	674	289	2260	2156	3516	269	1259	532	1686	22	106	6819	6525	1605	1477	232	410	4431	3779	777	1125
189.833	630	549	531	3173	4577	3052	1149	863	1185	7804	7028	3137	93	433	1073	2646	2035	8835	289	563	297	2232	2004	3399	285	1243	502	1710	126	93	6960	6621	1615	1451	219	522	4554	3699	818	1184
190	678	587	527	3106	4558	2979	1087	894	1311	7657	7000	3155	12	327	1057	2685	1999	8678	292	561	134	2117	1999	3297	330	1238	513	1736	79	92	6788	6378	1722	1486	188	509	4417	3705	781	1086
190.167	581	588	523	3323	4609	3001	1152	846	1125	7727	6968	3087	39	471	1160	2687	2108	8696	357	580	249	2095	1916	3327	406	1188	458	1787	167	149	6759	6610	1665	1549	218	492	4578	3823	937	1179
190.333	623	591	485	3236	4515	2945	1146	883	1124	7691	6958	3228	50	324	1117	2773	2022	8844	436	552	248	2078	2033	3399	328	1427	585	1789	83	121	6753	6535	1671	1575	293	453	4333	3743	883	1042
190.5	607	661	588	3083	4552	2917	1073	895	1196	7870	6975	3174	59	391	1088	2720	2004	8746	336	546	233	2111	2014	3299	254	1218	379	1575	132	137	6945	6486	1730	1562	271	461	4588	3769	857	1155
190.667	616	628	526	3180	4540	2883	1150	940	1151	7591	6846	3257	8	402	973	2566	2132	8494	351	555	302	2015	1966	3371	241	1244	487	1542	80	56	7044	6529	1708	1466	153	414	4468	3675	755	1198
190.833	561	613	567	3248	4435	3052	1122	912	1225	7693	6888	3170	45	398	1047	2709	2025	8708	305	569	253	2135	1991	3141	317	1313	464	1751	134	209	6873	6649	1752	1511	177	486	4372	3723	900	1133
191	551	580	565	3257	4432	2808	1086	858	1162	7917	6891	3160	111	462	1182	2721	2223	8715	367	609	270	2090	2083	3334	258	1273	459	1731	122	87	6793	6416	1653	1522	252	384	4443	3799	844	1208
191.167	615	593	498	3156	4473	2905	1126	902	1212	7740	7038	3119	118	384	1158	2590	2231	8791	474	626	290	2224	2086	3328	288	1288	521	1674	102	66	6780	6546	1624	1540	151	488	4450	3620	871	1190
191.333	629	681	575	3148	4555	2948	1135	920	1156	7671	6972	3127	63	464	1150	2629	2230	8668	353	611	270	2018	2107	3277	382	1331	539	1783	66	87	6835	6495	1707	1423	182	541	4464	3563	789	1111
191.5	640	564	544	3252	4476	3001	1101	943	1222	7735	6927	3053	137	381	1116	2612	1978	8600	367	512	203	2042	2058	3240	278	1263	539	1731	129	31	6697	6384	1694	1406	205	443	4337	3758	799	1099
191.667	601	638	558	3126	4413	2929	1170	927	1184	7755	7045	3244	82	360	1042	2613	2081	8438	366	494	208	2004	1954	3095	303	1195	470	1703	42	27	6834	6457	1598	1419	197	364	4419	3686	805	1076
191.833	614	625	485	3112	4472	2979	1114	919	1156	7817	6946	3018	-33	388	1132	2479	2074	8577	329	588	229	2080	1831	3112	284	1295	480	1607	165	113	6951	6483	1674	1481	178	435	4492	3589	809	1127
192	538	569	587	3182	4448	3002	1048	906	1199	7815	6946	3099	108	420	1142	2539	2314	8568	351	673	325	1993	1958	3205	232	1188	479	1626	123	153	6768	6550	1663	1514	294	547	4472	3689	873	1156
192.167	583	607	628	3033	4569	2838	1226	836	1156	7604	7025	3107	30	395	1160	2661	2129	8610	326	474	237	2019	1936	3324	365	1265	540	1636	186	109	6837	6519	1819	1569	275	465	4483	3751	926	1173
192.333	618	611	545	3011	4539	3023	1132	888	1173	7564	6991	3160	26	438	1131	2551	2158	8548	348	583	253	1883	2081	3193	238	1198	398	1743	93	94	7030	6417	1638	1615	245	428	4335	3705	852	1134
192.5	605	650	566	3080	4412	2919	1077	883	1273	7615	7126	3072	29	389	1170	2560	2166	8355	347	571	230	1998	1901	3132	274	1277	519	1675	7	85	6842	6440	1607	1401	205	443	4353	3676	764	1101
192.667	612	646	528	3117	4438	2912	1070	893	1198	7600	6893	3154	71	379	1182	2561	2104	8520	363	506	198	1947	1939	3209	238	1197	417	1548	47	-1	6870	6487	1676	1433	104	447	4460	3655	807	1036
192.833	622	611	598	3058	4407	2964	1149	817	1198	7899	6985	3100	18	301	1039	2520	2145	8385	340	577	318	2043	1930	3093	291	1271	491	1781	118	209	6765	6490	1788	1541	187	448	4519	3593	827	1109
193	682	589	519	3151	4413	2896	1129	888	1119	7767	7157	3073	12	444	1109	2552	2176	8396	408	626	250	1970	1924	3118	185	1177	373	1633	168	136	6746	6516	1613	1499	304	502	4292	3616	852	1137
193.167	664	582	541	3058	4312	2866	1128	780	1278	7614	6942	3213	57	378	1175	2443	2155	8353	371	606	233	1837	1983	3158	188	1223	465	1626	134	171	6809	6630	1809	1653	310	519	4455	3802	899	1274
193.333	650	694	498	3016	4375	3014	1119	834	1217	7878	7028	3088	11	393	1111	2530	2017	8661	281	545	219	1896	1917	3015	212	1240	456	1642	39	101	6724	6362	1733	1441	184	476	4305	3540	712	1073
193.5	585	647	584	3040	4282	2888	1151	907	1069	7789	6958	3322	124	359	1129	2460	2046	8468	366	580	213	2030	2026	3058	258	1294	429	1663	48	55	6789	6433	1666	1468	203	380	4428	3558	827	1146
193.667	629	583	597	3144	4401	2824	1189	853	1159	7814	6925	3221	121	418	1144	2572	2091	8457	355	545	375	2090	1959	3076	219	1249	460	1631	70	130	6847	6372	1648	1441	167	420	4400	3543	845	1115
193.833	579	631	579	3036	4512	2980	1112	857	1124	7861	6995	3212	144	483	1225	2568	2202	8293	314	682	301	1881	2059	3095	310	1419	512	1669	221	156	6706	6397	1716	1650	248	517	4312	3721	920	1206
194	588	633	589	3027	4462	2892	1020	826	1195	7822	7088	3078	92	381	1200	2503	2145	8287	299	597	212	1939	1935	3118	171	1333	428	1712	132	116	6896	6499	1622	1445	285	535	4315	3524	803	1146
194.167	650	603	549	3026	4499	2860	1090	869	1212	7802	6890	3249	116	423	1224	2580	2126	8280	357	576	280	1943	1924	3149	211	1172	388	1561	85	24	6890	6387	1672	1523	250	401	4423	3624	770	1214
194.333	609	590	598	2959	4484	2887	1135	960	1147	7966	6995	3153	-51	254	1073	2333	2043	8187	269	502	157	1767	1693	3075	214	1181	414	1625	91	157	6682	6653	1745	1539	201	466	4417	3571	819	1183
194.5	553	595	557	2967	4301	2927	1140	840	1236	7819	7066	3188	107	382	1226	2437	2050	8194	313	571	285	1931	1779	3107	246	1365	382	1689	161	133	6913	6505	1667	1538	219	492	4421	3622	866	1116
194.667	566	603	536	2949	4474	2828	1095	882	1225	7690	6885	3098	176	550	1219	2596	2216	8639	458	661	291	2002	2040	3206	179	1296	361	1607	94	112	6742	6294	1681	1428	225	418	4362	3635	841	1052
194.833	563	565	573	3011	4392	2992	1082	916	1228	7744	6917	3085	59	355	1275	2475	2013	8250	268	532	322	1874	1806	3129	259	1301	424	1538	71	78	6637	6573	1768	1504	246	388	4338	3639	862	1149
195	608	546	554	2983	4501	2846	1120	859	1168	7786	6878	3204	27	441	1171	2523	1904	8189	358	528	311	1881	1911	3019	252	1347	469	1680	161	131	6726	6467	1604	1484	241	456	4340	3684	811	1070
195.167	570	591	562	3156	4323	2864	1105	874	1110	7775	6896	3173	62	430	1276	2560	2060	8275	312	617	184	1912	1864	2954	349	1398	570	1850	72	101	6708	6400	1648	1514	198	398	4245	3522	797	1105
195.333	577	582	616	2934	4300	2837	1068	839	1167	7867	6976	3064	135	546	1202	2500	2145	8239	398	621	224	1937	1966	3000	268	1323	475	1674	43	120	6623	6400	1755	1469	187	373	4303	3594	800	1092
195.5	657	642	546	3036	4297	2821	1146	837	1174	7857	6828	3102	110	467	1258	2490	2097	8286	379	588	236	1822	1941	3119	234	1196	411	1612	49	107	6917	6542	1704	1580	175	424	4378	3583	782	1106
195.667	628	659	596	2950	4286	2871	1114	917	1117	7878	7111	3200	49	333	1175	2513	2083	8092	315	543	233	1861	1786	3127	260	1265	456	1664	134	44	6704	6333	1665	1616	212	467	4381	3607	803	1062
195.833	546	607	613	2982	4285	2855	976	832	1190	7908	6969	3121	122	463	1242	2482	2253	7989	349	581	315	1945	1918	2980	261	1388	522	1712	54	60	6788	6553	1565	1443	190	403	4363	3474	785	1103
196	568	612	565	2943	4281	2856	1140	874	1132	7688	6936	3148	159	449	1254	2409	2193	8295	393	564	260	1800	1875	2947	183	1351	469	1612	203	180	6797	6471	1744	1476	283	506	4297	3739	976	1224
196.167	582	603	587	2980	4421	3049	1222	695	1152	7805	6941	3091	126	386	1193	2381	2049	8193	377	548	236	1809	1865	3115	321	1355	508	1627	66	86	6812	6433	1707	1386	233	519	4281	3782	854	1049
196.333	543	627	535	2913	4323	2804	1176	876	1169	7808	7097	3167	7	336	1148	2320	2019	7917	304	455	208	1734	1811	2967	295	1310	428	1654	176	203	6746	6376	1643	1536	265	561	4287	3627	899	1184
196.5	580	543	604	2981	4232	2896	1112	838	1166	7743	7131	3158	22	354	1171	2318	2071	8138	289	533	277	1860	1761	2977	267	1321	381	1696	81	144	6610	6422	1857	1421	294	429	4352	3664	799	1193
196.667	575	581	567	3004	4392	2875	1133	874	1161	7730	6992	3145	69	359	1219	2343	2101	7997	333	539	223	1801	1907	2983	204	1227	403	1680	-1	101	6723	6405	1630	1436	219	389	4378	3482	814	1101
196.833	649	548	540	2906	4265	2783	1162	817	1200	7748	6869	3250	154	429	1107	2365	2129	8120	372	547	322	1899	1765	2992	294	1218	435	1724	204	113	6709	6362	1714	1466	206	473	4323	3747	795	1112
197	622	555	552	2945	4287	2884	1101	825	1232	7822	7052	3198	72	432	1299	2385	2090	8079	361	590	270	1760	1826	2984	245	1244	372	1657	6	56	6703	6344	1745	1511	189	399	4344	3607	793	1073
197.167	594	616	542	2896	4285	2817	1060	805	1181	8008	6864	3002	47	453	1282	2358	2185	7955	300	550	257	1811	1835	2939	156	1387	373	1610	150	120	6696	6293	1744	1463	266	557	4371	3931	857	1174
197.333	687	592	547	2931	4256	2802	1065	890	1155	7955	6931	3027	24	358	1129	2306	2072	7810	225	542	145	1839	1677	2973	240	1319	366	1555	118	184	6715	6424	1703	1548	250	474	4422	3733	911	1201
197.5	618	555	602	2922	4420	2781	1147	814	1148	7793	6965	3242	12	418	1186	2363	2146	7971	361	621	262	1869	1808	3024	151	1219	293	1555	208	166	6824	6420	1650	1531	205	509	4320	3498	818	1088
197.667	591	569	556	2943	4187	2820	1121	821	1149	7834	7141	3292	91	394	1300	2391	2064	7968	431	585	251	1750	1797	3099	242	1328	406	1764	179	136	6612	6296	1766	1464	253	525	4470	3719	914	1206
197.833	555	586	577	2936	4394	2859	965	784	1191	7880	6954	3184	172	521	1358	2426	1988	8013	440	625	301	1748	1875	3003	88	1183	317	1546	6	49	6555	6228	1612	1424	177	335	4346	3529	765	927
198	531	595	518	2816	4096	2829	1046	882	1104	7904	6912	3173	6	320	1189	2157	2058	7966	315	452	206	1722	1692	3037	248	1244	494	1653	134	52	6652	6513	1682	1471	183	410	4210	3854	772	1083
198.167	623	649	549	2897	4125	2763	1102	779	1190	7814	6927	3119	157	593	1355	2371	2215	8091	414	579	303	1894	1835	3185	243	1285	481	1682	75	57	6733	6224	1609	1380	194	346	4329	3664	793	1120
198.333	597	562	645	2867	4295	2860	1060	839	1111	7914	6850	3187	108	446	1192	2243	2117	7907	356	606	197	1680	1728	2860	225	1436	373	1694	99	147	6676	6365	1794	1389	269	392	4362	3757	847	1135
198.5	530	570	523	2862	4268	2848	1107	823	1106	7951	6986	3132	56	438	1260	2390	2050	8006	370	651	283	1779	1690	3038	166	1308	411	1489	14	169	6729	6454	1666	1459	111	410	4427	3636	871	1040
198.667	611	553	555	2909	4395	2873	1187	762	1191	7998	7091	2969	59	353	1141	2341	1971	7789	322	543	207	1756	1606	2984	158	1225	380	1518	33	99	6663	6370	1768	1482	261	418	4466	3602	833	1205
198.833	606	613	557	2928	4302	2822	1175	874	1117	7799	6896	3050	22	402	1241	2174	2011	8058	317	501	237	1684	1696	2983	205	1331	442	1671	197	131	6883	6548	1682	1513	258	466	4373	3803	854	1117
199	651	625	557	2871	4159	2774	1139	804	1167	8130	6800	3238	86	426	1253	2139	2180	7969	339	568	200	1729	1753	2838	220	1390	434	1625	73	62	6519	6228	1570	1495	197	395	4425	3606	797	1087
199.167	620	563	533	2909	4103	2891	1129	803	1078	7948	6989	3112	89	525	1332	2296	2048	8048	391	679	324	1802	1866	3100	245	1420	477	1728	24	100	6529	6279	1600	1431	187	447	4132	3539	809	1021
199.333	618	578	501	2903	4171	2868	1095	858	1140	7889	6705	3139	56	373	1208	2289	2087	7880	352	582	311	1771	1626	2938	178	1284	345	1655	87	118	6724	6386	1635	1428	172	434	4293	3617	831	1081
199.5	632	658	548	2799	4189	2887	1066	853	1258	7870	6832	3109	19	398	1224	2211	2015	7826	282	589	213	1626	1705	3014	289	1305	410	1758	118	159	6747	6129	1624	1495	216	393	4252	3555	850	1089
199.667	543	634	590	2780	4210	2824	1048	762	1152	7933	6808	3142	164	475	1378	2322	2090	8104	420	651	264	1788	1786	3047	164	1324	434	1714	64	73	6632	6296	1687	1459	174	479	4376	3604	729	1033
199.833	590	603	587	2840	4099	2903	1085	832	1120	7767	6823	2966	-22	347	1230	2100	1844	8012	297	489	170	1761	1745	2825	156	1260	448	1664	113	68	6672	6142	1766	1273	190	421	4492	3658	903	1165
200	539	632	553	2749	4066	2869	1117	756	1128	7933	6791	3033	137	500	1217	2252	2082	7841	340	571	217	1726	1594	2954	229	1284	440	1703	26	38	6554	6313	1617	1417	131	418	4271	3684	779	981
200.167	586	619	525	2905	4101	2840	1107	778	1126	7903	6824	3125	49	497	1312	2296	2046	8054	346	593	262	1740	1750	2991	176	1302	394	1673	243	197	6696	6426	1783	1515	323	545	4439	3649	1031	1194
200.333	591	536	534	2832	4185	2865	1106	801	1089	7829	6754	3137	59	364	1207	2223	1977	7866	331	618	183	1629	1749	2879	224	1438	447	1692	44	49	6615	6219	1557	1374	99	409	4270	3485	751	1089
200.5	648	615	513	2822	4148	2806	1048	758	1239	7884	6788	3031	5	380	1308	2212	1950	7895	280	536	230	1635	1677	2994	245	1356	464	1709	105	101	6526	6456	1682	1422	247	499	4529	3554	875	1035
200.667	547	637	586	2786	4260	2755	1128	771	1211	7960	6814	3107	130	487	1283	2194	2109	7946	363	585	279	1839	1712	3036	226	1242	420	1675	22	134	6482	6237	1682	1307	209	331	4269	3420	692	1134
200.833	601	568	595	2795	4107	2896	1032	772	1101	7826	6661	3005	-13	432	1267	2137	2065	7765	269	494	234	1650	1658	2905	208	1391	427	1698	130	67	6664	6251	1759	1528	271	450	4467	3644	871	1118
201	626	560	575	2726	4072	2866	1089	807	1063	8086	6673	3155	161	496	1366	2267	2111	7878	392	678	284	1685	1815	3022	302	1322	466	1739	107	42	6666	6360	1642	1347	215	396	4222	3599	783	1082
201.167	537	630	539	2697	3939	2839	1163	804	1064	7667	6860	2981	20	404	1315	2026	1956	7905	325	582	245	1633	1676	2879	246	1367	476	1709	94	113	6411	6135	1714	1468	280	418	4332	3720	856	1098
201.333	521	619	576	2865	4091	2928	1125	808	1184	7965	6727	3085	151	503	1215	2284	2131	7840	332	593	260	1723	1703	3008	236	1289	408	1650	112	56	6655	6335	1729	1401	206	434	4371	3588	844	1171
201.5	582	628	546	2740	4070	2789	1110	821	1101	7810	6733	3046	136	506	1237	2155	1986	7838	359	497	280	1654	1690	3032	148	1228	355	1709	65	121	6667	6409	1660	1484	248	476	4338	3521	827	1151
201.667	535	576	554	2636	4081	2868	1087	826	1071	7675	6553	3062	41	367	1191	2100	1983	7774	276	525	196	1704	1660	2963	257	1365	512	1781	131	134	6503	6300	1648	1418	225	503	4166	3560	813	1204
201.833	660	624	577	2759	3970	2896	1117	828	1111	7870	6836	3022	121	510	1319	2242	2032	8073	382	559	282	1666	1819	3017	293	1258	479	1779	241	77	6511	6323	1732	1439	281	488	4179	3738	859	1143
202	621	604	549	2720	4097	2751	1110	799	1087	7808	6675	3046	56	488	1244	2186	2037	7830	346	429	297	1698	1725	3005	135	1206	424	1737	88	149	6574	6168	1732	1459	240	488	4371	3716	935	1130
202.167	559	588	568	2840	3982	2844	1085	782	1077	7855	6832	2968	-7	411	1227	2108	2012	7682	293	465	190	1615	1650	2903	179	1429	467	1702	25	66	6369	6131	1454	1357	178	381	4212	3560	776	1028
202.333	558	633	479	2796	3938	2837	1050	745	1146	7933	6720	3014	47	435	1304	2126	2000	7749	293	574	267	1677	1565	3028	232	1371	460	1741	74	156	6538	6241	1680	1508	221	432	4390	3631	827	1133
202.5	607	609	601	2723	3931	2802	1084	757	1106	7771	6632	3020	65	505	1219	2077	1994	7582	349	540	174	1534	1627	2939	146	1315	436	1653	80	32	6569	6110	1575	1386	165	381	4244	3525	792	1038
202.667	625	561	599	2669	4041	2852	1097	782	1118	7913	6589	3074	62	422	1284	2166	2117	7711	291	600	223	1637	1603	2986	187	1316	410	1614	151	173	6539	6188	1700	1430	201	431	4454	3632	728	1205
202.833	521	602	563	2741	4054	2834	1113	814	1103	7764	6793	2936	79	405	1207	2062	1946	7614	275	617	164	1656	1588	2972	213	1310	408	1695	56	79	6558	6081	1576	1380	218	404	4329	3557	785	1044
203	576	603	546	2764	3871	2844	1094	804	1076	7798	6555	2940	55	486	1273	2109	1980	7648	333	578	199	1619	1572	2987	265	1326	474	1749	112	140	6508	6326	1616	1498	314	458	4482	3584	893	1195
203.167	623	616	653	2747	4020	2890	1098	751	1092	7871	6701	2829	-33	428	1263	1976	1960	7484	189	450	148	1546	1607	2939	179	1264	321	1648	51	2	6534	6199	1608	1374	109	408	4272	3449	717	1082
203.333	629	597	569	2722	4001	2839	1177	711	1109	7649	6723	3023	74	399	1178	1918	1941	7593	295	426	156	1592	1648	2942	272	1332	479	1682	37	72	6511	6398	1507	1347	120	345	4360	3472	843	1076
203.5	547	599	601	2707	3959	2872	1116	833	1162	8033	6707	3084	107	525	1291	2098	1980	7722	345	530	286	1647	1794	3006	182	1340	465	1717	72	113	6329	6271	1683	1397	255	474	4212	3563	808	1247
203.667	601	691	549	2655	3953	2790	1038	789	1171	7770	6690	3062	-22	359	1193	2016	1888	7778	256	491	140	1503	1636	2932	264	1358	439	1794	242	160	6686	6071	1668	1430	192	419	4278	3637	833	1211
203.833	598	659	542	2696	3880	2752	1085	742	1100	7765	6651	2983	29	476	1282	2034	1982	7601	323	563	246	1530	1616	2946	253	1213	424	1662	141	49	6587	6029	1592	1384	185	442	4300	3530	847	1157
204	616	611	582	2748	3992	2802	1117	812	1114	7861	6562	3012	60	506	1220	2013	2028	7803	307	549	281	1513	1629	3004	153	1187	266	1520	146	41	6549	6104	1574	1404	150	470	4156	3426	749	936
204.167	630	576	583	2728	3878	2724	1090	821	1103	7724	6661	2935	80	487	1312	2000	2067	7610	401	576	212	1621	1628	2994	226	1182	450	1777	91	108	6372	6151	1521	1495	146	428	4405	3538	697	1067
204.333	662	631	566	2726	3936	2872	1127	826	1080	7638	6483	2878	89	515	1415	2009	1962	7689	356	654	231	1623	1629	2959	288	1317	415	1707	185	120	6416	6099	1658	1379	263	407	4257	3646	794	1166
204.5	614	586	579	2736	3971	2671	1100	839	1109	7600	6484	2951	86	396	1229	1960	1897	7706	268	481	183	1574	1528	3004	233	1274	382	1807	52	49	6387	6034	1576	1406	240	493	4354	3522	762	993
204.667	612	594	522	2786	3910	2689	1049	850	1063	7565	6519	2936	141	519	1269	2091	2135	7880	389	689	323	1679	1636	3073	310	1369	451	1718	32	26	6409	6130	1415	1456	219	417	4392	3538	697	1076
204.833	580	624	603	2681	3826	2664	1084	811	1074	7611	6564	2857	134	493	1165	1931	2020	7900	319	575	206	1540	1648	2891	246	1302	525	1674	88	29	6432	6165	1675	1316	131	435	4260	3620	710	1037
205	581	641	568	2686	3825	2772	973	833	1138	7606	6505	2859	2	535	1172	2024	1872	7924	346	470	140	1592	1599	2961	119	1292	370	1649	138	191	6400	6135	1558	1514	188	456	4255	3514	778	1262
205.167	602	685	588	2613	3815	2786	1252	806	1073	7555	6475	2863	53	408	1192	1952	1894	7966	331	563	243	1590	1513	2956	184	1293	425	1667	122	151	6499	6178	1620	1378	172	456	4269	3572	776	1118
205.333	617	612	558	2646	3997	2711	1100	829	1094	7631	6503	2902	50	525	1154	1976	2027	7971	377	568	238	1539	1555	3070	224	1328	357	1674	100	77	6392	6018	1565	1311	211	450	4249	3540	753	1007
205.5	576	595	553	2722	3919	2760	1104	831	1096	7350	6611	2958	146	485	1227	1987	1998	8104	359	618	189	1492	1733	2925	152	1169	319	1744	37	31	6285	6092	1451	1363	147	372	4216	3365	721	1062
205.667	596	574	564	2664	3829	2735	1086	799	1096	7548	6599	2708	130	468	1341	2051	2004	8231	462	690	373	1627	1664	3062	163	1238	439	1599	105	69	6330	6135	1483	1318	274	424	4214	3552	792	1006
205.833	595	607	522	2696	3952	2771	1129	895	1099	7254	6635	2824	180	585	1176	2033	1977	7945	350	651	380	1599	1734	2903	173	1245	373	1667	117	73	6267	6349	1520	1364	190	371	4273	3482	777	1138
206	666	564	599	2560	3740	2711	1044	865	1062	7325	6520	2851	76	496	1185	2013	1856	8005	371	667	245	1617	1538	2992	131	1286	349	1662	65	17	6405	6114	1422	1397	226	376	4189	3648	805	1053
206.167	562	585	511	2553	3857	2740	1097	891	1105	7426	6540	2878	17	520	1268	2015	1945	7850	344	518	136	1574	1467	2899	215	1254	405	1694	165	193	6436	6225	1498	1389	228	420	4382	3734	772	1146
206.333	557	596	521	2585	3949	2838	1069	834	1089	7278	6433	2803	109	556	1235	1854	2079	8032	316	583	317	1598	1593	2986	162	1129	368	1731	85	93	6545	6332	1552	1434	279	417	4267	3717	896	1099
206.5	718	616	513	2614	3844	2753	1053	899	1139	7425	6532	2770	124	506	1180	1966	1970	8003	341	600	286	1631	1561	2992	208	1256	443	1603	92	160	6354	6184	1626	1442	234	486	4394	3489	831	1188
206.667	583	616	526	2509	3755	2830	1072	889	1152	7323	6338	2781	83	534	1127	1830	1961	8040	375	617	188	1528	1495	2979	139	1222	320	1617	148	62	6275	6199	1495	1359	202	451	4207	3433	814	1099
206.833	613	597	557	2517	3807	2681	1104	882	1096	7421	6436	2909	42	504	1153	1954	1975	8098	249	621	287	1620	1593	2907	187	1273	368	1662	23	20	6238	6018	1468	1383	228	321	4159	3563	761	974
207	656	566	601	2740	3753	2744	1124	836	1078	7350	6575	2882	91	534	1087	1853	1888	8179	306	510	268	1463	1530	2920	189	1333	328	1660	126	77	6442	6191	1462	1419	181	422	4169	3627	793	1064
207.167	619	558	512	2667	3832	2719	1017	878	1065	7368	6582	2955	121	577	1245	1955	1953	8015	370	640	349	1562	1643	2984	198	1268	370	1594	45	31	6389	6168	1412	1417	180	380	4309	3530	780	995
207.333	543	592	550	2525	3790	2777	1041	875	1069	7297	6517	2784	92	424	1159	1789	1882	8092	294	556	169	1449	1428	2999	160	1237	315	1565	125	88	6476	6019	1390	1291	153	489	4156	3572	782	1149
207.5	607	634	547	2614	3771	2650	1057	834	1015	7120	6517	2868	82	540	1197	1850	1899	7863	307	583	234	1525	1578	2985	86	1128	333	1672	124	150	6335	6167	1503	1376	216	445	4274	3487	887	966
207.667	623	610	566	2639	3758	2713	1154	861	1070	7300	6344	2763	-5	553	1228	1771	1810	8019	344	617	191	1551	1646	2818	153	1311	370	1608	169	85	6419	6256	1533	1394	264	532	4219	3784	852	1175
207.833	555	626	520	2538	3748	2815	1155	889	1068	7236	6412	2812	1	439	1198	1782	1945	7967	264	554	183	1527	1576	2848	136	1237	389	1666	110	145	6358	6217	1456	1384	160	466	4320	3849	743	1170
208	595	575	543	2472	3779	2646	1132	822	1060	7204	6353	2882	62	501	1062	1730	1879	8032	343	517	213	1539	1540	2861	257	1207	421	1676	117	140	6425	6256	1416	1387	208	427	4200	3527	691	1047
208.167	584	586	491	2599	3613	2711	1054	858	1032	7125	6380	2853	-7	507	1075	1824	1976	8082	368	527	230	1509	1531	2973	220	1240	399	1759	56	105	6281	6160	1417	1244	148	453	4164	3423	727	1126
208.333	638	632	515	2490	3765	2801	1137	848	1147	7077	6318	2800	53	503	1122	1902	2007	8331	435	589	199	1543	1621	2930	156	1229	556	1707	77	30	6451	6228	1494	1377	179	415	4234	3671	749	1072
208.5	592	608	548	2429	3620	2687	1015	881	1106	7205	6477	2780	135	525	1173	1762	1990	8219	322	609	226	1594	1659	3051	144	1244	388	1655	175	165	6317	6132	1449	1346	254	437	4236	3610	812	1118
208.667	587	637	541	2547	3792	2734	1019	825	1112	7240	6420	2770	3	424	1120	1816	1913	8096	318	531	253	1516	1546	2965	223	1164	436	1639	84	38	6328	6231	1416	1312	172	365	4144	3579	795	1061
208.833	659	638	569	2549	3676	2691	1091	885	1140	7249	6242	2735	21	514	973	1629	1869	8316	214	476	147	1550	1362	2836	164	1224	420	1686	104	230	6421	6223	1498	1393	206	522	4146	3707	918	1160
209	556	572	514	2562	3708	2642	1022	906	1137	7150	6238	2853	42	450	1026	1759	1768	8212	313	512	199	1399	1580	2979	200	1278	439	1637	111	32	6358	6140	1428	1325	150	354	4112	3618	715	1042
209.167	603	604	532	2561	3735	2671	1053	868	1129	7122	6239	2780	101	558	1065	1788	1878	8131	340	571	241	1465	1637	2747	125	1079	399	1602	39	102	6382	6143	1559	1376	191	411	4170	3554	773	1016
209.333	588	599	618	2557	3779	2722	1088	914	1088	7026	6322	2839	39	465	1070	1735	1874	8254	282	474	290	1520	1487	2882	278	1223	466	1634	94	73	6203	6322	1398	1396	203	351	4133	3533	779	1129
209.5	641	532	605	2576	3651	2654	1008	897	1067	7015	6292	2865	115	495	1136	1690	1857	8187	332	594	231	1518	1596	3028	254	1293	469	1696	137	191	6349	6235	1521	1425	271	529	4236	3471	889	1112
209.667	560	570	545	2550	3702	2743	1072	876	999	7173	6258	2683	139	545	1171	1693	1827	8227	351	569	164	1399	1683	2931	218	1164	433	1694	61	45	6392	6278	1354	1290	137	343	4210	3525	703	1010
209.833	585	550	564	2506	3660	2733	1135	896	1084	7079	6275	2869	27	502	1155	1646	1860	8298	309	500	198	1427	1573	2821	61	1261	346	1569	58	41	6339	6228	1422	1226	167	421	4131	3517	722	1067
210	572	556	495	2513	3748	2661	1094	891	1026	7097	6160	2764	110	530	1152	1717	1899	8354	363	661	281	1494	1723	2913	146	1203	428	1618	171	140	6282	6320	1514	1334	270	568	4245	3481	846	1044
210.167	573	523	604	2543	3638	2602	1100	821	1191	7146	6135	2848	-8	465	1060	1759	1799	8247	357	443	170	1436	1591	2938	218	1157	422	1767	71	83	6288	6300	1369	1374	268	425	4103	3592	762	980
210.333	561	588	565	2469	3607	2595	967	838	1125	7014	6192	2653	157	548	1102	1711	1902	8428	358	595	354	1495	1710	3062	206	1347	419	1722	129	104	6367	6186	1518	1472	209	443	4107	3624	812	1027
210.5	602	547	570	2445	3801	2619	1027	928	1083	7211	6036	2670	46	497	1155	1629	1847	8407	288	557	192	1428	1665	2896	240	1226	467	1706	21	70	6374	6077	1320	1306	116	347	4192	3547	657	964
210.667	605	593	555	2457	3729	2700	1101	854	1046	6885	6267	2800	93	499	1142	1638	1935	8623	340	547	242	1373	1594	2936	202	1271	460	1666	65	32	6304	6210	1315	1380	160	383	4160	3482	768	972
210.833	594	602	536	2510	3602	2580	1062	866	1018	7121	6082	2748	121	485	1064	1559	1964	8382	324	581	226	1437	1565	2879	211	1285	407	1650	85	64	6423	6293	1490	1424	208	513	4246	3710	739	1090
211	632	582	510	2520	3648	2627	1037	986	1092	7226	6170	2712	70	561	1131	1653	1792	8240	409	561	243	1374	1597	2922	196	1285	430	1616	5	-3	6316	6093	1272	1277	114	406	4102	3555	721	943
211.167	563	571	552	2469	3669	2554	1116	884	1065	7011	6184	2680	88	549	1088	1706	1925	8583	342	585	256	1562	1741	2902	201	1254	409	1663	-27	79	6233	6210	1305	1261	113	297	4132	3496	683	939
211.333	592	568	517	2454	3570	2669	1089	819	1116	7054	6071	2740	6	406	1077	1572	1863	8342	243	460	110	1404	1572	2822	230	1188	378	1621	-12	18	6264	6161	1295	1334	93	395	4068	3495	770	963
211.5	619	589	538	2450	3704	2775	1053	892	978	7004	6021	2845	91	575	1082	1700	1824	8180	273	514	267	1427	1626	2976	182	1168	404	1592	64	56	6397	6169	1382	1339	151	379	4100	3547	790	1002
211.667	586	564	616	2408	3664	2626	1051	860	1074	7007	6032	2653	26	454	1047	1618	1776	8297	323	496	228	1442	1589	2814	211	1108	439	1640	136	162	6406	6256	1333	1468	163	445	4155	3571	784	1029
211.833	672	566	534	2487	3597	2580	1111	935	976	6953	6145	2788	66	444	953	1492	1797	8163	294	532	175	1370	1634	2747	192	1177	442	1709	96	144	6500	6186	1361	1310	203	466	4187	3547	738	1047
212	584	554	571	2447	3603	2614	1091	858	1095	7187	5923	2598	104	535	1062	1628	1902	8327	444	527	235	1490	1612	2762	123	1188	419	1592	29	77	6333	6138	1360	1309	174	406	4073	3398	791	1021
212.167	664	576	540	2431	3618	2626	1149	913	1087	6983	6007	2731	67	469	1065	1549	1810	8292	353	534	168	1432	1586	2916	191	1153	455	1649	111	38	6343	6064	1411	1374	236	382	3898	3365	749	1040
212.333	619	600	582	2408	3637	2617	1031	874	1030	6974	6065	2840	87	545	1055	1565	1939	8309	324	648	228	1504	1609	2765	167	1081	388	1615	129	123	6282	6208	1338	1322	214	405	4012	3496	725	1065
212.5	544	572	566	2399	3564	2722	1057	910	978	6787	6007	2730	24	516	924	1541	1863	8270	211	539	174	1363	1555	2765	187	1131	328	1512	153	126	6315	6221	1348	1362	254	414	3991	3519	814	1100
212.667	609	503	525	2355	3750	2669	1069	886	1036	7048	5971	2786	147	531	1072	1540	1823	8453	414	578	255	1425	1577	2846	148	1151	374	1591	80	102	6243	6202	1245	1303	163	398	4042	3526	789	1044
212.833	668	609	515	2390	3532	2736	1037	873	1125	6905	6086	2771	163	525	1057	1598	1808	8392	398	596	260	1440	1640	2922	146	1170	361	1597	66	115	6310	6234	1291	1344	140	382	3909	3427	793	1062
213	671	591	544	2382	3635	2556	1133	850	970	6878	5999	2705	59	447	891	1507	1755	8301	279	538	132	1463	1607	2780	61	1197	429	1593	93	90	6308	6211	1391	1406	268	449	4006	3381	778	1055
213.167	609	592	596	2479	3595	2676	1004	875	1051	6956	5874	2736	91	506	969	1505	1899	8345	368	545	198	1433	1528	2776	225	1252	386	1657	97	111	6340	6246	1326	1385	210	457	4005	3315	779	1029
213.333	596	658	553	2378	3552	2666	1012	930	1100	6948	5984	2829	66	542	1004	1539	1855	8380	286	568	260	1419	1624	2806	184	1112	501	1675	111	44	6282	6160	1256	1328	169	421	4081	3397	744	1037
213.5	582	540	620	2326	3603	2604	1066	788	1085	6949	6019	2780	53	521	871	1497	1944	8349	283	546	239	1322	1627	2771	156	1255	423	1770	175	120	6200	6191	1457	1347	137	427	3935	3670	725	961
213.667	560	539	612	2408	3572	2659	1106	900	995	7030	6114	2771	51	470	1033	1457	1869	8335	358	470	132	1444	1562	2687	212	1152	379	1641	175	102	6400	6146	1384	1397	316	462	4141	3544	861	1096
213.833	639	643	589	2399	3584	2633	1127	843	1009	6816	6183	2749	111	562	982	1433	1853	8278	321	555	288	1481	1443	2718	149	1195	387	1600	26	30	6239	6294	1373	1384	150	406	4025	3449	815	965
214	630	515	544	2376	3553	2597	1006	885	999	6814	5998	2723	67	470	1029	1471	1874	8332	334	668	324	1378	1571	2765	261	1192	393	1625	41	54	6288	6132	1294	1264	193	459	3983	3418	715	886
214.167	624	504	550	2405	3573	2617	1052	871	1045	6979	6025	2746	67	439	962	1403	1806	8395	318	496	238	1436	1621	2707	113	1147	317	1532	94	124	6191	6225	1297	1237	201	385	4102	3404	797	1012
214.333	642	635	568	2381	3489	2529	1024	839	1047	6893	6148	2787	6	537	856	1555	1861	8312	333	552	234	1533	1653	2723	227	1134	431	1646	28	80	6284	6139	1240	1325	157	398	4066	3354	615	943
214.5	637	590	543	2327	3412	2598	1037	912	1095	6945	5971	2775	85	433	871	1421	1864	8488	288	408	160	1336	1653	2640	178	1170	338	1602	113	177	6431	6322	1341	1357	219	479	3993	3549	772	1080
214.667	608	623	549	2430	3466	2517	1080	931	1072	6940	5838	2810	74	511	951	1351	1978	8228	236	525	212	1400	1537	2590	262	1137	455	1650	75	1	6190	6182	1274	1311	155	399	3846	3339	710	1042
214.833	575	587	490	2399	3587	2571	1059	924	1128	6947	5940	2812	61	439	911	1289	1791	8353	293	552	229	1502	1552	2687	240	1218	429	1699	87	76	6329	6258	1266	1269	186	440	4019	3389	779	1006
215	584	633	582	2320	3514	2595	998	954	1012	6841	5903	2687	78	515	909	1400	1996	8460	356	458	190	1421	1616	2664	158	1244	424	1711	29	-41	6325	6052	1283	1283	124	271	4126	3324	648	957
215.167	600	525	594	2381	3607	2583	1047	935	1089	6881	6127	2689	78	416	877	1362	1873	8340	248	578	221	1380	1493	2587	148	1171	486	1663	147	159	6303	6134	1288	1300	272	337	4015	3459	853	1046
215.333	648	560	503	2280	3605	2576	1048	837	1000	6881	6064	2841	56	492	869	1374	1879	8255	373	571	250	1470	1659	2612	97	1143	321	1621	137	121	6215	6056	1301	1433	201	378	3977	3548	704	1068
215.5	622	567	572	2338	3502	2590	1030	919	1099	7030	5816	2793	80	449	913	1418	1842	8216	369	480	226	1433	1555	2578	183	1209	463	1557	29	100	6354	6456	1333	1377	162	433	3964	3443	772	1007
215.667	589	594	499	2353	3454	2552	1115	855	944	6713	6061	2797	89	477	964	1407	1840	8078	357	519	192	1428	1682	2683	194	1214	420	1733	119	143	6466	6361	1430	1424	293	508	4011	3529	891	1131
215.833	599	610	493	2427	3547	2622	1016	872	1030	6872	6001	2725	118	421	924	1373	1878	7899	385	678	228	1438	1503	2696	167	1235	449	1531	110	124	6364	6104	1341	1354	299	475	4096	3459	746	1017
216	0	0	0	2279	3448	2580	0	0	0	0	0	0	-57	-19	-3	78	2	-30	44	-9	0	-16	30	-5	126	1090	418	1595	99	131	6431	6294	1283	1277	191	364	3960	3448	754	0
216.167	467	464	460	450	488	505	509	490	501	523	515	550	46	71	84	103	45	76	123	107	93	71	39	106	0	1297	0	0	-68	79	52	-24	-28	178	43	81	-22	-36	-15	-6
216.333	547	522	513	493	437	418	478	468	479	483	466	476	1	-34	-71	51	-42	-38	20	-80	11	0	-13	27	0	0	0	0	86	-6	-1	-60	0	12	34	3	1	-5	-32	-3
216.5	450	529	503	526	485	509	488	488	514	540	465	477	66	134	32	-32	32	46	67	21	100	109	114	56	0	0	0	0	30	39	-50	10	24	-5	60	3	-2	56	16	30
216.667	502	524	523	448	475	508	428	460	510	481	560	461	49	8	69	49	61	78	42	74	15	38	38	71	0	0	0	0	-3	42	26	23	10	74	-13	18	28	-1	53	-23
216.833	433	540	515	483	472	471	558	427	524	516	521	545	46	37	-69	70	16	13	54	24	61	4	23	49	0	0	0	0	-8	24	-23	-9	26	18	-7	-20	-87	-3	46	-75
217	505	503	449	477	533	504	530	487	504	475	501	466	32	112	100	9	58	9	-18	71	65	70	23	-42	0	0	0	0	-23	67	-10	-19	37	7	-3	79	91	3	11	15
217.167	510	487	488	450	479	550	510	558	486	528	481	545	-10	16	-20	5	11	-74	-38	49	-5	68	-15	10	0	0	0	0	-37	-50	-116	-60	-6	-105	-19	-79	-117	-88	-153	-92
217.333	502	473	514	512	539	476	480	459	496	459	498	510	43	44	18	4	-29	7	-42	20	-8	23	-101	37	0	0	0	0	-68	-73	-56	-75	-50	-57	-6	-6	-43	-55	14	12
217.5	537	460	511	527	511	479	471	510	483	520	530	490	22	6	-14	-64	-7	-19	12	-12	3	-21	-58	91	0	0	0	0	18	-66	34	-55	2	-28	-35	29	-21	-33	-25	-11
217.667	464	551	515	455	579	459	521	526	471	525	562	489	-13	51	-20	-19	22	-42	-19	9	-50	50	15	20	0	0	0	0	-57	-73	-46	-93	-72	-76	-75	-33	-1	-53	5	-56
217.833	476	453	508	520	462	442	457	548	495	495	482	506	-80	2	-47	-32	-42	-23	-57	-10	-21	-81	-56	-25	0	0	0	0	-56	-82	-27	0	-57	3	-31	-63	22	10	-16	6
218	466	467	435	536	462	506	483	481	442	487	478	457	-8	-45	34	-24	74	-40	29	70	15	-8	19	23	0	0	0	0	-75	-75	-29	-24	-38	-68	-34	18	60	2	-109	18
218.167	561	524	464	482	456	472	475	424	541	503	492	464	78	88	67	78	63	48	67	56	33	71	97	70	0	0	0	0	-44	-67	-72	-34	-82	-31	-95	-18	-76	-27	-112	-41
218.333	488	513	511	513	523	489	512	515	480	513	555	487	33	69	17	90	52	54	-27	38	53	24	78	-3	0	0	0	0	-41	-1	14	32	25	27	21	15	-10	-34	23	44
218.5	500	543	499	437	429	506	502	454	499	452	431	452	11	24	103	-7	11	10	-3	-52	49	76	72	-22	0	0	0	0	25	16	15	86	15	33	47	134	45	103	39	147
218.667	530	460	513	469	457	468	560	452	469	524	441	486	7	6	59	11	63	52	34	-9	26	24	-3	4	0	0	0	0	-15	-53	-4	-10	-1	-34	12	-15	29	-39	-8	12
218.833	465	469	531	484	496	457	549	501	505	425	502	513	111	-14	52	26	33	48	130	50	0	26	23	53	0	0	0	0	-68	45	-5	30	26	11	70	73	63	23	31	13
219	502	511	527	500	501	496	453	459	476	520	482	508	-29	39	-2	-67	-37	9	36	-40	-32	-44	-38	29	0	0	0	0	12	90	57	8	30	85	77	9	7	32	8	49
219.167	524	424	474	469	508	478	572	459	492	522	511	412	-46	-20	17	-7	16	4	47	12	-5	59	93	52	0	0	0	0	-26	-50	2	21	28	-26	8	-10	-6	33	37	54
219.333	458	449	525	443	501	488	504	534	491	457	550	460	3	25	63	33	-59	-8	-31	-21	41	10	-33	-41	0	0	0	0	38	2	47	24	0	-19	-16	1	-38	10	-22	-74
219.5	515	452	458	485	461	548	447	498	488	554	477	460	-63	-29	-26	-96	-26	-94	-1	-35	38	-15	-94	31	0	0	0	0	-22	-14	61	-8	24	-24	-59	11	-15	-24	25	11
219.667	458	458	452	521	511	490	468	482	481	600	516	488	76	92	-13	-5	-13	-31	25	26	27	9	-66	42	0	0	0	0	-41	-21	-66	-39	-106	-35	-104	-5	-30	-45	-37	-56
219.833	515	461	522	455	568	474	519	490	490	0	0	0	30	-31	-31	-9	6	86	32	71	31	79	48	20	0	0	0	0	25	10	30	10	-56	-23	-50	-16	-3	-4	-47	-2
220	566	599	523	1728	3103	2543	953	855	895	5864	5608	2569	50	293	776	911	1535	7882	267	447	217	1158	1242	2727	0	0	0	0	51	-14	8	24	52	8	-18	-24	14	24	21	-30
220.167	627	523	534	1670	2992	2518	1016	798	901	6057	5776	2599	105	382	660	874	1614	7910	268	411	162	1178	1114	2568	133	1256	378	1399	163	88	4721	6826	1332	1434	251	412	2483	3629	755	1049
220.333	550	584	567	1664	3062	2524	976	886	859	5964	5856	2694	124	405	694	919	1582	7933	361	477	225	1184	1150	2705	137	1142	367	1290	147	54	4534	7060	1248	1414	175	422	2525	3630	746	1057
220.5	547	600	552	1508	3004	2522	1066	800	885	5866	5973	2641	132	432	748	860	1672	8238	305	497	315	1145	1227	2754	210	1311	357	1391	84	56	4164	6804	1155	1362	130	374	2747	3456	689	976
220.667	579	573	559	1642	2987	2522	967	763	991	6135	5927	2713	104	319	725	930	1789	8234	288	459	233	1180	1154	2618	177	1285	400	1296	151	148	4276	6726	1293	1436	256	428	3014	3373	719	1114
220.833	574	559	537	1759	3049	2562	1073	741	996	6096	5896	2779	80	279	740	795	1687	8215	321	429	162	1208	1071	2789	128	1223	339	1321	119	127	4350	6667	1323	1441	242	492	3134	3449	811	1017
221	639	596	613	1647	3059	2572	1032	813	909	6367	6071	2853	86	343	797	894	1716	8269	339	464	192	1216	1198	2755	22	1165	299	1271	96	76	4146	6796	1150	1371	108	470	3051	3495	730	1008
221.167	634	625	571	1764	3037	2603	1049	817	911	6196	5988	2819	-3	255	626	853	1679	8333	297	499	161	1207	1154	2743	175	1231	441	1331	46	-16	4118	6832	1177	1392	125	416	2912	3432	689	1012
221.333	548	554	523	1778	3193	2634	968	798	932	6520	6222	2838	-64	313	610	729	1753	8563	201	386	64	1118	1046	2673	64	1155	314	1297	117	151	4391	6732	1169	1337	202	432	2920	3511	719	1047
221.5	599	576	552	1734	3173	2619	985	831	938	6373	6349	3066	150	320	811	908	1706	8700	409	600	256	1342	1240	2921	145	1248	365	1432	75	107	4325	6586	1202	1310	188	331	3047	3512	617	954
221.667	558	545	613	1755	3198	2703	996	811	905	6250	6375	3080	24	373	740	759	1893	8791	275	509	243	1255	1161	3036	71	1151	368	1320	153	122	4422	6675	1237	1373	242	516	3074	3654	770	1100
221.833	543	551	568	1733	3232	2571	1045	894	930	6631	6662	3169	103	446	818	884	2057	8909	339	616	229	1292	1253	3017	126	1248	302	1359	93	90	4368	6722	1142	1353	221	430	3202	3498	650	1000
222	550	626	528	1798	3174	2695	1059	848	928	6833	6606	3171	86	270	759	908	1940	8754	355	459	189	1173	1076	3030	62	1234	335	1344	36	31	4397	6741	1112	1332	118	374	3126	3590	659	838
222.167	546	616	555	1735	3155	2657	995	824	999	6935	6732	3212	13	376	872	773	2067	9166	310	445	154	1215	1239	2981	147	1326	374	1399	108	38	4406	6562	1386	1351	215	412	3356	3493	716	918
222.333	602	598	602	1775	3144	2630	993	877	930	6797	6757	3362	132	435	887	809	2105	8894	376	539	247	1183	1242	2959	113	1280	347	1371	81	67	4527	6774	1156	1410	200	431	3259	3665	795	1003
222.5	545	619	565	1857	3146	2687	987	868	899	6890	6873	3284	95	349	762	824	2083	8988	309	414	150	1192	1208	3011	60	1261	308	1370	-45	-29	4331	6524	1064	1312	65	280	3059	3595	599	922
222.667	520	644	550	1917	3130	2622	1010	857	927	6865	6858	3369	38	423	819	816	2236	9078	322	535	124	1164	1125	3022	105	1260	440	1471	93	45	4551	6759	1187	1367	257	393	3458	3684	740	983
222.833	568	623	532	1823	3064	2689	1037	805	931	6885	6973	3314	44	332	693	788	2032	9022	313	532	183	1138	1222	2944	57	1267	326	1385	75	132	4643	6555	1186	1328	207	477	3516	3617	719	1058
223	585	558	593	1769	3284	2673	1078	809	911	6898	6850	3415	50	332	807	866	2068	9143	363	471	109	1340	1136	3066	151	1248	348	1562	100	-64	4441	6692	1146	1303	154	326	3452	3562	683	1010
223.167	577	544	574	1803	3182	2744	974	815	948	7072	7047	3477	112	389	822	817	2266	9028	412	546	191	1246	1271	3101	190	1287	320	1406	113	120	4495	6729	1234	1395	243	448	3728	3662	704	1023
223.333	655	572	561	1802	3242	2565	1017	810	948	7122	6987	3376	77	436	905	821	2200	8820	425	561	234	1265	1225	3122	132	1322	403	1508	106	109	4696	6895	1174	1312	176	448	3588	3674	644	1003
223.5	599	547	563	1897	3193	2667	1070	858	935	7015	7044	3442	88	435	882	806	2135	9023	329	528	262	1214	1205	3006	164	1148	294	1360	117	196	4717	6516	1235	1399	261	396	3682	3870	784	1014
223.667	573	555	562	1885	3006	2730	1014	849	966	7045	7055	3400	-16	343	866	796	2129	8727	314	382	48	1314	1129	3016	99	1303	314	1390	80	102	4689	6528	1203	1294	124	449	3729	3606	623	941
223.833	564	627	488	1829	3263	2716	1102	762	973	6900	7111	3500	73	410	942	800	2115	8840	360	498	204	1270	1248	3091	55	1283	276	1342	113	32	4664	6649	1117	1286	151	418	3846	3693	644	892
224	640	578	591	1883	3195	2752	1042	888	902	6970	7081	3450	20	365	763	716	2113	8575	258	341	184	1246	1110	2902	43	1178	304	1216	127	89	4785	6700	1133	1276	277	451	3832	3871	787	986
224.167	608	578	561	1817	3191	2707	994	858	988	6831	6945	3538	89	421	995	743	2279	8687	349	481	266	1321	1222	3106	146	1204	350	1375	111	112	4752	6504	1166	1253	208	500	3962	3896	710	972
224.333	646	616	563	1843	3042	2694	1055	833	925	6841	7087	3336	68	408	945	685	2121	8537	299	485	197	1205	1248	2907	130	1238	362	1406	44	77	4624	6427	1178	1215	147	423	4018	3711	612	855
224.5	595	597	540	1813	3003	2586	995	761	933	6795	6760	3246	75	392	908	788	2237	8646	353	454	247	1282	1146	2903	121	1236	359	1376	129	122	4559	6522	1171	1223	239	450	4000	3689	728	925
224.667	586	520	563	1792	3059	2693	1084	918	882	6755	6717	3205	-72	249	687	662	2068	8335	180	360	108	1140	1164	2776	134	1227	280	1358	160	170	4862	6658	1192	1328	234	461	3868	3686	707	1019
224.833	618	648	491	1730	3115	2751	998	836	923	6791	6647	3187	76	364	901	678	2175	8396	291	408	118	1232	1134	2905	77	1187	314	1328	151	150	4760	6455	1209	1294	256	431	4095	3867	696	925
225	543	654	571	1707	3190	2561	1013	778	910	6534	6519	3191	146	488	1001	790	2248	8323	302	496	260	1288	1279	3073	178	1315	324	1390	63	103	4793	6453	1174	1282	82	340	4130	3684	635	924
225.167	599	588	548	1822	3009	2590	1014	783	919	6456	6597	3243	47	400	865	696	2274	8248	203	371	120	1150	1107	2876	126	1275	362	1394	47	46	4612	6341	1092	1151	126	312	4076	3743	600	813
225.333	577	541	505	1696	2996	2571	976	767	930	6589	6437	3051	31	414	1009	773	2254	8025	290	463	214	1253	1203	2921	39	1053	217	1334	182	145	4874	6501	1230	1234	212	383	4068	3709	742	1021
225.5	568	535	552	1692	3017	2635	1035	779	974	6425	6188	3059	135	393	944	759	2133	7879	268	403	224	1245	1080	2840	172	1253	400	1420	131	100	4769	6393	1107	1261	262	400	4096	3801	670	928
225.667	548	606	530	1701	2988	2701	984	759	947	6511	6119	3056	4	414	896	621	2104	7789	181	393	132	1213	1167	2784	110	1145	385	1274	70	22	4785	6212	1226	1248	171	371	4087	3726	711	928
225.833	624	639	567	1851	3022	2416	956	726	936	6338	6210	3054	73	449	969	744	2251	7772	296	513	160	1226	1273	2865	175	1232	346	1297	89	40	4697	6349	1129	1141	194	364	4042	3797	657	841
226	614	535	554	1630	2847	2472	910	777	937	6258	6083	3027	-21	423	894	744	2231	7699	209	418	214	1104	1151	2664	117	1059	273	1276	141	82	4748	6139	1103	1248	209	363	4092	3934	632	944
226.167	633	624	637	1683	2935	2457	967	697	887	6124	6104	2889	173	506	962	792	2362	7653	318	428	196	1256	1141	2681	147	1205	360	1367	87	84	4814	5970	1025	1136	123	292	4077	3819	546	924
226.333	580	555	608	1648	2878	2422	918	775	892	6052	5967	2892	43	337	895	714	2174	7329	217	337	142	1126	976	2542	201	1246	387	1295	109	156	4797	6130	1131	1210	215	351	4243	3733	629	881
226.5	536	572	561	1697	2846	2501	911	774	843	5948	5808	2898	83	425	952	572	2087	7313	230	427	185	1113	1031	2538	134	1085	225	1241	119	207	4864	6299	1286	1332	223	481	4330	3986	699	984
226.667	525	617	546	1719	2953	2528	993	813	865	5936	5724	2698	56	330	901	659	2097	7169	232	379	126	1189	1030	2540	116	1120	414	1264	138	187	4776	6198	1155	1195	160	330	4139	3882	647	978
226.833	603	603	550	1693	2840	2508	1033	775	865	5919	5720	2789	93	397	1004	575	2225	6919	240	405	113	1125	1036	2489	93	1205	281	1290	124	89	4742	6206	1078	1193	111	327	4078	3731	733	889
227	564	561	557	1599	2738	2357	988	806	850	5811	5484	2902	100	516	964	748	2287	7260	303	476	192	1156	1033	2502	157	1104	294	1330	81	79	4919	6156	1084	1177	209	286	4057	3754	591	956
227.167	613	532	527	1692	2765	2422	993	746	890	5689	5394	2670	108	452	938	598	2121	6993	290	473	177	1199	1062	2396	140	1019	265	1239	74	85	4790	5987	1074	1231	106	374	4090	3723	624	843
227.333	606	629	605	1711	2795	2339	958	791	915	5614	5087	2617	113	474	1061	782	2286	6999	274	430	255	1269	1014	2486	102	1143	285	1256	63	56	4848	5923	1120	1234	130	334	4005	3679	615	888
227.5	669	576	518	1697	2738	2245	897	701	861	5680	5266	2669	41	358	878	556	2142	6771	154	403	68	1012	890	2263	145	1128	318	1225	135	53	4831	5986	1186	1152	143	317	4012	3697	590	872
227.667	581	636	596	1718	2737	2343	994	777	854	5561	5123	2629	80	468	956	666	2180	6883	314	436	146	1196	1039	2420	181	1133	259	1262	79	79	4985	5902	991	1143	199	303	4001	3668	677	876
227.833	598	610	518	1690	2672	2270	902	799	902	5415	4962	2581	23	283	835	606	2048	6649	149	364	66	1013	927	2276	60	1126	239	1202	129	154	4931	5812	1159	1112	280	394	4146	3874	651	850
228	556	592	526	1637	2715	2278	865	754	864	5325	4900	2589	115	491	977	664	2093	6795	308	453	170	1057	1060	2346	215	1219	381	1378	33	15	4746	5940	1054	1151	151	274	4030	3842	565	962
228.167	608	550	597	1609	2611	2262	933	790	777	5396	4850	2470	45	423	919	635	2109	6633	260	344	176	1077	919	2268	202	1232	347	1230	85	28	4784	5806	1006	1137	122	261	3893	3678	705	959
228.333	634	569	565	1617	2688	2285	834	785	869	5327	4673	2492	66	435	960	633	2174	6645	266	434	164	995	1027	2204	134	1136	189	1271	19	-65	4655	5586	954	1038	72	267	3874	3565	510	832
228.5	598	580	493	1657	2678	2270	846	743	823	5118	4647	2418	36	328	932	584	2067	6561	154	398	100	1003	861	2180	114	984	147	1234	116	147	4906	5813	1108	1183	199	363	4008	3657	695	942
228.667	577	546	581	1652	2665	2173	851	755	801	5218	4611	2293	93	402	929	597	2027	6551	171	377	147	1055	872	2118	-3	991	137	1117	90	102	4827	5969	1135	1202	236	409	3984	3815	668	910
228.833	623	572	563	1685	2572	2057	880	779	854	5056	4357	2217	22	384	928	615	2110	6521	203	451	151	1018	841	2105	98	1080	251	1258	121	43	4933	5770	1156	1157	224	332	3966	3713	590	836
229	577	525	554	1631	2638	2150	873	713	839	4908	4270	2278	109	398	995	629	2184	6568	273	456	140	1048	906	2081	92	1033	237	1088	90	143	5009	5722	1090	1147	66	369	3929	3771	514	813
229.167	577	605	617	1559	2594	2152	800	757	803	5080	4175	2292	28	429	922	567	2277	6358	291	383	238	1013	921	2008	176	1138	296	1306	104	82	5020	5820	1119	1226	174	395	4116	3674	637	900
229.333	586	621	546	1557	2597	2186	854	752	815	4993	4129	2307	123	482	919	596	2096	6408	248	440	185	1067	876	2064	229	1189	317	1283	77	62	4977	5589	1118	1138	153	271	3904	3717	548	879
229.5	587	632	569	1576	2436	2167	811	786	828	4959	4074	2236	76	377	846	564	2034	6402	207	325	187	1006	802	1935	172	1094	254	1246	123	89	5062	5705	1048	1129	137	346	3933	3791	628	851
229.667	598	598	515	1780	2491	2146	823	762	861	4908	4130	2180	87	447	1052	621	2205	6280	325	513	250	1079	964	2049	209	1180	276	1311	123	69	4859	5742	1159	1117	104	319	3960	3751	592	792
229.833	592	603	535	1630	2408	2089	874	729	805	4772	4129	2123	42	320	828	545	2094	6213	231	371	154	963	859	1965	163	1092	334	1190	154	138	4902	5720	1059	1161	264	428	3925	3610	636	876
230	571	594	541	1504	2477	2102	855	807	818	4735	3967	2135	38	287	774	464	2006	5896	102	303	52	911	695	1731	189	1165	291	1275	121	57	5023	5703	1049	1168	123	330	3931	3672	579	840
230.167	614	521	527	1602	2456	2015	859	804	790	4775	3828	2047	68	376	839	505	2123	5989	225	329	159	887	818	1908	268	1130	304	1220	21	18	4947	5734	1147	1206	132	378	3819	3477	631	831
230.333	608	582	554	1644	2461	2042	853	709	856	4631	3806	2126	126	360	847	640	2192	5881	285	466	184	1054	845	1875	90	915	121	1229	143	101	5163	5669	1089	1130	182	343	3862	3701	699	950
230.5	588	601	614	1718	2361	2147	863	733	821	4620	3795	2170	70	388	828	503	2167	5999	160	341	175	877	703	1852	220	1092	315	1280	113	125	4971	5731	1013	1155	185	388	3742	3678	539	865
230.667	476	613	561	1776	2310	2092	859	745	821	4596	3824	2039	86	324	860	568	2078	5932	203	455	237	1001	773	1700	285	1129	354	1288	99	94	4927	5523	1049	1105	158	305	3705	3582	524	818
230.833	553	564	548	1712	2390	2034	852	787	822	4582	3589	2075	-9	360	756	563	2052	5840	194	398	79	850	747	1824	204	1121	352	1357	162	168	5235	5606	1068	1277	251	338	3993	3482	662	908
231	577	645	533	1664	2276	2046	830	745	793	4497	3688	1928	165	336	800	534	2205	6044	295	371	183	871	840	1770	160	1104	249	1244	31	51	4938	5681	1072	1121	234	352	3766	3475	605	855
231.167	677	587	595	1666	2478	2149	851	746	796	4381	3736	1946	170	355	840	555	2138	6101	236	460	90	912	778	1656	315	1169	342	1269	49	116	5037	5654	1051	1158	166	397	3856	3494	557	881
231.333	571	577	617	1702	2395	2048	855	778	759	4620	3627	2031	102	443	793	589	2201	5864	266	399	205	892	754	1633	209	1060	299	1265	79	57	4995	5572	935	1172	72	358	3716	3475	650	785
231.5	546	648	522	1704	2483	1975	884	684	841	4471	3428	1962	64	336	734	545	2218	5987	170	380	181	855	634	1732	313	1109	317	1379	65	77	5101	5642	1031	1090	127	327	3712	3434	649	876
231.667	577	601	621	1725	2412	1973	845	741	754	4357	3418	1885	122	389	807	559	2198	5967	250	397	109	793	751	1752	172	1095	268	1364	45	48	4972	5489	1062	1069	138	342	3707	3398	535	742
231.833	520	616	583	1747	2407	1995	918	749	832	4336	3404	1904	17	314	771	478	2225	5769	222	367	160	826	683	1614	290	1093	214	1271	135	117	4999	5544	1018	1106	158	389	3754	3518	616	875
232	555	554	561	1773	2354	2047	880	696	784	4260	3519	1884	103	376	777	521	2136	5893	187	401	123	842	760	1569	147	1061	294	1257	141	138	5352	5638	1143	1027	174	426	3793	3473	669	879
232.167	663	593	589	1794	2385	1918	821	733	796	4226	3394	1922	-31	306	663	385	2219	5779	114	277	56	763	594	1446	175	1105	297	1250	106	68	5040	5359	973	1082	160	378	3645	3415	603	902
232.333	620	548	544	1799	2283	1993	825	675	778	4314	3470	2048	-4	305	708	453	2175	5799	180	271	63	750	582	1662	204	1183	282	1301	116	114	5174	5628	1044	1185	244	306	3677	3489	648	959
232.5	554	566	591	1859	2305	1852	792	728	783	4214	3421	1896	103	341	743	465	2281	5992	249	464	172	753	723	1521	321	1067	257	1371	102	107	5105	5540	1021	1169	162	372	3621	3504	604	884
232.667	527	606	593	1857	2214	1895	856	673	743	4248	3433	1915	49	294	640	397	2284	5831	107	330	125	777	673	1512	162	1048	215	1284	87	163	5175	5342	1089	1062	191	362	3541	3489	579	867
232.833	584	616	609	1926	2357	1846	859	763	852	4170	3467	1985	101	366	670	518	2279	5874	236	440	213	750	738	1739	231	1070	252	1256	84	62	5069	5489	932	1087	197	252	3524	3434	557	825
233	583	569	534	1859	2235	1940	866	742	848	4150	3489	1929	79	409	661	424	2263	5911	245	368	176	791	707	1565	278	1097	227	1228	105	101	5125	5431	1094	1099	155	341	3557	3407	667	882
233.167	753	573	564	1892	2274	1845	834	701	870	4239	3347	1845	69	377	682	498	2187	5872	275	435	114	860	699	1593	259	1096	241	1276	-13	4	4984	5376	950	1038	146	291	3390	3466	486	776
233.333	570	558	501	1920	2186	1938	799	752	787	4153	3335	1961	119	333	661	419	2218	5973	245	352	82	750	636	1610	301	1177	319	1347	133	79	5071	5437	1085	1022	165	293	3595	3347	592	875
233.5	564	575	608	2020	2124	1857	865	747	805	4225	3262	1900	82	372	683	481	2339	5902	230	463	141	726	657	1610	296	1146	259	1333	116	94	5194	5375	1048	1110	124	309	3542	3364	707	782
233.667	552	645	530	1968	2173	1870	807	747	716	4167	3301	2001	104	370	693	540	2313	6010	282	384	244	740	788	1665	182	1125	196	1286	4	47	5180	5300	999	1053	140	321	3408	3291	542	833
233.833	616	594	591	2003	2151	1939	857	743	786	4120	3235	1976	87	358	602	416	2214	5868	262	380	141	704	572	1540	252	1021	291	1344	54	127	5219	5381	1067	1078	117	371	3513	3348	519	744
234	605	611	551	1928	2154	1864	767	731	777	4134	3335	1961	106	387	624	392	2288	5877	241	338	94	744	644	1555	316	1103	237	1264	103	110	5186	5489	1145	1081	160	332	3482	3335	710	824
234.167	534	628	592	2008	2242	1859	842	800	773	4150	3288	1936	87	324	571	387	2285	5911	248	329	183	729	625	1556	267	1012	191	1271	65	114	5256	5427	1064	1026	227	346	3540	3338	638	834
234.333	565	568	531	2072	2192	1849	868	771	779	4150	3274	1950	-7	342	579	365	2337	5861	159	304	33	666	675	1549	218	1038	255	1267	120	114	5079	5326	1022	1105	237	342	3310	3172	596	888
234.5	611	539	592	2101	2102	1851	875	726	769	4063	3343	1955	48	280	625	312	2400	5986	192	364	55	709	651	1585	251	1198	264	1329	-30	27	5200	5412	876	1046	76	278	3290	3285	637	799
234.667	564	523	546	2067	2131	1859	878	739	760	4116	3386	1970	137	369	690	466	2426	6098	289	476	185	889	681	1750	256	1132	299	1366	37	110	5281	5230	1067	1060	120	294	3163	3231	574	903
234.833	585	537	474	2070	2200	1788	844	674	830	4083	3452	1840	114	389	637	497	2502	5869	282	468	160	799	623	1598	263	1104	172	1302	30	32	5203	5194	1037	1127	80	285	3200	3164	630	749
235	568	614	527	2111	2177	1848	909	745	791	4146	3375	1941	14	344	622	428	2337	5927	337	367	166	735	646	1556	238	1084	289	1413	151	146	5171	5490	1119	1103	231	316	3240	3322	645	818
235.167	519	608	547	2205	2061	1718	873	691	828	4145	3460	1987	55	344	609	348	2395	5966	250	428	186	806	640	1639	183	1031	302	1326	152	172	5309	5293	1083	1143	212	395	3117	3269	722	874
235.333	618	654	571	2181	2029	1776	843	837	768	4045	3393	1991	2	274	513	320	2391	5956	164	315	129	658	573	1619	298	1088	254	1398	76	97	5184	5290	1064	1153	269	359	3114	3257	649	807
235.5	562	593	497	2098	2192	1761	901	731	808	4222	3549	1928	106	367	577	462	2518	6068	393	482	216	748	651	1700	215	1066	195	1352	128	150	5130	5393	1073	1151	189	460	3198	3344	641	915
235.667	585	577	494	2122	2026	1799	835	685	824	4122	3547	2063	22	366	494	394	2504	6011	305	382	146	577	628	1625	229	1150	266	1354	156	107	5345	5326	1050	1106	166	367	3173	3224	612	885
235.833	533	578	556	2296	2056	1773	858	760	810	4007	3516	2104	17	298	556	388	2495	6094	317	435	206	725	636	1721	239	1076	223	1330	135	79	5171	5436	1012	1091	100	342	2989	3131	550	817
236	609	614	572	2261	2192	1835	870	824	812	4127	3550	2100	-2	258	374	358	2260	6103	175	329	88	625	617	1658	285	1044	285	1372	43	109	5060	5369	1003	1126	207	381	3009	3412	538	836
236.167	519	514	564	2293	2055	1824	878	738	747	3932	3518	1973	114	324	464	335	2403	6095	214	382	103	718	591	1681	287	1031	230	1432	53	57	5089	5411	964	1066	26	273	2943	3193	598	854
236.333	632	591	541	2379	1972	1749	912	803	766	4002	3687	2074	100	423	535	452	2530	6369	281	465	161	715	661	1682	153	1101	224	1309	34	181	5225	5228	1088	1092	154	386	3057	3062	634	923
236.5	559	663	603	2284	1953	1705	925	753	717	4188	3685	2047	35	419	497	341	2535	6232	244	419	207	651	670	1713	312	1115	303	1406	82	131	5179	5577	1132	1106	161	341	2863	3049	588	793
236.667	590	567	523	2302	2104	1726	872	783	800	4056	3689	2071	50	305	455	290	2583	6169	208	380	130	733	673	1712	247	963	207	1236	154	106	5117	5460	1219	1204	204	399	2984	3174	666	904
236.833	503	660	546	2296	2061	1690	888	762	758	4097	3641	2147	72	305	455	349	2541	6122	229	381	131	677	592	1801	271	1069	201	1326	103	54	5156	5178	1014	1005	176	371	2953	3196	653	866
237	544	629	588	2455	2049	1762	878	809	731	3988	3670	2116	65	272	458	392	2558	6309	177	415	169	709	631	1782	233	1097	182	1352	152	163	5231	5410	1096	1041	197	380	2977	3145	707	851
237.167	570	571	543	2438	2139	1747	901	775	793	4198	3776	2159	49	332	437	382	2443	6387	225	399	112	732	653	1803	205	1098	212	1292	76	85	4991	5359	1097	1084	237	395	2959	3126	677	849
237.333	575	635	590	2382	2090	1767	861	735	817	4112	3737	2078	29	338	432	315	2534	6372	174	385	45	749	584	1660	195	1017	137	1206	92	223	5219	5416	1101	1159	198	458	3058	3094	679	862
237.5	633	635	593	2392	2005	1784	854	837	817	4178	4034	2122	78	367	414	418	2499	6293	253	494	175	743	646	1955	159	1000	204	1277	108	94	5213	5431	1030	1155	192	408	2928	3271	665	935
237.667	576	546	640	2458	2028	1768	848	757	811	4138	3851	2155	111	371	445	453	2561	6493	257	414	211	720	672	1782	222	1033	206	1278	77	119	5300	5309	1069	1178	189	376	2919	3127	684	948
237.833	614	605	608	2475	1984	1729	964	757	806	4102	3898	2192	54	373	405	302	2604	6410	179	429	90	806	653	1908	235	1097	220	1407	148	168	5189	5375	1017	1044	120	355	2733	2910	577	898
238	598	623	621	2396	2038	1798	971	797	806	4206	4042	2253	62	365	426	314	2563	6518	203	380	136	711	720	1847	261	1132	203	1330	13	39	5069	5323	993	1092	175	290	2766	3198	569	823
238.167	612	572	591	2553	1917	1770	897	802	816	4102	3800	2206	37	394	359	314	2532	6465	204	443	163	681	720	1833	204	1017	204	1202	64	110	5046	5464	1092	1065	252	418	2788	3192	647	928
238.333	590	573	574	2519	1965	1735	905	808	742	4240	4017	2325	104	383	344	366	2636	6465	258	375	141	707	675	1839	310	1093	291	1286	58	93	5102	5510	1052	1100	193	324	2786	3020	625	859
238.5	599	588	582	2535	2037	1801	929	741	801	4063	4049	2320	14	340	325	222	2559	6497	212	394	106	697	682	1859	320	1056	257	1420	76	83	4979	5287	970	1014	102	285	2570	2964	554	735
238.667	631	588	456	2550	1955	1728	928	781	808	4109	3901	2203	-18	316	356	173	2404	6468	232	340	103	653	599	1819	342	1139	224	1380	106	87	5136	5538	1046	1048	190	330	2654	3065	606	866
238.833	563	622	589	2575	1967	1796	929	739	825	4212	3956	2251	41	313	273	233	2767	6651	200	382	71	732	621	1958	318	1131	347	1383	97	84	4979	5427	1070	1047	136	427	2673	3084	607	835
239	547	564	507	2593	1947	1732	886	812	793	4094	4167	2319	135	332	331	276	2714	6562	249	421	154	690	726	2012	256	1111	286	1377	103	131	5046	5431	1123	1098	147	478	2602	3066	643	825
239.167	572	584	539	2503	2029	1680	891	777	841	4284	4176	2322	79	317	375	277	2681	6733	232	370	140	711	601	1938	312	1130	255	1325	59	144	5008	5370	1065	1089	164	368	2627	2966	603	857
239.333	583	556	529	2574	1936	1679	825	758	803	4237	4256	2370	76	378	304	316	2660	6816	266	446	179	774	683	2020	262	1164	257	1319	114	121	5183	5534	1051	1156	264	352	2744	3132	712	927
239.5	642	510	550	2609	1980	1706	943	798	772	4430	4287	2355	6	357	346	300	2729	6756	215	361	175	708	689	1927	251	1070	206	1325	71	106	4948	5652	1241	1070	234	343	2698	2990	722	847
239.667	608	537	523	2597	2019	1684	940	800	732	4277	4351	2303	195	396	356	278	2721	6632	302	434	179	761	661	1967	254	1016	278	1416	187	138	5129	5647	1272	1234	220	437	2703	3067	712	964
239.833	603	596	523	2638	1957	1683	964	787	800	4332	4293	2398	-34	340	352	285	2673	6616	198	384	142	722	654	1972	204	1074	202	1258	169	113	5094	5466	1021	1214	280	398	2736	3021	761	934
240	539	657	522	2584	1861	1727	932	774	804	4301	4335	2342	168	376	361	374	2495	6972	318	431	192	780	727	2007	249	1013	218	1281	51	87	4918	5433	989	1040	173	293	2771	3059	640	884
240.167	577	569	599	2817	1885	1775	942	796	854	4276	4366	2424	39	280	296	264	2697	6800	194	377	99	763	685	2053	241	1076	198	1359	64	9	5015	5524	971	1045	86	319	2627	2743	650	778
240.333	569	580	602	2651	1990	1721	906	780	828	4429	4364	2456	-1	366	278	122	2666	6759	132	363	54	699	618	2127	294	1116	230	1287	65	103	4843	5436	1102	1040	144	265	2705	3008	571	804
240.5	583	574	592	2672	1885	1681	1020	760	764	4370	4710	2423	47	361	283	221	2630	6808	159	357	141	720	677	1976	316	1170	262	1404	59	2	4983	5548	972	1203	114	345	2439	3027	607	916
240.667	570	588	541	2709	1925	1728	950	708	771	4344	4593	2359	82	453	335	398	2590	7076	273	428	184	768	734	2188	256	1083	247	1324	96	21	4964	5541	1164	1131	190	404	2534	2800	599	850
240.833	637	584	563	2736	1887	1723	958	748	802	4446	4571	2309	23	362	243	209	2662	6876	220	400	125	749	649	2110	114	1019	126	1307	96	173	4841	5598	1127	1204	230	342	2538	2957	678	814
241	594	616	528	2745	1953	1798	945	755	811	4455	4458	2469	39	346	338	312	2596	6876	260	381	81	776	743	2168	230	1042	146	1235	23	119	4919	5466	1016	1195	102	322	2482	2918	568	790
241.167	562	606	579	2802	1863	1792	895	865	870	4356	4699	2462	157	428	350	306	2697	6951	309	444	215	809	719	2245	238	1068	215	1369	100	33	4832	5578	1063	1042	136	330	2444	2956	639	833
241.333	645	613	541	2730	1994	1689	915	912	830	4473	4646	2468	-15	327	243	216	2816	6908	211	367	113	746	771	2233	266	1102	204	1347	-81	-28	4755	5561	995	1069	84	276	2465	2750	600	819
241.5	555	638	531	2736	1910	1814	920	817	691	4472	4656	2464	-10	317	205	178	2574	6962	193	352	83	745	711	2208	322	1204	359	1450	85	8	4645	5581	1082	1115	82	295	2495	2862	537	882
241.667	540	689	519	2609	1889	1812	1061	741	767	4504	4686	2527	112	377	317	354	2675	7054	334	450	170	756	831	2356	185	1102	192	1234	109	94	4980	5479	1121	1121	211	299	2582	2925	632	987
241.833	531	591	570	2763	1854	1772	920	817	807	4431	4717	2540	74	433	422	336	2822	7016	387	513	211	879	871	2222	151	1083	205	1287	104	30	4847	5523	1187	1102	238	370	2504	2759	689	851
242	579	558	576	2735	1887	1765	916	853	814	4484	4724	2457	124	370	315	310	2762	7180	312	413	154	785	857	2253	261	1113	265	1396	144	81	4691	5521	1167	1125	169	319	2592	3009	664	876
242.167	593	658	470	2664	1829	1875	922	762	730	4397	4863	2446	127	463	316	259	2703	6871	320	506	208	845	838	2418	271	1052	218	1331	88	103	4747	5621	1065	1133	216	334	2509	3009	635	930
242.333	583	619	583	2691	1808	1753	891	764	837	4542	4935	2547	76	395	317	216	2774	7019	257	481	138	842	870	2287	292	1170	222	1336	93	16	4756	5529	1080	1131	233	297	2582	2946	697	855
242.5	581	571	529	2766	1869	1769	909	784	801	4524	5028	2606	66	312	241	326	2768	7141	238	405	154	898	774	2310	198	1056	216	1458	109	118	4777	5578	1091	1108	206	324	2495	2855	663	843
242.667	623	537	538	2666	1842	1778	937	787	747	4436	4977	2391	93	417	297	393	2727	7166	317	445	138	741	819	2337	173	1134	195	1336	127	122	4623	5705	1094	1010	146	352	2459	2894	598	865
242.833	637	571	603	2799	1715	1805	902	827	820	4571	4913	2653	129	423	241	188	2633	7226	275	540	81	836	841	2313	237	982	282	1334	93	40	4798	5617	1065	1221	143	399	2528	3007	601	920
243	648	603	535	2633	1790	1740	921	771	839	4648	5174	2487	167	368	308	258	2788	7252	341	543	228	867	810	2296	301	1126	267	1328	88	188	4783	5801	1165	1159	232	415	2418	3015	787	1052
243.167	574	628	559	2709	1837	1898	989	738	768	4603	5109	2560	63	379	281	274	2707	7198	325	450	119	825	828	2336	116	969	266	1271	121	189	4691	5469	1159	1181	296	515	2437	3142	712	910
243.333	647	613	590	2681	1758	1780	914	768	837	4791	5001	2508	90	437	243	240	2842	7306	333	453	241	913	828	2440	265	1184	264	1447	95	9	4611	5515	968	1077	111	315	2500	2879	601	875
243.5	638	565	481	2600	1835	1878	1016	752	739	4670	5123	2554	72	345	274	194	2787	7219	252	418	96	834	776	2303	112	996	125	1184	48	84	4723	5692	1093	1157	112	291	2498	2926	577	880
243.667	601	630	553	2638	1896	1873	962	786	852	4748	5037	2663	37	359	242	213	2666	7250	270	470	106	809	803	2300	288	1144	291	1338	38	60	4744	5542	1177	1110	119	309	2487	3017	605	846
243.833	589	535	572	2772	1832	1828	981	854	798	4582	5084	2542	29	398	284	149	2677	7200	222	361	131	914	810	2251	170	1008	182	1200	118	99	4751	5692	1164	1111	138	387	2458	2933	704	927
244	588	537	550	2688	1795	1867	978	740	833	4739	5106	2590	107	342	268	225	2700	7429	337	436	108	805	860	2439	247	1125	273	1359	43	94	4699	5767	1100	1103	127	366	2489	3033	603	838
244.167	550	653	510	2697	1816	1820	963	745	731	4774	5200	2619	145	496	320	232	2692	7278	305	420	132	864	882	2429	192	1107	252	1303	55	55	4483	5739	1069	1120	161	328	2437	3137	607	914
244.333	598	547	577	2756	1735	1897	880	727	797	4778	4993	2579	-30	422	239	270	2575	6962	288	386	89	813	813	2304	183	1010	215	1401	115	90	4509	5724	1046	1133	151	388	2434	2945	662	878
244.5	569	553	525	2601	1741	1947	962	781	778	4762	5206	2698	22	409	207	222	2625	7219	290	346	172	898	805	2357	283	1089	181	1401	33	14	4439	5575	1116	1078	160	357	2501	2995	623	907
244.667	559	578	552	2502	1688	1859	979	762	786	4738	5198	2561	56	436	161	189	2588	7236	313	373	95	773	906	2283	176	1044	238	1281	174	148	4642	5836	1106	1136	247	349	2550	3070	710	1042
244.833	594	571	605	2614	1783	1719	948	725	863	4854	5253	2615	137	444	259	264	2635	7356	316	468	132	982	930	2396	164	1074	150	1260	117	154	4510	5652	1098	1128	204	362	2568	3067	788	992
245	542	554	563	2732	1734	1924	908	794	808	4787	5233	2588	36	310	240	218	2539	7299	253	473	149	810	867	2320	236	1101	313	1244	22	35	4445	5648	1045	1099	74	278	2543	3021	590	854
245.167	537	519	560	2577	1816	1906	918	768	826	4800	5397	2622	-11	368	144	212	2538	7032	208	333	74	837	803	2210	176	1066	198	1263	89	91	4560	5669	1105	1177	139	303	2569	2969	652	927
245.333	594	560	552	2611	1753	1871	999	730	780	4848	5294	2621	117	389	263	267	2521	7468	362	483	144	948	965	2396	190	1098	209	1417	168	141	4492	5786	1055	1187	162	380	2577	3041	649	959
245.5	556	570	580	2562	1747	1962	919	770	722	4802	5236	2514	184	428	268	290	2710	7286	324	483	241	950	882	2506	194	1041	286	1304	114	86	4462	5741	1077	1150	174	351	2598	3070	598	914
245.667	561	589	514	2611	1728	1952	961	687	786	4878	5146	2596	71	382	232	214	2508	7277	293	438	174	884	900	2489	204	1100	204	1327	90	97	4291	5599	1008	1055	97	275	2496	2955	547	816
245.833	551	607	559	2607	1747	1896	905	795	851	4829	5289	2552	98	423	241	189	2514	7250	293	435	130	832	883	2414	240	1061	208	1392	108	82	4384	5656	1068	1086	207	374	2528	3173	668	975
246	557	631	582	2663	1696	1903	959	781	828	4795	5274	2447	62	433	227	189	2451	7389	361	416	123	862	848	2307	208	1142	248	1355	35	116	4283	5736	1073	1185	235	389	2525	2941	769	907
246.167	568	617	560	2610	1754	1841	986	786	813	4857	5477	2567	102	367	328	366	2513	7314	347	406	136	921	925	2355	156	1141	244	1357	88	79	4364	5599	1074	1044	144	380	2567	3131	561	850
246.333	592	565	553	2568	1715	1930	1012	789	792	4837	5338	2633	108	412	302	170	2434	7232	424	478	133	945	1023	2368	107	1055	216	1345	116	147	4409	5752	1043	1205	201	382	2509	3017	646	909
246.5	555	577	491	2565	1795	1955	941	720	783	4813	5347	2547	89	388	252	224	2502	7189	275	352	84	820	824	2473	226	1056	311	1236	123	48	4276	5789	1052	1202	155	332	2663	3102	560	955
246.667	587	594	648	2483	1723	1886	1000	812	730	4949	5377	2566	70	370	233	201	2576	7107	382	485	98	874	914	2390	137	1008	198	1224	88	66	4336	5746	1044	1234	173	376	2726	3169	585	878
246.833	659	560	537	2551	1738	1940	923	762	791	4907	5240	2507	46	363	209	208	2593	7175	290	410	110	861	900	2354	187	1026	264	1396	126	175	4543	5626	983	1100	209	394	2595	3132	699	932
247	592	562	548	2460	1679	1924	968	766	721	4945	5246	2464	140	471	284	169	2599	7297	304	436	185	952	942	2518	125	1019	180	1398	76	88	4419	5551	1066	1113	165	377	2535	3162	573	836
247.167	607	598	527	2453	1677	1940	898	709	773	4896	5324	2605	34	372	243	171	2400	7141	285	353	205	941	935	2377	178	1180	259	1364	149	115	4229	5669	1066	1072	241	369	2666	3164	560	829
247.333	570	615	534	2508	1710	1878	942	728	764	4797	5302	2560	115	503	237	209	2323	7135	223	411	143	894	950	2258	141	999	213	1418	67	37	4330	5722	936	1061	130	288	2500	3073	640	771
247.5	579	586	530	2489	1701	2068	962	765	802	4762	5313	2494	117	319	183	164	2402	7089	221	317	170	785	870	2338	172	1000	162	1312	117	166	4190	5841	1031	1075	222	396	2783	3253	702	996
247.667	557	467	565	2373	1712	1922	972	755	774	4928	5273	2535	108	503	289	241	2550	7144	356	442	195	911	962	2246	102	1013	147	1268	83	67	4321	5709	1048	1231	210	346	2697	3234	661	870
247.833	555	583	607	2501	1673	1845	943	839	723	4878	5169	2511	106	389	173	90	2375	7149	265	402	92	827	854	2250	143	1034	308	1270	111	89	4286	5483	964	1100	195	301	2685	3146	588	951
248	513	605	563	2484	1718	1860	1010	746	805	4801	5286	2571	97	398	190	198	2392	6846	257	395	178	874	906	2326	255	1082	262	1300	83	87	4209	5703	1026	1065	159	416	2696	3028	588	953
248.167	566	620	563	2348	1681	1929	940	807	756	4901	5292	2554	49	460	183	176	2537	7155	338	415	183	888	925	2321	36	967	107	1202	151	92	4444	5713	1030	1123	247	302	2808	3324	529	977
248.333	503	625	550	2363	1672	1921	996	721	817	4765	5231	2422	33	364	219	123	2349	7048	294	414	159	844	970	2306	122	1010	218	1281	-12	-82	4287	5504	892	1009	107	242	2656	2964	453	712
248.5	580	584	570	2244	1681	2011	939	834	787	4806	5149	2426	102	499	273	129	2387	7211	307	456	171	893	940	2157	80	1030	236	1253	151	115	4254	5512	1014	1112	209	416	2770	3201	656	907
248.667	622	550	541	2489	1605	1951	1002	754	769	4792	5173	2451	46	424	179	157	2203	7013	258	395	80	852	924	2215	69	1069	269	1291	68	0	4259	5606	856	1094	82	375	2721	3081	565	892
248.833	557	520	473	2346	1631	1993	928	729	770	4847	5106	2448	98	445	214	241	2238	7125	307	374	222	901	956	2425	149	998	247	1356	35	90	4136	5673	863	1192	181	335	2661	3079	572	986
249	605	624	511	2288	1557	1967	905	688	772	4895	5078	2478	52	461	187	168	2255	7103	317	463	127	811	967	2289	136	1104	183	1314	69	167	4277	5746	1044	1091	108	356	2778	3310	586	930
249.167	559	566	576	2391	1639	1910	868	823	803	4894	5155	2312	25	445	237	185	2375	7128	246	436	197	916	1021	2235	176	1105	246	1323	139	124	4333	5699	973	1159	243	350	2793	3138	685	861
249.333	564	568	551	2292	1632	2010	992	851	816	4887	5150	2426	55	451	215	116	2190	6980	203	382	64	829	948	2140	226	985	354	1307	94	30	4264	5527	904	1123	202	339	2794	3390	588	841
249.5	598	647	550	2431	1586	1964	941	837	690	4900	5115	2394	109	482	305	228	2293	6988	310	377	154	781	1011	2240	100	1110	199	1312	96	88	4239	5681	995	1163	193	295	2687	3447	660	875
249.667	628	638	546	2339	1642	2016	913	744	759	4922	5118	2280	125	442	209	177	2181	7039	260	346	128	806	1004	2161	159	1179	280	1323	124	111	4157	5596	1013	1124	156	355	2801	3275	658	892
249.833	552	494	604	2176	1612	2046	985	707	814	4741	5129	2414	147	490	302	261	2294	7002	219	374	190	1015	991	2310	148	1052	250	1261	70	83	4228	5555	1106	1125	202	397	2826	3305	615	907
250	581	544	555	2282	1634	2000	885	844	741	4730	5211	2451	120	378	216	163	2157	7209	267	397	88	871	932	2208	230	1057	277	1365	169	167	4428	5643	1042	1079	215	476	2802	3293	696	866
250.167	544	593	512	2260	1622	2014	936	730	785	4721	4964	2404	38	506	234	151	2317	7028	192	399	138	868	906	2159	156	1045	226	1289	133	65	4408	5647	923	1173	230	445	2833	3296	654	886
250.333	618	579	571	2206	1704	1948	966	807	756	4895	5091	2487	125	404	150	130	2112	7120	287	397	166	877	826	2131	171	993	168	1339	63	103	4362	5524	947	977	202	320	2790	3318	612	870
250.5	572	539	512	2161	1535	1906	910	676	835	4657	5014	2424	84	427	220	125	2071	7006	291	340	163	795	898	2161	93	1071	222	1270	124	120	4264	5631	983	1032	98	362	2693	3390	612	852
250.667	539	508	458	2227	1537	2005	909	731	794	4745	4919	2297	109	464	249	112	2153	6909	210	370	152	915	954	2116	132	1018	225	1302	265	180	4283	5678	1057	1257	259	493	2895	3406	728	917
250.833	587	578	536	2202	1618	1979	976	716	812	4835	5025	2298	95	456	237	163	2177	6936	302	408	211	984	967	2152	226	1086	318	1305	158	106	4213	5602	897	1156	145	399	2766	3270	677	955
251	501	632	537	2217	1505	2028	890	713	822	4834	4893	2339	98	403	192	131	2092	6675	193	339	73	738	966	2019	226	1095	337	1402	94	44	4144	5555	882	1076	200	376	2923	3221	700	861
251.167	555	592	527	2136	1556	2058	882	714	739	4718	4901	2261	172	432	165	176	2116	6776	251	321	143	813	883	2167	80	1007	199	1279	105	169	4152	5446	990	1087	251	385	2919	3443	573	943
251.333	619	516	502	2114	1543	1948	906	752	727	4647	4798	2309	73	418	166	193	2119	6856	237	398	176	874	843	2021	176	1052	211	1229	93	102	4240	5617	873	1098	204	434	2916	3289	691	907
251.5	567	572	579	2103	1514	1965	945	720	680	4580	4904	2261	130	503	199	170	2064	6517	312	433	143	850	914	2139	208	1063	283	1345	-4	42	4238	5425	879	1028	112	259	2875	3284	527	838
251.667	524	539	539	2108	1542	1997	928	746	787	4748	4741	2421	57	430	240	232	2055	6786	305	408	197	825	927	2129	135	907	181	1184	79	76	4133	5557	914	1089	105	301	3034	3128	596	833
251.833	576	558	551	2116	1545	1889	925	754	800	4579	4761	2234	131	448	195	197	2069	6568	250	364	123	891	866	2089	141	1013	268	1251	109	161	4266	5506	925	1128	205	312	2966	3306	670	930
252	579	591	553	2192	1497	2056	856	760	801	4683	4705	2344	109	419	164	190	1943	6570	263	349	109	816	881	2099	72	953	193	1240	81	163	4233	5481	899	1075	122	252	3039	3223	595	868
252.167	567	554	503	2119	1532	1900	851	731	747	4642	4787	2242	88	497	128	138	1983	6558	332	327	133	871	964	1982	75	1012	204	1197	103	91	4242	5479	871	1055	155	346	2904	3179	559	793
252.333	632	596	548	2052	1558	1891	856	746	760	4665	4636	2381	83	390	300	155	2075	6715	233	394	168	854	986	2042	186	975	184	1338	46	86	4350	5564	821	983	111	363	2985	3247	585	864
252.5	558	499	535	2036	1493	1937	849	721	713	4624	4876	2253	102	474	256	88	1961	6655	285	460	169	766	968	1955	152	978	163	1361	148	68	4131	5427	1035	1180	206	352	3003	3173	603	876
252.667	599	560	553	2090	1503	1954	891	760	723	4641	4697	2229	86	417	220	172	2059	6501	295	339	175	828	864	2052	107	1026	185	1203	110	50	4254	5474	825	1105	151	304	2968	3261	633	781
252.833	571	557	599	2061	1481	1947	920	731	751	4641	4584	2142	128	490	133	164	1996	6688	298	339	234	817	940	2013	55	997	121	1203	60	38	4087	5430	886	969	74	264	2858	3143	624	868
253	550	595	530	2070	1517	2009	908	737	712	4600	4473	2267	104	475	161	104	2038	6535	202	397	157	786	907	1898	131	993	242	1227	61	163	4148	5418	826	1055	178	334	2976	3182	608	873
253.167	622	599	536	2028	1362	1861	869	817	751	4620	4630	2215	35	403	119	113	1880	6566	125	313	91	798	801	1872	211	1017	257	1297	108	74	4238	5386	918	1079	186	335	2793	3142	515	770
253.333	564	572	574	2044	1537	1937	875	676	814	4565	4515	2250	162	385	231	62	1983	6351	209	372	137	769	846	1991	143	1000	289	1204	157	145	4116	5575	970	1014	224	338	2986	3182	658	886
253.5	560	585	552	2038	1456	1929	872	759	697	4581	4586	2093	8	424	184	112	2088	6564	278	320	154	799	865	1865	133	956	183	1122	68	140	4415	5354	896	984	133	314	2869	3265	581	832
253.667	531	591	451	2096	1443	1997	886	752	782	4408	4427	2097	126	442	202	182	1920	6563	215	459	139	875	898	1995	248	1090	293	1330	95	180	4331	5351	950	1086	168	329	2920	3129	541	892
253.833	629	574	597	2026	1439	1906	899	723	792	4418	4472	2079	-79	284	37	-11	1814	6642	123	293	-5	705	707	1769	48	938	158	1263	164	139	4255	5422	919	1070	205	356	2981	3185	702	921
254	605	519	494	2060	1477	1906	841	777	698	4413	4430	2126	-2	426	195	165	1988	6385	248	400	124	855	853	1930	194	1018	135	1221	162	101	4245	5395	836	1062	210	318	3050	3053	542	790
254.167	571	585	553	2048	1487	2055	876	749	798	4582	4396	2195	68	450	194	13	1839	6406	244	417	157	835	876	1799	162	1058	154	1271	124	76	4154	5197	820	1079	167	304	3048	3178	598	829
254.333	626	522	632	1961	1498	1919	854	696	735	4376	4336	2199	77	520	200	33	1870	6392	194	262	53	771	842	1837	96	1049	219	1235	65	122	4342	5247	879	1115	163	349	3121	3292	498	841
254.5	586	506	593	2021	1386	1945	859	743	737	4415	4437	2135	50	390	262	83	1847	6264	262	292	150	783	860	1834	147	1040	189	1265	108	92	4310	5327	905	1062	244	387	2972	3135	658	838
254.667	558	581	554	2017	1435	1925	811	646	735	4516	4242	2084	47	462	145	83	2013	6434	213	302	119	740	820	1765	168	965	285	1270	33	122	4266	5378	886	1066	118	408	2965	3032	570	850
254.833	491	500	619	1907	1474	1933	868	733	740	4323	4254	2170	59	417	166	139	1926	6423	192	391	155	774	788	1792	48	885	116	1233	23	-15	4296	5178	810	1027	-7	176	2731	2969	525	721
255	596	573	576	1873	1413	1888	810	774	754	4340	4222	2085	80	531	270	158	1923	6413	376	420	163	853	726	1802	151	1004	159	1145	54	-9	4234	5288	790	946	98	262	2874	3231	564	674
255.167	577	582	551	2054	1533	1965	888	687	785	4336	4046	2133	51	443	193	45	1945	6347	197	328	90	742	830	1846	186	989	142	1224	107	80	4337	5340	849	952	148	306	3046	3121	704	771
255.333	568	543	493	1896	1423	1845	834	759	731	4215	4175	2096	76	498	164	102	1970	6359	269	369	125	847	870	1902	96	883	175	1191	162	140	4408	5136	898	1081	272	357	2890	3131	592	907
255.5	538	565	512	1964	1448	1893	921	795	866	4303	3991	2019	36	392	154	48	1829	6260	207	393	128	687	687	1750	147	1027	229	1165	26	90	4256	5086	827	1039	160	209	2917	3182	498	824
255.667	600	563	567	2013	1416	1855	794	728	725	4314	4147	2101	70	433	171	113	1822	6429	253	309	94	807	769	1744	92	972	140	1233	165	128	4559	5337	899	990	233	337	3035	3117	546	862
255.833	556	645	604	1979	1423	1846	814	674	759	4232	3977	1965	44	457	152	97	1855	6276	187	436	92	718	662	1727	219	1041	293	1317	111	58	4106	5068	861	1060	188	370	2891	3036	556	790
256	609	599	569	2025	1349	1827	942	727	842	4152	4039	1962	65	364	126	130	1804	6211	135	321	105	584	759	1707	111	883	185	1127	81	129	4509	5193	921	1104	192	271	2939	3178	560	898
256.167	587	607	571	1944	1393	1902	943	729	709	4197	4048	2019	121	500	201	90	1805	6301	241	368	106	735	777	1618	139	987	233	1259	66	90	4341	4955	836	918	130	225	2816	3204	595	782
256.333	550	567	549	1992	1415	1890	907	664	776	4126	4040	2102	40	400	134	46	1834	6064	178	317	49	712	679	1681	207	986	230	1221	174	97	4469	5238	935	1006	227	324	2982	3104	677	854
256.5	526	520	608	1852	1448	1825	863	779	743	4223	4002	2075	87	452	149	191	1885	6204	229	323	177	665	788	1596	171	1000	285	1226	76	225	4504	5319	829	1079	233	314	2970	3126	642	754
256.667	574	545	576	2025	1347	1844	859	754	787	4281	3927	2076	85	385	159	68	1755	6043	237	339	139	711	660	1630	192	951	264	1276	92	46	4385	5040	879	1097	153	362	2836	3106	537	874
256.833	580	523	572	1941	1381	1841	886	705	783	4228	3809	2066	145	566	110	84	1853	6111	231	351	154	640	795	1703	134	1038	211	1116	135	149	4469	5240	832	1044	116	334	2787	3078	642	864
257	632	565	622	1996	1357	1838	889	638	692	4150	3867	2119	36	377	100	52	1868	6059	258	358	98	751	781	1624	102	911	223	1253	-33	13	4358	5015	651	997	115	238	2860	2993	507	791
257.167	534	538	566	1901	1343	1881	904	706	738	4104	3828	2013	93	437	227	113	1824	6084	257	367	151	709	759	1698	64	954	162	1171	67	95	4338	4942	780	997	136	261	2794	2940	534	755
257.333	537	559	580	2072	1246	1802	844	652	720	4024	3870	2140	55	461	137	66	1814	6115	207	320	104	670	767	1630	161	981	109	1208	39	-29	4510	5045	729	951	33	161	2676	2867	508	739
257.5	493	565	538	1925	1341	1778	871	648	749	4073	3822	2102	74	365	206	38	1909	6114	148	376	189	692	678	1621	180	1007	141	1293	108	159	4307	5120	841	921	193	306	2854	2974	564	872
257.667	630	621	522	2003	1296	1781	832	757	722	3913	3750	2041	56	418	118	91	1825	6058	203	360	154	674	696	1601	83	980	196	1127	131	92	4412	4992	858	1003	140	342	2860	2999	620	812
257.833	578	647	604	1979	1371	1824	812	747	722	4052	3720	2038	88	459	220	106	1859	5948	200	390	94	751	717	1676	140	893	245	1232	147	163	4395	5071	815	1055	185	319	2880	2963	616	811
258	601	599	599	1949	1348	1760	843	728	752	4023	3814	2095	-20	353	56	-88	1873	5830	126	295	89	632	623	1626	90	1038	268	1251	133	152	4535	5047	873	1026	114	313	2853	3142	603	908
258.167	546	532	554	2021	1324	1840	818	697	729	4052	3764	2011	68	440	200	98	1864	6085	207	337	99	679	625	1663	97	925	204	1194	50	52	4420	5035	715	993	4	223	2724	2940	524	750
258.333	519	582	550	2011	1389	1772	885	693	715	3970	3669	2058	207	424	137	50	1847	6000	171	370	78	600	697	1614	111	908	117	1243	80	49	4385	5033	776	984	142	301	2795	3008	604	793
258.5	516	618	554	1953	1301	1707	804	726	709	4032	3581	1945	131	597	249	160	2036	6061	306	407	235	689	800	1752	99	909	208	1199	58	103	4465	5069	787	1095	96	237	2745	3141	501	808
258.667	576	557	516	1895	1293	1809	831	727	604	4063	3642	2147	50	452	203	88	1716	6020	167	352	13	657	587	1496	81	954	146	1188	140	109	4481	5075	914	1076	174	429	2735	2921	660	852
258.833	662	601	559	1894	1260	1776	930	714	771	4020	3693	2106	172	469	127	133	1787	6049	269	390	89	634	731	1680	160	954	212	1255	76	89	4491	4918	866	1045	195	309	2823	2841	536	787
259	617	655	577	2057	1240	1720	872	683	730	3997	3609	2046	22	405	108	71	1818	6043	164	312	43	686	732	1528	151	1011	196	1173	124	212	4418	5068	834	1040	192	362	2918	3041	565	880
259.167	586	561	498	2014	1368	1763	816	725	727	4003	3659	2072	45	454	138	25	1821	5944	234	339	143	649	819	1620	88	994	215	1201	57	68	4440	4899	785	968	182	299	2670	2916	665	721
259.333	606	563	649	2057	1268	1706	808	719	802	4002	3484	2010	58	430	77	77	1863	6046	272	392	108	668	723	1473	131	927	209	1249	57	91	4268	4977	782	891	148	217	2588	3027	559	816
259.5	598	555	571	1994	1280	1721	852	700	726	3961	3558	2080	133	491	169	131	1965	6187	163	313	178	686	659	1644	106	942	253	1249	153	60	4414	4968	841	961	185	353	2709	2989	598	860
259.667	588	600	591	1900	1332	1764	906	722	711	3879	3539	2037	34	438	195	142	1904	6221	309	414	106	589	605	1542	145	1087	247	1198	98	99	4526	5067	759	1030	110	295	2649	2995	525	783
259.833	581	582	610	1997	1305	1716	840	760	687	3914	3515	2079	67	398	112	40	1868	6026	111	349	41	626	722	1562	172	992	211	1233	36	4	4421	4916	778	905	125	298	2512	2971	499	771
260	594	608	507	2074	1240	1657	834	694	694	3947	3472	1989	-13	325	102	55	1976	5874	200	248	62	521	566	1461	200	955	212	1214	121	131	4596	4922	863	1021	167	362	2715	2815	545	807
260.167	536	572	535	1996	1237	1782	903	686	769	3952	3616	2036	53	402	111	92	1937	6044	211	366	91	676	701	1665	206	934	250	1308	51	44	4533	5126	760	965	209	292	2604	2869	588	830
260.333	583	582	539	2030	1260	1697	791	735	764	4000	3595	1957	53	428	109	100	1854	6211	230	384	45	661	634	1508	132	965	171	1169	77	79	4327	4783	782	945	140	262	2620	2798	563	731
260.5	535	516	476	2071	1234	1760	820	728	778	3836	3488	2093	107	546	223	141	1924	6093	329	415	216	671	697	1678	126	946	141	1253	86	34	4605	4906	725	895	120	307	2537	2912	517	812
260.667	554	550	561	2018	1313	1719	821	775	703	3721	3494	2080	88	467	140	72	1885	6004	200	350	111	625	596	1528	94	958	124	1214	24	141	4289	4740	788	848	68	247	2628	2824	479	781
260.833	565	529	547	2098	1206	1684	929	724	663	3934	3550	2050	82	382	87	49	1877	6011	190	297	104	613	610	1446	101	893	196	1224	23	102	4420	4980	829	934	166	329	2604	2944	570	845
261	536	602	601	1983	1272	1695	853	760	786	3801	3598	2043	30	413	90	90	2034	6043	269	271	173	636	557	1517	93	898	166	1206	113	130	4408	4844	817	975	188	356	2606	3054	574	721
261.167	623	548	519	2018	1204	1693	801	673	736	3875	3573	2110	148	474	217	157	1983	6006	276	319	145	729	692	1516	105	879	275	1126	117	29	4490	5081	868	1017	184	385	2580	2897	581	855
261.333	627	607	590	2072	1182	1679	897	735	729	3643	3506	2101	8	407	162	60	1932	5997	187	243	73	587	610	1439	103	983	151	1210	258	176	4501	4933	850	999	249	430	2625	2940	643	898
261.5	562	522	537	2111	1252	1709	813	715	702	3749	3470	2144	25	314	54	17	2045	6088	200	233	43	526	521	1540	230	925	240	1317	162	93	4579	4951	837	1056	199	397	2511	2884	632	813
261.667	593	606	545	2122	1156	1710	831	678	664	3781	3494	2061	141	401	126	169	1912	6081	220	404	102	630	586	1601	90	926	167	1175	155	25	4507	4986	790	988	154	275	2561	2701	599	822
261.833	562	637	584	2068	1247	1769	956	795	715	3705	3388	2050	169	451	130	128	2045	6018	122	361	207	573	612	1547	87	1017	136	1182	53	73	4333	4852	750	870	46	251	2377	2751	456	694
262	584	522	549	2136	1212	1703	853	728	739	3814	3383	2149	137	515	224	169	2039	6229	235	436	160	651	606	1490	128	896	220	1177	70	115	4554	4893	799	862	75	301	2461	2824	517	754
262.167	595	553	554	2104	1255	1632	838	758	694	3643	3550	2107	78	406	114	84	1923	5974	213	277	108	595	509	1536	186	965	231	1256	114	59	4568	4893	866	861	191	345	2542	2765	501	832
262.333	663	577	556	2124	1244	1720	827	686	772	3651	3444	2092	38	519	206	115	2096	6114	235	368	152	633	612	1547	132	933	220	1239	59	39	4444	4887	842	914	117	331	2431	2824	496	734
262.5	564	622	583	2106	1191	1761	855	744	717	3633	3572	2140	30	405	86	-12	1991	5999	214	288	158	578	596	1527	147	997	239	1269	122	112	4435	4909	792	895	217	327	2424	2950	570	816
262.667	598	567	614	2112	1199	1560	842	698	707	3683	3442	2013	67	492	196	218	1989	6119	293	332	162	577	574	1536	149	921	197	1189	29	111	4317	4828	792	887	102	282	2360	2678	556	854
262.833	612	573	584	1993	1147	1748	834	745	735	3669	3451	2101	48	444	143	145	1978	6144	248	453	153	611	666	1641	137	948	195	1181	32	42	4677	4786	677	950	58	254	2483	2733	476	761
263	587	501	573	2138	1126	1657	868	747	727	3592	3455	2075	62	406	163	17	1905	6076	162	246	139	598	528	1534	165	910	223	1206	45	89	4491	4894	773	826	162	230	2328	2775	519	700
263.167	551	641	581	2077	1219	1702	889	749	771	3602	3407	2121	60	354	106	101	1886	6111	199	397	65	525	601	1411	138	944	265	1268	-46	37	4293	4840	766	869	89	225	2288	2957	477	758
263.333	585	654	565	2196	1235	1655	816	689	719	3740	3416	2160	4	467	113	138	2122	6153	248	332	122	598	445	1533	206	945	269	1273	118	89	4539	4920	868	936	208	408	2361	2760	624	827
263.5	576	593	551	2134	1192	1521	925	752	698	3670	3475	2129	-15	393	91	96	1900	6379	79	316	69	522	526	1359	177	980	137	1091	110	58	4506	4842	794	920	203	279	2434	2711	556	854
263.667	640	558	549	2164	1148	1651	839	762	736	3614	3394	2248	26	453	22	7	2067	6220	209	402	44	578	521	1424	51	907	122	1280	42	17	4445	4787	744	915	125	240	2315	2737	468	709
263.833	669	548	514	2128	1105	1569	926	757	764	3698	3466	2168	59	313	92	56	1897	6292	192	329	43	500	501	1466	251	964	206	1128	100	100	4329	4755	717	926	191	260	2446	2747	490	768
264	549	577	562	2111	1168	1571	845	743	652	3706	3388	2098	61	457	84	194	2092	6266	195	309	92	549	487	1536	91	991	195	1123	60	29	4413	4796	716	840	88	214	2408	2639	502	753
264.167	609	543	526	2275	1128	1676	850	791	676	3537	3432	2175	84	527	159	162	2135	6225	265	414	166	532	550	1710	67	897	213	1269	57	65	4493	4858	773	936	109	269	2267	2647	538	726
264.333	560	526	477	2180	1215	1728	780	676	730	3623	3550	2148	94	440	175	133	2184	6303	254	390	129	644	595	1525	145	880	161	1213	105	123	4504	4836	763	922	160	334	2301	2879	591	778
264.5	539	569	601	2173	1107	1625	913	774	678	3627	3392	2101	104	504	150	114	2205	6292	341	379	148	550	537	1446	195	867	138	1252	0	14	4421	4922	710	830	90	225	2277	2801	519	758
264.667	605	581	649	2109	1156	1603	885	631	761	3586	3500	2202	34	495	96	109	2122	5991	200	234	127	459	514	1473	142	810	83	1051	190	171	4455	4856	843	927	206	377	2384	2748	674	826
264.833	600	548	527	2126	1158	1639	838	697	725	3723	3501	2131	47	405	156	129	2166	6334	249	418	128	507	561	1574	177	954	235	1264	86	34	4367	4725	767	1031	154	299	2301	2796	495	753
265	567	583	556	2093	1092	1548	890	714	678	3587	3496	2205	69	446	145	58	2083	6097	195	231	103	633	564	1550	236	963	232	1211	131	183	4460	4839	813	984	280	483	2312	2703	640	863
265.167	556	541	580	2185	1134	1600	834	699	686	3595	3340	2171	76	401	108	110	2024	6188	237	367	70	511	549	1560	150	845	119	1173	121	24	4384	4777	762	1035	169	378	2319	2743	543	795
265.333	564	598	592	2145	1109	1626	832	751	730	3585	3577	2211	68	386	121	84	2118	6211	230	432	112	528	482	1549	121	947	192	1170	138	150	4424	4983	818	1030	169	295	2301	2715	581	833
265.5	617	598	541	2192	1086	1618	842	724	726	3711	3503	2265	31	354	104	112	2158	6349	174	326	156	528	531	1515	105	951	165	1226	201	49	4291	4709	798	898	134	316	2400	2814	575	770
265.667	601	500	540	2178	1079	1656	837	721	668	3528	3410	2235	34	387	98	66	2162	6235	140	326	50	483	540	1502	141	1024	215	1253	108	143	4359	4982	810	1015	249	471	2481	2827	572	885
265.833	585	597	534	2169	1180	1583	839	658	761	3531	3409	2201	114	482	177	183	2201	6555	296	431	219	615	539	1576	206	977	140	1240	57	39	4256	4757	846	952	147	266	2303	2631	464	723
266	554	587	474	2181	1210	1660	840	739	689	3517	3407	2160	122	365	193	134	2063	6485	242	434	110	541	511	1530	118	868	158	1303	104	83	4373	4882	798	901	221	309	2236	2569	571	766
266.167	604	534	541	2211	1086	1676	887	679	733	3555	3616	2180	16	425	120	78	2203	6344	237	444	112	512	505	1460	116	924	245	1334	142	132	4389	4676	815	1075	239	394	2290	2743	552	857
266.333	538	571	582	2209	1066	1569	825	742	736	3553	3575	2111	76	463	71	163	2191	6488	250	295	167	569	641	1474	51	922	102	1140	125	103	4427	4755	704	931	172	308	2261	2815	497	752
266.5	603	538	562	2186	1105	1670	774	740	755	3462	3494	2147	134	397	19	22	2127	6526	237	364	126	499	536	1585	132	825	242	1199	154	199	4301	4905	875	939	270	355	2409	2815	539	864
266.667	606	588	539	2172	1089	1622	828	687	668	3419	3472	2267	14	488	122	144	2151	6276	200	418	140	516	592	1605	79	897	165	1236	201	212	4365	4987	860	991	209	477	2255	2812	591	940
266.833	562	507	560	2237	1082	1652	828	722	755	3541	3587	2278	73	414	127	152	2244	6472	208	340	116	595	584	1549	119	906	140	1199	147	150	4393	4895	850	1015	277	456	2409	2803	624	849
267	648	611	627	2250	1068	1490	814	666	663	3507	3565	2193	73	465	141	129	2154	6431	200	380	76	556	601	1525	168	912	124	1156	108	85	4342	4848	798	1016	164	309	2288	2624	502	812
267.167	586	534	548	2174	1098	1598	832	773	713	3418	3449	2247	-3	401	172	59	2108	6181	216	324	74	513	399	1514	150	837	186	1105	65	87	4482	4724	799	971	227	357	2217	2778	616	920
267.333	526	567	565	2024	1017	1632	889	720	771	3474	3654	2328	21	410	99	109	2113	6306	191	372	114	518	421	1463	171	966	244	1382	160	137	4422	4943	757	891	232	250	2267	2780	619	772
267.5	598	499	581	2242	1022	1564	816	726	711	3495	3514	2286	21	496	57	157	2092	6483	216	258	75	653	549	1510	215	943	151	1244	54	13	4344	4852	772	986	150	278	2329	2703	551	781
267.667	587	602	527	2204	1012	1557	863	782	702	3380	3433	2173	13	368	84	7	2173	6381	218	279	78	553	446	1607	147	1022	237	1228	175	134	4244	4987	810	1006	168	343	2299	2692	604	835
267.833	584	532	576	2118	1033	1611	829	705	706	3477	3491	2302	72	320	164	158	2159	6547	203	389	39	579	473	1702	128	870	154	1144	87	41	4280	4811	715	939	179	247	2232	2746	504	793
268	568	589	496	2118	1033	1700	835	686	690	3452	3475	2219	31	375	65	11	2141	6171	224	345	96	566	495	1662	114	892	224	1284	80	79	4309	4613	715	894	156	268	2228	2853	550	842
268.167	508	574	543	2216	1020	1632	834	754	648	3593	3484	2231	140	398	120	114	2197	6405	278	425	184	530	511	1703	161	1034	249	1227	78	66	4298	4903	706	884	147	260	2256	2718	491	816
268.333	528	569	502	2197	1001	1585	862	764	706	3509	3590	2181	91	382	119	125	2130	6398	226	329	150	524	463	1581	229	1035	208	1258	86	178	4159	4856	757	965	161	365	2276	2734	616	856
268.5	580	545	545	2202	1037	1664	939	689	718	3549	3635	2238	98	397	35	75	2194	6409	224	357	119	504	541	1640	154	986	160	1159	55	118	4367	4696	862	987	184	422	2356	2958	613	784
268.667	590	541	533	2201	1016	1610	884	721	792	3485	3588	2316	65	433	156	114	2117	6391	198	323	179	509	512	1621	195	919	249	1178	14	23	3997	4694	647	872	77	226	2155	2586	480	729
268.833	630	570	624	2255	1027	1631	833	738	741	3589	3680	2274	71	463	175	128	2004	6459	266	369	189	643	547	1533	97	895	196	1210	35	51	4125	4752	702	937	36	236	2236	2770	474	804
269	536	562	583	2199	1004	1591	818	754	770	3425	3601	2184	37	387	109	97	2059	6429	173	320	69	451	420	1580	216	833	172	1212	77	114	4182	4785	745	855	103	378	2227	2711	480	759
269.167	676	559	495	2189	1021	1495	850	729	709	3427	3682	2281	87	498	181	130	2090	6422	236	386	151	602	508	1581	99	965	173	1078	91	108	4161	4732	760	981	254	296	2172	2787	520	755
269.333	597	580	556	2169	1019	1688	852	692	665	3447	3561	2197	29	396	138	124	2127	6342	225	386	79	590	495	1488	152	871	209	1180	53	3	4286	4796	717	912	140	257	2278	2643	521	758
269.5	547	566	606	2109	986	1516	895	716	710	3521	3556	2228	140	410	139	177	2105	6286	254	366	66	565	478	1531	46	931	101	1092	41	40	4279	4776	756	856	124	336	2295	2632	494	701
269.667	541	496	543	2132	1047	1593	872	707	706	3389	3587	2236	127	451	127	121	2135	6479	200	287	132	547	519	1576	128	973	194	1214	50	72	4290	4642	791	965	148	358	2310	2510	615	783
269.833	567	522	569	2198	1013	1543	874	686	663	3415	3696	2292	131	388	235	187	2198	6536	324	435	173	566	629	1636	62	909	144	1130	249	105	4248	4919	896	1024	183	328	2340	2768	630	858
270	545	536	589	2063	1023	1650	874	676	656	3397	3598	2189	45	447	82	93	2057	6513	194	382	58	571	402	1690	157	1022	150	1224	-2	-30	4120	4769	688	898	50	272	2145	2720	423	704
270.167	546	541	535	2159	1041	1539	860	735	684	3427	3668	2390	49	342	60	55	2107	6334	166	333	84	503	445	1634	102	949	215	1210	128	146	4250	4870	761	949	142	342	2291	2602	546	813
270.333	551	542	561	2070	997	1554	871	668	690	3472	3538	2221	87	440	102	109	2195	6414	237	346	55	512	546	1524	135	967	197	1109	74	18	4049	4816	666	871	32	316	2172	2731	548	743
270.5	570	597	537	2141	962	1631	889	647	682	3357	3585	2218	-27	401	46	52	2015	6340	212	200	71	482	441	1516	194	928	227	1189	64	98	4334	4813	758	1023	181	325	2320	2759	569	801
270.667	552	567	579	2093	1020	1605	840	763	704	3390	3531	2230	88	512	155	183	2135	6447	313	408	109	522	501	1595	150	893	176	1147	186	144	4123	4896	757	969	237	364	2335	2685	611	896
270.833	581	592	500	2028	986	1645	917	695	706	3581	3603	2337	93	431	134	97	2110	6328	190	383	83	488	468	1662	123	901	252	1164	119	71	4023	4732	728	905	93	282	2305	2689	519	784
271	530	578	537	2109	1036	1694	883	695	741	3349	3598	2209	89	419	101	139	2092	6552	186	406	128	555	465	1467	140	945	163	1234	85	54	4066	4845	778	924	98	324	2189	2623	445	874
271.167	579	595	517	2113	984	1649	856	707	686	3404	3632	2276	9	448	162	65	2086	6249	241	341	171	557	492	1523	120	858	109	1077	111	111	4158	4927	746	906	204	303	2273	2722	471	846
271.333	551	573	601	2088	965	1549	817	709	712	3479	3650	2209	82	437	111	169	2090	6584	255	418	180	606	474	1594	128	917	163	1207	47	30	4063	4675	708	851	86	192	2160	2795	481	627
271.5	572	699	509	2024	1003	1602	872	718	699	3346	3685	2269	36	394	85	84	2037	6289	162	330	52	549	452	1596	20	851	194	1063	127	148	4170	4833	716	906	186	288	2298	2826	488	803
271.667	536	568	512	2167	985	1566	846	688	703	3369	3642	2156	133	413	124	222	1982	6335	260	352	176	547	446	1490	183	1059	178	1281	96	67	3964	4779	781	951	119	372	2343	2762	516	788
271.833	545	560	637	2086	941	1605	851	601	649	3342	3658	2263	105	382	136	91	1976	6248	275	362	46	455	431	1542	62	861	212	1151	44	110	4083	4626	728	969	131	309	2205	2726	561	688
272	596	558	571	2132	963	1698	916	739	715	3519	3688	2215	38	316	56	52	1994	6310	241	314	58	434	398	1450	116	955	225	1273	80	41	3935	4933	651	809	51	250	2200	2764	499	653
272.167	597	541	521	2087	1057	1621	889	668	684	3454	3541	2289	71	410	96	140	1943	6406	154	273	110	550	439	1452	97	863	158	1130	-39	6	4007	4569	670	825	28	289	2236	2645	472	664
272.333	558	515	566	2096	972	1735	885	744	626	3347	3733	2226	84	352	70	69	1874	6298	208	366	93	507	526	1481	101	963	124	1036	120	51	4061	4766	712	879	96	319	2246	2809	509	731
272.5	597	564	533	2023	896	1709	835	746	657	3549	3644	2220	51	406	152	109	1970	6212	254	360	112	499	441	1576	103	917	212	1222	120	97	4087	4743	715	947	110	296	2243	2684	473	741
272.667	580	567	504	1899	948	1594	878	719	703	3371	3623	2225	164	447	168	203	1979	6365	306	351	190	618	556	1641	102	826	159	1208	127	119	4096	4815	740	858	194	314	2279	2695	671	817
272.833	655	545	607	1959	976	1551	843	656	673	3432	3751	2207	55	401	125	117	1985	6322	222	326	137	550	468	1640	46	883	62	1165	64	57	4041	4763	692	901	193	343	2244	2782	530	809
273	603	572	519	2109	992	1623	861	753	749	3473	3711	2157	164	443	111	229	2129	6443	245	369	167	555	475	1456	64	798	33	1079	52	-26	4066	4669	608	812	32	263	2197	2705	534	663
273.167	573	554	565	2131	926	1575	810	710	705	3396	3691	2177	55	481	68	132	1961	6415	264	363	79	590	421	1612	142	938	151	1257	150	207	4107	4679	786	1044	232	297	2235	2835	601	845
273.333	584	577	534	2049	898	1599	850	697	747	3382	3703	2228	119	461	106	214	1931	6284	223	377	167	558	533	1560	60	874	131	1054	111	92	3970	4797	830	885	142	361	2224	2832	570	803
273.5	618	561	560	2066	900	1621	825	653	681	3354	3674	2214	64	328	46	37	1958	6207	146	334	73	439	450	1445	176	971	127	1135	30	28	4051	4716	765	892	122	278	2223	2757	472	710
273.667	560	507	534	1998	921	1632	897	703	688	3364	3543	2143	96	402	93	127	1897	6259	299	375	142	595	460	1561	108	958	105	1149	85	133	4135	4761	721	913	199	304	2375	2789	530	749
273.833	572	609	531	1924	918	1626	811	701	687	3356	3640	2131	-6	344	-27	37	1852	6268	189	272	52	466	339	1413	126	885	251	1270	130	96	4164	4733	742	927	194	302	2266	2602	541	780
274	514	563	562	1947	898	1675	929	787	688	3404	3598	2133	111	399	174	171	2020	6265	224	368	163	531	429	1578	108	871	178	1172	117	115	4142	4750	717	932	184	306	2351	2773	512	801
274.167	593	540	571	1999	885	1597	875	749	665	3370	3676	2185	82	375	103	91	1923	6191	262	349	111	553	558	1534	96	843	170	1233	16	90	4020	4675	686	810	78	312	2214	2942	516	742
274.333	576	575	615	1989	866	1668	838	665	685	3238	3767	2164	67	314	125	41	1890	6160	136	322	44	473	392	1338	127	882	185	1176	94	150	4108	4822	712	949	213	283	2291	2799	597	753
274.5	554	587	581	1959	794	1570	770	740	687	3490	3768	2148	113	435	97	123	1874	6087	177	316	103	575	440	1521	88	979	160	1144	106	89	4004	4549	700	914	104	310	2378	2768	498	779
274.667	545	596	556	1851	923	1642	865	705	668	3379	3607	2111	58	367	30	82	1956	6181	151	255	4	501	476	1474	83	914	146	1127	16	59	4045	4610	673	952	168	226	2245	2816	465	764
274.833	560	588	520	1998	949	1673	865	779	548	3470	3710	2131	97	378	103	171	1888	6250	242	278	161	503	464	1360	75	884	140	1206	8	79	3999	4639	715	777	93	270	2162	2688	499	682
275	593	558	713	2005	910	1668	816	748	667	3331	3551	2103	63	374	59	54	1755	6101	143	353	58	549	439	1417	59	937	130	1082	115	91	4169	4634	631	859	104	310	2215	2713	554	754
275.167	645	586	564	1957	837	1685	834	703	594	3445	3628	2126	81	362	146	114	1908	6110	211	296	126	433	477	1568	90	876	190	1108	98	47	4091	4743	708	958	210	244	2281	2726	566	767
275.333	550	562	573	1858	844	1600	856	771	666	3407	3621	2229	69	425	99	152	1982	6254	276	336	59	537	473	1424	136	846	191	1146	106	96	4039	4732	708	855	104	314	2300	2722	587	796
275.5	555	586	465	1821	881	1585	841	672	720	3261	3675	2193	82	388	105	154	1829	6158	244	283	128	481	452	1608	154	908	228	1277	51	139	4084	4629	762	1025	181	371	2445	2777	574	739
275.667	540	557	544	1847	881	1639	760	648	637	3327	3656	2069	90	424	80	166	1817	6056	205	341	114	547	415	1552	62	878	168	1204	129	161	4148	4698	826	962	190	345	2352	2894	584	742
275.833	627	569	523	1806	858	1680	826	726	735	3436	3578	2075	54	481	124	80	1907	6013	302	330	103	626	456	1528	149	885	116	1218	104	107	4097	4672	685	939	168	306	2350	2741	560	699
276	625	517	593	1836	829	1613	809	676	754	3374	3635	2030	93	466	216	225	1901	6265	230	339	161	513	467	1457	64	896	71	1067	111	26	4118	4709	635	989	169	326	2274	2697	525	726
276.167	639	514	558	1827	846	1578	813	706	642	3449	3544	2133	131	458	122	189	1870	6095	205	310	119	552	472	1463	131	836	121	1150	144	89	4124	4638	738	909	187	311	2379	2706	451	790
276.333	601	564	615	1852	900	1625	799	707	657	3294	3556	2127	148	386	143	140	1793	6088	213	336	132	514	432	1489	93	783	147	1081	62	110	4022	4647	747	867	178	293	2322	2862	438	721
276.5	585	608	574	1990	858	1603	816	722	690	3394	3580	1992	91	371	177	161	1741	6058	212	294	145	553	457	1398	54	870	64	1107	107	156	4045	4774	695	889	133	267	2221	2875	581	734
276.667	591	476	521	1823	887	1664	749	730	604	3357	3602	1981	44	318	143	119	1830	6096	157	235	102	570	474	1345	116	842	210	1183	146	162	4224	4698	740	885	303	387	2371	2782	669	756
276.833	531	612	540	1768	851	1631	891	719	645	3327	3544	2104	147	447	124	175	1803	6067	365	362	158	579	514	1552	162	857	213	1229	114	84	4083	4616	694	879	144	301	2285	2871	573	647
277	563	581	525	1903	893	1692	777	720	632	3369	3449	2027	4	342	90	67	1832	6131	110	230	34	437	408	1472	108	900	245	1177	84	169	3919	4618	694	946	213	358	2311	2776	597	766
277.167	552	581	618	1795	858	1613	794	725	664	3327	3509	2070	80	391	86	133	1770	5984	275	448	135	445	486	1463	156	859	103	1082	176	108	4182	4564	702	937	245	325	2334	2885	558	793
277.333	527	613	539	1828	861	1678	823	719	698	3297	3541	1965	193	375	112	106	1886	5980	269	392	160	535	465	1407	173	963	226	1292	94	72	4192	4701	695	944	181	391	2225	2695	569	737
277.5	667	606	551	1772	816	1681	835	682	765	3307	3643	2056	71	361	154	167	1794	6037	253	361	90	520	472	1420	140	816	157	1096	7	53	4050	4652	628	804	69	235	2153	2837	463	669
277.667	528	589	530	1776	815	1728	833	719	676	3428	3559	2018	92	336	95	119	1796	6185	242	328	98	456	470	1418	63	824	59	1099	67	144	4001	4484	703	877	131	358	2312	2824	503	710
277.833	565	538	589	1792	825	1681	833	724	751	3313	3560	2084	93	252	99	54	1709	6087	159	251	100	482	415	1322	87	858	255	1181	19	81	4010	4647	640	897	97	181	2157	2783	432	778
278	602	584	598	1735	794	1665	810	699	691	3288	3554	2069	100	440	77	99	1724	5992	176	363	111	520	400	1404	161	965	213	1302	90	53	4040	4500	630	820	70	231	2112	2787	513	643
278.167	578	559	656	1819	802	1658	774	657	667	3285	3514	1987	-73	287	69	55	1568	5815	196	266	12	402	348	1361	56	884	146	1215	49	155	4040	4624	699	797	166	292	2204	2776	587	688
278.333	534	563	478	1663	778	1632	851	694	725	3290	3506	2057	174	421	183	198	1785	5933	241	385	223	540	496	1408	85	887	111	1134	102	18	4084	4545	617	770	75	219	2336	2826	477	693
278.5	568	594	505	1605	863	1538	830	692	674	3269	3582	2111	80	401	91	69	1603	6130	214	325	103	555	403	1335	131	933	122	1116	94	95	4098	4546	584	822	207	296	2317	2822	525	711
278.667	564	559	475	1703	895	1571	798	688	715	3363	3542	2062	89	235	91	89	1677	6024	197	280	61	549	432	1386	38	779	139	1178	47	120	4150	4570	667	820	156	309	2177	2814	479	759
278.833	573	587	536	1760	814	1679	831	692	652	3255	3452	1937	113	293	123	33	1695	5816	170	356	78	470	389	1371	115	868	201	1163	83	79	4181	4506	626	813	120	222	2247	2748	476	706
279	590	594	565	1836	800	1618	832	636	660	3288	3478	1997	61	360	109	134	1686	5966	190	327	122	499	393	1346	127	930	192	1109	41	23	4211	4594	576	869	176	209	2183	2803	533	619
279.167	590	620	528	1716	876	1652	825	764	671	3293	3657	1909	72	340	88	143	1651	5831	190	331	88	497	415	1323	148	916	245	1198	155	133	4060	4581	653	812	222	282	2146	2697	532	725
279.333	620	553	600	1743	838	1641	829	705	672	3349	3536	1925	61	317	181	200	1682	5831	269	295	123	532	435	1402	118	811	216	1083	80	117	4074	4462	665	773	140	222	2238	2812	476	691
279.5	500	589	560	1657	770	1640	812	745	633	3216	3386	2018	16	260	66	73	1697	5828	178	213	79	433	414	1255	113	820	136	1110	46	1	4108	4475	706	847	149	254	2200	2847	402	643
279.667	542	614	560	1595	820	1715	796	717	707	3132	3540	1943	59	421	164	188	1732	5843	275	360	178	517	441	1308	78	811	106	1090	-7	26	4126	4633	678	800	92	315	2371	2793	505	704
279.833	532	572	589	1699	729	1534	866	734	711	3179	3491	1941	127	432	176	110	1614	5858	223	317	156	522	417	1275	77	837	143	1013	166	120	4104	4580	670	920	151	268	2222	2848	543	729
280	542	599	587	1664	762	1625	836	690	696	3302	3386	1942	119	386	129	127	1690	5854	208	313	96	521	480	1383	154	824	234	1168	36	70	4147	4379	616	819	187	178	2218	2792	529	714
280.167	600	607	518	1641	792	1621	795	647	686	3187	3387	1944	46	358	84	56	1660	5968	203	208	67	411	435	1295	73	858	138	1144	9	2	4094	4427	676	840	124	152	2205	2734	452	569
280.333	521	579	575	1621	766	1571	825	660	694	3189	3474	1908	71	329	158	126	1849	5959	226	354	124	510	529	1297	-13	678	170	1026	156	170	4016	4499	740	928	215	333	2264	2859	586	721
280.5	564	580	522	1715	770	1589	847	661	679	3238	3397	1982	76	364	258	100	1620	5991	209	301	125	469	457	1336	31	817	70	1033	163	113	4018	4432	594	886	140	241	2235	2764	515	673
280.667	587	528	575	1635	810	1592	841	731	720	3339	3430	1888	195	447	138	188	1716	5919	321	340	99	593	465	1328	117	834	200	1177	76	50	4163	4492	680	841	152	279	2137	2690	481	633
280.833	632	549	600	1627	770	1630	818	724	672	3152	3457	1951	55	444	82	92	1674	5964	233	276	106	491	483	1298	156	860	144	1233	95	59	4214	4491	637	751	120	231	2127	2784	483	689
281	640	525	591	1712	738	1630	747	702	682	3212	3350	1909	34	258	68	78	1536	5725	169	265	31	481	459	1303	171	949	181	1188	151	154	4407	4461	692	922	149	241	2212	2740	579	783
281.167	638	569	544	1627	824	1630	809	720	708	3260	3328	1955	45	326	2	149	1688	5857	242	245	219	356	370	1266	130	823	61	1228	67	64	4311	4470	597	848	208	171	2203	2733	494	721
281.333	510	539	585	1647	773	1587	798	692	674	3146	3389	1862	38	331	151	119	1670	5858	211	245	85	462	419	1281	81	743	109	1151	39	102	4135	4466	656	805	162	195	2145	2730	452	705
281.5	563	504	496	1729	784	1634	827	663	691	3277	3343	2021	22	347	62	105	1676	5723	124	257	36	389	397	1207	114	946	204	1212	209	176	4209	4609	684	925	173	349	2173	2971	585	718
281.667	600	603	588	1567	820	1574	740	661	647	3173	3391	1894	16	262	-43	41	1654	5557	92	211	41	402	372	1179	56	841	36	1087	58	19	4107	4308	573	763	122	258	2146	2607	466	661
281.833	570	596	558	1556	765	1589	832	671	641	3262	3395	1946	93	308	206	126	1628	5898	248	317	171	532	418	1305	190	899	234	1182	48	83	4274	4421	612	775	46	224	2125	2784	475	693
282	557	512	527	1632	848	1612	775	650	675	3166	3330	1935	27	335	72	8	1642	5818	180	280	194	450	386	1213	94	881	169	1157	-23	24	4143	4471	591	844	51	192	2121	2572	455	663
282.167	588	589	569	1585	812	1522	725	629	670	3178	3438	1940	113	314	170	157	1662	5789	259	397	150	494	410	1256	165	913	201	1196	28	35	4220	4315	600	786	66	278	2138	2769	452	713
282.333	587	542	510	1618	780	1543	681	731	675	3229	3213	2000	97	337	51	37	1587	5695	178	384	80	445	454	1231	66	776	227	1097	124	90	4058	4341	587	854	117	286	2159	2649	534	724
282.5	628	612	581	1687	751	1554	777	769	662	3133	3330	1951	79	306	64	63	1637	5767	225	160	47	428	362	1160	37	814	150	1174	66	52	4204	4343	527	827	95	227	2157	2764	387	666
282.667	617	602	613	1659	777	1714	757	753	638	3143	3332	1929	75	363	121	88	1699	5669	210	312	120	501	422	1295	52	810	93	1074	33	30	4337	4380	651	810	129	172	2068	2701	469	663
282.833	581	585	569	1630	777	1530	810	660	669	3131	3220	1864	131	395	114	183	1654	5624	182	204	101	521	541	1238	166	844	164	1208	56	87	4122	4441	645	762	116	141	2100	2782	448	654
283	518	565	559	1659	709	1527	822	648	692	3208	3280	1856	65	381	118	88	1595	5887	228	404	122	536	462	1232	92	836	142	1012	81	34	4391	4312	636	788	126	282	2175	2731	444	724
283.167	552	529	530	1601	742	1525	809	737	636	3068	3188	1928	83	339	78	115	1676	5467	121	365	33	472	429	1254	129	852	215	1134	178	144	4034	4455	676	908	161	292	2249	2731	554	748
283.333	562	595	556	1607	724	1566	809	688	634	3196	3274	1901	67	372	157	93	1664	5779	239	304	92	524	464	1247	67	796	49	1041	138	119	4207	4438	714	873	94	347	2090	2797	429	749
283.5	524	556	564	1614	839	1555	852	687	668	3216	3197	1909	113	322	130	140	1605	5813	149	309	125	513	439	1191	120	848	241	1144	86	107	4197	4270	571	839	127	170	2176	2687	467	752
283.667	606	523	467	1615	810	1631	782	589	654	3153	3298	1947	-21	292	103	120	1686	5511	185	280	70	453	399	1183	111	782	85	1170	136	55	4324	4327	630	819	123	311	2138	2926	534	703
283.833	543	568	496	1603	722	1493	839	714	671	3115	3100	1917	59	358	105	167	1672	5792	141	347	151	422	425	1324	140	834	185	1100	53	115	4287	4276	586	858	165	283	2237	2827	429	671
284	605	510	491	1555	694	1535	833	728	630	3198	3259	1898	71	368	112	112	1661	5589	245	332	102	474	434	1265	59	853	125	1042	3	29	4052	4338	554	736	104	159	2067	2718	433	624
284.167	545	633	594	1612	736	1599	792	660	634	3133	3317	1873	140	307	63	76	1530	5581	155	231	118	490	400	1264	-11	777	190	1088	41	32	4206	4243	545	797	88	271	2140	2699	409	740
284.333	513	566	538	1619	749	1524	787	654	622	3066	3104	1928	165	411	158	224	1745	5594	264	332	234	483	524	1192	106	748	142	1068	233	134	4348	4422	751	924	287	402	2218	2801	648	847
284.5	595	594	567	1635	639	1437	765	693	591	3076	3182	1887	45	380	71	67	1709	5574	176	312	156	519	402	1201	107	841	166	1158	67	55	4225	4249	547	806	131	287	2166	2721	480	795
284.667	554	550	588	1533	710	1537	784	753	663	3112	3048	1867	-5	351	20	55	1550	5539	190	246	48	394	413	1135	58	846	165	1176	86	143	4185	4329	672	838	177	304	2159	2734	492	831
284.833	606	514	490	1616	688	1499	808	747	684	3042	3141	1885	9	253	59	43	1665	5477	181	255	26	447	315	1111	55	750	95	1119	86	96	4151	4418	599	712	87	246	2081	2769	480	563
285	619	575	554	1593	720	1523	913	711	667	3074	3231	1857	34	275	68	128	1573	5465	204	329	16	475	423	1253	39	826	202	1055	76	62	4242	4199	698	722	131	237	2125	2625	505	717
285.167	541	578	478	1592	739	1526	816	640	609	2975	3132	1861	57	344	116	64	1655	5425	176	271	83	506	473	1206	183	883	191	1168	84	81	4270	4310	648	808	150	206	2103	2807	500	670
285.333	592	582	559	1514	680	1515	777	679	602	3074	3156	1918	134	322	120	209	1667	5703	271	388	141	539	519	1182	133	824	137	1181	96	102	4407	4210	706	794	235	315	2094	2782	556	765
285.5	540	576	619	1538	717	1348	726	593	622	3188	3106	1885	63	295	45	56	1625	5513	170	213	87	398	413	1252	115	732	203	1179	110	91	4340	4417	626	758	167	240	2150	2752	565	695
285.667	621	586	521	1621	745	1488	795	602	660	2960	3090	1880	76	367	190	168	1678	5494	185	303	212	536	549	1157	-33	785	27	1053	141	174	4303	4379	680	843	150	230	2096	2693	505	731
285.833	488	553	597	1564	708	1439	772	670	674	3102	3121	1907	16	206	36	97	1565	5390	133	281	85	459	379	1110	100	754	96	1122	46	96	4225	4353	627	856	139	307	1986	2668	475	733
286	563	612	509	1620	761	1460	814	674	670	2985	3051	1940	102	295	97	99	1653	5490	230	334	134	459	346	1234	196	939	194	1165	80	64	4148	4235	674	841	256	358	2228	2736	540	727
286.167	553	585	640	1561	784	1504	830	675	659	3029	3082	1872	100	292	118	159	1604	5479	203	224	117	495	430	1219	37	738	124	1131	26	32	4229	4188	564	754	191	200	2074	2616	398	693
286.333	544	571	601	1624	699	1466	740	614	690	2908	3076	1892	84	314	105	93	1623	5415	200	310	106	502	363	1123	102	717	77	1159	79	18	4256	4126	623	788	93	246	1997	2693	454	689
286.5	516	625	548	1607	714	1423	769	635	589	2963	3008	1883	37	356	74	45	1652	5299	180	221	88	372	361	1175	41	721	159	994	100	126	4185	4305	597	829	101	270	2023	2711	425	686
286.667	577	561	531	1635	706	1519	845	657	634	3006	3104	1902	138	369	157	153	1689	5581	189	297	103	506	430	1309	140	807	77	1147	28	26	4229	4189	680	810	155	300	1989	2767	410	673
286.833	602	559	519	1562	640	1506	798	721	688	3078	3041	1984	100	301	103	113	1657	5630	164	275	127	486	429	1128	213	952	254	1331	122	121	4220	4231	570	724	128	268	2073	2727	406	654
287	548	545	533	1583	668	1583	801	649	602	2954	3034	1772	32	244	11	68	1558	5309	142	304	116	451	392	1177	81	816	71	1076	107	142	4159	4168	729	804	189	213	2127	2712	508	730
287.167	610	467	620	1520	721	1504	801	711	690	2925	3109	1965	62	343	73	107	1720	5451	230	323	108	366	329	1126	56	713	135	1144	96	11	4111	4200	522	751	2	212	2086	2604	414	667
287.333	584	570	561	1522	734	1481	755	642	634	3072	2969	1847	140	315	187	143	1728	5559	222	318	117	441	380	1233	36	709	67	979	89	105	4118	4411	616	856	178	203	2149	2659	414	685
287.5	548	642	569	1626	711	1362	790	658	691	2908	2971	1887	5	276	126	65	1722	5339	210	341	67	463	355	1054	82	844	78	1159	60	-1	4206	4301	608	759	87	257	1898	2694	482	697
287.667	556	591	637	1616	720	1449	799	668	652	2976	3038	1927	52	353	100	105	1694	5314	160	360	112	441	370	1157	82	742	122	1134	50	61	4258	4140	589	777	126	291	2081	2594	458	759
287.833	616	582	519	1564	717	1473	786	694	713	2968	3006	1860	129	328	102	159	1830	5310	217	264	129	481	329	1150	170	839	140	1133	165	159	4312	4311	642	848	193	330	2125	2839	520	757
288	599	549	561	1537	733	1452	774	641	691	2896	3116	1949	87	397	89	143	1724	5352	251	283	150	510	336	1202	87	841	189	1131	148	154	4152	4189	631	793	95	281	2076	2743	516	693
