# Supplementary material for: Singularity response reveals entrainment properties in mammalian circadian clock
Source: Nat Commun. 2023 May 17;14:2819. doi: 10.1038/s41467-023-38392-x (PMC10192398; doi:10.1038/s41467-023-38392-x)
Supplement: Supplementary file 4 — Source Data [file 41467_2023_38392_MOESM4_ESM.zip › Raw_data/Figure6/Tissue_ctrl_11d.xlsx]

## Sheet: timeseries_tissue_+2C_2
Time (h)	White fat4_1	White fat4_2	Muscle2_1	Muscle2_2	Lung4_1	Lung4_2	Spleen2_1	Spleen2_2
0	77	7547	3008	2239	4990	26169	5343	5046
0.166667	116	9328	3233	2475	3444	43359	3145	4545
0.333333	65	7906	2882	2098	2641	42245	1972	3248
0.5	26	6178	2551	2410	2069	36275	1524	2605
0.666667	133	4582	2741	2672	2008	28250	1370	2129
0.833333	8	3729	2520	2653	1754	23330	1171	1918
1	8	2991	2500	2702	1587	22100	1094	1710
1.16667	28	2789	2200	2562	1397	23820	1032	1761
1.33333	21	2283	2207	2422	1325	23630	984	1932
1.5	-44	2313	2028	2370	1322	26052	906	1874
1.66667	61	2266	1897	2295	1299	25948	941	1816
1.83333	1	2329	1787	2355	1166	27549	892	1806
2	129	2226	1842	2163	1109	26079	809	1781
2.16667	-31	2134	1653	2158	961	26628	685	1690
2.33333	32	2136	1830	2124	961	25318	811	1685
2.5	14	2220	1698	2189	1001	25291	810	1647
2.66667	131	2191	1785	2188	1047	24313	758	1651
2.83333	100	2364	1888	2296	966	24282	786	1795
3	-86	2142	1732	2092	843	23148	718	1616
3.16667	-11	2468	1868	2426	922	23585	668	1759
3.33333	84	2487	1855	2291	875	21991	695	1812
3.5	59	2437	2082	2557	911	22681	764	1884
3.66667	18	2499	2076	2733	859	21250	787	1886
3.83333	59	2729	2232	2861	842	20796	814	2070
4	95	2772	2215	2802	826	20844	870	2093
4.16667	9	2919	2348	3012	824	20823	879	2166
4.33333	163	2977	2589	3078	837	20538	847	2226
4.5	46	3238	2724	3239	793	20773	984	2333
4.66667	24	3103	2864	3312	805	20302	1025	2552
4.83333	0	3437	2794	3426	622	20469	975	2690
5	-10	3072	3015	3329	700	20075	1091	2692
5.16667	-15	3678	3100	3666	654	19598	1086	2793
5.33333	56	3442	3210	3673	667	19509	1288	3028
5.5	-16	3626	3418	3674	712	19644	1295	3068
5.66667	1	3506	3438	3850	607	19162	1267	3116
5.83333	61	3680	3412	3921	613	19129	1360	3352
6	52	3694	3515	3947	679	18781	1332	3404
6.16667	81	3724	3598	4042	598	18236	1493	3496
6.33333	-10	3521	3637	3925	589	17991	1530	3442
6.5	-11	3588	3656	4032	569	18008	1475	3515
6.66667	69	3440	3756	3836	527	17781	1570	3499
6.83333	-54	3542	3809	3968	670	17702	1544	3564
7	-22	3377	3737	3717	749	16963	1552	3732
7.16667	64	3575	3690	3999	719	16932	1688	3805
7.33333	48	3502	3766	3757	752	16934	1727	3619
7.5	-26	3462	3742	3606	662	16752	1735	3756
7.66667	-66	3270	3595	3677	758	16423	1693	3607
7.83333	-24	3367	3645	3551	768	16237	1851	3719
8	93	3227	3707	3501	750	15596	1906	3841
8.16667	31	3314	3612	3552	803	15976	1796	3715
8.33333	-25	3129	3376	3281	700	15553	1803	3794
8.5	-1	3213	3495	3161	645	15255	1944	3648
8.66667	83	3075	3432	3217	648	14794	2059	3727
8.83333	9	3082	3438	3235	599	14629	2055	3639
9	47	2886	3238	3094	638	13999	1966	3407
9.16667	-19	3118	3194	2901	621	13907	2020	3499
9.33333	37	2920	3196	2819	619	13462	2002	3435
9.5	17	2960	3046	2724	545	13207	2089	3431
9.66667	9	2733	3059	2705	604	13188	2171	3533
9.83333	39	2891	2973	2792	498	13240	2152	3431
10	74	2636	3023	2586	620	12734	2159	3379
10.1667	55	2636	2762	2565	607	12550	2207	3400
10.3333	10	2451	2789	2492	522	12388	2172	3332
10.5	15	2524	2869	2429	647	12275	2213	3367
10.6667	1	2333	2596	2262	534	11916	2054	3014
10.8333	-23	2395	2586	2391	464	11425	2133	3261
11	69	2399	2586	2232	645	11200	2112	3282
11.1667	57	2348	2517	2204	575	10944	2027	3219
11.3333	-26	2175	2445	2079	576	10742	2003	3089
11.5	112	2378	2451	2050	605	10666	2078	3301
11.6667	34	2161	2409	2016	614	10149	2077	3041
11.8333	10	2093	2300	1997	592	9963	2044	3200
12	-10	2012	2284	1882	549	9597	1896	2976
12.1667	76	2065	2313	1967	591	9334	1953	3087
12.3333	116	1962	2149	1903	559	9035	1899	2902
12.5	57	1938	2152	1802	640	9086	2001	2895
12.6667	-33	1720	2064	1754	557	8568	1773	2815
12.8333	-31	1772	2058	1798	547	8414	1890	2842
13	-32	1562	1942	1566	417	8046	1767	2749
13.1667	-13	1676	1929	1543	494	7979	1891	2689
13.3333	-43	1557	1832	1507	377	7774	1633	2633
13.5	-4	1494	1757	1615	479	7545	1809	2689
13.6667	30	1421	1739	1515	415	7245	1700	2662
13.8333	-73	1401	1721	1461	437	7160	1681	2603
14	-47	1374	1609	1339	420	6887	1529	2429
14.1667	-21	1466	1569	1426	438	6771	1768	2571
14.3333	26	1279	1511	1354	394	6686	1583	2544
14.5	34	1415	1574	1386	430	6364	1601	2458
14.6667	24	1226	1569	1346	434	6300	1524	2399
14.8333	2	1224	1430	1192	411	6186	1604	2379
15	82	1207	1471	1204	467	6011	1650	2422
15.1667	23	1263	1430	1299	469	5776	1660	2371
15.3333	50	1090	1363	1078	390	5640	1499	2310
15.5	-21	1113	1271	1098	445	5531	1603	2243
15.6667	39	1061	1300	1093	384	5470	1444	2086
15.8333	23	1135	1192	1148	427	5190	1475	2209
16	33	955	1125	986	385	5243	1387	2014
16.1667	59	997	1232	1103	400	5050	1465	2141
16.3333	-92	813	1029	916	344	4709	1274	1898
16.5	49	939	1048	923	434	4757	1347	1990
16.6667	39	920	1076	958	441	4677	1436	1965
16.8333	23	825	929	780	322	4401	1364	1790
17	-6	805	1008	772	431	4618	1314	1803
17.1667	-6	772	807	781	367	4320	1286	1774
17.3333	59	843	921	748	403	4172	1375	1781
17.5	-44	805	741	688	343	4087	1422	1736
17.6667	19	767	908	706	432	4151	1375	1910
17.8333	37	824	921	708	397	3980	1317	1715
18	-43	561	644	595	304	3829	1180	1779
18.1667	26	631	751	596	337	3904	1326	1744
18.3333	53	605	742	604	304	3747	1202	1718
18.5	9	502	677	566	373	3747	1308	1719
18.6667	65	610	775	609	278	3665	1287	1769
18.8333	-171	344	482	433	205	3443	1129	1526
19	2	517	642	471	265	3634	1205	1685
19.1667	100	537	603	588	413	3396	1198	1755
19.3333	-41	394	601	469	256	3289	1185	1680
19.5	99	444	614	497	321	3428	1251	1679
19.6667	81	403	566	439	283	3310	1107	1613
19.8333	-35	377	497	475	269	3151	1212	1638
20	28	434	494	440	334	3293	1207	1628
20.1667	31	434	529	437	267	3170	1300	1638
20.3333	4	352	577	491	280	3207	1140	1537
20.5	-38	388	497	430	219	2955	1158	1751
20.6667	-8	259	527	376	311	2897	1157	1704
20.8333	-7	308	460	406	253	3003	1243	1589
21	-56	280	551	384	252	2887	1228	1625
21.1667	33	326	483	496	250	2929	1245	1712
21.3333	15	236	364	302	202	2827	1148	1706
21.5	51	312	477	296	199	2980	1325	1735
21.6667	-30	355	404	324	280	2929	1232	1779
21.8333	122	348	472	443	325	2914	1358	1909
22	16	322	487	312	244	2894	1252	1761
22.1667	120	284	461	380	220	2843	1327	1766
22.3333	76	277	526	374	179	2925	1332	1864
22.5	12	270	551	355	272	2903	1431	1913
22.6667	-16	292	446	285	209	2825	1402	1841
22.8333	-4	214	432	365	214	2816	1367	1892
23	-25	291	490	392	234	2981	1356	1957
23.1667	27	295	510	390	131	2841	1488	1949
23.3333	130	248	555	312	152	3086	1400	1985
23.5	52	267	460	287	192	2928	1507	2039
23.6667	85	252	607	387	241	3074	1561	2026
23.8333	128	398	614	408	290	3098	1574	2230
24	62	306	598	294	127	3094	1529	2226
24.1667	10	218	546	373	232	2996	1651	2122
24.3333	-30	126	551	322	111	3089	1522	2201
24.5	189	303	773	509	290	3359	1722	2379
24.6667	11	276	648	334	146	3304	1584	2194
24.8333	8	187	628	334	210	3265	1594	2247
25	19	257	751	374	178	3249	1645	2318
25.1667	-32	284	721	402	168	3346	1858	2455
25.3333	12	278	706	428	169	3379	1731	2353
25.5	35	347	848	451	213	3561	1833	2522
25.6667	44	255	785	475	159	3696	1818	2594
25.8333	45	280	772	471	149	3575	1913	2521
26	14	184	824	417	119	3596	1730	2650
26.1667	4	277	900	414	172	3840	1962	2758
26.3333	19	250	918	487	155	3872	1906	2761
26.5	-19	372	1002	564	199	4026	2023	2863
26.6667	-22	348	982	568	220	4021	2087	3073
26.8333	49	345	1029	624	217	3959	2163	2991
27	-54	197	991	589	129	3996	2071	2904
27.1667	113	309	1182	668	176	4187	2341	3131
27.3333	20	365	1179	763	195	4246	2322	3095
27.5	47	399	1303	693	235	4591	2490	3309
27.6667	50	370	1206	654	138	4487	2396	3122
27.8333	43	453	1413	793	267	4696	2493	3330
28	10	398	1428	738	201	4601	2383	3448
28.1667	126	531	1459	853	344	4811	2589	3548
28.3333	3	420	1518	848	168	4690	2583	3494
28.5	20	472	1416	807	165	5016	2552	3553
28.6667	25	416	1563	890	125	5074	2652	3560
28.8333	102	562	1646	880	165	5193	2972	3731
29	62	623	1771	958	238	5331	2833	3769
29.1667	28	597	1834	981	231	5259	3048	3883
29.3333	50	635	1832	1104	183	5502	3025	3832
29.5	4	606	1875	1024	195	5518	3011	3938
29.6667	91	641	1969	1156	172	5488	3071	3990
29.8333	71	743	2056	1164	245	5626	3220	4111
30	59	726	2029	1230	246	5883	3137	4124
30.1667	-17	777	2099	1278	137	5971	3266	4070
30.3333	51	805	2189	1193	151	5880	3226	4099
30.5	31	820	2222	1383	238	5986	3540	4269
30.6667	40	824	2313	1318	197	6088	3429	4168
30.8333	106	992	2346	1594	264	6139	3616	4387
31	-14	924	2450	1426	237	6181	3531	4531
31.1667	-45	948	2411	1540	184	5874	3665	4595
31.3333	-59	1029	2432	1466	98	5507	3594	4511
31.5	49	1106	2532	1686	200	5428	3817	4550
31.6667	46	1030	2525	1667	207	5821	3811	4632
31.8333	9	1184	2716	1732	179	5400	3890	4760
32	88	1206	2632	1813	280	5646	3797	4823
32.1667	36	1245	2680	1890	232	5779	4089	4871
32.3333	43	1312	2823	1826	148	5877	4055	4964
32.5	53	1358	2763	1887	303	5739	4254	5040
32.6667	105	1396	2963	1967	102	5664	4177	4927
32.8333	52	1516	2943	2001	216	5876	4317	5129
33	-50	1491	2905	1974	166	5761	4313	5127
33.1667	2	1601	3060	2190	188	5702	4439	5210
33.3333	-10	1507	3028	2141	190	5724	4226	5142
33.5	64	1752	3154	2232	261	5813	4566	5246
33.6667	46	1722	3197	2217	188	5776	4272	5235
33.8333	20	1838	3145	2231	218	5962	4592	5252
34	93	1820	3173	2152	238	5915	4499	5303
34.1667	39	1877	3128	2198	233	5743	4789	5573
34.3333	-5	1762	3077	2172	129	5727	4398	5359
34.5	-31	2110	3172	2217	225	5598	4580	5322
34.6667	2	1954	3158	2411	207	5594	4442	5313
34.8333	-68	1923	3120	2390	66	5568	4726	5381
35	37	2284	3101	2415	209	5775	4536	5343
35.1667	-21	2380	3205	2478	208	5686	4642	5280
35.3333	-9	2261	3030	2322	163	5731	4661	5371
35.5	113	2431	3221	2553	277	5754	4764	5357
35.6667	-25	2354	3092	2408	149	5599	4305	5497
35.8333	13	2564	3143	2498	249	5639	4658	5454
36	-12	2540	3128	2462	268	5471	4467	5330
36.1667	25	2613	3191	2581	192	5483	4826	5405
36.3333	24	2721	3153	2571	168	5680	4509	5384
36.5	60	2758	3118	2495	235	5439	4599	5429
36.6667	112	2652	3102	2491	186	5503	4589	5394
36.8333	18	2892	3122	2547	195	5460	4558	5325
37	12	2857	2968	2450	107	5334	4461	5393
37.1667	-27	2996	2937	2436	157	5374	4583	5368
37.3333	37	3005	3021	2354	184	5304	4290	5213
37.5	104	3105	2988	2550	145	5211	4445	5208
37.6667	29	2979	2765	2388	136	5064	4165	5014
37.8333	4	3207	2956	2480	80	5254	4413	4946
38	47	3152	2861	2398	182	5127	4193	4981
38.1667	27	3416	2913	2446	160	5175	4331	5096
38.3333	83	3250	2845	2359	195	5049	4076	4994
38.5	28	3483	2776	2521	199	4939	4266	5032
38.6667	-8	3399	2608	2323	137	4977	4120	4838
38.8333	21	3382	2695	2322	203	4784	4273	4758
39	64	3463	2647	2260	175	4959	4018	4657
39.1667	6	3634	2677	2318	229	4887	4015	4766
39.3333	15	3531	2659	2096	143	4691	3843	4656
39.5	17	3710	2437	2308	185	4766	4089	4756
39.6667	25	3505	2529	2192	211	4792	3792	4400
39.8333	112	3786	2592	2304	171	4694	4004	4605
40	-46	3555	2478	2027	96	4599	3601	4333
40.1667	80	3856	2512	2247	148	4626	3916	4395
40.3333	93	3748	2469	2163	189	4635	3636	4516
40.5	33	3738	2457	1976	185	4555	3628	4251
40.6667	59	3807	2366	1945	185	4650	3592	4146
40.8333	-14	3880	2201	1988	56	4283	3468	4099
41	19	3669	2252	1984	184	4435	3397	4016
41.1667	-34	3965	2254	1895	226	4292	3426	4013
41.3333	-48	3611	2111	1694	74	4463	3279	3832
41.5	21	3988	2224	1823	115	4286	3533	3880
41.6667	18	3839	2163	1847	197	4259	3314	4001
41.8333	-44	4043	2027	1716	185	4169	3341	3955
42	-62	3684	1999	1716	81	4194	3044	3764
42.1667	50	3935	1959	1717	232	4878	3203	3685
42.3333	22	3821	1981	1592	169	5061	3224	3810
42.5	52	4046	1940	1644	136	5111	3122	3737
42.6667	80	3725	1866	1574	193	4881	3114	3650
42.8333	-44	3899	1774	1539	67	4922	2952	3457
43	84	3856	1800	1562	109	5095	2957	3484
43.1667	83	4021	1921	1580	275	5040	3062	3515
43.3333	59	3825	1886	1505	154	4990	2988	3447
43.5	59	3892	1747	1622	185	4885	2994	3467
43.6667	-32	3668	1668	1298	203	5085	2704	3267
43.8333	-17	3852	1640	1336	140	4975	2725	3265
44	17	3655	1579	1410	172	5095	2664	3349
44.1667	-11	3859	1639	1374	86	5190	2629	3063
44.3333	-56	3583	1526	1244	77	5337	2723	3054
44.5	60	3795	1708	1159	162	5121	2832	3225
44.6667	87	3540	1635	1219	188	5262	2557	3266
44.8333	86	3729	1718	1297	195	5261	2715	3300
45	64	3469	1531	1148	220	5218	2384	2992
45.1667	195	3768	1672	1280	202	5366	2653	3095
45.3333	91	3525	1513	1214	168	5476	2589	3034
45.5	-26	3489	1421	1199	110	5346	2463	3021
45.6667	7	3331	1443	1093	165	5330	2390	2965
45.8333	41	3336	1500	1106	135	5334	2553	2984
46	-10	3232	1521	987	89	5316	2162	2814
46.1667	1	3239	1431	1017	118	5159	2368	2824
46.3333	118	3381	1690	1127	215	5439	2459	3017
46.5	56	3262	1499	1090	179	5407	2491	2899
46.6667	35	3243	1434	1034	137	5338	2235	2877
46.8333	15	3408	1373	943	113	5292	2240	2998
47	-31	3018	1455	870	105	5377	2168	2828
47.1667	-76	3094	1455	992	130	5170	2280	2826
47.3333	22	3015	1514	1094	227	5434	2231	3067
47.5	71	3098	1517	979	133	5423	2355	2751
47.6667	-61	2870	1398	881	51	5414	2197	2854
47.8333	10	2897	1456	1000	197	5409	2191	2902
48	56	2890	1587	1024	167	5503	2150	2959
48.1667	83	2979	1538	891	98	5547	2299	2857
48.3333	39	2867	1595	887	89	5310	2154	2941
48.5	72	2954	1670	1083	182	5501	2236	2984
48.6667	53	2741	1632	991	153	5590	2189	2944
48.8333	-27	2838	1501	943	92	5675	2332	2937
49	90	2542	1566	931	61	5653	2294	2951
49.1667	25	2795	1633	1111	248	5675	2274	3013
49.3333	45	2632	1592	1027	107	5685	2231	2991
49.5	-4	2644	1629	998	114	5698	2216	3026
49.6667	-21	2572	1648	839	149	5669	2167	3024
49.8333	-37	2680	1704	975	78	5608	2264	3128
50	10	2604	1717	1029	98	5868	2164	3036
50.1667	-26	2583	1714	1029	125	5823	2246	3238
50.3333	-69	2364	1769	1039	106	5874	2259	3297
50.5	-17	2582	1822	1040	84	5943	2276	3146
50.6667	42	2475	1801	1017	117	6059	2285	3232
50.8333	17	2569	1836	1147	161	6145	2316	3249
51	10	2428	1840	1170	72	6230	2425	3297
51.1667	81	2597	2012	1175	225	6293	2396	3473
51.3333	-25	2436	2023	1103	130	6363	2450	3444
51.5	35	2457	2023	1243	209	6435	2675	3406
51.6667	132	2460	2008	1143	192	6411	2490	3633
51.8333	56	2571	2059	1408	145	6416	2567	3426
52	19	2466	2066	1162	76	6551	2501	3542
52.1667	81	2673	2177	1402	206	6659	2670	3703
52.3333	-71	2310	2203	1237	145	6686	2471	3671
52.5	-26	2448	2158	1260	55	6646	2590	3630
52.6667	43	2439	2230	1332	198	6743	2495	3869
52.8333	-5	2580	2208	1369	121	6888	2802	3933
53	5	2404	2183	1352	166	6908	2693	3903
53.1667	6	2629	2371	1366	116	7078	2885	3997
53.3333	-4	2536	2316	1344	178	7226	2854	3961
53.5	56	2634	2324	1470	210	7007	3091	4145
53.6667	93	2502	2429	1439	139	6944	2924	4080
53.8333	-49	2654	2340	1288	86	7038	2932	4118
54	21	2618	2457	1395	150	7344	2830	4306
54.1667	-3	2704	2498	1620	191	7347	3153	4352
54.3333	-28	2619	2334	1602	81	7353	2860	4384
54.5	8	2693	2546	1663	181	7515	3193	4461
54.6667	81	2762	2517	1580	206	7482	3144	4314
54.8333	48	2836	2611	1651	184	7574	3268	4581
55	94	2762	2650	1780	200	7756	3156	4477
55.1667	-75	2834	2669	1602	84	7621	3334	4693
55.3333	28	2788	2738	1742	190	7721	3141	4617
55.5	107	3009	2690	1867	227	7800	3286	4702
55.6667	72	2770	2697	1800	216	7719	3270	4875
55.8333	-58	3022	2638	1745	123	7885	3327	4855
56	43	2858	2714	1871	155	7841	3276	4849
56.1667	116	3073	2717	1877	246	7908	3500	4936
56.3333	10	2965	2848	1910	194	7937	3373	4921
56.5	-21	3174	2767	1986	163	7856	3668	4928
56.6667	38	3059	2853	1884	148	7955	3529	5087
56.8333	36	3105	2809	2012	139	7794	3399	4991
57	33	3090	2872	1913	185	8092	3532	5007
57.1667	-32	3148	2906	1935	186	7680	3507	5105
57.3333	15	3092	2832	1892	166	7952	3462	5013
57.5	10	3234	2835	1964	175	7981	3704	5133
57.6667	26	3235	2816	1936	140	8069	3477	5338
57.8333	-54	3309	2677	2028	57	7964	3694	5061
58	92	3116	2789	2062	214	8030	3698	5161
58.1667	58	3481	2972	2139	153	7776	3680	5209
58.3333	140	3402	2887	2057	161	8053	3680	5219
58.5	-3	3505	2871	2103	167	7963	3767	5229
58.6667	82	3373	2816	2158	157	8093	3639	5390
58.8333	35	3602	2784	2111	180	8007	3720	5257
59	17	3303	2713	2129	179	8052	3625	5275
59.1667	14	3564	2805	2106	228	8012	3770	5241
59.3333	20	3549	2738	2058	198	7993	3684	5280
59.5	42	3622	2816	2118	184	7780	3702	5421
59.6667	23	3590	2911	2070	225	7851	3712	5366
59.8333	10	3732	2801	2107	232	7842	3733	5132
60	53	3565	2756	2172	226	7918	3647	5223
60.1667	-15	3772	2689	1965	166	7790	3723	5279
60.3333	70	3592	2599	2157	168	7717	3606	5280
60.5	-65	3698	2698	2072	146	7607	3671	5301
60.6667	8	3624	2547	2027	135	7589	3449	5341
60.8333	-47	3810	2467	2008	180	7649	3722	5203
61	40	3642	2565	1912	180	7680	3678	5139
61.1667	100	3762	2640	2131	163	7714	3714	5206
61.3333	64	3851	2463	2074	213	7615	3620	5359
61.5	47	3950	2630	2116	195	7702	3719	5143
61.6667	106	3652	2475	2047	199	7469	3544	5076
61.8333	64	3852	2516	2105	196	7538	3609	5029
62	1	3533	2424	1935	108	7464	3592	4877
62.1667	42	3932	2532	1997	236	7574	3770	5083
62.3333	12	3659	2461	1818	184	7356	3519	4869
62.5	-49	3901	2359	1998	113	7430	3500	4743
62.6667	41	3663	2270	1997	169	7342	3453	5031
62.8333	43	3859	2439	2105	192	7272	3480	4885
63	13	3691	2259	2004	164	7168	3398	4835
63.1667	-9	3746	2164	1774	93	7132	3402	4854
63.3333	-50	3708	2153	1831	137	6934	3189	4602
63.5	-12	3851	2231	1906	178	6837	3333	4684
63.6667	32	3632	2110	1728	87	6745	3203	4617
63.8333	82	4029	2266	1909	207	6979	3462	4649
64	-17	3656	2097	1713	178	6779	3149	4551
64.1667	56	3962	2021	1731	124	6657	3371	4574
64.3333	84	3650	2093	1803	209	6673	3244	4491
64.5	-9	3843	1970	1665	84	6631	3087	4536
64.6667	26	3662	2091	1732	173	6668	3241	4279
64.8333	63	3936	2050	1772	216	6616	3215	4341
65	32	3561	1951	1688	181	6385	2985	4219
65.1667	46	3868	1985	1744	245	6600	3262	4187
65.3333	-59	3702	1854	1654	122	6384	2942	4077
65.5	163	3899	2114	1710	220	6352	3067	4150
65.6667	15	3614	1896	1580	175	6475	2890	4093
65.8333	5	3700	1855	1595	137	6312	2936	4198
66	-56	3424	1687	1555	125	6364	2877	3869
66.1667	16	3721	1886	1615	49	6263	2936	4127
66.3333	-28	3427	1691	1444	217	6211	2865	4025
66.5	26	3694	1818	1575	173	6164	2905	3891
66.6667	33	3607	1847	1502	177	6344	2775	3820
66.8333	110	3574	1697	1444	169	6202	2880	3622
67	-68	3355	1746	1313	103	5968	2577	3640
67.1667	-33	3570	1684	1429	150	5964	2687	3741
67.3333	18	3418	1666	1202	116	6117	2703	3668
67.5	62	3372	1727	1360	231	6037	2721	3719
67.6667	-99	3393	1623	1198	197	5890	2613	3572
67.8333	-86	3278	1477	1180	44	5756	2663	3476
68	30	3263	1662	1311	202	5964	2692	3540
68.1667	-12	3313	1637	1299	179	6120	2736	3428
68.3333	-37	3240	1615	1273	156	6064	2453	3582
68.5	-6	3292	1566	1162	141	6072	2599	3516
68.6667	104	3186	1709	1285	179	6043	2455	3405
68.8333	35	3278	1541	1233	99	5856	2499	3301
69	17	3199	1548	1286	242	6071	2410	3299
69.1667	-48	3162	1597	1141	163	5815	2427	3268
69.3333	5	3028	1628	1193	238	5740	2254	3169
69.5	27	3058	1534	1178	195	5912	2525	3216
69.6667	-20	2990	1517	1075	157	5905	2299	3145
69.8333	84	3136	1691	1193	199	5992	2406	3276
70	35	2943	1518	1107	196	5870	2338	3179
70.1667	10	2974	1565	1147	68	5795	2304	3228
70.3333	53	2801	1568	1117	261	5882	2313	3153
70.5	-6	3014	1492	1103	168	5729	2225	3282
70.6667	59	2841	1627	1101	250	5911	2152	3191
70.8333	-36	2858	1540	1183	136	5746	2290	2981
71	117	2775	1611	1186	256	5904	2268	3190
71.1667	81	2973	1593	1087	225	5787	2265	3153
71.3333	65	2728	1621	1136	147	5720	2088	3138
71.5	-64	2637	1554	1106	120	5678	2143	3003
71.6667	6	2539	1659	1091	228	5898	2234	3230
71.8333	2	2660	1549	1128	193	5802	2230	3136
72	83	2592	1713	1150	227	5896	2238	2982
72.1667	64	2703	1638	1214	179	6117	2161	3082
72.3333	21	2475	1690	1165	95	5779	2104	3031
72.5	109	2634	1757	1173	213	5882	2178	3053
72.6667	24	2488	1770	1180	244	5882	2031	3155
72.8333	76	2543	1666	1126	190	5981	2214	3159
73	92	2427	1630	1164	316	6156	2134	3159
73.1667	-69	2460	1606	1127	146	5857	2096	3009
73.3333	14	2355	1774	1199	245	6053	2125	3178
73.5	-29	2474	1795	1182	123	5864	2165	3025
73.6667	-20	2158	1692	1107	180	6049	1985	3002
73.8333	54	2320	1720	1245	259	6035	2121	3069
74	-1	2253	1829	1096	177	6114	2045	3054
74.1667	-73	2227	1735	1158	135	6013	2209	3118
74.3333	41	2200	1882	1120	177	6216	2144	2999
74.5	65	2377	1852	1223	193	6044	2229	3193
74.6667	92	2205	1959	1227	234	6310	2046	3225
74.8333	49	2287	1913	1298	281	6146	2272	3249
75	63	2160	1914	1147	169	6126	2099	3278
75.1667	4	2095	1897	1317	127	6362	2220	3370
75.3333	-3	2136	1963	1357	172	6150	2165	3434
75.5	132	2312	1992	1340	200	6466	2225	3427
75.6667	-7	2166	2133	1236	181	6184	2155	3392
75.8333	45	2290	2086	1365	172	6412	2354	3447
76	-12	2116	2088	1417	240	6258	2169	3328
76.1667	78	2216	2108	1444	235	6558	2265	3350
76.3333	37	2145	2192	1483	284	6383	2178	3560
76.5	44	2243	2251	1445	225	6506	2220	3538
76.6667	113	2026	2093	1528	245	6638	2241	3595
76.8333	68	2075	2094	1556	105	6513	2252	3499
77	125	2156	2167	1466	175	6556	2231	3604
77.1667	-11	2061	2101	1488	210	6594	2360	3479
77.3333	-32	2097	2053	1482	138	6590	2278	3769
77.5	-31	2164	2185	1543	167	6564	2337	3599
77.6667	17	2006	2200	1463	134	6696	2392	3651
77.8333	46	2120	2239	1574	180	6636	2386	3528
78	30	1982	2239	1494	235	6722	2327	3853
78.1667	26	2326	2314	1695	174	6879	2478	3773
78.3333	47	2115	2353	1656	150	6774	2238	3808
78.5	49	2191	2296	1610	208	6944	2612	3895
78.6667	30	2188	2327	1649	197	6912	2401	3735
78.8333	9	2164	2095	1534	90	6924	2353	3962
79	-14	2186	2279	1567	206	6885	2313	3767
79.1667	-78	2196	2323	1602	190	6887	2419	3826
79.3333	21	2186	2356	1601	208	6812	2375	4005
79.5	116	2274	2465	1844	298	6982	2546	3950
79.6667	-41	2137	2149	1587	126	6850	2417	3869
79.8333	19	2120	2429	1666	170	6987	2536	3980
80	-3	2184	2338	1715	204	6963	2446	4068
80.1667	17	2328	2421	1743	270	6788	2572	4132
80.3333	102	2133	2396	1778	203	6847	2475	4156
80.5	25	2172	2416	1775	135	6886	2453	4046
80.6667	-38	2201	2422	1724	139	6918	2498	4059
80.8333	38	2323	2329	1780	133	7088	2487	4104
81	40	2223	2474	1766	225	7012	2549	4054
81.1667	29	2362	2410	1802	161	6874	2506	4193
81.3333	97	2348	2599	1873	207	7097	2573	4157
81.5	80	2395	2530	1769	259	7210	2686	4145
81.6667	27	2390	2592	1917	230	7272	2662	4200
81.8333	-144	2384	2265	1817	91	7004	2617	4092
82	-68	2261	2436	1818	128	6921	2621	4177
82.1667	-10	2437	2449	1780	214	7024	2653	4168
82.3333	57	2356	2439	1762	123	7255	2604	4042
82.5	23	2511	2410	1990	225	7057	2786	4246
82.6667	23	2510	2600	1765	219	6949	2657	4285
82.8333	-24	2471	2389	1825	189	7161	2773	4161
83	64	2555	2435	1841	221	7226	2802	4323
83.1667	-45	2523	2353	1853	182	6920	2774	4312
83.3333	-47	2444	2359	1733	220	7096	2536	4144
83.5	-26	2488	2326	1729	75	6878	2700	4269
83.6667	101	2545	2340	1830	299	7224	2753	4349
83.8333	6	2624	2372	1844	216	6880	2762	4424
84	-31	2519	2287	1669	137	6966	2567	4243
84.1667	-18	2626	2343	1854	161	6664	2764	4199
84.3333	-28	2503	2258	1808	173	6855	2453	4214
84.5	65	2758	2322	1876	191	6899	2897	4156
84.6667	-96	2635	2187	1697	107	6852	2549	4051
84.8333	27	2823	2324	1851	199	6872	2872	4149
85	-1	2689	2234	1749	182	6831	2702	4142
85.1667	59	2795	2277	1896	221	6794	2766	4121
85.3333	53	2847	2326	1893	125	6970	2812	4139
85.5	-31	2811	2240	1780	141	6564	2699	4171
85.6667	31	2607	2181	1747	136	6829	2657	4149
85.8333	-87	2854	2205	1709	77	6722	2772	4037
86	-32	2792	2199	1843	227	6711	2606	4374
86.1667	-77	2701	2189	1683	158	6678	2583	3961
86.3333	-76	2803	2203	1661	117	6718	2754	3978
86.5	-22	2894	2073	1620	143	6631	2863	4029
86.6667	65	2828	2127	1674	227	6602	2651	4058
86.8333	-47	2998	2077	1650	219	6735	2794	3962
87	73	2786	2067	1703	236	6699	2736	4020
87.1667	-36	2818	2094	1640	157	6504	2646	3972
87.3333	86	2824	2131	1639	209	6559	2600	3956
87.5	61	2912	2054	1686	165	6404	2802	3909
87.6667	40	2780	2144	1744	202	6507	2685	3952
87.8333	72	2941	2060	1648	247	6545	2751	3928
88	-49	2698	1980	1532	165	6373	2502	3932
88.1667	16	2898	2065	1676	138	6360	2679	3829
88.3333	60	2858	2003	1558	254	6403	2590	3840
88.5	-12	2944	1939	1615	152	6309	2607	3717
88.6667	-5	2724	1922	1502	199	6224	2618	3871
88.8333	-79	2923	1848	1463	140	6344	2590	3668
89	-22	2884	1934	1608	202	6309	2502	3664
89.1667	57	3136	1952	1571	250	6036	2687	3759
89.3333	44	2874	1845	1690	272	6273	2609	3636
89.5	-4	2809	1885	1499	176	6224	2634	3621
89.6667	25	2757	1842	1514	183	6056	2530	3574
89.8333	51	3054	1876	1566	168	6221	2690	3654
90	25	2813	1826	1435	202	6231	2499	3461
90.1667	-29	2869	1824	1444	145	6146	2568	3441
90.3333	-19	2668	1851	1440	178	6060	2537	3551
90.5	-66	2758	1805	1449	115	6022	2581	3474
90.6667	86	2924	1879	1462	201	6123	2497	3406
90.8333	5	2932	1728	1458	122	6055	2520	3283
91	52	2783	1886	1308	201	5924	2491	3414
91.1667	16	2902	1807	1564	217	6053	2567	3264
91.3333	3	2761	1686	1371	183	6078	2408	3383
91.5	50	2986	1856	1437	180	5840	2496	3291
91.6667	53	2813	1833	1281	153	5889	2319	3237
91.8333	14	2930	1847	1439	178	5888	2550	3194
92	-41	2753	1732	1353	232	5773	2343	3192
92.1667	58	2914	1830	1447	241	5857	2498	3206
92.3333	14	2756	1830	1452	220	5750	2319	3288
92.5	52	2992	1856	1392	228	5731	2444	3038
92.6667	35	2787	1598	1383	215	5855	2280	3066
92.8333	-13	2894	1752	1467	274	5707	2380	3101
93	-55	2665	1707	1309	201	5794	2148	3170
93.1667	41	2887	1719	1291	204	5880	2337	3001
93.3333	0	2652	1744	1316	164	5721	2142	2983
93.5	66	2774	1758	1363	142	5581	2229	2992
93.6667	14	2626	1602	1289	56	5622	2129	2984
93.8333	-49	2681	1714	1242	146	5514	2157	2800
94	96	2774	1793	1361	230	5724	2200	2933
94.1667	35	2760	1676	1304	201	5613	2192	2911
94.3333	60	2733	1817	1262	157	5644	1996	2968
94.5	-40	2805	1781	1286	243	5500	2134	2751
94.6667	31	2704	1723	1287	153	5432	2187	2862
94.8333	64	2801	1747	1335	180	5434	2219	2841
95	4	2467	1667	1259	175	5433	2021	2754
95.1667	123	2789	1802	1339	196	5721	2157	2839
95.3333	4	2608	1786	1411	165	5607	2082	2819
95.5	-20	2728	1824	1360	247	5517	2091	2872
95.6667	1	2545	1644	1177	109	5561	1968	2722
95.8333	-12	2704	1821	1377	294	5532	2057	2895
96	37	2734	1751	1357	182	5580	2025	2915
96.1667	-28	2733	1751	1289	137	5613	2144	2751
96.3333	4	2619	1772	1357	229	5438	2149	2856
96.5	31	2668	1780	1366	189	5460	2040	2918
96.6667	50	2616	1874	1374	153	5452	2039	2830
96.8333	77	2705	1843	1403	329	5535	2154	2851
97	82	2723	1908	1380	188	5782	2002	2779
97.1667	125	2656	1917	1263	201	5641	2028	2820
97.3333	58	2580	1941	1365	225	5573	1934	2959
97.5	77	2772	1806	1337	182	5537	1934	2837
97.6667	-16	2501	1884	1388	168	5515	1908	2855
97.8333	-19	2732	1882	1293	169	5556	2001	2756
98	-19	2573	1916	1357	64	5418	1979	2941
98.1667	5	2626	2025	1412	186	5627	1989	2813
98.3333	-24	2507	1872	1341	123	5367	2002	2857
98.5	-35	2619	1993	1507	192	5607	2031	2900
98.6667	30	2531	2012	1374	187	5608	1955	2821
98.8333	-12	2638	2075	1439	269	5730	2062	2963
99	36	2502	2091	1421	222	5517	1942	2878
99.1667	88	2684	1968	1437	265	5764	2180	2996
99.3333	-21	2487	1982	1430	139	5626	1969	2807
99.5	65	2603	2113	1531	227	5622	2065	2981
99.6667	5	2498	2040	1397	168	5707	1889	2931
99.8333	68	2700	2072	1695	174	5779	2121	3002
100	-22	2465	1979	1361	143	5631	1928	2984
100.167	7	2653	2086	1572	206	5620	2069	3105
100.333	13	2535	2128	1610	184	5638	2032	2989
100.5	4	2661	2153	1564	175	5713	2065	3115
100.667	-42	2483	2128	1561	246	5772	2146	3046
100.833	-5	2669	2066	1526	119	5546	2078	3092
101	8	2551	2050	1573	187	5752	2010	3033
101.167	-13	2731	2138	1674	202	5859	2193	3122
101.333	112	2581	2078	1519	228	5803	2019	3291
101.5	63	2809	2439	1714	277	6002	2175	3334
101.667	37	2537	2206	1503	166	5771	2063	3195
101.833	47	2613	2215	1722	265	5996	2259	3217
102	-71	2495	2257	1657	135	5975	2033	3249
102.167	-1	2630	2247	1662	245	5769	2175	3358
102.333	77	2535	2107	1655	257	6170	2089	3342
102.5	42	2785	2220	1696	228	5931	2218	3398
102.667	27	2575	2213	1696	237	5859	2269	3478
102.833	62	2767	2309	1804	199	6088	2256	3559
103	88	2709	2273	1554	249	6025	2206	3494
103.167	57	2608	2066	1761	209	5803	2237	3443
103.333	-11	2568	2324	1753	145	6059	2159	3479
103.5	16	2738	2093	1757	164	5939	2251	3591
103.667	17	2710	2261	1752	213	6059	2122	3635
103.833	30	2840	2295	1788	238	5954	2258	3495
104	34	2680	2275	1708	231	6044	2177	3463
104.167	70	2836	2260	1826	229	5960	2434	3615
104.333	22	2653	2254	1720	246	6133	2233	3553
104.5	23	2860	2239	1834	207	5987	2257	3559
104.667	-1	2573	2239	1730	210	6044	2167	3669
104.833	37	2892	2237	1905	245	6099	2321	3678
105	86	2692	2300	1835	249	6097	2286	3700
105.167	57	2847	2235	1734	129	6222	2224	3635
105.333	58	2614	2385	1770	221	6063	2170	3693
105.5	8	2699	2338	1834	228	6024	2336	3661
105.667	-21	2707	2325	1864	205	6019	2244	3541
105.833	26	2923	2373	1809	303	6184	2407	3695
106	21	2680	2151	1699	242	5890	2388	3762
106.167	61	2971	2386	2073	367	6255	2352	3786
106.333	39	2834	2213	1824	239	6083	2261	3781
106.5	-28	2829	2246	1740	161	6074	2363	3639
106.667	77	2826	2429	1879	340	6138	2288	3783
106.833	41	2817	2346	1750	249	6114	2366	3652
107	-9	2770	2316	1841	220	6128	2313	3754
107.167	73	2924	2315	1793	248	6126	2501	3668
107.333	38	2715	2160	1760	193	6039	2169	3789
107.5	109	2849	2146	1859	296	6134	2381	3683
107.667	55	2882	2181	1803	254	6285	2314	3840
107.833	51	3012	2236	1880	199	5969	2317	3818
108	28	2804	2256	1743	201	5986	2319	3681
108.167	29	2835	2106	1810	204	6203	2315	3715
108.333	81	2863	2257	1830	277	6211	2415	3789
108.5	83	2989	2318	1973	289	6180	2503	3724
108.667	74	2958	2253	1877	298	6098	2306	3817
108.833	44	2912	2177	1750	238	5996	2374	3631
109	36	2814	2208	1765	247	6082	2404	3644
109.167	11	3056	2241	1818	190	5973	2384	3662
109.333	-31	2722	2152	1761	252	5932	2266	3511
109.5	81	2980	2320	1889	259	6098	2415	3663
109.667	31	2826	2089	1704	250	6023	2205	3524
109.833	34	2958	2151	1802	211	5942	2465	3616
110	21	2824	2247	1703	307	6063	2357	3622
110.167	-26	3018	2205	1748	238	5949	2384	3502
110.333	-32	2832	2169	1778	249	5843	2308	3681
110.5	-1	3061	2143	1719	208	5891	2290	3580
110.667	-16	2702	2096	1763	233	5897	2187	3453
110.833	-13	2988	2157	1822	243	5986	2423	3487
111	-22	2924	2130	1713	276	5860	2319	3418
111.167	69	3000	2135	1711	254	6004	2402	3501
111.333	8	2929	2129	1775	317	5700	2215	3422
111.5	62	3111	2167	1719	215	6008	2424	3543
111.667	60	2841	2130	1761	220	5822	2229	3585
111.833	-25	2910	2166	1667	160	5828	2292	3408
112	151	2981	2047	1661	259	5788	2339	3337
112.167	-37	2988	1988	1695	205	5645	2359	3383
112.333	75	3063	2046	1593	242	5822	2226	3391
112.5	-69	3047	1953	1701	69	5675	2173	3144
112.667	-3	2960	2081	1520	164	5574	2200	3098
112.833	23	3051	2061	1681	241	5661	2339	3255
113	60	2899	2055	1580	200	5744	2219	3168
113.167	87	3066	2053	1655	189	5819	2343	3186
113.333	33	3039	1952	1673	267	5803	2168	3178
113.5	75	3259	2131	1685	234	5748	2289	3176
113.667	15	2921	2033	1561	133	5572	2146	3252
113.833	54	3084	1976	1659	224	5473	2287	3164
114	68	2933	1891	1536	312	5760	2179	3056
114.167	45	3138	1999	1659	233	5788	2175	3060
114.333	32	2945	1988	1581	167	5554	2179	2970
114.5	78	3107	2042	1643	193	5588	2291	3062
114.667	-19	2948	2041	1656	172	5555	2076	3054
114.833	-14	2880	2042	1560	177	5650	2208	3086
115	72	3001	1997	1513	303	5516	2154	2932
115.167	-141	3079	1895	1602	156	5569	2053	2947
115.333	1	3064	1948	1526	225	5619	1985	2938
115.5	26	3137	1906	1594	190	5678	2217	3041
115.667	-68	3057	1855	1592	164	5435	2113	2908
115.833	89	3043	1999	1468	294	5548	2099	2827
116	-22	2869	1930	1511	253	5554	2047	2980
116.167	16	3178	2031	1598	224	5565	2121	2911
116.333	19	2872	1999	1507	160	5261	2072	2817
116.5	82	3095	2034	1564	237	5541	2118	2867
116.667	-11	2925	1902	1433	128	5408	1999	2822
116.833	80	3191	2000	1540	223	5394	2077	2795
117	31	2930	1889	1425	154	5374	2047	2818
117.167	-37	3008	1850	1548	171	5520	2089	2821
117.333	36	2981	2075	1560	204	5343	2098	2758
117.5	7	3093	2031	1467	176	5420	2085	2792
117.667	-19	2892	1891	1480	65	5182	1992	2684
117.833	81	3169	2081	1555	210	5432	2186	2747
118	10	2995	2014	1543	221	5334	2021	2716
118.167	-1	3136	2030	1509	196	5283	2113	2763
118.333	73	2995	2027	1505	272	5445	2013	2862
118.5	39	2992	1941	1448	133	5280	1960	2671
118.667	-20	2986	1916	1486	113	5279	1862	2682
118.833	-41	2989	1959	1512	182	5387	1964	2526
119	86	2975	1964	1434	251	5387	1993	2744
119.167	71	3241	2025	1594	244	5490	2089	2772
119.333	-22	3020	1986	1504	186	5347	1993	2585
119.5	-41	3025	1965	1460	83	5343	2013	2567
119.667	104	2961	2001	1514	194	5249	1933	2591
119.833	4	3096	2119	1611	196	5341	2027	2592
120	-13	2918	2021	1463	198	5269	1957	2512
120.167	-16	3117	1964	1468	115	5252	2024	2505
120.333	-24	2863	2047	1508	198	5363	1878	2696
120.5	52	3047	2084	1473	149	5285	2060	2645
120.667	-25	2968	2025	1428	254	5319	1912	2598
120.833	-14	3252	2025	1562	143	5319	1907	2526
121	-38	2864	1946	1509	162	5097	1940	2443
121.167	92	3056	2047	1686	210	5311	2099	2687
121.333	12	2990	1969	1496	144	5346	1912	2553
121.5	38	3201	2102	1471	87	5256	2040	2649
121.667	27	2995	2039	1492	312	5338	1968	2661
121.833	64	3159	2147	1653	312	5230	1993	2681
122	-48	2836	2027	1372	161	5268	1942	2679
122.167	-20	3070	2037	1583	184	5353	1962	2703
122.333	15	2894	2143	1533	184	5364	1924	2740
122.5	60	3221	2143	1667	206	5435	2082	2697
122.667	51	3072	2097	1581	186	5422	1954	2666
122.833	62	2967	2169	1653	210	5360	2059	2681
123	-40	2827	2052	1589	142	5299	1842	2678
123.167	9	3211	2027	1658	226	5178	2036	2663
123.333	56	2947	2206	1592	216	5396	1942	2618
123.5	58	3002	2043	1657	127	5414	1915	2649
123.667	59	3032	2204	1614	209	5368	1996	2799
123.833	-9	3200	2144	1589	202	5515	2004	2806
124	4	2910	2083	1637	193	5365	1903	2800
124.167	73	3121	2176	1658	307	5279	2152	2777
124.333	53	2943	2125	1615	206	5400	1985	2763
124.5	63	3189	2143	1683	289	5359	2001	2701
124.667	-8	2946	2126	1700	188	5410	1967	2868
124.833	75	3072	2061	1598	188	5522	1890	2709
125	-29	2943	2122	1656	130	5374	1836	2767
125.167	37	3267	2230	1688	211	5323	2081	2907
125.333	31	3060	2129	1671	148	5458	1895	2818
125.5	21	3225	2396	1766	190	5518	2044	2854
125.667	0	2999	2284	1657	163	5512	1906	2997
125.833	-22	3202	2268	1712	131	5373	1920	2870
126	-30	3057	2152	1733	171	5464	1907	2902
126.167	-70	3093	2215	1754	137	5347	1957	2922
126.333	60	3031	2196	1676	259	5494	1992	2918
126.5	-5	3248	2179	1720	208	5532	2073	2936
126.667	66	2962	2280	1619	177	5457	2079	3097
126.833	94	3181	2235	1739	275	5472	2033	2915
127	53	3005	2151	1672	150	5305	1986	2952
127.167	101	3272	2266	1805	200	5381	2089	2906
127.333	79	3087	2173	1826	216	5450	2042	3029
127.5	-75	3046	2249	1808	126	5376	2092	2949
127.667	76	3096	2220	1706	249	5529	2020	2985
127.833	121	3103	2380	1712	329	5512	2076	3069
128	83	3176	2313	1717	231	5663	2062	3103
128.167	-19	3112	2171	1805	173	5537	2055	3070
128.333	43	2803	2264	1756	213	5432	2024	3097
128.5	-49	3123	2230	1877	111	5414	2017	3072
128.667	13	3012	2314	1766	219	5492	1963	3074
128.833	-21	3107	2260	1736	166	5494	2052	3066
129	-34	2975	2295	1758	172	5349	1998	3044
129.167	-32	3065	2188	1905	156	5537	1998	3012
129.333	16	3027	2313	1776	246	5422	2046	3119
129.5	56	3311	2383	1907	254	5362	2071	3265
129.667	37	3000	2289	1660	134	5425	1943	3087
129.833	99	3295	2446	2016	288	5567	2198	3203
130	-56	2915	2209	1634	147	5364	1949	3028
130.167	-33	3282	2253	1813	155	5475	2093	3098
130.333	40	3093	2217	1767	134	5503	1997	3132
130.5	78	3181	2271	1863	174	5614	2093	3136
130.667	69	3069	2273	1779	188	5502	2027	3035
130.833	5	3183	2238	1871	187	5592	2132	3166
131	17	3068	2307	1839	237	5476	2034	3169
131.167	109	3202	2420	1925	237	5396	2206	3215
131.333	114	3076	2289	1816	290	5584	2025	3199
131.5	13	3317	2305	1880	223	5514	2107	3113
131.667	84	3045	2247	1846	293	5636	1959	3150
131.833	64	3379	2389	2021	369	5510	2260	3111
132	79	3143	2242	1883	228	5558	2087	3263
132.167	83	3243	2200	1862	204	5398	2020	3179
132.333	35	3116	2141	1826	296	5669	2099	3105
132.5	83	3112	2286	1961	200	5685	2077	3193
132.667	-18	3015	2250	1794	177	5601	2026	2999
132.833	10	3266	2338	1930	256	5586	2154	3042
133	73	3043	2310	1722	227	5577	2000	3020
133.167	50	3352	2398	1899	266	5570	2075	3204
133.333	43	3143	2196	1803	189	5671	1962	3109
133.5	6	3140	2327	1810	242	5652	2065	3053
133.667	51	3106	2137	1633	207	5659	1979	3161
133.833	17	3196	2273	1899	260	5628	1966	3044
134	12	3172	2243	1726	254	5779	2016	3101
134.167	-12	3108	2222	1776	199	5529	1972	3143
134.333	-22	3125	2109	1790	196	5589	1965	3029
134.5	17	3236	2319	1824	188	5585	1982	2970
134.667	59	3234	2313	1839	151	5665	1976	2897
134.833	76	3262	2208	1903	243	5503	2075	3146
135	86	3240	2164	1800	202	5492	1963	3030
135.167	73	3359	2244	1900	179	5468	2087	2980
135.333	119	3173	2249	1850	210	5713	2093	3010
135.5	53	3238	2292	1934	299	5563	2143	3007
135.667	38	3154	2293	1771	208	5500	1928	2890
135.833	-7	3331	2199	1785	208	5580	2147	2922
136	38	3114	2274	1780	186	5545	1961	2918
136.167	12	3236	2226	1775	160	5365	2021	2943
136.333	26	3254	2186	1764	240	5437	1921	2923
136.5	25	3258	2246	1746	241	5486	2087	2868
136.667	-5	3135	2181	1852	178	5442	1908	2783
136.833	32	3304	2147	1775	206	5505	2030	2828
137	82	3138	2190	1785	239	5569	1944	2901
137.167	-1	3355	2167	1859	157	5537	1990	2783
137.333	-52	2968	2000	1554	151	5394	1827	2747
137.5	59	3260	2263	1862	179	5589	2081	2900
137.667	84	3017	2250	1709	235	5559	1961	2837
137.833	84	3288	2147	1716	210	5482	1991	2761
138	101	3210	2150	1799	282	5596	2030	2780
138.167	16	3285	2152	1731	181	5692	1984	2673
138.333	104	3179	2067	1698	273	5517	1898	2612
138.5	72	3316	2227	1737	226	5545	1941	2839
138.667	58	2984	2115	1659	267	5294	1927	2730
138.833	81	3232	2227	1644	196	5533	1966	2655
139	102	3083	2090	1525	241	5359	1908	2560
139.167	-11	3172	1954	1651	193	5508	1948	2552
139.333	-1	2982	2010	1559	75	5401	1831	2494
139.5	-38	3178	1919	1629	122	5313	1853	2464
139.667	20	3116	2154	1551	128	5238	1818	2485
139.833	1	3252	2120	1727	227	5322	1978	2559
140	86	3145	2049	1501	181	5432	1795	2669
140.167	2	3236	2138	1818	191	5314	1923	2614
140.333	113	3048	2179	1783	227	5274	1942	2606
140.5	27	3149	2090	1705	99	5314	1810	2465
140.667	27	3274	2052	1657	202	5407	1949	2569
140.833	104	3083	2217	1675	235	5430	1863	2519
141	65	2999	2076	1549	180	5427	1836	2503
141.167	-32	3132	2075	1594	142	5286	1886	2483
141.333	29	3086	2026	1575	198	5280	1943	2529
141.5	-13	3197	2158	1717	259	5407	1914	2518
141.667	-29	3081	1992	1689	227	5215	1847	2347
141.833	-23	3093	2068	1661	92	5379	1832	2444
142	143	3023	2153	1641	210	5360	1916	2527
142.167	35	3154	2071	1662	130	5613	1863	2494
142.333	43	3000	2067	1597	200	5376	1996	2515
142.5	5	3103	2073	1527	83	5289	1983	2435
142.667	38	2991	2143	1607	239	5333	1792	2547
142.833	15	3066	1959	1588	110	5241	1935	2485
143	55	2934	2035	1611	162	5369	1803	2504
143.167	3	3126	2123	1653	175	5331	1813	2437
143.333	-45	2881	1963	1641	185	5186	1655	2353
143.5	24	3025	1989	1646	154	5283	1872	2515
143.667	35	2899	2035	1599	137	5409	1709	2355
143.833	12	3165	2091	1625	217	5230	1841	2546
144	104	3028	2058	1655	165	5401	1851	2578
144.167	-20	3107	2093	1616	199	5215	1829	2518
144.333	7	2975	2034	1568	193	5406	1850	2553
144.5	30	3054	2040	1604	101	5262	1810	2543
144.667	63	2896	2064	1672	182	5260	1919	2609
144.833	111	3241	2079	1688	300	5316	1881	2663
145	109	2962	1919	1653	192	5274	1922	2583
145.167	34	3107	2107	1627	171	5362	1908	2482
145.333	-30	2917	2038	1538	160	5379	1943	2554
145.5	46	3256	2195	1766	186	5404	1871	2624
145.667	22	2976	2232	1638	166	5294	1867	2542
145.833	-56	3124	2007	1548	152	5389	1929	2550
146	99	3060	2080	1491	135	5273	1770	2661
146.167	-64	3138	2028	1660	50	5177	1912	2540
146.333	33	2907	2096	1526	150	5187	1842	2584
146.5	60	3044	2182	1695	247	5277	1946	2653
146.667	13	2915	2130	1679	161	5312	1764	2624
146.833	-13	3105	2040	1679	165	5352	1808	2626
147	-46	3078	2063	1623	116	5577	1933	2706
147.167	20	3144	2061	1689	153	5207	1918	2685
147.333	-32	3029	2091	1482	38	5280	1720	2641
147.5	-15	2956	2177	1651	122	5230	1904	2649
147.667	-37	2999	2209	1680	207	5298	1979	2755
147.833	-2	3185	2086	1756	159	5300	1993	2734
148	-22	3069	2175	1745	182	5183	1789	2738
148.167	-41	2904	1996	1643	58	5242	1881	2694
148.333	21	2846	2130	1693	142	5396	1861	2882
148.5	51	3050	2178	1684	218	5212	1920	2734
148.667	4	2871	2141	1677	135	5158	1898	2845
148.833	107	3115	2145	1934	213	5284	1977	2785
149	86	2987	2137	1623	131	5327	1877	2782
149.167	33	3068	2155	1729	155	5361	1941	2814
149.333	9	2873	2202	1626	206	5280	1865	2800
149.5	0	3055	2275	1720	131	5376	2059	2805
149.667	-90	2867	2169	1613	118	5112	1824	2790
149.833	27	3062	2134	1761	217	5311	1941	2855
150	92	3072	2242	1832	255	5325	1927	3015
150.167	74	3111	2196	1806	182	5197	1969	2897
150.333	-3	2992	2186	1605	113	5167	1849	2983
150.5	45	3126	2228	1913	234	5359	2179	2869
150.667	26	3014	2230	1738	151	5240	1895	2803
150.833	-37	2968	2186	1803	112	5156	1898	3023
151	-38	2777	2256	1704	106	5286	1921	2965
151.167	2	3032	2208	1814	215	5274	1910	2902
151.333	19	2889	2190	1587	148	5179	1870	2808
151.5	-47	3018	2158	1725	113	5113	1812	2937
151.667	79	3015	2191	1699	154	5132	1914	2996
151.833	-7	3069	2161	1861	239	5073	1894	2937
152	41	3027	2343	1827	208	5326	1911	3034
152.167	59	3136	2171	1773	168	5165	1983	2905
152.333	21	2968	2059	1774	136	5183	1850	2996
152.5	29	3034	2216	1725	62	5217	1861	3058
152.667	75	3043	2360	1755	244	5242	1888	3024
152.833	26	3054	2210	1770	151	5143	2033	3063
153	65	2938	2155	1695	154	5248	1977	2879
153.167	72	3177	2291	1823	136	5215	2098	3072
153.333	-57	2981	2186	1745	156	5102	1884	2852
153.5	4	2983	2190	1843	165	5168	1894	2899
153.667	38	2928	2216	1814	151	5106	1786	3007
153.833	8	3078	2241	1845	199	5268	1996	2896
154	-10	2954	2259	1835	227	5298	1890	2893
154.167	30	3115	2129	1901	179	5221	1965	2826
154.333	58	3098	2237	1773	261	5196	1962	3019
154.5	27	3007	2189	1756	151	5107	1945	2805
154.667	25	2973	2207	1752	253	5188	1781	2966
154.833	97	3076	2343	1884	196	5156	1975	2802
155	-1	2973	2081	1737	130	5126	1824	2751
155.167	86	3164	2343	1981	248	5155	1881	2937
155.333	133	3031	2188	1866	264	5209	1906	3004
155.5	14	3138	2322	1810	275	5235	1850	2819
155.667	-49	3012	2258	1803	224	5248	1897	2849
155.833	36	3007	2296	1819	210	5268	1894	2935
156	99	3037	2208	1737	254	5197	1723	2911
156.167	18	3040	2238	1776	233	5205	1869	2774
156.333	27	3012	2310	1819	141	5317	1801	2888
156.5	-23	3141	2128	1842	187	5100	1974	2785
156.667	-29	2908	2150	1653	116	5086	1789	2776
156.833	-28	2990	2170	1752	144	5175	1825	2795
157	7	3153	2209	1755	210	5074	1792	2838
157.167	-3	3173	2208	1904	195	5120	1837	2924
157.333	50	3072	2187	1772	110	5167	1828	2738
157.5	-80	3020	2222	1740	50	5284	1822	2776
157.667	-21	2887	2290	1820	198	5169	1741	2672
157.833	-27	3221	2230	1765	198	5223	1831	2798
158	-23	2943	2296	1750	113	5142	1758	2857
158.167	58	3181	2147	1836	127	5088	1812	2685
158.333	62	2982	2182	1912	232	5135	1822	2704
158.5	61	3222	2120	1716	86	5242	1874	2699
158.667	54	3008	2229	1784	169	5242	1667	2628
158.833	21	2951	2116	1776	147	5046	1768	2719
159	37	2951	2195	1761	109	5199	1650	2673
159.167	110	3101	2231	1764	270	5227	1927	2695
159.333	-45	2829	2131	1683	80	5262	1788	2652
159.5	-34	3195	2160	1803	139	5145	1762	2696
159.667	103	2924	2281	1740	250	5244	1804	2588
159.833	75	3206	2185	1816	183	5080	1830	2616
160	14	2926	2071	1724	160	5060	1601	2686
160.167	-68	3047	2131	1639	178	5241	1758	2516
160.333	83	2890	2299	1766	164	5221	1883	2675
160.5	82	3303	2310	1618	164	5279	1770	2627
160.667	60	2950	2181	1770	236	5104	1786	2545
160.833	70	3130	2201	1781	233	5258	1882	2569
161	-22	2994	2180	1679	178	5227	1786	2658
161.167	42	2981	2124	1711	192	5332	1894	2590
161.333	23	3024	2268	1750	111	5229	1716	2508
161.5	81	3210	2156	1776	174	5292	1787	2499
161.667	-18	2950	2146	1736	188	5150	1825	2483
161.833	-35	3068	2107	1738	132	5164	1701	2371
162	66	2920	2167	1722	153	5114	1700	2562
162.167	13	3152	2130	1672	134	5103	1734	2472
162.333	95	2919	2055	1724	231	5218	1701	2493
162.5	27	3224	2195	1757	176	5174	1754	2517
162.667	-6	2892	2031	1675	116	5019	1626	2414
162.833	31	3219	2150	1711	181	5264	1810	2526
163	-66	2798	2031	1691	108	5161	1590	2389
163.167	-53	2948	2001	1684	120	5164	1687	2312
163.333	-33	2813	1966	1562	90	5153	1554	2403
163.5	-24	2958	2035	1765	118	5227	1682	2376
163.667	-28	2780	2068	1704	149	5197	1631	2444
163.833	121	2934	2081	1665	264	5259	1698	2447
164	39	2918	2224	1685	215	5104	1630	2460
164.167	134	3004	2161	1790	253	5212	1776	2459
164.333	20	2852	2105	1594	173	5075	1573	2331
164.5	20	2901	2076	1695	106	4943	1636	2390
164.667	23	2891	2115	1679	141	5092	1656	2414
164.833	-33	2873	2169	1696	181	5073	1691	2394
165	65	2861	2174	1564	142	5143	1675	2344
165.167	-19	2964	2103	1767	107	5198	1662	2384
165.333	19	2804	2044	1711	129	5069	1655	2394
165.5	-5	2842	2221	1803	177	5109	1688	2361
165.667	27	2725	2101	1687	203	5266	1682	2361
165.833	-5	2860	1976	1705	104	5131	1743	2394
166	12	2729	2089	1587	171	5089	1643	2406
166.167	33	3056	1995	1648	81	5034	1667	2342
166.333	81	2845	2022	1625	150	5178	1653	2406
166.5	9	3028	2116	1681	173	5189	1638	2406
166.667	71	2781	1998	1599	158	4987	1613	2397
166.833	4	3041	2139	1680	125	5028	1678	2426
167	32	2944	2085	1625	219	5058	1710	2423
167.167	60	3015	2112	1665	136	5166	1719	2399
167.333	52	2843	2135	1690	230	5084	1679	2365
167.5	35	3051	2075	1685	225	5194	1756	2306
167.667	23	2900	2091	1720	212	5014	1662	2409
167.833	30	2861	2026	1675	145	4962	1716	2453
168	30	2874	2011	1580	109	5135	1583	2414
168.167	-10	3018	2088	1695	153	5092	1681	2511
168.333	60	2976	2040	1628	210	5072	1625	2580
168.5	-68	3166	1941	1583	112	4989	1659	2379
168.667	29	2916	2055	1659	125	5016	1559	2501
168.833	105	3195	2206	1638	220	5228	1757	2576
169	54	2891	2060	1645	108	4984	1618	2375
169.167	45	3262	2080	1665	174	5003	1719	2495
169.333	155	3027	2213	1742	214	5059	1786	2526
169.5	-45	3093	2044	1676	168	5100	1618	2494
169.667	34	2916	2050	1531	90	5109	1572	2488
169.833	5	3001	2004	1591	99	5078	1712	2555
170	-9	2926	2199	1602	218	5020	1770	2567
170.167	23	3143	2087	1647	159	4939	1741	2437
170.333	-59	2973	2071	1598	145	5044	1702	2521
170.5	124	3090	2239	1782	186	4940	1860	2673
170.667	53	2888	2169	1594	118	4946	1646	2591
170.833	26	3106	2142	1598	149	4914	1797	2561
171	-1	2918	2110	1591	161	5015	1789	2651
171.167	1	3178	2067	1688	192	5088	1930	2660
171.333	57	3036	2026	1656	163	5118	1692	2647
171.5	-5	2937	2070	1536	70	4888	1683	2538
171.667	-2	2797	2014	1569	165	4963	1791	2525
171.833	16	2957	2105	1575	148	4894	1691	2648
172	-41	2863	2052	1505	57	4783	1725	2557
172.167	-51	2926	2047	1704	150	4901	1773	2496
172.333	-2	2732	1942	1484	106	4955	1649	2620
172.5	99	3105	2148	1743	222	5013	1745	2650
172.667	17	2781	2134	1610	51	4720	1592	2580
172.833	105	3097	2169	1650	222	4930	1931	2741
173	60	2957	2214	1604	246	4964	1657	2724
173.167	20	2974	2083	1545	195	4965	1783	2658
173.333	17	2852	2002	1572	138	4857	1714	2737
173.5	-39	2877	2073	1645	159	4818	1757	2718
173.667	55	2754	2058	1621	143	4753	1843	2673
173.833	-56	2943	2077	1660	152	4914	1840	2714
174	76	2932	2037	1509	126	4921	1728	2673
174.167	17	3007	2057	1494	135	4884	1817	2631
174.333	46	2948	2036	1586	129	4893	1795	2727
174.5	15	2862	2014	1583	113	4943	1823	2679
174.667	69	2837	2152	1608	226	4842	1765	2779
174.833	0	2938	2095	1619	160	4894	1773	2649
175	97	2780	2151	1711	231	5046	1880	2733
175.167	66	3014	2192	1593	180	4872	1890	2756
175.333	165	2882	2144	1626	253	5054	1912	2762
175.5	26	2952	2240	1530	172	4725	1893	2895
175.667	44	2799	2021	1574	183	4850	1743	2808
175.833	-13	2739	2111	1528	82	4744	1677	2698
176	68	2666	2121	1743	246	4874	1861	2840
176.167	55	2762	2092	1660	127	4791	1849	2856
176.333	87	2692	2104	1627	191	4965	1791	2796
176.5	86	2817	2101	1674	244	4938	1775	2774
176.667	40	2748	2135	1615	186	4959	1649	2746
176.833	82	2732	2049	1693	203	5015	1828	2790
177	-78	2605	2056	1649	99	4918	1741	2735
177.167	33	2737	2156	1676	138	4893	1854	2742
177.333	33	2610	2144	1564	105	4840	1803	2701
177.5	84	2688	2148	1709	183	4891	1873	2761
177.667	58	2573	2054	1685	233	4836	1785	2729
177.833	-23	2811	2130	1649	223	4827	1869	2718
178	-102	2528	2056	1540	28	4774	1620	2605
178.167	41	2847	2185	1756	268	4809	1874	2669
178.333	84	2470	2175	1745	149	5001	1780	2661
178.5	-2	2614	2164	1672	224	4703	1825	2719
178.667	100	2635	2157	1729	174	4769	1701	2717
178.833	10	2664	2064	1652	129	4980	1722	2669
179	53	2527	2107	1577	106	4863	1702	2653
179.167	-3	2539	2096	1630	54	4817	1675	2666
179.333	47	2642	2099	1588	179	4850	1640	2629
179.5	-54	2685	2058	1702	58	4740	1700	2575
179.667	39	2543	2024	1711	145	4816	1662	2566
179.833	-29	2656	2174	1564	164	4710	1639	2592
180	12	2596	2101	1600	205	4956	1659	2647
180.167	63	2669	2124	1619	180	4743	1750	2526
180.333	15	2579	2177	1672	169	4822	1688	2676
180.5	-4	2631	2198	1627	182	4612	1844	2561
180.667	23	2604	2131	1626	93	4819	1681	2588
180.833	7	2636	2120	1711	189	4936	1680	2530
181	80	2473	2142	1613	145	4754	1684	2473
181.167	0	2496	2169	1746	105	4691	1685	2494
181.333	47	2433	2178	1605	180	4750	1551	2525
181.5	46	2671	2215	1614	193	4698	1622	2630
181.667	-68	2534	2011	1542	152	4693	1511	2513
181.833	68	2691	2197	1647	197	4725	1716	2708
182	-8	2454	2060	1723	211	4801	1554	2561
182.167	84	2605	2098	1583	207	4801	1763	2519
182.333	16	2582	1969	1488	187	4566	1427	2508
182.5	-46	2450	1973	1605	-62	4650	1579	2411
182.667	5	2511	2134	1569	68	4728	1481	2513
182.833	108	2608	2129	1657	170	4884	1627	2536
183	64	2482	2132	1585	152	4815	1618	2549
183.167	109	2667	2150	1802	186	4906	1649	2593
183.333	13	2384	2146	1625	189	4820	1655	2461
183.5	55	2605	2138	1714	166	4713	1623	2475
183.667	81	2277	2019	1643	169	4905	1518	2378
183.833	-14	2533	2153	1741	171	4642	1562	2537
184	21	2457	1975	1562	100	4812	1438	2408
184.167	35	2554	2129	1693	195	4659	1544	2461
184.333	78	2517	2091	1633	186	4877	1584	2458
184.5	86	2522	2128	1771	186	4742	1672	2342
184.667	-46	2340	2070	1541	108	4707	1460	2386
184.833	11	2742	1973	1618	162	4831	1598	2424
185	1	2449	2093	1630	132	4731	1465	2353
185.167	108	2589	2132	1585	170	4923	1577	2370
185.333	98	2379	2045	1651	215	4611	1473	2272
185.5	-11	2494	2046	1599	142	4690	1558	2377
185.667	-59	2308	1990	1535	157	4841	1410	2369
185.833	-19	2659	2117	1596	125	4646	1535	2350
186	9	2376	2072	1529	125	4718	1474	2347
186.167	60	2543	2080	1743	225	4994	1585	2291
186.333	48	2453	2048	1591	128	4875	1452	2291
186.5	42	2635	2034	1596	94	4823	1551	2412
186.667	-32	2309	1921	1457	-7	4671	1389	2183
186.833	58	2576	2187	1598	179	4710	1468	2239
187	-5	2445	1971	1575	134	4915	1424	2316
187.167	87	2617	2107	1723	241	4761	1481	2399
187.333	2	2406	2053	1519	95	4796	1380	2198
187.5	41	2567	2066	1702	125	4690	1571	2208
187.667	9	2467	2046	1479	134	4765	1483	2382
187.833	7	2600	2078	1523	220	4882	1490	2338
188	18	2482	1993	1521	133	4834	1448	2367
188.167	2	2610	1988	1579	122	4667	1391	2324
188.333	78	2596	2158	1569	174	4900	1519	2337
188.5	25	2596	1998	1576	162	4828	1474	2269
188.667	31	2696	2103	1526	139	4772	1494	2287
188.833	-45	2591	2033	1568	56	4873	1476	2239
189	10	2531	1977	1457	64	4704	1398	2340
189.167	9	2677	1921	1577	101	4649	1463	2347
189.333	-3	2644	2053	1596	97	4783	1420	2254
189.5	76	2669	2051	1516	183	4757	1449	2382
189.667	-21	2576	2014	1458	155	4799	1449	2264
189.833	75	2783	2027	1727	191	4746	1533	2246
190	69	2517	2065	1587	151	4881	1490	2289
190.167	-67	2592	2059	1543	90	4776	1443	2234
190.333	53	2649	2038	1616	145	4743	1413	2295
190.5	3	2594	2054	1619	96	4751	1332	2257
190.667	70	2552	2038	1544	107	4613	1543	2230
190.833	4	2681	2061	1569	169	4853	1503	2334
191	-37	2484	2053	1479	150	4664	1442	2345
191.167	18	2619	2065	1639	137	4879	1506	2118
191.333	13	2618	1940	1518	179	4801	1545	2386
191.5	-21	2664	2050	1597	76	4858	1559	2304
191.667	46	2543	1935	1509	114	4760	1413	2336
191.833	51	2648	2130	1490	149	4729	1528	2293
192	53	2477	1955	1605	89	4790	1510	2337
192.167	80	2721	2247	1646	181	4864	1569	2445
192.333	-8	2489	2006	1472	93	4732	1568	2233
192.5	55	2507	1944	1669	153	4662	1540	2180
192.667	-17	2554	2023	1453	82	4624	1474	2289
192.833	-3	2658	2018	1564	160	4588	1530	2266
193	37	2502	2057	1573	154	4764	1410	2297
193.167	-20	2572	2169	1491	181	4606	1579	2334
193.333	15	2471	2011	1537	163	4586	1432	2300
193.5	86	2650	2004	1595	103	4727	1574	2534
193.667	106	2635	2108	1562	124	4758	1440	2471
193.833	-1	2729	2035	1569	174	4715	1585	2431
194	49	2638	2071	1523	176	4503	1503	2354
194.167	74	2618	1961	1527	147	4695	1636	2339
194.333	-20	2476	1953	1536	127	4566	1461	2443
194.5	-9	2592	1962	1446	96	4703	1567	2307
194.667	49	2643	2042	1491	125	4722	1497	2387
194.833	29	2818	2116	1608	176	4751	1702	2304
195	6	2598	2051	1532	116	4704	1565	2366
195.167	86	2826	2054	1712	178	4657	1648	2520
195.333	21	2554	2025	1566	150	4732	1533	2440
195.5	22	2699	1860	1527	137	4663	1565	2422
195.667	-58	2400	2072	1440	34	4539	1594	2286
195.833	44	2538	1963	1549	197	4716	1460	2420
196	23	2504	2058	1507	131	4646	1453	2439
196.167	38	2596	2082	1601	129	4667	1575	2524
196.333	16	2532	2135	1510	139	4599	1587	2465
196.5	21	2572	2046	1549	108	4560	1593	2480
196.667	51	2471	1998	1493	49	4446	1606	2415
196.833	2	2538	1992	1593	134	4565	1545	2311
197	-11	2580	1903	1508	143	4628	1483	2464
197.167	-6	2541	2065	1566	93	4516	1630	2542
197.333	-4	2400	1867	1366	105	4555	1453	2352
197.5	70	2494	2015	1604	176	4447	1647	2450
197.667	-68	2329	2010	1471	76	4465	1439	2375
197.833	86	2627	2007	1602	211	4745	1627	2586
198	29	2423	2057	1536	222	4620	1656	2557
198.167	6	2432	1948	1565	102	4412	1687	2461
198.333	46	2461	1975	1428	101	4447	1519	2436
198.5	-21	2479	1951	1488	197	4597	1530	2392
198.667	28	2381	2008	1578	131	4587	1544	2396
198.833	20	2420	2084	1598	146	4612	1550	2634
199	30	2418	1932	1557	150	4522	1562	2455
199.167	17	2461	1995	1503	61	4557	1644	2549
199.333	68	2420	1976	1493	171	4453	1625	2521
199.5	-38	2389	1962	1582	134	4434	1563	2409
199.667	-10	2392	2026	1536	146	4571	1591	2427
199.833	65	2449	2015	1651	186	4441	1602	2469
200	-6	2312	2087	1482	136	4429	1633	2540
200.167	36	2451	1979	1578	131	4531	1513	2460
200.333	-11	2279	1977	1373	137	4334	1486	2444
200.5	85	2616	2001	1790	185	4679	1673	2541
200.667	59	2417	1915	1560	163	4352	1717	2513
200.833	-52	2410	1959	1570	151	4321	1612	2444
201	-23	2373	2033	1460	116	4484	1467	2523
201.167	16	2347	2132	1567	164	4607	1527	2451
201.333	62	2403	1978	1607	197	4500	1483	2442
201.5	-90	2428	1967	1497	56	4383	1508	2319
201.667	52	2404	1983	1546	141	4384	1438	2430
201.833	13	2417	1971	1660	199	4410	1601	2546
202	78	2209	1935	1560	152	4364	1622	2517
202.167	46	2361	2053	1601	120	4400	1672	2502
202.333	18	2203	2024	1566	131	4254	1446	2431
202.5	31	2361	1956	1621	43	4500	1461	2313
202.667	62	2380	1965	1569	183	4311	1538	2443
202.833	7	2451	1911	1665	120	4332	1599	2411
203	15	2233	1986	1591	88	4315	1487	2498
203.167	63	2415	2127	1578	264	4441	1663	2414
203.333	-49	2358	1998	1510	113	4265	1485	2420
203.5	102	2471	2034	1627	207	4471	1589	2358
203.667	28	2205	2010	1549	258	4246	1537	2421
203.833	-12	2243	2015	1491	108	4322	1532	2357
204	57	2345	2038	1555	203	4338	1566	2421
204.167	-54	2199	1897	1505	-39	4138	1415	2274
204.333	27	2245	1947	1496	107	4386	1405	2306
204.5	40	2339	1967	1569	165	4335	1413	2475
204.667	63	2366	2068	1682	151	4282	1474	2340
204.833	63	2306	2054	1638	184	4414	1531	2351
205	-13	2206	1931	1481	129	4220	1414	2363
205.167	5	2383	1938	1581	78	4313	1407	2386
205.333	0	2250	1989	1462	98	4227	1384	2303
205.5	-23	2319	2092	1548	122	4463	1437	2213
205.667	-13	2250	1912	1545	122	4322	1295	2158
205.833	-11	2224	2040	1559	147	4277	1479	2274
206	80	2131	2007	1517	175	4316	1453	2331
206.167	50	2263	2017	1623	155	4415	1599	2384
206.333	-45	2051	2025	1447	88	4206	1370	2199
206.5	-99	2298	1986	1420	50	4193	1386	2142
206.667	-60	2155	1869	1439	154	4188	1287	2220
206.833	-37	2268	2071	1518	154	4300	1453	2296
207	76	2212	1981	1612	193	4318	1379	2237
207.167	42	2152	2016	1509	141	4346	1376	2309
207.333	80	2100	2013	1499	188	4340	1328	2324
207.5	51	2372	1936	1570	186	4333	1443	2373
207.667	33	2183	1987	1496	87	4436	1391	2112
207.833	34	2154	1953	1529	155	4386	1467	2267
208	18	2130	2051	1434	100	4239	1380	2200
208.167	52	2216	1947	1559	83	4421	1300	2191
208.333	27	2083	1976	1483	97	4317	1257	2074
208.5	42	2285	2150	1596	150	4317	1410	2049
208.667	54	2063	1942	1520	161	4250	1248	2119
208.833	5	2191	2061	1529	130	4340	1364	2100
209	-82	2043	1942	1505	115	4400	1278	2082
209.167	41	2274	1991	1629	161	4324	1288	2049
209.333	14	2160	2043	1528	182	4477	1371	2105
209.5	-19	2214	2067	1535	137	4339	1354	2103
209.667	47	2227	1968	1524	151	4303	1331	1970
209.833	0	2224	2144	1576	173	4371	1282	2150
210	1	2140	1917	1489	144	4485	1254	2049
210.167	-28	2268	1873	1479	4	4417	1297	2095
210.333	80	2057	2099	1471	164	4198	1226	2010
210.5	67	2399	2161	1687	184	4669	1336	2152
210.667	57	2092	2078	1518	190	4421	1292	2093
210.833	22	2329	2074	1505	139	4408	1396	2121
211	-14	2159	1993	1406	82	4405	1214	2082
211.167	-29	2120	2033	1484	103	4363	1347	2050
211.333	44	2196	1953	1488	139	4295	1255	2006
211.5	57	2215	2028	1497	141	4337	1358	2099
211.667	7	2196	1981	1448	110	4448	1198	2000
211.833	8	2165	2024	1548	181	4458	1296	2090
212	50	2156	1991	1474	51	4326	1151	2017
212.167	84	2196	2094	1525	213	4354	1371	2095
212.333	-28	2002	2079	1391	123	4309	1127	2033
212.5	34	2222	2010	1509	76	4482	1270	2088
212.667	34	2088	1997	1555	164	4328	1276	2080
212.833	40	2108	2022	1555	89	4379	1222	2078
213	76	2207	2053	1483	164	4380	1340	2206
213.167	52	2191	2052	1464	188	4360	1419	2126
213.333	8	2034	2047	1442	158	4368	1141	1878
213.5	-66	2141	1962	1442	144	4397	1161	1960
213.667	113	2118	1981	1482	141	4384	1243	2007
213.833	44	2167	2007	1421	64	4237	1253	2078
214	68	2232	2023	1433	91	4386	1226	2070
214.167	29	2111	2004	1479	209	4397	1347	2047
214.333	27	2098	1818	1455	142	4335	1342	2038
214.5	49	2139	1890	1540	127	4391	1304	2060
214.667	47	2067	2003	1384	136	4389	1169	1940
214.833	-26	2126	1917	1468	124	4245	1309	2022
215	92	1913	1962	1440	146	4393	1332	2045
215.167	87	2189	1896	1524	150	4369	1395	2051
215.333	-56	1865	1824	1374	-30	4220	1303	2013
215.5	5	2127	1896	1584	127	4331	1301	2011
215.667	54	1992	1910	1459	175	4408	1234	2049
215.833	60	2140	2036	1569	121	4388	1398	2036
216	16	2021	1913	1463	117	4264	1197	2165
216.167	29	2182	2029	1532	144	4100	1232	1932
216.333	4	2033	1832	1400	98	4360	1182	2085
216.5	101	2138	1933	1497	196	4494	1349	2174
216.667	-30	1956	1789	1471	28	4265	1214	2033
216.833	38	2106	1849	1511	174	4243	1303	2112
217	15	2097	1897	1576	176	4359	1337	2048
217.167	9	2019	1876	1387	139	4216	1356	2022
217.333	87	1893	2059	1507	183	4378	1344	2101
217.5	87	2132	1926	1458	61	4208	1388	2087
217.667	132	2017	1925	1494	218	4242	1247	2118
217.833	-11	2187	1838	1476	131	4223	1344	2082
218	120	1996	1984	1462	130	4250	1405	2189
218.167	58	2146	1961	1526	111	4141	1297	2146
218.333	-30	2077	1886	1419	131	4281	1409	2077
218.5	80	2188	1932	1469	259	4194	1366	2131
218.667	-10	2015	1822	1357	174	4194	1309	2073
218.833	21	2101	1922	1471	83	4147	1319	2132
219	63	1920	1968	1564	205	4275	1363	2135
219.167	48	2126	1951	1513	186	4181	1348	2132
219.333	46	2073	1821	1399	155	4198	1292	2056
219.5	-35	2184	1844	1467	114	4129	1347	2063
219.667	12	1966	1885	1441	219	4200	1337	2186
219.833	34	1964	1957	1415	110	4136	1297	2116
220	48	1994	1913	1467	178	4305	1332	2198
220.167	89	2011	1950	1573	145	4182	1556	2217
220.333	-56	1871	1795	1522	91	4020	1232	2096
220.5	57	2025	1978	1389	166	4138	1498	2093
220.667	12	1890	1843	1469	123	4085	1338	2117
220.833	25	2036	1883	1360	113	4309	1351	2125
221	95	2006	2007	1404	166	4233	1329	2228
221.167	35	2079	1958	1457	186	4247	1430	2205
221.333	27	1967	1958	1465	202	4152	1453	2218
221.5	25	2102	1820	1317	125	4153	1384	2116
221.667	-4	1920	1890	1430	106	4104	1310	2071
221.833	60	2113	1974	1491	217	4248	1405	2228
222	40	1989	1890	1467	159	4260	1483	2224
222.167	13	1958	1851	1444	26	4041	1286	2124
222.333	56	2068	1870	1313	136	4109	1314	2104
222.5	-12	1997	1784	1400	26	4095	1329	2142
222.667	20	1858	1771	1342	156	4049	1333	2169
222.833	-6	2051	1879	1455	193	4198	1448	2292
223	-32	1852	1883	1387	134	4119	1213	2138
223.167	25	2065	1903	1444	68	4093	1401	2165
223.333	94	1932	1876	1427	186	4059	1320	2134
223.5	142	2033	1958	1493	162	4179	1411	2225
223.667	4	2013	1712	1454	144	3958	1305	2112
223.833	-8	2004	1809	1406	108	4033	1351	2026
224	-30	1889	1838	1413	170	3991	1337	2041
224.167	-2	1937	1884	1418	178	4170	1387	2168
224.333	-20	1770	1852	1372	78	3991	1291	2052
224.5	46	2139	1838	1464	180	4165	1374	2067
224.667	19	1969	1835	1421	115	4065	1343	2121
224.833	55	1945	1875	1420	187	4038	1339	2128
225	34	2033	1911	1475	222	3924	1332	2127
225.167	101	2068	1805	1432	47	3820	1335	2173
225.333	33	1820	1920	1426	183	4055	1292	2077
225.5	7	1940	1778	1445	125	4033	1415	2215
225.667	33	2020	1861	1398	175	3870	1298	2220
225.833	67	2101	1892	1424	105	4114	1352	2121
226	60	2037	1819	1414	104	3968	1208	2129
226.167	34	2010	1819	1326	169	3908	1402	2128
226.333	40	2098	1972	1406	174	3953	1262	2123
226.5	67	2086	1910	1433	188	3832	1347	2069
226.667	-19	1862	1781	1340	106	3908	1181	2103
226.833	75	1923	1860	1496	226	4049	1391	2213
227	92	1932	1845	1419	179	4030	1241	2149
227.167	83	1922	1902	1367	131	4078	1281	2002
227.333	62	1863	1873	1367	80	4009	1348	2065
227.5	64	1923	1957	1396	137	3931	1239	2069
227.667	53	1786	1910	1280	72	3907	1224	2096
227.833	39	1952	1878	1457	196	4061	1364	2025
228	49	1815	1872	1350	107	3749	1198	1994
228.167	56	1982	1839	1367	173	3992	1319	2008
228.333	33	1827	1875	1353	40	3852	1211	2020
228.5	-57	1943	1921	1365	55	3867	1206	2052
228.667	81	1873	2056	1445	203	4004	1290	2167
228.833	109	1941	1834	1433	146	3859	1364	1922
229	74	1803	1823	1423	91	3848	1226	1997
229.167	37	1879	1841	1405	147	3867	1241	2103
229.333	-7	1798	1850	1352	98	3860	1241	1965
229.5	-20	1907	1765	1386	32	4050	1237	2082
229.667	13	1763	1802	1354	93	3979	1133	1957
229.833	-75	1898	1837	1323	6	3743	1096	1938
230	85	1887	1921	1387	146	3818	1195	1967
230.167	25	1885	1999	1382	165	3814	1260	1924
230.333	40	1872	1971	1328	124	3841	1147	2055
230.5	18	1795	1862	1400	141	3957	1318	1960
230.667	125	1853	1807	1381	199	3905	1153	2087
230.833	85	1855	2029	1325	211	3800	1279	1878
231	97	1836	1933	1370	185	3907	1237	2057
231.167	-39	1916	1909	1330	115	3873	1170	1948
231.333	-21	1737	1864	1363	173	3849	1165	1951
231.5	58	1912	1869	1479	115	4008	1261	1957
231.667	-29	1855	1881	1274	91	3705	1206	1891
231.833	-16	1857	1888	1294	53	3765	1186	1969
232	-37	1743	1863	1324	81	4020	1156	1887
232.167	27	1789	1847	1394	127	3845	1083	1874
232.333	0	1738	1843	1300	74	3669	1040	1897
232.5	49	1837	1756	1460	69	3868	1115	1777
232.667	55	1751	1844	1331	206	3902	1188	2018
232.833	24	1808	1864	1340	210	3817	1168	1917
233	101	1609	1848	1249	189	3804	1110	1894
233.167	42	1793	1916	1328	105	3941	1222	1928
233.333	76	1846	1908	1452	128	3993	1258	2031
233.5	-77	1692	1843	1359	19	3680	1063	1739
233.667	-35	1741	1899	1306	88	3794	1075	1899
233.833	45	1759	1874	1341	169	3850	1070	1825
234	22	1767	1884	1366	125	3784	1080	1875
234.167	64	1797	1891	1439	210	3914	1126	2001
234.333	-6	1864	1954	1435	161	3955	1179	1901
234.5	56	1785	1872	1429	146	3811	1051	1795
234.667	57	1679	1844	1282	175	3902	1144	1775
234.833	-15	1697	1925	1411	66	3837	1109	1870
235	60	1667	1901	1400	207	3989	1160	1897
235.167	121	1798	1831	1317	133	3901	1236	1849
235.333	27	1678	1760	1255	107	3818	1014	1821
235.5	40	1747	1961	1545	163	3998	1111	2000
235.667	-5	1580	1804	1258	121	3845	1113	1818
235.833	65	1825	1927	1429	188	3846	1327	1786
236	119	1809	1889	1350	140	3999	1126	1801
236.167	3	1788	1990	1442	105	3861	1070	1788
236.333	45	1833	1938	1357	231	3744	1220	1921
236.5	29	1733	1907	1396	171	3840	1129	1809
236.667	3	1646	1852	1271	152	3784	1134	1824
236.833	-38	1769	1820	1339	135	3779	1160	1917
237	-51	1592	1791	1278	81	3722	1043	1758
237.167	-46	1658	1878	1232	53	3685	1155	1716
237.333	1	1595	1860	1174	132	3776	937	1713
237.5	21	1709	1851	1254	82	3846	1147	1760
237.667	44	1686	1949	1310	162	3861	1170	1868
237.833	59	1766	1755	1300	186	3762	1223	1818
238	2	1647	1919	1254	121	3866	1128	1810
238.167	-39	1682	1791	1188	56	3876	1076	1756
238.333	-23	1708	1789	1214	34	3692	1097	1714
238.5	87	1931	1844	1428	152	3768	1214	1789
238.667	56	1625	1846	1423	118	3803	1191	1778
238.833	15	1866	1906	1419	131	3932	1177	1914
239	61	1566	1827	1233	201	3710	1108	1835
239.167	58	1766	1863	1266	170	3932	1156	1900
239.333	-43	1580	1842	1287	113	3716	1094	1852
239.5	47	1702	1865	1427	116	3710	1122	1780
239.667	11	1665	1906	1273	68	3750	1098	1739
239.833	72	1741	1865	1296	136	3903	1135	1883
240	28	1604	1895	1333	155	3792	1139	1868
240.167	-24	1615	1736	1298	34	3715	1104	1713
240.333	87	1666	1799	1215	76	3749	1101	1946
240.5	61	1761	1872	1235	163	3718	1201	1857
240.667	112	1634	1802	1291	172	3933	1118	1861
240.833	-30	1575	1795	1231	86	3822	1210	1882
241	93	1636	1858	1226	182	3720	1104	1887
241.167	68	1739	1945	1256	171	3807	1199	1875
241.333	67	1764	1900	1228	175	3894	1171	1803
241.5	40	1624	1735	1418	116	3750	1201	2004
241.667	-55	1650	1816	1190	59	3566	995	1826
241.833	67	1744	1921	1423	134	3732	1207	1912
242	1	1596	1745	1277	98	3738	1040	1860
242.167	66	1610	1744	1352	131	3661	1103	1744
242.333	93	1577	1821	1313	212	3782	1187	1969
242.5	-53	1678	1891	1292	88	3723	1140	1819
242.667	75	1550	1878	1310	204	3961	1159	1833
242.833	85	1661	1776	1283	31	3719	1040	1841
243	-93	1470	1699	1262	46	3606	989	1757
243.167	33	1634	1893	1362	116	3624	1313	1958
243.333	10	1479	1843	1256	146	3669	1124	1904
243.5	38	1717	1896	1370	98	3745	1193	1940
243.667	36	1641	1884	1301	187	3715	1170	1829
243.833	-5	1614	1844	1233	57	3633	1068	1811
244	94	1574	1853	1288	193	3811	1166	2009
244.167	63	1627	1809	1316	152	3730	1210	1846
244.333	29	1583	1766	1218	168	3728	1145	1984
244.5	-10	1608	1782	1301	70	3694	1064	1881
244.667	31	1625	1828	1298	160	3712	1099	1841
244.833	-13	1632	1837	1236	75	3646	1123	1825
245	71	1684	1808	1241	154	3749	1091	1873
245.167	8	1636	1848	1282	109	3785	1193	1820
245.333	57	1663	1948	1290	142	3618	1154	1808
245.5	98	1682	1835	1290	138	3657	1076	1811
245.667	63	1587	1814	1365	101	3597	1143	1900
245.833	-17	1560	1730	1250	46	3667	1109	1729
246	10	1517	1792	1238	101	3538	1092	1785
246.167	46	1640	1825	1296	130	3672	1193	1895
246.333	-5	1559	1689	1201	82	3664	1107	1847
246.5	26	1580	1858	1289	184	3623	1196	1947
246.667	31	1472	1786	1214	96	3608	1187	1802
246.833	39	1572	1848	1331	144	3563	1236	1835
247	-46	1545	1772	1306	145	3606	1132	1799
247.167	-20	1530	1761	1212	92	3623	1146	1759
247.333	66	1565	1761	1290	121	3603	1099	1871
247.5	1	1597	1764	1287	149	3565	1040	1957
247.667	-6	1606	1819	1215	162	3613	1066	1832
247.833	-57	1510	1761	1178	48	3424	971	1744
248	38	1412	1790	1283	193	3656	1140	1793
248.167	-65	1513	1718	1296	30	3493	1063	1778
248.333	-21	1369	1785	1228	40	3452	1127	1847
248.5	-6	1580	1783	1327	134	3661	1135	1874
248.667	29	1445	1755	1272	70	3475	1129	1891
248.833	-31	1584	1774	1208	160	3519	1164	1766
249	31	1444	1769	1242	70	3430	1120	1774
249.167	16	1582	1857	1270	155	3542	1185	1892
249.333	24	1462	1830	1241	169	3596	1026	1803
249.5	108	1488	1791	1306	125	3498	1047	1824
249.667	-11	1445	1786	1170	101	3567	1048	1667
249.833	39	1540	1913	1352	157	3541	1091	1853
250	-25	1416	1794	1199	50	3380	1114	1840
250.167	-24	1384	1776	1285	48	3376	1071	1808
250.333	-2	1497	1678	1191	89	3525	1032	1689
250.5	54	1569	1796	1338	200	3610	1101	1851
250.667	-72	1361	1675	1122	105	3437	977	1710
250.833	-42	1458	1758	1260	191	3488	1097	1698
251	120	1456	1858	1335	188	3570	1065	1766
251.167	-29	1408	1701	1230	30	3540	1032	1642
251.333	24	1315	1738	1234	77	3612	1083	1776
251.5	46	1544	1773	1252	177	3590	1122	1767
251.667	-78	1340	1769	1132	32	3374	925	1675
251.833	43	1509	1756	1315	57	3573	1078	1803
252	29	1425	1794	1204	89	3541	1060	1755
252.167	58	1500	1760	1282	145	3573	1031	1748
252.333	57	1409	1795	1262	173	3627	1063	1845
252.5	5	1459	1785	1239	21	3563	961	1793
252.667	16	1429	1832	1238	123	3520	1028	1711
252.833	47	1472	1738	1232	154	3480	1014	1759
253	3	1324	1764	1150	140	3507	833	1635
253.167	-25	1336	1729	1290	106	3545	1114	1692
253.333	-14	1311	1615	1143	48	3416	909	1664
253.5	6	1363	1781	1236	30	3625	997	1698
253.667	41	1428	1668	1227	223	3565	906	1698
253.833	98	1429	1785	1259	102	3559	1016	1694
254	10	1427	1721	1200	66	3438	1020	1723
254.167	56	1403	1794	1213	136	3620	968	1710
254.333	79	1284	1783	1267	175	3500	1061	1593
254.5	29	1375	1760	1206	110	3500	968	1637
254.667	14	1367	1597	1244	92	3463	907	1665
254.833	87	1410	1877	1350	223	3557	1184	1747
255	38	1349	1756	1146	158	3440	978	1633
255.167	8	1370	1791	1245	179	3558	991	1796
255.333	54	1394	1738	1290	149	3358	950	1710
255.5	-10	1331	1694	1307	97	3389	929	1627
255.667	25	1302	1662	1254	88	3512	971	1710
255.833	88	1406	1721	1182	148	3638	1068	1676
256	-59	1333	1806	1276	49	3418	979	1637
256.167	149	1383	1826	1374	184	3494	1052	1673
256.333	73	1315	1729	1232	173	3378	940	1658
256.5	41	1497	1820	1349	194	3476	1008	1611
256.667	-12	1288	1719	1136	85	3390	953	1637
256.833	99	1457	1839	1366	182	3442	1046	1735
257	-17	1223	1686	1167	86	3350	858	1626
257.167	63	1409	1805	1238	165	3430	974	1636
257.333	49	1359	1705	1173	141	3215	986	1556
257.5	23	1394	1759	1323	99	3477	949	1613
257.667	22	1178	1649	1267	106	3352	906	1665
257.833	-17	1314	1766	1229	131	3409	944	1523
258	78	1367	1791	1182	210	3175	958	1681
258.167	-38	1281	1717	1154	33	3346	944	1651
258.333	-29	1257	1718	1086	146	3245	857	1544
258.5	-43	1304	1579	1254	68	3363	885	1549
258.667	-38	1266	1726	1277	102	3363	845	1515
258.833	-21	1253	1592	1205	29	3292	959	1579
259	25	1191	1660	1261	156	3346	837	1618
259.167	13	1300	1688	1183	130	3307	952	1739
259.333	38	1131	1825	1218	101	3231	957	1572
259.5	7	1309	1676	1205	64	3262	938	1669
259.667	-5	1203	1654	1171	126	3333	886	1500
259.833	40	1307	1743	1183	130	3410	880	1512
260	-54	1219	1711	1240	88	3189	867	1577
260.167	-82	1186	1696	1167	121	3306	971	1486
260.333	62	1229	1754	1121	120	3208	981	1629
260.5	125	1306	1744	1213	144	3357	1054	1641
260.667	6	1207	1643	1135	67	3270	875	1560
260.833	27	1289	1691	1183	73	3325	967	1611
261	-47	1190	1607	1220	103	3242	856	1583
261.167	-68	1162	1683	1126	78	3070	908	1476
261.333	111	1298	1697	1242	121	3301	955	1549
261.5	-29	1178	1737	1125	96	3176	965	1591
261.667	3	1278	1721	1042	160	3179	957	1588
261.833	36	1254	1731	1110	192	3252	982	1597
262	-9	1220	1755	1165	188	3154	891	1560
262.167	20	1281	1724	1161	106	3103	1023	1645
262.333	6	1254	1692	1190	188	3107	947	1448
262.5	79	1221	1729	1195	78	3330	999	1503
262.667	-54	1149	1590	1081	101	3105	927	1556
262.833	-10	1213	1777	1133	122	3160	957	1583
263	18	1192	1629	1061	101	3111	889	1600
263.167	62	1309	1659	1252	169	3271	992	1681
263.333	91	1281	1650	1124	117	3141	923	1470
263.5	50	1231	1709	1116	94	3342	898	1511
263.667	-4	1146	1519	1107	79	3087	846	1516
263.833	88	1251	1771	1223	148	3319	965	1614
264	-22	1073	1574	1021	57	3009	820	1370
264.167	-57	1082	1523	1095	29	3107	932	1437
264.333	89	1232	1675	1201	136	3228	941	1578
264.5	-30	1248	1678	1157	154	3227	1006	1516
264.667	86	1269	1701	1128	179	3241	955	1537
264.833	32	1157	1597	1180	77	3155	927	1551
265	52	1167	1697	1098	167	3329	848	1606
265.167	61	1164	1614	1205	128	3307	1083	1519
265.333	25	1192	1637	1154	129	3155	915	1530
265.5	40	1217	1560	1120	158	3109	985	1491
265.667	77	1242	1783	1191	161	3322	941	1595
265.833	64	1226	1674	1161	191	3208	1011	1589
266	21	1026	1661	1078	96	3117	892	1416
266.167	18	1220	1598	1164	112	3279	990	1535
266.333	50	1182	1606	1064	91	3040	998	1521
266.5	1	1147	1596	1080	117	3105	1005	1547
266.667	14	1098	1524	1110	132	2989	986	1519
266.833	-34	1161	1491	1139	70	3199	1013	1441
267	-96	1046	1633	1023	64	3172	857	1493
267.167	-10	1127	1584	1068	138	3156	906	1497
267.333	-11	1005	1558	1094	74	3174	927	1418
267.5	70	1202	1655	1090	121	3263	1040	1530
267.667	-12	1103	1526	1029	79	2900	935	1388
267.833	42	1146	1569	1092	111	3059	975	1550
268	21	1096	1616	1073	103	3101	910	1464
268.167	-72	1196	1568	1138	111	3145	942	1498
268.333	99	1202	1635	1102	169	3020	985	1539
268.5	-8	1180	1590	1114	129	3090	908	1504
268.667	-11	1149	1479	1055	20	2986	887	1428
268.833	-10	1097	1374	1018	89	2946	887	1584
269	-39	1085	1497	1046	95	2943	963	1470
269.167	32	1134	1513	1094	135	3067	897	1561
269.333	34	1116	1621	1063	227	3185	1076	1587
269.5	84	1177	1501	1084	118	3134	897	1480
269.667	20	966	1492	995	58	3033	896	1509
269.833	64	1136	1549	1157	155	3185	991	1654
270	30	1117	1569	1029	172	3184	899	1534
270.167	5	1045	1541	1096	117	3090	951	1597
270.333	-34	1146	1509	1000	122	3017	921	1516
270.5	91	1157	1680	1070	133	3040	970	1527
270.667	87	1138	1612	1042	138	3139	922	1487
270.833	74	1141	1545	1188	188	3094	976	1454
271	77	1050	1400	1028	130	2962	986	1618
271.167	51	1101	1573	1040	105	3093	964	1576
271.333	-6	1200	1489	1064	78	2907	877	1554
271.5	56	1120	1474	1092	38	2982	952	1544
271.667	93	1128	1623	1061	184	3142	939	1537
271.833	21	1178	1476	1044	110	3075	922	1511
272	55	1049	1528	1032	152	2820	897	1594
272.167	30	1116	1630	1102	124	3059	962	1514
272.333	-1	1078	1534	1004	143	2921	962	1525
272.5	-38	1094	1453	1086	83	2930	858	1441
272.667	-23	1034	1465	1008	81	2962	792	1531
272.833	47	1101	1609	1111	143	3001	905	1541
273	35	984	1489	983	75	2925	945	1524
273.167	4	1056	1456	996	182	3027	949	1540
273.333	21	1050	1594	996	59	2975	795	1535
273.5	96	1129	1499	1052	174	3028	940	1480
273.667	-16	963	1528	1021	114	2863	949	1497
273.833	-33	1065	1486	1049	105	2996	918	1528
274	76	999	1538	941	111	2937	839	1430
274.167	120	1134	1489	1041	164	2911	950	1496
274.333	20	1046	1550	919	47	2756	851	1483
274.5	20	1152	1599	1036	191	2928	969	1440
274.667	67	990	1461	1073	122	2915	852	1495
274.833	54	1088	1620	1121	165	2853	965	1452
275	-2	1104	1454	1010	74	2827	812	1430
275.167	-79	1027	1585	1039	33	2844	868	1376
275.333	81	1067	1609	1049	71	2886	894	1478
275.5	-1	1053	1476	948	69	2841	823	1535
275.667	-15	1038	1453	1046	134	2951	887	1553
275.833	19	1068	1529	991	53	3068	988	1390
276	55	1050	1515	978	113	2875	811	1427
276.167	-67	1002	1411	962	52	2831	757	1382
276.333	-57	1002	1465	990	82	2877	807	1428
276.5	32	993	1513	969	123	2868	901	1461
276.667	15	1047	1548	1070	138	2890	844	1490
276.833	42	945	1460	960	100	2804	840	1329
277	-49	967	1434	934	111	2727	836	1438
277.167	-15	1073	1536	986	140	2798	851	1514
277.333	-30	1013	1385	893	55	2657	827	1351
277.5	-31	989	1503	955	77	2733	863	1439
277.667	16	922	1414	956	81	2760	731	1467
277.833	83	941	1566	955	106	2907	832	1488
278	43	1113	1533	1084	103	2833	863	1484
278.167	24	987	1439	1015	87	2687	848	1406
278.333	13	976	1459	1089	112	2716	739	1385
278.5	52	1052	1473	1024	122	2815	824	1342
278.667	-40	992	1437	967	95	2805	697	1509
278.833	-122	1015	1508	953	56	2734	756	1291
279	51	1006	1537	1028	104	2869	839	1438
279.167	-32	967	1491	991	66	2801	827	1351
279.333	6	986	1510	940	92	2729	754	1492
279.5	92	978	1507	972	61	2783	809	1406
279.667	-36	954	1497	917	154	2705	754	1285
279.833	10	1069	1514	1000	69	2760	786	1324
280	52	980	1458	923	84	2755	780	1404
280.167	-34	1008	1485	932	28	2803	816	1312
280.333	15	898	1412	860	29	2856	745	1300
280.5	-28	965	1467	976	94	2774	732	1340
280.667	-47	881	1464	932	164	2794	761	1321
280.833	12	952	1443	970	146	2704	825	1405
281	56	929	1470	1070	125	2801	810	1345
281.167	46	1023	1629	957	116	2647	828	1414
281.333	26	962	1472	959	54	2727	798	1329
281.5	58	973	1427	1029	114	2755	772	1329
281.667	2	918	1495	961	45	2798	763	1366
281.833	41	1034	1470	1020	128	2764	787	1342
282	58	1081	1554	901	151	2750	754	1389
282.167	-27	935	1440	900	153	2757	764	1230
282.333	7	992	1491	1001	176	2739	866	1406
282.5	-26	938	1415	946	91	2670	829	1265
282.667	-39	881	1476	943	63	2738	702	1284
282.833	-47	923	1524	946	-6	2669	691	1316
283	-2	888	1462	964	98	2775	791	1367
283.167	67	1030	1508	1068	157	2728	870	1364
283.333	18	945	1492	938	80	2727	768	1252
283.5	-19	920	1467	995	117	2595	861	1379
283.667	106	838	1504	979	189	2720	706	1326
283.833	43	992	1583	976	148	2724	823	1294
284	44	858	1446	906	32	2579	778	1356
284.167	103	1002	1489	1013	99	2773	794	1360
284.333	-5	951	1450	934	153	2561	787	1277
284.5	25	959	1532	1004	103	2822	795	1345
284.667	48	904	1602	969	116	2709	790	1427
284.833	24	891	1419	1039	74	2771	735	1232
285	56	870	1495	986	93	2773	825	1383
285.167	85	934	1531	957	187	2762	741	1308
285.333	32	905	1505	1068	203	2890	871	1389
285.5	11	963	1456	962	118	2756	815	1302
285.667	-5	849	1453	889	136	2888	818	1200
285.833	119	983	1533	1048	170	2936	920	1377
286	-10	955	1475	968	163	2715	780	1214
286.167	10	892	1457	930	109	2785	791	1342
286.333	141	910	1539	990	162	2869	872	1253
286.5	-56	774	1447	953	56	2703	634	1120
286.667	85	955	1538	1056	186	2871	845	1457
286.833	-3	949	1477	922	83	2762	808	1178
287	94	965	1542	1038	206	2740	869	1383
287.167	9	940	1428	1067	88	2738	815	1281
287.333	14	869	1456	956	186	2749	790	1247
287.5	-8	981	1417	991	105	2758	781	1204
287.667	-47	852	1459	913	94	2780	752	1227
287.833	25	890	1458	950	150	2728	841	1227
288	37	778	1452	974	77	2625	884	1234
288.167	1	896	1444	945	126	2680	808	1311
288.333	-34	749	1386	886	73	2649	730	1279
288.5	-52	833	1438	870	14	2623	780	1305
288.667	-71	863	1393	884	25	2675	763	1324
288.833	-30	856	1447	926	84	2626	737	1273
289	-77	757	1418	967	55	2692	643	1287
289.167	-34	744	1517	978	131	2744	817	1185
289.333	62	794	1476	897	125	2837	845	1334
289.5	73	948	1529	976	173	2755	991	1294
289.667	22	808	1519	895	22	2642	726	1249
289.833	56	974	1500	1039	189	2711	885	1352
290	-16	790	1408	816	98	2631	702	1361
290.167	63	896	1428	997	111	2639	811	1296
290.333	88	914	1503	1079	127	2729	912	1277
290.5	-71	828	1383	931	77	2714	835	1316
290.667	17	867	1417	959	50	2655	840	1263
290.833	74	904	1466	1030	142	2780	808	1250
291	-37	740	1485	946	98	2636	807	1294
291.167	13	782	1424	943	142	2622	713	1314
291.333	-6	798	1409	890	88	2677	765	1286
291.5	62	851	1479	937	105	2702	840	1325
291.667	27	852	1422	937	172	2592	831	1316
291.833	103	896	1527	895	179	2750	873	1353
292	4	750	1369	944	94	2608	782	1272
292.167	113	780	1430	997	116	2777	770	1245
292.333	47	795	1467	953	111	2745	857	1291
292.5	-3	787	1490	977	70	2662	788	1313
292.667	11	724	1356	808	39	2575	746	1158
292.833	-37	822	1428	908	42	2682	785	1174
293	21	767	1421	956	51	2661	768	1107
293.167	26	887	1573	914	117	2700	785	1290
293.333	2	671	1433	903	60	2712	665	1233
293.5	75	886	1557	1053	165	2778	877	1390
293.667	92	841	1460	881	194	2779	837	1269
293.833	-35	891	1349	886	148	2596	753	1157
294	104	840	1437	968	221	2790	812	1309
294.167	10	904	1498	977	118	2830	883	1396
294.333	37	847	1364	965	121	2689	725	1246
294.5	-51	796	1318	888	63	2614	734	1238
294.667	68	819	1501	969	191	2697	841	1324
294.833	-16	795	1495	920	3	2595	801	1113
295	66	713	1412	1016	99	2741	810	1281
295.167	3	741	1392	887	46	2788	842	1249
295.333	-9	718	1415	954	158	2697	745	1245
295.5	110	764	1548	971	146	2772	853	1301
295.667	5	743	1397	854	112	2703	787	1162
295.833	73	787	1389	976	88	2774	796	1206
296	-92	780	1361	952	74	2578	784	1238
296.167	-57	719	1350	890	64	2542	753	1291
296.333	13	703	1380	886	91	2511	713	1138
296.5	6	689	1394	935	154	2612	835	1172
296.667	16	786	1368	848	59	2737	702	1192
296.833	117	871	1537	1018	221	2664	866	1303
297	9	677	1466	841	114	2578	698	1254
297.167	-21	873	1426	921	41	2667	817	1286
297.333	96	724	1463	925	173	2486	743	1270
297.5	55	837	1517	1069	88	2594	829	1279
297.667	0	721	1318	814	164	2415	808	1306
297.833	80	865	1368	966	106	2653	772	1215
298	31	749	1347	931	72	2544	744	1249
298.167	12	902	1433	889	128	2566	789	1246
298.333	80	814	1421	861	173	2543	734	1185
298.5	-27	667	1410	984	78	2588	768	1246
298.667	0	681	1343	804	55	2486	728	1223
298.833	21	805	1380	842	117	2550	757	1221
299	-19	730	1431	877	81	2445	692	1180
299.167	-94	666	1251	819	37	2321	645	1166
299.333	30	756	1345	892	68	2371	650	1154
299.5	-31	620	1362	792	-10	2492	652	1227
299.667	-9	646	1376	855	44	2426	662	1144
299.833	43	815	1328	914	128	2562	783	1185
300	56	834	1474	975	103	2560	774	1227
300.167	62	718	1404	1023	71	2577	802	1245
300.333	40	822	1328	857	181	2583	816	1165
300.5	-1	727	1318	894	80	2451	799	1216
300.667	10	668	1357	873	75	2329	703	1128
300.833	137	814	1359	861	215	2423	796	1219
301	-75	669	1283	877	21	2459	617	1089
301.167	35	775	1436	987	158	2544	737	1210
301.333	24	748	1428	871	9	2416	730	1189
301.5	19	763	1394	874	93	2427	762	1200
301.667	39	761	1443	992	158	2567	810	1302
301.833	-19	839	1316	864	96	2419	787	1164
302	6	688	1273	889	89	2300	578	1049
302.167	52	768	1441	942	145	2332	822	1263
302.333	-93	664	1413	891	164	2384	669	1095
302.5	74	682	1370	904	168	2425	756	1175
302.667	-53	735	1350	810	101	2341	594	1226
302.833	-15	759	1408	862	85	2449	740	1159
303	16	689	1321	841	90	2335	703	1111
303.167	5	724	1304	1005	142	2312	765	1220
303.333	45	695	1351	877	153	2311	613	1060
303.5	-14	692	1332	793	96	2360	661	1019
303.667	-22	667	1293	788	65	2389	631	1121
303.833	-2	753	1257	907	89	2463	709	1177
304	93	792	1434	930	183	2301	687	1209
304.167	46	643	1375	867	146	2312	707	1107
304.333	81	776	1346	868	143	2495	767	1129
304.5	20	802	1338	886	144	2375	759	1193
304.667	34	659	1376	905	95	2559	676	1181
304.833	-6	685	1323	901	123	2434	641	1152
305	-18	703	1397	887	82	2532	608	1087
305.167	-53	774	1399	853	95	2476	751	1100
305.333	-2	706	1385	737	64	2296	665	996
305.5	-18	682	1299	869	103	2422	664	1110
305.667	-110	663	1355	771	38	2311	613	1068
305.833	18	646	1514	906	95	2510	695	1050
306	5	669	1289	801	165	2356	575	1070
306.167	73	667	1420	865	99	2442	734	1058
306.333	-3	729	1297	956	68	2460	711	1119
306.5	67	727	1426	913	105	2393	685	1197
306.667	3	568	1405	842	77	2384	668	1125
306.833	62	813	1470	954	158	2499	736	1142
307	-47	520	1312	895	39	2332	588	1031
307.167	102	829	1422	918	188	2440	745	1129
307.333	27	736	1336	920	116	2362	684	1072
307.5	45	618	1269	796	122	2283	680	991
307.667	45	617	1353	832	119	2352	650	1045
307.833	0	707	1250	852	78	2405	649	1013
308	46	657	1381	890	146	2451	606	1078
308.167	70	701	1427	853	81	2400	707	1101
308.333	-18	623	1273	779	-8	2423	538	999
308.5	108	726	1396	873	118	2393	737	1068
308.667	3	595	1379	853	102	2495	673	1045
308.833	-33	620	1366	860	95	2356	688	1024
309	-5	572	1221	784	9	2294	550	1043
309.167	48	684	1388	829	61	2395	687	969
309.333	0	596	1282	749	112	2299	672	1037
309.5	26	653	1200	705	69	2364	607	984
309.667	-7	577	1315	756	77	2417	656	995
309.833	107	703	1316	818	163	2450	674	1139
310	0	644	1245	853	80	2369	674	992
310.167	-59	612	1285	771	91	2224	652	977
310.333	-7	718	1301	734	138	2426	752	976
310.5	-20	615	1382	791	144	2410	734	1010
310.667	53	639	1364	794	108	2422	764	1067
310.833	63	771	1496	838	192	2423	748	1115
311	19	652	1406	751	87	2349	672	1131
311.167	9	584	1330	820	70	2380	690	979
311.333	-15	564	1260	772	58	2405	659	1048
311.5	61	677	1323	765	89	2316	727	1003
311.667	-59	608	1300	775	100	2241	590	1095
311.833	45	591	1278	755	102	2205	629	1009
312	84	598	1374	847	186	2378	646	1105
312.167	-43	551	1347	777	60	2308	663	967
312.333	56	659	1364	725	70	2425	740	1072
312.5	15	705	1374	786	146	2403	642	1072
312.667	20	497	1251	776	114	2287	719	996
312.833	66	653	1355	805	134	2425	774	1102
313	37	564	1355	765	102	2353	617	1041
313.167	-24	516	1305	791	101	2238	722	993
313.333	-27	613	1298	700	10	2215	660	1039
313.5	6	657	1247	935	95	2254	748	923
313.667	7	574	1234	672	20	2330	655	986
313.833	58	591	1383	802	156	2274	693	1091
314	-63	543	1148	605	60	2302	629	925
314.167	-1	572	1276	744	94	2299	635	955
314.333	85	617	1378	792	186	2328	692	1061
314.5	26	620	1324	873	153	2356	740	1063
314.667	-48	558	1254	685	117	2191	619	1026
314.833	-15	602	1205	734	71	2257	650	1090
315	-30	636	1321	740	47	2225	545	1057
315.167	-31	594	1288	739	69	2300	705	999
315.333	-44	527	1302	649	36	2317	609	1004
315.5	90	598	1308	793	99	2248	768	998
315.667	23	518	1177	677	102	2246	697	1005
315.833	-31	556	1253	758	116	2259	674	926
316	-87	503	1341	710	1	2248	668	986
316.167	28	695	1367	750	76	2296	695	1124
316.333	-59	435	1274	663	90	2203	524	958
316.5	110	608	1356	819	158	2297	688	1129
316.667	2	581	1284	690	126	2263	648	1057
316.833	48	634	1227	724	74	2211	572	1019
317	107	641	1316	795	193	2281	811	963
317.167	-12	574	1314	724	105	2247	725	942
317.333	-1	505	1322	793	103	2239	658	952
317.5	7	542	1273	823	127	2261	638	976
317.667	0	555	1207	695	37	2214	660	956
317.833	-5	506	1154	718	72	2111	626	970
318	24	517	1380	780	147	2207	694	1018
318.167	22	638	1196	707	44	2144	749	1041
318.333	-7	499	1170	732	78	2029	677	1005
318.5	72	591	1357	736	101	2256	686	1051
318.667	20	509	1355	757	77	2121	664	1011
318.833	-8	498	1182	692	62	2149	663	929
319	103	573	1322	804	125	2108	645	1089
319.167	56	526	1372	765	214	2146	674	992
319.333	6	612	1313	790	70	2223	630	1052
319.5	-48	486	1185	722	20	2136	577	877
319.667	50	490	1283	676	111	2131	580	973
319.833	-49	519	1265	810	88	2273	568	1019
320	39	506	1213	796	40	2152	563	900
320.167	21	672	1277	766	114	2165	666	860
320.333	119	597	1251	732	156	2138	616	1041
320.5	97	486	1376	801	109	2203	692	1008
320.667	4	498	1263	674	53	1997	627	969
320.833	-32	492	1273	699	50	2092	671	944
321	75	476	1291	774	138	2135	609	1019
321.167	-24	558	1237	753	73	2123	590	981
321.333	41	519	1290	716	68	1959	580	898
321.5	3	583	1225	711	70	1947	653	915
321.667	87	538	1289	753	88	2127	579	1014
321.833	1	493	1245	826	83	2017	653	961
322	19	603	1212	797	119	2052	566	957
322.167	10	617	1273	830	117	2175	648	935
322.333	72	633	1376	809	102	2154	658	973
322.5	15	546	1332	772	71	2062	669	955
322.667	-33	573	1227	692	178	2083	594	992
322.833	-18	509	1255	719	32	2024	648	930
323	25	531	1227	725	106	1987	479	963
323.167	52	628	1296	842	170	2109	705	960
323.333	-33	479	1304	719	19	1957	494	931
323.5	87	583	1412	743	113	2052	680	1003
323.667	12	582	1252	828	164	2080	674	1004
323.833	48	578	1253	736	111	2124	640	1016
324	3	584	1320	744	126	2054	633	966
324.167	-9	481	1253	761	72	2134	596	912
324.333	40	578	1330	799	227	2101	510	1001
324.5	3	483	1274	792	106	2069	634	932
324.667	73	460	1164	844	88	2087	534	907
324.833	41	585	1257	842	140	1950	654	986
325	68	525	1309	840	170	2056	639	964
325.167	18	517	1287	805	133	1998	606	930
325.333	22	591	1290	796	143	2091	535	962
325.5	-17	470	1269	776	108	1931	694	975
325.667	20	555	1340	842	141	2015	596	954
325.833	-23	528	1290	881	97	2057	559	893
326	-4	543	1276	882	116	2008	544	991
326.167	59	606	1286	838	121	2018	616	831
326.333	-44	429	1233	730	83	1945	560	1011
326.5	58	537	1247	854	125	1931	557	917
326.667	-79	473	1194	753	-4	1930	630	861
326.833	51	560	1222	886	155	1956	570	967
327	31	580	1246	888	128	2033	620	879
327.167	-31	511	1292	763	117	1933	549	966
327.333	58	518	1303	785	135	2000	592	955
327.5	-19	449	1238	868	143	1897	590	947
327.667	39	529	1203	761	112	1940	478	875
327.833	-109	501	1158	774	34	1792	472	786
328	34	567	1294	773	90	1954	617	900
328.167	-23	540	1141	850	62	1823	543	951
328.333	13	409	1132	836	61	1873	534	847
328.5	86	560	1316	833	110	1940	629	993
328.667	54	551	1188	861	144	1846	627	950
328.833	13	544	1218	800	109	1994	607	872
329	26	477	1405	793	98	1927	531	846
329.167	-17	501	1200	727	26	1914	528	832
329.333	10	455	1253	871	36	1918	629	903
329.5	-26	517	1208	798	89	1967	548	871
329.667	-3	528	1260	846	158	1970	583	942
329.833	-38	493	1070	708	35	1919	538	880
330	79	478	1240	769	116	1910	537	920
