# Supplementary material for: Singularity response reveals entrainment properties in mammalian circadian clock
Source: Nat Commun. 2023 May 17;14:2819. doi: 10.1038/s41467-023-38392-x (PMC10192398; doi:10.1038/s41467-023-38392-x)
Supplement: Supplementary file 4 — Source Data [file 41467_2023_38392_MOESM4_ESM.zip › Raw_data/Figure6/Tissue_ctrl_9d.xlsx]

## Sheet: timeseries_tissue_ctrl
Time (h)	Liver1_1	Liver1_2	Liver1_3	Lung1_1	Lung1_2	Lung1_3	Kidney1_1	Kidney1_2	Kidney1_3	White fat1_1	White fat1_2	White fat1_3	Liver2_1	Liver2_2	Liver2_3	Lung2_1	Lung2_2	Lung2_3	Kidney2_1	Kidney2_2	Kidney2_3	White fat2_1	White fat2_2	White fat2_3	Liver3_1	Liver3_2	Lung3_1	Lung3_2	Spleen1_1	Spleen1_2	Kidney3_1	Kidney3_2	White fat3_1	White fat3_2	Muscle1_1	Muscle1_2
0	14780	6400	5953	8137	18107	17687	10550	18883	21817	1635	5594	8918	22969	5261	11651	15466	25358	8695	16307	8168	21560	20517	26410	25699	23878	11497	42630	43733	4691	4196	29693	12613	20495	22192	4291	4523
0.166667	11895	4993	4322	8473	19650	24786	7063	13665	11437	1816	8445	8402	13136	4324	7837	10898	23602	10220	11591	5849	13800	21458	25217	23846	19024	9628	30549	19104	3068	3290	20234	9700	19708	19574	2439	3082
0.333333	8903	3772	3241	6693	13379	18344	5615	10053	6861	1780	9310	7384	9913	4020	5924	8217	18575	9765	10066	5295	11717	18746	19880	19888	15178	7615	22780	9227	2552	2913	15586	4794	14642	14509	1944	2486
0.5	7726	2999	2753	5895	10291	13613	4842	8699	5135	1887	8751	5992	8877	3616	4986	6522	15335	8282	8456	4554	10082	14247	14759	15231	12386	6070	20437	8399	2080	2608	12698	3938	11424	10441	1964	2382
0.666667	6520	2746	2285	5594	8864	12360	4303	7551	4361	1857	8315	5457	7838	3517	4702	6132	12381	7429	7745	4212	9127	11852	12151	12919	10324	5259	19228	7594	1969	2435	10100	2952	8737	7967	2037	2258
0.833333	5808	2457	2069	5014	7747	11543	4005	6749	3755	1862	7530	4897	7494	3137	4212	5489	10446	5832	6628	3708	8247	9534	10026	10550	9046	4573	16985	7059	1785	2137	8088	2967	7256	6870	2190	2397
1	5188	2311	1891	4876	7079	11227	3749	6196	3465	1825	7617	4656	6994	3015	4011	5364	9730	5256	6020	3374	7602	8659	8841	9289	8121	4441	18034	7244	1764	2061	7112	2598	6021	6103	2257	2366
1.16667	4770	2198	1755	4657	6692	11165	3556	5941	3128	1899	7111	4322	6557	2836	3747	5533	9850	5089	5444	3248	6826	7411	7679	7999	7550	3919	16427	7136	1577	1939	6268	2152	5518	5625	2054	2311
1.33333	4597	2007	1696	4683	6376	11532	3322	5701	2806	1835	7129	4150	6017	2809	3785	5657	9721	5225	5018	3193	6183	6987	7014	7623	6638	3668	16163	7339	1680	1931	5667	1860	4928	5221	1990	2091
1.5	4383	2008	1606	4677	6314	11197	3243	5592	2669	1764	6728	3851	6015	2590	3645	5610	10057	5437	4607	3061	5711	6323	6450	6896	6020	3601	15902	8378	1462	1895	5118	1735	4762	5133	1966	1980
1.66667	4089	1838	1618	4823	6209	11506	3008	5300	2462	1757	6710	3864	5636	2543	3515	6059	9683	5650	4390	2955	5428	6140	6227	6554	5278	3525	15886	8222	1656	1755	4573	1464	4496	4899	1669	1699
1.83333	3947	1712	1413	4706	6239	11533	2981	5445	2516	1755	6431	3711	5383	2460	3222	5979	10348	5551	4003	2887	4940	5516	5874	6046	4981	3346	16052	8483	1534	1741	4328	1450	4422	4775	1648	1707
2	3732	1664	1408	4800	6187	11590	2912	5298	2326	1768	6394	3607	5194	2421	3249	6743	10488	6001	3898	2849	4755	5666	5722	5969	5829	3318	16383	8601	1544	1859	4179	1229	4218	4939	1502	1412
2.16667	3669	1640	1432	4837	6395	11370	2829	5224	2138	1817	6068	3609	4986	2201	3069	6327	10902	5574	3424	2795	4339	5197	5397	5575	5489	2985	16490	8535	1510	1706	3652	1182	4099	4889	1369	1349
2.33333	3535	1705	1317	4756	6280	11506	2772	5310	2231	1702	5919	3795	4838	2343	3132	6819	10995	5826	3489	2735	4119	5186	5452	5753	5202	3027	16100	8643	1436	1605	3534	1123	4018	4866	1317	1153
2.5	3382	1652	1422	4888	6305	11795	2717	5163	2062	1775	5896	3709	4487	2197	2956	6479	11166	5601	3458	2778	3929	4868	5160	5352	5194	2978	16454	8682	1521	1713	3360	1069	4123	4926	1372	1151
2.66667	3224	1504	1290	4987	6471	11489	2582	5096	2099	1733	6052	3834	4320	2150	2919	6864	11181	5758	3254	2683	3782	4899	5111	5538	4972	2973	16269	8494	1547	1821	3263	957	3888	4960	1378	980
2.83333	3182	1606	1210	4912	6520	11041	2641	5137	1985	1800	5669	3773	4152	2058	2696	6396	11622	5563	3002	2606	3579	4847	5132	5268	4769	2783	16449	8517	1455	1859	3259	885	4026	5395	1380	1168
3	2939	1555	1226	5076	6377	11156	2567	5050	1951	1834	6039	4014	3885	2096	2725	6649	11396	5451	3112	2670	3470	4860	5219	5556	4529	2566	16014	8213	1534	1791	2873	807	4075	5082	1216	981
3.16667	2925	1493	1266	5088	6479	10711	2500	5023	1983	1876	5785	4169	3697	1945	2457	6372	11803	5289	2913	2610	3221	4780	5155	5498	4433	2540	15879	8320	1525	1808	3054	876	4254	5561	1217	1115
3.33333	3035	1496	1162	5283	6387	10778	2394	4837	1962	1900	6082	4420	3545	1857	2603	6724	11666	5655	3044	2827	3208	4958	5168	5813	4162	2468	15885	8288	1592	1882	2888	768	4293	5703	1310	1048
3.5	2902	1445	1167	5265	6527	10355	2401	4912	1882	2001	6005	4380	3239	1722	2436	6429	11724	5153	2932	2478	3145	4769	5019	5600	4223	2489	16001	8301	1625	1881	2740	890	4592	5947	1288	997
3.66667	2949	1415	1133	5406	6684	10469	2374	4984	1882	2085	6385	4868	3204	1689	2336	6610	12053	5325	2854	2722	3171	5010	5198	6062	4168	2504	15964	8337	1507	1940	2690	825	4500	6115	1280	922
3.83333	2827	1437	1081	5341	6521	10111	2350	4896	1781	2165	6258	4854	3158	1655	2267	6466	12157	5060	2706	2753	2842	4757	5201	6077	3911	2378	15855	8343	1513	1949	2514	859	4810	6449	1350	1034
4	2764	1360	1118	5559	6916	10291	2366	4771	1869	2224	6521	5278	2965	1646	2151	6398	11722	5508	2757	2741	2968	5073	5366	6487	3849	2199	16216	8184	1566	1934	2398	695	4783	6385	1361	928
4.16667	2743	1436	1165	5419	6635	10106	2327	4778	1761	2376	6444	5328	2752	1545	2167	6490	12069	5434	2684	2794	2858	4834	5321	6314	3731	2216	15990	8418	1620	2095	2533	731	5170	6829	1527	961
4.33333	2704	1296	1118	5484	6812	10201	2167	4673	1740	2443	7009	5762	2802	1595	2075	7003	12039	5584	2679	2732	2738	5185	5298	6913	3869	2188	16307	8398	1696	2218	2586	729	5205	6845	1385	948
4.5	2727	1299	1092	5580	6907	9877	2235	4597	1717	2601	7061	5813	2531	1448	1855	6607	12236	5334	2490	2651	2685	4933	5243	6620	3609	2027	15892	8393	1739	2239	2397	681	5370	7046	1499	1062
4.66667	2572	1287	1125	5843	7060	10039	2159	4608	1711	2659	7422	5984	2629	1444	1936	6801	12351	5511	2569	2661	2690	5299	5479	6769	3848	2114	16567	8604	1855	2368	2389	704	5453	7113	1632	1024
4.83333	2684	1323	1071	5808	7068	9897	2290	4518	1777	2900	7277	6150	2526	1273	1885	6759	12666	5331	2539	2627	2662	4951	5453	6689	3634	1904	16363	8554	1845	2500	2360	621	5525	7194	1555	1065
5	2579	1282	1075	5968	7179	9875	2321	4568	1823	2921	7565	6517	2312	1427	1784	7164	12479	5779	2611	2566	2616	5195	5405	6998	3682	1885	16870	8550	1909	2503	2423	655	5685	7141	1566	924
5.16667	2505	1310	1011	5753	7389	9945	2175	4494	1731	3139	7437	6463	2354	1273	1679	6948	12897	5604	2392	2487	2582	4830	5365	6785	3681	1994	16559	8701	1867	2614	2336	631	5852	7395	1569	1113
5.33333	2248	1255	904	6117	7476	10029	2172	4480	1772	3122	7731	6532	2405	1310	1744	7184	12798	5867	2493	2570	2462	5115	5302	7069	3609	2008	16995	8551	2070	2851	2392	624	5733	7078	1640	1095
5.5	2459	1235	996	5940	7561	9934	2195	4710	1792	3333	7537	6644	2417	1292	1684	7034	13315	5728	2397	2506	2383	4930	5581	6898	3538	1980	16950	8909	2163	2995	2301	686	6209	7210	1689	1126
5.66667	2427	1272	930	6064	7362	10132	2123	4416	1938	3241	7827	6924	2225	1287	1596	7350	13148	6052	2537	2420	2374	4951	5399	7279	3654	2109	16888	8864	2228	3111	2345	656	6005	7163	1694	1066
5.83333	2228	1295	940	6077	7619	10040	2095	4426	1853	3448	7866	6629	2278	1092	1606	7336	13695	5820	2462	2509	2467	4925	5421	7009	3610	2024	17249	8834	2136	3108	2305	649	6154	7198	1735	1218
6	2283	1285	1007	6334	7796	10131	2207	4374	2055	3443	7951	6967	2053	1187	1555	7517	13341	6233	2439	2342	2392	4939	5544	7239	3581	2024	17291	8809	2377	3254	2355	680	5872	6960	1758	1265
6.16667	2231	1256	920	6094	7723	9748	2096	4467	1965	3813	8025	6865	2209	1103	1483	7359	13650	5981	2476	2299	2478	4668	5376	6948	3627	1963	17237	8930	2354	3172	2252	604	5973	7002	1704	1226
6.33333	2093	1211	955	6372	7652	10214	2240	4399	2098	3588	8070	6958	2108	1069	1404	7532	13535	6143	2462	2283	2278	4792	5361	7141	3657	1855	17554	9280	2624	3372	2264	616	5822	6639	1610	1251
6.5	2104	1223	882	6236	7796	9942	2148	4366	2127	3840	7713	7019	2301	1093	1535	7441	14099	5955	2664	2413	2485	4665	5317	6899	3595	1920	17477	8861	2452	3579	2151	689	5955	6702	1708	1165
6.66667	1986	1250	851	6261	7816	10158	2226	4411	2193	3767	8121	7119	2120	1071	1440	7809	13823	6400	2673	2428	2523	4897	5310	7137	3697	1905	17598	9004	2595	3527	2382	658	5839	6505	1565	1201
6.83333	1981	1183	950	6305	7732	9943	2132	4512	2191	3991	7695	6838	2049	1120	1474	7357	14073	6209	2563	2213	2492	4505	5213	6651	3699	1943	17877	9083	2564	3686	2303	638	5878	6448	1644	1254
7	1998	1176	949	6220	7746	9918	2111	4228	2252	3906	7811	7157	2223	1013	1437	7774	13740	6253	2573	2131	2493	4647	5269	6890	3797	2048	17910	8958	2753	3677	2203	712	5764	6265	1558	1171
7.16667	1954	1244	843	6347	7644	10020	2305	4372	2287	4135	7627	6755	2160	911	1295	7398	14265	5983	2376	1975	2392	4351	5197	6432	3734	1925	17962	9172	2716	3882	2452	665	5538	6261	1727	1234
7.33333	1938	1264	907	6372	7695	10198	2287	4273	2532	4101	7902	6792	2113	967	1455	7651	13759	6347	2560	2112	2533	4309	5214	6747	3767	1960	17887	8736	2888	3682	2361	586	5598	6013	1514	1160
7.5	1865	1293	817	6374	7807	9820	2278	4495	2384	4100	7685	6661	2254	918	1443	7527	13968	6098	2611	2080	2563	4092	4968	6442	3738	2005	17696	9023	2779	3630	2314	513	5415	6060	1514	1205
7.66667	1855	1268	951	6242	7744	9895	2239	4297	2575	4147	7696	6963	2213	846	1269	7730	13810	6352	2616	1976	2402	4329	5024	6431	3805	2106	17877	8773	2839	3705	2281	528	5358	5726	1651	1227
7.83333	1915	1287	862	6070	7702	9653	2333	4402	2668	4176	7557	6646	2256	943	1436	7557	14044	6220	2535	2002	2583	3833	5012	6365	3854	2084	17667	9003	2858	3761	2277	585	5289	5769	1540	1140
8	1789	1287	822	6325	7569	9736	2367	4233	2712	4164	7601	6738	2087	827	1228	7458	13388	6365	2551	1907	2448	3906	4731	6382	3777	2042	17667	8939	3085	3747	2352	662	5121	5556	1526	1235
8.16667	1739	1294	950	6186	7681	9742	2255	4327	2695	4271	7259	6530	2075	878	1187	7083	13939	6155	2611	1809	2500	3714	4695	5949	3765	2073	17633	8868	3085	3823	2321	657	5231	5759	1435	1354
8.33333	1703	1244	786	6059	7685	9545	2415	4447	2747	4099	7302	6502	2097	811	1266	7514	13481	6457	2568	1842	2675	3755	4791	6071	3849	1902	17559	8666	3085	3523	2257	491	4885	5354	1421	1133
8.5	1663	1204	918	6026	7582	9551	2236	4444	2790	4315	7115	6459	2190	725	1072	7175	13743	6026	2376	1736	2527	3499	4501	5888	3797	1962	17534	8653	3189	3651	2303	586	4960	5365	1420	1242
8.66667	1595	1235	881	6082	7362	9698	2244	4174	2823	4189	7263	6524	2187	769	1247	7475	13230	6270	2730	1788	2770	3746	4839	6007	3796	2024	17476	8372	3231	3577	2259	601	4721	5323	1415	1262
8.83333	1587	1244	888	5932	7406	9162	2323	4376	2806	4384	6735	6243	2156	697	1112	7073	13632	6268	2561	1680	2717	3425	4467	5533	3834	2152	17108	8403	3165	3504	2422	616	4856	5222	1499	1353
9	1521	1226	908	6088	7322	9481	2298	4164	2934	4117	6901	6232	2033	715	1164	7346	13223	6340	2616	1603	2662	3367	4645	5657	3720	1760	16857	8294	3252	3494	2288	544	4454	4989	1224	1131
9.16667	1561	1203	877	5879	7278	9122	2352	4086	2909	4345	6569	6066	2057	717	1024	6964	13173	5893	2405	1599	2691	3149	4190	5273	3894	1920	16735	8059	3264	3384	2257	638	4478	5104	1381	1338
9.33333	1477	1262	906	5869	7118	8958	2316	4074	2818	4181	6599	6205	2134	673	1081	7316	12930	6198	2581	1409	2689	3182	4308	5217	3685	1888	16280	8185	3307	3566	2268	645	4361	4848	1345	1204
9.5	1438	1228	943	5692	7066	8957	2371	4094	2907	4351	6292	5778	2181	645	1038	6936	13066	6039	2504	1483	2728	2971	4209	4965	3874	1861	16088	7845	3096	3434	2076	550	4238	4719	1191	1241
9.66667	1412	1133	782	5658	7101	8915	2336	4117	2980	4115	6215	5791	2100	627	1027	7064	12536	6275	2539	1493	2720	2993	4207	5064	3923	1767	15970	7847	3367	3627	2284	557	4031	4582	1269	1178
9.83333	1451	1234	841	5441	6902	8611	2299	4004	2932	4259	6045	5701	2118	624	1028	6873	12877	5857	2534	1403	2664	2831	4119	4703	3783	1843	15968	7798	3228	3332	2168	626	4092	4665	1257	1359
10	1424	1133	830	5610	6858	8719	2275	3983	2928	4048	5997	5671	2103	678	1003	7027	12382	5905	2452	1413	2816	2834	4047	4953	3837	1687	15647	7700	3310	3459	2186	564	3843	4547	1212	1107
10.1667	1417	1259	841	5399	6991	8405	2201	3930	2928	4163	5788	5299	2099	714	1068	6637	12661	5788	2490	1329	2774	2767	3872	4662	3894	1736	15376	7574	3324	3501	2162	626	3930	4528	1312	1264
10.3333	1389	1137	803	5538	6641	8622	2251	3868	3007	4115	5649	5396	2071	677	964	6806	12314	5966	2579	1448	2945	2747	4013	4695	3767	1689	14965	7232	3339	3453	2170	484	3691	4224	1166	1250
10.5	1252	1146	965	5296	6609	8270	2364	3919	2841	4156	5365	5035	1903	542	911	6469	12427	5669	2407	1259	2649	2567	3717	4330	3706	1760	15158	7345	3215	3470	2109	620	3597	4363	1109	1191
10.6667	1371	1163	950	5246	6676	8078	2334	3769	2933	3978	5055	5113	2036	527	944	6604	11707	5799	2387	1225	2772	2474	3788	4206	3811	1719	14619	7135	3421	3340	2106	587	3554	3972	1112	1220
10.8333	1303	1146	933	5306	6536	7858	2212	3678	2797	4205	5047	5002	2053	584	866	6555	11828	5550	2369	1178	2696	2348	3681	3974	3681	1636	14341	6937	3227	3246	2034	583	3372	4078	1092	1202
11	1298	1081	856	5143	6546	8018	2277	3664	2811	4004	4822	4738	2038	652	1083	6586	11590	5795	2365	1212	2805	2367	3652	4123	3703	1572	14285	6845	3405	3473	2009	629	3392	3829	1051	1200
11.1667	1235	1097	855	5183	6282	7654	2219	3555	2724	4279	4595	4581	1875	587	948	6341	11653	5569	2438	1209	2881	2326	3441	3792	3378	1491	14107	6929	3180	3346	1883	515	3149	3766	991	1194
11.3333	1195	1117	822	5000	6225	7618	2121	3518	2725	3830	4430	4488	1931	553	1061	6462	11185	5559	2336	1155	2738	2287	3363	3930	3588	1409	13870	6534	3172	3262	1857	586	3128	3659	944	1162
11.5	1217	1138	830	4822	6140	7452	2200	3449	2699	3893	4207	4253	1904	507	857	6167	11409	5402	2183	1082	2523	2069	3188	3604	3548	1504	13638	6374	3149	3257	1937	594	3168	3742	1029	1182
11.6667	1103	951	877	4825	5924	7405	2108	3370	2606	3772	4150	4320	1865	515	950	6240	10908	5668	2249	1038	2687	2143	3382	3575	3362	1377	13580	6367	3241	3308	1849	536	2929	3500	1006	1158
11.8333	1098	1153	870	4665	6053	7102	2192	3281	2546	3812	3831	3936	1875	483	885	6063	11168	5253	2236	1042	2538	1844	3287	3316	3434	1411	13170	6159	3099	3162	1837	587	2785	3423	996	1115
12	1097	1069	881	4844	5938	7049	2034	3307	2533	3637	3699	3887	1783	545	939	6039	10451	5574	2173	1052	2554	1979	3267	3449	3204	1461	12926	6155	3150	3218	1928	553	2706	3264	819	1124
12.1667	1062	1006	848	4688	5830	6914	1977	3219	2459	3694	3610	3745	1700	425	770	5768	10624	4943	1977	876	2429	1771	2913	3130	3319	1343	12784	6110	3107	3127	1684	611	2730	3189	939	1126
12.3333	1099	981	961	4423	5781	6783	2016	3167	2441	3655	3311	3584	1627	583	836	6038	10175	5351	2084	959	2443	1871	3064	3304	3121	1224	12717	6152	3109	3057	1688	497	2512	3114	855	1026
12.5	1110	1019	753	4443	5637	6660	1962	3159	2356	3466	3116	3377	1565	372	695	5566	10146	5067	1902	904	2222	1596	2871	2940	3132	1290	12558	5944	3151	3103	1696	518	2478	3012	915	1107
12.6667	1017	981	871	4493	5544	6633	1935	2973	2412	3304	3070	3311	1585	445	816	5778	9792	5247	2133	986	2363	1664	2945	3057	2948	1186	12258	5701	3044	3076	1564	409	2293	2749	780	1022
12.8333	976	963	842	4263	5443	6502	1920	2913	2118	3465	2893	3122	1569	475	785	5558	9692	4908	1931	785	2399	1499	2853	2843	2973	1198	12123	5630	3020	3009	1695	563	2335	2898	925	1089
13	1036	1063	891	4238	5308	6431	1863	2880	2287	3206	2777	3000	1541	437	719	5761	9462	5063	1977	814	2404	1577	2745	2833	2887	1164	11897	5701	2977	3023	1590	513	2178	2741	745	1071
13.1667	1002	1008	865	4091	5321	6222	1899	2948	2160	3189	2727	2895	1432	433	824	5427	9664	4709	1835	866	2302	1463	2724	2712	2687	1035	11507	5613	2982	2871	1469	438	2130	2679	724	1013
13.3333	1006	970	829	4107	5219	6107	1986	2785	2179	3066	2659	2883	1375	410	603	5456	8988	4915	1789	679	2161	1361	2743	2708	2764	1050	11417	5340	3014	3043	1624	544	2066	2571	800	1122
13.5	1020	938	859	3956	5283	5978	1794	2657	2128	3070	2490	2651	1340	426	716	5412	8981	4676	1733	820	2211	1389	2536	2524	2792	1139	11196	5283	2994	3145	1573	515	2078	2479	821	1129
13.6667	928	937	757	3971	5003	5986	1904	2662	2076	2899	2396	2615	1386	352	660	5340	8621	4946	1928	795	2158	1306	2598	2519	2611	1053	10847	5157	2928	3085	1473	450	1829	2383	765	986
13.8333	975	973	807	3927	5077	5933	1774	2644	1930	2914	2243	2467	1248	346	622	5291	8905	4533	1849	727	2117	1287	2345	2511	2444	1083	10947	5100	3060	2904	1414	492	1855	2310	752	1085
14	965	844	803	3995	4911	5660	1724	2624	1938	2914	2138	2404	1233	404	615	5350	8465	4687	1793	786	2106	1248	2388	2466	2503	878	10792	5170	3032	2924	1422	521	1861	2209	741	1021
14.1667	936	875	821	3822	4720	5404	1729	2507	1883	2797	2006	2277	1223	414	527	5096	8497	4551	1721	758	2020	1249	2254	2278	2206	883	10093	4847	2792	2868	1274	402	1624	2007	628	973
14.3333	921	825	844	3820	4804	5616	1705	2478	1900	2689	2050	2097	1182	406	607	5147	7981	4700	1666	691	2055	1149	2233	2265	2217	937	10291	4781	2779	2783	1268	439	1713	2030	637	933
14.5	850	854	875	3501	4640	5421	1689	2472	1974	2583	1804	2089	1145	350	513	4984	8126	4453	1511	719	1850	1117	2225	2136	2209	914	9990	4796	2696	2683	1299	405	1615	2041	723	938
14.6667	865	925	779	3626	4631	5268	1675	2257	1903	2410	1836	1979	1081	367	583	5106	7763	4522	1596	613	1928	1171	2230	1988	2061	844	9647	4496	2829	2808	1276	523	1560	1791	583	932
14.8333	844	849	866	3554	4611	5190	1641	2342	1708	2432	1709	1896	923	273	419	4859	7818	4253	1543	638	1785	1005	2016	1823	2082	938	9508	4721	2761	2804	1355	516	1555	1809	649	912
15	939	816	807	3555	4580	5117	1612	2362	1728	2375	1771	1791	1067	288	471	4884	7572	4462	1525	686	1750	1041	2006	1838	1990	858	9197	4434	2613	2636	1157	399	1336	1632	558	826
15.1667	819	855	776	3463	4445	4891	1555	2190	1700	2275	1641	1814	987	334	460	4696	7727	4201	1457	598	1768	930	1864	1695	1915	804	9249	4366	2590	2731	1195	430	1446	1746	580	931
15.3333	791	822	780	3330	4449	5010	1542	2167	1648	2233	1594	1661	1028	391	491	4833	7219	4110	1491	588	1697	950	1997	1853	1891	758	8964	4298	2495	2580	1114	396	1331	1690	544	818
15.5	839	794	713	3327	4443	4900	1471	2190	1644	2134	1533	1644	967	432	522	4596	7509	4115	1465	586	1740	892	1935	1573	1865	806	8728	4437	2573	2724	1413	416	1337	1639	625	876
15.6667	830	848	747	3218	4300	4634	1521	1928	1527	2031	1409	1666	913	285	434	4511	6980	4179	1448	659	1695	819	1846	1671	1842	751	8631	4328	2610	2647	1300	500	1338	1620	608	748
15.8333	779	798	726	3276	4200	4654	1555	2110	1497	2030	1287	1485	955	383	409	4300	7134	3917	1397	565	1580	801	1812	1525	1667	731	8391	4287	2437	2524	1194	418	1286	1530	596	780
16	818	775	774	3266	4260	4551	1442	2065	1446	1943	1318	1470	848	297	361	4314	6991	3923	1420	435	1577	803	1746	1469	1629	691	8255	4115	2391	2560	1243	463	1073	1381	486	690
16.1667	851	846	734	3135	4140	4530	1498	2052	1570	1916	1243	1457	858	333	427	4170	6886	3869	1420	575	1516	917	1584	1485	1572	604	8039	3912	2244	2373	1158	365	1060	1291	433	727
16.3333	781	793	783	3126	4120	4480	1436	1893	1520	1724	1275	1369	807	331	447	4336	6716	4010	1448	514	1548	816	1700	1458	1596	679	8219	4075	2464	2444	1257	474	1067	1307	549	788
16.5	706	750	720	3065	4137	4208	1369	1963	1372	1746	1235	1339	782	227	388	3967	6632	3733	1277	436	1466	700	1633	1288	1456	577	7785	3891	2190	2444	1148	381	990	1338	438	791
16.6667	755	775	757	3011	4021	4197	1372	1851	1440	1685	1144	1225	724	315	356	4029	6141	3796	1252	470	1420	666	1642	1252	1426	548	7783	3864	2206	2441	1083	429	999	1193	479	694
16.8333	717	777	693	3077	3968	4112	1423	1799	1275	1692	1115	1208	679	269	352	3939	6550	3779	1190	448	1396	586	1473	1210	1388	629	7661	3822	2101	2356	1174	442	1020	1177	481	805
17	743	761	703	2963	3865	4140	1348	1838	1327	1563	1137	1298	715	263	420	4042	6177	3643	1278	482	1421	638	1412	1287	1231	483	7138	3670	2159	2250	996	311	760	1027	372	506
17.1667	780	754	763	2879	3827	4067	1373	1804	1349	1589	1041	1202	678	204	290	3786	6102	3681	1266	469	1355	561	1471	1071	1314	526	7619	3720	2098	2316	1047	464	913	998	403	538
17.3333	782	694	701	2889	3771	4077	1367	1665	1323	1416	987	1163	599	250	215	3756	5843	3696	1176	394	1201	618	1360	1062	1230	603	7152	3555	2213	2241	1086	451	832	1070	446	631
17.5	759	774	754	2792	3650	3783	1277	1778	1350	1411	992	1058	680	194	271	3693	6057	3461	1185	454	1319	543	1355	1034	1334	544	7054	3557	2190	2214	1139	518	918	1036	534	700
17.6667	740	726	772	2882	3742	3880	1276	1806	1218	1369	1061	1108	583	255	298	3823	5784	3574	1164	400	1282	570	1302	1089	1216	461	6974	3449	2132	2218	1162	474	785	945	435	647
17.8333	762	770	785	2804	3649	3721	1261	1760	1206	1296	974	1055	541	232	276	3573	5788	3360	1198	444	1209	547	1299	1047	1072	384	6542	3360	1886	2036	958	344	757	880	414	533
18	688	756	749	2715	3758	3738	1188	1717	1145	1229	950	1142	545	284	270	3686	5641	3497	1151	467	1130	485	1281	967	1156	501	6810	3270	1844	2078	983	434	789	861	353	560
18.1667	730	706	721	2624	3608	3739	1305	1749	1139	1240	997	1011	563	219	247	3429	5742	3217	984	429	1167	468	1157	844	1137	461	6589	3330	1981	2062	1032	434	723	870	393	596
18.3333	687	688	767	2691	3601	3785	1151	1683	1183	1151	911	1038	507	150	211	3414	5471	3359	962	305	1089	477	1130	954	1041	456	6497	3206	1943	1966	921	383	717	794	388	495
18.5	715	708	761	2667	3478	3496	1188	1568	1191	1149	973	1023	534	264	306	3497	5689	3309	1066	509	1149	512	1168	1019	1041	487	6219	3222	1848	1914	1020	388	721	807	371	527
18.6667	719	699	689	2729	3664	3550	1256	1596	1142	1088	932	1039	514	284	225	3372	5318	3331	1191	473	1176	465	1235	956	994	381	6212	3260	1895	1980	999	399	700	776	429	524
18.8333	724	664	742	2632	3489	3545	1165	1684	1159	1082	838	938	546	224	263	3385	5458	3146	1125	359	1064	526	1095	839	961	400	6108	3020	1753	1835	854	322	569	717	336	451
19	678	722	727	2624	3408	3432	1099	1577	1118	1036	902	941	514	245	182	3306	5320	3149	1045	537	1079	386	1165	866	977	423	6113	3038	1855	1897	996	384	652	794	331	543
19.1667	679	714	743	2548	3394	3384	1093	1554	1094	1038	876	912	523	185	270	3273	5333	3102	1075	340	972	418	994	948	899	386	5972	3012	1741	1925	962	320	627	700	353	523
19.3333	666	690	668	2619	3406	3498	1160	1564	1067	1049	838	900	443	200	204	3275	5219	3155	1081	401	904	402	1051	918	765	285	5865	2856	1799	1844	834	358	553	632	354	390
19.5	693	726	746	2576	3238	3302	1252	1603	1071	974	958	1003	471	163	181	3098	5246	2996	1050	449	963	377	1045	815	804	340	5751	2938	1693	1753	817	317	408	594	246	453
19.6667	721	723	774	2631	3459	3385	1151	1655	1034	895	855	921	533	173	213	3225	5200	3226	1054	494	1056	425	1016	947	861	364	5643	3002	1663	1781	875	350	473	671	344	459
19.8333	762	686	644	2518	3308	3272	1039	1606	1032	895	797	923	412	252	231	3026	5291	2986	966	416	889	338	966	867	839	337	5632	2820	1661	1796	896	377	581	722	365	488
20	719	668	735	2506	3333	3205	1081	1512	1067	908	902	838	385	138	161	3105	5045	3077	930	323	861	425	1075	808	789	322	5584	2899	1720	1827	908	297	557	563	379	426
20.1667	647	773	724	2470	3342	3184	1105	1470	951	817	891	902	466	120	235	3109	5323	2853	1092	407	819	439	1018	776	785	288	5433	2791	1631	1757	868	368	487	685	326	446
20.3333	735	596	648	2413	3263	3061	1056	1562	946	890	886	886	395	178	120	3136	5079	3068	995	284	867	414	980	717	760	409	5274	2781	1578	1726	931	334	474	609	292	474
20.5	669	672	625	2386	3285	3038	1074	1609	945	786	935	809	420	261	185	2895	5212	2885	1070	477	1015	448	982	907	869	351	5446	2747	1665	1733	922	359	532	699	405	470
20.6667	717	695	722	2547	3272	3029	1181	1552	897	839	856	861	414	196	194	3038	5089	3010	1007	490	899	377	1009	787	715	379	5357	2603	1628	1659	870	337	492	629	338	313
20.8333	678	653	695	2420	3346	3143	1124	1539	969	892	903	879	347	181	71	2880	5091	2883	875	433	780	304	936	741	645	247	5375	2534	1473	1617	873	380	462	533	246	273
21	696	693	716	2392	3300	3157	1120	1574	935	777	868	843	449	195	133	3018	4963	2854	1026	466	825	407	987	843	699	299	5215	2695	1558	1666	895	393	441	636	351	397
21.1667	700	648	587	2424	3059	2913	1126	1625	888	736	953	894	420	206	206	2885	5108	2888	1005	459	816	444	1123	962	685	243	5100	2539	1507	1588	842	297	407	615	262	390
21.3333	689	658	703	2483	3280	3038	1104	1593	947	714	899	948	331	202	246	2907	5075	2834	1020	477	870	343	1021	774	671	317	5164	2516	1583	1655	885	297	443	588	190	405
21.5	752	693	750	2351	3309	2987	1109	1557	985	772	953	885	333	82	213	2797	5423	2806	928	517	727	373	964	899	613	184	5078	2479	1472	1614	877	301	341	586	235	367
21.6667	651	632	686	2486	3302	3007	1056	1641	922	720	960	943	317	128	153	2949	5275	2838	883	414	713	317	1051	857	634	330	5046	2691	1593	1758	866	391	479	680	316	453
21.8333	659	654	727	2388	3248	2898	1112	1653	926	735	1009	921	250	55	212	2888	5224	2669	919	475	766	436	1049	901	703	301	5114	2610	1398	1678	835	355	521	686	338	396
22	638	619	613	2389	3388	3083	1085	1540	924	692	1013	899	275	158	137	2937	5211	2792	898	399	776	345	992	837	676	294	5186	2589	1596	1623	919	369	519	755	290	371
22.1667	692	675	661	2444	3217	2903	971	1611	894	732	1053	918	366	130	204	2820	5416	2793	909	481	700	468	988	927	701	321	5072	2743	1637	1665	894	445	537	745	304	442
22.3333	654	648	729	2388	3315	3053	1062	1568	945	768	960	944	274	106	68	2944	5293	2731	799	512	666	382	968	852	700	196	5039	2541	1698	1652	901	352	523	720	338	444
22.5	673	660	688	2478	3375	2967	1103	1626	909	724	1041	951	214	127	104	2790	5451	2625	844	420	593	347	1033	943	543	154	4913	2562	1409	1651	841	379	501	779	242	325
22.6667	636	599	697	2458	3416	2972	1035	1606	860	675	1136	944	394	171	173	3012	5391	2786	934	581	787	518	1126	906	660	259	4958	2583	1585	1611	879	370	488	861	339	341
22.8333	604	629	618	2542	3379	3037	1020	1656	903	661	1078	963	266	121	74	2742	5486	2608	861	474	666	391	1064	1005	518	124	4908	2400	1477	1490	771	207	408	701	176	216
23	611	622	668	2453	3396	2970	972	1509	907	688	1236	922	341	226	189	3023	5672	2919	1112	581	773	515	1153	1128	607	342	5038	2589	1657	1736	889	407	609	948	314	367
23.1667	649	620	728	2343	3393	3006	1096	1714	851	699	1181	1015	319	185	90	2847	5731	2643	886	472	769	515	1254	1003	607	221	4998	2626	1514	1548	798	297	514	865	272	358
23.3333	610	626	625	2514	3420	2894	1086	1657	879	692	1225	1073	325	161	128	3048	5624	2910	876	526	686	493	1150	1100	604	183	5061	2556	1500	1477	771	345	469	862	246	304
23.5	702	624	690	2440	3460	3007	1074	1721	926	694	1266	1084	320	145	73	2986	5733	2669	920	492	584	445	1201	1180	648	288	5201	2570	1517	1601	807	367	514	952	240	365
23.6667	645	638	654	2541	3547	3083	1219	1689	914	634	1376	1036	267	110	170	3055	5806	2889	1019	507	694	442	1230	1295	662	229	5225	2647	1640	1549	904	331	481	928	305	388
23.8333	637	660	678	2516	3623	3058	1073	1754	863	745	1443	1065	268	148	147	2898	6199	2734	907	537	649	548	1229	1239	580	213	5246	2536	1609	1702	877	305	522	1058	233	344
24	636	644	645	2487	3558	3094	1042	1809	930	671	1410	1080	305	88	92	3259	6066	2981	999	561	644	504	1281	1346	638	328	5295	2694	1720	1830	915	380	658	1095	289	278
24.1667	646	607	637	2421	3686	3033	1130	1800	891	682	1495	1244	337	169	146	3140	6310	2773	970	532	671	660	1349	1328	539	225	5282	2566	1680	1762	793	314	660	1128	279	339
24.3333	660	605	675	2624	3740	3075	1066	1782	902	708	1490	1154	364	186	212	3124	6424	2936	981	553	690	665	1481	1396	511	208	5307	2714	1716	1673	920	314	637	1209	216	338
24.5	637	620	575	2605	3629	3143	971	1845	870	720	1668	1274	246	175	142	3127	6741	2932	932	592	598	616	1438	1323	643	216	5394	2588	1774	1670	826	290	687	1321	250	270
24.6667	686	596	626	2653	3881	3111	1052	1897	968	761	1759	1368	252	138	124	3212	6705	3149	1012	713	677	774	1510	1477	549	180	5268	2645	1702	1730	836	297	769	1269	231	324
24.8333	635	582	639	2649	3839	3151	1082	1765	917	683	1741	1377	252	73	29	3127	6933	2949	1008	554	693	691	1527	1492	433	105	5352	2593	1697	1718	695	150	776	1272	79	185
25	622	593	604	2707	3826	3316	1077	1858	896	708	1903	1420	233	209	151	3524	7050	3100	1034	680	715	862	1727	1754	525	176	5520	2663	1748	1788	923	179	781	1558	217	312
25.1667	702	598	586	2789	4022	3208	1119	1935	990	703	2017	1552	267	185	259	3307	7265	3084	971	711	769	835	1745	1767	564	199	5560	2773	1866	1825	874	266	895	1511	249	255
25.3333	648	624	644	2685	3948	3201	1117	1871	987	827	2049	1599	282	79	44	3386	7189	3060	1034	633	704	821	1758	1855	598	216	5691	2856	1960	1846	968	326	927	1618	278	358
25.5	700	594	702	2638	4021	3241	1100	1907	927	721	2050	1643	296	182	147	3372	7697	3136	968	767	636	888	1859	1735	686	268	5892	3060	2013	1886	984	384	1168	1839	348	405
25.6667	642	575	675	2796	4154	3307	1063	1950	997	737	2272	1752	375	151	190	3704	7575	3433	1025	690	708	1001	1967	1982	754	338	5942	3119	2001	2096	1044	386	1195	1911	312	396
25.8333	647	594	692	2750	4077	3291	1119	2071	915	769	2264	1864	215	145	119	3394	7914	3167	1045	628	636	1027	1891	1945	579	244	6050	3076	1907	1955	859	302	1101	1926	288	285
26	643	579	640	2818	4291	3349	1130	1911	978	665	2387	1984	244	89	90	3677	7995	3469	1055	716	689	1097	1989	2074	579	171	6044	3039	2240	1993	947	292	1202	1995	214	337
26.1667	667	640	594	2895	4229	3353	1193	1983	906	765	2467	2032	224	186	170	3684	8353	3306	958	745	760	1043	2168	2212	605	234	5995	3079	1962	2009	966	350	1321	2251	267	439
26.3333	701	524	648	2887	4358	3363	1180	2012	966	729	2636	2186	289	159	172	3885	8403	3476	951	666	623	1130	2056	2337	671	260	6190	3136	2154	2113	1112	392	1316	2364	312	440
26.5	644	580	636	3010	4464	3537	1118	2045	972	799	2801	2251	319	159	157	3697	8570	3559	1052	755	636	1182	2256	2405	584	242	6245	3267	2148	2102	999	226	1416	2488	194	348
26.6667	620	652	655	3098	4496	3619	1172	2119	997	812	2941	2370	242	40	77	4016	8812	3788	1007	747	721	1323	2403	2508	603	203	6302	3300	2307	2053	1049	292	1510	2539	258	345
26.8333	627	739	675	2966	4688	3582	1215	2066	949	880	2940	2457	246	101	56	3854	9200	3630	983	684	669	1390	2345	2477	667	179	6408	3396	2182	2069	1024	321	1549	2705	245	425
27	573	622	677	3139	4695	3702	1165	2075	959	810	3086	2695	255	83	64	4056	9304	3750	1086	751	627	1417	2540	2740	598	184	6618	3349	2274	2224	1097	410	1681	2859	247	379
27.1667	586	610	634	2998	4665	3694	1140	2143	945	773	3147	2793	277	112	135	4073	9783	3756	1023	815	722	1543	2487	2738	645	195	6656	3252	2345	2266	1050	301	1872	3041	210	396
27.3333	609	581	616	3188	4771	3651	1079	2128	1068	796	3460	2969	296	49	61	4169	9604	3955	1089	841	653	1638	2734	2996	646	166	6797	3577	2521	2339	1140	397	2000	3132	216	399
27.5	600	614	653	3180	4724	3920	1115	2232	982	816	3473	3104	367	196	162	4376	10310	3918	1194	843	826	1550	2857	3202	724	178	4972	3686	2553	2425	1045	321	1996	3281	273	441
27.6667	591	542	599	3235	4927	3699	1110	2162	920	790	3727	3221	426	201	143	4566	10262	4292	1228	891	807	1799	2932	3262	618	224	5102	3596	2567	2414	1073	332	2069	3454	318	463
27.8333	646	494	590	3162	5071	3868	1225	2207	890	814	3631	3404	347	91	19	4419	10717	4060	1168	890	733	1762	3028	3381	586	232	5419	3866	2553	2518	1170	364	2306	3631	286	485
28	611	562	610	3393	4993	3910	1130	2200	987	769	3871	3603	284	109	43	4636	10794	4424	1170	859	744	2010	3219	3479	683	187	5245	3663	2650	2455	1058	266	2282	3651	139	314
28.1667	600	601	642	3304	5280	4005	1130	2140	959	918	3895	3536	339	114	37	4424	11333	4288	1139	843	645	1977	3165	3549	644	165	5241	3948	2666	2627	1178	382	2452	4075	289	479
28.3333	650	606	664	3465	5189	4031	1119	2203	987	899	4152	3827	328	107	112	4844	10937	4419	1256	909	699	2015	3245	3745	689	152	5464	3877	2822	2699	1192	297	2629	4131	292	473
28.5	659	615	672	3459	5315	4059	1207	2275	1027	914	3967	4052	196	3	-4	4582	11699	4390	1015	795	684	2130	3257	3614	676	192	5652	4075	2905	2797	1188	374	2998	4501	212	532
28.6667	641	526	638	3567	5446	4224	1109	2253	1002	913	4422	4355	422	165	131	5140	11990	4828	1373	1059	755	2424	3816	4260	716	136	5847	4265	2967	2759	1053	331	2899	4243	227	470
28.8333	539	592	580	3506	5529	4141	1225	2189	976	874	4530	4254	359	227	270	5006	12346	4847	1312	1122	808	2403	3730	4145	748	185	5826	4263	2892	2795	1121	330	3067	4760	230	598
29	584	599	672	3626	5583	4302	1242	2259	1128	907	4590	4660	323	219	208	5320	12367	5009	1245	1056	775	2734	3868	4353	714	202	6072	4460	3093	2943	1201	352	3370	4824	346	556
29.1667	607	623	630	3564	5679	4212	1262	2291	1082	993	4664	4810	401	132	150	5199	12703	4892	1164	988	782	2833	3974	4430	785	179	6100	4625	3135	2987	1145	425	3490	5167	252	510
29.3333	544	596	646	3729	5813	4437	1173	2313	1055	901	5020	4892	436	128	127	5327	12911	5317	1342	927	865	2969	4127	4795	679	176	6073	4637	3265	3082	1153	314	3634	5265	270	506
29.5	655	627	681	3579	5839	4435	1238	2320	1029	951	4971	4944	330	78	120	5350	13327	5031	1217	988	813	2821	4194	4636	742	194	6271	4663	3294	3104	1312	345	3809	5647	302	676
29.6667	517	537	643	3715	5869	4383	1177	2251	1009	940	5246	5303	318	131	67	5599	13300	5533	1278	1083	816	3067	4561	5101	728	257	6511	4790	3357	3189	1213	380	4004	5796	287	671
29.8333	553	571	632	3772	6004	4455	1330	2318	1081	910	5178	5342	338	44	70	5460	13967	5343	1265	956	721	2971	4444	4930	810	241	6477	4979	3408	3323	1232	373	4241	6025	247	668
30	604	557	610	3845	6314	4619	1205	2278	1112	1011	5542	5766	446	90	129	5680	13878	5709	1179	1000	808	3498	4615	5214	605	121	6414	4806	3414	3228	1153	274	4269	6158	188	512
30.1667	634	523	645	3780	6128	4705	1231	2317	1122	995	5428	5693	298	137	87	5727	14644	5585	1205	1021	779	3315	4729	5307	740	203	6829	5008	3548	3366	1335	463	4589	6537	313	710
30.3333	557	682	686	3871	6256	4707	1234	2402	1093	936	5629	6078	404	173	121	5889	14507	5980	1337	1100	846	3742	4813	5723	834	203	6865	5199	3692	3546	1263	328	4653	6937	339	746
30.5	593	557	610	3966	6122	4790	1251	2436	1073	1078	5609	6061	279	142	84	5978	14763	6032	1264	1008	794	3619	5096	5479	704	98	6683	5315	3700	3411	1160	248	4995	7180	297	650
30.6667	563	502	683	3980	6479	4840	1323	2463	1099	1039	5807	6470	255	131	15	6279	14727	6001	1261	968	765	3937	5076	5978	798	162	6917	5167	3703	3474	1234	286	5040	7190	273	667
30.8333	650	546	654	3957	6509	4886	1310	2407	1072	1024	5974	6510	408	50	153	6251	15557	6159	1347	1056	775	4011	5443	6056	801	196	7156	5333	3729	3706	1305	414	5368	7532	336	755
31	554	534	668	4093	6569	5032	1229	2384	1147	997	6149	6917	309	101	60	6318	15283	6363	1324	1042	814	4347	5480	6260	744	125	7189	5275	4035	3650	1312	364	5463	7517	202	749
31.1667	609	626	598	4203	6756	4937	1240	2440	1149	1079	6279	6916	417	149	93	6344	15998	6333	1259	980	770	4174	5685	6274	781	178	7435	5551	3793	3665	1196	338	5697	7966	265	785
31.3333	575	550	641	4215	6823	5082	1174	2501	1130	1058	6434	7276	353	186	149	6859	15730	6827	1358	1093	840	4631	6072	6793	752	100	7435	5626	4032	3794	1268	242	5778	8053	314	711
31.5	542	577	589	4233	6858	5046	1174	2533	1139	1125	6425	7118	430	201	135	6672	16367	6799	1400	1112	915	4549	5977	6721	786	127	7733	5618	3966	3769	1167	282	6108	8321	333	771
31.6667	518	530	524	4427	6980	5304	1297	2382	1058	1007	6649	7497	338	86	62	6801	16441	7060	1451	1072	823	4873	6168	6940	646	132	7778	5737	4100	3904	1349	346	6298	8281	316	736
31.8333	637	544	590	4309	6964	5152	1264	2420	1071	1100	6566	7517	355	150	71	6626	16461	6979	1322	1036	868	4750	6269	6943	707	138	7574	5644	4071	3844	1162	329	6665	8814	252	785
32	558	581	654	4482	7070	5353	1254	2370	1219	1037	7022	7869	394	80	55	7048	16704	7348	1303	1032	832	5150	6483	7380	791	101	7845	5854	4247	3786	1186	282	6695	8830	292	768
32.1667	592	572	615	4295	7150	5357	1274	2445	1165	1077	6809	7895	303	2	36	6919	17096	7153	1260	896	847	5078	6279	7146	753	175	7888	5870	4069	4130	1414	306	7122	9315	373	861
32.3333	591	551	602	4452	7383	5438	1372	2514	1192	1039	7318	8015	433	108	189	7341	17015	7638	1468	1139	952	5635	6689	7830	763	132	7982	6019	4481	4015	1250	309	7039	9326	338	834
32.5	542	585	502	4418	7320	5347	1318	2544	1184	1061	7186	8003	349	119	94	7109	17398	7369	1311	1062	891	5364	6808	7635	722	118	8029	6012	4256	3937	1255	285	7575	9710	258	844
32.6667	591	546	560	4604	7393	5659	1242	2556	1280	1135	7308	8546	371	248	125	7421	17287	7876	1497	1068	896	5985	7081	8101	739	201	8204	6148	4438	4102	1379	367	7618	9750	347	884
32.8333	592	585	517	4376	7509	5643	1286	2433	1163	1101	7194	8519	342	135	122	7308	17760	7542	1434	1095	880	5744	7106	7911	722	260	8442	6220	4394	4298	1320	331	7953	10149	308	954
33	489	562	612	4498	7492	5700	1311	2395	1286	1134	7677	8740	387	165	128	7652	17502	7991	1430	1105	1008	6349	7373	8425	711	189	8338	6380	4533	4248	1409	346	7845	10170	323	970
33.1667	584	600	604	4516	7481	5562	1215	2361	1162	1114	7632	8720	277	82	68	7305	17838	7775	1260	977	896	5897	7354	8036	703	158	8569	6361	4436	4214	1310	316	8541	10559	316	861
33.3333	653	563	584	4831	7619	5669	1359	2409	1220	1193	7774	9070	340	125	121	7633	17633	8275	1369	1120	972	6513	7428	8581	744	177	8741	6494	4638	4336	1400	300	8536	10637	315	909
33.5	565	492	577	4561	7514	5675	1301	2421	1209	1082	7622	9056	388	222	120	7421	18288	7848	1279	1069	960	6369	7444	8318	718	207	8565	6615	4543	4248	1261	340	8787	11042	343	1036
33.6667	633	582	581	4657	7565	5864	1316	2405	1271	1096	8009	9241	360	89	54	7629	17588	8385	1348	1243	947	6661	7824	8886	753	229	8788	6635	4622	4474	1270	343	9066	11138	340	1011
33.8333	611	539	685	4522	7767	5912	1287	2427	1211	1087	7989	9018	405	113	103	7778	18173	8013	1362	1110	821	6645	7887	8689	745	132	8911	6646	4525	4216	1302	398	9288	11393	329	1019
34	514	558	633	4674	7774	5997	1273	2372	1193	1016	7982	9488	391	165	71	7897	17678	8642	1327	1124	896	7079	8093	9081	644	100	8850	6587	4897	4318	1232	274	9131	11577	233	922
34.1667	551	541	585	4539	7670	6046	1240	2398	1194	1045	7953	9402	276	124	111	7670	17959	8300	1423	1196	952	6740	8074	8926	629	142	9004	6727	4612	4329	1118	351	9606	11866	278	963
34.3333	591	592	564	4732	7978	6126	1277	2432	1309	1090	8243	9462	464	136	94	8101	17947	8746	1373	1012	938	7260	8339	9215	739	227	9088	6878	4884	4349	1330	297	9920	11741	344	1133
34.5	537	557	639	4660	7829	6155	1313	2408	1326	1065	8086	9419	331	154	118	7892	18447	8428	1350	1101	918	7269	8288	8974	751	150	9172	6861	4730	4374	1320	388	10030	12129	305	1014
34.6667	551	600	614	4712	7889	6224	1267	2434	1322	990	8150	9634	355	8	33	7969	18059	8678	1373	1024	867	7659	8253	9423	638	109	9160	6745	4715	4483	1287	272	10370	12223	291	954
34.8333	488	598	620	4443	8081	6046	1285	2419	1271	1082	8214	9402	378	157	102	7988	18487	8615	1383	1137	951	7491	8477	9345	640	143	9375	7155	4666	4358	1180	297	10363	12292	290	937
35	586	563	613	4850	8038	6391	1250	2318	1301	966	8236	9777	443	141	186	8203	17818	9158	1356	1119	960	7858	8781	9624	669	185	9347	6945	4882	4441	1257	286	10414	12294	273	1069
35.1667	609	524	574	4692	7955	6245	1289	2370	1258	1080	8159	9157	350	85	110	8012	18258	8653	1361	990	876	7670	8521	9321	615	110	9599	7106	4743	4439	1252	305	10705	12847	315	993
35.3333	564	529	632	4878	8191	6431	1245	2298	1274	998	8354	9651	295	9	80	8097	17865	9091	1344	1103	1002	8125	8702	9818	669	218	9393	7050	4900	4766	1382	405	10684	12810	326	1116
35.5	535	604	565	4702	7992	6257	1281	2433	1319	1097	8215	9554	278	96	77	7965	18092	8737	1319	972	940	7723	8676	9257	743	164	9635	7158	4839	4549	1348	441	11075	13254	484	1039
35.6667	593	541	582	4744	8089	6485	1317	2347	1388	1076	8284	9660	442	158	132	8275	17960	9239	1358	1098	986	8342	8824	9875	676	172	9528	7052	4929	4485	1280	401	11273	12986	285	1020
35.8333	613	637	665	4675	7967	6397	1203	2345	1329	1080	8315	9518	237	114	73	7762	17887	8753	1310	1028	824	8052	8700	9509	532	109	9648	7282	4706	4598	1118	308	11378	13319	346	1097
36	558	556	600	4659	8230	6609	1343	2410	1370	1091	8464	9485	329	108	61	8072	17317	9081	1396	1082	990	8268	9104	9531	647	104	9673	7162	4785	4530	1281	346	11319	13101	295	1056
36.1667	620	548	549	4706	8055	6415	1269	2244	1268	1030	8202	9272	386	103	183	7782	18022	8993	1300	1145	1020	8244	9026	9179	631	165	9710	7206	4712	4495	1236	406	11918	13695	363	1148
36.3333	608	554	633	4768	8135	6688	1279	2460	1446	1037	8328	9359	311	24	81	7897	17529	9267	1257	1014	939	8463	9147	9404	703	177	9651	7336	4845	4574	1251	256	11854	13222	325	1111
36.5	616	497	609	4575	8068	6543	1265	2347	1397	1013	7858	9034	383	93	114	7751	17687	9068	1407	1080	995	8167	8706	9279	546	195	9643	7227	4674	4511	1222	371	12120	13872	355	1105
36.6667	567	551	621	4642	8151	6475	1220	2440	1403	982	8000	9228	390	151	85	8259	17024	9315	1395	1044	1110	8633	9096	9607	597	121	9777	7318	4898	4370	1201	301	11895	13596	298	1107
36.8333	587	587	566	4488	7914	6693	1274	2261	1369	1081	7821	9031	282	118	84	7780	17280	9062	1285	996	947	8255	8762	9214	587	116	9752	7201	4521	4386	1183	286	12094	13777	318	1098
37	523	622	559	4632	8080	6796	1222	2307	1336	994	7768	8980	415	151	150	8108	16923	9207	1335	1020	993	8645	9144	9739	592	232	9758	7356	4913	4472	1245	408	12107	13623	459	1082
37.1667	566	573	558	4543	8033	6722	1318	2272	1409	1064	7714	8782	271	-9	18	7636	17002	8851	1226	996	916	8213	8743	9109	520	213	9811	7309	4592	4481	1206	407	12512	13859	382	1148
37.3333	551	512	571	4733	8070	6636	1186	2292	1396	934	7695	8785	273	116	98	8082	16842	9259	1296	964	1183	8661	9228	9693	551	98	9743	7059	4602	4342	1195	246	12188	13771	337	1075
37.5	566	506	585	4514	7964	6712	1224	2305	1363	941	7602	8565	288	44	125	7599	16822	8887	1321	1046	1037	8280	8725	9194	573	91	9830	7119	4577	4444	1159	330	12616	14085	315	1130
37.6667	629	593	570	4583	7962	6834	1247	2292	1397	1005	7789	8393	381	132	147	7790	16414	9076	1401	1035	1003	8626	9234	9762	552	106	9819	7278	4706	4587	1242	341	12580	13719	318	1065
37.8333	619	533	596	4613	7982	6839	1241	2205	1375	857	7305	8245	354	140	166	7711	16591	9009	1407	1058	1058	8498	9056	9406	588	179	9899	7342	4522	4337	1300	362	12709	13931	329	1180
38	561	623	523	4483	7991	6892	1260	2317	1450	854	7529	8264	294	127	117	7699	15852	9272	1342	1037	1053	8554	9012	9505	625	151	9829	7379	4680	4268	1292	359	12522	13897	369	1114
38.1667	526	486	583	4299	7842	6941	1211	2359	1382	939	7311	8140	295	111	162	7487	16293	9051	1235	980	1092	8317	9074	9080	531	147	9785	7187	4491	4365	1230	296	12894	13758	313	1146
38.3333	536	555	547	4527	7910	6920	1210	2250	1455	889	7269	8170	322	188	77	7762	15964	9124	1356	971	1092	8506	8980	9355	488	137	9797	7125	4508	4225	1184	276	12503	13624	278	1063
38.5	533	519	601	4432	7816	6894	1202	2241	1461	925	7086	7583	220	140	70	7267	15750	8508	1225	969	1012	8132	8826	8982	506	184	9857	7106	4387	4260	1192	279	12831	13581	384	1037
38.6667	488	546	542	4503	7924	6824	1171	2238	1521	880	7018	7842	318	216	198	7635	15110	9251	1358	974	1088	8403	8871	9429	557	133	9768	7287	4392	4102	1168	243	12520	13636	249	1083
38.8333	511	524	647	4321	8066	6778	1190	2232	1364	894	6919	7386	337	116	79	7141	15397	8391	1214	926	999	8105	8623	8852	478	92	9860	7270	4249	4208	1130	297	12759	13662	416	1097
39	502	542	582	4394	7650	6877	1140	2032	1492	921	7038	7538	274	10	-10	7153	14672	8913	1177	882	939	8225	8712	9214	513	190	9741	7064	4279	4229	1209	282	12613	13442	360	952
39.1667	502	561	584	4305	7585	6882	1163	2200	1454	870	6808	7233	166	29	55	7094	14694	8436	1297	888	994	7929	8297	8838	493	110	9608	6997	4092	4126	1199	260	12738	13621	266	1000
39.3333	507	550	557	4267	7648	6918	1162	2262	1464	935	6671	7138	259	147	197	7310	14825	8748	1398	1007	1036	8193	8744	9218	478	101	9643	6924	4099	4080	1090	228	12773	13385	319	1078
39.5	495	542	628	4173	7555	6933	1114	2222	1472	914	6554	6898	334	117	184	6866	14535	8450	1400	986	1042	7755	8511	8610	517	159	9441	7048	4141	3891	1113	270	12830	13387	391	1056
39.6667	567	513	614	4314	7669	6871	1241	2160	1514	874	6619	6995	278	34	127	7201	14242	8603	1271	929	1028	8021	8521	8710	438	70	9502	6796	4089	3923	1050	224	12470	12973	251	936
39.8333	567	479	600	4010	7563	6890	1255	2138	1482	830	6478	6681	352	91	49	6753	14382	8109	1224	936	987	7447	8431	8550	488	98	9547	6817	3879	3979	1056	265	12620	13187	316	1040
40	566	549	565	4308	7690	7067	1212	2185	1473	877	6381	6584	201	38	36	6979	13856	8318	955	822	930	7787	8224	8889	505	151	9564	7076	4064	4100	1171	372	12554	12942	401	1107
40.1667	501	455	616	4050	7573	6945	1192	2092	1438	818	6071	6523	265	95	73	6800	13875	7992	1102	909	1010	7276	7870	8251	451	112	9394	6895	3898	3871	1093	196	12697	12977	333	1005
40.3333	527	598	576	4170	7653	7014	1184	2216	1478	771	6137	6376	231	98	120	6913	13248	8360	1120	872	1009	7713	7961	8553	358	142	9167	7011	3877	3770	1132	273	12286	12751	416	1013
40.5	573	518	602	4167	7406	6831	1239	2144	1453	862	6003	6101	321	116	72	6510	13487	8069	1145	887	900	7321	7672	8133	434	157	9242	6960	3750	3727	1164	292	12550	12830	327	1069
40.6667	548	560	577	4226	7254	7018	1161	2128	1461	782	6001	5959	256	36	114	6576	12757	8093	1094	931	1017	7422	7990	8320	355	40	9298	6896	3644	3564	1030	277	12134	12278	293	880
40.8333	546	466	559	3980	7280	6828	1197	2092	1467	813	5822	5824	158	77	168	6201	12797	7817	1095	821	872	7011	7286	7811	334	64	9185	6688	3699	3625	1183	219	12344	12422	322	1017
41	533	505	578	4077	7167	6947	1142	2055	1507	765	5773	5886	286	113	25	6558	12294	8100	1214	839	962	7214	7703	8067	418	78	9039	6791	3634	3551	979	231	12062	12053	275	956
41.1667	547	504	565	4053	7150	6821	1158	2173	1548	767	5437	5520	207	123	41	6150	12482	7607	1207	832	965	6810	7327	7646	400	126	9242	6827	3498	3434	1110	366	12228	12041	316	1026
41.3333	553	581	529	4112	6975	6839	1090	2111	1475	745	5503	5580	266	117	105	6409	12202	7812	1186	863	924	7130	7562	7804	393	143	9064	6683	3670	3474	1113	349	11748	11776	279	952
41.5	542	516	562	3995	7044	6760	1037	2196	1442	725	5223	5408	355	97	23	6088	12245	8465	1094	868	1004	6552	7172	7396	345	179	9167	6569	3520	3346	1097	348	11907	12015	333	928
41.6667	571	592	633	4038	7025	7084	1042	2104	1502	714	5250	5235	211	16	25	6037	11710	7476	1229	862	987	6659	7220	7407	338	146	8954	6561	3433	3398	1072	276	11595	11454	338	942
41.8333	512	509	530	3863	6902	6853	1113	2151	1520	731	4954	5019	319	132	135	5918	11722	7062	1225	816	875	6266	7025	6957	294	121	8934	6370	3149	3340	1024	274	11568	11487	236	834
42	592	551	593	4043	6877	6876	1072	2074	1484	758	5228	4965	224	109	62	5909	11424	7148	1271	821	906	6421	6796	7431	352	124	8802	6501	3373	3285	1089	251	11366	11086	248	886
42.1667	518	547	469	3802	7085	6630	1102	2135	1458	823	4919	4814	309	138	112	5761	11834	7032	1169	827	904	6291	6702	7053	409	117	8960	6551	3177	3264	1106	318	11251	11105	339	995
42.3333	506	528	581	3902	6970	6931	1048	2087	1528	765	4992	4795	312	146	151	5988	11317	7244	1353	876	1064	6458	6853	7255	359	130	8658	6498	3167	3147	1042	246	11075	10927	423	847
42.5	629	550	588	3849	6780	6792	1044	2165	1540	803	4718	4512	275	200	87	5596	11112	6953	1227	977	1071	6041	6449	6483	388	196	8578	6592	3145	3121	1180	390	11038	10741	355	936
42.6667	515	567	564	3982	6766	6811	1047	2029	1501	694	4868	4572	209	61	105	5590	10775	7039	1220	839	924	6016	6546	6842	369	204	8719	6422	3170	3137	1047	419	10708	10572	260	865
42.8333	568	527	577	3915	6781	6586	1053	2030	1504	702	4774	4402	225	148	83	5406	10812	6773	1246	797	888	5686	6437	6324	348	216	8418	6419	2943	3166	1083	323	10613	10327	393	852
43	660	502	548	3870	6581	6822	1084	2101	1490	758	4825	4364	197	49	44	5577	10422	6943	1249	781	870	5721	6313	6328	412	162	8493	6474	3173	3071	1066	378	10584	10026	306	914
43.1667	559	461	539	3875	6542	6643	1077	2079	1454	728	4724	4185	308	104	92	5270	10645	6693	1268	848	911	5511	6079	6145	405	121	8504	6331	2833	2910	1007	255	10525	9817	351	848
43.3333	554	497	560	3771	6564	6709	1048	2015	1576	768	4555	4233	245	189	133	5489	10215	6873	1292	898	921	5568	6110	6435	301	123	8480	6256	2939	2844	1023	214	10041	9462	272	807
43.5	547	468	498	3631	6616	6627	1042	2077	1507	691	4523	3997	242	18	81	5146	10413	6480	1209	775	877	5317	5810	5911	248	98	8391	6389	2877	2808	1068	319	10107	9529	372	882
43.6667	569	513	587	3770	6593	6885	1043	1994	1571	663	4589	4229	185	89	92	5223	10137	6543	1265	837	1022	5403	6035	6018	309	140	8276	6312	2793	2682	1038	347	9817	9185	282	840
43.8333	544	512	559	3704	6428	6557	1037	2026	1513	732	4271	3947	190	50	58	5068	10165	6174	1159	749	947	5077	5576	5793	274	124	8140	6203	2661	2679	1049	345	9604	9135	340	796
44	618	567	592	3685	6367	6595	1047	1996	1586	716	4392	3943	239	119	104	5093	9672	6599	1195	839	1000	5114	5678	5713	370	36	8223	6111	2740	2636	1009	284	9472	9072	324	800
44.1667	561	509	524	3687	6383	6710	1051	2087	1414	712	4278	3797	150	54	60	5019	10074	6255	1160	808	901	4784	5424	5567	239	83	7998	6015	2679	2541	1071	247	9363	8840	279	686
44.3333	632	496	617	3636	6205	6705	1104	1947	1498	761	4511	3752	190	78	50	4993	9552	6485	1148	746	903	4992	5335	5553	302	129	8052	6249	2882	2614	1060	382	8961	8433	342	749
44.5	642	563	552	3566	6142	6476	1087	2085	1508	685	4287	3539	171	54	-6	4808	9762	6126	1141	869	864	4845	5420	5424	321	169	7948	6009	2717	2483	1148	325	9118	8471	261	821
44.6667	580	579	547	3708	6287	6548	1111	1946	1542	691	4428	3645	197	100	77	4912	9460	6343	1234	878	852	4740	5316	5519	377	221	7943	6161	2869	2375	1046	406	8577	8216	344	901
44.8333	505	558	599	3689	6206	6562	984	2134	1476	730	4333	3395	249	86	94	4713	9532	6024	1231	920	941	4489	5273	5215	472	153	7777	6190	2647	2333	1000	364	8687	8239	323	905
45	504	588	537	3594	6030	6504	1058	2048	1536	742	4343	3544	131	87	97	4825	9036	6067	1166	739	991	4580	5238	5338	207	77	7674	5950	2586	2205	943	236	8226	7692	201	739
45.1667	513	541	603	3501	6078	6515	1122	1956	1526	684	4474	3405	119	14	96	4598	9002	5818	1126	735	918	4288	4921	4805	224	127	7869	5927	2534	2235	1011	297	8259	7884	231	762
45.3333	518	555	596	3727	6048	6545	1057	2097	1545	737	4519	3491	220	71	68	4686	9006	5826	1178	829	905	4247	4994	5101	250	49	7500	5991	2564	2212	964	274	7988	7421	180	628
45.5	576	577	592	3570	6327	6464	1045	2039	1495	722	4252	3475	291	109	89	4504	9193	5670	1222	855	909	4304	4876	4860	382	102	7725	6099	2398	2206	1056	314	8065	7543	267	797
45.6667	526	529	524	3668	6166	6712	1078	2081	1527	730	4487	3504	258	88	106	4803	8795	6025	1195	886	974	4152	4904	4992	269	133	7424	5986	2533	2219	1012	368	7581	7204	259	726
45.8333	565	515	541	3460	6028	6306	1004	2020	1481	720	4386	3366	216	90	61	4317	9130	5615	1066	836	1000	4119	5019	4792	302	146	7557	5898	2567	2147	1076	334	7680	7000	323	760
46	586	522	548	3649	6129	6469	1051	2060	1478	696	4570	3399	133	102	42	4335	8694	5600	1175	760	785	4077	4828	4850	287	99	7588	6049	2512	2244	1050	261	7447	6947	252	718
46.1667	591	494	548	3563	6106	6354	1079	1883	1519	674	4523	3373	240	110	116	4560	8779	5434	1131	884	979	3986	4647	4596	249	124	7510	5890	2447	2136	1073	316	7229	6881	229	645
46.3333	564	509	511	3624	5956	6519	1030	2017	1541	724	4575	3457	268	113	32	4344	8686	5540	1315	825	907	3824	4687	4701	297	193	7401	5994	2580	2153	1012	281	7113	6569	199	727
46.5	607	551	554	3454	6117	6506	1004	2108	1525	733	4533	3447	226	14	77	4376	8663	5318	1186	933	859	3866	4469	4300	328	149	7518	5872	2361	1906	1029	335	6976	6584	300	671
46.6667	584	493	569	3691	5984	6445	1093	2008	1554	644	4706	3562	356	202	171	4414	8605	5468	1263	993	981	3798	4561	4639	207	74	7205	5717	2409	2075	1048	195	6678	6394	186	646
46.8333	557	525	518	3533	5966	6302	986	2068	1580	749	4607	3418	208	130	93	4316	8766	5177	1168	873	857	3629	4436	4190	332	132	7384	5879	2499	2081	996	294	6812	6316	208	687
47	605	551	561	3660	5890	6634	1036	2035	1547	687	4776	3415	211	75	12	4410	8647	5346	1256	900	876	3688	4440	4389	254	38	7520	5739	2447	2014	1078	271	6398	6215	198	669
47.1667	611	547	543	3486	5940	6270	962	2029	1546	699	4721	3494	334	158	119	4398	8802	5050	1257	908	916	3571	4431	4244	337	118	7159	5913	2520	2047	1045	356	6538	6524	311	717
47.3333	536	495	532	3645	5868	6557	1020	1938	1533	729	5014	3588	165	97	35	4196	8398	5188	1232	839	874	3700	4121	4362	182	69	7034	5728	2455	1854	1006	148	6155	5836	166	637
47.5	590	520	597	3491	5993	6539	1012	2074	1508	757	4948	3484	269	115	104	4196	8854	5003	1304	959	939	3624	4156	3998	282	142	7161	5880	2370	1932	1045	321	6114	5973	249	610
47.6667	486	558	519	3612	5941	6361	1107	2090	1498	757	5123	3696	337	153	146	4384	8718	5250	1371	941	997	3591	4171	4398	293	117	7133	5877	2511	1984	1098	356	5950	6028	272	662
47.8333	470	494	586	3550	6137	6500	1028	2058	1558	668	5136	3545	169	52	113	4117	8711	4938	1270	1017	955	3382	4052	3957	246	63	7135	5886	2382	2003	1054	316	5851	5985	240	709
48	525	489	552	3780	6083	6466	1041	2074	1472	686	5359	3776	271	184	129	4234	8524	5186	1308	913	952	3437	4071	4272	204	-47	6932	5705	2345	1932	1092	254	5678	5926	223	600
48.1667	561	548	539	3462	5877	6488	988	2143	1528	786	5259	3690	196	71	101	4112	9138	4991	1269	947	889	3333	4055	3925	350	164	7101	5901	2477	2124	1103	322	5834	5892	272	700
48.3333	548	517	578	3612	6032	6394	975	2044	1593	768	5407	3715	296	128	117	4334	8599	5216	1333	976	898	3533	3967	4179	215	110	7150	5751	2455	1967	1057	264	5505	5779	251	670
48.5	565	527	543	3625	5756	6311	913	2120	1517	730	5377	3893	226	84	139	4302	9053	4991	1173	938	985	3354	4013	3944	228	87	7003	6000	2476	1862	1130	319	5612	5899	257	622
48.6667	551	536	554	3641	6075	6598	1060	1994	1526	726	5649	3937	200	78	120	4304	8686	5135	1322	967	854	3253	3935	4271	228	70	6970	5831	2621	1961	1061	227	5315	5654	256	643
48.8333	553	528	598	3615	5984	6320	956	2075	1517	642	5528	3951	181	72	95	4166	8775	4745	1252	961	857	3119	3990	3874	194	-53	6855	5737	2296	1870	1061	137	5248	5709	125	578
49	566	482	523	3596	6032	6440	1025	2100	1539	696	5862	3923	309	134	162	4283	8876	5125	1150	1056	841	3380	4086	4205	295	101	7151	5853	2645	2036	1193	396	5284	5718	242	604
49.1667	526	572	563	3494	5850	6205	1037	2130	1473	730	5954	3897	183	54	100	4199	9176	4858	1087	950	780	3179	3890	3846	274	158	7082	5874	2585	2042	1202	353	5358	5845	257	754
49.3333	481	503	532	3747	6198	6291	1101	2090	1610	733	5949	4086	160	37	120	4374	8737	5176	1175	1047	846	3331	4070	4063	205	69	7112	5872	2581	2068	1162	263	5208	5796	264	633
49.5	549	535	512	3720	6070	6308	1007	2109	1564	782	6031	4282	137	7	38	4264	9220	4726	1069	860	806	3222	3793	3962	290	108	7109	5796	2707	2035	1095	324	5179	5895	207	786
49.6667	538	511	541	3806	6068	6509	1015	2100	1533	728	6455	4298	163	94	104	4283	9018	5034	1183	1085	923	3460	4191	3986	241	68	7102	5736	2650	2078	1074	347	5113	5633	213	630
49.8333	545	534	572	3789	5987	6347	929	2247	1561	672	6285	4318	173	24	59	4152	9558	4831	1091	905	843	3227	3976	3884	325	111	7258	6011	2606	2083	1120	319	5219	5848	224	768
50	523	499	589	3884	6141	6461	1004	2112	1476	701	6405	4516	169	76	61	4332	9354	5232	1227	961	888	3373	4125	4112	322	136	7201	5903	2834	2156	1120	341	5044	5708	172	612
50.1667	463	517	584	3810	6123	6464	1009	2080	1542	752	6416	4511	149	104	38	4288	9575	4910	1147	1035	918	3345	4152	3874	227	49	7033	5975	2656	2080	1111	346	5234	6050	207	753
50.3333	502	531	568	3894	6201	6630	967	2142	1669	686	6764	4808	205	92	71	4560	9497	5288	1237	1085	992	3349	4113	4164	218	146	7143	5998	2880	2136	1152	352	4984	6058	210	675
50.5	564	560	566	3722	6066	6398	973	2101	1486	720	6672	4715	189	57	58	4437	9812	5174	1153	1066	932	3390	4175	4007	296	198	7193	5903	2755	2279	1267	401	5160	6144	260	707
50.6667	584	563	513	3909	6221	6593	999	2079	1623	763	6778	4998	221	115	116	4598	9610	5235	1249	1044	815	3392	4310	4160	259	85	7255	6128	2846	2298	1204	370	5177	6082	277	759
50.8333	548	513	539	3920	6183	6470	989	2166	1532	693	6728	4984	242	60	123	4397	10033	5061	1271	1152	982	3415	4032	4324	248	170	7087	6217	2840	2363	1193	370	5276	6231	258	905
51	557	552	590	3941	6283	6662	1012	2137	1620	647	7090	5349	220	74	117	4472	10060	5244	1267	1012	870	3473	4126	4504	251	186	7208	5941	2837	2148	1208	322	5125	6460	282	721
51.1667	610	504	564	3884	6422	6445	948	2183	1546	690	6749	5192	238	105	106	4500	10514	5283	1282	1149	949	3499	4320	4257	229	97	7236	6148	2929	2352	1226	358	5339	6498	221	812
51.3333	524	528	546	4059	6339	6596	939	2111	1579	726	7260	5541	231	84	95	4748	10235	5490	1242	1103	838	3575	4473	4358	208	68	7277	6058	3087	2336	1138	195	5176	6289	184	765
51.5	536	517	504	3908	6534	6537	1044	2059	1561	712	7066	5647	231	83	75	4626	10481	5373	1286	1031	909	3567	4284	4266	203	151	7412	6287	2959	2355	1231	356	5340	6708	238	856
51.6667	510	560	654	4014	6564	6587	982	2146	1573	748	7436	5767	297	177	200	4946	10596	5643	1436	1303	980	3938	4599	4262	234	18	7298	6232	3147	2495	1075	248	5268	6854	188	663
51.8333	532	500	528	3945	6384	6514	1027	2190	1449	758	7184	5773	115	102	77	4755	10958	5413	1228	1170	979	3851	4282	4127	342	201	7438	6383	3167	2511	1167	391	5479	6989	317	817
52	549	529	517	4037	6485	6739	1001	2100	1656	734	7532	6026	226	109	46	4790	10781	5620	1372	1160	835	3898	4596	4077	261	142	7331	6372	3264	2477	1250	325	5474	7041	271	781
52.1667	506	514	577	4020	6554	6645	1000	2226	1521	723	7394	6043	230	108	67	4778	11055	5447	1301	1113	939	3835	4409	3970	279	86	7349	6249	3072	2536	1195	420	5478	7275	286	844
52.3333	547	570	544	4220	6615	6611	1041	2176	1647	804	7738	6358	170	74	127	5027	11038	5894	1371	1204	964	4090	4596	4232	247	116	7421	6379	3311	2538	1224	352	5577	7144	256	702
52.5	541	477	515	4144	6712	6767	1107	2229	1631	746	7700	6224	216	89	159	4871	11408	5676	1269	1138	848	4094	4413	4209	227	132	7390	6497	3318	2667	1269	347	5794	7441	254	863
52.6667	555	499	575	4177	6737	6826	977	2142	1664	758	7835	6338	192	66	71	5137	11142	5722	1362	1004	833	4262	4726	4436	296	166	7452	6487	3428	2642	1270	311	5603	7437	384	881
52.8333	571	521	571	4127	6773	6877	989	2238	1627	754	7589	6409	144	111	36	5127	11638	5692	1270	1090	863	4173	4663	4357	304	59	7468	6527	3372	2800	1124	285	5843	7876	164	810
53	553	526	491	4322	6968	6923	1021	2176	1650	712	7772	6782	341	150	114	5289	11673	6124	1424	1163	948	4464	4897	4738	336	223	7584	6549	3452	2790	1238	395	5827	7905	208	862
53.1667	582	574	619	4220	6773	6643	1023	2118	1639	717	7654	6504	264	132	116	5243	12147	5858	1383	1195	847	4183	4778	4592	303	101	7477	6573	3435	2906	1268	377	6008	8066	190	857
53.3333	532	512	549	4392	6790	6633	980	2117	1596	801	7970	6963	278	97	77	5366	11936	6253	1385	1172	926	4465	4697	4803	240	128	7560	6722	3506	2879	1198	403	5897	7951	218	853
53.5	542	555	561	4207	6937	6746	1010	2158	1675	729	7771	6870	227	69	92	5202	12258	5890	1237	1127	760	4445	4830	4777	322	104	7717	6935	3286	2943	1314	329	6124	8167	191	878
53.6667	514	487	612	4379	7013	6838	1012	2078	1540	753	8019	7096	232	90	85	5609	12311	6388	1354	1249	981	4640	5031	5120	243	143	7572	6627	3742	2893	1236	382	6116	8205	298	960
53.8333	542	499	591	4272	7110	6875	965	2180	1529	788	8002	6859	292	117	180	5405	12870	6152	1337	1123	921	4549	4922	5283	303	201	7655	6907	3473	3059	1258	427	6384	8529	302	911
54	513	546	563	4404	7119	6973	1061	2135	1652	784	8122	7246	251	99	91	5618	12499	6523	1401	1215	933	4920	5045	5538	307	36	7925	6852	3752	3031	1148	326	6428	8485	296	845
54.1667	527	495	501	4427	6986	6883	969	2080	1588	729	7814	7237	241	79	54	5516	12747	6304	1151	1234	873	4581	5120	5462	273	175	7783	6972	3758	3192	1246	325	6349	8814	259	982
54.3333	538	561	620	4514	7347	6910	1040	2174	1688	823	8019	7308	354	139	89	5868	13019	6955	1324	1267	921	5062	5381	5937	276	45	7823	6922	3672	3157	1236	311	6424	8869	201	946
54.5	622	531	563	4418	7399	6920	1008	2118	1606	717	7860	7189	198	78	128	5726	13435	6683	1240	1254	934	4832	5127	5531	231	36	7736	7027	3664	3004	1098	237	6601	9429	111	795
54.6667	554	568	563	4596	7363	7027	1029	2106	1639	769	8276	7445	171	67	107	6070	13265	6986	1377	1182	977	5196	5418	6013	268	137	7943	7138	3755	3210	1255	326	6654	9154	208	992
54.8333	572	526	588	4423	7450	7052	934	2105	1564	721	7863	7264	214	160	112	5874	13831	6784	1331	1215	798	4971	5313	5946	310	161	7955	7282	3775	3314	1312	365	6843	9614	341	1062
55	596	557	509	4602	7377	7160	1012	2131	1627	804	8199	7336	188	49	17	6211	13514	7201	1295	1272	890	5249	5366	6177	284	228	8175	7088	4019	3244	1293	408	6819	9563	275	970
55.1667	504	560	561	4613	7458	7034	1028	2176	1482	695	7987	7339	254	188	195	6089	13881	7133	1352	1246	893	5116	5621	6136	131	63	8144	7284	3883	3189	1138	290	6884	9809	213	976
55.3333	521	513	618	4601	7574	7264	955	2176	1662	682	8193	7506	163	134	69	6298	14042	7376	1237	1261	967	5409	5677	6444	295	84	7996	7461	4003	3255	1159	322	6984	9873	220	937
55.5	491	522	499	4499	7476	7137	973	2213	1653	741	7781	7457	222	124	40	6037	14272	7211	1291	1143	881	5358	5510	6370	276	64	8176	7436	3884	3435	1158	369	7308	10109	287	1112
55.6667	534	518	567	4709	7622	7183	1002	2207	1715	731	8170	7559	255	135	112	6405	14169	7504	1350	1248	860	5532	5698	6859	334	135	8191	7442	4224	3477	1184	326	7265	10086	227	937
55.8333	546	500	512	4499	7704	7193	1072	2150	1625	771	7803	7461	177	72	123	6349	14697	7250	1120	1211	833	5393	5633	6344	292	192	8344	7447	4111	3501	1146	315	7461	10414	226	1042
56	512	490	515	4817	7631	7161	1008	2116	1664	708	7898	7503	252	69	151	6595	14233	7711	1313	1212	815	5754	5867	6913	220	139	8388	7467	4138	3603	1219	309	7398	10226	174	1094
56.1667	614	571	596	4566	7732	7154	937	2074	1633	815	7819	7524	236	105	187	6486	14739	7587	1341	1247	980	5654	5905	6809	278	107	8444	7385	4048	3410	1237	325	7458	10635	220	1089
56.3333	519	543	493	4651	7850	7356	968	2114	1633	765	7938	7557	239	164	110	6813	14426	7729	1218	1228	905	5833	6063	7235	262	202	8435	7781	4171	3572	1342	326	7659	10631	291	1016
56.5	564	502	545	4757	7907	7260	1051	2184	1672	795	7766	7297	205	103	143	6585	14808	7641	1262	1198	861	5999	5882	7030	332	113	8468	7585	4147	3555	1187	340	7806	10771	280	1081
56.6667	551	547	567	4756	7880	7606	954	2103	1704	752	7883	7693	189	151	102	6751	14768	8217	1344	1205	927	6079	6162	7472	178	22	8326	7791	4229	3771	1109	273	7455	10644	122	966
56.8333	582	530	614	4619	7983	7359	931	2045	1627	757	7606	7371	188	99	143	6572	15193	7850	1265	1268	975	5980	5929	7078	233	73	8539	7637	4144	3608	1170	255	7923	11022	151	1080
57	548	523	540	4784	8103	7448	931	2054	1716	712	7784	7594	244	158	85	6950	14897	8192	1332	1217	916	6277	6137	7573	304	170	8707	7860	4263	3830	1255	391	7884	11143	250	1108
57.1667	498	470	565	4734	8071	7645	989	2124	1611	721	7528	7195	152	149	73	6733	15545	8173	1235	1132	873	5983	6132	7242	226	114	8742	7874	4248	3814	1207	326	8304	11288	175	1058
57.3333	485	540	525	4710	8269	7718	992	2181	1669	696	7764	7527	247	104	60	7383	15073	8391	1289	1292	979	6368	6242	7636	256	148	8616	7906	4327	3928	1278	354	7974	11228	231	1061
57.5	557	498	611	4673	8224	7501	935	2007	1643	737	7408	7461	201	-13	82	7056	15335	8020	1151	1218	842	6002	6113	7224	225	143	8719	7920	4204	3997	1207	286	8146	11535	221	1048
57.6667	544	499	542	4730	8211	7502	1027	2071	1662	687	7387	7285	157	65	87	7065	15185	8251	1187	1163	866	6513	6357	7830	355	140	8810	8178	4359	3928	1161	343	8290	11464	243	1089
57.8333	528	513	585	4717	8255	7637	980	2021	1610	708	7278	7303	201	60	28	6887	15622	8386	1273	1271	878	6278	6352	7649	183	92	8682	8028	4141	3796	1204	243	8346	11720	247	1108
58	601	491	562	4856	8189	7696	928	1982	1699	750	7277	7262	248	66	62	7404	14355	8879	1211	1214	878	6461	6464	7856	327	213	8728	8174	4533	4086	1281	425	8374	11977	313	1101
58.1667	550	476	600	4636	8169	7771	992	2083	1615	784	7139	6968	194	1	52	7066	14785	8432	1249	1199	830	6286	6326	7502	210	176	8718	8198	4204	4056	1188	284	8410	11989	289	1127
58.3333	556	481	556	4750	8220	7692	940	2020	1632	749	7059	7255	221	139	93	7274	14357	8921	1250	1172	915	6833	6486	7979	266	51	8743	8146	4427	4141	1152	389	8336	11597	205	1022
58.5	552	576	599	4742	8355	7640	965	1986	1675	754	6899	7004	276	143	90	7097	14767	8563	1333	1253	915	6411	6543	7566	149	89	8826	8153	4223	3855	1189	275	8395	12072	206	1054
58.6667	559	574	609	4769	8315	7900	1006	1940	1703	770	6902	7151	179	30	78	7362	14370	9056	1280	1280	829	6499	6810	7860	257	157	9085	8236	4494	4031	1218	340	8376	12072	338	1124
58.8333	557	469	581	4647	8470	7610	932	1995	1721	713	6766	6810	310	135	112	7154	14845	8533	1262	1205	658	6531	6493	7700	65	51	8779	8167	4306	3840	1077	255	8539	12056	77	996
59	577	492	528	4986	8526	7843	993	2050	1689	680	6727	6935	165	22	85	7428	14462	8921	1285	1159	679	6844	6687	7947	194	55	9125	8330	4411	3969	1114	320	8447	11901	209	1037
59.1667	523	577	539	4776	8307	7779	986	2084	1686	706	6593	6465	252	149	85	7383	14960	8737	1194	1203	696	6570	6685	7916	76	78	9026	8112	4309	3927	1048	275	8632	12240	128	1044
59.3333	555	540	518	4693	8501	7885	1022	1968	1681	698	6716	6786	225	128	82	7408	14489	9039	1236	1127	687	6809	6774	7956	260	44	9121	8345	4496	3922	1232	352	8567	11884	183	1157
59.5	624	532	555	4575	8346	7897	965	1987	1661	668	6401	6434	197	98	137	7247	14865	8751	1295	1251	795	6624	6699	7829	246	147	8998	8305	4325	3987	1215	273	8699	12119	282	1190
59.6667	515	544	606	4766	8517	8050	1016	2013	1638	756	6443	6761	271	48	84	7516	14505	8994	1397	1175	751	6863	6749	7926	257	92	9119	8269	4376	4033	1138	223	8509	12051	229	1029
59.8333	471	613	568	4738	8502	7817	1001	1949	1680	686	6205	6262	174	114	64	7271	14852	8793	1226	1077	683	6597	6867	7766	226	121	9032	8556	4394	4096	1140	370	8783	12152	231	1087
60	536	547	506	4784	8479	7837	965	1965	1706	682	6291	6460	262	43	38	7516	14561	9049	1234	1174	752	6900	6788	8140	207	167	9204	8362	4294	4127	1150	333	8659	11984	260	1157
60.1667	572	512	536	4629	8595	7835	980	2057	1694	819	6117	6087	248	126	4	7258	14562	8804	1179	1165	681	6677	6733	7935	281	130	9156	8330	4307	3952	1137	376	8869	12281	236	1270
60.3333	537	516	557	4893	8456	7954	993	2012	1713	662	5907	6241	206	23	49	7245	14508	9088	1327	1163	665	7021	6761	8106	238	222	9127	8280	4336	4180	1104	332	8655	12065	263	1164
60.5	572	498	561	4564	8406	7976	946	1870	1556	673	5837	5907	286	68	88	7348	14865	8925	1256	1146	784	6692	6630	7518	184	169	8970	8331	4176	3834	1037	243	8773	11863	178	1045
60.6667	543	534	547	4765	8425	7871	947	1892	1683	654	5733	6090	242	150	113	7454	14213	9164	1309	1146	790	6863	6924	8155	379	122	9223	8479	4408	4031	1132	319	8732	11901	273	1092
60.8333	537	506	568	4588	8504	7973	992	1941	1604	767	5552	5846	112	-15	23	7107	14541	8620	1203	1093	753	6619	6623	7705	240	167	9157	8631	4164	3860	1076	294	8631	11841	189	1122
61	573	582	514	4631	8465	8033	940	1796	1723	667	5670	5826	354	236	166	7418	14414	9191	1330	1170	897	6965	6995	8176	241	169	9212	8378	4309	4052	1239	268	8571	11725	260	1054
61.1667	540	519	571	4600	8536	7878	917	1903	1711	669	5498	5442	230	120	95	7193	14406	8859	1280	1122	770	6700	6782	7522	130	65	9206	8439	4009	3920	1112	272	8752	11992	208	1056
61.3333	560	544	587	4516	8310	8085	937	1877	1655	723	5474	5551	285	173	95	7343	14184	9331	1237	1134	868	6733	6920	8129	327	108	9301	8515	4236	3844	1149	349	8666	11762	225	1121
61.5	491	553	544	4600	8444	7752	913	1827	1793	683	5188	5430	232	77	110	7116	14376	8699	1158	1191	755	6659	6674	7612	256	90	9316	8313	3971	3992	1126	312	8761	11589	278	1122
61.6667	504	552	648	4795	8522	8050	1017	1888	1614	707	5138	5343	225	76	122	7482	13910	9355	1305	1124	781	6814	6834	8032	231	111	9133	8553	4019	3905	1134	307	8462	11424	263	1112
61.8333	530	497	541	4553	8384	7934	887	1767	1715	675	5052	5060	244	81	95	7276	14416	8728	1220	1083	829	6695	6822	7400	231	118	9284	8331	4031	3712	1046	279	8745	11607	254	1126
62	497	542	591	4474	8529	8146	927	1857	1731	700	5141	5042	220	27	4	7296	13558	9114	1086	1005	819	6702	6631	7703	150	110	9217	8562	3981	3789	1127	295	8425	11227	209	1145
62.1667	597	542	567	4436	8468	7938	971	1841	1645	691	4807	5090	145	24	-32	6992	14136	8732	1105	899	746	6525	6638	7341	325	168	9277	8474	4121	3874	1144	330	8650	11765	341	1188
62.3333	556	612	542	4569	8250	8236	925	1861	1662	671	4920	5084	102	76	93	7368	13705	8967	1202	975	872	6732	6707	7679	260	81	9231	8268	3938	3716	1056	339	8230	11008	205	1131
62.5	542	570	568	4279	8097	7985	987	1793	1633	737	4735	4648	209	147	98	7106	13857	8645	1174	1074	758	6579	6716	7207	177	146	9209	8547	3820	3797	1038	237	8377	11346	221	1085
62.6667	577	527	535	4456	8374	8076	962	1804	1630	627	4751	4825	186	117	101	7177	13457	8837	1213	1117	918	6685	6802	7687	267	140	9357	8400	3950	3844	1080	396	8246	11156	278	1201
62.8333	594	518	588	4348	8098	8077	922	1780	1681	695	4378	4544	251	85	60	6944	13673	8493	1160	1055	782	6573	6654	7408	226	175	9528	8534	3820	3812	1169	327	8392	11056	289	1150
63	470	447	553	4338	8308	8234	938	1832	1738	700	4401	4476	182	154	73	7255	13159	9006	1302	1027	901	6691	6684	7582	198	166	9284	8513	3699	3764	1053	379	8146	10957	263	1186
63.1667	560	497	540	4484	8323	8019	964	1805	1628	627	4283	4322	222	59	63	6761	13360	8360	1091	1044	762	6298	6427	7055	201	169	9245	8597	3834	3635	1202	372	8287	10796	202	1149
63.3333	557	518	559	4436	8247	8075	869	1691	1765	686	4272	4440	193	102	19	6960	13080	8782	1179	1002	790	6579	6617	7285	229	199	9223	8374	3744	3783	1140	335	8120	10477	270	1034
63.5	563	532	535	4254	8346	8137	899	1717	1548	696	4016	4169	163	114	63	6650	13220	8461	1111	979	827	6355	6458	7060	177	141	9378	8431	3496	3635	1022	297	8120	10376	128	894
63.6667	499	509	588	4430	8152	8022	911	1720	1614	596	4227	4227	173	43	143	6905	12941	8606	1245	1035	842	6578	6413	7328	152	72	9340	8159	3710	3494	953	310	7973	10417	144	991
63.8333	509	612	558	4181	8148	8189	964	1766	1612	654	4114	4058	168	10	73	6531	13012	8116	1140	990	744	6305	6165	6940	196	122	9256	8504	3558	3495	1015	251	7837	10107	221	1070
64	582	578	545	4384	8095	8109	916	1709	1748	680	4068	4073	196	85	10	6586	12597	8412	1082	1010	801	6533	6368	7137	181	164	9185	8313	3634	3550	1083	219	7554	9919	220	1031
64.1667	525	502	558	4147	7865	8076	861	1690	1585	696	3800	3707	242	91	73	6614	12733	7953	1145	1063	722	6077	6361	6986	213	61	9246	8300	3429	3409	971	262	7800	9867	210	945
64.3333	613	552	503	4330	7901	8329	903	1654	1665	689	3889	3875	182	43	-9	6682	12450	8185	1138	979	789	6254	6342	6694	245	122	9284	8554	3525	3340	1143	325	7526	9778	208	1129
64.5	542	479	607	4159	7896	8377	916	1716	1620	702	3672	3689	167	137	77	6411	12340	7817	1160	893	780	5938	6102	6762	276	161	9332	8256	3526	3319	1122	395	7662	9950	290	1134
64.6667	555	565	532	4407	7924	8276	949	1760	1595	697	3796	3696	173	12	-46	6436	12257	8219	1092	839	721	6013	6189	6818	194	57	9026	8178	3342	3262	937	248	7249	9406	192	956
64.8333	537	518	601	4198	7939	8313	944	1674	1687	697	3614	3600	295	106	50	6301	12277	7754	1180	1052	946	5968	6117	6529	262	160	9518	8138	3289	3268	985	288	7471	9454	221	1094
65	530	479	583	4132	7926	8121	875	1645	1655	643	3648	3590	223	12	38	6493	11715	8135	1108	912	795	6126	6227	6613	273	176	9278	7954	3380	3231	1003	276	7072	9190	261	990
65.1667	508	517	598	4112	7907	8114	842	1671	1659	645	3487	3298	166	63	8	6142	12014	7686	1055	929	720	5820	5835	6129	194	78	9315	8062	3361	3059	1021	272	7252	9296	239	1109
65.3333	539	543	564	4163	7745	8207	895	1626	1596	682	3512	3411	209	95	86	6549	12024	7854	1226	1067	784	5916	6072	6537	151	46	9063	7990	3209	3075	995	217	6950	8769	221	905
65.5	616	513	638	4197	7736	8287	983	1708	1615	620	3443	3265	245	114	122	5993	11763	7749	1101	931	836	5591	5844	6152	185	86	9351	8094	3338	3148	1015	289	7168	8688	202	989
65.6667	545	528	592	3994	7721	8396	872	1642	1672	636	3454	3278	142	23	70	6279	11382	7669	1155	876	669	5620	5841	6389	272	172	9314	8218	3346	3107	1160	386	6749	8502	218	1031
65.8333	543	498	578	4049	7638	8094	931	1668	1659	651	3325	3084	249	88	115	5818	11626	7191	1040	842	654	5611	5793	6003	153	64	9213	7931	3087	2946	951	288	6820	8494	287	966
66	561	519	560	4131	7458	8339	889	1628	1640	704	3434	3074	208	76	142	6003	11333	7753	1133	930	601	5676	5841	6119	255	100	9118	7794	3248	2931	997	337	6464	8346	288	1006
66.1667	600	521	540	3986	7475	8251	997	1523	1551	648	3335	3051	193	174	89	5693	11535	7114	1128	923	763	5367	5742	5750	208	73	9220	7837	3095	2940	1038	196	6739	8298	201	950
66.3333	485	494	600	4221	7641	8085	927	1547	1563	680	3259	3007	108	76	13	5819	10991	7483	1103	970	519	5492	5685	5964	282	161	9294	7677	3147	2927	1038	254	6418	8073	255	900
66.5	530	506	548	4014	7502	8011	868	1594	1687	695	3223	2989	234	193	76	5692	11083	7076	1153	1035	693	5190	5700	5507	272	219	9268	7755	3046	3028	1030	320	6550	8058	251	975
66.6667	551	537	599	4006	7417	8203	893	1553	1710	682	3186	2827	199	95	122	5834	10631	7326	1126	922	670	5368	5679	5699	196	48	9083	7755	3005	2928	1015	226	6154	7793	92	844
66.8333	549	514	605	3996	7336	7944	897	1475	1463	651	3200	2907	186	93	68	5614	10994	6845	1073	866	627	5068	5426	5498	208	153	9330	7764	3059	2780	995	345	6277	7703	252	973
67	524	505	646	4026	7388	8266	926	1638	1614	692	3160	2904	173	134	130	5615	10579	7050	1202	961	614	5404	5475	5726	137	58	8859	7600	2980	2672	951	257	5873	7314	124	781
67.1667	571	471	579	3765	7259	8172	916	1598	1546	669	3101	2706	190	92	13	5258	10819	6906	1053	879	584	5055	5328	5396	226	147	9041	7720	2932	2791	1067	353	5989	7401	197	954
67.3333	562	516	571	3919	7152	8241	906	1613	1641	640	3191	2863	129	34	39	5496	10366	6866	983	880	606	5197	5459	5397	192	121	9109	7525	2837	2711	1124	269	5958	7091	311	830
67.5	622	523	546	3923	7155	8058	927	1587	1543	712	3167	2674	170	21	31	5376	10585	6716	975	876	580	4931	5171	5024	236	156	9226	7593	2823	2750	984	418	5952	7185	264	1025
67.6667	530	569	573	3885	7094	8172	911	1598	1534	623	3339	2719	188	70	99	5296	10074	6737	1066	764	604	4915	5110	5300	318	169	9124	7609	2920	2681	1030	341	5990	6979	299	963
67.8333	550	534	502	3900	7069	8027	922	1495	1528	669	3166	2473	220	149	42	5202	10484	6643	1131	875	662	4832	5090	5064	164	107	9382	7551	2741	2516	1007	275	5756	6900	192	979
68	595	526	619	3932	7187	8222	875	1506	1652	657	3181	2592	181	141	158	5490	10089	6774	1076	928	702	4877	5288	5162	269	185	9194	7546	2972	2703	1046	390	5490	6623	265	916
68.1667	545	540	583	3908	6998	8044	869	1622	1595	605	3144	2475	251	53	67	5089	10389	6481	989	926	716	4732	4972	4945	228	74	9052	7327	2687	2534	928	178	5446	6528	310	935
68.3333	527	568	617	3916	7123	8129	885	1545	1516	632	3179	2556	185	62	-21	4988	9739	6670	1080	819	635	4654	5079	4895	226	147	9049	7251	2802	2533	988	308	5243	6520	272	950
68.5	513	516	637	3916	6979	7878	910	1571	1583	665	3108	2423	246	108	126	4922	9943	6219	1141	935	766	4527	4853	4822	157	175	8991	7441	2619	2435	1023	264	5465	6511	186	829
68.6667	515	570	563	3899	6885	7973	861	1563	1601	603	3111	2465	197	14	78	5003	9733	6487	1074	889	634	4500	4885	4918	199	86	8701	7230	2689	2456	1014	320	5092	6122	207	856
68.8333	513	502	503	3749	6981	7913	904	1557	1636	628	3121	2454	122	9	23	4738	9847	6034	993	874	679	4111	4576	4581	152	172	8766	7224	2562	2510	1035	341	5201	6194	257	935
69	560	535	581	3877	6936	8015	939	1516	1544	664	3264	2439	162	31	99	4971	9466	6287	1059	850	687	4581	4848	4502	158	177	8663	7301	2627	2408	1005	367	5051	6032	254	981
69.1667	539	502	547	3859	6871	7978	978	1575	1503	682	3140	2407	169	67	43	4586	9665	6120	1015	880	686	4241	4561	4357	246	84	8867	7144	2460	2216	908	290	4954	5958	165	761
69.3333	526	492	585	4050	6736	7996	876	1633	1560	666	3209	2445	171	37	32	4660	9339	6202	1002	848	639	4421	4605	4589	222	122	8726	7169	2607	2389	944	311	4947	5828	228	850
69.5	605	535	551	3774	6774	8070	848	1641	1460	663	3153	2484	297	190	177	4714	9892	6110	954	904	780	4098	4706	4430	200	119	9086	7169	2591	2331	1025	373	4778	5890	264	785
69.6667	583	548	584	3751	6826	7932	867	1481	1555	745	3257	2455	202	84	130	4720	9475	6196	1086	890	635	4264	4525	4457	110	33	8847	6914	2439	2374	946	199	4614	5541	138	711
69.8333	524	530	585	3864	6527	7674	940	1574	1505	735	3206	2427	247	42	56	4814	9473	5832	1044	812	677	4234	4451	4156	172	50	8741	7132	2529	2320	966	340	4704	5730	236	926
70	564	603	581	3914	6623	7987	906	1540	1534	642	3342	2436	225	84	66	4686	9305	6034	1011	888	673	4298	4514	4376	173	160	8607	7034	2557	2293	938	306	4490	5515	232	830
70.1667	578	530	592	3794	6692	7778	857	1515	1428	729	3235	2406	260	35	48	4640	9513	5610	972	798	576	3830	4276	4155	315	95	8884	7076	2400	2149	1027	296	4659	5465	223	972
70.3333	497	628	585	3839	6689	7949	817	1507	1480	672	3411	2386	263	125	107	4784	9264	5957	1078	894	729	4036	4520	4260	197	137	8690	6913	2546	2326	965	324	4503	5352	275	879
70.5	547	564	619	3771	6675	7733	864	1507	1458	716	3198	2299	215	18	57	4559	9468	5713	966	927	582	3849	4307	4072	207	219	8625	7104	2490	2245	961	315	4521	5320	253	892
70.6667	573	565	558	3863	6713	7959	937	1537	1444	628	3360	2474	178	119	101	4642	9210	5983	1043	861	657	3956	4324	4084	117	122	8864	6965	2535	2279	1023	321	4324	5170	265	785
70.8333	514	536	625	3726	6512	7843	877	1514	1523	681	3315	2370	158	22	0	4392	9166	5547	955	863	515	3843	4196	3937	257	172	8806	6922	2488	2201	1062	372	4398	5403	299	905
71	584	547	549	3782	6583	7902	825	1457	1587	653	3389	2480	202	69	117	4609	8641	5729	1119	769	610	3846	4359	4010	233	124	8730	6810	2557	2257	995	354	4381	5072	250	922
71.1667	524	553	544	3782	6477	7769	915	1557	1515	679	3354	2576	181	159	28	4509	8996	5662	1096	808	644	3720	4106	4007	230	208	8784	6959	2437	2220	963	367	4408	5130	322	823
71.3333	505	500	536	3914	6591	7670	891	1536	1472	688	3544	2516	256	54	75	4510	8628	5729	953	776	680	3879	4294	4110	194	117	8434	7087	2450	2253	980	298	4294	4934	192	825
71.5	548	540	558	3826	6630	7663	860	1476	1490	678	3357	2430	220	62	57	4262	8884	5549	970	803	698	3705	4231	3948	162	134	8574	6984	2466	2234	1009	326	4222	5047	208	852
71.6667	548	545	643	3754	6682	7771	908	1576	1540	637	3444	2451	256	118	134	4584	8730	5768	1103	909	745	3895	4267	3975	153	135	8574	6885	2460	2137	1003	241	4183	5042	153	706
71.8333	567	511	588	3746	6365	7641	883	1527	1402	724	3399	2467	180	87	57	4279	8854	5427	1025	810	668	3607	4031	3699	179	90	8427	6785	2465	2163	915	264	4014	4994	203	816
72	543	544	638	3902	6499	7672	922	1500	1353	687	3630	2521	211	76	53	4431	8680	5659	990	886	747	3811	4251	3712	201	134	8536	6878	2685	2220	943	323	3983	4998	236	839
72.1667	532	476	584	3708	6454	7627	908	1681	1411	636	3559	2470	203	51	59	4160	8868	5380	994	884	609	3595	3900	3714	235	108	8589	6706	2535	2101	908	268	4093	4970	243	869
72.3333	507	523	569	3850	6569	7636	817	1372	1551	653	3755	2456	213	128	120	4343	8833	5726	973	859	720	3676	4277	3954	172	121	8413	6844	2386	2210	920	307	3886	4796	163	821
72.5	560	514	625	3770	6509	7534	890	1543	1522	683	3585	2495	299	103	53	4259	8982	5342	1063	828	713	3586	3991	3804	194	186	8589	6623	2531	2199	974	415	4012	4874	186	905
72.6667	597	577	548	3906	6396	7805	855	1556	1479	699	3731	2620	231	87	140	4339	8648	5480	1024	882	709	3768	4044	3797	169	89	8411	6639	2469	2228	1072	331	3991	4816	239	794
72.8333	574	629	558	3789	6494	7456	872	1605	1478	699	3797	2653	144	89	4	4131	8727	5131	973	806	560	3542	3998	3600	196	103	8329	6626	2447	2102	1048	254	3951	5012	146	917
73	539	596	617	3977	6410	7644	779	1596	1450	668	3791	2637	123	103	76	4315	8757	5193	959	840	654	3604	4075	3799	177	95	8358	6643	2600	2220	1023	265	3895	4836	198	834
73.1667	620	581	565	3860	6328	7455	828	1556	1420	674	3740	2625	149	125	47	4143	8884	4932	954	832	652	3433	4010	3724	126	173	8462	6681	2381	2020	963	218	3825	5015	163	782
73.3333	562	544	498	3876	6262	7517	810	1556	1498	703	3872	2738	262	128	167	4403	8905	5160	1012	926	735	3756	4140	4047	182	102	8480	6768	2568	2233	954	280	3871	4881	190	795
73.5	576	483	581	3812	6337	7498	862	1453	1382	632	3860	2693	192	91	97	4172	8936	4872	979	825	682	3641	3924	3646	222	128	8474	6637	2626	2180	1019	303	3965	5175	251	896
73.6667	544	541	522	3940	6391	7776	835	1546	1401	646	3995	2702	198	90	90	4132	8812	5197	976	869	612	3623	4090	3841	244	86	8248	6785	2529	2125	991	275	3776	4994	296	822
73.8333	520	507	557	3701	6183	7514	830	1557	1423	691	4092	2744	119	4	46	4114	8749	4976	925	826	627	3370	3667	3560	148	52	8335	6691	2558	2018	943	267	3723	4989	228	848
74	552	503	467	3776	6274	7668	792	1463	1440	622	4130	2775	168	34	126	4390	8786	5132	942	836	671	3633	4000	3818	103	94	8275	6427	2534	2166	894	188	3927	5065	178	793
74.1667	570	476	560	3765	6235	7496	873	1555	1396	730	3979	2850	156	56	-39	4184	8750	4962	827	747	585	3501	3673	3536	269	187	8466	6795	2693	2179	933	308	3927	5131	233	919
74.3333	515	531	573	4052	6386	7533	711	1569	1331	643	4228	2998	217	28	36	4340	8667	5214	960	846	601	3602	3849	3795	160	93	8266	6643	2658	2239	968	303	4070	4997	208	910
74.5	507	498	537	3870	6323	7465	762	1522	1363	688	3971	2885	153	116	160	4243	9003	5188	945	859	654	3427	3991	3730	291	183	8312	6666	2646	2240	946	359	3982	5370	248	889
74.6667	542	524	586	3971	6384	7550	842	1538	1393	688	4188	2955	136	122	134	4287	8955	5351	987	860	591	3672	3930	3807	235	130	8017	6557	2750	2303	1084	319	3948	5109	196	901
74.8333	545	554	593	4009	6604	7231	827	1591	1329	652	4159	2953	152	49	50	4220	9055	5142	912	808	610	3492	3808	3826	272	159	8370	6755	2668	2233	981	306	3865	5330	194	902
75	558	477	606	3936	6436	7723	804	1519	1529	624	4411	3079	170	75	89	4352	9083	5196	946	902	668	3646	3912	3903	181	39	8195	6569	2761	2243	813	279	3869	5196	154	757
75.1667	471	451	537	3893	6362	7410	814	1506	1309	656	4276	3057	200	16	60	4292	9249	5205	845	886	640	3611	3959	3662	199	84	8232	6853	2722	2218	892	298	3970	5416	229	947
75.3333	534	553	532	4086	6430	7483	864	1520	1441	640	4379	3076	234	158	115	4294	9132	5582	1034	961	730	3689	4036	3995	156	112	8262	6645	2825	2310	987	349	3953	5574	285	921
75.5	528	550	603	4028	6424	7391	869	1489	1405	618	4376	3190	202	135	124	4368	9505	5234	896	958	659	3494	3823	3875	218	129	8332	6753	2897	2318	945	347	3998	5616	226	983
75.6667	581	560	553	3958	6471	7506	790	1599	1383	676	4535	3249	243	101	82	4501	9345	5577	962	922	700	3660	4013	3932	67	72	8238	6676	2854	2331	950	193	4155	5401	140	859
75.8333	511	513	527	3949	6466	7371	838	1482	1343	673	4483	3265	215	121	171	4408	9574	5314	1008	1004	717	3541	3819	3834	85	73	8295	6629	2781	2184	911	286	4217	5692	158	935
76	540	585	577	4131	6529	7462	749	1470	1367	663	4443	3362	194	155	126	4588	9378	5562	1009	852	656	3777	3910	3952	153	68	8046	6553	2900	2310	937	261	4096	5644	267	976
76.1667	568	554	557	3955	6453	7431	800	1580	1302	689	4495	3280	186	177	32	4451	8999	5337	893	851	589	3656	3953	3800	211	159	8541	6723	2904	2379	1035	428	4162	5686	199	948
76.3333	564	561	571	4104	6527	7424	852	1480	1341	612	4704	3503	230	41	197	4607	8901	5551	1011	890	666	3738	4074	4030	96	35	8065	6754	2963	2377	828	230	4248	5827	184	920
76.5	586	562	532	3990	6422	7477	861	1506	1322	753	4538	3448	142	66	70	4434	8921	5396	904	877	653	3622	3900	3919	98	41	8269	6508	2917	2338	784	224	4223	5886	176	865
76.6667	554	506	539	4257	6480	7579	831	1485	1317	621	4659	3446	260	103	157	4563	8938	5878	983	997	697	3878	4000	4189	209	195	8132	6636	3125	2498	966	282	4360	6026	197	997
76.8333	581	558	608	4030	6301	7515	781	1466	1267	647	4623	3479	69	55	105	4476	8957	5464	956	821	604	3639	3765	3938	126	87	8524	6711	2958	2376	953	248	4428	6047	318	956
77	525	500	555	4183	6544	7608	799	1478	1327	711	4728	3661	157	76	94	4614	8860	5793	933	932	643	3771	4137	3990	174	58	8119	6514	3245	2539	970	304	4526	5987	152	866
77.1667	491	524	572	4116	6514	7531	860	1475	1403	642	4624	3481	73	28	3	4424	9135	5410	879	785	591	3687	4000	3826	215	157	8260	6650	3067	2613	963	351	4369	6244	328	1103
77.3333	577	553	552	4329	6532	7696	871	1490	1366	621	4646	3704	192	172	108	4718	9198	5764	930	978	672	3952	4166	4102	108	116	8128	6791	3270	2581	977	266	4373	6143	215	976
77.5	520	573	578	4173	6663	7644	786	1484	1435	680	4598	3682	97	92	-14	4605	9346	5639	898	944	629	3818	4139	3992	133	139	8367	6800	3052	2556	923	309	4527	6283	160	936
77.6667	525	496	538	4104	6463	7607	806	1502	1362	658	4851	3717	255	85	96	4855	9347	5946	989	903	551	3979	3927	4185	245	143	8461	6748	3301	2803	1037	322	4483	6519	246	1004
77.8333	481	597	523	4110	6660	7510	807	1538	1313	682	4640	3656	138	59	35	4618	9681	5640	874	858	591	3791	4061	4067	207	72	8263	6846	3222	2602	865	339	4638	6637	237	1075
78	539	491	559	4364	6878	7632	839	1446	1262	696	4763	3765	100	95	-15	4867	9477	6031	945	919	609	3967	4166	4333	142	74	8405	6636	3383	2574	966	319	4588	6390	236	1012
78.1667	534	570	574	4287	6932	7383	750	1476	1343	712	4710	3767	93	25	72	4776	9659	5844	757	863	500	3877	4144	4088	178	104	8301	6855	3200	2580	898	168	4717	6771	197	1027
78.3333	550	520	594	4311	6735	7631	830	1478	1349	694	4926	3944	208	83	102	4859	9782	6100	883	895	656	4322	4189	4227	157	130	8339	6732	3315	2644	918	235	4717	6654	219	947
78.5	566	541	601	4150	6674	7512	820	1531	1346	648	4674	3807	182	126	143	4836	9950	5681	937	976	640	4008	4151	4208	177	57	8075	6990	3180	2674	840	264	4807	6799	227	1056
78.6667	579	515	556	4368	6684	7631	896	1555	1284	665	4795	3897	139	-46	-12	4910	9811	6015	794	890	575	4112	4225	4435	174	133	8382	6833	3548	2653	828	211	4644	6773	212	975
78.8333	551	541	554	4349	6793	7569	825	1585	1292	651	4882	3889	183	109	151	4882	10094	6243	930	912	643	3908	4106	4260	189	229	8313	6938	3271	2680	921	342	5008	7065	196	1103
79	524	524	595	4407	6803	7697	817	1573	1307	658	5013	3975	144	118	69	5176	10141	6316	859	890	711	4088	4306	4498	121	108	8300	6965	3506	2836	894	321	4858	7054	279	1045
79.1667	532	497	555	4451	6883	7517	833	1521	1260	642	4859	4083	162	57	76	4978	10256	5929	855	938	567	4266	4130	4277	141	94	8496	6968	3437	2669	832	277	4914	7100	214	1070
79.3333	556	517	563	4447	6864	7610	859	1514	1310	659	4883	4066	155	78	98	5067	10133	6257	796	880	604	4138	4328	4324	174	100	8471	7008	3501	2704	862	277	4934	7231	248	1068
79.5	563	509	569	4275	6832	7731	887	1549	1267	648	4766	4017	130	117	133	5065	10248	5943	917	948	650	4151	4086	4434	194	100	8406	7037	3463	2742	955	379	5085	7263	222	1086
79.6667	513	500	610	4428	6884	7654	788	1578	1294	636	4883	4175	152	123	87	5330	10364	6505	852	983	660	4380	4324	4687	130	112	8492	6939	3476	2866	906	372	5152	7256	261	1122
79.8333	565	534	555	4276	7056	7645	809	1518	1274	665	4782	4077	99	39	48	5033	10707	6237	792	959	554	4125	4362	4389	198	54	8338	7086	3437	2815	951	294	5026	7368	219	1184
80	553	557	523	4635	7002	7665	853	1597	1289	696	5053	3987	205	154	179	5329	10663	6752	902	973	696	4458	4516	4827	110	102	8611	6888	3651	2929	901	299	5145	7373	188	1050
80.1667	535	493	494	4298	6971	7583	781	1484	1324	693	4823	4195	171	144	78	5273	10802	6421	828	980	691	4274	4256	4618	130	137	8593	7078	3553	2908	925	266	5168	7525	193	1135
80.3333	568	585	578	4515	6855	7732	739	1465	1292	550	4882	4114	163	91	92	5461	10449	6815	903	1003	630	4482	4464	4765	153	111	8644	7208	3541	2952	828	258	5299	7393	237	1066
80.5	545	572	592	4359	7051	7530	825	1489	1288	635	4931	4179	183	122	91	5329	10855	6600	910	940	626	4354	4459	4684	157	99	8666	7255	3599	2952	846	283	5299	7639	160	1096
80.6667	541	531	640	4533	7140	7595	805	1420	1294	635	4924	4288	97	-2	-21	5360	10564	6664	823	961	599	4259	4521	4760	178	154	8647	7041	3691	3133	881	379	5479	7709	280	1059
80.8333	488	564	544	4523	7250	7837	856	1525	1208	664	4778	4185	143	46	21	5134	10953	6484	722	951	606	4300	4327	4523	216	167	8708	6999	3581	2974	928	353	5453	7799	278	1102
81	582	541	506	4653	7163	8140	875	1410	1277	718	4838	4207	188	83	94	5479	10799	6957	926	988	642	4392	4456	4791	163	96	8460	7051	3673	2973	908	226	5502	7779	204	1011
81.1667	590	494	580	4415	7285	7914	858	1437	1322	654	4707	4276	214	165	114	5373	11250	6775	930	1028	752	4356	4580	4614	166	225	8639	6946	3593	3078	967	232	5540	7932	247	1111
81.3333	553	541	561	4637	7141	7930	871	1510	1262	641	4843	4292	176	114	110	5539	10927	7096	908	914	563	4683	4543	4879	183	104	8641	7035	3691	3042	960	308	5602	7837	183	1037
81.5	525	542	535	4472	7137	7752	833	1394	1224	620	4606	4154	87	83	60	5473	11353	6929	870	905	689	4357	4391	4703	204	138	8727	7223	3676	3136	836	312	5497	8079	256	1169
81.6667	521	541	578	4664	7212	7937	750	1512	1319	603	4888	4184	223	127	136	5617	11026	7190	894	1011	661	4493	4714	4957	164	-32	8789	7111	3596	3175	864	202	5456	7898	176	1134
81.8333	536	507	559	4614	7293	7835	817	1441	1292	627	4662	4148	157	141	84	5167	11133	6979	852	936	629	4567	4701	4720	81	61	8560	6986	3560	3045	862	227	5764	8075	143	1034
82	617	528	589	4607	7143	7835	872	1516	1236	658	4842	4402	127	89	34	5534	11092	7162	833	908	627	4566	4585	4844	222	71	8844	7338	3830	3015	834	256	5725	8121	226	1035
82.1667	535	492	554	4485	7255	7833	834	1418	1210	637	4630	4304	81	39	35	5409	11312	6909	855	962	605	4588	4538	4822	157	109	8746	7216	3722	3168	731	272	5828	8226	237	1126
82.3333	561	507	563	4627	7392	7906	859	1423	1224	635	4927	4348	125	54	3	5579	11167	7314	772	969	540	4724	4602	4928	217	97	8968	7121	3741	3228	891	234	5684	8158	206	1091
82.5	536	550	517	4441	7380	7771	835	1400	1270	633	4595	4155	253	137	65	5547	11395	7101	862	956	610	4587	4651	4759	197	64	8780	7353	3696	3107	929	353	5880	8466	202	1122
82.6667	608	549	574	4659	7390	8055	756	1354	1278	649	4615	4171	225	124	150	5692	11249	7512	907	958	690	4692	4869	5077	181	222	8742	7282	3799	3103	807	278	5805	8291	184	1074
82.8333	601	554	547	4517	7445	7754	825	1490	1218	722	4648	4164	193	84	60	5649	11803	7252	815	971	625	4636	4585	4736	136	236	8834	7282	3638	3169	826	321	6123	8413	232	1122
83	517	546	571	4586	7465	8016	802	1458	1222	718	4697	4395	104	127	95	5919	11467	7568	908	886	578	5022	4843	4873	174	112	8930	7183	3649	3292	852	334	5900	8134	299	1130
83.1667	539	520	568	4506	7352	7766	858	1417	1298	626	4537	4124	230	139	29	5526	11814	7299	774	941	602	4654	4717	4901	225	171	9042	7276	3644	3394	898	264	6120	8359	249	1115
83.3333	520	475	600	4553	7392	8076	846	1409	1211	635	4599	4140	136	146	100	5910	11282	7678	958	975	590	4847	4561	5054	124	69	8762	7285	3670	3110	761	235	5969	8295	165	1114
83.5	556	601	547	4592	7230	7777	711	1417	1310	718	4465	4113	213	234	160	5827	11857	7582	913	999	713	4954	4805	4973	156	123	8879	7230	3474	3185	881	273	6131	8430	166	1035
83.6667	561	536	532	4523	7364	7996	846	1375	1290	698	4429	4225	100	63	14	5729	11229	7736	799	898	560	4842	4594	5187	127	195	8876	7219	3770	3195	800	235	5943	8409	142	1032
83.8333	512	543	562	4676	7320	7753	789	1448	1308	690	4430	4017	164	145	150	5666	11753	7457	737	933	620	4735	4604	4943	224	153	9018	7643	3697	3276	944	320	6344	8577	244	1186
84	539	514	541	4665	7432	7848	799	1453	1224	609	4650	4145	179	118	70	5922	11423	7850	868	1079	592	4936	4774	5126	152	95	8902	7152	3775	3141	853	319	6001	8149	202	1059
84.1667	605	464	606	4540	7272	7974	861	1423	1182	656	4345	4027	140	81	101	5674	11713	7488	857	921	618	4620	4544	4935	171	205	9032	7323	3727	3164	864	337	6205	8502	301	1101
84.3333	599	443	526	4692	7411	8044	820	1479	1192	632	4395	3952	122	94	84	6063	11809	7860	815	892	703	5079	4845	5159	229	97	9008	7268	3619	3320	867	320	6140	8470	266	1102
84.5	547	551	553	4484	7514	7917	808	1383	1327	722	4295	3965	142	73	130	5990	12116	7478	829	904	666	4763	4622	5217	161	80	9004	7184	3629	3216	825	230	6079	8487	177	1034
84.6667	544	538	555	4579	7517	7911	784	1426	1280	680	4410	4076	201	47	29	6026	11477	7891	810	860	536	4920	4855	5212	65	112	8984	7236	3443	3113	809	276	6105	8242	121	995
84.8333	601	525	551	4424	7440	7988	766	1346	1179	610	4199	3965	186	171	58	5775	11865	7544	814	973	655	4855	4712	5107	122	160	9118	7377	3664	3261	839	334	6279	8442	221	1031
85	501	504	596	4535	7608	7922	822	1361	1235	671	4316	3991	113	47	98	5847	11605	7971	879	990	641	5020	4877	5333	168	129	9009	7227	3642	3317	854	367	6312	8214	234	1152
85.1667	586	520	599	4427	7360	8034	850	1431	1270	683	4103	3970	152	112	114	5961	11861	7520	841	907	670	4889	4539	5047	120	105	8977	7307	3484	3250	838	317	6382	8429	191	1145
85.3333	601	516	550	4588	7532	8177	795	1463	1274	607	4197	3911	202	102	134	5867	11553	7949	880	919	586	5024	4939	5199	159	204	9017	7293	3518	3243	906	316	6466	8287	154	1105
85.5	619	505	539	4410	7250	8093	803	1405	1277	723	4275	3942	64	-4	8	5641	11853	7657	765	872	639	4788	4624	4982	209	74	9027	7260	3498	3058	804	207	6148	8414	214	1093
85.6667	575	497	577	4730	7352	8016	752	1318	1254	626	4020	4027	113	107	107	6021	11585	7898	839	871	663	5082	4873	5150	102	92	9133	7329	3623	3171	814	316	6090	8363	261	978
85.8333	549	525	584	4467	7551	8060	700	1410	1214	588	4120	3921	114	66	32	5709	11643	7700	788	804	609	4779	4637	4953	184	142	9149	7265	3418	3158	795	310	6278	8246	159	999
86	559	548	573	4557	7580	8201	765	1522	1316	653	4095	3758	122	115	80	5898	11501	7777	853	913	683	5064	4907	5173	177	109	9184	7354	3574	3155	891	266	6103	8199	219	1019
86.1667	536	535	578	4431	7344	8101	819	1401	1183	642	4147	3732	195	120	28	5702	11825	7482	814	901	690	4888	4818	5111	222	122	9076	7219	3406	3115	828	354	6157	8430	152	1085
86.3333	550	560	565	4594	7419	7064	847	1366	1229	624	4083	3839	129	42	80	5889	11471	7879	816	932	687	5175	4937	5080	109	123	9312	7363	3364	3195	756	305	5916	8273	231	1024
86.5	550	500	599	4482	7418	7034	783	1351	1270	624	3824	3608	187	169	81	5935	11756	7760	839	963	624	4969	4823	4841	124	202	9103	7238	3299	3078	736	237	6111	8124	277	1040
86.6667	543	509	531	4419	7496	7213	829	1396	1257	728	3929	3839	148	-25	-13	5736	11413	7947	774	929	599	5191	5061	5083	177	214	9359	7205	3432	3028	785	338	6217	8010	213	1015
86.8333	555	518	566	4555	7546	7067	790	1375	1170	615	3925	3690	128	1	18	5757	11788	7668	647	761	558	4868	4903	4780	77	21	9132	7063	3363	2947	719	210	6403	8258	138	1024
87	539	459	513	4579	7511	7287	792	1325	1250	633	3892	3684	142	152	208	6096	11384	8003	799	979	630	5007	5109	5073	134	77	9140	7155	3411	3027	768	125	6161	7938	208	896
87.1667	519	532	604	4337	7568	7050	801	1424	1193	610	3788	3532	233	140	166	5759	11638	7595	838	1017	619	4933	5074	4986	33	-20	9046	7112	3121	2866	763	180	6066	7924	156	981
87.3333	538	576	596	4512	7540	7249	873	1393	1277	714	3838	3639	165	61	49	5735	11346	8065	833	851	608	5042	5166	5100	143	90	8874	7237	3166	2886	772	233	5794	7821	242	1003
87.5	630	530	528	4418	7526	7182	774	1425	1171	739	3803	3547	76	3	3	5532	11493	7589	635	803	468	4768	4816	4750	147	176	9105	7115	3104	2991	770	242	6258	8069	201	1132
87.6667	558	560	602	4525	7588	7281	723	1370	1290	597	3907	3555	232	66	78	5827	11174	7885	699	866	583	4957	5027	4912	62	94	9051	7000	3241	2994	763	286	5817	7757	214	923
87.8333	481	550	587	4449	7475	7159	828	1419	1196	631	3720	3437	174	88	91	5586	11489	7768	798	884	715	4821	5101	4787	188	95	8747	7062	3068	2777	735	265	5909	7864	229	1018
88	540	569	558	4472	7484	7455	793	1479	1235	667	3693	3409	177	142	66	5728	11092	7879	773	874	533	5027	5037	5104	207	122	9144	7166	3172	2887	724	271	5774	7776	241	981
88.1667	548	539	625	4516	7435	7311	774	1425	1222	663	3753	3384	182	151	121	5626	11563	7580	823	984	677	4814	5105	5087	142	50	9209	7192	2956	2874	839	272	6013	7796	178	923
88.3333	586	518	552	4351	7444	7477	757	1367	1270	617	3721	3451	214	108	119	5680	11088	7772	864	873	680	4882	5139	4989	185	139	9155	7143	3208	2680	760	237	5759	7602	216	1055
88.5	515	525	528	4324	7461	7322	724	1434	1272	635	3609	3231	106	100	122	5450	11330	7390	759	939	647	4718	5047	4923	182	145	9064	7147	3088	2757	820	298	5804	7658	265	942
88.6667	549	550	560	4442	7341	7484	787	1401	1198	670	3789	3506	219	91	104	5823	11039	7873	875	941	660	4952	5194	4987	173	138	8993	7089	3098	2795	742	245	5666	7370	216	905
88.8333	584	506	614	4337	7414	7274	745	1380	1210	672	3709	3348	189	145	145	5037	11196	7497	778	910	621	4683	4954	4704	188	4	9061	7095	2962	2714	707	255	5718	7577	133	795
89	535	562	559	4380	7397	7508	710	1214	1223	685	3644	3273	150	91	80	5146	10776	7847	754	861	610	5026	5190	4881	178	180	9065	6998	2973	2798	692	292	5509	7266	130	974
89.1667	583	535	634	4230	7385	7464	734	1308	1179	655	3440	3305	150	89	70	4911	10871	7144	724	815	609	4779	4934	4644	162	95	8937	7005	2948	2744	700	270	5682	7348	210	983
89.3333	591	461	604	4439	7261	7758	795	1335	1171	678	3683	3450	191	147	87	5127	10774	7718	749	907	625	4871	5176	5001	214	149	8891	7004	2996	2789	739	286	5550	7181	192	920
89.5	522	540	511	4271	7382	7586	780	1409	1278	689	3537	3233	140	69	23	4861	10920	7292	714	871	643	4703	5100	4843	115	65	8764	7044	2953	2531	721	137	5532	7273	203	981
89.6667	587	530	601	4333	7262	7670	772	1275	1286	668	3617	3189	148	125	61	4944	10584	7521	731	940	573	4758	5096	4901	246	189	8639	6820	3022	2670	719	265	5348	7185	254	931
89.8333	549	541	573	4241	7212	7612	848	1329	1188	697	3487	3188	146	94	94	4998	10664	7332	801	900	642	4555	4959	4714	224	189	8834	7108	2945	2588	866	334	5584	7246	242	1039
90	553	552	555	4283	7242	7718	766	1354	1256	615	3634	3278	247	171	128	4962	10430	7517	907	963	708	4895	5102	4983	82	140	8389	7077	2912	2564	749	279	5210	7005	246	954
90.1667	545	572	539	4344	7171	7534	807	1312	1152	678	3544	3121	214	178	174	4880	10585	7219	831	880	706	4485	4944	4745	150	79	8684	6989	2784	2465	740	303	5439	7140	208	991
90.3333	584	561	551	4361	7285	7669	763	1275	1201	671	3427	3291	147	91	100	5141	10379	7398	916	831	619	4882	5042	4862	190	192	8592	6966	2860	2660	836	299	5202	7045	281	945
90.5	552	521	493	4191	7232	7707	724	1374	1193	680	3457	3119	171	29	36	5048	10444	7141	729	825	655	4430	4930	4625	115	66	8637	6947	2752	2470	759	197	5359	6925	221	963
90.6667	539	512	503	4406	7085	7743	744	1256	1234	684	3502	3166	188	85	58	5080	10262	7147	800	854	639	4755	5090	4779	208	141	8640	6824	2821	2593	715	330	5156	6859	193	904
90.8333	569	561	543	4197	6995	7590	792	1276	1242	698	3425	3090	107	12	-1	4930	10453	6940	704	820	594	4527	4785	4521	261	188	8626	6977	2688	2458	744	305	5274	6989	272	934
91	533	521	559	4269	7216	7707	779	1283	1155	579	3514	3108	114	57	47	5157	10112	7002	773	908	510	4622	4878	4755	198	88	8512	6767	2657	2516	667	203	5027	6727	190	828
91.1667	538	476	580	4126	7297	7639	748	1324	1187	621	3461	3054	126	129	111	4779	10272	6960	823	935	552	4515	4838	4484	123	109	8566	6681	2772	2343	728	275	5176	6900	197	928
91.3333	560	517	551	4192	7028	7798	733	1238	1248	600	3566	3108	14	43	25	4967	9746	6948	696	842	484	4497	4805	4699	81	154	8480	6740	2552	2499	771	268	4899	6534	228	926
91.5	561	523	566	4167	6990	7653	800	1381	1152	631	3298	3067	157	108	117	4831	9919	6533	794	879	621	4427	4920	4267	110	83	8372	6980	2567	2332	622	237	5046	6610	129	820
91.6667	582	533	523	4230	7021	7616	743	1245	1189	635	3313	3162	28	-64	-85	4812	9664	6920	652	747	402	4381	4821	4384	201	37	8561	6693	2701	2376	745	236	4933	6645	151	943
91.8333	528	471	523	4230	7065	7609	783	1302	1188	733	3293	2990	90	76	42	4615	9948	6724	702	969	469	4289	4717	4159	114	-2	8468	6716	2462	2290	701	177	5015	6544	197	794
92	542	493	551	4160	7033	7860	739	1188	1231	691	3437	3114	169	103	73	4848	9668	6909	674	824	560	4596	4767	4492	144	72	8372	6751	2620	2326	658	206	4995	6563	223	903
92.1667	546	544	530	4195	6923	7653	732	1283	1195	605	3301	3001	157	79	111	4549	9872	6610	667	835	580	4184	4745	4260	125	68	8305	6754	2420	2297	660	221	4676	6575	155	889
92.3333	561	496	604	4203	6932	7556	759	1287	1129	643	3471	3023	139	108	141	4800	9530	6821	718	878	582	4346	4867	4455	235	123	8386	6760	2782	2385	735	285	4783	6382	230	993
92.5	482	488	563	4057	6711	7557	862	1212	1162	686	3416	2979	225	75	33	4758	9540	6419	792	883	507	4251	4798	4362	98	152	8510	6675	2629	2334	716	275	4728	6532	184	963
92.6667	519	548	536	4132	6930	7709	798	1260	1176	618	3336	3029	137	28	112	4649	9464	6701	809	932	617	4430	4853	4378	198	147	8470	6698	2590	2317	781	348	4788	6363	226	912
92.8333	589	564	477	4093	6824	7655	727	1225	1185	714	3333	2932	178	114	150	4579	9632	6217	780	897	512	4213	4614	4310	144	42	8217	6635	2528	2194	735	244	4601	6530	181	863
93	580	554	575	4121	6886	7769	796	1251	1167	638	3399	3002	94	177	-21	4656	9245	6662	718	794	505	4356	4641	4280	222	114	8307	6630	2545	2163	680	321	4531	6318	223	817
93.1667	518	480	587	4189	6990	7635	734	1274	1124	701	3361	3002	150	182	77	4530	9689	6137	789	874	513	4183	4588	4139	221	146	8239	6567	2437	2170	788	297	4834	6274	250	944
93.3333	505	597	539	4220	6645	7672	732	1228	1188	684	3356	3071	166	97	74	4631	9393	6345	775	879	513	4329	4570	4426	180	141	8212	6471	2511	2110	734	210	4623	6156	177	853
93.5	548	518	536	3995	6616	7686	774	1179	1210	656	3412	2956	103	108	83	4427	9336	6064	859	901	573	4210	4401	4157	144	153	8236	6505	2519	2232	710	219	4685	6322	228	869
93.6667	515	525	542	4013	6647	7536	732	1274	1188	618	3446	3031	124	57	85	4452	9140	6175	690	922	538	4258	4538	4283	116	92	8189	6451	2529	2071	767	210	4422	6075	160	810
93.8333	523	486	583	3962	6819	7577	748	1272	1149	613	3371	2915	87	54	17	4353	9124	6029	621	852	460	4111	4123	3909	193	91	8394	6380	2403	2041	676	246	4727	6280	197	956
94	522	557	512	4015	6694	7596	712	1251	1135	603	3465	3147	140	85	33	4435	9115	6132	687	853	520	4200	4442	4007	134	133	8228	6454	2544	2157	815	287	4552	6041	243	911
94.1667	547	557	538	3950	6565	7655	824	1213	1111	567	3380	3014	197	130	98	4279	9298	6037	689	885	574	4059	4217	4069	101	43	7992	6458	2288	1972	600	200	4466	6193	165	846
94.3333	515	584	592	3961	6808	7561	688	1313	1174	658	3488	2959	180	109	100	4356	8944	6129	665	940	578	4313	4422	4158	156	88	8208	6395	2490	2054	681	233	4401	6137	175	816
94.5	594	576	614	4003	6612	7330	797	1219	1224	634	3423	2970	115	69	53	4224	9009	5786	700	838	592	3887	4286	4009	127	111	8165	6563	2362	1982	661	233	4455	6231	185	974
94.6667	606	515	544	4014	6598	7568	780	1234	1183	631	3420	2884	123	107	107	4407	8652	6174	799	816	503	4176	4247	4117	188	205	8140	6391	2511	2161	800	289	4311	6133	276	866
94.8333	588	549	538	4144	6688	7521	758	1228	1175	697	3363	3088	32	52	16	4141	8954	5529	612	883	491	3818	4068	3793	200	200	8201	6362	2289	2002	776	325	4530	6016	268	912
95	588	508	485	3973	6570	7490	714	1239	1152	630	3554	3030	172	145	112	4454	8931	5908	744	825	659	4189	4377	4094	221	203	8259	6263	2425	2131	744	259	4367	6054	228	994
95.1667	531	482	568	3801	6538	7379	791	1309	1199	631	3475	2973	89	112	76	4294	8925	5703	724	790	589	3809	4152	3945	184	84	8083	6290	2352	2124	698	288	4407	6066	249	821
95.3333	550	493	568	3946	6596	7721	776	1132	1200	569	3487	3146	89	78	98	4207	8648	5977	738	801	535	3983	4164	4070	163	138	7927	6238	2422	1986	665	228	4289	5838	123	804
95.5	522	484	570	3975	6484	7440	708	1329	1171	580	3347	3097	170	132	35	4229	8777	5603	741	780	620	3954	3969	3845	124	90	8127	6268	2377	1950	704	229	4318	6139	209	845
95.6667	525	540	535	4078	6460	7711	777	1307	1190	653	3647	3015	101	-12	55	4404	8685	5701	698	904	539	4126	4277	4034	62	95	7788	6137	2381	1901	678	257	4199	5920	122	849
95.8333	493	500	528	3901	6509	7493	795	1296	1164	649	3458	3141	77	47	14	4028	8656	5427	669	817	535	3905	3995	3723	200	122	7810	6254	2404	1996	653	214	4363	6008	235	985
96	532	531	540	3987	6319	7534	721	1255	1269	633	3461	3139	183	174	112	4192	8585	5638	764	889	670	4048	4171	4049	140	76	7821	6162	2468	1987	626	198	4363	5875	212	900
96.1667	524	557	480	3897	6364	7395	763	1230	1063	650	3555	3080	109	44	28	4156	8608	5360	733	726	591	3849	3889	3942	167	80	7879	6333	2360	2062	653	290	4310	5942	201	979
96.3333	535	562	538	3979	6374	7638	712	1279	1161	654	3454	3179	132	87	136	4258	8448	5629	711	831	484	3870	4241	3988	234	152	7733	6259	2552	2021	717	231	4288	5907	240	896
96.5	545	556	555	4086	6451	7264	747	1241	1150	584	3569	3168	165	73	54	4100	8886	5337	721	835	607	3833	4037	3664	250	205	7953	6156	2424	1969	694	305	4357	5881	159	962
96.6667	565	569	572	3969	6265	7379	772	1316	1066	634	3531	3187	68	107	64	4277	8291	5647	761	888	558	3982	4170	3917	73	33	7747	5754	2425	1981	683	157	4033	5762	89	819
96.8333	572	460	550	3785	6302	7488	783	1292	1143	612	3520	3065	142	100	129	4085	8628	5209	714	824	587	3745	3946	3806	156	94	7837	6077	2260	1978	739	143	4185	5979	176	839
97	527	572	570	3925	6432	7578	697	1201	1207	644	3601	3236	69	-17	69	4072	8394	5616	605	794	531	3840	4194	3980	109	102	7794	6122	2502	2032	806	349	4117	5866	292	910
97.1667	497	520	569	3925	6362	7192	778	1335	1182	635	3661	3170	190	121	106	3964	8470	5163	714	911	550	3864	4036	3830	85	56	7760	6003	2424	1944	615	227	4181	5912	135	975
97.3333	552	545	561	3903	6166	7540	782	1227	1156	664	3752	3269	82	137	105	4166	8254	5477	832	829	564	3818	4033	4024	121	94	7906	6002	2450	2063	739	228	4235	5794	238	842
97.5	539	491	568	3862	6255	7317	769	1275	1174	640	3559	3250	88	67	62	3909	8508	5333	684	819	493	3692	3773	3677	118	110	7815	6138	2463	2110	855	249	4228	6070	234	970
97.6667	537	503	550	3975	6352	7396	682	1247	1066	673	3907	3370	148	105	117	4109	8186	5468	694	841	570	3884	4046	3812	90	148	7730	6028	2436	1983	716	216	4115	6001	169	902
97.8333	527	623	532	3998	6139	7415	795	1185	1151	656	3672	3407	172	38	102	4031	8398	5036	623	832	540	3822	3966	3730	178	132	7879	6148	2469	1943	718	252	4236	6048	229	889
98	556	533	626	4043	6199	7504	763	1272	1126	587	3815	3475	31	67	37	3707	8228	5397	669	845	465	3685	3867	3895	134	99	7829	6004	2562	2145	688	213	4170	5852	179	906
98.1667	543	474	518	3942	6161	7392	671	1213	1108	613	3616	3363	108	78	72	3621	8146	5039	748	781	561	3517	3952	3856	220	78	7748	6070	2510	2069	674	237	4162	5972	145	884
98.3333	556	477	537	4131	6114	7311	779	1230	1195	607	3769	3462	124	110	100	3606	8247	5357	730	809	543	3901	4009	3937	132	108	7433	6089	2626	1924	621	285	4116	5945	215	792
98.5	562	534	598	3941	6182	7310	730	1239	1178	726	3718	3475	72	6	29	3574	8332	5027	654	824	497	3556	3883	3743	48	163	7821	6158	2536	1922	638	229	4361	5996	127	915
98.6667	510	530	528	3957	6166	7486	800	1248	1202	634	3884	3548	145	141	64	3669	8157	5363	725	816	555	3959	3996	3828	137	125	7688	5871	2506	2026	652	305	4134	5886	133	879
98.8333	553	515	533	4000	6160	7195	732	1213	1095	665	3880	3389	175	129	39	3633	8370	5021	710	816	554	3639	3844	3917	222	128	7705	6105	2585	2129	694	274	4226	6114	153	918
99	521	530	524	4047	6084	7343	763	1277	1092	579	3880	3471	57	6	32	3778	8020	5295	665	842	450	3805	3897	4009	129	89	7648	6070	2731	2029	724	225	4185	5898	125	817
99.1667	504	562	536	4046	6104	7364	753	1256	1164	596	3683	3485	181	159	112	3730	8392	5068	703	852	558	3678	3808	3914	246	166	7697	6181	2537	2126	703	292	4165	6190	232	960
99.3333	551	530	526	4238	6203	7478	707	1290	1168	717	3995	3633	80	92	60	3809	7987	5341	677	849	553	3871	4005	4040	149	139	7588	6164	2706	2058	751	293	4319	6204	198	999
99.5	514	579	566	4041	6272	7088	719	1258	1048	576	3741	3522	151	52	135	3773	8407	5196	717	792	553	3611	3866	3817	72	72	7724	6128	2671	2055	603	199	4314	6162	148	898
99.6667	563	520	570	4184	5945	7452	781	1240	1157	632	3817	3661	138	116	114	3897	8141	5381	649	822	512	3834	3873	4114	222	154	7693	5920	2731	2203	673	150	4217	6109	210	852
99.8333	510	490	571	3981	6143	7094	721	1147	1090	634	3837	3480	124	92	106	3817	8450	5059	699	773	535	3652	3772	4096	136	161	7558	5981	2675	2055	661	267	4348	6175	211	928
100	511	500	595	4043	6257	7312	744	1284	1148	602	3978	3802	50	37	56	3869	8043	5037	661	781	428	3750	3779	4076	156	89	7673	6111	2795	2117	753	164	4405	6169	249	950
100.167	529	506	534	3985	6226	7273	768	1246	1132	672	3839	3633	95	17	91	3823	8292	4952	635	779	486	3665	3705	3986	131	152	7538	5948	2621	2105	619	215	4429	6152	138	986
100.333	485	522	566	4126	6175	7229	759	1194	1171	641	3937	3696	61	75	75	4061	7693	5115	753	736	590	3887	3751	4171	195	183	7673	6006	2992	2275	711	232	4396	6261	205	882
100.5	559	596	585	4042	6152	6942	746	1221	1191	569	3949	3639	138	146	84	3969	7968	5099	637	894	587	3686	3724	4026	205	182	7651	5922	2725	2241	788	291	4562	6585	274	1042
100.667	558	528	573	4099	6158	7326	760	1219	1148	638	4089	3715	86	95	114	4077	7642	5348	635	812	557	3897	3812	4322	155	141	7628	6134	2882	2167	713	272	4485	6400	229	1002
100.833	546	546	531	4110	6059	7239	738	1249	1088	589	3968	3688	151	90	105	3916	7892	4948	682	731	559	3732	3601	4102	137	105	7596	6188	2729	2100	650	208	4314	6657	149	967
101	577	495	560	4132	6142	7153	757	1278	1149	698	4052	3951	168	241	68	3974	7832	5295	742	945	542	3952	3747	4419	149	47	7475	5932	2897	2259	612	181	4237	6396	228	915
101.167	559	553	548	4032	6038	7157	751	1302	1172	648	3937	3725	236	81	90	3919	7994	5133	689	732	572	3690	3699	4275	207	89	7682	5988	2772	2200	671	210	4370	6466	230	1031
101.333	541	559	552	4139	6080	7314	695	1283	1150	616	4045	3906	65	69	55	4138	7882	5308	571	776	468	3714	3737	4281	232	204	7616	6142	2954	2233	724	272	4539	6651	257	999
101.5	510	594	564	4081	6381	7136	741	1229	1090	691	3917	3712	146	131	174	4004	7914	5138	740	790	643	3731	3688	4370	164	161	7803	6095	2958	2305	715	221	4609	6755	219	969
101.667	598	531	507	4179	5993	7334	718	1245	1180	607	4045	3901	154	26	73	4150	7703	5367	719	713	528	3863	3649	4407	243	115	7625	6150	3003	2203	719	308	4682	6799	243	944
101.833	582	577	511	4110	6232	7132	742	1216	1124	674	3913	3765	38	43	37	3884	8052	5089	633	780	452	3615	3519	4194	149	160	7701	6141	2846	2309	725	268	4597	6845	234	1136
102	539	557	510	4263	6091	7248	761	1286	1141	662	4222	3945	86	87	36	4093	7726	5363	674	739	467	4081	3655	4477	127	51	7686	6027	2957	2296	676	234	4446	6688	123	915
102.167	507	513	585	4062	6179	7036	708	1236	1115	719	3961	3794	172	75	123	4113	8099	5062	649	793	452	3726	3639	4215	153	105	7614	6151	2951	2324	767	210	4617	6926	294	1083
102.333	499	527	529	4273	6241	7352	803	1301	1219	670	4309	3957	138	26	104	4159	7954	5491	680	809	493	3884	3653	4569	201	105	7515	6170	3093	2352	771	286	4520	6818	295	1031
102.5	512	568	502	4146	6182	7255	679	1337	1059	684	4020	3933	118	110	117	4088	8182	5144	607	711	446	3721	3655	4455	172	110	7449	6267	3067	2399	737	283	4663	7085	221	984
102.667	489	471	562	4324	6214	7308	738	1257	1176	678	4112	4143	62	66	69	4089	8077	5708	689	787	503	4008	3784	4474	183	57	7556	5912	3018	2382	684	220	4491	6763	196	861
102.833	543	499	606	4267	6050	7170	692	1199	1154	591	4066	3958	136	139	59	4009	8218	5283	687	804	479	3902	3567	4462	81	57	7561	6176	3056	2343	678	244	4756	6944	132	984
103	502	566	555	4357	6108	7093	762	1236	1142	605	4105	4044	115	72	21	4018	8109	5553	604	797	392	4013	3797	4716	99	138	7554	6088	3069	2430	747	317	4713	6986	172	929
103.167	511	529	563	4268	6245	7068	734	1250	1047	637	4107	3974	91	78	23	4153	8184	5154	639	776	441	3827	3670	4608	113	117	7628	6262	3044	2390	698	261	4936	7071	203	939
103.333	570	508	478	4384	6286	7145	752	1222	1127	676	4049	4080	80	-14	42	4143	7937	5673	611	710	456	3940	3726	4645	109	139	7562	6180	3204	2358	636	215	4633	6984	209	838
103.5	481	535	496	4307	6126	7115	751	1253	1090	627	4227	4046	249	146	184	4251	8548	5469	745	779	554	3857	3708	4550	215	145	7644	6202	3096	2506	734	302	4884	7190	275	1036
103.667	617	521	535	4317	6188	7058	775	1264	1082	673	4158	4077	133	164	143	4333	8449	5609	743	886	476	4105	3794	4722	96	70	7472	5952	3106	2324	665	213	4726	7190	118	900
103.833	547	507	579	4306	6312	6881	739	1206	1190	618	3947	4021	93	104	144	4197	8485	5472	684	832	522	4063	3709	4641	59	106	7595	6251	3148	2384	700	173	4892	7377	204	982
104	496	488	551	4421	6140	7143	720	1217	1074	641	4158	4123	206	195	217	4459	8375	5650	803	906	621	4070	3783	4726	171	140	7664	6001	3059	2405	782	261	4814	7246	192	1022
104.167	576	508	510	4230	6206	6931	747	1168	1155	680	4009	3982	104	118	46	4268	8571	5600	677	839	452	3883	3785	4621	81	59	7494	6085	3099	2481	657	140	4892	7257	138	912
104.333	511	542	490	4445	6294	7129	747	1174	1127	687	4169	4172	123	120	120	4401	8394	5667	723	880	554	4133	3725	4736	145	83	7658	6085	3163	2509	596	211	4904	7213	119	879
104.5	542	507	559	4233	6409	7065	722	1223	1068	623	3924	4111	130	208	133	4279	8816	5583	825	903	481	4020	3755	4844	72	136	7864	6292	3145	2443	590	195	4866	7248	130	1080
104.667	517	506	559	4306	6235	7108	680	1177	1195	662	4182	4134	66	58	64	4516	8598	5857	750	827	440	4177	3803	4848	166	150	7699	6225	3304	2470	649	233	5134	7227	169	935
104.833	526	600	512	4338	6176	6990	756	1207	1105	679	4154	4047	130	113	-28	4452	8677	5455	684	807	461	3974	3594	4625	155	95	7560	6239	3117	2394	647	190	5065	7500	136	960
105	548	536	541	4356	6307	7062	751	1217	1164	660	4182	4207	151	155	109	4590	8792	5896	846	946	550	4194	3906	4949	178	246	7668	6196	3228	2573	705	248	5015	7300	318	1079
105.167	528	469	567	4287	6301	7076	749	1216	1172	674	4037	4233	148	185	35	4461	8662	5743	694	841	586	3945	3662	4775	198	140	7728	6164	3203	2503	688	221	5033	7574	193	949
105.333	535	537	605	4378	6343	6985	760	1207	1185	648	4297	3967	83	64	59	4560	8710	6067	645	779	513	4140	3700	4853	121	75	7614	6115	3188	2557	627	206	5191	7369	223	992
105.5	451	543	534	4296	6258	6903	743	1229	1099	667	4027	4145	105	124	74	4461	9053	5884	636	775	520	4098	3709	4785	148	87	7616	6258	3147	2518	654	190	5037	7538	164	1147
105.667	512	468	476	4389	6412	7023	683	1194	1147	662	4102	4140	66	43	67	4619	8772	5898	670	894	445	4129	3814	5049	104	109	7606	6230	3303	2638	723	211	4999	7182	236	956
105.833	547	552	554	4275	6375	7042	765	1270	1140	696	4026	4186	79	99	11	4703	9157	5893	646	813	515	4069	3792	4709	122	113	7712	6391	3216	2573	636	168	5282	7548	192	1008
106	519	601	581	4399	6359	7049	717	1155	1189	629	3973	4172	127	133	92	4799	8889	6059	655	854	500	4320	3825	5085	249	180	7731	6429	3239	2666	754	229	5165	7241	237	899
106.167	608	493	508	4319	6341	7052	702	1144	1164	650	4047	4147	150	111	104	4532	9212	5886	708	839	501	4055	3632	4914	155	49	7616	6196	3079	2476	637	170	5146	7504	99	925
106.333	546	529	570	4560	6393	6974	700	1168	1153	640	4159	4207	137	52	9	4732	9090	6257	633	768	587	4249	3679	4875	161	157	7706	6433	3315	2697	752	299	5335	7810	235	1015
106.5	592	529	589	4338	6225	6917	688	1284	1076	697	3958	4068	117	22	55	4668	9219	5929	678	829	477	4082	3700	4735	128	90	7681	6234	3140	2442	715	235	5247	7537	177	1044
106.667	501	583	532	4369	6324	6983	700	1223	1165	631	4087	4145	124	142	51	4845	8971	6306	753	903	563	4222	3829	5283	191	129	7718	6220	3307	2549	654	229	5039	7391	200	836
106.833	552	542	527	4296	6319	7076	777	1219	1057	631	3887	4115	79	77	1	4617	9395	5835	603	758	482	4018	3756	4927	165	68	7519	6241	3027	2479	560	163	5214	7488	141	903
107	584	495	639	4444	6447	6955	733	1155	1202	644	3997	4153	181	79	109	4798	9240	6438	730	800	578	4341	3850	5115	183	113	7710	6239	3203	2540	603	245	5126	7628	173	914
107.167	491	463	544	4347	6493	7058	726	1189	1144	633	3918	4203	221	227	132	4744	9654	6154	793	939	646	4303	3750	5088	76	140	7600	6266	3089	2509	646	276	5414	7702	187	879
107.333	521	556	560	4409	6380	7111	804	1165	1100	657	4019	4054	95	116	109	4845	9106	6630	845	842	522	4268	3725	5103	84	158	7686	6374	3184	2637	639	296	5141	7481	196	951
107.5	563	623	473	4365	6429	6783	731	1275	1148	637	3904	4182	139	128	62	4726	9356	6173	636	786	521	3972	3677	4854	116	151	7643	6397	3094	2560	649	234	5274	7645	191	1056
107.667	510	588	550	4473	6439	6960	793	1182	1180	668	3946	4207	84	55	69	4789	9370	6503	606	790	585	4239	3721	5060	239	207	7711	6442	3204	2618	660	333	5412	7615	275	986
107.833	565	543	517	4437	6389	7044	780	1249	1186	604	3809	4212	114	64	140	4908	9373	6264	610	755	548	4129	3825	4919	66	44	7798	6464	2973	2390	537	205	5315	7687	179	1025
108	538	495	560	4524	6471	7132	760	1175	1197	631	3951	4154	108	123	145	5004	9402	6539	747	853	555	4404	3787	5109	213	185	7702	6405	3158	2582	644	237	5241	7350	209	923
108.167	563	536	624	4333	6377	7029	745	1181	1132	708	4050	4130	139	25	22	4794	9649	6346	684	781	494	4200	3671	4773	137	104	7828	6406	2869	2623	670	258	5393	7866	178	975
108.333	511	546	591	4449	6398	7111	714	1169	1145	659	3917	4216	122	75	75	4952	9365	6604	658	795	523	4381	3815	5008	156	93	7784	6218	3181	2576	600	222	5281	7532	179	889
108.5	558	498	531	4288	6378	7095	715	1180	1131	650	4014	4058	97	92	112	4840	9633	6252	717	786	539	4175	3639	4894	69	25	7731	6221	3034	2454	620	181	5431	7702	169	902
108.667	513	562	562	4522	6538	7151	745	1235	1082	659	3976	4283	113	40	113	4979	9317	6560	706	885	597	4320	3932	5098	30	91	7738	6419	2881	2515	591	149	5383	7665	129	901
108.833	516	533	536	4407	6549	7010	695	1164	1102	660	3872	4036	154	123	93	4877	9733	6250	706	769	617	4267	3636	4725	126	86	7753	6380	3071	2538	619	300	5502	7694	162	955
109	513	482	557	4434	6294	7097	681	1120	1126	622	3903	4043	165	149	88	5013	9694	6604	793	907	611	4321	3840	5102	51	115	7630	6203	3239	2575	644	186	5308	7669	174	777
109.167	502	544	502	4285	6513	6949	705	1227	1161	704	3873	4017	113	132	45	4867	9838	6293	699	907	496	4236	3755	4864	203	205	7940	6553	3018	2673	686	245	5536	7699	200	1095
109.333	537	500	521	4426	6397	7198	744	1157	1101	614	3941	4011	91	87	4	5036	9598	6587	679	737	506	4351	3715	5121	75	32	7781	6317	2939	2513	633	167	5182	7500	155	850
109.5	521	556	580	4360	6562	6919	765	1135	1199	656	3688	4075	52	41	43	4837	9836	6370	685	747	515	4156	3620	4746	132	175	7819	6390	3005	2567	619	240	5621	7702	235	998
109.667	567	558	563	4622	6525	7237	727	1174	1139	670	3924	4309	156	107	127	5079	9677	6770	660	836	492	4275	3870	5001	235	211	7641	6354	3009	2561	668	260	5559	7588	174	950
109.833	528	501	536	4467	6499	6947	744	1175	1123	649	3765	3956	47	37	3	4896	9663	6372	549	787	426	3957	3703	4752	114	138	7816	6226	2908	2522	617	213	5340	7732	155	981
110	507	604	534	4518	6581	7002	674	1179	1204	672	3885	4119	160	54	60	5138	9587	6911	714	840	539	4146	3695	4927	54	110	7668	6285	2922	2506	589	232	5278	7325	168	876
110.167	488	493	540	4393	6267	7049	723	1166	1179	667	3762	4031	84	76	59	4997	9875	6410	762	804	488	4003	3574	4739	134	43	7858	6528	2824	2390	605	285	5413	7499	190	955
110.333	523	567	526	4379	6461	7109	710	1193	1094	640	3873	4048	31	54	-60	4953	9535	6589	547	640	466	4141	3607	4967	146	130	7716	6433	2969	2523	688	231	5217	7338	246	917
110.5	486	581	482	4339	6489	7155	656	1199	1145	652	3655	3923	58	44	53	4922	10030	6464	640	783	533	3986	3665	4772	81	53	7772	6327	2732	2448	561	152	5328	7589	201	860
110.667	473	542	571	4479	6496	7019	713	1087	1159	597	3698	3913	115	135	89	5077	9527	6769	599	790	522	4238	3655	5054	149	80	7861	6453	2895	2475	579	181	5144	7545	180	858
110.833	558	586	542	4265	6604	7089	762	1122	1169	655	3706	3911	151	135	97	4940	9925	6372	621	809	646	4163	3638	4738	130	79	7936	6493	2749	2441	536	301	5250	7465	213	1002
111	544	568	515	4374	6537	7018	756	1127	1178	672	3721	3989	110	120	49	4956	9584	6820	760	800	464	4231	3719	4959	90	122	7706	6371	2875	2456	547	171	5078	7353	138	787
111.167	527	538	581	4266	6459	7014	732	1152	1110	662	3612	3925	125	25	113	4921	9957	6556	678	773	441	3968	3616	4705	120	118	7871	6517	2743	2348	613	175	5207	7533	171	905
111.333	474	552	583	4419	6429	7226	737	1197	1128	682	3781	3979	215	63	80	5168	9668	6857	685	837	523	4376	3706	4954	208	99	7750	6381	2891	2437	622	301	5146	7544	212	911
111.5	518	558	580	4299	6584	6860	698	1182	1117	694	3604	3941	162	116	27	4890	9833	6396	651	771	542	3973	3614	4755	178	151	7863	6348	2768	2380	759	301	5329	7586	281	1030
111.667	508	534	544	4259	6297	7234	676	1165	1151	616	3679	3931	99	59	31	5036	9713	7011	714	801	449	4265	3570	4824	208	243	7857	6558	2890	2392	626	270	5111	7517	264	1038
111.833	521	515	560	4322	6563	7047	705	1134	1133	688	3440	3798	215	166	185	4912	9991	6530	775	854	546	4255	3652	4765	183	239	7864	6624	2735	2335	799	218	5283	7554	181	945
112	485	541	504	4365	6576	7299	702	1117	1192	699	3700	3912	102	140	114	5065	9680	6801	727	889	534	4289	3722	5011	107	159	7931	6325	2783	2364	711	183	5045	7358	184	846
112.167	531	525	571	4373	6304	7107	725	1167	1112	670	3511	3760	128	130	124	5083	10043	6702	674	810	566	4264	3580	4616	188	112	7777	6409	2645	2345	618	199	5226	7633	233	922
112.333	509	538	536	4308	6357	7051	684	1107	1102	615	3615	3866	73	84	52	5068	9838	6743	645	799	515	4319	3481	4855	165	173	7985	6424	2717	2229	658	293	4988	7294	312	895
112.5	417	522	550	4311	6633	7107	661	1138	1169	637	3473	3752	108	89	120	4850	9910	6553	657	734	376	4183	3463	4581	223	144	7916	6465	2681	2260	657	225	5224	7460	222	979
112.667	497	515	541	4264	6274	6979	689	1158	1196	645	3575	3911	137	54	140	5197	9599	6855	785	864	466	4481	3650	4858	155	127	7858	6553	2764	2370	664	212	5058	7226	233	953
112.833	527	564	569	4349	6438	6772	712	1162	1144	709	3447	3768	71	72	60	4871	10047	6618	647	830	437	4187	3594	4556	134	72	7968	6347	2574	2172	567	187	5168	7368	175	940
113	544	530	535	4274	6521	7136	709	1194	1171	705	3587	3928	19	-48	-22	5146	9695	6828	569	814	417	4281	3574	4726	138	167	7709	6391	2588	2414	630	240	4991	7310	231	968
113.167	552	538	588	4099	6533	6875	712	1125	1136	654	3467	3924	157	114	83	4962	10051	6524	584	792	417	4064	3551	4602	174	60	7649	6372	2487	2200	551	180	4963	7530	148	846
113.333	478	520	522	4302	6445	7133	728	1208	1151	624	3418	3821	107	36	118	5108	9830	6822	627	816	437	4390	3492	4628	232	149	7988	6443	2671	2316	739	193	5185	7316	300	891
113.5	572	510	533	4258	6417	7065	809	1151	1072	636	3477	3819	118	73	28	4808	9799	6479	599	839	369	4002	3468	4648	183	96	7764	6574	2452	2282	639	208	5100	7341	223	938
113.667	492	522	527	4348	6500	7230	664	1118	1113	652	3559	3754	169	75	129	4898	9510	6930	736	852	395	4434	3607	4776	208	174	7778	6486	2499	2202	686	238	4745	7216	218	865
113.833	531	503	509	4228	6474	7234	714	1111	1071	674	3397	3867	24	-4	-18	4772	9712	6628	647	645	302	4219	3271	4374	162	207	7965	6488	2517	2216	760	292	5116	7403	306	947
114	597	581	574	4346	6474	7209	717	1142	1081	697	3519	3669	139	182	169	5000	9545	6870	700	829	474	4520	3527	4682	81	31	7631	6330	2458	2081	566	142	4879	7147	111	796
114.167	467	530	462	4178	6260	6997	673	1158	1137	660	3279	3638	184	97	78	4727	9709	6670	708	821	418	4209	3430	4260	145	39	7746	6351	2420	2112	657	262	4767	7247	228	873
114.333	562	537	528	4327	6420	7357	681	1234	1098	643	3472	3711	102	60	105	4948	9572	6783	721	794	524	4308	3375	4575	131	90	7866	6288	2530	2122	508	204	4796	7115	159	860
114.5	512	633	538	4168	6467	6884	663	1154	1132	726	3453	3679	52	75	48	4680	9846	6581	680	807	387	4094	3451	4363	76	70	7792	6459	2332	2036	563	120	5027	7245	146	855
114.667	606	500	533	4330	6332	7052	758	1082	1184	577	3498	3787	149	92	40	4890	9490	6793	652	813	413	4389	3471	4508	47	79	7624	6342	2376	2114	556	196	4673	7005	190	810
114.833	507	502	572	4268	6267	7024	779	1213	1130	700	3340	3506	70	99	33	4720	9674	6408	653	750	406	4114	3335	4164	46	132	7880	6419	2300	1971	647	224	4864	7241	124	946
115	475	574	517	4168	6309	7051	680	1099	1170	667	3399	3757	69	73	39	4889	9421	6635	621	777	409	4220	3342	4262	193	117	7836	6242	2376	2034	624	210	4733	6911	75	797
115.167	510	512	536	4194	6409	7004	738	1211	1137	624	3381	3606	138	79	92	4635	9480	6299	649	867	485	3951	3378	4390	99	82	7669	6252	2207	1986	569	176	4730	7011	125	815
115.333	533	494	548	4289	6351	7163	711	1095	1101	655	3445	3564	143	108	128	5091	9394	6785	728	957	465	4315	3488	4523	86	169	7758	6292	2458	2014	670	335	4860	6998	182	970
115.5	544	549	502	4147	6389	7000	771	1110	1132	720	3464	3606	98	73	29	4752	9544	6421	713	733	503	4172	3263	4141	23	20	7675	6215	2179	1824	548	141	4692	7252	152	858
115.667	550	528	517	4284	6239	7164	672	1164	1155	746	3462	3650	123	49	23	4790	9359	6570	655	798	463	4208	3364	4261	83	191	7845	6329	2345	2074	548	220	4734	7011	184	851
115.833	601	521	572	4165	6292	7092	722	1103	1128	711	3407	3585	152	11	3	4479	9580	6344	535	726	379	3951	3183	4149	125	114	7757	6397	2408	1988	672	239	4907	7396	220	881
116	503	552	566	4205	6251	7116	673	1067	1128	672	3364	3734	50	107	37	4709	9399	6648	653	714	386	4164	3349	4278	176	209	7837	6380	2347	2038	630	219	4695	6940	194	850
116.167	570	607	561	4176	6183	6962	714	1147	1209	734	3413	3540	187	176	121	4730	9450	6468	716	791	462	4080	3354	4358	121	133	7877	6425	2317	1901	647	264	4809	7196	265	921
116.333	615	533	510	4172	6333	7043	656	1148	1100	606	3395	3641	111	142	75	4745	9341	6706	728	826	458	4189	3335	4190	123	89	7789	6326	2264	1829	591	185	4647	7169	198	788
116.5	460	552	453	3938	6203	7093	690	1212	1105	677	3302	3516	77	67	49	4679	9293	6389	691	719	453	4034	3280	3999	104	126	7703	6229	2273	1995	590	173	4648	6987	172	886
116.667	596	544	550	4066	6303	7103	689	1095	1110	664	3412	3642	199	86	88	4632	9158	6574	648	728	425	4080	3324	4219	170	154	7595	6391	2336	1932	544	239	4716	6980	294	954
116.833	558	509	580	4216	6145	6936	732	1083	1079	673	3294	3537	76	40	0	4415	9495	5546	608	798	357	3914	3086	3935	88	125	7613	6374	2197	1933	493	157	4873	6948	197	869
117	519	539	571	4184	6163	7129	687	1135	1178	648	3481	3498	46	-9	-5	4759	8946	5872	670	695	469	3981	3229	3898	27	96	7911	6240	2255	1829	561	200	4744	6781	87	785
117.167	561	545	575	4015	5915	6989	676	1068	1161	650	3322	3432	94	77	44	4352	9339	5472	725	649	421	3879	3209	3949	129	115	7902	6261	2277	1952	768	221	4708	7028	290	952
117.333	578	525	593	4097	6285	7037	740	1239	1170	673	3338	3584	103	79	10	4515	9120	5650	681	733	420	4043	3256	4000	27	9	7662	6006	2219	1785	514	139	4515	6811	28	704
117.5	524	508	547	4078	6072	7232	694	1134	1119	644	3360	3548	155	55	32	4542	9372	5654	735	717	482	3851	3238	3954	113	112	7642	6105	2227	1853	595	146	4715	6970	135	843
117.667	502	547	573	4201	6050	6988	692	1145	1165	660	3415	3625	92	153	120	4514	8962	5781	603	814	500	3989	3172	4220	154	146	7615	6123	2275	1946	654	296	4512	6673	214	836
117.833	472	535	523	3958	5921	6933	732	1167	1125	667	3334	3530	76	50	48	4347	9084	5569	616	727	413	3772	3056	3749	79	96	7768	6364	2125	1819	550	215	4641	6942	177	903
118	525	575	533	4112	6207	6987	730	1188	1111	743	3291	3707	126	144	86	4437	8927	5808	645	745	607	4151	3136	4117	143	208	7713	6256	2229	1964	653	263	4542	6756	194	831
118.167	532	524	520	4095	5995	6804	670	1115	1143	696	3378	3507	110	130	198	4382	9192	5390	691	897	567	3856	3128	3989	192	155	7915	6022	2234	1842	661	137	4722	6741	187	921
118.333	517	506	513	4173	6198	6890	680	1118	1139	713	3391	3711	115	49	49	4417	8825	5724	575	820	483	3983	3127	4044	219	186	7669	6125	2218	1904	641	199	4503	6861	240	878
118.5	526	499	491	3934	5828	6971	733	1089	1121	690	3352	3492	127	45	150	4464	8979	5301	639	759	529	3784	3059	3759	179	156	7620	6165	2331	1874	603	239	4508	6921	257	857
118.667	511	513	533	3989	6069	6999	693	1075	1144	631	3216	3537	89	89	40	4450	8640	5668	588	678	454	3873	3183	3980	179	168	7773	6051	2191	1885	640	208	4555	6507	211	847
118.833	494	569	612	3986	6089	7098	700	1108	1096	649	3330	3476	37	104	52	4269	8943	5419	568	731	387	3788	3118	3811	125	97	7516	6171	2144	1857	602	203	4511	6805	106	814
119	564	532	522	4010	5775	7038	635	1189	1149	707	3376	3547	119	117	45	4508	8800	5760	565	781	545	3919	3010	4087	127	127	7516	6139	2324	1931	583	198	4312	6728	179	829
119.167	517	465	519	4044	5916	6828	662	1127	1103	662	3291	3499	98	19	56	4337	8837	5642	531	714	454	3943	2948	3919	215	122	7670	6168	2173	2009	718	340	4476	7029	295	900
119.333	590	556	525	3998	6015	6964	678	1136	1179	713	3494	3555	90	59	152	4295	8647	5742	645	751	495	3830	3089	4088	107	56	7591	5893	2291	1752	622	160	4263	6508	210	829
119.5	514	471	540	3933	5777	6762	722	1115	1134	571	3202	3607	119	156	97	4225	8914	5513	589	783	495	3738	2945	3826	161	122	7431	6107	2328	1881	645	231	4516	6741	244	910
119.667	500	556	434	4116	5890	7208	681	1068	1140	616	3379	3649	83	148	66	4350	8536	5454	668	684	468	3929	3131	3980	142	90	7704	5919	2190	1848	529	285	4263	6460	192	916
119.833	500	567	474	4026	5926	6884	730	1200	1125	698	3378	3459	146	107	134	4233	9058	5362	696	757	441	3773	3038	3958	208	173	7646	6044	2112	1854	609	200	4323	6822	238	968
120	451	483	481	4159	5703	6936	731	1168	1133	610	3435	3578	87	64	108	4333	8609	5560	557	734	403	3890	2899	3897	74	176	7623	6171	2303	1855	577	54	4232	6751	146	934
120.167	558	557	495	3913	5802	6733	726	1126	1122	735	3442	3592	73	56	59	3993	8576	5183	559	697	456	3620	2939	3599	139	137	7492	6041	2260	1844	603	313	4425	6722	151	908
120.333	454	538	495	3977	5821	6973	643	1045	1162	697	3487	3642	118	49	39	4212	8420	5546	592	793	558	3654	3066	3996	206	125	7525	6016	2331	1860	599	250	4346	6640	220	927
120.5	574	546	577	3911	5823	6774	754	1150	1151	697	3313	3600	100	61	14	4282	8463	5308	555	662	428	3560	2911	3655	184	154	7525	6142	2139	1897	577	253	4431	6745	248	790
120.667	504	516	540	4077	5841	6989	735	1136	1206	723	3559	3663	82	74	52	4145	8309	5446	594	759	421	3764	3031	3964	20	63	7449	5966	2220	1806	591	95	4195	6660	232	789
120.833	469	519	583	3929	5773	6769	671	1158	1118	729	3393	3615	98	152	129	4025	8570	5099	551	796	439	3618	2877	3932	106	121	7441	6098	2280	1808	596	190	4419	6711	177	980
121	555	514	493	3944	5939	6920	685	1058	1230	698	3365	3670	131	69	68	4252	8310	5512	684	792	501	3585	2967	3920	97	91	7425	5747	2272	1824	598	160	4227	6634	178	829
121.167	476	541	602	3986	5581	6686	633	1120	1082	713	3374	3616	155	157	131	4076	8609	5206	607	781	529	3627	3129	3808	122	110	7578	6142	2252	1847	591	255	4279	6769	304	766
121.333	545	453	576	4071	5738	6987	680	1156	1080	618	3508	3857	90	61	12	4217	8234	5275	489	631	406	3551	2832	3922	186	184	7711	6030	2364	1893	735	266	4417	6619	342	926
121.5	485	454	494	3961	5679	6684	690	995	1169	734	3253	3872	151	126	160	3964	8511	5177	682	842	549	3549	2973	3818	136	120	7413	5744	2236	1888	530	293	4446	6899	202	856
121.667	455	543	517	3922	5726	6898	680	1118	1130	657	3541	3608	161	155	150	4001	8196	5433	620	820	456	3824	3042	3943	21	56	7286	6014	2168	1844	468	130	4234	6466	134	752
121.833	547	554	535	3899	5697	6753	640	1106	1101	659	3287	3704	22	140	82	3960	8313	5120	613	730	426	3466	2994	3792	184	102	7395	6016	2208	1801	530	295	4242	6692	244	874
122	570	550	559	4227	5644	6846	736	1141	1149	683	3419	3845	139	83	83	4082	8122	5309	593	729	527	3553	3000	3795	105	199	7208	5747	2386	1811	585	260	4208	6632	243	915
122.167	537	556	516	3888	5716	6705	674	1206	1163	603	3351	3629	12	99	74	3883	8103	4991	544	729	483	3510	2920	3713	119	-8	7493	5811	2306	1868	531	110	4379	6877	140	795
122.333	503	547	575	3968	5629	6628	665	1134	1190	683	3483	3632	125	169	83	4082	8023	5327	600	780	555	3635	2995	3896	133	118	7421	5877	2381	1861	611	159	4420	6658	178	875
122.5	521	502	482	3950	5534	6564	569	1069	1113	662	3461	3708	77	24	51	3894	8276	5062	575	757	424	3462	2873	3578	148	131	7419	5941	2222	1803	601	234	4466	6777	222	910
122.667	573	510	506	4046	5639	6750	739	1083	1131	643	3562	3715	189	163	160	4014	7817	5384	723	752	507	3687	2998	4050	151	115	7373	5787	2421	1973	619	211	4466	6617	171	872
122.833	499	548	534	4028	5554	6766	694	1051	1165	629	3499	3833	25	77	6	3885	7891	4912	616	735	428	3441	2965	3599	108	120	7422	5891	2209	1867	569	128	4297	7014	122	851
123	556	546	486	4021	5624	6634	641	1075	1266	642	3462	3699	100	34	21	3974	7483	5175	584	792	396	3466	2968	3702	39	138	7288	5866	2346	1855	541	187	4310	6697	146	855
123.167	514	448	519	3896	5436	6629	734	1105	1106	640	3443	3799	111	88	104	4006	7848	4873	604	717	539	3434	2857	3745	134	74	7397	5921	2565	1939	578	251	4357	6616	272	918
123.333	535	505	468	4026	5607	6649	708	1111	1168	640	3487	3763	24	132	78	4133	7604	5078	716	706	456	3627	2992	3811	104	38	7236	5951	2434	1773	486	119	4220	6547	106	772
123.5	437	548	544	3825	5490	6753	606	1113	1091	623	3471	3707	147	149	75	4050	7966	5003	618	803	491	3474	2854	3812	111	152	7328	5939	2370	1923	624	219	4522	6811	310	994
123.667	499	482	477	3932	5592	6795	683	1065	1089	707	3518	3886	42	94	42	3895	7499	5159	525	746	444	3474	2994	3723	16	50	7177	5960	2434	1803	622	159	4279	6515	148	851
123.833	526	576	562	3871	5523	6503	699	1131	1109	721	3489	3644	64	93	50	3790	7755	5071	522	717	472	3381	2855	3588	170	130	7276	5874	2436	2051	668	220	4485	6778	251	1031
124	492	530	479	3869	5571	6629	709	1073	1126	673	3559	3814	121	42	36	3944	7398	5066	555	715	414	3392	2899	3938	111	122	7220	5787	2462	1974	643	207	4401	6610	200	893
124.167	525	500	505	3921	5438	6562	668	1067	1071	690	3530	3777	148	31	83	3838	7758	4819	502	770	437	3469	2818	3730	89	110	7269	5883	2527	1911	583	214	4400	6738	283	914
124.333	573	556	547	3908	5462	6799	636	1096	1066	622	3516	3869	102	132	40	4069	7522	5129	656	714	471	3508	2981	3675	-73	-62	7205	5707	2399	1879	451	28	4204	6451	80	702
124.5	499	480	538	3954	5632	6436	688	1065	1056	686	3569	3932	64	50	25	3833	7730	4723	599	631	354	3268	2914	3450	164	143	7407	5914	2430	2037	604	241	4469	6922	221	957
124.667	515	522	545	4006	5434	6637	693	1095	1066	669	3628	3843	120	56	50	3997	7416	5132	637	703	475	3460	2871	3856	167	140	7119	5849	2395	2037	658	205	4371	6659	205	863
124.833	504	486	575	3978	5380	6720	608	1014	1171	702	3509	3920	132	138	182	3922	7724	4858	695	792	513	3351	2945	3436	122	73	7051	6007	2408	1883	473	231	4597	6775	175	850
125	476	591	499	4063	5485	6525	647	1058	1151	734	3601	3957	165	138	111	4014	7501	5027	677	775	503	3470	3031	3762	229	168	7288	5827	2475	1944	624	305	4697	6875	216	916
125.167	572	596	557	3834	5539	6481	674	1086	1147	646	3693	3831	159	133	99	3772	7827	4881	671	815	452	3324	2946	3673	39	144	7145	5891	2386	1904	521	127	4505	6730	153	908
125.333	522	539	503	4139	5511	6591	692	1122	1127	662	3582	3883	66	-23	49	3972	7313	4876	620	710	448	3482	2845	3762	210	152	7180	5813	2520	2103	629	217	4423	6643	188	798
125.5	508	551	551	3872	5478	6521	684	1028	1026	675	3576	3907	119	79	14	3851	7769	4811	632	725	397	3310	2702	3664	196	143	7380	5951	2421	2034	643	205	4599	6859	298	890
125.667	538	476	531	4005	5596	6625	664	1011	1154	719	3565	4040	58	85	44	4010	7473	4974	682	688	408	3387	2979	3924	217	207	7323	5959	2794	2106	680	212	4568	6727	343	944
125.833	516	553	563	3860	5463	6523	695	1091	1112	631	3512	3937	85	139	79	3801	7796	4810	715	625	501	3446	2871	3676	101	164	7286	5888	2532	2104	603	300	4615	6822	232	949
126	497	478	471	3953	5366	6645	638	1100	1076	645	3640	4107	125	95	142	4030	7541	5129	575	671	501	3412	2836	3773	92	-28	7233	5816	2650	1892	563	196	4396	6665	114	885
126.167	527	486	570	4049	5233	6407	722	1023	1133	623	3520	3993	68	17	71	3762	7616	4836	655	708	425	3180	2791	3705	69	133	7172	5943	2578	2068	647	205	4377	6693	215	918
126.333	496	522	546	3969	5315	6504	691	1084	1055	735	3717	4051	208	119	125	3972	7537	4997	702	735	508	3416	2934	3874	149	108	7222	6207	2722	1911	608	174	4475	6724	251	854
126.5	497	521	540	3997	5394	6588	694	1137	1066	596	3457	3970	94	130	16	3781	7621	4736	557	670	425	3267	2758	3703	103	97	7266	5943	2575	1999	532	153	4594	6857	218	864
126.667	546	589	593	3954	5338	6382	743	1028	1103	703	3702	4048	45	-16	39	3923	7448	5028	600	681	422	3253	2720	3654	123	118	7078	5869	2687	2119	549	224	4459	6784	225	863
126.833	563	530	538	3886	5386	6480	664	1045	1123	697	3562	3961	110	92	13	3894	7631	4825	591	682	501	3314	2863	3837	142	112	7288	5940	2649	2018	564	192	4540	6760	205	825
127	573	525	547	4117	5502	6604	652	1068	1133	719	3679	4109	140	13	62	3902	7438	5221	615	661	454	3482	2932	3751	121	10	7155	5914	2658	2025	590	171	4321	6761	150	857
127.167	552	478	534	3879	5415	6412	773	1085	1173	630	3632	4012	109	75	79	3949	7720	4935	653	808	455	3288	2841	3703	124	145	7306	5898	2485	2100	532	165	4467	6830	172	944
127.333	539	439	533	4204	5336	6505	690	1074	1072	669	3669	4028	70	64	135	4024	7515	5084	522	752	444	3400	2808	3834	206	115	7295	5918	2631	2195	669	253	4577	6939	292	903
127.5	532	577	552	3943	5353	6500	758	1104	1062	730	3581	4087	111	73	164	3823	7678	4894	639	723	453	3266	2805	3598	174	252	7120	5996	2675	2103	692	297	4613	7122	168	969
127.667	464	544	517	4169	5369	6122	703	1086	1088	726	3615	4137	60	74	114	3904	7329	5230	579	784	449	3291	2949	3848	210	17	7101	5856	2612	2142	592	134	4568	6852	166	893
127.833	578	466	512	3871	5457	5758	679	1075	1132	667	3638	4011	151	190	59	3865	7860	5030	636	783	499	3404	2905	3826	148	127	7054	5953	2478	2112	601	190	4648	7095	245	1005
128	510	499	541	4002	5332	6000	682	1083	1105	753	3616	4021	86	7	12	3954	7412	5095	609	645	337	3414	2857	3750	133	129	7030	5668	2732	2088	574	214	4523	6851	242	756
128.167	525	467	551	3952	5421	5896	702	1038	1079	691	3589	4056	124	97	103	3880	7836	4983	618	706	495	3339	2982	3656	31	34	7057	5803	2558	2042	536	170	4531	7046	110	839
128.333	527	528	593	4090	5428	6027	657	975	1157	727	3654	4070	129	103	84	4218	7464	5286	674	731	531	3512	3045	3716	30	13	6983	5879	2540	2084	526	78	4528	6788	130	764
128.5	533	536	592	3884	5485	5791	635	1081	1081	767	3491	4047	61	25	-21	3807	7671	4804	551	663	403	3143	2695	3733	198	162	7188	6085	2539	2065	570	217	4629	6960	234	935
128.667	508	512	524	4103	5382	5944	690	1059	1073	691	3582	4191	149	101	101	4043	7602	5101	632	797	520	3419	2913	3903	41	26	7199	6061	2661	2160	558	218	4602	6838	124	828
128.833	459	504	545	3948	5501	5936	630	1112	1112	686	3568	4026	118	35	82	3801	7703	4932	580	623	508	3269	2800	3689	105	72	7201	5912	2692	2032	598	161	4634	6908	203	827
129	538	511	444	4133	5432	5834	687	1086	1098	675	3617	4136	89	95	70	4007	7555	5225	579	807	442	3340	2890	3961	176	169	7189	6009	2753	2142	667	232	4617	6977	284	941
129.167	543	488	557	3986	5414	5854	649	1087	1098	735	3696	4034	52	140	87	3800	7752	4792	640	681	462	3135	2671	3797	133	126	7228	5887	2582	2117	590	227	4598	7183	166	877
129.333	561	515	483	4155	5494	5997	657	1072	1156	601	3589	4144	90	87	88	4152	7471	5273	721	760	439	3405	2967	3871	30	75	7177	5907	2581	2123	608	200	4603	7013	90	766
129.5	532	611	486	4061	5349	5864	672	1054	1097	701	3649	4099	60	96	80	3877	7857	5031	672	720	489	3187	2729	3777	194	136	7303	5851	2558	2149	628	184	4749	7037	213	986
129.667	549	500	524	4005	5376	6091	725	1089	1086	762	3570	4123	-7	52	52	4036	7589	5369	581	592	464	3397	2909	4055	91	166	7074	5885	2527	2089	506	217	4543	7069	183	821
129.833	493	540	534	3979	5416	5795	737	1063	1122	660	3620	4101	35	-23	-9	3872	7636	5059	528	624	431	3210	2788	3786	199	184	7234	6035	2576	2119	622	202	4819	7133	224	877
130	573	502	528	4059	5427	6087	670	1105	1156	681	3683	4202	159	107	125	4236	7590	5532	723	788	526	3461	2988	3970	88	171	6961	5898	2617	2181	547	173	4639	7088	194	804
130.167	486	533	523	3905	5436	5959	727	1076	1080	710	3484	3979	186	181	96	4144	7903	5107	645	774	475	3473	2882	3881	138	83	7097	5893	2526	2057	506	257	4750	7219	222	972
130.333	504	535	505	4095	5375	6134	704	1066	1066	657	3597	4217	83	11	67	4055	7690	5223	536	675	358	3439	2832	3988	162	211	7344	5891	2745	2135	623	144	4694	7081	208	927
130.5	518	542	543	3974	5384	5982	625	1055	1134	598	3584	4066	36	87	15	3889	7978	5135	532	654	429	3147	2835	3660	126	91	7185	6050	2474	2062	538	216	4620	7190	171	877
130.667	586	468	511	4138	5417	5999	655	1019	1053	658	3653	4254	51	109	144	4268	7530	5582	719	756	433	3394	2884	3970	131	47	7157	6061	2582	2192	535	258	4621	6960	200	836
130.833	539	555	496	4121	5453	5846	673	1153	1132	700	3503	4169	109	125	113	4029	7772	5125	557	771	474	3191	2891	3775	228	112	7128	6194	2626	2087	676	253	4801	7184	141	923
131	486	537	472	4120	5477	6099	640	1023	1032	658	3560	4258	54	107	31	4225	7648	5350	598	830	477	3422	2868	3986	92	111	7199	5724	2609	2118	526	171	4551	6985	114	855
131.167	494	516	534	4012	5426	6016	712	1075	1035	676	3500	4172	191	171	164	4050	8108	5269	690	808	546	3411	2884	3830	101	61	7099	6034	2465	2027	548	174	4599	7074	172	906
131.333	578	472	564	4268	5375	6014	672	1023	1203	655	3591	4173	133	131	34	4248	7680	5308	571	810	508	3431	2952	3973	196	148	7403	5955	2697	2167	684	258	4609	7146	325	874
131.5	543	566	513	3957	5346	5991	697	979	1069	667	3421	4045	111	119	137	4132	8166	5388	643	686	410	3252	2900	3746	117	185	7082	6111	2434	2051	544	163	4661	7075	162	864
131.667	566	534	519	4134	5388	6072	648	1022	1154	658	3658	4265	125	125	41	4445	7893	5557	588	685	497	3371	2936	3986	115	84	7188	5905	2498	2275	592	176	4487	6942	262	803
131.833	538	537	524	3973	5379	6057	709	1097	1052	700	3556	4183	152	96	0	4115	7995	5339	574	694	370	3254	2889	3831	59	-1	7060	5917	2414	2072	526	129	4599	7038	100	794
132	519	524	490	3987	5245	6099	635	1099	1153	697	3577	4321	192	120	105	4393	8070	5591	626	837	522	3346	2926	3894	120	124	7216	5973	2538	2243	588	234	4623	6981	144	853
132.167	540	533	484	4004	5313	6006	638	1046	1131	647	3478	4121	122	117	80	4149	8016	5372	600	698	461	3295	2844	3824	105	102	7258	5883	2419	2089	639	185	4685	7110	253	855
132.333	515	533	487	4183	5403	6063	655	1049	1132	691	3604	4185	216	90	49	4295	7937	5565	711	770	428	3476	3077	3895	101	66	7198	6002	2649	2163	582	194	4585	7143	195	813
132.5	521	481	555	4042	5278	6012	687	1019	1082	715	3385	4181	91	95	32	4085	8020	5423	596	684	415	3326	2850	3740	64	118	7155	5904	2422	2066	586	112	4695	7230	205	855
132.667	510	482	566	4072	5484	6058	639	1041	1162	650	3587	4135	114	153	179	4191	8028	5642	681	823	483	3446	2908	3982	49	90	7014	5889	2451	1970	515	115	4677	6904	123	874
132.833	543	490	528	4072	5442	6031	696	1048	1114	744	3522	4089	99	48	121	4095	8072	5539	498	704	412	3393	2732	3848	112	99	7240	5940	2443	2060	615	223	4930	7070	213	955
133	453	568	514	3948	5325	6029	701	1032	1229	655	3534	4209	-5	111	27	4261	7932	5788	610	699	439	3405	2947	3974	58	27	7050	5821	2395	2003	466	174	4464	6992	116	770
133.167	539	555	521	4039	5410	5977	675	1081	1116	679	3423	4096	81	-6	8	4095	8168	5373	564	734	341	3244	2830	3645	57	104	7232	6012	2345	2013	572	201	4620	7163	159	839
133.333	543	560	516	4129	5322	6078	677	1067	1172	668	3460	4218	135	166	92	4349	8129	5755	667	765	477	3453	2725	4007	93	95	7162	5912	2378	2162	638	199	4663	6913	159	823
133.5	515	480	499	4070	5585	5980	654	1011	1088	690	3374	4223	106	96	83	4130	8259	5326	564	743	492	3295	2766	3718	108	4	7029	5886	2514	2002	625	114	4579	6990	156	859
133.667	503	547	575	4061	5485	6023	719	1146	1095	707	3568	4167	99	67	80	4276	8100	5751	676	760	442	3406	2881	3877	90	65	7182	6010	2398	2086	573	235	4636	6979	158	826
133.833	490	560	554	4035	5428	6026	656	1060	1144	676	3418	4023	18	74	76	4226	8261	5422	688	757	388	3315	2970	3638	40	50	7132	5967	2259	1989	442	174	4549	7028	71	823
134	499	486	522	4174	5580	6099	704	991	1096	695	3512	4123	55	-7	36	4328	8131	5580	601	709	443	3590	2915	3806	160	153	7044	6023	2372	1958	566	231	4616	7003	146	853
134.167	536	501	497	4071	5476	5985	644	1040	1075	723	3355	4107	57	48	15	4234	8306	5627	565	751	375	3318	2806	3765	127	115	6947	5998	2277	2031	593	200	4684	7142	136	742
134.333	526	503	483	4211	5305	6042	634	999	1088	637	3551	4247	109	81	91	4324	8276	5672	561	703	369	3435	2923	3992	148	145	7379	6068	2390	1968	455	182	4508	6886	180	779
134.5	511	431	536	4000	5395	6069	650	1032	1172	630	3429	4130	106	87	87	4223	8452	5638	737	678	425	3359	2819	3785	120	36	7208	6181	2252	1853	576	248	4680	7017	184	866
134.667	508	578	578	4156	5496	6108	696	1072	1099	654	3391	4123	137	62	112	4282	7993	5782	668	701	459	3571	2787	3950	157	120	7222	6046	2374	2077	564	207	4697	7050	292	835
134.833	529	507	539	3991	5369	6078	637	1035	1127	613	3524	4082	142	110	114	4270	8506	5606	587	781	410	3357	2821	3643	1	29	6810	5842	2096	1882	488	110	4516	6973	125	763
135	485	502	532	4210	5464	6234	639	1100	1074	733	3487	4273	74	82	45	4440	8154	5924	600	686	390	3337	2813	3666	135	123	7126	6122	2399	1813	555	201	4690	6760	191	839
135.167	516	470	561	3889	5329	6002	616	1049	1078	713	3383	4017	145	125	94	4276	8508	5486	641	601	487	3325	2657	3692	189	95	7092	6087	2262	2069	584	226	4679	7209	205	909
135.333	516	554	552	3994	5262	6061	644	1078	1165	730	3450	4093	115	48	73	4321	8037	5824	698	668	434	3240	2747	3841	243	108	7105	5983	2384	2031	561	193	4758	6876	177	858
135.5	519	502	519	4027	5283	6038	686	1010	1185	654	3305	3969	68	31	69	4166	8564	5651	526	685	421	3177	2538	3636	-27	-81	7202	5912	2173	1876	583	203	4485	7106	166	850
135.667	537	516	567	4164	5404	6315	711	1001	1113	676	3380	4075	51	-2	-39	4328	8174	5885	536	646	355	3274	2582	3691	83	118	7035	5940	2317	1881	595	124	4532	6989	130	800
135.833	527	548	508	4094	5415	6161	658	1125	1115	723	3345	3973	99	157	93	4325	8516	5684	658	732	448	3199	2670	3767	61	69	6883	5995	2253	1830	448	171	4497	7018	117	769
136	587	508	559	4004	5293	6272	766	1030	1110	672	3406	4111	80	55	-12	4229	8232	5907	585	759	447	3389	2565	3844	75	158	7102	6063	2267	2012	561	223	4484	7062	136	837
136.167	520	558	515	3919	5418	6089	674	1005	1081	717	3337	4020	88	107	52	4216	8434	5747	682	666	422	3209	2655	3655	153	89	7067	5965	2234	1917	566	227	4657	7110	253	819
136.333	534	529	468	3996	5437	6248	611	1094	1107	620	3329	4078	62	34	86	4363	8383	5973	593	691	436	3321	2709	3886	82	29	7212	6040	2173	1958	557	228	4521	6873	186	843
136.5	488	476	563	4072	5558	6145	674	1093	1065	705	3295	3985	49	84	21	4337	8490	5961	600	644	441	3265	2574	3659	60	37	7052	5918	2116	1812	514	91	4579	6938	181	728
136.667	530	489	547	3984	5313	6260	615	1136	1080	630	3345	4182	209	88	47	4318	8361	5976	696	687	450	3322	2706	3736	118	25	6993	6007	2202	1861	497	124	4413	6976	152	766
136.833	517	522	584	3835	5441	6230	709	975	1113	681	3199	3932	164	168	100	4329	8701	5660	690	703	498	3204	2644	3661	161	21	7081	5983	2157	1807	470	136	4573	7173	164	739
137	546	505	470	3933	5490	6096	715	1015	1189	648	3282	3981	-2	64	67	4279	8373	5978	654	643	392	3277	2626	3805	76	69	7141	5952	2075	1795	466	116	4387	6953	179	732
137.167	491	505	580	4046	5428	6165	688	1104	1160	678	3211	4035	147	143	74	4313	8701	5797	583	728	520	3233	2758	3672	-58	36	7139	6013	2018	1739	408	93	4496	6928	74	713
137.333	575	526	531	4065	5212	6276	669	1089	1136	628	3391	4150	63	38	63	4631	8305	5964	588	663	458	3362	2782	3759	43	149	7057	5975	2183	1888	586	135	4442	6938	175	780
137.5	502	524	537	3916	5474	6179	687	1057	1066	723	3106	3905	94	66	66	4329	8679	5771	643	641	382	3166	2625	3639	167	110	7271	6157	2276	1865	537	177	4588	7036	278	886
137.667	486	528	582	3965	5356	6146	656	952	1095	662	3401	3976	58	84	42	4306	8574	5906	586	647	431	3259	2703	3637	144	122	7162	6013	2100	1866	562	146	4457	6793	163	801
137.833	502	493	482	3998	5366	6183	681	1016	1142	694	3346	3862	138	178	132	4251	8670	5763	705	722	554	3193	2785	3517	74	77	7052	6020	2009	1712	591	176	4427	7210	176	756
138	554	500	460	4056	5506	6292	648	969	1134	727	3383	3904	63	25	-17	4446	8257	5985	508	587	371	3212	2730	3538	147	140	7121	6030	2090	1864	584	236	4504	6977	129	710
138.167	524	521	507	3840	5222	6136	671	1074	1120	665	3306	3849	-21	-12	45	4312	8371	5720	564	666	376	3193	2572	3433	84	114	7095	5964	2055	1791	565	98	4565	7075	134	771
138.333	565	499	563	3959	5464	6385	687	1138	1123	700	3259	3846	78	73	77	4277	8374	6073	617	717	371	3255	2647	3538	-15	-12	6981	5820	2085	1740	411	122	4315	6765	122	618
138.5	480	514	464	3820	5482	6182	648	1051	1082	614	3215	3976	158	37	59	4255	8606	5927	601	688	412	3237	2652	3523	180	89	6944	5982	1945	1698	530	171	4447	6882	251	786
138.667	518	498	517	4005	5342	6287	696	1023	1083	639	3281	4027	135	55	127	4464	8518	5979	643	777	480	3369	2850	3687	184	209	7013	5924	2066	1816	513	189	4291	6927	217	733
138.833	583	538	500	3992	5307	6233	666	1042	1047	686	3191	3893	64	22	49	4149	8515	5689	558	619	391	3237	2671	3404	186	119	7190	6077	2025	1835	514	174	4502	6946	138	859
139	548	480	546	3921	5260	6347	642	1045	1105	715	3181	3916	63	16	1	4375	8349	5930	606	559	368	3283	2675	3778	120	97	7061	6046	2050	1754	562	153	4211	6730	223	782
139.167	558	497	542	4019	5342	6242	616	1006	1171	681	3213	3790	93	75	82	4215	8633	5704	684	642	421	3251	2766	3507	62	66	7027	6043	1975	1744	506	167	4444	7102	180	785
139.333	500	536	534	3898	5286	6227	697	1069	1202	661	3248	3925	190	195	144	4399	8407	5881	734	749	425	3261	2846	3724	31	60	7126	5924	1868	1735	523	160	4233	6691	138	813
139.5	489	547	529	3763	5231	6060	677	1028	1194	722	3181	3992	171	131	110	4354	8664	5566	690	707	583	3178	2815	3452	35	92	6858	6213	1799	1600	410	74	4221	6749	96	638
139.667	442	479	508	3923	5326	6384	708	1023	1048	678	3166	3955	133	95	118	4559	8415	6133	721	763	477	3316	2898	3644	69	63	7051	6001	2027	1699	495	183	4341	6749	160	693
139.833	567	598	531	3890	5358	6196	720	1035	1055	688	3140	3913	54	95	99	4292	8569	5808	706	746	389	3199	2661	3523	134	117	7184	5982	2013	1765	601	184	4322	7010	213	849
140	550	593	558	3921	5267	6197	613	1073	1092	603	3209	3994	164	183	112	4465	8386	5827	633	657	489	3284	2685	3640	232	145	7109	6004	2043	1835	702	233	4299	6839	290	800
140.167	552	504	591	3900	5253	6073	698	1055	1131	707	3167	3868	21	127	33	4168	8325	5585	535	694	455	3090	2574	3362	80	54	6972	6027	1793	1662	535	224	4306	6990	157	719
140.333	540	518	550	4024	5242	6387	636	1021	1207	704	3288	3952	23	110	11	4219	8326	5799	574	617	383	3058	2558	3375	49	96	6975	6111	1846	1583	546	193	4416	6788	132	754
140.5	513	471	493	3838	5266	6352	706	1119	1119	680	3083	3793	162	204	115	4328	8729	5692	708	820	524	3145	2734	3546	128	129	7079	6088	1910	1636	500	217	4320	6854	148	772
140.667	542	531	523	3857	5306	6363	659	1108	1039	655	3260	3983	22	106	1	4288	8226	5870	670	675	363	3388	2742	3552	96	66	7180	5880	2006	1752	600	242	4320	6578	233	802
140.833	476	483	510	3774	5240	6149	613	998	1159	684	3183	3832	27	82	96	4293	8437	5604	610	644	430	3011	2475	3322	51	54	7115	5985	1929	1571	524	150	4355	6747	220	791
141	507	520	519	3838	5145	6358	663	958	1137	663	3221	3845	50	59	105	4290	8277	5798	635	658	325	3269	2734	3496	63	96	6958	5937	2053	1798	538	162	4182	6625	182	735
141.167	540	534	533	3867	5292	6180	699	1027	1139	720	3096	3874	77	-14	11	4167	8415	5557	619	654	433	3160	2581	3394	46	101	7152	5901	1945	1673	555	209	4277	6743	266	817
141.333	504	574	550	3919	5246	6401	656	992	1108	678	3236	3896	152	166	199	4419	8176	5963	688	679	469	3242	2675	3556	-33	45	6875	5947	1794	1531	445	224	4060	6667	82	747
141.5	537	491	571	3829	5090	6277	673	1047	1114	672	3153	3868	43	33	13	4205	8399	5498	618	617	349	2991	2601	3242	56	72	6994	5793	1924	1568	519	198	4207	6803	173	799
141.667	523	508	543	3819	5173	6358	680	1062	1091	726	3118	3910	86	25	1	4415	8291	5683	592	675	452	3018	2728	3410	77	66	7004	5923	1938	1615	526	206	4118	6687	181	762
141.833	531	585	522	3782	5263	6171	676	1065	1170	703	3137	3772	127	163	148	4425	8488	5586	629	792	501	3061	2634	3396	119	87	7184	5925	1841	1582	549	172	4173	6721	161	715
142	507	491	551	3871	5148	6346	660	1014	1046	693	3215	3913	13	-21	-57	4165	8300	5291	523	546	263	3099	2550	3333	122	214	6991	5971	1951	1752	603	238	4325	6715	217	811
142.167	467	523	559	3756	5179	6048	649	1033	1115	694	3028	3745	122	43	75	4214	8441	5450	567	595	446	3037	2552	3258	110	94	6958	5918	1906	1603	544	189	4366	6774	184	731
142.333	481	582	536	3770	5145	6108	690	956	1145	723	3231	3913	109	121	119	4285	8262	5618	662	682	438	3160	2611	3469	192	100	7070	6029	1970	1685	506	195	4252	6801	186	800
142.5	544	506	535	3812	5179	6094	631	992	1107	741	3135	3727	39	41	60	4141	8250	5446	644	596	415	2982	2541	3315	166	148	7056	5992	1906	1572	677	232	4214	6749	256	761
142.667	427	498	480	3802	5056	6182	683	1019	1159	708	3178	3855	88	51	95	4361	8069	5615	604	615	374	2971	2650	3255	100	115	6915	5864	1943	1683	562	223	4145	6610	168	724
142.833	517	570	479	3718	5147	6133	649	1047	1056	700	3312	3625	112	151	105	4075	8507	5332	665	628	441	3031	2581	3093	180	37	7027	6075	1901	1592	502	228	4201	6675	181	757
143	510	498	560	3835	5095	6271	658	1091	1111	707	3130	3855	103	160	111	4153	8056	5587	664	717	474	3026	2648	3351	95	132	6768	5803	1943	1611	539	74	4015	6485	126	635
143.167	542	551	598	3726	5288	6212	692	1011	1057	711	3197	3814	49	63	67	3937	8381	5132	591	575	429	2900	2515	3169	221	167	7074	5955	1996	1560	640	270	4415	6821	246	888
143.333	578	549	481	3799	5094	6257	663	1016	1158	730	3231	3886	114	79	122	4255	8106	5460	612	658	434	3115	2621	3401	107	153	6941	5794	1923	1686	514	158	4038	6639	148	772
143.5	515	493	549	3784	5277	6023	678	1036	1121	715	3141	3755	70	102	106	4074	8331	5201	614	613	458	2989	2517	3312	84	43	6744	5748	1881	1643	524	81	4108	6797	137	696
143.667	565	493	511	3727	5068	6186	667	1034	1127	757	3210	3783	113	84	203	4243	8040	5515	613	706	357	3038	2519	3261	63	19	7039	5715	1988	1631	524	135	3960	6395	177	769
143.833	625	461	536	3717	4991	6100	641	1060	1104	698	3151	3889	13	-7	31	3861	8173	5076	617	577	415	3086	2457	3165	114	100	7067	6005	1786	1643	555	217	4083	6608	157	781
144	515	619	499	3816	5103	6218	688	1077	1079	704	3156	3951	53	34	38	4101	7867	5222	595	662	450	3091	2491	3147	85	113	6968	5775	1912	1616	535	125	3875	6361	152	699
144.167	547	513	493	3741	5138	6077	664	1090	1194	669	3058	3859	119	50	66	3939	8128	5065	596	643	451	3001	2425	3107	135	79	6836	5632	1922	1674	512	202	4036	6757	205	850
144.333	508	588	516	3754	4957	6170	666	1025	1082	619	3208	3753	106	125	94	4110	7868	5424	685	714	499	2968	2720	3370	193	147	6968	5932	1990	1570	565	228	4082	6403	246	728
144.5	494	541	519	3736	4955	6074	651	988	1051	660	3155	3788	198	155	73	4036	8123	5264	631	648	520	2927	2472	3173	60	89	6989	5662	1938	1616	577	117	4130	6506	180	715
144.667	506	499	551	3809	5100	6164	695	948	1094	680	3167	3774	69	76	83	4166	7914	5433	610	715	480	2937	2441	3062	172	126	6889	5916	2127	1611	591	160	4123	6595	290	743
144.833	505	497	535	3784	4967	6185	648	974	1038	660	3174	3839	87	49	43	3835	7865	5123	614	570	463	2989	2324	3025	6	107	7098	5718	1928	1518	424	55	4209	6472	141	705
145	474	538	531	3730	4922	6061	640	1029	1075	719	3247	3865	90	79	104	4059	7873	5426	581	637	485	2856	2427	3148	152	137	6970	5750	2090	1698	589	177	4094	6550	119	819
145.167	558	501	511	3795	5111	6035	671	1068	1137	679	3206	3801	-38	4	-13	3837	7950	5135	553	515	392	2663	2385	3032	108	85	6856	5718	1925	1518	481	193	4143	6586	154	858
145.333	516	502	521	3814	5051	6177	682	1049	1168	640	3167	3857	60	79	80	4018	7574	5371	610	661	387	2909	2550	3174	166	122	7070	5590	2085	1680	515	148	4080	6492	188	787
145.5	497	525	438	3793	4969	5938	638	1071	1081	691	3177	3694	29	54	87	3748	7926	5034	524	589	397	2793	2451	3186	133	64	6921	5831	1958	1502	575	267	4055	6713	209	740
145.667	530	529	587	3841	4881	6112	608	1003	1083	680	3254	3855	33	78	-24	3932	7558	5021	575	570	360	3034	2307	3124	111	70	6823	5779	2002	1640	440	171	3946	6259	207	848
145.833	514	545	585	3661	4956	6186	674	1093	1159	630	3198	3631	167	109	151	4014	7775	5050	631	639	507	2917	2352	3191	308	275	7124	5656	2010	1748	564	254	4208	6438	284	818
146	487	540	495	3714	4988	6071	690	1018	1117	691	3186	3781	136	59	91	3890	7466	5177	647	689	405	2903	2380	3245	65	73	6972	5813	2030	1618	502	171	3980	6329	188	788
146.167	525	565	489	3635	4963	6027	699	1005	1104	664	3008	3811	39	81	83	3854	7679	4839	598	651	446	2921	2256	3110	55	60	6928	5551	2000	1653	491	155	4115	6452	180	655
146.333	495	510	488	3732	4955	6063	650	954	1128	673	3178	3971	109	148	115	3952	7651	5079	592	643	461	2905	2401	3320	13	74	6711	5622	1951	1553	481	121	3821	6341	99	700
146.5	477	502	534	3715	4910	5911	642	1065	1109	733	3182	3719	73	2	36	3764	7696	4978	534	619	403	2770	2368	2968	30	-30	6928	5639	1977	1590	406	118	4102	6410	185	676
146.667	516	495	532	3780	4855	6069	585	1088	1156	712	3178	3979	66	81	-1	3963	7289	4992	585	574	364	2819	2298	3133	115	123	6739	5753	2168	1633	494	140	4021	6461	176	762
146.833	495	534	510	3537	4803	5960	646	926	1104	653	3116	3875	59	41	18	3712	7576	4866	502	525	367	2720	2231	3052	79	109	6794	5721	2107	1729	485	210	4043	6434	227	760
147	535	574	530	3747	4885	6079	630	926	1116	747	3264	3895	112	89	69	3889	7381	5018	585	596	494	2906	2301	3121	102	68	6907	5667	2197	1689	577	206	4035	6518	221	739
147.167	492	529	571	3560	4856	6106	658	1065	1045	740	3143	3864	103	95	110	3773	7475	4777	587	606	440	2809	2270	2998	163	141	6741	5693	2180	1662	584	183	4141	6537	178	738
147.333	539	488	526	3686	4947	5851	641	1022	1028	692	3341	3927	117	140	41	4008	7210	5185	668	717	454	2853	2326	3107	100	11	6810	5746	2243	1645	515	134	3972	6373	201	698
147.5	574	573	453	3467	4962	5951	673	1024	1084	663	3205	3846	97	54	36	3769	7451	4752	680	520	481	2735	2311	2992	170	86	6833	5631	2057	1718	579	211	4155	6722	165	821
147.667	487	629	531	3687	4974	6163	701	1007	1143	691	3295	3769	171	144	147	3930	7297	5087	676	667	457	2907	2256	3273	140	153	6932	5639	2089	1646	490	201	3874	6299	260	703
147.833	593	490	515	3652	4965	5873	627	982	1068	723	3317	3671	42	56	70	3603	7511	4615	557	599	415	2729	2171	3037	108	109	6671	5738	2028	1653	531	148	4019	6325	214	793
148	518	529	529	3683	4873	5949	694	985	1124	704	3464	3791	107	94	59	3907	7137	5094	649	673	380	2913	2282	3124	143	97	6880	5698	2187	1770	501	197	4011	6413	266	746
148.167	515	512	557	3666	4876	5985	614	1000	1125	653	3085	3868	83	162	74	3705	7385	4607	609	578	478	2768	2247	3168	107	50	6788	5504	1979	1532	532	93	4011	6383	156	739
148.333	477	493	558	3687	4884	5799	656	958	1118	705	3340	3892	102	120	96	3954	7145	4870	698	679	396	2827	2353	3251	28	31	6785	5470	2144	1612	487	71	3845	6191	172	670
148.5	512	559	556	3559	4929	5947	705	1041	1059	743	3124	3810	88	82	96	3677	7296	4720	511	606	413	2777	2163	2936	63	28	6829	5678	1926	1663	485	116	4023	6377	127	662
148.667	488	534	525	3583	4885	5990	625	1009	1028	686	3259	3836	116	61	100	3768	7123	4921	586	571	384	2835	2246	3039	210	266	6878	5493	2115	1851	562	221	3993	6258	224	781
148.833	466	578	577	3667	4891	5928	681	981	1032	699	3202	3889	-13	92	-5	3643	7199	4660	517	524	354	2657	2084	2820	58	31	6654	5601	2139	1767	509	137	4124	6450	170	699
149	593	516	477	3629	4883	5926	639	986	1164	708	3271	4018	43	24	9	3905	7006	4924	580	564	412	2760	2060	3203	159	157	6861	5599	2394	1791	562	214	4272	6290	286	823
149.167	437	594	525	3516	4892	5746	647	1023	1081	649	3270	3864	78	46	75	3743	7293	4651	614	619	461	2778	2113	3134	101	163	6739	5669	2011	1754	588	257	4279	6393	203	901
149.333	499	484	588	3749	4862	6032	667	995	1089	675	3322	3998	70	133	52	3891	7070	4869	645	605	480	2870	2063	3090	59	64	6692	5468	2293	1802	460	113	3987	6165	147	737
149.5	496	525	492	3595	4939	5894	667	987	1033	654	3134	3858	163	87	104	3561	7074	4721	585	663	400	2718	2182	2960	90	10	6827	5358	2137	1709	416	156	4200	6340	110	704
149.667	530	481	536	3652	4836	5956	626	933	1008	696	3330	3885	125	59	44	3765	7089	4801	506	593	391	2836	2148	3146	179	178	6814	5576	2342	1847	655	302	4097	6374	174	765
149.833	535	553	497	3585	4835	5767	687	970	1068	699	3223	4004	16	78	52	3745	6987	4726	561	516	418	2768	2136	3024	133	80	6773	5482	2158	1699	513	163	4081	6343	161	818
150	495	507	541	3591	4794	5840	606	979	1035	704	3448	3971	108	81	77	3855	6905	4860	653	637	459	2859	2172	3145	131	105	6894	5598	2185	1756	528	192	3987	6257	130	829
150.167	525	519	546	3609	4817	5655	654	983	1029	713	3258	3984	94	111	65	3718	7200	4726	574	606	376	2772	2036	3005	102	187	6660	5759	2318	1713	603	209	4199	6526	221	889
150.333	539	507	561	3627	4838	5743	651	1000	1176	704	3312	4062	58	63	5	3661	6807	4900	508	540	298	2824	2129	3029	68	67	6631	5573	2162	1615	578	136	3981	6015	130	755
150.5	535	545	487	3517	4782	5752	697	1017	1002	693	3260	3914	-46	9	-10	3620	6793	4534	561	494	291	2633	2034	2850	146	152	6806	5533	2175	1698	642	216	4121	6230	243	846
150.667	528	502	554	3641	4752	5879	598	1037	1095	695	3388	3932	118	104	90	3810	6955	4835	605	623	371	2795	2112	3182	37	102	6696	5461	2151	1658	506	150	3961	6294	97	790
150.833	433	514	533	3585	4874	5694	657	1004	1087	661	3225	3952	137	63	81	3598	7068	4533	538	556	389	2657	2016	2999	70	15	6621	5605	2184	1691	532	136	4165	6335	153	791
151	534	515	463	3745	4868	5773	640	939	1078	624	3429	4002	79	113	116	3789	6844	5116	577	581	518	2825	2182	3060	77	28	6705	5683	2301	1712	492	124	3960	6152	184	737
151.167	524	479	606	3510	4822	5694	603	948	1010	700	3283	3891	133	79	106	3590	6954	4637	617	530	377	2702	2067	2922	62	125	6648	5484	2232	1677	427	164	3940	6369	164	744
151.333	517	496	538	3679	4814	5908	647	951	1065	787	3372	4058	120	96	84	3661	6891	4748	544	535	415	2932	1977	3129	198	100	6784	5582	2335	1773	546	209	3991	6225	208	813
151.5	508	528	496	3470	4713	5749	707	1044	1081	609	3333	3946	135	96	98	3628	7043	4630	637	565	407	2751	2022	3107	50	100	6692	5511	2229	1777	472	134	4081	6395	140	736
151.667	539	551	531	3694	4731	5794	617	985	1041	694	3411	4141	66	82	28	3639	6791	4586	625	629	386	2769	2009	3190	94	73	6921	5638	2318	1758	558	193	4006	6305	203	733
151.833	558	583	528	3470	4691	5631	617	916	1118	691	3276	3863	119	35	80	3630	7000	4577	600	555	392	2664	1939	2868	43	35	6751	5375	2175	1733	471	121	4045	6281	107	805
152	471	502	511	3667	4744	5746	665	939	1045	647	3311	4022	132	153	115	3838	6870	4953	630	693	429	2946	2070	3163	144	109	6800	5648	2259	1805	578	272	4087	6289	256	802
152.167	503	466	527	3501	4698	5619	596	971	1018	710	3231	3896	125	74	79	3650	7049	4636	631	639	381	2811	2034	2981	97	42	6622	5561	2245	1596	553	204	4023	6257	287	806
152.333	485	495	513	3607	4736	5705	744	1000	999	652	3253	3965	109	151	79	3773	6814	4798	651	609	360	2896	2139	3232	103	92	6664	5492	2287	1814	511	231	4002	6151	204	792
152.5	582	540	505	3527	4631	5570	648	1007	1054	635	3287	4029	49	16	-1	3677	6842	4562	518	503	291	2726	2024	2953	13	24	6669	5607	2130	1836	488	100	3924	6170	44	769
152.667	449	512	572	3610	4701	5532	689	959	1054	725	3302	4016	55	79	59	3660	6715	4852	661	521	385	2829	1974	3103	91	70	6597	5524	2333	1771	473	126	4175	6337	175	757
152.833	517	467	474	3464	4765	5602	667	1035	1065	651	3155	4154	163	133	66	3714	6785	4653	635	614	416	2729	2106	3018	96	147	6816	5530	2361	1799	491	257	3964	6261	220	879
153	473	483	567	3635	4696	5777	717	991	1062	639	3183	3971	-40	-16	-19	3753	6545	4784	571	524	323	2737	2048	3163	175	97	6678	5620	2406	1807	574	109	3896	6097	187	746
153.167	427	452	499	3528	4748	5646	667	973	1097	694	3309	4180	59	38	43	3566	6821	4524	577	556	370	2609	1947	2938	111	155	6692	5495	2161	1734	518	134	4095	6272	248	808
153.333	493	499	533	3656	4581	5596	678	994	1121	652	3355	4011	14	71	81	3693	6684	4779	624	504	457	2853	2033	3150	73	115	6540	5550	2261	1734	432	121	3888	5945	145	738
153.5	509	530	597	3615	4735	5629	599	945	1108	669	3152	3987	-27	39	27	3480	6888	4480	466	510	278	2648	1860	2890	95	118	6795	5554	2072	1653	485	111	3986	6247	209	811
153.667	499	486	531	3613	4615	5457	626	877	1029	743	3194	4077	76	122	56	3694	6707	4815	565	571	417	2913	2159	3095	142	41	6654	5515	2283	1693	557	145	3932	6030	239	752
153.833	490	539	537	3463	4743	5502	659	989	1067	692	3240	4156	76	29	-1	3473	6713	4504	516	541	305	2676	1961	3011	67	71	6766	5423	2266	1675	544	144	3890	6287	277	786
154	548	601	475	3734	4698	5610	670	989	1020	676	3332	4071	51	106	89	3757	6734	4663	623	589	309	2831	2013	3128	89	121	6626	5597	2264	1806	542	125	3857	6231	157	855
154.167	517	503	538	3463	4735	5525	656	976	1137	681	3117	4075	87	97	105	3565	6728	4589	623	623	333	2668	2020	2988	62	94	6529	5596	2115	1613	511	144	3933	6243	300	775
154.333	543	525	522	3576	4631	5586	671	1033	1038	704	3200	4154	2	61	20	3772	6613	4363	609	613	454	2867	1972	2987	82	83	6605	5441	2241	1666	399	178	4017	6082	148	717
154.5	557	505	493	3444	4674	5490	642	931	1084	723	3222	4101	72	93	15	3499	6930	4206	647	542	366	2787	2001	2987	49	120	6407	5374	2089	1678	498	115	4030	6410	154	769
154.667	476	490	558	3705	4692	5584	694	958	1019	652	3383	4018	27	34	-33	3799	6704	4341	577	526	327	2984	1884	2939	91	118	6763	5403	2266	1720	533	178	4024	6103	180	704
154.833	513	530	460	3359	4654	5586	569	919	1064	653	3210	4056	146	59	112	3706	6764	4091	624	629	428	2793	1967	2940	136	123	6679	5402	2174	1709	579	134	4049	6160	185	800
155	496	474	549	3691	4584	5689	628	996	1126	697	3258	3987	127	119	125	3783	6766	4468	705	685	488	2938	2037	3089	116	60	6483	5488	2237	1674	521	110	3954	6122	142	665
155.167	476	551	484	3572	4615	5507	646	989	1066	666	3130	3995	59	83	73	3771	6825	4216	584	565	409	2732	1931	3009	-21	45	6386	5562	1982	1445	423	98	3775	6174	97	723
155.333	489	546	507	3689	4573	5533	657	897	1152	710	3189	3979	19	28	62	3703	6668	4532	575	602	445	2808	1960	2957	66	134	6565	5448	2380	1722	524	225	3869	6259	226	826
155.5	509	553	481	3581	4759	5459	651	989	1057	733	3121	3980	13	-11	44	3528	6809	4264	621	465	373	2683	1973	2961	164	160	6747	5606	2217	1783	589	281	3917	6283	222	860
155.667	548	561	540	3591	4603	5513	645	998	1088	721	3192	3993	-25	32	53	3537	6593	4470	521	481	353	2793	1863	3125	139	110	6703	5574	2420	1657	479	182	3844	6150	208	748
155.833	485	506	548	3554	4605	5438	677	967	1014	663	3182	4021	70	125	5	3565	6804	4202	497	491	405	2658	1974	2924	77	59	6716	5488	2101	1646	509	157	3998	6087	202	703
156	548	511	520	3632	4618	5580	605	942	1013	725	3156	3960	108	32	58	3794	6660	4397	642	525	422	2947	1983	3034	119	103	6610	5435	2260	1608	593	194	3837	6081	221	727
156.167	533	463	492	3390	4646	5546	602	988	1037	704	3092	4016	68	44	44	3578	6951	4196	554	492	324	2840	1814	3011	57	20	6431	5496	2054	1475	494	37	3865	6300	135	721
156.333	520	554	535	3622	4548	5450	630	985	1078	695	3165	3985	99	10	-22	3795	6551	4498	541	535	320	2830	1973	3109	63	67	6571	5524	2121	1645	515	207	3842	6279	180	677
156.5	501	487	561	3476	4643	5535	666	979	1039	667	3078	3937	34	25	29	3593	6819	4281	568	517	380	2807	1908	2869	-20	51	6456	5321	2094	1524	517	107	4014	6268	167	755
156.667	504	560	576	3644	4508	5529	642	980	1078	759	3133	4059	59	54	105	3657	6805	4662	569	587	395	2920	1943	3084	7	32	6594	5429	2060	1586	528	130	3884	6090	146	676
156.833	501	516	481	3466	4555	5447	689	999	986	708	3142	4000	22	12	-14	3536	7003	4238	568	551	385	2802	1996	3034	163	105	6485	5398	2217	1617	588	193	4049	6513	201	791
157	527	517	490	3544	4560	5522	618	916	1075	645	3004	4047	105	68	89	3726	6647	4577	601	553	373	2864	1872	2984	114	42	6466	5584	2123	1636	575	211	3999	6041	179	732
157.167	514	533	562	3493	4661	5345	636	954	1054	755	3063	3945	73	152	98	3676	6953	4421	639	520	429	2890	1904	3073	32	98	6727	5505	2101	1581	556	193	3963	6230	242	812
157.333	512	588	466	3632	4625	5366	658	976	1157	748	3241	4020	74	63	99	3846	6841	4585	583	580	486	2912	1947	3133	122	98	6591	5470	2099	1714	500	176	3852	6109	208	674
157.5	563	549	541	3532	4761	5313	597	963	1016	699	3096	3921	115	108	42	3584	7083	4381	570	560	415	2723	1994	2948	178	145	6729	5675	2110	1509	516	162	4028	6188	190	769
157.667	537	531	505	3567	4619	5380	688	983	1053	728	3131	4134	110	73	135	3748	6689	4473	610	655	490	2906	2094	3137	98	78	6714	5415	2096	1739	481	201	3839	6210	195	723
157.833	470	489	582	3511	4524	5342	625	980	1079	721	2996	3910	64	116	54	3654	6948	4394	569	622	410	2741	1824	2941	143	113	6663	5607	2025	1674	551	248	4032	6275	178	766
158	503	528	536	3617	4523	5383	682	995	1078	684	3033	3941	32	35	67	3656	6839	4658	561	560	354	2717	1850	3099	165	105	6682	5209	2198	1734	460	175	3862	6222	109	736
158.167	537	562	579	3436	4480	5245	621	985	1055	722	3057	3958	39	2	68	3719	6846	4414	580	518	333	2793	1906	2882	33	2	6406	5531	1961	1513	448	85	3933	6165	151	656
158.333	554	598	538	3620	4565	5459	714	1010	1116	669	2993	4025	91	82	78	3787	6878	4676	635	557	408	2856	1893	3025	103	49	6704	5610	2039	1521	501	158	3740	6051	151	596
158.5	528	545	470	3462	4444	5409	654	1028	1055	679	3099	3957	120	114	133	3711	6910	4543	691	689	420	2732	1846	2970	146	124	6619	5514	1993	1616	540	181	3831	6215	149	750
158.667	540	515	495	3531	4613	5480	644	928	1063	763	3091	4091	151	141	92	3800	6970	4595	664	633	397	2783	2031	3257	45	176	6591	5563	2156	1612	521	199	3864	6049	198	740
158.833	554	603	449	3536	4701	5418	681	1087	1049	685	2960	3842	64	25	15	3735	6908	4300	603	601	336	2732	1817	2976	74	62	6658	5435	2036	1567	578	180	3928	5995	130	773
159	541	545	517	3389	4509	5413	641	899	1108	667	3083	3955	66	68	74	3870	6875	4546	613	591	382	2816	1986	3121	54	44	6480	5441	1947	1410	422	90	3854	5948	92	645
159.167	489	493	498	3443	4457	5329	673	986	1092	752	2969	3864	103	76	90	3644	7085	4526	611	552	432	2831	1970	2961	101	63	6403	5556	2001	1500	528	141	3946	6100	154	635
159.333	493	514	519	3422	4559	5398	626	921	1055	698	3073	4024	13	-24	-16	3762	6742	4498	465	512	265	2936	1856	3026	158	144	6638	5612	2150	1648	578	274	3770	6122	252	738
159.5	529	538	603	3446	4494	5503	613	976	1017	770	3021	3910	41	111	54	3611	7062	4447	576	610	373	2743	1831	2847	82	54	6555	5413	1877	1549	405	104	3891	6281	81	734
159.667	616	494	521	3531	4516	5337	648	928	1193	630	3082	3888	37	-3	89	3953	6987	4724	595	561	374	2836	1874	3084	88	87	6450	5561	2103	1543	535	161	3754	6170	170	734
159.833	515	505	497	3339	4519	5387	738	1008	1030	717	3107	3857	64	41	-10	3626	7040	4428	530	552	383	2767	1829	2992	6	103	6576	5436	1999	1492	429	171	3765	6294	111	724
160	503	585	573	3666	4397	5402	639	963	1120	669	3136	4000	17	70	47	3870	6656	4742	644	550	365	2685	2017	2881	113	42	6694	5475	1937	1461	428	91	3738	6151	184	617
160.167	518	491	489	3422	4446	5433	666	905	1118	701	2939	3935	-31	40	31	3724	7252	4512	611	533	317	2851	1884	2834	142	151	6619	5555	1938	1553	521	141	3791	6141	210	835
160.333	464	593	521	3552	4669	5412	667	956	1085	672	3073	3927	70	59	84	3907	6779	4721	526	482	346	2672	1777	2966	55	73	6553	5591	1910	1477	498	187	3780	5971	162	688
160.5	480	527	534	3554	4506	5325	632	882	1023	669	2920	4027	110	70	112	3744	7162	4605	592	598	413	2652	1760	2941	44	112	6504	5586	1866	1575	409	242	3838	6179	79	732
160.667	520	507	492	3587	4484	5507	648	927	1114	708	2912	3934	50	107	154	3834	6894	5041	646	533	432	2895	1872	2996	125	124	6403	5606	1906	1581	508	177	3751	6086	183	615
160.833	544	525	470	3422	4571	5393	634	989	1035	686	3007	3863	75	81	101	3720	7139	4671	616	627	394	2766	1837	2864	40	48	6700	5576	1774	1430	352	127	3860	6156	158	653
161	533	530	536	3473	4489	5561	639	948	1092	721	2936	3922	31	11	52	3770	6731	4728	539	525	345	2665	1856	3008	181	99	6599	5609	2001	1551	572	199	3832	6010	235	706
161.167	510	492	510	3339	4606	5236	594	922	999	736	2896	3839	88	187	113	3743	7175	4706	725	594	405	2644	1823	2848	184	127	6784	5651	1922	1592	534	179	4016	6073	212	737
161.333	486	520	531	3464	4527	5426	606	919	1022	664	3058	3963	49	90	117	3803	6947	4987	664	590	421	2875	1869	3025	60	74	6487	5629	1996	1518	486	94	3696	5969	154	714
161.5	524	511	547	3386	4543	5331	699	932	1047	727	2948	3788	84	121	25	3796	7087	4790	645	552	509	2721	1808	2867	41	0	6536	5712	1872	1410	469	126	3785	5967	124	646
161.667	474	533	564	3546	4528	5456	624	921	1088	702	3057	3891	69	6	-5	3843	6944	4752	583	563	346	2842	1831	2868	149	150	6721	5590	1812	1530	536	217	3796	6118	158	641
161.833	513	535	515	3413	4453	5387	685	922	1107	684	2948	3976	90	93	137	3635	7051	4732	640	549	421	2844	1834	2877	102	118	6694	5716	1746	1499	524	179	3893	6255	253	776
162	491	503	453	3410	4529	5463	623	853	1010	717	2874	3870	40	105	87	3805	7088	5157	620	559	462	2783	1815	3210	85	140	6585	5597	1942	1433	521	191	3829	6097	152	665
162.167	452	565	547	3402	4353	5364	641	934	1107	722	2892	3824	38	37	107	3677	7239	4704	533	524	379	2625	1764	2842	6	46	6546	5515	1735	1375	465	171	3738	6048	171	647
162.333	529	503	513	3409	4505	5451	669	855	1105	691	3018	3882	94	127	43	3826	7027	4986	685	537	434	2732	1783	2997	119	89	6567	5594	1912	1440	499	205	3567	5918	165	729
162.5	464	498	489	3290	4505	5342	635	921	1034	607	2984	3799	145	59	77	3766	7136	4654	661	571	407	2711	1733	2912	168	109	6546	5670	1854	1482	466	164	3841	6119	155	768
162.667	564	510	509	3378	4592	5551	671	877	1074	677	2965	3930	152	110	75	3825	6960	4985	602	510	371	2773	1914	2898	105	44	6577	5510	1772	1423	476	144	3676	5988	202	708
162.833	499	516	554	3381	4482	5675	678	906	1034	706	2934	3885	75	56	62	3757	7244	4755	617	492	361	2655	1717	2781	155	114	6496	5647	1805	1446	570	156	3799	5965	245	785
163	486	547	516	3493	4397	5483	648	951	1048	639	2992	3842	9	-41	2	3854	6965	4984	582	566	369	2782	1803	2962	46	118	6507	5519	1756	1482	462	142	3582	5872	159	672
163.167	542	568	521	3380	4486	5599	638	909	996	750	2862	3760	18	-10	56	3723	7133	4689	560	591	399	2796	1808	2933	70	134	6630	5601	1740	1494	490	102	3745	6268	152	635
163.333	526	486	584	3405	4622	5415	648	912	1137	658	2960	3930	142	138	152	4041	7047	5184	708	696	545	2865	1910	2994	137	97	6552	5643	1824	1437	499	150	3771	6172	225	733
163.5	555	543	472	3445	4480	5466	579	984	970	640	2859	3769	131	170	166	3826	7232	4697	638	631	439	2801	1788	2880	54	52	6724	5615	1818	1445	448	223	3649	5984	162	770
163.667	541	470	505	3442	4421	5518	649	909	1106	717	2939	3854	92	29	16	3804	7237	4959	611	540	406	2747	1656	2900	107	35	6680	5532	1714	1508	413	106	3570	6024	144	702
163.833	533	565	545	3353	4519	5640	604	887	1093	666	3008	3760	133	36	45	3658	7266	4826	585	519	392	2638	1744	2829	74	153	6664	5731	1793	1534	536	173	3804	6072	170	740
164	507	559	512	3438	4583	5622	609	941	1088	667	2961	3843	126	151	81	3850	6894	5085	638	625	442	2775	1845	2985	68	88	6787	5559	1845	1493	500	176	3579	5877	228	656
164.167	570	504	534	3483	4467	5415	693	957	1043	697	2860	3808	53	14	7	3591	7107	4613	545	464	414	2635	1645	2707	150	86	6769	5579	1720	1356	515	161	3752	5941	207	685
164.333	545	526	507	3448	4412	5645	683	882	1129	722	2976	3877	91	56	95	3854	7030	5101	592	609	410	2869	1789	3081	85	100	6497	5575	1817	1430	444	177	3733	5905	193	707
164.5	535	502	603	3357	4614	5247	755	922	1051	703	2870	3801	75	60	76	3740	7147	4779	625	684	457	2641	1607	2814	13	37	6691	5751	1781	1432	430	69	3679	5834	87	688
164.667	542	489	467	3393	4371	5209	559	941	1069	690	2932	3812	121	52	54	3793	7044	5137	579	534	456	2764	1630	2899	97	47	6674	5729	1797	1401	425	152	3632	5797	171	601
164.833	529	569	532	3311	4485	5052	672	939	952	738	2791	3716	-76	-30	9	3404	7040	4788	560	497	344	2555	1676	2673	128	139	6788	5822	1831	1435	471	95	3644	5879	156	769
165	531	500	520	3394	4480	5267	609	930	1041	721	2930	3861	20	61	-7	3774	6975	5111	539	509	296	2735	1621	2762	72	81	6650	5713	1857	1464	524	229	3626	5775	148	719
165.167	550	505	513	3287	4375	5230	636	947	1021	661	2817	3842	60	91	26	3800	7202	4922	595	602	476	2684	1670	2725	128	83	6484	5626	1598	1443	445	135	3645	6154	181	644
165.333	496	486	564	3420	4407	5297	607	883	1063	674	2892	3884	32	74	133	3986	6935	5094	713	576	507	2732	1772	2872	75	97	6670	5573	1674	1333	545	157	3556	5700	170	748
165.5	551	535	524	3333	4428	5181	612	979	966	716	2858	3685	81	113	92	3735	7271	4605	616	543	467	2595	1646	2947	53	101	6477	5591	1689	1448	455	97	3565	5921	147	694
165.667	510	527	499	3437	4485	5251	617	935	993	696	3009	3811	81	44	39	3871	6991	4974	651	520	358	2690	1698	2879	27	58	6738	5560	1665	1317	444	68	3467	5678	219	586
165.833	489	480	534	3309	4457	5142	599	930	939	720	2751	3680	133	90	77	3637	7172	4717	600	518	399	2664	1668	2792	144	74	6660	5613	1788	1326	492	132	3621	5946	238	711
166	531	450	543	3327	4442	5260	601	901	1015	718	2893	3853	93	65	33	3778	6987	5158	646	563	522	2692	1694	2947	132	104	6565	5472	1815	1294	447	147	3448	5652	200	552
166.167	473	540	476	3268	4463	5115	664	912	1017	740	2878	3683	70	93	50	3817	7032	4973	544	492	401	2598	1584	2712	65	148	6713	5708	1700	1382	538	160	3562	5898	215	770
166.333	508	510	556	3454	4492	5274	664	933	1016	791	2937	3702	37	8	5	3824	6932	4982	653	457	379	2699	1700	2845	51	12	6568	5571	1725	1437	397	152	3404	5789	161	615
166.5	513	549	545	3213	4421	5199	688	960	988	661	2877	3708	74	6	70	3566	6830	4919	625	522	385	2663	1613	2817	107	40	6535	5538	1699	1330	419	89	3477	5822	154	622
166.667	641	548	478	3364	4441	5226	593	878	1062	748	2872	3753	53	122	64	3797	6834	4960	608	541	378	2673	1670	2833	169	147	6812	5573	1801	1404	577	247	3477	5757	265	776
166.833	564	515	570	3415	4484	5164	621	984	1032	682	2896	3785	81	46	108	3603	6892	4703	647	541	437	2649	1661	2759	127	122	6847	5615	1778	1381	520	215	3654	5896	252	693
167	523	500	542	3396	4423	5026	618	936	1055	724	3003	3668	98	126	115	3804	6748	5042	601	575	567	2714	1738	2882	43	69	6585	5461	1777	1351	402	202	3502	5803	215	658
167.167	575	509	477	3214	4402	5215	662	872	1019	676	2841	3660	42	129	82	3661	6792	4618	525	456	349	2479	1640	2779	123	102	6621	5727	1649	1417	479	199	3620	5935	175	706
167.333	528	468	538	3430	4389	5251	682	982	992	647	2898	3771	61	57	72	3706	6795	4841	572	454	353	2675	1573	2717	156	105	6400	5582	1784	1422	495	175	3440	5850	314	693
167.5	528	566	525	3250	4387	5217	666	898	983	722	2832	3734	99	99	47	3740	6967	4884	598	543	448	2557	1643	2711	58	16	6462	5552	1719	1368	433	136	3579	5820	140	601
167.667	504	491	547	3443	4408	5405	685	911	1040	660	2975	3814	115	143	105	3628	6777	4987	573	540	384	2641	1643	2676	136	86	6692	5531	1721	1388	475	162	3275	5689	255	672
167.833	449	489	512	3406	4373	5122	625	916	1097	718	2841	3704	102	118	124	3575	6831	4718	655	575	407	2619	1644	2833	191	168	6630	5352	1719	1353	462	202	3377	5801	231	728
168	520	515	532	3293	4452	5371	599	989	1033	739	2980	3730	110	105	76	3689	6600	5174	557	570	361	2606	1622	2810	117	57	6684	5582	1754	1479	516	206	3557	5630	149	697
168.167	539	536	469	3227	4474	5199	669	868	1046	721	2830	3589	55	84	84	3718	6836	4782	564	474	312	2560	1543	2786	171	74	6621	5617	1734	1414	468	192	3570	5731	162	727
168.333	505	473	510	3364	4405	5197	584	898	1006	762	2888	3799	58	43	76	3790	6679	4907	631	532	317	2645	1596	2682	20	27	6507	5556	1769	1447	492	132	3512	5323	153	639
168.5	538	498	498	3242	4323	5143	664	895	1029	727	2782	3715	108	53	113	3703	6738	4848	594	504	363	2533	1626	2741	143	67	6688	5649	1818	1473	538	167	3438	5714	184	747
168.667	524	583	536	3224	4316	5384	573	883	1012	720	2847	3669	57	33	37	3758	6735	4983	529	519	364	2521	1631	2698	76	50	6561	5323	1931	1407	455	124	3425	5530	116	613
168.833	530	540	562	3191	4339	5200	568	910	1058	640	2848	3640	127	19	57	3579	6997	4763	600	538	439	2497	1628	2808	26	81	6510	5463	1813	1284	408	150	3472	5562	219	648
169	499	565	598	3354	4251	5250	709	906	1044	700	2947	3732	-6	49	48	3566	6682	4768	470	481	331	2520	1621	2804	139	110	6671	5380	1881	1483	416	172	3292	5567	152	726
169.167	538	452	542	3257	4471	5174	606	952	968	670	2872	3624	-1	-41	56	3376	6789	4732	437	432	307	2519	1465	2561	37	-17	6409	5461	1838	1361	438	119	3488	5713	132	644
169.333	508	497	550	3425	4377	5378	565	925	1017	693	2991	3728	69	26	20	3757	6583	4824	533	582	426	2632	1572	2843	122	103	6433	5444	1810	1411	511	118	3334	5593	148	677
169.5	514	504	550	3317	4366	5152	644	908	1025	734	2899	3677	104	131	152	3592	6731	4607	663	524	409	2645	1614	2741	87	73	6639	5522	1731	1403	427	189	3402	5568	234	733
169.667	531	513	586	3391	4319	5338	588	941	1054	706	2829	3876	168	84	33	3660	6673	5000	649	520	401	2623	1595	2705	40	65	6427	5234	1821	1411	480	123	3375	5383	258	574
169.833	484	508	495	3329	4227	5269	552	915	1086	721	2780	3605	80	61	35	3573	6891	4616	517	493	440	2518	1568	2703	56	115	6588	5485	1701	1289	444	93	3363	5653	89	681
170	565	501	540	3275	4415	5286	669	907	1083	708	2967	3712	66	84	81	3591	6645	4891	550	516	406	2645	1661	2909	100	72	6530	5361	1760	1294	482	125	3390	5391	191	690
170.167	479	547	521	3239	4356	5187	626	890	926	737	2896	3695	94	44	83	3541	6843	4699	594	438	394	2556	1529	2702	11	-3	6511	5322	1722	1297	534	104	3464	5438	109	556
170.333	489	555	453	3267	4325	5259	599	886	1000	671	2964	3735	87	76	67	3643	6468	4729	569	461	372	2518	1590	2795	61	105	6564	5396	1913	1494	495	258	3208	5412	166	614
170.5	419	472	524	3327	4358	5211	564	956	1025	691	2811	3624	40	56	79	3375	6789	4621	521	450	333	2445	1477	2610	110	96	6531	5382	1865	1301	462	183	3434	5459	181	717
170.667	503	458	530	3203	4297	5150	658	831	1015	775	2848	3835	72	22	13	3662	6655	4842	564	491	355	2538	1556	2695	5	70	6431	5308	1880	1360	431	150	3271	5499	125	639
170.833	513	569	527	3240	4340	5101	626	907	1034	743	2803	3625	75	55	101	3568	6753	4578	665	619	449	2540	1385	2763	161	67	6544	5331	1804	1326	499	183	3387	5464	174	667
171	575	482	512	3278	4423	5337	630	942	1055	748	2852	3745	120	136	58	3655	6616	4833	601	564	392	2513	1610	2812	97	52	6449	5411	1706	1480	492	240	3334	5342	221	690
171.167	537	482	581	3185	4355	5222	681	956	1035	707	2736	3599	38	39	117	3364	6780	4598	500	453	319	2349	1568	2599	132	108	6709	5441	1886	1540	490	220	3415	5597	284	739
171.333	503	507	529	3269	4303	5205	635	860	1098	727	2872	3795	100	91	115	3655	6741	4727	615	533	383	2399	1576	2797	90	67	6488	5336	1911	1354	502	208	3298	5331	124	575
171.5	494	559	544	3191	4335	5308	598	970	1026	717	2828	3569	146	101	103	3493	6723	4501	653	582	391	2358	1564	2733	97	177	6656	5343	1748	1506	583	128	3507	5623	244	765
171.667	537	518	516	3246	4325	5344	668	944	1018	641	2929	3779	-66	-1	28	3580	6604	4723	550	466	315	2440	1505	2744	9	94	6553	5365	1868	1388	436	161	3311	5380	111	730
171.833	524	567	558	3285	4292	5219	625	912	1007	748	2827	3646	76	40	52	3323	6628	4520	524	488	341	2413	1491	2610	110	128	6655	5488	1850	1299	568	154	3443	5477	196	647
172	518	502	483	3213	4343	5162	603	848	928	697	2896	3723	79	53	29	3596	6633	4771	575	441	406	2423	1525	2801	177	75	6445	5248	1967	1439	469	165	3451	5409	142	656
172.167	520	464	443	3150	4328	5148	638	881	998	647	2802	3738	64	64	77	3466	6714	4470	515	465	411	2433	1485	2672	96	77	6387	5385	1875	1370	408	166	3406	5383	195	683
172.333	591	498	526	3344	4366	5279	677	882	1060	617	2930	3642	108	126	163	3631	6489	4696	593	508	405	2522	1560	2795	53	73	6461	5297	1895	1319	411	215	3316	5278	210	662
172.5	544	502	526	3212	4427	5048	637	861	1020	688	2863	3582	105	36	78	3476	6781	4515	593	560	395	2480	1429	2624	72	39	6504	5476	1780	1344	441	175	3537	5481	163	655
172.667	526	490	568	3191	4146	5284	630	920	1015	709	2891	3716	211	217	165	3724	6686	4796	750	696	488	2562	1617	2905	108	64	6571	5348	1812	1362	513	207	3314	5285	161	678
172.833	450	608	537	3092	4279	5121	756	941	996	707	2873	3591	95	139	146	3427	6731	4497	596	504	333	2344	1530	2762	68	159	6597	5649	1872	1454	396	156	3349	5426	194	634
173	518	503	571	3299	4217	5179	673	861	1004	684	3025	3639	41	28	69	3594	6338	4601	609	443	304	2194	1535	2741	149	191	6631	5434	1899	1456	545	203	3299	5273	257	679
173.167	527	497	521	3241	4215	5142	617	918	1066	699	2748	3554	83	50	-19	3342	6604	4316	532	437	288	2355	1372	2549	63	83	6323	5242	1881	1352	424	189	3343	5450	220	673
173.333	554	526	539	3287	4307	5169	696	907	1028	718	2866	3727	111	26	20	3502	6498	4630	517	532	298	2348	1569	2749	99	70	6715	5377	1939	1476	450	128	3391	5298	150	648
173.5	500	570	575	3239	4238	5100	655	855	993	719	2855	3549	93	108	141	3396	6685	4419	568	503	245	2274	1464	2624	82	67	6377	5378	1854	1342	433	107	3373	5389	176	639
173.667	496	549	511	3099	4290	5214	598	896	1023	694	2916	3598	74	112	62	3537	6186	4626	590	544	312	2383	1413	2840	70	153	6435	5493	1931	1472	550	226	3377	5315	162	740
173.833	516	486	553	3158	4330	5024	632	837	987	721	2860	3641	213	108	149	3492	6626	4553	634	588	380	2428	1536	2628	57	61	6475	5358	1953	1322	445	61	3515	5215	160	728
174	496	479	534	3123	4218	5158	637	900	981	676	2955	3766	177	74	75	3503	6476	4602	583	557	260	2435	1528	2815	52	73	6457	5400	1885	1371	504	180	3347	5310	143	681
174.167	520	514	492	3110	4209	4951	686	892	1048	764	2805	3647	85	90	75	3333	6679	4354	626	443	407	2302	1537	2667	72	21	6481	5407	1888	1371	447	158	3371	5382	204	591
174.333	548	473	484	3159	4125	5265	616	905	1017	718	2928	3796	139	142	74	3562	6458	4725	595	528	484	2388	1580	2847	80	56	6596	5303	1905	1375	451	172	3380	5369	128	595
174.5	532	506	506	3125	4085	5058	639	864	1001	651	2888	3572	61	88	69	3326	6624	4304	565	504	257	2376	1402	2608	30	34	6492	5358	1745	1275	399	127	3411	5399	20	665
174.667	454	535	584	3191	4218	5186	594	889	974	730	2880	3717	75	24	31	3387	6319	4457	560	433	336	2363	1454	2726	120	94	6490	5334	1985	1464	482	179	3304	5417	174	724
174.833	524	502	512	2978	4113	5085	634	888	985	680	2787	3587	76	32	3	3365	6587	4281	548	452	315	2273	1386	2510	83	102	6547	5243	1920	1301	465	146	3403	5495	184	637
175	457	512	465	3190	4189	5315	651	869	1005	729	3012	3741	81	45	49	3477	6330	4491	553	594	239	2367	1561	2682	38	51	6490	5314	1953	1453	450	89	3497	5281	130	596
175.167	442	515	517	3051	4299	5102	644	977	1075	670	2864	3589	-13	12	13	3443	6275	4221	550	452	281	2293	1436	2568	125	128	6640	5460	1940	1388	478	219	3395	5501	148	691
175.333	525	508	522	3192	4200	5112	646	844	1037	679	2867	3765	70	76	54	3444	6144	4524	591	494	281	2271	1413	2611	120	156	6659	5233	2029	1431	501	206	3365	5379	196	665
175.5	536	548	610	3103	4348	5150	647	861	970	672	2805	3668	58	128	108	3353	6508	4297	586	487	388	2204	1384	2585	108	160	6460	5452	1976	1410	626	192	3398	5528	266	693
175.667	463	572	529	3127	4196	5164	635	922	1057	723	2934	3654	81	37	74	3444	6150	4412	529	425	334	2208	1461	2514	48	48	6556	5083	2029	1290	363	94	3380	5256	98	662
175.833	515	522	488	3039	4207	5077	572	916	1002	658	2815	3581	110	117	46	3272	6302	4193	578	466	336	2260	1551	2608	229	125	6816	5296	1934	1337	447	228	3402	5448	202	731
176	528	504	496	3259	4056	5251	591	833	1049	702	2874	3781	116	135	93	3605	6346	4512	606	557	404	2283	1564	2657	135	123	6551	5299	1901	1445	465	128	3265	5257	90	729
176.167	522	502	547	3007	4187	5060	676	843	1021	737	2894	3676	72	50	112	3369	6542	4213	535	424	401	2289	1413	2478	57	-17	6390	5239	1874	1295	467	83	3322	5338	84	633
176.333	557	507	521	3104	4247	5217	618	940	1005	621	2891	3663	72	113	52	3462	6230	4515	555	451	270	2247	1504	2560	50	115	6495	5333	1916	1384	509	147	3281	5193	156	604
176.5	540	592	523	3037	4177	5022	613	834	1021	702	2835	3632	47	81	105	3300	6267	4148	500	450	335	2204	1355	2500	140	192	6512	5298	1960	1408	511	205	3463	5409	190	734
176.667	575	497	473	3140	4024	5194	643	808	994	679	2880	3720	116	127	124	3482	6165	4557	597	579	384	2349	1386	2695	106	139	6518	5317	2030	1447	530	154	3239	5197	191	689
176.833	514	491	524	3017	4150	5009	607	892	1033	707	2801	3767	92	70	89	3273	6391	4172	595	516	321	2134	1466	2536	77	120	6544	5273	1894	1431	511	181	3393	5457	184	804
177	529	508	534	3120	4081	5095	615	810	961	662	2897	3812	99	88	108	3518	6090	4503	653	500	413	2375	1537	2558	91	72	6404	5482	1957	1478	494	149	3516	5142	164	633
177.167	510	513	526	3166	4207	4999	693	880	954	710	2813	3655	99	73	106	3241	6288	4170	585	499	266	2183	1371	2551	3	26	6347	5282	1844	1337	430	111	3389	5334	150	640
177.333	597	470	452	3155	4021	5030	624	819	980	721	2901	3625	37	1	-11	3491	6069	4328	588	509	259	2223	1309	2486	40	28	6329	5159	1922	1339	449	139	3295	5481	232	641
177.5	553	512	505	3076	4057	4967	674	834	1061	701	2869	3666	80	39	57	3338	6226	4192	548	426	254	2113	1324	2383	91	34	6397	5191	1877	1424	488	98	3340	5433	123	712
177.667	512	482	516	3142	4168	5127	596	848	1012	704	2921	3705	29	88	54	3417	6361	4426	489	435	268	2306	1412	2661	121	44	6520	5245	1778	1459	413	232	3246	5398	197	599
177.833	569	494	501	3028	4096	4922	616	903	1001	672	2856	3665	54	14	49	3221	6311	3887	577	443	326	2104	1353	2417	76	91	6415	5271	1845	1364	432	118	3463	5347	135	695
178	469	559	508	3145	4041	5017	619	876	953	764	2946	3795	34	11	30	3464	6155	4033	585	498	336	2255	1464	2527	48	145	6471	5246	1950	1407	468	138	3231	5369	182	667
178.167	471	524	541	3030	4208	4874	603	869	926	695	2727	3560	78	52	12	3181	6197	3827	461	346	267	2247	1366	2302	53	115	6345	5246	1867	1390	470	145	3318	5464	222	669
178.333	503	506	479	3209	4046	5080	669	847	1040	749	2825	3605	56	42	98	3400	6177	4168	645	540	316	2190	1452	2582	112	96	6349	5356	2080	1398	496	135	3243	5420	171	658
178.5	474	506	500	3082	4082	5010	590	857	934	731	2720	3641	62	62	123	3172	6177	3920	584	453	323	2125	1397	2386	64	132	6534	5139	1911	1443	491	199	3328	5410	219	677
178.667	540	527	518	3140	4163	5008	685	894	1051	739	2833	3692	26	86	78	3400	6222	3988	590	583	280	2218	1460	2460	43	98	6486	5146	1881	1312	433	118	3176	5381	160	595
178.833	499	522	565	3057	4055	4916	607	834	952	725	2870	3645	112	141	83	3279	6299	3981	561	494	377	2203	1409	2496	91	75	6398	5270	1828	1301	348	111	3189	5522	201	714
179	452	534	509	3051	4154	4999	563	894	995	713	3019	3744	196	132	131	3412	6187	4103	628	505	382	2371	1456	2544	39	75	6285	5320	1906	1403	344	137	3108	5237	220	628
179.167	572	482	505	2941	4087	4843	586	863	953	659	2759	3661	56	106	68	3115	6307	3901	592	405	283	2135	1414	2363	127	113	6473	5138	1822	1347	482	241	3425	5280	212	739
179.333	465	475	456	3102	3990	5069	523	937	977	714	2765	3677	152	67	145	3437	6227	4261	690	549	366	2328	1444	2476	138	130	6504	5282	1887	1385	485	221	3211	5223	197	675
179.5	521	549	553	2912	3963	4993	566	858	953	677	2735	3645	90	29	101	3147	6291	4052	524	460	281	2083	1333	2398	44	84	6322	5281	1802	1250	412	143	3318	5330	196	646
179.667	544	531	509	3050	4157	5158	558	917	959	734	2829	3563	37	22	0	3231	6120	4137	535	373	259	2196	1353	2352	139	65	6332	5096	2003	1383	444	170	3277	5437	210	685
179.833	510	474	479	2944	4078	4987	591	891	963	722	2680	3648	41	34	48	3190	6377	3871	553	446	310	2122	1363	2427	89	48	6387	5282	1857	1318	492	138	3231	5360	205	690
180	540	516	520	3082	4023	5077	577	830	1030	726	2809	3736	26	48	5	3176	6081	4083	526	505	246	2239	1419	2425	124	106	6611	5216	1791	1410	430	188	3156	5266	140	685
180.167	495	484	494	2986	4066	4976	591	881	1027	676	2659	3685	97	40	12	3303	6371	3980	518	472	279	2197	1336	2301	70	29	6480	5356	1790	1391	468	194	3276	5405	173	683
180.333	576	486	529	3053	4017	5009	577	915	959	665	2854	3627	34	57	67	3374	6024	4212	610	410	318	2264	1369	2509	162	146	6515	5289	1956	1386	538	209	3275	5261	247	582
180.5	519	537	513	3050	4020	4885	631	890	981	705	2631	3627	64	84	2	3345	6195	4062	535	423	320	2111	1367	2342	93	66	6336	5116	1804	1245	480	134	3211	5159	100	655
180.667	533	497	512	3104	4082	5001	567	879	933	715	2710	3552	63	96	82	3322	6208	4190	551	511	303	2264	1391	2515	82	139	6317	5325	1877	1411	526	179	3377	5317	297	636
180.833	547	561	472	3011	4008	4846	612	777	996	693	2765	3549	138	59	120	3270	6391	4012	647	519	314	2061	1446	2397	72	30	6173	5232	1684	1218	332	45	3260	5334	170	615
181	489	488	521	3155	4231	5026	527	900	1015	746	2843	3546	58	59	-3	3288	6242	4128	563	538	340	2126	1378	2393	147	107	6383	5339	2010	1347	513	159	3300	5500	281	756
181.167	490	463	519	2917	4064	4980	553	914	972	736	2687	3631	43	93	120	3267	6285	4023	540	495	263	2060	1400	2329	32	162	6472	5277	1859	1295	548	135	3360	5336	180	749
181.333	531	459	514	2946	3990	4966	624	830	974	718	2840	3640	115	117	79	3315	6135	4120	636	546	400	2237	1313	2451	52	43	6270	5305	1852	1361	464	157	3199	5261	161	626
181.5	601	481	507	2970	3922	4855	655	833	946	741	2768	3579	145	83	164	3296	6347	4019	674	492	404	2150	1386	2372	37	69	6390	5141	1801	1212	446	146	3264	5240	99	621
181.667	522	501	518	2982	4019	4947	668	925	947	716	2654	3687	142	108	117	3289	6033	4259	617	448	353	2150	1275	2468	36	37	6358	5062	1791	1252	356	116	3045	5259	147	592
181.833	545	467	494	2929	3998	4952	608	909	1049	710	2432	3647	102	150	107	3248	6322	3971	622	555	433	2174	1337	2289	88	116	6363	5342	1677	1295	488	137	3333	5409	214	777
182	479	533	500	3137	4048	5092	536	845	963	745	2529	3819	97	119	104	3388	5942	4322	566	421	284	2058	1451	2459	25	49	6213	5243	1740	1242	433	104	3247	5189	168	629
182.167	551	562	562	2931	4207	4885	601	835	1005	654	2602	3608	25	87	65	3369	6325	4116	542	486	326	2184	1333	2330	79	89	6247	5341	1712	1256	424	150	3253	5271	200	705
182.333	535	528	502	3098	4035	4912	660	828	958	708	2572	3807	29	-28	-55	3281	6079	4065	439	429	160	2087	1244	2430	95	101	6399	5453	1764	1341	492	231	3176	5243	152	696
182.5	526	550	523	2988	4026	4873	563	850	998	610	2587	3750	101	62	88	3238	6276	3986	564	476	317	2047	1389	2257	21	29	6597	5215	1667	1282	463	138	3242	5509	152	578
182.667	489	475	498	2960	4059	4915	639	805	949	633	2550	3754	45	62	10	3331	6028	4224	527	445	245	2019	1397	2384	122	72	6621	5225	1775	1364	469	155	3112	5363	213	645
182.833	497	450	508	2848	4051	4785	583	781	957	728	2522	3814	55	59	-15	3159	6287	4098	539	421	257	2145	1195	2374	99	214	6448	5388	1785	1333	548	155	3297	5692	212	679
183	501	591	553	2912	4068	4997	646	885	946	698	2697	3693	31	43	13	3158	6142	4239	504	479	264	2066	1372	2356	122	84	6442	5283	1916	1382	443	185	3184	5308	201	701
183.167	528	454	477	2884	4095	4894	563	855	931	637	2619	3728	58	43	52	3221	6347	4063	561	469	324	2173	1254	2246	14	11	6312	5211	1601	1172	459	121	3205	5417	119	564
183.333	535	466	536	3066	3980	4910	618	871	989	685	2743	3756	69	56	54	3346	5986	4260	615	427	282	2105	1298	2270	174	92	6371	5279	1787	1357	446	132	3174	5175	185	653
183.5	561	487	527	2908	3925	4781	655	883	982	730	2669	3802	8	44	53	3246	6265	3967	647	391	224	1993	1287	2301	50	76	6306	5293	1712	1245	380	187	3240	5269	191	647
183.667	505	439	518	2988	4082	4950	676	865	965	659	2782	3851	36	30	145	3316	6032	4201	581	430	277	2200	1302	2296	54	28	6281	5107	1693	1242	405	60	3046	5303	131	582
183.833	507	548	560	2753	3952	4747	637	886	950	707	2714	3721	64	76	25	3213	6082	3937	537	499	250	2056	1276	2131	97	89	6223	5316	1778	1347	405	154	3315	5526	191	722
184	497	602	499	3024	4105	4898	585	874	1006	721	2848	3716	88	139	71	3388	6157	4228	642	468	331	2126	1415	2424	24	140	6360	5309	1647	1268	419	115	3014	5257	104	598
184.167	543	461	490	2826	4047	4775	553	825	952	692	2785	3735	94	83	80	3294	6220	4002	499	374	352	2035	1314	2180	72	120	6400	5248	1655	1177	409	124	3116	5305	200	591
184.333	527	472	531	2873	3989	4952	665	759	947	759	2943	3903	16	62	50	3247	5983	4076	541	334	285	2084	1254	2173	-3	8	6297	5166	1621	1144	418	156	3151	5119	104	574
184.5	551	539	475	2833	3941	4764	636	796	914	716	2852	3694	110	127	160	3110	6245	4176	626	551	375	2130	1412	2297	147	144	6429	5355	1663	1223	507	147	3223	5369	251	747
184.667	456	538	524	2876	3966	5012	611	837	981	649	2951	3805	54	101	92	3359	5936	4283	584	441	311	2067	1397	2269	-14	-32	6406	5256	1684	1121	313	73	3020	5046	141	541
184.833	495	472	514	2917	3850	4892	665	892	1060	740	3024	3707	70	38	87	3286	6290	4062	607	393	353	1951	1230	2196	45	112	6325	5210	1633	1200	470	147	3243	5317	190	699
185	496	556	541	2969	4035	5037	625	890	906	648	3043	3839	2	6	-36	3231	5942	4116	468	399	248	1987	1298	2153	67	72	6135	5237	1651	1206	468	146	3069	5167	145	656
185.167	520	487	495	2823	3980	4818	612	816	971	702	3054	3780	73	101	126	3241	6294	4067	591	466	324	2027	1305	2336	43	66	6397	5373	1588	1149	390	132	3000	5309	99	672
185.333	532	578	480	2916	4049	4999	527	878	985	661	3162	3773	2	-13	-84	3113	5825	4185	560	405	240	1995	1265	2195	97	138	6288	5200	1774	1265	503	167	3035	5149	248	648
185.5	463	571	469	2882	3754	4773	649	862	1003	747	3046	3661	110	79	63	3260	6237	4090	597	498	357	2122	1338	2272	25	26	6264	5259	1543	1188	477	113	3102	5347	178	537
185.667	536	528	530	2999	3700	4822	717	872	987	778	3122	3788	72	54	58	3184	6107	4370	601	379	290	2158	1275	2317	106	131	6453	5325	1672	1230	551	265	3122	5203	221	668
185.833	541	553	561	2949	3713	4810	652	855	996	714	3094	3645	95	137	167	3247	6332	4061	644	449	322	1981	1327	2346	105	67	6381	5327	1677	1279	441	162	3057	5212	215	625
186	481	514	568	2879	3682	4881	604	852	1018	688	3095	3777	123	53	48	3303	5961	4441	593	457	352	2156	1361	2265	212	122	6375	5409	1687	1209	401	237	2970	5292	194	687
186.167	491	445	502	2822	3948	5050	616	871	935	694	3091	3752	102	138	47	3003	6291	4206	607	465	353	2085	1336	2103	146	170	6530	5269	1657	1235	529	231	2958	5397	233	673
186.333	506	565	526	2888	3729	4951	566	713	948	681	3363	3718	-9	-40	53	3122	6043	4238	595	392	249	2038	1241	2305	82	109	6373	5343	1716	1235	471	202	3095	5258	204	764
186.5	510	591	490	2848	3690	4776	575	798	933	767	3169	3682	98	92	151	3160	6304	4206	601	410	375	2094	1362	2170	159	70	6502	5403	1514	1162	582	172	2977	5383	127	611
186.667	514	532	476	2887	3702	4909	649	848	981	689	3150	3903	79	22	131	3303	6065	4479	594	365	341	2138	1318	2270	66	111	6428	5299	1683	1276	515	210	3164	5154	185	588
186.833	477	488	455	2818	3731	4799	607	804	930	748	3235	3672	105	44	44	3040	6284	4063	640	456	375	2061	1297	2121	73	111	6321	5366	1574	1175	434	101	3115	5254	109	609
187	519	553	561	2969	3577	5010	643	774	873	754	3310	3802	29	-30	31	3217	6041	4317	499	368	242	2015	1311	2106	93	76	6381	5271	1601	1093	422	104	2988	5050	142	594
187.167	546	506	524	2763	3521	4864	596	832	949	745	3086	3618	39	54	12	3197	6284	4154	580	391	242	2146	1214	2173	207	192	6613	5331	1666	1249	546	164	3177	5315	328	705
187.333	509	547	507	2873	3704	4888	596	744	972	644	3323	3679	136	30	101	3299	6263	4417	604	502	324	2134	1336	2365	9	176	6378	5191	1525	1180	399	76	2898	5066	80	605
187.5	493	551	526	2825	3633	4833	675	765	964	722	3104	3666	68	102	44	3152	6304	4142	619	437	355	1872	1299	2220	78	55	6317	5259	1606	1075	431	136	3012	5171	150	568
187.667	579	535	497	2949	3650	4933	582	848	1049	681	3072	3747	63	58	-4	3194	5980	4256	498	401	235	2034	1197	2277	147	111	6317	5470	1591	1367	480	245	3016	5039	258	697
187.833	482	498	510	2783	3607	4844	679	886	915	719	3210	3504	77	73	0	3072	6125	4067	572	401	267	1968	1243	2087	156	170	6519	5483	1608	1159	469	170	3061	5035	231	671
188	537	510	574	2921	3660	4911	571	911	1001	676	3140	3560	20	28	60	3282	6070	4302	468	344	282	2149	1263	2240	25	85	6416	5464	1640	1193	367	152	2994	5104	95	633
188.167	587	478	488	2746	3633	4696	541	828	919	715	3077	3755	79	82	55	3176	6308	4137	583	448	304	2113	1232	2132	92	167	6469	5465	1638	1228	485	126	3107	5264	188	674
188.333	484	479	507	2847	3625	4868	641	839	928	679	3142	3633	137	179	98	3402	6217	4420	644	478	376	2131	1262	2358	51	123	6492	5318	1671	1244	438	184	3021	4946	184	587
188.5	519	533	610	2924	3698	4816	561	840	956	732	3029	3624	67	28	25	3214	6243	4213	536	400	258	1865	1119	2050	61	-26	6323	5228	1536	1113	340	114	2860	5198	59	561
188.667	548	488	564	2871	3594	4848	639	860	975	722	3053	3610	118	86	153	3318	6122	4389	592	469	370	2114	1299	2209	55	215	6620	5243	1618	1231	477	163	3075	5000	232	651
188.833	519	534	483	2794	3682	4973	564	824	952	727	2903	3504	31	66	53	3173	6190	4048	552	400	283	1985	1237	2119	19	96	6373	5312	1577	1150	383	126	2926	5070	170	646
189	541	475	493	2818	3656	5084	573	837	975	663	3000	3636	105	54	69	3360	6250	4290	497	402	342	2042	1217	2144	50	54	6280	5427	1606	1184	406	98	3014	4929	178	512
189.167	499	504	553	2649	3651	4787	617	757	1036	746	2994	3541	49	111	80	3190	6267	4185	536	405	255	2022	1142	2033	47	50	6325	5412	1529	1136	504	119	3002	5037	111	589
189.333	483	490	501	2839	3669	4958	642	859	998	761	3046	3549	0	138	4	3333	6175	4433	578	405	332	2049	1266	2164	78	112	6351	5304	1598	1148	445	215	3082	4795	174	637
189.5	582	520	549	2794	3611	4847	637	788	924	746	2884	3627	87	93	44	3310	6348	4251	618	420	299	2075	1164	2113	136	159	6495	5375	1671	1291	521	258	3026	5061	253	752
189.667	542	510	582	2917	3694	4905	652	785	902	697	2875	3518	67	95	125	3366	6304	4557	655	464	338	2115	1272	2162	145	102	6299	5460	1689	1290	607	239	2950	4927	213	605
189.833	526	432	498	2737	3619	4812	584	790	949	708	2838	3406	93	99	138	3223	6322	4245	606	423	348	1987	1137	2043	103	25	6498	5296	1669	1219	384	203	3108	5004	158	684
190	500	510	535	2797	3650	4955	659	874	950	690	2988	3636	146	172	131	3320	6272	4507	638	490	439	2097	1338	2068	74	101	6422	5305	1639	1142	477	179	3082	4958	199	540
190.167	526	519	453	2769	3555	4806	622	870	924	714	2865	3516	60	5	4	3083	6294	4410	566	413	284	1890	1192	2019	42	73	6322	5440	1540	1134	440	141	3104	4971	200	606
190.333	495	506	517	2821	3731	4871	594	799	995	765	2792	3543	25	-14	-19	3297	6211	4537	571	446	285	1999	1137	2054	107	111	6408	5362	1712	1178	433	153	2955	4899	200	689
190.5	539	466	550	2737	3613	4821	666	770	925	726	2808	3657	-11	33	60	3307	6280	4282	584	436	297	2048	1207	1975	126	61	6428	5296	1588	1152	492	179	2946	5179	151	656
190.667	584	529	508	2857	3461	4987	638	830	916	718	2847	3641	43	45	68	3340	5926	4329	579	446	204	2026	1272	2113	69	57	6413	5345	1696	1177	411	159	2930	4920	211	598
190.833	536	481	548	2786	3640	4875	635	821	969	717	2832	3491	33	40	13	3328	6281	4216	599	361	296	2064	1145	2025	54	35	6614	5321	1576	1163	359	165	2976	4980	245	612
191	491	519	459	2923	3603	5051	591	802	948	698	2768	3598	149	185	168	3398	6181	4499	628	596	380	2110	1310	2196	88	114	6277	5329	1607	1165	456	118	2949	4863	218	637
191.167	546	514	503	2712	3643	4906	590	804	891	741	2737	3462	78	86	139	3280	6299	4322	557	443	278	1869	1175	2015	131	114	6533	5357	1616	1181	550	210	3105	4995	174	608
191.333	456	549	538	2808	3663	4867	613	819	907	760	2752	3575	-17	13	46	3336	6084	4372	641	473	196	2039	1172	2038	54	130	6410	5261	1580	1181	503	166	2991	4781	192	645
191.5	511	483	482	2748	3644	4793	587	852	961	706	2706	3531	20	62	25	3176	6201	4151	516	333	250	1876	1176	2026	-1	142	6431	5100	1490	1160	415	98	2845	4854	141	531
191.667	589	511	552	2885	3566	4847	602	827	952	678	2659	3564	166	83	99	3498	6013	4498	685	490	405	2042	1240	2102	125	123	6248	5251	1608	1134	448	143	2958	4854	202	674
191.833	578	492	555	2704	3479	4783	592	794	890	752	2644	3479	89	96	93	3156	6295	4293	583	483	348	1968	1153	1977	57	117	6278	5257	1585	1173	432	124	2860	4999	184	586
192	488	506	518	2846	3626	4953	553	787	948	720	2666	3519	89	127	101	3388	6070	4566	592	491	309	2108	1241	2137	26	48	6379	5283	1589	1118	349	30	2826	4707	165	559
192.167	540	500	459	2563	3505	4666	603	870	1033	736	2658	3484	145	44	120	3263	6173	4260	598	406	304	1971	1157	2056	70	66	6346	5350	1566	1174	452	120	2974	5041	229	570
192.333	465	521	508	2731	3635	4892	640	759	944	688	2619	3456	74	82	129	3489	6068	4512	584	485	320	2057	1185	2108	118	113	6420	5273	1620	1213	456	148	2791	4942	143	573
192.5	499	478	495	2715	3510	4806	560	820	889	738	2625	3518	21	5	74	3165	6218	4217	507	422	304	1954	1153	2081	128	110	6270	5272	1598	1204	458	135	2965	4923	237	674
192.667	533	527	540	2702	3591	4997	555	854	903	708	2622	3467	68	74	42	3279	6246	4430	443	371	291	2021	1171	2044	136	93	6300	5271	1647	1332	460	153	2892	4689	218	671
192.833	588	559	573	2653	3622	4856	591	795	929	765	2491	3426	81	62	124	3226	6164	4322	609	394	319	1956	1154	1893	150	102	6309	5453	1612	1146	476	165	3039	4905	174	725
193	505	540	549	2764	3595	4912	597	763	944	683	2539	3501	26	31	10	3382	5916	4450	542	353	222	2034	1149	2016	149	154	6385	5173	1685	1239	558	201	2999	4802	194	644
193.167	536	450	523	2728	3676	4792	595	815	927	698	2548	3501	-27	-41	18	3037	6086	4011	496	309	142	1977	1103	1974	123	95	6359	5310	1509	1098	424	143	3100	4988	174	689
193.333	509	526	451	2807	3618	4852	600	775	891	740	2601	3499	126	96	86	3382	5951	4492	632	418	360	2025	1261	2062	138	141	6205	5301	1700	1257	445	172	2878	4810	207	670
193.5	504	467	523	2643	3667	4675	607	809	899	699	2569	3446	63	93	76	3129	6032	4278	534	373	183	1998	1176	1930	17	118	6135	5197	1649	1164	457	109	2884	4875	157	604
193.667	567	485	535	2867	3462	4914	535	870	941	756	2594	3485	89	89	55	3293	6096	4367	458	402	230	2078	1197	1974	66	95	6382	5349	1596	1138	380	155	2823	4715	153	580
193.833	531	479	544	2633	3539	4784	576	792	936	691	2493	3428	197	163	109	3291	6117	4529	653	458	395	1836	1254	2077	70	88	6376	5147	1596	1178	390	127	2924	4665	182	670
194	551	452	550	2749	3453	4876	639	851	917	718	2426	3548	35	75	124	3380	6018	4382	547	399	286	1978	1246	1998	96	-5	6328	5210	1560	1175	357	213	2761	4618	164	509
194.167	528	502	574	2648	3504	4946	616	784	957	721	2493	3331	138	145	135	3118	6141	4388	634	481	314	1848	1220	1948	183	94	6338	5347	1584	1233	481	159	2832	4815	296	652
194.333	544	556	489	2735	3651	4921	625	749	908	705	2504	3539	101	51	55	3343	6010	4433	522	412	279	1932	1125	1977	47	40	6270	5315	1616	1267	443	127	2871	4469	242	580
194.5	626	501	517	2634	3461	4789	574	778	894	717	2460	3356	98	114	103	3235	6001	4290	623	379	355	2064	1187	1995	44	67	6360	5233	1614	1100	478	107	2796	4803	108	583
194.667	512	516	518	2648	3652	4900	657	748	916	728	2494	3414	29	75	43	3210	5704	4381	521	374	203	1966	1063	2018	42	45	6332	5162	1563	1194	417	108	2833	4627	202	552
194.833	546	516	562	2624	3550	4834	620	810	929	774	2443	3366	55	131	56	3052	6118	4225	541	413	291	1934	1081	1973	71	57	6319	5272	1467	1019	378	59	2860	4667	220	507
195	545	500	542	2790	3541	4901	689	783	886	678	2362	3407	85	102	99	3251	5961	4357	526	453	311	1963	1122	1936	73	148	6358	5174	1632	1242	452	150	2887	4531	168	612
195.167	504	489	466	2615	3597	4757	613	763	911	701	2435	3386	-21	-1	-66	3150	5958	4237	523	274	152	1803	1062	1823	103	129	6357	5408	1541	1114	371	125	3044	4784	151	591
195.333	510	529	461	2785	3586	4949	616	816	880	787	2514	3448	108	97	62	3267	5934	4455	580	405	263	1865	1168	2050	113	45	6275	5267	1669	1204	441	256	2753	4634	222	620
195.5	523	558	493	2569	3442	4749	616	763	898	731	2306	3416	113	13	113	3313	6060	4234	458	400	245	1786	1135	1876	-30	68	6242	5143	1547	1020	365	130	2767	4628	69	608
195.667	476	473	502	2693	3474	4982	617	733	959	734	2463	3328	127	96	78	3352	5857	4364	580	365	252	2145	1125	1978	26	38	6359	5093	1646	1206	426	133	2821	4693	220	625
195.833	547	509	507	2701	3599	4757	583	786	948	742	2393	3310	63	23	38	3121	5966	4224	475	337	269	1750	955	1783	27	26	6313	5145	1624	1138	318	106	2827	4734	103	511
196	515	561	504	2737	3561	4873	638	852	937	685	2429	3451	40	-24	-54	3134	5712	4302	456	315	217	1874	1089	1953	69	98	6275	5300	1644	1183	435	120	2797	4586	194	701
196.167	529	524	506	2612	3487	4785	610	852	945	708	2403	3320	122	58	102	3032	5737	4172	562	386	255	1960	1077	1958	144	176	6401	5380	1583	1131	442	129	2824	4811	201	678
196.333	577	503	525	2734	3602	5025	617	766	853	641	2422	3452	95	67	55	3261	5771	4537	558	394	244	1839	1132	1916	49	104	6367	5268	1630	1146	454	99	2829	4657	170	586
196.5	587	506	548	2593	3414	4771	564	795	881	778	2292	3208	43	22	67	3158	6079	4087	484	390	243	1771	988	1874	81	16	6240	5290	1628	1122	391	185	2831	4807	175	620
196.667	470	520	472	2618	3579	4896	608	740	904	707	2370	3456	51	105	135	3368	5866	4396	548	382	284	1919	1111	2033	9	63	6337	5273	1544	1258	325	67	2834	4509	112	622
196.833	471	532	523	2676	3492	4866	593	782	887	698	2298	3274	-8	-4	-14	2961	5835	4143	514	276	202	1742	989	1877	143	207	6207	5187	1566	1198	455	198	2831	4587	178	701
197	513	554	495	2771	3417	4874	612	785	955	737	2533	3474	61	117	95	3218	5826	4197	586	316	314	1990	1185	2008	58	59	6359	5153	1632	1258	399	160	2766	4633	210	646
197.167	560	523	496	2619	3483	4562	551	786	883	713	2251	3257	75	17	9	3076	5918	4155	449	233	268	1803	1038	1804	85	4	6336	5116	1574	1069	411	150	2715	4626	161	493
197.333	494	521	530	2634	3557	4592	544	793	907	646	2415	3396	24	103	72	3315	5805	4239	560	437	410	1875	1115	2001	68	131	6265	5088	1725	1178	416	145	2906	4454	178	666
197.5	495	545	524	2554	3561	4252	558	763	914	721	2289	3339	59	21	3	3102	5803	4024	459	391	320	1718	961	1894	151	74	6301	5246	1615	1240	478	167	2899	4500	182	648
197.667	508	553	556	2740	3431	4440	533	751	907	755	2284	3416	84	35	-44	3176	5657	4321	435	309	238	1653	1067	1912	80	120	6179	5036	1655	1116	397	142	2774	4554	126	464
197.833	529	454	450	2737	3561	4269	629	738	896	800	2378	3268	92	137	71	3181	5787	4228	479	377	323	1783	1081	1890	130	88	6175	5264	1623	1200	337	231	2800	4602	220	616
198	560	502	481	2682	3433	4384	606	733	840	699	2373	3379	60	52	87	3173	5882	4223	495	425	175	1810	1080	1953	78	21	6305	5236	1697	1132	394	230	2693	4535	93	650
198.167	573	502	529	2554	3474	4242	569	801	955	702	2254	3321	75	161	24	3090	5900	4088	504	351	281	1783	1087	1971	101	58	6171	5115	1615	1111	362	143	2881	4576	193	600
198.333	516	513	508	2621	3551	4424	654	777	931	696	2383	3377	5	47	24	3147	5749	4116	435	345	273	1827	1036	1994	132	92	6339	5120	1713	1156	486	180	2696	4635	204	603
198.5	450	480	470	2551	3422	4246	590	788	874	706	2300	3280	49	51	59	3044	5821	3991	491	388	316	1826	950	1804	190	176	6288	5201	1597	1150	397	247	2861	4706	205	675
198.667	499	555	554	2673	3582	4325	612	790	930	690	2302	3341	107	79	112	3199	5619	4213	491	349	226	1903	1134	1892	66	14	6213	5174	1648	1106	383	212	2746	4548	163	494
198.833	581	526	438	2604	3501	4406	559	784	927	713	2251	3292	81	33	107	3148	5817	4134	542	528	282	1850	1108	2008	17	87	6163	5192	1574	1190	397	136	2846	4531	137	579
199	490	497	486	2660	3537	4419	626	784	887	712	2391	3283	93	117	75	3307	5695	4145	584	424	335	1890	1141	1933	79	105	6345	5108	1712	1104	444	172	2734	4566	186	553
199.167	539	515	499	2580	3490	4413	541	821	809	691	2214	3403	49	90	27	3009	5695	3840	544	458	291	1740	1058	1890	102	91	6197	5218	1751	1190	497	153	2754	4618	205	581
199.333	490	521	500	2508	3574	4403	614	752	846	657	2475	3370	48	3	-5	3192	5578	4143	511	327	251	1791	956	1961	8	68	6332	4980	1651	1145	469	160	2833	4408	142	592
199.5	412	531	538	2622	3544	4318	584	809	864	743	2316	3358	82	64	89	3059	5516	4026	476	348	205	1760	894	1804	97	99	6259	5065	1570	1147	381	115	2764	4628	157	599
199.667	543	531	493	2613	3447	4440	566	799	845	780	2311	3343	105	69	113	3173	5808	4067	550	356	262	1929	1016	1855	52	117	6198	4941	1732	1041	374	84	2767	4309	207	580
199.833	580	483	561	2559	3526	4412	611	741	974	759	2285	3195	26	68	66	3101	5688	3911	536	400	259	1729	1098	1811	180	135	6099	5157	1575	1182	452	168	2781	4579	229	604
200	494	480	513	2487	3550	4488	508	819	939	666	2422	3381	125	47	23	3129	5581	4123	514	408	307	1764	1032	1991	132	49	6033	5028	1623	1104	406	156	2727	4414	201	618
200.167	488	502	541	2516	3489	4363	643	801	822	715	2278	3287	63	84	68	2980	5662	3828	531	300	179	1729	961	1832	113	106	6221	5079	1608	1078	408	171	2852	4522	214	653
200.333	537	501	525	2586	3459	4302	643	749	817	646	2394	3314	94	106	160	3136	5503	4197	504	384	376	1824	1046	1980	57	155	6234	5030	1689	1159	409	127	2754	4476	179	618
200.5	470	563	509	2540	3535	4436	649	807	835	749	2254	3322	20	61	134	2942	5696	3880	447	352	265	1657	1022	1775	98	85	6330	5285	1581	1128	380	144	2783	4432	206	656
200.667	538	471	505	2607	3473	4412	582	716	959	681	2387	3311	123	46	64	3110	5605	4050	452	330	330	1819	987	1923	-66	5	6102	5006	1518	1044	304	49	2690	4398	56	457
200.833	550	513	593	2540	3515	4381	640	818	807	721	2380	3286	84	117	114	3074	5822	3903	458	430	360	1672	1003	1768	111	111	6071	5112	1627	1123	418	266	2691	4485	207	671
201	488	527	536	2544	3665	4502	627	729	922	649	2389	3308	96	118	-1	3126	5523	3940	513	350	276	1806	991	1956	47	151	6220	5169	1655	1181	452	213	2695	4426	174	639
201.167	538	554	499	2469	3549	4471	548	763	902	681	2377	3281	90	148	129	3064	5604	3921	471	423	340	1764	989	1860	24	54	6178	4991	1591	1185	394	188	2790	4607	183	655
201.333	528	515	471	2552	3541	4508	617	730	798	701	2370	3442	-3	61	46	3101	5341	3954	490	353	233	1782	995	1867	108	137	6184	5018	1652	1180	411	135	2773	4301	128	592
201.5	545	527	550	2443	3534	4350	585	769	864	723	2409	3216	39	64	49	3090	5600	3890	464	407	281	1743	927	1767	91	65	6232	5126	1713	1100	438	109	2723	4592	248	622
201.667	550	546	516	2607	3570	4481	515	778	838	699	2426	3231	20	44	1	2975	5384	4071	443	282	243	1752	896	1859	166	125	6195	5130	1678	1129	417	118	2716	4530	156	602
201.833	456	566	464	2492	3579	4290	599	747	907	778	2339	3253	-82	0	-55	2836	5537	3753	253	243	89	1551	896	1629	50	110	6003	5157	1657	1041	427	96	2776	4586	167	557
202	484	529	562	2590	3551	4429	648	716	881	670	2461	3314	56	34	57	3107	5533	4122	519	356	248	1684	1025	1871	66	51	5961	4995	1641	1069	455	64	2601	4269	163	561
202.167	473	627	459	2490	3513	4322	564	827	870	798	2393	3312	188	147	133	3009	5592	3930	569	399	320	1730	1034	1858	95	139	6107	5030	1532	1055	346	186	2769	4446	198	576
202.333	490	521	516	2507	3612	4378	586	736	855	683	2339	3304	59	81	57	3087	5353	3990	527	393	288	1753	1008	1885	7	53	6241	4953	1603	1123	352	95	2642	4357	202	538
202.5	527	508	514	2537	3537	4348	561	736	900	694	2384	3183	65	25	-5	2891	5530	3858	498	324	286	1618	985	1873	75	43	6013	5009	1392	1161	387	130	2787	4401	169	690
202.667	535	554	530	2527	3524	4489	527	838	843	717	2471	3364	7	65	68	3021	5317	3945	555	363	231	1739	948	1831	44	93	5981	5010	1625	1147	374	141	2693	4240	94	527
202.833	553	510	514	2487	3717	4449	583	751	922	682	2331	3093	91	38	53	2831	5576	3842	470	285	229	1493	834	1688	43	70	6222	5054	1524	1092	415	177	2574	4449	145	513
203	483	466	590	2509	3506	4373	567	802	870	740	2334	3250	39	14	-24	2949	5193	3914	460	373	186	1594	882	1884	151	160	6293	5316	1761	1172	481	156	2631	4357	204	712
203.167	529	516	423	2486	3628	4340	582	762	822	683	2362	3165	149	114	139	3022	5441	3966	555	430	320	1769	992	1801	79	146	6300	5148	1523	1149	424	146	2731	4445	216	747
203.333	537	504	545	2614	3529	4485	627	743	826	723	2370	3308	79	126	100	3088	5392	4108	614	425	329	1784	998	1890	107	121	6111	5249	1655	1095	428	210	2737	4355	228	607
203.5	504	517	560	2475	3488	4431	647	736	821	724	2404	3206	29	32	64	2829	5393	3758	538	324	170	1586	897	1710	48	116	6093	5041	1522	1053	373	138	2614	4305	202	587
203.667	503	531	505	2499	3590	4367	557	760	908	700	2493	3286	112	7	32	3058	5333	3797	441	320	287	1594	976	1880	189	98	6011	5042	1767	1160	474	169	2766	4267	224	720
203.833	487	482	534	2488	3632	4387	635	712	816	716	2330	3172	63	66	106	2892	5471	3802	564	387	275	1687	912	1738	64	107	5960	5133	1555	1124	358	135	2723	4389	257	638
204	550	511	465	2587	3572	4453	602	758	877	731	2513	3260	81	48	22	2873	5224	3836	511	350	223	1733	914	1802	142	98	6268	4944	1639	1146	405	212	2665	4212	188	634
204.167	579	469	508	2439	3496	4403	625	762	873	700	2481	3194	96	30	41	2860	5426	3980	461	315	311	1629	1005	1736	140	96	6244	5169	1643	1117	437	152	2747	4256	184	639
204.333	558	455	531	2465	3522	4339	601	696	837	736	2402	3268	94	107	56	2946	5289	4045	555	339	242	1644	1016	1784	152	121	5975	5073	1585	1043	452	180	2715	4210	119	680
204.5	559	525	547	2413	3596	4379	562	783	925	727	2384	3304	65	56	57	2875	5509	3687	489	300	217	1646	894	1795	10	20	6139	5130	1507	1113	371	66	2705	4393	143	548
204.667	528	514	547	2532	3588	4493	611	729	790	696	2422	3213	124	83	68	3023	5288	3987	590	376	216	1714	969	1765	129	53	6222	5096	1601	1017	346	64	2670	4172	173	562
204.833	515	517	539	2512	3705	4394	562	717	793	710	2179	3108	38	117	45	2886	5460	3835	552	339	224	1654	946	1725	22	169	6092	5070	1578	968	393	120	2498	4370	158	521
205	490	550	522	2489	3652	4570	651	765	888	719	2402	3273	120	44	29	2915	5498	3883	536	330	284	1694	1015	1873	71	115	6137	5050	1567	1126	400	189	2667	4123	207	541
205.167	479	519	518	2423	3690	4438	654	755	793	701	2418	3264	29	-2	-25	2926	5205	3742	488	288	209	1638	959	1582	68	75	6065	5081	1427	1006	372	128	2657	4383	164	542
205.333	516	530	476	2477	3503	4431	588	804	755	771	2323	3315	94	112	131	3036	5237	3862	695	421	276	1761	982	1862	159	125	6072	5051	1599	993	373	53	2619	4243	291	563
205.5	482	491	513	2429	3675	4323	629	738	804	710	2346	3123	83	75	59	2835	5493	3749	474	400	209	1516	972	1642	-7	105	5994	5126	1560	1034	423	106	2652	4290	110	618
205.667	498	518	543	2398	3598	4586	637	725	833	742	2400	3254	97	-3	66	2912	5273	3868	462	318	177	1601	956	1793	143	136	6217	5102	1579	1123	429	144	2650	4386	221	661
205.833	467	528	506	2384	3625	4211	623	760	842	742	2342	3199	82	105	109	2782	5353	3683	518	366	240	1612	979	1658	113	51	6236	5064	1484	1039	469	143	2718	4258	209	581
206	456	549	415	2451	3671	4386	595	744	859	754	2504	3082	34	31	39	2904	5271	3805	486	320	228	1535	898	1872	99	110	6078	5022	1528	1025	357	180	2543	4237	183	554
206.167	537	543	573	2495	3598	4314	572	808	816	729	2406	3056	34	77	38	2911	5135	3712	511	370	231	1580	953	1713	118	103	6081	5045	1472	1121	386	176	2718	4321	217	636
206.333	469	536	549	2437	3598	4417	591	795	795	706	2409	3250	54	6	8	2918	5082	3709	440	250	125	1528	990	1669	51	154	6207	4949	1645	985	391	185	2573	4170	147	604
206.5	560	559	562	2387	3606	4298	623	658	772	662	2434	3126	120	56	21	2769	5377	3630	517	355	204	1456	928	1725	37	63	6113	5096	1406	974	371	105	2633	4381	192	568
206.667	510	469	540	2522	3554	4367	569	733	785	683	2456	3266	48	64	109	2899	5145	3760	513	358	230	1683	988	1809	46	64	6187	5069	1500	1031	336	100	2635	4110	120	586
206.833	536	482	541	2359	3631	4391	551	752	883	637	2370	3124	134	182	132	2861	5568	3689	562	406	304	1672	1006	1740	121	11	6089	5128	1467	1052	340	87	2638	4369	175	592
207	506	542	481	2530	3719	4366	615	704	924	739	2502	3229	81	170	105	2794	5232	3792	573	332	227	1614	1036	1712	70	118	6278	5120	1598	975	417	107	2571	4215	182	527
207.167	488	553	519	2493	3620	4330	576	702	793	747	2473	3031	172	188	172	2860	5461	3650	610	417	350	1662	1097	1776	86	153	6027	5068	1597	1043	409	165	2593	4414	176	582
207.333	426	490	506	2260	3622	4343	578	729	842	726	2493	3189	85	78	108	2810	5156	3833	564	286	251	1615	994	1691	27	91	6203	5008	1650	1092	423	224	2642	4329	196	621
207.5	481	519	497	2369	3675	4253	586	726	827	730	2457	3281	109	95	74	2787	5250	3660	595	341	297	1656	991	1643	-5	31	5945	5002	1402	888	349	45	2689	4191	261	540
207.667	465	543	511	2331	3619	4470	507	727	790	666	2457	3203	101	36	95	2985	5160	3834	525	333	221	1554	996	1697	24	69	6019	5054	1482	938	379	121	2662	4150	209	639
207.833	464	529	502	2258	3604	4346	624	694	816	808	2563	3029	99	101	69	2834	5305	3556	526	413	224	1520	960	1679	162	149	6304	5200	1503	1035	506	255	2796	4340	265	751
208	506	510	487	2395	3611	4295	567	777	799	719	2651	3271	85	75	68	2946	5091	3876	552	349	190	1705	1054	1832	29	46	6325	5040	1575	953	391	118	2475	4135	114	554
208.167	526	468	593	2277	3604	4306	568	743	768	697	2438	3159	133	125	141	2846	5273	3561	476	331	259	1499	991	1729	70	13	6172	5122	1380	881	433	90	2656	4120	132	561
208.333	479	523	511	2390	3647	4374	595	688	778	747	2559	3159	75	147	20	2834	5142	3733	458	377	202	1532	1049	1716	113	135	6204	5126	1510	972	396	146	2612	4024	153	586
208.5	521	525	522	2391	3622	4311	566	774	804	774	2382	3106	60	172	78	2688	5049	3555	482	345	240	1494	997	1662	150	99	6116	5063	1493	1119	355	162	2496	4225	213	525
208.667	482	496	498	2436	3619	4326	588	752	786	700	2512	3046	49	-4	72	2978	5171	3713	545	317	183	1535	978	1760	42	95	6146	5108	1439	980	418	133	2541	4123	164	526
208.833	418	543	513	2329	3631	4320	528	722	761	690	2497	3108	23	88	64	2784	5262	3633	617	376	308	1412	1014	1667	91	120	6174	5281	1580	1012	443	204	2570	4180	165	671
209	427	520	478	2331	3621	4346	552	727	869	644	2537	3204	68	76	45	2877	5158	3962	557	388	377	1590	916	1667	32	-19	6106	4987	1437	1015	405	75	2415	4108	77	512
209.167	570	512	542	2384	3599	4277	619	726	822	708	2357	3111	51	7	73	2715	5212	3560	498	307	301	1452	860	1633	101	110	6121	5095	1452	1096	379	157	2631	4267	133	584
209.333	501	531	486	2370	3635	4339	608	808	899	765	2540	3242	55	96	84	2949	5126	3750	529	389	253	1516	1078	1624	56	73	6124	5168	1328	993	333	92	2490	3984	206	580
209.5	539	546	510	2312	3722	4291	621	727	812	776	2417	3165	55	121	106	2841	5183	3663	572	289	273	1448	1010	1679	82	103	6198	5271	1444	1027	439	188	2588	4337	265	588
209.667	474	508	510	2319	3577	4385	582	800	783	789	2543	3223	10	-28	-11	2743	5092	3660	478	297	155	1470	850	1703	131	192	6269	5139	1550	1119	472	238	2609	4088	269	534
209.833	594	546	473	2247	3497	4281	586	761	795	729	2457	3125	62	82	118	2743	5259	3645	500	393	327	1598	1044	1623	170	113	6333	5027	1460	1007	418	138	2714	4192	249	576
210	523	505	465	2375	3644	4318	592	716	772	747	2600	3311	40	45	100	2938	5063	3662	579	397	233	1618	949	1656	50	106	6248	5046	1413	961	399	199	2519	3982	148	530
210.167	480	471	531	2208	3532	4221	573	719	837	698	2488	3091	94	24	127	2841	5156	3471	475	366	268	1417	898	1673	89	48	6241	5199	1371	938	409	218	2568	4195	112	594
210.333	509	513	526	2336	3528	4434	617	715	805	621	2542	3320	65	94	-30	3007	5191	3716	447	367	225	1493	904	1704	10	39	6106	5078	1377	870	394	114	2432	3995	180	496
210.5	452	577	525	2354	3622	4312	595	730	804	746	2509	3054	92	31	84	2847	5335	3613	491	382	259	1485	966	1662	62	58	6185	5221	1346	920	340	94	2556	4156	101	648
210.667	506	544	508	2293	3637	4495	556	752	773	704	2582	3252	58	6	19	2996	5075	3795	493	323	211	1477	929	1667	47	119	6221	5147	1450	1026	370	101	2570	4113	169	539
210.833	499	546	519	2343	3516	4268	626	764	796	770	2654	3150	92	77	75	2758	5263	3636	530	391	173	1467	843	1573	166	56	6287	5224	1366	936	409	164	2456	4201	251	608
211	535	539	503	2338	3514	4421	586	724	880	665	2494	3266	10	117	98	2863	5120	3822	518	350	254	1495	884	1659	49	32	6193	5100	1416	943	398	124	2466	4110	156	548
211.167	482	508	548	2295	3461	4342	513	757	773	719	2575	3059	75	41	89	2817	5273	3610	547	362	299	1485	979	1633	63	19	6225	5087	1363	893	372	136	2561	4115	181	564
211.333	521	531	493	2391	3452	4416	555	708	824	689	2619	3349	22	53	94	2849	5147	3923	510	255	202	1407	951	1610	115	89	6308	5069	1515	1023	376	66	2401	3990	98	519
211.5	528	453	539	2139	3377	4266	545	788	858	688	2558	3143	83	-2	50	2786	5266	3678	575	293	248	1419	970	1601	41	17	6251	5124	1279	935	337	80	2544	4076	111	618
211.667	543	538	486	2347	3459	4326	579	687	786	701	2640	3242	106	108	150	2828	5106	3780	455	392	260	1481	956	1574	136	127	6335	5127	1390	1119	428	186	2542	3926	280	600
211.833	548	415	553	2188	3571	4298	621	752	844	737	2519	3128	69	108	160	2797	5437	3706	530	302	241	1465	918	1532	62	41	6372	5173	1392	896	373	104	2508	4054	82	624
212	487	518	527	2344	3557	4507	588	689	789	695	2607	3253	41	118	88	3052	5071	3821	496	367	230	1481	879	1627	-11	-3	6131	5040	1368	883	333	84	2438	4100	57	512
212.167	520	538	534	2293	3418	4313	642	746	792	731	2483	3047	121	127	122	2869	5323	3590	484	443	260	1471	888	1602	12	93	6248	5183	1346	872	344	154	2525	4099	137	504
212.333	475	515	549	2415	3588	4297	624	750	833	670	2641	3278	87	96	44	2916	5106	3888	578	311	234	1477	903	1687	77	11	6355	5116	1449	993	449	146	2410	4126	191	628
212.5	513	536	507	2258	3511	4361	651	750	794	722	2489	3100	-8	17	3	2726	5205	3736	447	299	232	1366	832	1565	45	40	6177	5150	1279	916	398	68	2407	4017	153	467
212.667	450	478	495	2148	3530	4309	540	777	845	722	2497	3195	91	8	75	2835	5151	3678	472	312	274	1539	976	1706	86	109	6365	4941	1401	1044	396	141	2500	4086	235	535
212.833	507	526	560	2282	3474	4264	514	676	858	732	2590	3109	89	61	48	2811	5216	3623	524	287	217	1473	881	1499	71	99	6120	5343	1406	999	337	179	2495	4203	245	585
213	493	547	473	2292	3618	4334	544	681	790	704	2608	3231	142	92	22	2900	5170	3911	542	376	305	1556	902	1533	68	68	6209	5165	1352	974	318	71	2463	4097	121	563
213.167	459	557	544	2309	3490	4181	584	750	763	709	2635	3217	18	36	62	2771	5265	3599	413	275	253	1346	828	1440	21	-22	6333	4971	1223	849	336	40	2560	4209	149	571
213.333	483	516	515	2426	3399	4434	542	699	830	780	2587	3315	49	18	9	2845	5014	3718	440	263	173	1420	901	1574	39	39	6173	5175	1399	966	359	104	2367	4024	209	540
213.5	445	467	505	2141	3451	4213	569	747	791	695	2537	3104	59	112	29	2839	5263	3633	559	402	281	1465	904	1729	81	81	6308	5257	1368	1023	423	156	2560	4079	198	646
213.667	538	527	500	2225	3498	4323	580	750	821	765	2574	3225	55	64	5	2878	5148	3801	436	326	209	1502	926	1584	100	94	6239	5149	1354	1015	315	139	2444	4048	232	573
213.833	542	488	545	2201	3383	4207	577	667	782	763	2529	3184	30	88	24	2825	5207	3721	480	330	106	1436	847	1394	103	133	6323	5233	1342	925	361	198	2446	4128	175	582
214	541	495	453	2287	3517	4384	560	665	855	722	2566	3295	41	71	103	2915	5172	3892	521	359	200	1597	881	1545	104	124	6301	5253	1361	1113	397	172	2599	3970	209	616
214.167	533	525	508	2171	3519	4251	605	700	787	689	2571	3070	42	-4	77	2739	5348	3740	485	298	203	1405	850	1524	40	29	6223	5309	1305	943	424	187	2533	4012	224	543
214.333	458	517	484	2232	3367	4171	556	741	798	703	2602	3252	32	115	104	2844	5133	3746	495	397	276	1486	920	1544	151	104	6268	5216	1413	995	514	150	2402	4111	273	565
214.5	521	473	521	2172	3422	4225	527	691	775	638	2395	3136	112	68	16	2798	5250	3507	442	310	228	1392	830	1527	157	133	6173	5199	1385	1029	524	279	2534	4061	224	621
214.667	539	511	515	2182	3295	4248	552	712	847	756	2468	3265	215	102	154	2813	5116	4060	635	405	294	1592	955	1620	119	73	6264	5075	1358	1023	318	167	2406	4033	177	510
214.833	535	532	470	2172	3420	4253	605	718	783	727	2569	3146	3	28	45	2685	5145	3653	408	261	212	1435	792	1494	62	32	6141	5172	1356	983	264	138	2488	4140	221	624
215	515	559	525	2351	3416	4334	571	694	757	707	2405	3310	105	64	105	2972	5141	3785	569	378	228	1551	928	1538	34	25	6185	4990	1292	993	315	105	2315	3879	142	456
215.167	545	526	458	2184	3322	4204	603	683	746	688	2516	3236	86	51	61	2828	5164	3753	505	365	248	1405	790	1502	34	104	6176	5055	1318	913	309	112	2364	4047	157	545
215.333	517	537	491	2155	3462	4316	568	725	787	667	2560	3234	35	90	79	2836	5045	3712	455	364	196	1465	777	1491	103	67	6171	5074	1367	891	380	165	2351	3856	188	589
215.5	462	440	583	2119	3433	4107	582	695	837	681	2397	3131	38	13	9	2720	5397	3537	482	278	195	1382	828	1548	43	-39	6207	5113	1199	980	337	97	2498	4126	125	513
215.667	485	513	499	2187	3310	4256	595	715	798	672	2393	3204	102	63	65	2908	5162	3765	489	284	210	1486	819	1479	135	132	6234	5244	1437	1004	454	246	2299	3982	273	634
215.833	469	443	547	2156	3469	4189	594	700	753	782	2395	3191	43	52	35	2792	5209	3761	415	314	176	1393	810	1576	-19	10	6191	5051	1256	924	381	36	2255	4019	99	505
216	0	0	0	2244	3337	4248	0	0	0	0	0	0	61	9	20	2745	5184	3818	477	269	168	1398	901	1506	53	96	6213	5115	1477	984	413	120	2437	3859	221	0
216.167	565	500	599	2154	3437	4339	562	623	847	717	2417	2947	30	80	151	2864	5163	3705	441	290	185	1401	738	1453	16	40	6099	4950	1317	1074	428	67	2414	3906	150	590
216.333	541	535	493	2244	3436	4374	648	703	851	689	2370	2889	105	32	43	2857	5207	3843	442	308	232	1376	886	1487	135	59	6270	5108	1312	918	352	104	2403	3990	183	544
216.5	514	506	545	2162	3364	4360	533	643	730	703	2397	2804	91	68	106	2847	5312	3636	529	323	299	1499	799	1445	110	111	6133	5187	1431	1035	424	140	2385	3816	212	500
216.667	535	519	515	2227	3260	4255	587	720	826	736	2390	3118	39	70	84	3057	5013	3949	499	329	212	1428	759	1498	138	93	6126	5095	1397	998	389	117	2306	3901	189	552
216.833	543	487	574	2137	3398	4151	552	682	780	756	2321	2868	107	72	25	2733	5166	3704	490	317	131	1315	781	1350	93	150	6217	5361	1367	929	338	203	2291	3916	191	608
217	497	575	605	2206	3379	4143	625	704	739	655	2360	2889	73	53	25	2976	4969	3813	575	250	199	1431	852	1461	103	66	6142	5358	1398	932	352	115	2363	3766	229	488
217.167	523	500	440	2074	3382	4219	616	664	719	729	2439	2838	34	60	67	2661	5178	3649	467	354	184	1382	793	1458	72	78	6045	5107	1424	952	394	100	2350	3837	186	517
217.333	555	509	475	2194	3283	4197	545	683	815	671	2429	2900	17	92	28	2966	5092	3839	430	314	202	1434	759	1475	95	149	6206	5220	1402	982	409	74	2395	3839	173	589
217.5	470	530	454	2085	3323	4219	576	774	754	734	2365	2932	107	148	75	2815	5235	3798	504	378	201	1385	821	1466	141	106	6128	5102	1413	958	310	143	2264	3772	204	518
217.667	472	491	578	2240	3251	4275	554	688	787	737	2419	2965	56	28	61	2915	5071	3882	436	290	232	1373	730	1449	122	96	6150	5191	1336	970	402	137	2395	3819	170	504
217.833	554	543	502	2069	3330	4127	625	666	794	778	2305	2786	38	13	-2	2653	5181	3790	501	313	245	1201	728	1395	42	16	6147	4985	1368	916	297	39	2234	3679	119	520
218	499	524	515	2112	3222	4291	609	721	779	668	2307	2912	152	144	73	2895	5042	3937	547	283	242	1423	803	1530	23	85	6077	5238	1266	935	367	119	2330	3976	149	498
218.167	515	462	501	2085	3232	4225	551	695	814	696	2364	2814	85	63	79	2713	5213	3655	449	243	215	1371	716	1381	105	77	6318	5052	1332	969	448	166	2380	3772	211	576
218.333	545	526	489	2224	3358	4263	593	734	745	702	2306	2988	109	84	28	2762	5008	3866	594	333	180	1426	865	1439	152	97	6253	5123	1393	990	409	120	2236	3856	205	481
218.5	490	522	515	2075	3334	4109	558	665	771	753	2293	2859	44	79	67	2731	5180	3735	501	318	191	1291	818	1479	119	120	6024	5074	1379	999	405	193	2357	3857	195	479
218.667	516	492	548	2173	3212	4187	579	656	831	750	2272	3053	16	102	17	2855	4899	3852	462	287	227	1308	886	1488	58	48	6219	5250	1308	952	379	87	2208	3664	138	477
218.833	562	511	492	2126	3246	4156	590	705	781	738	2348	2913	93	74	47	2759	5123	3697	511	285	153	1400	779	1324	104	25	6053	5170	1388	1056	294	98	2308	3738	164	496
219	521	525	471	2231	3288	4327	545	655	749	766	2286	2887	79	80	24	2785	4870	3923	477	237	133	1305	759	1392	48	56	6017	5131	1302	968	353	99	2352	3711	124	465
219.167	512	590	585	2076	3218	4104	567	681	731	744	2260	2847	7	-44	-7	2467	5074	3559	398	187	115	1153	674	1196	69	125	6178	5078	1429	1066	407	238	2281	3872	197	519
219.333	473	507	466	2156	3334	4205	606	631	734	727	2249	3022	111	93	141	2920	4930	3957	558	285	249	1321	761	1406	17	14	5951	4990	1290	924	299	40	2239	3784	146	509
219.5	572	491	496	2123	3243	4060	607	728	708	762	2341	2904	77	99	31	2639	5151	3683	445	321	178	1274	725	1381	139	140	6014	5112	1348	1061	396	124	2247	3799	225	531
219.667	542	502	504	2140	3228	4084	574	707	724	731	2344	2976	19	-5	34	2714	5046	3849	428	215	187	1272	670	1318	59	11	5977	4929	1328	934	336	134	2255	3850	148	487
219.833	486	570	578	2086	3145	4134	578	645	645	0	0	0	-58	12	-54	2582	5025	3670	341	131	140	0	0	0	111	113	6196	5063	1521	1136	403	157	2316	3870	286	513
220	488	539	555	2066	3164	4256	559	703	754	768	2270	2841	21	32	13	2860	4948	3872	413	292	183	1208	716	1395	136	182	6023	5121	1429	1083	355	165	2335	4144	241	560
220.167	543	498	519	2132	3266	4340	614	685	818	685	2338	3012	13	32	-23	2716	5018	3672	419	239	168	1191	636	1264	192	97	6173	5091	1486	1013	351	175	2246	3867	181	521
220.333	597	516	511	1983	3165	4055	610	716	740	729	2217	2858	140	123	82	2964	4942	3826	547	333	227	1375	768	1377	57	75	6222	5270	1307	1014	326	193	2245	3830	219	512
220.5	476	547	572	2130	3161	4249	572	653	734	687	2302	2939	49	17	128	2739	5174	3604	435	347	147	1205	705	1286	108	56	6132	5076	1348	922	268	56	2139	3745	203	484
220.667	517	518	524	2085	3177	4042	578	680	764	803	2166	2942	116	160	90	2904	5010	4010	547	353	230	1374	762	1417	63	154	6084	5121	1405	1037	390	217	2284	3822	205	557
220.833	507	523	521	2095	3324	4242	600	665	802	733	2362	3095	20	36	-18	2695	4996	3586	410	156	83	1146	662	1248	125	102	6068	5039	1411	1002	398	130	2195	3723	190	521
221	513	527	527	2063	3224	4077	600	648	767	759	2187	2924	10	80	74	2940	4877	3856	515	285	198	1222	675	1417	33	45	6164	5134	1450	912	349	68	2234	3769	227	521
221.167	487	552	465	2152	3199	4169	543	683	768	692	2211	2772	45	-5	1	2714	4950	3494	425	171	149	1168	595	1253	61	91	6027	5198	1457	960	310	134	2227	3801	169	522
221.333	587	538	552	2064	3259	4024	601	620	768	787	2200	2942	144	156	173	2889	4998	3912	503	337	258	1327	744	1424	56	60	6041	5202	1274	1007	341	84	2287	3735	137	488
221.5	545	553	520	2073	3108	4215	587	649	817	720	2414	2865	54	90	43	2814	5101	3662	443	289	192	1178	761	1255	125	82	5924	5170	1394	975	357	220	2164	3804	202	429
221.667	466	482	546	2154	3074	4080	610	753	755	769	2190	2851	71	-7	16	2773	4899	3717	476	261	138	1230	608	1268	63	98	6178	5206	1379	917	368	186	2323	3827	160	478
221.833	519	492	595	2083	3141	4085	604	617	749	752	2303	2982	104	90	-16	2771	5073	3597	473	244	207	1091	708	1335	120	118	6081	5064	1390	976	462	103	2195	3840	298	579
222	485	492	466	2032	3131	4033	553	648	747	816	2295	2816	49	15	-20	2746	4723	3720	419	230	154	1127	624	1303	40	74	5964	4980	1315	847	404	156	2081	3768	174	496
222.167	599	498	484	2078	3010	4099	543	632	715	727	2245	2912	75	-6	-41	2663	4845	3515	391	197	152	1136	587	1179	158	116	6150	5065	1399	1027	386	143	2226	3831	227	590
222.333	486	512	481	2011	3073	4068	582	687	720	719	2220	2831	38	92	91	2817	5122	3892	432	319	194	1142	651	1294	74	49	6014	5067	1422	952	446	166	2232	3859	198	563
222.5	519	534	562	2092	3133	4189	522	684	749	692	2280	2909	54	22	17	2619	4900	3669	466	294	204	1172	597	1301	94	116	6100	4998	1403	1002	360	137	2171	3625	170	512
222.667	520	506	483	1991	3024	4032	557	691	707	766	2252	2962	56	36	111	2782	4789	3910	448	269	208	1189	647	1293	51	66	5831	5123	1357	909	320	89	2124	3697	165	473
222.833	479	495	509	2096	3029	4032	632	642	749	709	2225	2867	78	133	81	2727	5070	3584	417	249	245	1114	705	1221	52	3	5968	4959	1453	1050	298	144	2152	3731	140	455
223	497	514	589	2094	3060	3938	584	657	693	705	2152	2890	104	35	19	2804	4860	3841	440	306	191	1058	653	1359	32	38	5818	4961	1284	822	337	131	2173	3742	130	531
223.167	480	470	590	2146	3082	4080	548	621	728	699	2234	2952	50	87	30	2738	4859	3685	490	305	196	1113	637	1225	89	76	5907	5114	1516	966	331	167	2247	3657	111	504
223.333	507	513	561	2061	3095	4097	549	626	701	741	2312	2871	4	66	55	2726	4763	3723	381	174	207	1089	679	1288	143	96	6141	5033	1328	899	357	112	2211	3729	271	535
223.5	509	526	489	2140	3075	4055	551	746	737	665	2260	2839	63	32	61	2687	4961	3648	330	342	161	1153	685	1307	40	103	5952	4872	1328	904	321	113	2245	3632	134	597
223.667	473	486	545	2055	2991	3797	564	716	723	778	2125	2833	4	15	23	2803	4720	3679	367	214	111	1040	515	1225	36	109	6061	4888	1331	954	286	69	2183	3602	95	519
223.833	488	516	515	2118	3091	4077	585	698	665	742	2159	2927	18	146	28	2684	4993	3545	328	171	174	1078	630	1281	70	52	5866	4928	1386	937	350	210	2224	3695	168	474
224	492	542	487	2046	2987	4055	585	665	673	744	2178	2716	94	75	73	2765	4930	3851	466	279	172	1145	683	1340	147	181	5899	5090	1478	1024	434	229	2272	3737	292	582
224.167	548	474	531	2114	3105	4035	567	638	736	753	2242	2923	13	31	105	2648	4837	3681	383	265	171	1072	659	1223	4	47	5831	4983	1358	934	289	54	2084	3612	105	389
224.333	476	529	568	2109	3039	3805	573	684	713	764	2174	2811	-8	70	62	2817	4764	3716	399	170	104	1027	676	1281	84	128	5897	4964	1290	943	324	125	2233	3715	184	479
224.5	551	496	498	2122	3111	3965	640	661	702	668	2240	2899	27	71	103	2748	4785	3620	371	267	125	1131	620	1199	121	90	5901	5036	1360	896	403	150	2153	3526	242	550
224.667	521	487	548	2103	2971	4019	566	674	721	765	2189	2805	52	56	72	2796	4705	3680	364	351	160	1130	671	1321	102	91	5912	5088	1331	964	425	139	2195	3639	173	459
224.833	501	493	496	2105	3033	3965	579	642	738	793	2159	2839	40	105	122	2681	4938	3657	449	291	202	1128	663	1288	41	39	5956	4761	1423	920	325	74	2088	3371	239	485
225	492	527	522	1980	3010	3899	562	703	711	708	2036	2773	92	72	16	2738	4726	3645	383	239	149	1129	680	1205	116	49	6005	4994	1424	918	389	186	2145	3697	299	576
225.167	504	590	548	2102	3103	3877	572	701	683	681	2284	2933	66	56	103	2713	4867	3414	365	275	233	1008	702	1217	87	164	5912	5005	1491	877	354	177	2042	3550	202	464
225.333	541	503	531	1963	3020	3856	521	694	629	736	2189	2799	59	-38	-14	2713	4580	3582	380	229	197	1055	585	1165	20	23	5883	4975	1253	831	259	107	2190	3624	144	402
225.5	489	530	483	2062	3152	3949	605	627	682	732	2081	2877	118	102	64	2746	4878	3585	514	249	150	1093	668	1245	79	121	5804	4698	1385	868	241	111	2057	3386	163	517
225.667	545	510	473	2038	2947	3754	531	671	748	769	2136	2799	86	139	151	2703	4774	3623	475	296	225	1043	707	1407	29	70	5875	4900	1309	868	304	88	2122	3519	173	445
225.833	529	493	499	2080	2932	3922	621	673	675	777	2229	2823	83	30	102	2576	4889	3442	406	207	191	1074	630	1150	79	135	5810	5028	1401	993	312	94	2109	3554	147	447
226	537	540	528	1976	3052	3956	571	613	647	683	2126	2730	73	14	103	2632	4735	3620	372	219	166	1021	646	1313	41	63	6024	4955	1342	834	364	133	2164	3554	175	457
226.167	546	492	573	2061	3041	4062	669	597	717	748	2148	2858	-3	23	3	2521	4689	3345	412	202	93	957	621	1200	190	121	5926	5111	1325	960	344	152	2181	3616	232	450
226.333	480	577	511	2043	2950	3802	591	631	648	767	2132	2784	70	59	61	2701	4718	3604	489	287	175	1129	662	1311	133	39	5946	4885	1247	837	331	107	2187	3562	154	463
226.5	504	506	532	1917	2916	4070	552	627	697	735	2214	2871	86	22	43	2604	4722	3397	360	229	151	1059	566	1252	5	39	5777	4814	1215	777	300	62	2036	3283	156	366
226.667	517	464	522	2033	2974	3807	593	620	650	736	2184	2809	-51	18	34	2652	4650	3538	339	104	107	991	555	1177	81	110	5832	4857	1375	886	362	134	2126	3630	175	382
226.833	528	512	511	1972	2898	3890	499	667	664	688	2070	2693	110	69	104	2538	4779	3358	500	229	149	1027	658	1250	80	62	5745	4944	1372	920	328	137	2175	3531	153	478
227	465	554	517	1987	2952	3804	555	675	647	691	2171	2852	116	97	86	2694	4797	3685	408	266	202	1022	734	1267	124	134	5833	4943	1467	844	366	196	2074	3521	163	520
227.167	568	482	525	2045	3029	3971	561	629	709	723	2128	2813	43	-19	16	2419	4678	3398	351	176	130	970	597	1129	87	28	5753	4899	1303	866	352	108	2069	3420	145	508
227.333	496	522	526	1954	3049	3750	530	668	641	765	2222	2810	22	44	69	2563	4660	3540	436	324	135	1120	654	1226	51	63	5897	4922	1313	936	299	134	2226	3478	197	505
227.5	508	487	476	2017	3032	3898	581	633	653	656	2256	2895	160	44	81	2576	4688	3583	377	244	176	993	683	1203	7	-16	5713	4944	1238	847	242	146	1990	3279	121	466
227.667	537	534	501	1941	2931	3796	578	683	650	717	2131	2718	114	48	105	2589	4618	3594	459	254	130	1102	638	1245	65	85	5949	4871	1261	749	331	131	2143	3506	182	460
227.833	532	535	477	1970	2985	3760	533	665	699	803	2225	2937	-24	16	-7	2357	4539	3301	397	160	95	955	655	1170	74	77	5760	4728	1393	918	339	152	2040	3505	288	430
228	527	514	526	1878	3021	3792	595	605	729	759	2170	2759	32	36	57	2619	4575	3589	415	220	126	1006	677	1187	148	160	5848	4979	1345	908	341	175	2189	3507	277	472
228.167	505	505	522	2014	2967	3967	607	674	655	754	2245	2840	14	-5	43	2558	4627	3391	350	228	139	996	665	1158	2	62	5821	4844	1268	792	274	78	2081	3458	133	417
228.333	515	518	560	1953	2817	3766	576	654	653	697	2192	2571	80	86	24	2523	4573	3624	400	268	152	1051	648	1186	138	176	5759	4801	1337	941	398	131	2066	3557	196	553
228.5	470	569	508	2006	2965	3794	576	609	686	700	2194	2731	22	29	33	2478	4591	3251	288	175	106	925	548	1145	93	112	5954	4954	1430	923	343	163	2179	3283	192	511
228.667	476	508	528	1941	2898	3867	552	642	648	702	2085	2796	92	110	82	2698	4603	3584	424	263	149	1037	633	1202	142	102	5848	5017	1303	832	388	180	2241	3561	195	485
228.833	551	516	477	1915	2846	3931	520	621	673	759	2237	2829	41	73	113	2520	4684	3282	440	379	203	935	690	1182	46	65	5750	4779	1291	842	379	123	1976	3397	122	435
229	536	501	501	1952	2907	3723	560	644	686	717	2057	2705	-19	54	-9	2599	4445	3462	337	203	142	926	618	1207	44	10	5823	4821	1198	815	250	76	2084	3366	129	423
229.167	467	507	436	2002	2921	3930	576	663	702	761	2219	2849	29	25	24	2494	4629	3209	360	250	174	921	606	1176	117	152	5720	4837	1409	890	374	157	2122	3357	165	491
229.333	529	503	528	1907	2983	3782	572	571	656	724	2145	2727	49	76	-11	2541	4465	3340	272	273	183	895	577	1208	82	117	5802	4810	1266	824	325	158	2187	3406	189	599
229.5	488	467	508	1944	2859	3843	481	658	667	756	2064	2777	98	137	110	2566	4698	3363	461	345	269	986	764	1271	143	158	5870	4920	1376	974	378	144	2063	3212	199	471
229.667	553	538	541	1862	2887	3818	515	620	680	825	2091	2729	-12	-78	63	2478	4612	3298	391	252	165	982	625	1091	14	101	5704	4805	1261	818	337	77	2099	3460	193	413
229.833	528	529	476	2052	2898	3889	570	670	718	706	2118	2832	55	44	73	2567	4674	3299	435	276	191	969	710	1211	148	143	5715	4906	1397	943	325	186	2125	3486	244	532
230	486	538	535	1936	2896	3743	580	611	646	754	2050	2724	31	76	31	2600	4583	3498	460	311	127	956	619	1154	77	131	5785	4863	1276	850	367	183	2195	3382	151	491
230.167	468	508	447	1930	2850	3807	555	652	665	705	2055	2793	85	64	47	2530	4579	3196	396	252	225	925	738	1155	111	78	5658	4762	1311	865	327	104	2110	3175	191	452
230.333	568	527	498	1859	2931	3694	531	640	685	685	2091	2588	79	110	-3	2556	4438	3414	523	238	136	996	719	1168	118	183	5723	4832	1260	865	365	115	2147	3392	253	435
230.5	456	481	500	1980	2987	3806	510	624	694	717	2117	2837	56	121	96	2494	4507	3259	427	344	245	961	710	1211	111	128	5794	4938	1270	867	414	115	1988	3376	234	490
230.667	464	481	509	1913	2830	3685	573	635	632	757	2043	2701	130	74	114	2615	4473	3302	316	189	129	933	671	1143	100	42	5819	4801	1314	922	390	91	2089	3361	210	540
230.833	471	489	548	1908	2897	3800	596	631	669	721	2020	2624	98	47	111	2376	4646	3249	412	291	117	993	585	1111	4	57	5738	4681	1168	807	258	85	2017	3305	109	364
231	508	506	531	1842	2881	3756	561	673	636	722	2084	2717	3	107	44	2555	4284	3379	426	256	111	884	684	1176	192	93	5623	4972	1265	895	369	194	2139	3438	243	539
231.167	478	466	528	1872	3026	3741	534	626	685	711	2118	2684	28	23	50	2443	4632	3167	388	155	173	864	624	1128	22	81	5978	4895	1237	828	239	138	2067	3158	108	406
231.333	447	529	583	1785	2952	3639	545	628	663	726	2142	2622	40	40	61	2445	4488	3262	311	180	75	1004	612	1120	50	67	5568	4720	1207	768	281	129	2162	3387	126	485
231.5	522	523	464	1830	3003	3801	549	676	653	714	2078	2675	9	35	30	2354	4431	3110	345	203	141	894	625	969	189	192	5791	4831	1371	957	387	182	2066	3356	256	490
231.667	560	543	483	1932	2790	3680	562	602	632	686	2099	2707	-15	18	-8	2463	4443	3282	291	121	17	868	698	1039	79	125	5878	4854	1288	892	391	186	2140	3391	275	590
231.833	503	486	495	1973	2898	3685	530	710	621	710	2183	2761	-28	46	7	2397	4580	3140	352	192	142	940	565	1058	55	78	5673	4682	1189	760	360	26	1912	3288	139	417
232	548	529	471	1837	2847	3665	504	620	656	739	1933	2599	2	-29	41	2510	4479	3234	366	190	80	926	674	1100	110	87	5816	4892	1253	861	287	162	2083	3385	220	483
232.167	530	502	472	1857	2955	3888	523	642	650	752	2043	2804	91	84	65	2440	4607	3126	366	227	181	930	632	1154	2	88	5725	4703	1260	722	271	104	1997	3212	167	385
232.333	490	501	542	1807	2934	3722	632	636	615	678	1997	2742	-43	31	-52	2346	4270	3299	442	160	118	887	620	1053	80	150	5799	4796	1229	781	355	146	2117	3303	186	467
232.5	560	507	536	1810	2924	3807	576	576	674	795	2138	2694	110	90	107	2425	4559	3094	482	304	126	844	736	1156	104	-4	5661	4685	1273	847	247	146	1988	3270	137	444
232.667	505	498	521	1912	2860	3612	621	693	679	716	2025	2593	88	91	40	2510	4402	3298	455	265	101	935	645	1251	77	45	5853	4834	1213	782	275	217	1978	3257	181	434
232.833	540	548	535	1876	2787	3642	574	726	672	717	2060	2579	57	11	28	2473	4570	3142	390	209	83	819	727	1105	115	57	5626	4731	1240	861	293	118	2027	3281	191	399
233	445	523	512	1789	2899	3713	548	622	653	735	2037	2674	-7	57	17	2557	4407	3171	366	190	69	889	577	1020	95	49	5687	4682	1108	843	359	83	2108	3345	190	444
233.167	531	526	450	1968	2781	3755	586	620	638	784	2067	2777	147	155	73	2380	4497	3202	333	236	156	898	737	1146	52	143	5785	4669	1247	796	263	90	1989	3117	134	439
233.333	546	596	489	1737	2795	3677	561	646	697	709	2135	2645	140	78	91	2439	4459	3322	383	280	218	999	750	1228	102	112	5595	4785	1261	789	361	188	2062	3379	207	453
233.5	508	590	520	1914	2844	3800	484	579	615	719	2155	2757	71	31	105	2536	4573	3204	424	257	147	938	775	1120	80	94	5599	4686	1281	840	344	144	2027	3247	209	505
233.667	562	483	573	1767	2910	3614	498	652	571	786	2094	2619	72	5	139	2589	4496	3156	349	175	140	900	691	1129	59	35	5618	4621	1146	834	422	91	1986	3244	131	474
233.833	507	511	578	1898	2866	3821	586	610	677	707	2106	2760	82	82	77	2367	4439	3035	409	208	141	877	656	1093	111	97	5710	4829	1392	805	372	175	2072	3132	183	517
234	566	591	492	1772	2946	3812	612	615	668	777	2054	2641	81	172	57	2445	4319	3309	437	243	148	921	746	1178	100	112	5679	4982	1147	773	346	121	1962	3275	206	500
234.167	510	521	493	1848	2889	3714	548	588	662	721	2060	2666	52	37	-16	2467	4366	3052	380	237	177	903	752	1029	16	149	5690	4752	1248	820	376	75	2049	3189	198	462
234.333	532	565	484	1908	2813	3690	573	678	657	731	2134	2705	47	55	41	2441	4279	3214	394	228	150	941	708	1170	61	82	5667	4735	1196	870	305	117	1962	3244	166	492
234.5	518	516	481	1826	2915	3743	495	606	679	781	2033	2701	93	38	53	2374	4560	2973	383	172	245	837	671	1044	147	92	5774	4890	1194	869	371	118	2102	3184	204	481
234.667	514	520	534	1820	2890	3538	589	634	615	777	2033	2639	67	116	43	2408	4357	3262	382	275	137	958	750	1147	44	101	5722	4672	1184	737	241	46	1964	3241	187	474
234.833	494	533	572	1746	2959	3805	589	695	621	808	2032	2670	31	54	-53	2342	4311	2937	333	165	82	912	595	1034	20	52	5598	4756	1238	832	322	118	1990	3294	155	451
235	502	573	489	1684	2986	3660	564	608	653	776	2034	2661	52	47	50	2527	4257	3335	362	198	151	841	747	1156	89	62	5754	4842	1120	841	232	135	2064	3287	290	428
235.167	522	481	528	1810	2933	3767	559	612	656	730	2031	2655	53	103	128	2439	4571	3132	434	320	175	871	754	1163	121	125	5723	4783	1275	797	253	210	1940	3197	201	430
235.333	473	510	480	1743	2861	3752	556	588	689	703	2022	2716	10	15	87	2338	4373	3193	354	267	176	914	644	1117	-35	48	5669	4720	1224	721	322	76	1953	3260	177	439
235.5	484	532	497	1789	2946	3721	571	625	653	763	2069	2659	83	120	113	2383	4505	2968	416	268	104	893	694	1152	84	43	5762	4790	1271	758	351	57	2042	3086	170	486
235.667	505	497	559	1808	2987	3770	586	650	685	717	1991	2672	48	35	-13	2417	4273	3071	437	188	72	811	640	1120	88	61	5720	4783	1179	843	346	149	2036	3193	139	462
235.833	533	489	533	1765	2858	3710	548	652	624	721	1990	2712	75	-31	41	2342	4488	3045	357	135	135	865	570	1028	110	121	5723	4665	1299	829	322	124	2000	3191	154	530
236	541	469	487	1729	2882	3676	617	618	564	693	1920	2653	48	-53	49	2447	4461	3182	357	208	77	879	701	1094	64	119	5698	4813	1161	796	370	111	2057	3179	181	469
236.167	509	493	522	1765	2800	3777	545	656	655	679	2002	2687	71	133	115	2391	4392	3096	464	319	187	887	646	1153	114	69	5804	4820	1247	771	412	125	2031	3080	218	501
236.333	469	480	548	1789	2937	3577	511	738	563	770	2008	2580	2	3	33	2528	4253	3145	361	199	87	815	710	1031	107	42	5619	4759	1073	695	351	58	2048	3285	189	440
236.5	554	520	495	1757	2841	3790	576	665	624	765	2075	2681	80	79	187	2398	4518	3127	377	270	191	789	771	1134	80	116	5727	4829	1151	837	325	181	1898	3172	224	505
236.667	493	536	546	1735	2741	3939	573	615	620	659	2063	2548	27	99	114	2420	4436	3276	445	250	154	918	748	1191	110	58	5959	4829	1208	735	310	92	1847	3200	210	424
236.833	496	511	511	1858	2874	3794	562	710	623	712	2034	2647	80	73	142	2430	4487	3023	381	224	226	884	693	1027	61	121	5806	4988	1244	931	386	194	1992	3132	251	548
237	519	563	491	1740	2838	3835	590	635	577	727	2115	2578	56	23	29	2358	4303	3278	351	297	126	814	699	1068	83	94	5725	4816	1155	829	374	170	1920	3291	195	489
237.167	548	550	488	1935	2961	3827	573	643	656	761	2005	2676	15	9	0	2491	4406	3092	347	191	93	861	713	1096	96	124	5824	4681	1126	824	290	119	2029	3151	193	541
237.333	521	501	573	1675	2897	3671	542	632	570	743	1980	2650	15	109	67	2486	4465	3192	398	286	138	843	786	1111	102	121	5757	4843	1222	912	427	122	2057	3334	212	540
237.5	523	470	544	1788	2886	3729	607	640	588	744	2107	2639	89	65	5	2423	4504	3159	398	242	191	897	757	1062	96	29	5754	4786	1086	751	261	129	1934	2983	127	450
237.667	473	562	516	1786	2930	3689	540	639	569	725	2038	2705	42	29	38	2428	4398	3146	408	273	109	898	774	1085	98	54	5808	4800	1165	841	278	125	2064	3225	210	463
237.833	526	509	495	1836	2909	3617	538	641	661	746	2053	2673	69	112	99	2466	4379	3083	475	258	149	881	685	1024	-5	-2	5816	4681	1178	767	246	62	1910	3116	97	415
238	547	513	533	1755	2919	3685	563	642	592	793	2118	2639	63	85	127	2498	4360	3264	424	285	113	868	747	1076	-10	-12	5518	4653	1029	671	313	55	1921	3139	49	370
238.167	527	541	519	1859	2854	3839	569	604	598	726	2049	2684	105	79	114	2406	4327	3059	372	241	131	884	720	1078	65	82	5697	4638	1123	846	324	166	1824	3207	257	422
238.333	497	462	524	1704	2790	3646	588	676	581	791	2088	2600	19	61	65	2279	4127	3110	450	269	214	892	772	1167	214	142	5618	4885	1242	865	391	138	2062	3368	257	600
238.5	507	523	518	1817	2880	3689	493	640	622	743	2083	2649	65	148	69	2348	4390	3051	367	256	169	815	754	1034	104	125	5622	4637	1161	803	318	112	1969	3088	170	388
238.667	540	499	518	1777	2893	3623	600	665	600	740	2067	2491	31	53	46	2464	4250	3246	414	245	96	842	685	1028	53	33	5741	4882	1106	791	339	98	1954	3401	141	416
238.833	549	510	540	1779	2874	3702	645	626	539	690	2011	2703	-41	-32	-1	2460	4340	3031	366	169	59	859	683	917	137	153	5702	4773	1207	765	328	100	1974	3283	126	470
239	539	487	497	1734	2871	3615	606	645	604	764	2095	2560	60	83	78	2430	4196	3155	375	117	223	855	718	1081	73	115	5816	4932	1177	875	363	201	2057	3356	294	595
239.167	538	515	464	1741	2740	3863	598	678	583	684	2100	2586	8	59	40	2305	4410	3107	354	231	200	832	677	1022	106	83	5736	4747	1230	795	342	126	1914	3253	242	503
239.333	562	520	514	1710	2891	3678	573	646	630	727	2100	2619	73	182	99	2536	4314	3394	452	317	158	964	710	1128	43	56	5655	4688	1168	748	305	98	1945	3237	215	431
239.5	616	521	514	1767	2752	3681	578	628	623	710	2095	2657	5	95	11	2436	4420	3086	399	230	191	751	662	1007	66	72	5558	4703	1190	787	350	157	1912	3238	238	455
239.667	507	498	541	1784	2794	3674	569	599	674	738	2075	2607	-10	72	28	2458	4266	3174	342	172	154	817	663	1035	65	90	5700	4736	1221	840	319	136	2064	3267	116	531
239.833	507	538	495	1757	2757	3767	573	576	568	691	2137	2622	140	45	88	2394	4417	3031	450	285	132	809	699	1026	182	78	5795	4845	1271	850	386	132	1906	3298	245	506
240	472	596	480	1739	2762	3653	525	579	582	692	2061	2526	53	96	47	2548	4370	3186	468	255	175	863	717	1057	97	111	5832	4887	1184	796	383	130	2041	3287	176	550
240.167	478	551	508	1772	2789	3651	621	626	632	730	2148	2739	-5	59	68	2366	4500	3158	382	223	142	745	667	1021	170	168	5728	4624	1147	850	290	195	2006	3241	258	472
240.333	551	550	537	1621	2741	3603	595	633	626	838	2114	2645	46	22	34	2414	4224	3202	436	207	94	829	679	983	117	39	5701	4805	1119	715	262	124	1944	3118	199	440
240.5	527	511	482	1705	2792	3687	643	646	606	762	2179	2557	114	107	0	2381	4560	3049	357	254	135	822	651	984	84	94	5729	4711	1167	797	390	128	1894	3186	236	457
240.667	471	513	450	1791	2781	3700	563	621	569	784	2066	2588	55	-5	2	2334	4340	3224	348	181	59	764	685	952	115	73	5825	4705	1213	917	316	112	1979	3265	202	504
240.833	522	602	549	1714	2871	3815	553	693	600	762	2170	2585	-35	6	64	2354	4390	2939	367	171	91	779	654	1002	37	88	5728	4780	1213	818	235	121	1824	3171	179	589
241	468	516	569	1589	2841	3653	538	657	618	767	2048	2478	5	13	28	2546	4371	3244	324	236	194	805	708	1013	-1	-7	5665	4787	1107	814	337	56	1882	3190	231	404
241.167	511	578	551	1708	2754	3775	609	641	576	644	2134	2689	67	59	71	2350	4404	3068	414	179	137	821	693	962	115	167	5686	4634	1220	813	324	120	1973	3179	221	489
241.333	600	515	472	1667	2721	3824	547	635	646	768	2099	2548	110	30	12	2435	4224	3255	340	187	104	740	685	1054	35	44	5630	4832	1149	872	361	126	1815	3054	186	447
241.5	483	535	553	1749	2683	3662	593	686	585	708	2138	2646	59	225	72	2455	4469	3106	409	293	203	834	682	1037	58	37	5675	4864	1194	786	277	100	1865	3078	186	427
241.667	460	484	446	1672	2781	3685	546	573	636	779	2095	2523	37	66	30	2545	4272	3239	380	247	156	876	726	962	119	126	5733	4866	1194	852	353	226	1882	3277	260	529
241.833	551	494	548	1676	2846	3768	536	634	596	729	2189	2651	1	30	49	2426	4443	3210	351	117	84	762	629	964	91	49	5644	4724	1255	789	371	103	1888	3241	141	493
242	526	514	535	1655	2692	3633	541	636	617	785	2195	2608	85	78	18	2493	4305	3364	476	292	177	856	653	1035	139	107	5772	4687	1175	793	337	203	1950	3278	229	473
242.167	496	499	484	1760	2665	3763	557	656	634	743	2122	2634	87	53	114	2460	4501	3180	301	193	186	749	690	1031	124	83	5633	4818	1164	823	379	136	1797	3235	218	522
242.333	515	530	480	1701	2962	3575	538	624	585	645	2097	2585	67	68	110	2539	4242	3136	385	219	148	868	674	962	65	170	5702	4756	1219	860	314	154	1908	3316	223	480
242.5	591	522	466	1772	2671	3754	573	646	644	689	2268	2572	118	71	69	2413	4311	3233	349	264	148	706	671	1020	23	23	5640	4649	1121	849	301	108	1809	3099	177	531
242.667	486	477	543	1698	2677	3629	589	694	606	778	2134	2506	94	91	37	2638	4255	3218	361	192	84	822	733	957	90	192	5680	4835	1126	859	347	128	1950	3321	254	512
242.833	483	544	489	1671	2828	3689	555	638	600	771	2248	2597	45	36	73	2451	4504	3243	429	257	131	742	638	939	51	71	5693	4727	1120	810	277	144	1840	3260	156	393
243	536	502	529	1660	2690	3666	553	571	573	749	2160	2467	73	79	62	2475	4168	3351	433	245	110	820	619	929	23	72	5626	4892	1093	738	331	50	1883	3172	236	413
243.167	499	585	528	1717	2776	3595	543	614	623	713	2173	2550	67	51	59	2410	4363	3140	390	174	87	700	623	986	-43	-36	5700	4608	1107	740	248	-1	1881	3025	112	334
243.333	542	515	511	1614	2638	3624	535	624	611	751	2096	2457	44	79	63	2529	4229	3228	374	251	137	837	659	1116	166	78	5729	4765	1109	810	317	117	1948	3369	211	453
243.5	540	561	509	1657	2744	3620	551	616	546	689	2160	2670	-16	38	20	2350	4481	3106	329	218	68	699	617	846	20	57	5665	4726	1100	815	235	58	1745	3091	95	407
243.667	560	558	510	1611	2664	3794	585	589	612	779	2168	2526	50	70	158	2472	4433	3337	442	281	130	849	672	1077	81	42	5604	4747	1113	843	257	43	1877	3231	65	463
243.833	484	473	504	1721	2763	3674	588	563	615	727	2247	2528	128	129	113	2423	4472	3160	426	236	181	812	716	1040	90	171	5807	4646	1232	871	469	170	1836	3258	239	527
244	509	480	570	1576	2602	3537	605	672	546	844	2117	2527	-6	-10	-46	2446	4123	3261	297	135	61	648	622	811	69	74	5634	4766	1106	742	309	137	1734	3204	148	371
244.167	520	474	569	1682	2714	3684	568	578	577	773	2096	2574	28	42	36	2364	4473	3084	351	161	141	730	608	906	104	180	5688	4617	1248	828	369	193	1869	3248	265	606
244.333	550	508	507	1671	2799	3493	588	674	616	816	2105	2508	126	82	78	2683	4341	3241	461	264	157	835	754	1048	37	92	5684	4727	1160	817	305	152	1832	3314	129	527
244.5	559	512	559	1683	2700	3652	574	661	660	752	2120	2528	59	68	80	2326	4288	3099	315	174	116	734	582	962	64	109	5783	4571	1160	808	388	111	1817	3336	227	487
244.667	541	527	507	1660	2674	3595	509	631	634	685	2028	2492	80	101	131	2578	4330	3415	453	336	215	835	561	986	19	75	5464	4785	1087	668	300	147	1808	3356	111	438
244.833	462	523	553	1688	2708	3700	541	579	548	769	2125	2517	81	134	123	2320	4301	3113	339	294	198	808	687	941	98	180	5745	4781	1226	847	367	191	1900	3117	204	381
245	568	454	462	1687	2718	3656	590	642	539	793	2092	2472	44	42	58	2394	4255	3345	367	213	148	774	585	973	64	70	5717	4809	1122	792	293	136	1854	3044	199	478
245.167	487	487	554	1694	2714	3708	536	558	642	676	2143	2585	-36	50	61	2319	4240	3171	352	182	147	758	611	879	97	91	5593	4701	1163	767	351	149	1898	3224	269	456
245.333	475	549	522	1658	2802	3605	594	576	643	719	2097	2544	89	58	123	2504	4508	3297	344	253	128	744	628	993	52	33	5596	4658	1136	827	378	93	1786	3232	230	521
245.5	494	571	518	1787	2608	3592	523	633	653	782	2158	2469	78	87	79	2405	4489	3184	434	234	185	717	644	960	130	109	5687	4649	1259	900	353	203	1800	3135	174	477
245.667	547	507	535	1537	2519	3571	567	553	637	692	2143	2429	106	107	84	2509	4235	3338	407	278	136	808	660	937	160	180	5696	4704	1139	758	432	178	1886	3328	251	467
245.833	482	546	513	1665	2639	3684	555	586	629	687	2167	2458	81	30	21	2186	4283	3068	340	169	58	702	570	865	51	51	5478	4642	1141	757	326	65	1903	3106	152	347
246	534	585	441	1660	2586	3550	549	625	588	751	2055	2410	-16	-9	1	2388	4297	3256	391	184	43	734	600	990	49	112	5657	4610	1072	769	357	69	1844	3056	169	430
246.167	502	474	535	1684	2749	3638	537	589	638	721	2103	2545	86	65	99	2353	4422	3176	448	227	197	717	666	945	108	105	5640	4619	1100	853	333	158	1815	3114	105	460
246.333	564	560	478	1644	2606	3570	550	655	592	749	2067	2467	14	7	-5	2363	4228	3238	340	160	130	696	648	945	-52	42	5457	4540	1006	714	280	53	1818	3200	188	432
246.5	479	482	559	1668	2601	3608	496	578	651	770	2130	2575	-45	-12	-37	2270	4285	3033	267	149	29	681	505	800	-1	105	5697	4518	1156	766	333	86	1762	3028	153	459
246.667	476	485	518	1597	2595	3426	571	584	547	807	2105	2508	66	58	45	2397	4157	3290	309	174	114	769	567	896	134	164	5642	4551	1120	799	409	187	1893	3126	194	514
246.833	526	510	559	1706	2787	3689	580	581	592	690	2133	2393	98	138	42	2447	4476	3127	466	279	245	693	720	893	19	53	5518	4612	1113	705	246	60	1761	2996	99	367
247	517	495	500	1624	2620	3643	605	610	601	751	2113	2601	138	104	107	2535	4193	3310	384	297	265	904	678	1087	76	150	5551	4599	1129	796	324	179	1839	3289	164	411
247.167	426	518	534	1632	2589	3629	562	609	601	713	2106	2481	-9	-29	-16	2224	4355	3067	256	135	24	688	482	815	130	121	5521	4563	1243	749	325	102	1741	3099	170	492
247.333	480	521	496	1617	2632	3631	560	642	615	718	2142	2528	87	55	57	2375	4168	3331	391	176	104	761	630	959	70	84	5608	4599	1183	851	336	148	1826	3114	189	519
247.5	550	527	572	1591	2696	3688	540	592	600	792	2127	2558	18	52	51	2253	4145	3132	399	258	117	720	632	895	51	101	5444	4433	1101	684	304	131	1715	3026	232	333
247.667	480	459	475	1640	2583	3529	474	571	608	770	2086	2532	22	16	123	2471	4230	3347	323	301	67	731	572	815	99	21	5550	4628	1113	743	293	96	1805	3097	144	473
247.833	544	452	602	1655	2616	3696	572	665	579	818	2103	2477	38	22	55	2241	4284	3088	342	172	103	675	621	825	50	51	5348	4561	1127	705	250	141	1764	3010	187	488
248	533	513	532	1614	2522	3499	616	596	565	708	2106	2608	5	17	21	2427	4160	3250	319	237	114	665	609	896	88	189	5626	4650	1150	884	371	186	1851	3153	273	473
248.167	443	466	529	1653	2599	3711	603	607	667	713	2111	2540	142	74	72	2474	4213	3145	364	207	175	661	696	946	111	178	5743	4464	1173	818	316	126	1728	2948	162	456
248.333	482	476	535	1589	2566	3494	627	565	573	763	2022	2398	21	58	108	2461	4123	3255	348	229	129	743	649	1023	66	84	5480	4603	1141	870	381	165	1757	3111	241	452
248.5	493	446	544	1741	2596	3546	513	632	570	760	2069	2462	48	60	119	2297	4166	3193	376	224	127	764	588	979	95	176	5466	4456	1141	675	252	106	1752	3113	236	408
248.667	532	579	533	1576	2576	3511	544	553	593	750	2065	2410	6	125	61	2531	4289	3362	404	208	103	722	605	937	66	52	5425	4501	1028	687	237	42	1709	3068	177	426
248.833	488	535	518	1680	2632	3698	562	598	567	705	2162	2506	23	94	46	2321	4099	3098	375	241	147	676	612	851	138	87	5420	4563	1151	778	316	144	1826	3091	223	456
249	508	517	534	1581	2537	3522	505	595	544	726	1990	2391	30	-2	-4	2513	4131	3180	334	140	95	692	600	905	53	42	5603	4603	1063	701	351	143	1788	2822	239	471
249.167	509	480	560	1655	2568	3531	535	608	598	753	2105	2423	59	35	33	2358	4269	3180	323	177	140	673	562	900	78	145	5463	4592	1074	758	395	158	1775	3103	137	507
249.333	493	510	507	1615	2552	3640	524	609	623	739	2008	2438	65	42	16	2489	4063	3348	342	167	152	667	532	894	99	98	5517	4536	1092	715	356	116	1887	3150	162	510
249.5	502	547	497	1544	2584	3539	532	648	512	734	2150	2511	107	132	126	2324	4356	3193	457	254	219	759	676	920	109	132	5489	4509	1133	911	330	204	1869	3163	229	493
249.667	542	533	520	1612	2631	3520	600	584	606	800	2012	2434	175	136	109	2538	4076	3339	443	209	213	782	651	1018	23	15	5308	4541	1049	711	141	38	1762	2990	140	453
249.833	548	460	500	1629	2599	3706	521	580	566	706	2124	2554	-5	-19	38	2291	4093	3030	316	182	70	764	558	885	55	66	5491	4416	1135	858	269	123	1751	3067	212	490
250	522	524	486	1641	2602	3582	627	625	642	696	2029	2402	8	33	23	2407	4117	3151	377	179	62	693	524	837	158	100	5427	4535	1115	792	315	123	1832	3070	224	499
250.167	510	488	540	1595	2583	3606	548	518	621	698	2106	2550	76	65	113	2398	4175	2992	359	167	176	684	541	858	-12	24	5324	4328	1173	682	286	51	1630	2758	254	386
250.333	452	517	499	1545	2563	3577	577	640	595	731	2035	2363	81	96	76	2434	4320	3219	391	272	191	807	639	1013	75	49	5336	4578	1046	784	291	143	1764	3068	141	479
250.5	540	448	494	1629	2576	3524	510	622	587	764	2157	2429	109	-18	72	2372	4228	3139	312	161	155	651	461	834	190	121	5385	4455	1101	799	390	131	1772	2951	205	463
250.667	485	462	465	1599	2492	3524	528	588	581	677	2064	2416	109	45	-5	2382	4047	3177	354	139	77	662	506	863	111	81	5442	4545	1105	803	369	194	1835	3078	248	430
250.833	578	484	474	1603	2537	3508	533	577	595	760	2116	2479	5	111	-3	2241	4112	3106	278	199	122	666	522	866	66	-6	5122	4398	1073	680	178	45	1681	2953	84	379
251	528	479	498	1551	2532	3453	569	604	561	772	1981	2386	80	57	49	2328	4057	3035	372	91	62	692	560	888	140	86	5288	4598	1131	763	334	173	1876	3056	222	479
251.167	522	508	510	1603	2649	3497	558	604	673	729	2055	2469	26	92	101	2305	4121	3040	364	178	216	646	540	760	10	6	5422	4477	1088	703	289	54	1672	2954	179	412
251.333	507	477	526	1503	2562	3405	571	510	561	769	2015	2413	-28	-2	-2	2290	4111	3226	357	208	116	566	450	874	165	145	5444	4426	1201	848	385	149	1780	3013	236	415
251.5	530	537	499	1555	2452	3512	503	682	573	718	2132	2491	130	135	88	2328	4245	2979	367	184	122	675	572	940	110	138	5334	4310	1149	790	302	120	1742	2874	263	423
251.667	489	504	488	1558	2551	3557	560	574	552	786	2102	2419	42	67	88	2413	4074	3143	354	176	86	759	549	994	142	60	5436	4490	1072	778	315	77	1803	2935	211	453
251.833	515	472	518	1583	2575	3561	552	608	528	760	2111	2421	128	85	138	2320	4176	3053	380	294	165	688	590	1007	43	79	5396	4351	1141	770	332	179	1756	2750	169	355
252	553	529	559	1546	2549	3376	536	611	545	718	2009	2399	97	92	100	2473	4187	3183	427	176	135	737	568	806	109	110	5463	4363	975	786	290	77	1706	3005	235	478
252.167	555	543	519	1627	2580	3390	512	557	529	690	2095	2410	15	43	35	2274	3995	2987	343	213	146	672	480	802	106	45	5289	4329	1027	690	283	59	1662	2759	102	359
252.333	496	565	420	1640	2570	3435	517	568	527	671	1944	2385	119	149	103	2436	4011	3159	436	313	125	725	527	977	59	78	5177	4501	1216	715	428	147	1773	2872	169	429
252.5	501	490	499	1704	2490	3571	529	561	558	702	2025	2534	83	102	94	2316	4131	2958	294	266	140	674	481	970	61	136	5410	4497	1117	772	384	99	1746	2858	157	388
252.667	511	489	533	1515	2553	3364	520	586	582	709	1953	2416	94	118	115	2444	3981	3028	295	187	212	654	487	877	-22	10	5175	4171	901	652	244	16	1747	2995	75	403
252.833	477	509	560	1572	2510	3477	582	584	615	853	2155	2502	45	117	161	2356	4127	2993	381	234	141	687	543	932	44	-20	5221	4322	961	673	192	1	1645	2807	90	326
253	500	531	490	1469	2423	3440	495	587	638	831	1932	2376	71	19	52	2370	3940	3009	338	124	68	769	477	922	108	95	5173	4399	1141	670	284	129	1782	2817	194	387
253.167	484	531	500	1541	2495	3497	551	577	588	729	1996	2467	80	57	86	2268	4052	2935	366	150	104	616	476	826	100	67	5254	4408	1094	760	372	145	1747	2872	216	394
253.333	443	492	515	1571	2463	3521	544	646	569	741	1970	2395	116	115	86	2316	3943	3260	428	254	161	620	508	911	13	42	5118	4430	994	648	225	66	1701	2822	208	368
253.5	470	548	485	1542	2548	3549	525	538	579	730	2086	2459	40	58	54	2200	4053	3038	293	182	72	641	406	745	78	18	5269	4285	1046	693	245	35	1690	2904	180	396
253.667	466	530	539	1457	2584	3339	537	607	564	717	1989	2365	-1	3	-2	2264	3671	3077	274	101	73	618	470	836	85	131	5444	4404	1026	688	294	135	1783	2946	176	468
253.833	538	487	506	1623	2480	3561	540	584	583	713	2052	2361	79	120	88	2360	3993	2897	372	205	81	654	524	933	72	121	5370	4418	1086	737	376	95	1770	2876	244	430
254	471	514	621	1474	2495	3485	597	581	631	805	2075	2343	-50	7	-39	2258	3783	2855	301	152	19	597	405	795	32	69	5318	4381	1138	701	252	193	1751	2873	181	387
254.167	474	458	518	1470	2547	3478	566	542	608	758	1996	2525	82	133	79	2217	3994	2771	428	249	212	754	544	984	72	40	5246	4313	1200	691	262	129	1701	2748	253	371
254.333	525	558	508	1436	2472	3410	563	596	564	764	1978	2286	88	0	8	2224	3877	3018	369	148	97	585	498	812	80	15	5247	4553	1026	721	281	124	1798	2801	220	442
254.5	528	522	497	1447	2453	3513	562	575	506	771	2028	2424	28	101	9	2253	3921	2844	322	203	150	532	431	842	182	177	5366	4341	1113	774	401	177	1837	2826	305	493
254.667	522	532	579	1513	2385	3415	492	529	580	741	1915	2359	96	107	144	2285	3987	3239	458	298	218	772	546	900	69	34	5191	4306	1073	579	290	173	1678	2770	187	413
254.833	522	510	449	1510	2447	3441	601	643	581	730	1949	2469	78	121	116	2232	4005	2928	447	228	167	620	502	910	122	113	5231	4324	1105	740	298	136	1680	2845	251	456
255	549	521	551	1482	2459	3321	634	604	541	730	1901	2369	60	55	65	2312	3719	2952	426	201	143	686	457	965	37	77	5238	4300	1011	665	308	122	1741	2776	192	442
255.167	550	506	488	1473	2461	3466	509	628	551	790	1922	2388	11	64	127	2170	3894	2919	374	236	134	726	502	790	16	67	5092	4312	1090	696	300	64	1641	2699	210	392
255.333	435	467	466	1536	2330	3509	516	589	540	766	1918	2288	15	47	-1	2390	3825	3025	345	183	49	727	453	815	-28	90	5191	4343	1026	712	229	85	1764	2826	188	323
255.5	577	491	499	1471	2497	3488	551	573	541	723	1893	2325	42	126	98	2293	4006	2774	381	251	143	634	452	828	216	165	5394	4372	1246	821	357	201	1724	2730	288	469
255.667	460	486	489	1444	2405	3494	525	570	561	704	1827	2296	80	59	95	2307	3813	2929	348	231	85	649	539	831	45	65	5157	4297	1015	632	325	119	1665	2742	220	406
255.833	483	497	490	1599	2463	3420	578	557	591	773	1893	2384	53	96	31	2213	3994	2889	309	151	101	689	499	785	39	73	5103	4331	962	695	307	137	1642	2679	220	329
256	558	526	501	1499	2419	3337	520	596	575	728	1872	2334	-9	28	56	2245	3757	3063	331	209	110	673	473	787	69	119	5093	4293	1044	565	270	68	1718	2800	94	436
256.167	485	511	507	1478	2421	3339	506	554	571	720	1901	2405	45	15	58	2088	3608	2809	277	193	108	581	476	872	101	121	5269	4343	1089	759	269	160	1613	2686	180	370
256.333	515	497	503	1389	2444	3286	489	542	521	739	1860	2332	-11	30	2	2227	3669	2963	304	122	67	601	471	834	106	109	5310	4303	1077	779	330	168	1684	2823	282	469
256.5	477	553	521	1558	2528	3407	566	615	575	731	1902	2337	71	155	194	2370	3959	2896	430	264	177	686	510	854	11	41	5132	4232	1111	696	227	51	1575	2725	108	398
256.667	480	499	593	1414	2401	3394	569	604	578	806	1875	2165	139	64	97	2317	3823	3054	383	200	103	687	426	922	34	139	5174	4257	982	644	210	53	1659	2643	116	286
256.833	522	464	531	1524	2357	3537	536	633	569	761	1947	2419	24	146	7	2280	3841	2852	364	140	106	590	461	797	15	68	5177	4320	950	710	303	108	1538	2574	196	352
257	477	542	468	1494	2329	3436	529	557	631	684	1831	2355	-32	2	-17	2133	3674	2925	280	86	29	515	412	738	137	113	5253	4377	1101	689	342	136	1633	2686	204	442
257.167	476	464	503	1454	2408	3418	502	583	532	668	2003	2362	70	57	112	2236	3773	2839	351	161	88	612	454	902	129	77	5196	4317	943	698	264	92	1591	2671	216	418
257.333	551	456	570	1424	2349	3368	565	592	514	781	1846	2285	90	106	48	2336	3787	2928	414	220	166	620	446	942	139	140	5303	4355	1023	662	311	175	1697	2699	237	415
257.5	533	503	525	1551	2309	3481	502	568	511	753	1927	2390	57	30	16	2236	3800	2885	310	174	136	630	492	837	59	-21	5151	4283	1023	673	293	73	1595	2524	168	406
257.667	485	505	504	1477	2331	3394	538	530	573	723	1903	2325	33	98	110	2289	3752	3100	357	194	173	618	449	831	29	37	5073	4334	926	656	235	49	1605	2832	125	419
257.833	526	498	557	1532	2421	3314	478	571	577	726	1845	2310	134	76	68	2222	3820	2819	318	181	135	620	464	785	104	64	5210	4226	1056	691	260	108	1583	2680	181	474
258	542	527	513	1540	2378	3341	557	581	543	736	1947	2315	2	-1	39	2256	3823	3047	301	169	78	633	403	763	207	110	5221	4344	1069	744	301	127	1613	2724	239	439
258.167	538	543	509	1458	2478	3528	488	595	626	780	1980	2279	45	-1	43	2171	3802	2761	271	166	45	587	400	685	197	190	5355	4306	1169	773	312	232	1682	2604	266	487
258.333	537	531	546	1433	2428	3361	635	553	526	753	1899	2271	36	33	-15	2185	3814	2900	321	166	74	651	396	806	49	125	5153	4305	981	699	220	147	1631	2633	152	347
258.5	491	510	483	1431	2418	3423	561	608	555	795	1985	2338	26	45	87	2178	3977	2829	355	179	95	701	436	811	106	119	5075	4350	1105	723	336	110	1677	2703	226	445
258.667	500	513	511	1446	2341	3410	574	601	531	706	1929	2307	35	-11	49	2279	3727	2850	344	145	82	676	426	939	133	103	5075	4337	1013	714	254	55	1604	2688	120	406
258.833	542	535	538	1450	2443	3352	625	570	570	655	2005	2319	-50	-31	51	1970	3716	2778	263	164	27	591	296	768	119	67	5144	4295	1021	711	325	168	1675	2692	155	436
259	500	516	482	1416	2452	3244	487	587	590	738	1982	2345	21	32	31	2303	3813	2863	367	202	108	601	295	843	20	1	5084	4407	999	601	255	113	1492	2664	86	384
259.167	574	541	544	1391	2295	3349	602	536	574	773	2017	2390	67	60	54	2132	3783	2851	367	167	35	615	417	792	46	59	5152	4324	1011	640	278	169	1487	2410	115	470
259.333	468	509	532	1446	2373	3245	568	589	590	753	1986	2268	-8	-7	24	2174	3561	2931	341	166	47	631	372	839	132	88	5170	4352	1078	753	310	114	1625	2633	220	526
259.5	441	517	528	1440	2469	3407	500	595	578	775	1984	2229	12	68	56	2210	3708	2782	338	174	91	607	461	814	37	120	5158	4322	994	730	319	134	1441	2573	214	416
259.667	540	463	554	1402	2342	3366	573	561	564	761	1909	2363	90	36	61	2180	3723	2853	289	213	135	682	496	848	84	58	5282	4424	985	586	241	90	1586	2679	135	506
259.833	533	522	508	1401	2424	3448	565	614	533	653	2028	2354	51	-23	78	2036	3731	2623	296	115	75	564	395	805	65	12	5275	4194	982	657	262	131	1609	2716	139	387
260	502	553	481	1451	2410	3420	569	526	573	728	1933	2321	46	59	-6	2218	3689	2900	337	192	30	627	449	936	88	78	5157	4251	992	638	257	135	1614	2662	150	435
260.167	516	555	517	1450	2383	3330	503	599	485	749	2008	2334	62	30	7	2025	3763	2792	317	94	37	496	404	753	204	121	5095	4357	1066	664	343	196	1561	2616	228	411
260.333	557	545	560	1414	2438	3293	553	555	545	755	1990	2225	38	65	-51	2151	3622	2775	310	111	58	643	417	729	-46	15	5081	4202	890	599	289	81	1517	2726	155	391
260.5	432	517	497	1474	2350	3488	526	590	570	695	1990	2388	79	83	110	2131	3821	2828	313	192	68	630	407	786	53	30	4990	4298	983	690	257	65	1472	2470	118	333
260.667	497	540	478	1405	2444	3317	573	564	549	755	2071	2183	36	38	25	2138	3604	2865	197	172	118	668	372	849	126	184	5145	4150	1064	667	275	174	1583	2678	165	507
260.833	499	485	461	1422	2363	3385	555	589	502	713	2058	2360	40	143	83	2192	3746	2828	293	179	90	671	400	808	101	101	5164	4287	1102	720	300	186	1556	2573	172	537
261	536	517	509	1382	2387	3330	499	573	583	698	1959	2272	72	106	55	2248	3747	2864	382	262	247	699	467	837	102	81	5266	4184	1045	716	296	181	1623	2731	143	472
261.167	493	446	492	1467	2398	3494	568	532	547	714	2010	2290	41	111	63	2016	3837	2707	365	109	79	532	381	791	29	81	5313	4039	1086	608	313	43	1547	2573	197	354
261.333	530	520	550	1368	2388	3292	540	587	568	701	2067	2313	3	-65	14	2254	3637	2792	219	171	94	569	340	810	116	52	5243	4151	957	634	320	79	1637	2630	152	408
261.5	517	522	544	1412	2355	3362	550	559	565	783	2142	2271	114	100	113	2160	3868	2710	387	212	122	613	396	811	80	60	5036	4199	980	677	246	152	1586	2634	161	391
261.667	535	561	526	1467	2333	3224	558	562	540	821	2090	2173	111	77	121	2195	3787	2889	452	192	93	595	418	863	79	116	5080	4374	1048	618	336	77	1551	2572	184	363
261.833	523	500	530	1485	2338	3290	586	551	561	817	2222	2214	73	117	113	2050	3839	2769	350	246	218	618	447	828	50	83	5106	4372	1004	672	228	104	1487	2564	199	433
262	521	593	517	1316	2442	3323	539	580	586	760	2037	2291	97	113	92	2206	3850	2787	267	161	149	656	438	814	21	30	5224	4218	999	658	255	165	1640	2699	148	425
262.167	589	518	456	1524	2349	3277	528	533	532	710	2083	2327	13	81	42	2111	3890	2690	333	234	134	632	373	747	34	96	5151	4212	996	669	266	115	1528	2521	205	423
262.333	496	513	530	1403	2401	3314	594	641	547	731	2032	2196	107	87	-19	2143	3684	2827	311	173	67	619	451	785	163	192	5055	4285	1055	701	304	165	1672	2612	252	457
262.5	504	506	510	1501	2367	3291	521	585	475	702	2159	2223	117	106	9	2082	3665	2724	339	162	76	558	360	711	195	84	5161	4268	970	651	278	167	1556	2490	260	374
262.667	509	540	580	1546	2348	3283	607	615	569	716	2108	2346	145	81	107	2254	3778	2982	337	173	155	654	394	834	38	29	5070	4180	932	641	231	77	1519	2580	162	414
262.833	549	484	547	1408	2366	3414	535	564	487	715	2258	2332	9	34	41	2112	3709	2693	347	159	134	641	297	758	137	144	5363	4208	1098	680	386	148	1510	2662	189	477
263	495	504	499	1377	2292	3180	528	526	561	715	2070	2228	16	52	115	2214	3719	2790	325	173	128	627	338	793	52	69	5098	4252	949	633	271	74	1473	2652	171	366
263.167	488	565	551	1482	2311	3399	497	558	574	764	2173	2323	76	115	98	2183	3881	2719	330	202	153	655	440	860	83	99	5169	4141	987	709	348	135	1483	2563	218	449
263.333	482	516	499	1353	2299	3199	582	595	600	785	2195	2275	90	47	-33	2150	3819	2881	261	203	104	654	290	814	43	55	5290	4374	994	671	171	94	1503	2525	181	387
263.5	544	552	491	1470	2304	3340	535	613	573	769	2181	2275	-8	-16	60	2071	3824	2735	290	156	127	517	286	704	97	79	5107	4155	1028	650	272	77	1450	2504	150	427
263.667	501	477	529	1401	2283	3176	579	498	615	727	2236	2213	121	17	63	2115	3726	2878	312	143	98	671	347	784	24	64	5120	4259	950	683	227	106	1495	2588	176	451
263.833	512	536	499	1326	2349	3283	578	604	612	764	2277	2199	27	16	43	2133	3669	2695	325	65	47	595	301	731	89	85	5265	4166	1061	743	294	91	1439	2505	207	377
264	534	479	539	1443	2316	3252	580	515	577	750	2213	2267	63	28	112	2213	3631	2888	311	190	158	630	355	813	37	64	5290	4389	1000	630	321	71	1476	2551	193	432
264.167	491	509	475	1412	2396	3385	525	616	580	758	2371	2247	84	103	222	2111	3861	2686	342	225	111	642	358	881	59	95	5140	4182	992	633	288	117	1517	2565	206	445
264.333	471	518	499	1403	2375	3212	593	537	564	720	2235	2234	91	111	129	2094	3695	2834	372	186	159	710	432	802	104	59	5206	4275	931	604	340	102	1538	2535	270	472
264.5	498	454	553	1434	2304	3309	567	537	523	749	2313	2325	88	37	56	2143	3758	2731	324	139	123	577	367	782	157	188	5267	4345	970	685	359	130	1539	2589	280	491
264.667	497	463	495	1349	2386	3240	510	500	563	687	2192	2212	108	107	85	2258	3677	2775	358	123	135	693	333	762	89	62	5204	4435	943	658	309	162	1581	2692	250	522
264.833	440	494	506	1393	2426	3344	565	615	529	713	2322	2198	22	95	-54	2016	3857	2670	226	118	69	558	304	711	160	171	5236	4268	1107	648	323	210	1521	2570	299	482
265	533	489	549	1327	2252	3228	560	588	560	788	2297	2238	51	31	73	2213	3772	2773	310	83	84	630	321	808	93	48	5190	4163	949	668	271	38	1510	2497	174	405
265.167	568	506	567	1378	2433	3329	541	634	538	713	2337	2235	128	146	55	2066	3852	2598	398	144	192	719	412	818	73	91	5180	4294	950	598	308	146	1493	2543	170	458
265.333	473	530	534	1348	2279	3185	616	557	527	711	2270	2194	40	39	76	2137	3749	2745	361	249	140	667	315	797	13	32	5196	4226	914	622	246	20	1453	2636	163	366
265.5	495	475	491	1341	2187	3355	572	567	544	761	2333	2236	33	25	54	2102	3953	2715	408	166	141	614	265	830	55	156	5126	4391	1027	692	280	119	1487	2480	185	435
265.667	491	511	506	1422	2294	3234	561	569	494	723	2354	2153	34	80	10	2279	3679	2777	284	120	126	626	351	737	67	150	4987	4237	1059	711	279	65	1501	2740	171	439
265.833	539	562	523	1365	2338	3240	534	534	540	789	2475	2189	43	35	15	2008	3787	2639	215	117	131	584	248	693	123	91	5067	4167	959	691	318	131	1487	2509	265	328
266	488	528	514	1448	2209	3288	532	594	547	778	2314	2236	52	35	61	2111	3637	2871	312	192	86	575	369	786	83	88	5126	4286	1063	625	346	143	1634	2583	273	455
266.167	494	472	475	1331	2258	3248	528	602	634	729	2356	2154	113	121	119	2099	3831	2673	349	213	94	732	384	748	66	84	5158	4151	917	694	250	176	1473	2536	148	400
266.333	478	512	553	1317	2327	3318	563	515	558	727	2344	2175	107	81	82	2244	3718	2872	332	177	173	610	342	859	90	96	5254	4291	977	609	310	115	1475	2573	216	365
266.5	511	465	563	1346	2353	3273	551	515	500	787	2522	2217	154	110	154	2163	3808	2742	431	251	174	707	501	900	55	59	5111	4280	987	560	336	113	1462	2555	151	363
266.667	510	566	525	1285	2343	3226	553	585	535	737	2336	2150	104	38	59	2151	3673	2879	353	183	131	643	411	796	76	94	5194	4157	974	623	282	73	1456	2487	115	425
266.833	521	533	533	1403	2306	3234	615	574	606	813	2447	2225	167	133	63	2187	3796	2721	407	204	245	767	409	816	79	139	5244	4207	1042	586	329	98	1377	2412	169	396
267	481	568	482	1329	2249	3133	533	580	543	778	2303	2119	16	90	77	2189	3729	2834	284	175	92	681	353	823	19	171	5273	4349	896	592	275	90	1481	2653	200	401
267.167	579	556	471	1303	2178	3356	544	567	555	714	2488	2212	39	82	71	2079	3792	2664	360	110	83	645	344	746	115	145	5116	4252	1058	697	370	190	1454	2659	241	481
267.333	495	511	557	1323	2185	3263	585	545	521	667	2364	2104	63	79	97	2189	3691	2772	332	106	189	684	388	776	8	16	5252	4185	939	633	211	61	1497	2633	142	453
267.5	529	514	519	1407	2272	3200	527	528	531	741	2369	2183	130	127	97	2092	3847	2735	378	211	136	770	365	820	165	142	5102	4345	1026	686	268	152	1470	2739	150	403
267.667	512	562	473	1324	2310	3218	529	472	540	724	2326	2122	47	116	76	2225	3750	2765	298	167	107	679	434	835	155	109	5247	4417	1131	690	347	136	1570	2573	229	488
267.833	474	532	504	1288	2238	3266	517	651	538	701	2406	2201	31	101	64	2042	3659	2722	287	174	100	646	313	674	17	91	5234	4211	994	700	278	104	1491	2576	209	348
268	570	461	490	1374	2269	3116	558	549	555	718	2342	2082	-68	11	-41	2110	3501	2752	250	75	-6	491	259	669	42	44	5245	4214	846	588	286	83	1468	2467	184	347
268.167	519	466	515	1353	2428	3190	548	526	556	739	2585	2218	-6	-83	6	2004	3705	2618	256	165	2	587	292	666	102	220	5078	4331	1061	793	290	233	1469	2511	319	467
268.333	492	456	517	1332	2269	3142	485	547	557	722	2366	2141	86	87	87	2248	3651	2821	357	148	103	656	409	812	151	70	5140	4283	893	581	277	151	1495	2603	160	456
268.5	543	518	475	1354	2216	3173	564	547	548	814	2362	2205	150	63	46	2254	4014	2599	324	224	97	719	438	790	-3	16	5161	4050	887	741	247	-31	1423	2477	109	410
268.667	510	539	481	1320	2313	3171	507	563	520	748	2437	2104	105	57	99	2185	3803	2790	378	275	155	792	453	857	104	110	5125	4224	930	643	299	122	1524	2515	259	499
268.833	473	437	556	1391	2236	3198	578	537	560	737	2494	2129	92	59	65	2058	3838	2697	270	143	118	634	355	786	66	128	5072	4124	992	623	330	128	1461	2522	162	420
269	470	521	501	1285	2225	3168	448	576	526	755	2364	2146	53	141	164	2216	3773	2919	365	192	114	717	440	815	211	244	5099	4393	1082	875	355	252	1556	2691	320	489
269.167	527	536	507	1409	2233	3261	547	524	536	739	2565	2177	82	8	66	2071	3747	2709	306	150	55	665	293	723	147	174	5129	4277	1091	758	369	200	1533	2678	293	472
269.333	470	499	586	1370	2203	3262	532	558	518	796	2386	2074	89	48	30	2085	3687	2739	305	141	63	650	343	809	66	85	5245	4312	992	535	234	98	1457	2623	186	354
269.5	508	530	520	1283	2204	3259	540	496	583	682	2327	2141	42	14	57	2064	3783	2612	210	116	-18	595	394	652	61	135	5192	4267	1082	635	251	107	1382	2500	219	382
269.667	516	576	513	1285	2270	3049	544	548	580	755	2340	2114	51	85	75	2202	3741	2869	351	150	87	644	425	801	62	62	5111	4326	931	663	383	101	1488	2648	197	402
269.833	592	475	506	1338	2151	3278	560	569	558	810	2413	2130	91	70	110	2015	3799	2683	363	87	148	668	389	730	55	74	5168	4306	906	661	247	59	1476	2465	128	437
270	559	527	501	1333	2203	3135	520	622	621	760	2350	2086	19	65	77	2167	3680	2931	239	105	48	720	439	719	92	158	4996	4241	999	628	329	146	1537	2695	268	455
270.167	521	508	510	1411	2223	3153	631	580	520	678	2540	2115	49	4	41	2052	3641	2702	303	146	168	706	367	777	42	61	4930	4083	970	636	272	64	1367	2517	221	421
270.333	472	527	523	1376	2114	3033	568	554	526	720	2418	2159	112	86	59	2181	3764	2715	319	122	96	626	405	706	103	96	4939	4226	925	661	292	128	1425	2702	148	369
270.5	499	548	494	1309	2247	3220	600	518	580	783	2516	2140	173	115	133	2216	3869	2722	319	250	284	760	449	721	57	61	5035	4154	868	626	256	149	1407	2458	171	456
270.667	533	560	523	1364	2149	3079	557	597	495	689	2331	2080	34	67	95	2138	3606	2841	280	167	33	608	420	683	5	126	4961	4273	994	583	282	72	1431	2661	186	419
270.833	480	607	524	1379	2253	3308	558	512	552	793	2563	2094	73	37	51	2073	3822	2638	318	180	44	649	346	712	28	54	4929	4059	863	488	255	61	1313	2508	187	303
271	574	522	522	1331	2224	2930	559	525	492	759	2267	2141	98	140	83	2285	3685	2916	356	190	165	711	375	757	114	110	5067	4186	979	671	290	155	1526	2637	274	430
271.167	528	524	584	1317	2193	3140	568	529	532	812	2374	2199	106	67	-11	1974	3653	2646	314	117	73	634	415	730	132	100	5198	4150	880	655	235	124	1499	2465	184	436
271.333	539	484	516	1286	2220	3052	567	560	505	738	2297	2079	99	82	105	2251	3619	2830	292	148	112	702	510	738	136	47	5134	4148	951	638	280	101	1554	2565	173	370
271.5	561	499	484	1361	2218	3233	507	518	534	732	2350	2105	49	126	126	2128	3899	2577	388	199	150	712	522	815	-57	88	5169	3923	948	644	302	15	1426	2470	171	398
271.667	558	478	501	1322	2212	2991	564	578	547	822	2433	2051	12	79	101	2129	3622	2878	322	175	76	728	479	697	-7	69	5029	4091	916	653	234	85	1513	2442	124	344
271.833	528	472	508	1422	2159	3190	608	494	548	798	2364	2117	79	90	131	2112	3826	2676	309	155	118	625	486	769	193	66	5106	4275	1078	759	332	136	1487	2592	209	387
272	529	530	528	1284	2127	3142	492	541	529	754	2327	2025	56	-1	120	2067	3695	2640	331	156	80	632	421	785	101	84	5095	4049	927	677	365	159	1549	2495	214	502
272.167	535	498	462	1391	2280	3188	567	571	539	756	2414	2232	-10	38	126	1950	3721	2636	248	111	111	742	433	689	85	54	4790	4245	894	685	225	148	1461	2548	243	331
272.333	500	502	527	1323	2277	3053	589	537	592	763	2313	1960	84	70	54	2036	3633	2703	280	136	42	658	453	673	-11	111	4964	4168	812	562	219	28	1391	2462	122	377
272.5	508	571	423	1302	2173	3168	537	570	537	766	2303	2118	37	39	43	2150	3673	2664	264	159	7	524	498	646	148	87	5001	4086	944	686	262	142	1468	2513	172	409
272.667	464	594	610	1252	2126	3038	523	533	505	741	2324	2137	87	108	15	2154	3721	2795	326	160	124	748	558	826	32	68	5090	4157	989	570	316	122	1439	2480	183	396
272.833	523	563	497	1326	2107	3111	545	608	582	757	2362	2148	38	39	78	2033	3656	2749	319	152	27	678	427	709	89	82	4864	4140	1003	668	318	76	1452	2427	184	351
273	535	477	495	1329	2158	3105	551	572	533	755	2270	2158	109	104	140	2113	3630	2876	307	138	178	720	488	828	67	57	5025	4169	862	624	208	111	1331	2427	169	341
273.167	560	469	530	1256	2141	3274	582	592	596	799	2420	2131	104	77	51	2035	3667	2706	250	145	121	647	498	736	92	30	5097	4202	918	632	287	79	1396	2384	159	398
273.333	459	546	519	1264	2146	3057	536	504	492	791	2325	1991	5	67	48	2101	3513	2822	342	113	112	550	465	702	47	6	5034	4170	880	584	226	49	1335	2412	106	337
273.5	447	562	536	1329	2178	3259	492	587	522	762	2384	2117	73	152	23	2080	3630	2548	355	110	105	664	532	695	113	74	5010	4166	963	613	269	48	1440	2556	214	394
273.667	515	500	556	1365	2206	3121	595	598	539	688	2198	1995	33	67	65	1986	3544	2811	306	128	23	713	446	678	2	94	4923	4166	887	565	273	98	1430	2474	220	381
273.833	508	536	531	1229	2192	3149	601	501	542	750	2382	2085	67	88	75	2076	3761	2715	303	116	135	686	490	681	89	74	4795	4154	1083	631	247	146	1352	2437	233	372
274	521	486	513	1232	2193	3088	485	569	524	710	2204	2050	84	10	62	2044	3625	2755	287	123	16	617	477	765	52	46	5042	4196	886	603	297	102	1431	2545	149	378
274.167	484	546	482	1277	2158	2996	519	581	564	780	2278	2062	87	46	113	2026	3683	2516	267	192	110	646	497	669	161	143	4957	4145	960	710	305	158	1525	2464	148	482
274.333	506	507	564	1403	2188	3037	592	596	568	722	2324	1964	-9	87	21	2054	3401	2754	267	77	68	598	522	749	90	89	4967	4179	868	630	362	137	1375	2446	249	446
274.5	556	500	520	1331	2084	3139	524	544	598	651	2185	2031	49	103	58	1988	3602	2649	230	145	107	624	501	725	13	82	4935	4174	919	633	307	97	1391	2430	196	353
274.667	523	541	560	1255	2130	3023	546	618	497	755	2216	2016	112	55	145	2113	3496	2792	319	179	131	801	640	797	125	84	5071	4037	898	606	292	121	1519	2406	202	434
274.833	543	518	536	1290	2063	3075	532	496	526	732	2190	2060	66	4	39	1992	3479	2542	211	46	-12	655	483	623	98	132	5033	4142	1013	649	351	165	1409	2408	268	431
275	514	545	473	1276	2144	3021	596	567	506	795	2260	2010	-20	35	-22	2000	3407	2714	186	49	41	641	485	696	90	117	4852	4058	863	596	265	167	1422	2453	158	412
275.167	520	473	526	1319	2112	3064	494	553	562	747	2291	2053	59	5	8	1929	3546	2667	224	59	3	558	512	645	-19	-5	4893	3958	825	498	171	-37	1340	2312	55	265
275.333	513	506	540	1297	2066	2944	556	495	519	742	2240	2017	-12	-2	38	1873	3264	2641	163	32	-26	599	505	662	192	91	4838	4201	803	578	262	104	1332	2457	208	330
275.5	501	457	481	1307	2064	3100	599	566	529	737	2218	2030	134	117	115	2019	3510	2636	300	89	157	701	534	708	114	195	4880	4085	1023	688	304	169	1336	2319	227	461
275.667	502	500	542	1362	2065	3027	567	594	496	733	2240	2048	30	72	52	1952	3531	2721	300	63	93	660	486	727	-3	5	4857	3919	873	479	296	26	1340	2423	93	353
275.833	506	510	506	1311	2013	3138	540	538	556	762	2249	1998	38	67	37	2007	3471	2619	303	166	126	630	488	753	84	20	4980	3879	893	567	269	110	1432	2351	145	332
276	503	511	512	1366	2030	2985	544	511	514	758	2096	1951	50	97	126	2048	3569	2784	336	107	94	641	551	721	140	100	4914	4168	1001	607	320	165	1329	2389	214	371
276.167	470	499	510	1339	2187	2930	498	565	634	712	2228	2003	52	60	48	1955	3540	2704	394	115	135	623	568	763	101	139	5082	3966	938	694	289	122	1428	2375	203	344
276.333	534	544	535	1346	2137	3142	565	529	582	784	2184	1978	-52	6	52	2086	3485	2807	200	24	-5	617	585	695	43	111	4826	4315	888	581	244	99	1364	2316	157	402
276.5	470	501	502	1329	2138	3050	532	598	567	737	2287	2103	40	86	98	1902	3683	2563	301	145	124	734	620	713	97	89	4988	4090	951	563	225	70	1348	2313	198	260
276.667	505	505	540	1256	2043	2935	499	545	596	708	2093	1932	51	83	105	2080	3435	2714	306	117	118	706	662	669	123	53	5000	4056	849	583	296	80	1386	2387	257	432
276.833	526	506	516	1295	2181	3093	572	518	544	691	2148	2038	81	138	127	1909	3505	2764	300	125	168	723	570	684	123	80	4844	4155	935	627	236	133	1377	2315	266	413
277	544	553	547	1289	2143	3100	564	543	547	699	2114	2008	13	43	-17	2024	3390	2805	220	85	20	637	527	712	69	31	4858	4060	821	640	237	81	1358	2452	194	353
277.167	431	496	539	1318	2061	3085	580	506	526	696	2135	1970	41	-104	-22	1888	3504	2638	219	70	43	625	525	619	62	99	4840	4117	839	660	271	110	1205	2347	132	398
277.333	551	539	488	1258	2072	3171	596	619	559	701	2021	1864	39	110	46	2069	3344	2735	264	180	59	687	611	679	17	-57	4935	4028	799	500	164	73	1231	2405	109	303
277.5	479	480	491	1324	2125	3072	545	564	514	782	2006	1992	121	91	123	1961	3501	2578	284	180	125	715	673	771	63	16	4813	4022	820	586	147	84	1320	2412	160	327
277.667	530	525	555	1272	2177	3006	525	567	506	762	2059	1917	54	44	91	2103	3424	2627	239	176	114	563	600	747	91	37	5002	4183	899	683	257	157	1419	2323	191	426
277.833	490	496	486	1292	2088	3052	546	554	587	754	2134	2016	18	30	58	1863	3469	2608	280	72	78	676	498	643	125	144	4976	4244	1014	752	314	197	1410	2541	321	486
278	510	545	535	1284	2086	3026	526	494	547	766	1932	1919	88	92	78	2015	3429	2812	387	121	124	668	616	805	88	99	4929	4162	835	617	263	125	1316	2416	237	417
278.167	480	519	525	1299	2115	3084	474	503	543	702	2090	1921	31	87	111	1955	3590	2664	275	154	168	693	605	729	20	0	4952	3972	865	517	263	96	1250	2242	128	299
278.333	571	461	520	1227	2112	2960	572	485	521	773	2078	1878	161	76	120	2186	3377	2790	352	261	41	708	644	740	126	128	4927	4233	841	698	253	151	1440	2364	259	439
278.5	525	501	495	1247	1958	3047	513	567	568	717	2030	2073	49	25	66	1888	3523	2664	268	125	98	644	563	667	114	118	4882	4055	946	629	323	155	1341	2245	184	422
278.667	458	537	556	1241	2125	3028	514	548	500	727	2106	1899	85	26	33	1962	3405	2868	305	97	119	669	587	736	79	116	4696	4170	935	684	292	173	1402	2433	286	466
278.833	511	509	603	1239	2153	3008	549	521	511	796	2096	1985	-16	92	87	1919	3468	2643	299	162	103	681	715	684	178	140	4840	4191	959	693	403	234	1433	2408	243	480
279	541	546	534	1299	2052	3034	509	524	502	749	1939	2042	109	81	135	2083	3307	2725	272	172	145	691	647	698	66	111	4642	4042	838	639	271	124	1288	2282	187	372
279.167	562	555	498	1230	2126	3091	530	523	568	750	2009	1947	47	113	52	1904	3398	2665	301	118	214	628	685	650	8	-9	4775	3988	803	588	145	94	1193	2233	110	377
279.333	467	504	487	1190	2045	3059	555	502	524	791	1939	1901	11	69	68	1896	3335	2691	306	136	98	688	681	702	44	72	4944	4133	828	662	291	193	1362	2215	146	432
279.5	484	535	463	1307	2036	3080	506	553	576	729	1992	1906	120	37	102	1979	3472	2579	330	110	114	654	637	776	82	92	4858	4084	919	606	279	184	1373	2232	307	431
279.667	549	498	507	1157	2041	3019	570	527	480	701	1912	1922	95	64	64	2081	3346	2748	263	182	220	701	676	691	99	135	4736	4057	887	595	276	123	1322	2447	195	357
279.833	588	518	504	1252	2170	3104	567	531	593	741	2007	1929	42	104	52	1906	3499	2631	265	132	128	655	597	631	40	122	4775	4059	920	614	219	73	1355	2276	258	394
280	513	455	577	1268	2091	2979	524	540	513	821	2032	1981	53	45	56	1995	3481	2764	318	163	91	671	662	696	177	37	4868	4038	910	659	292	216	1327	2452	204	460
280.167	516	530	547	1347	2140	3104	498	539	561	747	1949	1994	83	57	89	1923	3284	2645	341	225	160	657	633	679	57	115	4925	4076	938	597	315	113	1343	2254	191	408
280.333	453	529	507	1254	2041	2988	484	570	485	781	1948	1865	16	50	37	1965	3221	2712	221	52	26	602	519	577	35	35	4881	4014	849	557	186	173	1296	2346	241	434
280.5	469	499	568	1263	2065	3028	538	508	482	839	1928	1946	40	8	49	2081	3359	2647	225	157	39	657	680	651	72	85	4822	4073	916	688	308	188	1296	2190	185	389
280.667	532	481	537	1211	2040	3016	555	499	547	814	1865	1853	77	41	79	2014	3194	2604	221	124	120	567	630	607	20	22	4727	4172	688	569	144	95	1262	2280	172	343
280.833	452	529	549	1342	2058	3041	521	581	553	740	1925	2005	110	42	36	1913	3289	2551	261	187	42	647	679	701	157	116	4711	4025	919	604	313	85	1121	2227	131	445
281	572	553	527	1249	2017	2956	532	518	590	730	1880	1878	2	32	23	1922	3154	2670	220	212	32	633	553	656	66	65	4808	4097	879	649	227	64	1335	2296	202	372
281.167	502	466	503	1282	2099	2967	565	480	601	703	1991	1904	173	53	36	1771	3323	2553	260	137	60	561	562	636	-41	-54	4790	3880	825	549	200	-4	1140	2179	117	287
281.333	462	511	495	1181	2046	2999	520	577	510	764	1899	1918	18	0	49	1991	3279	2682	223	36	56	582	592	612	77	92	5040	4136	875	526	294	203	1278	2377	222	412
281.5	523	545	505	1275	2041	3119	558	498	546	760	1886	1863	-27	6	51	1872	3281	2539	187	1	82	574	648	598	35	34	4853	3953	909	632	357	123	1238	2127	222	436
281.667	515	550	476	1266	2055	3003	549	508	570	708	1845	1891	71	44	102	2026	3182	2720	320	170	82	642	676	733	11	163	4860	4073	781	681	283	182	1291	2184	258	460
281.833	531	567	502	1273	2001	3050	523	476	505	819	1838	1876	140	45	85	1803	3314	2567	276	134	33	599	674	602	52	57	4865	4045	956	556	292	62	1244	2136	226	318
282	541	585	566	1217	2106	2898	604	567	537	747	1979	1901	106	114	163	1965	3256	2690	341	197	133	639	655	742	32	83	4831	3943	802	573	188	187	1219	2299	78	375
282.167	459	499	554	1241	1976	3004	527	500	505	748	1872	1865	50	54	115	2001	3284	2538	257	39	96	560	634	582	35	74	4765	3960	893	618	347	95	1271	2279	246	387
282.333	562	495	547	1169	2003	3028	555	533	548	817	1790	1892	111	79	109	1946	3214	2549	292	123	117	621	633	704	112	109	4819	4111	826	603	270	102	1263	2323	227	395
282.5	504	551	475	1239	2082	3037	534	556	503	751	1985	1839	116	23	133	1924	3403	2756	246	120	140	639	668	698	28	8	4811	3943	897	615	281	66	1267	2194	88	408
282.667	512	476	473	1229	2033	3000	569	575	532	799	1856	1821	-9	124	4	1958	3097	2627	231	89	54	596	600	646	114	114	4843	4145	837	648	321	179	1250	2222	214	454
282.833	580	555	515	1297	1962	3075	538	516	513	748	1865	1951	21	45	-21	1840	3166	2390	185	82	79	583	561	588	82	-20	4870	3988	846	538	151	94	1152	2109	113	348
283	545	519	533	1263	1964	2988	566	577	515	741	1878	1851	20	112	49	2056	3161	2739	287	120	98	622	681	640	25	69	4701	4059	855	585	203	82	1199	2184	162	417
283.167	480	512	555	1271	2003	3075	567	544	597	818	1950	1972	-12	24	-34	1799	3191	2508	143	95	41	456	561	595	114	132	4882	4123	921	597	276	143	1200	2162	301	454
283.333	552	536	557	1228	2036	2919	595	527	543	781	1794	1941	99	121	110	1944	3266	2675	271	166	145	693	693	749	113	9	4841	4063	847	548	244	125	1255	2223	244	397
283.5	472	527	507	1221	2006	2948	537	592	481	750	1865	1978	42	64	16	1940	3289	2557	290	150	98	608	597	656	4	-32	4785	4085	829	532	219	51	1205	2149	166	286
283.667	466	592	503	1241	2009	3012	498	525	532	816	1844	1810	58	89	66	1986	3265	2577	274	142	67	561	536	610	3	19	4797	4022	754	449	152	39	1192	2182	44	279
283.833	515	515	507	1240	1959	2955	575	529	573	732	1918	1868	55	44	86	1815	3187	2436	219	122	78	584	610	628	196	153	4943	4041	918	579	306	136	1244	2117	239	416
284	491	484	581	1240	1955	2933	504	508	581	717	1719	1859	23	84	128	2075	3049	2723	271	95	166	715	593	739	89	106	5026	4076	897	574	305	163	1223	2227	148	446
284.167	492	522	584	1242	1962	3049	511	522	506	756	1772	1823	67	97	68	1873	3248	2306	216	167	76	632	601	618	16	85	4715	3943	830	532	251	165	1132	2132	199	298
284.333	559	427	507	1223	1927	2997	517	525	542	790	1795	1780	98	141	196	1994	3134	2444	341	136	123	570	692	711	105	66	4853	4197	897	546	281	84	1243	2304	184	408
284.5	466	483	527	1214	2115	3006	517	499	531	760	1929	1816	-59	-3	-37	1773	3093	2184	181	102	27	438	491	611	140	129	4733	4051	884	613	335	142	1278	2123	172	349
284.667	511	507	570	1159	2143	2973	493	540	542	741	1782	1784	77	70	80	1889	3063	2407	221	54	86	544	499	661	-3	8	4728	4059	715	556	229	95	1217	2309	108	314
284.833	638	508	554	1129	2065	3041	542	575	541	729	1842	1871	11	-11	31	1805	3092	2258	221	13	27	541	566	508	106	49	4844	4046	838	593	243	112	1246	2223	183	407
285	498	516	554	1259	2072	2959	455	536	531	802	1703	1765	8	120	43	1917	3110	2350	207	111	49	576	605	609	63	110	4764	3999	730	591	285	114	1194	2179	178	338
285.167	514	485	522	1196	1951	3002	577	578	506	709	1766	1861	36	39	53	1813	3183	2288	194	88	148	515	541	625	25	65	4874	3944	787	561	248	137	1191	2107	149	345
285.333	545	523	530	1203	2074	2938	528	578	519	803	1731	1802	72	62	98	1861	3101	2330	240	104	17	559	518	634	-9	9	4702	4199	810	596	190	81	1154	2053	205	320
285.5	505	493	504	1145	1901	2915	601	541	502	749	1752	1984	-19	123	123	1844	3178	2205	240	60	93	558	444	608	7	37	4645	3931	791	587	207	41	1143	2171	96	414
285.667	534	612	481	1213	1977	2868	525	431	495	733	1787	1774	25	132	66	1837	2980	2467	225	69	65	511	560	580	47	138	5032	3983	857	603	217	112	1166	2297	219	440
285.833	513	479	516	1214	1972	2945	553	541	560	789	1761	1926	7	-45	10	1759	3090	2307	193	100	71	498	393	544	184	112	4809	3910	895	600	317	144	1173	2132	227	335
286	494	437	478	1203	2028	2973	430	514	506	758	1778	1870	15	82	184	1855	3154	2394	240	149	159	607	532	623	69	102	4802	4136	839	590	280	130	1238	2219	241	397
286.167	506	500	532	1137	2003	2975	569	547	525	776	1862	1843	58	18	51	1839	3032	2287	209	82	12	490	438	527	103	66	4807	3995	812	556	257	77	1066	2081	122	362
286.333	514	571	507	1125	2013	2876	545	559	537	722	1781	1872	145	69	122	1996	3125	2470	286	120	117	602	514	619	84	99	4839	4189	782	613	298	107	1180	2312	253	413
286.5	526	500	526	1197	1940	3025	485	580	566	702	1829	1820	50	66	34	1869	3050	2309	250	102	76	515	562	561	59	132	4899	3968	765	568	235	134	1164	2070	188	379
286.667	480	466	491	1210	1980	2907	540	553	575	847	1845	1830	1	21	74	1867	3008	2505	249	39	60	523	547	587	29	46	4855	4112	800	594	182	99	1184	2214	169	354
286.833	530	519	494	1251	1929	2985	527	569	503	800	1808	1890	16	-14	32	1708	3009	2283	186	15	-10	495	435	526	54	41	4887	4047	835	543	202	28	1055	2044	154	356
287	506	535	487	1227	1921	2968	619	555	581	825	1826	1830	31	14	61	1824	2947	2500	245	131	113	566	471	589	13	69	4825	4108	795	528	214	136	1156	2126	145	296
287.167	485	444	526	1247	2036	2978	498	487	478	744	1867	1851	47	54	54	1797	3121	2284	313	49	64	562	480	562	108	35	4776	3961	774	575	266	106	1173	2059	156	302
287.333	510	486	449	1223	1981	2887	565	524	484	832	1862	1788	59	116	41	1976	2948	2484	277	80	9	532	474	521	145	179	5032	4006	839	578	283	159	1240	2303	335	396
287.5	464	509	533	1174	1983	2900	479	527	467	773	1780	1859	61	-41	54	1755	2957	2286	264	46	32	487	413	605	33	90	4829	4074	865	565	259	53	1163	2122	204	309
287.667	537	540	500	1097	1967	2926	498	534	514	779	1861	1825	99	97	119	1904	3053	2497	319	126	123	568	553	654	103	109	4944	4094	768	605	248	160	1193	2215	242	361
287.833	514	557	550	1143	1999	3007	572	523	527	749	1781	1798	157	78	50	1849	2997	2313	295	112	111	562	485	610	97	61	4737	3939	785	485	155	77	1086	1994	137	364
288	504	508	418	1172	2001	2913	557	517	497	793	1721	1816	-9	64	51	1899	2908	2510	234	120	44	450	441	543	111	45	4834	4035	810	553	263	131	1201	2107	244	382
