# Supplementary material for: Singularity response reveals entrainment properties in mammalian circadian clock
Source: Nat Commun. 2023 May 17;14:2819. doi: 10.1038/s41467-023-38392-x (PMC10192398; doi:10.1038/s41467-023-38392-x)
Supplement: Supplementary file 4 — Source Data [file 41467_2023_38392_MOESM4_ESM.zip › Raw_data/Supplementary_Figure12/DEX_PRC_30.xlsx]

## Sheet: Sheet1
Time (h)	DEX 100nM 30h_1	DEX 20nM 30h_1	DEX 4nM 30h_1	DEX 0.8nM 30h_1	DEX 0.16nM 30h_1	DEX 0nM 30h_1	DEX 100nM 30h_2	DEX 20nM 30h_2	DEX 4nM 30h_2	DEX 0.8nM 30h_2	DEX 0.16nM 30h_2	DEX 0nM 30h_2	DEX 100nM 30h_3	DEX 20nM 30h_3	DEX 4nM 30h_3	DEX 0.8nM 30h_3	DEX 0.16nM 30h_3	DEX 0nM 30h_3	DEX 100nM 30h_4	DEX 20nM 30h_4	DEX 4nM 30h_4	DEX 0.8nM 30h_4	DEX 0.16nM 30h_4	DEX 0nM 30h_4
0	18479	17102	16888	16482	16600	16352	17590	16212	16445	16105	15601	15585	17024	17191	16827	17273	15440	16383	17120	16514	17829	17959	16450	18260
0.166667	14560	14782	14428	14645	14462	13881	12807	12651	13362	13389	13656	13811	11465	11702	11341	11350	10280	10453	8628	8815	9183	9956	9590	9910
0.333333	8160	8531	8276	8483	8226	8022	7401	7504	7492	7544	7644	7666	7226	6941	6838	6688	6607	6798	6685	6388	6614	7060	6479	7152
0.5	6887	6701	6846	6971	7045	6976	6630	6446	6497	6623	6586	6701	6390	6388	6145	6099	5985	6252	6446	6064	6317	6784	6053	6791
0.666667	6869	6762	6696	6868	6808	6985	6509	6188	6306	6292	6345	6355	6276	6063	5984	5890	5965	6121	6323	5945	6103	6485	6111	6605
0.833333	6488	6428	6589	6653	6540	6714	6160	5881	6097	6001	6007	6073	5896	5611	5820	5811	5536	5900	5950	5592	5706	6458	5813	6372
1	6504	6075	6223	6238	6324	6474	6114	5780	5791	5923	5977	5942	5933	5788	5769	5532	5494	5871	6027	5751	5829	6130	5686	6248
1.16667	6215	6077	6201	6160	6430	6440	6111	5710	5920	5817	5797	5942	5768	5648	5683	5575	5475	5702	6139	5657	5857	6500	5731	6333
1.33333	6403	6238	6117	6199	6435	6316	6098	5915	6011	5767	5908	6060	5842	5549	5607	5549	5453	5916	5939	5835	6085	6474	5629	6579
1.5	6155	6166	6186	6154	6426	6566	6148	5824	5944	5904	5930	6062	5972	5800	5599	5512	5494	5920	6169	5715	5874	6496	5938	6610
1.66667	6561	6373	6360	6319	6484	6656	6383	5782	6131	6079	6129	6280	6170	5767	5646	5821	5618	6154	6204	5835	6169	6472	5925	6585
1.83333	6559	6662	6522	6483	6724	6746	6402	6103	6043	6328	6233	6506	6125	5915	5840	5934	5870	6161	6242	5938	6021	6651	6184	6761
2	6687	6596	6559	6510	6854	6744	6527	6228	6324	6311	6313	6515	6368	6156	6055	5953	5884	6382	6684	6187	6297	6840	6058	6783
2.16667	6783	6666	6681	6566	6824	6842	6519	6254	6178	6389	6209	6623	6214	6113	6031	5934	5935	6196	6601	6061	6177	6663	6087	6957
2.33333	7072	6967	6811	6719	7162	7099	6765	6391	6471	6336	6534	6786	6600	6313	6130	6185	6192	6621	6700	6211	6547	7061	6309	7208
2.5	7194	7026	6810	6762	7147	7236	6596	6426	6615	6579	6548	6780	6403	6117	5935	6004	5985	6558	6659	6074	6578	7025	6307	7161
2.66667	7127	7002	6982	6888	7288	7397	6905	6614	6595	6513	6666	6910	6632	6335	6156	6144	6110	6646	7037	6248	6530	7152	6339	7277
2.83333	7166	7013	7095	7062	7325	7152	7088	6608	6425	6551	6584	7029	6624	6371	5986	6180	5971	6619	6910	6418	6599	7263	6444	7407
3	7244	7094	7198	7054	7319	7461	7048	6717	6878	6789	6881	7022	6877	6533	6356	6357	6232	6793	6843	6490	6743	7104	6549	7504
3.16667	7551	7285	7070	7211	7669	7570	7188	6624	6846	6682	6701	7038	6696	6501	6137	6395	6097	6638	7015	6355	6553	7238	6518	7562
3.33333	7598	7294	7152	7319	7746	7607	7179	6752	6804	6723	6797	7007	6842	6646	6445	6478	6277	6956	7160	6679	6701	7242	6494	7517
3.5	7382	7321	7172	7281	7698	7629	7266	6727	6764	6757	6942	7205	6901	6362	6299	6229	6177	6965	6972	6551	6604	7152	6701	7455
3.66667	7684	7571	7396	7307	8067	7823	7435	7013	6975	6905	7017	7190	7103	6648	6370	6427	6590	7013	7384	6714	6753	7596	6710	7667
3.83333	7563	7586	7221	7471	7809	7663	7202	6915	7033	6891	7010	7236	7035	6605	6463	6407	6318	7042	7182	6612	6862	7555	6782	7757
4	7851	7734	7588	7417	8047	7950	7461	6763	7107	7240	7199	7391	7065	6643	6629	6647	6692	7137	7529	6846	7014	7788	6878	7916
4.16667	7915	7667	7398	7461	7971	8055	7713	7044	6920	7088	7249	7521	7125	6902	6453	6600	6625	7135	7441	6949	7058	7510	6883	7983
4.33333	7878	7608	7722	7636	8098	8011	7656	7098	7267	7202	7213	7592	7146	6872	6569	6654	6554	7438	7585	6897	7175	7760	6980	8085
4.5	7964	7557	7538	7781	8190	8122	7712	7096	7209	7176	7196	7724	7160	6798	6570	6637	6581	7377	7445	6895	7069	7612	6908	8050
4.66667	8040	7749	7774	7530	7972	8266	7617	7098	7105	7198	7204	7555	7123	7083	6615	6633	6638	7211	7587	6972	7181	7750	6946	7982
4.83333	7972	7781	7512	7679	8221	8154	7581	7023	7025	6940	7238	7530	7032	6867	6556	6633	6655	7561	7301	6844	7046	7722	7002	8100
5	7961	7742	7749	7752	8095	8143	7553	7034	6978	7001	7126	7615	7286	6936	6591	6733	6707	7359	7569	7013	7094	7691	6994	8038
5.16667	8145	7877	7521	7775	8179	8205	7484	7000	7001	6936	7093	7396	7316	6863	6660	6591	6699	7550	7603	7004	7047	7639	6898	8070
5.33333	8323	8037	7723	7906	8246	8171	7579	7069	7205	7034	7163	7745	7348	6969	6758	6747	6776	7535	7828	7098	7193	7893	7132	7953
5.5	8000	7805	7619	7735	8252	8136	7576	7015	7129	7279	7234	7703	7272	7047	6492	6757	6524	7442	7770	7092	7123	7773	6953	7982
5.66667	7990	7840	7618	7730	8159	8293	7595	6861	7005	6923	7205	7492	7227	6954	6722	6736	6596	7336	7647	6988	7206	7790	7048	7735
5.83333	7916	7770	7727	7704	7957	8215	7473	6831	6814	7023	7219	7456	7240	6854	6577	6641	6506	7417	7587	6926	6965	7837	7104	7958
6	7941	7598	7638	7421	7997	7977	7565	6923	6891	7000	7083	7439	7201	6939	6509	6564	6658	7131	7473	6970	7070	7542	7040	7818
6.16667	7831	7702	7407	7493	7938	7861	7460	6711	7006	6775	6982	7345	7104	6721	6494	6513	6452	7021	7599	6682	6958	7654	6889	7783
6.33333	7626	7478	7576	7533	7818	7861	7300	6815	6764	6874	6715	7202	7116	6764	6715	6406	6417	7168	7590	6790	6957	7616	6728	7604
6.5	7624	7213	7303	7212	7779	7543	7360	6700	6713	6716	6645	7218	6820	6587	6374	6290	6341	7016	7407	6715	6837	7323	6682	7751
6.66667	7747	7238	7343	7422	7615	7583	7404	6548	6548	6540	6856	7095	7025	6655	6529	6537	6357	7012	7149	6639	6911	7471	6473	7552
6.83333	7414	7214	7104	6886	7550	7668	7037	6551	6719	6632	6715	7072	6728	6549	6196	6343	6075	6841	7122	6610	6506	7192	6446	7300
7	7371	7274	7126	6996	7417	7485	7156	6517	6415	6431	6570	6714	6780	6535	6317	6284	6245	6726	7272	6429	6623	7249	6405	7339
7.16667	7108	6975	7028	6856	7115	7254	6966	6363	6422	6251	6317	6848	6605	6459	6056	6115	6071	6592	7032	6469	6445	7327	6389	7204
7.33333	7164	6838	6853	6886	7248	7180	6705	6341	6347	6254	6309	6725	6576	6512	6103	6145	6218	6562	6953	6533	6658	7165	6273	7063
7.5	6964	6671	6630	6612	7052	7080	6607	6095	6263	6194	6412	6442	6481	6146	5854	5955	5845	6425	6736	6046	6140	6882	6254	6849
7.66667	6804	6635	6700	6564	6809	6952	6534	6070	6010	6008	5937	6208	6338	6085	5833	5857	5812	6166	6509	6176	6238	6767	6021	6746
7.83333	6735	6515	6548	6449	6752	6687	6252	5802	6039	5867	6151	6241	6240	6025	5693	5648	5561	6033	6528	5954	6082	6690	6016	6672
8	6607	6243	6333	6283	6631	6686	6483	5879	5808	5863	5795	6105	6223	6046	5732	5611	5640	6003	6414	5991	6050	6636	5871	6482
8.16667	6496	6234	6122	6101	6422	6429	6174	5525	5577	5886	5707	6143	5958	5785	5320	5659	5417	5818	6287	5814	5736	6469	5831	6347
8.33333	6351	6045	6143	5957	6411	6238	6198	5532	5690	5726	5796	5889	5934	5830	5530	5529	5514	5861	6197	5750	5799	6440	5689	6164
8.5	6177	5977	5959	5660	6057	6218	6098	5404	5540	5537	5531	5638	5872	5524	5349	5195	5228	5632	5881	5478	5778	6217	5447	6128
8.66667	6068	5998	5880	5904	6062	5982	5792	5435	5433	5458	5468	5574	5692	5607	5487	5292	5263	5392	5944	5705	5656	6080	5503	5925
8.83333	5771	5637	5552	5582	6004	5889	5755	5159	5197	5288	5237	5432	5418	5408	5164	5273	5137	5247	5433	5350	5371	5883	5294	5724
9	5836	5516	5586	5633	5704	5663	5580	5116	5178	5081	5286	5314	5549	5410	5167	5132	5214	5346	5677	5257	5231	5858	5257	5723
9.16667	5697	5386	5441	5343	5537	5545	5354	4998	5039	4990	5230	5194	5320	5266	5018	5032	5021	5170	5413	5248	5199	5801	5210	5578
9.33333	5511	5468	5319	5146	5443	5438	5274	4857	4983	4796	5012	5056	5283	5150	5021	5064	4910	5169	5541	5167	5070	5807	5087	5395
9.5	5484	5169	5293	4986	5412	5295	5292	4819	4932	4841	4808	4955	5271	5015	4895	4885	4770	4933	5249	5043	5118	5552	4864	5277
9.66667	5321	5119	5092	4921	5331	5106	5254	4829	4806	4885	4852	4790	5262	4966	4825	4794	4756	4915	5406	4938	5123	5655	4916	5191
9.83333	5132	4941	4795	4785	5121	5038	4962	4530	4682	4681	4732	4800	5016	4944	4688	4592	4663	4733	5006	4693	4897	5332	4713	5114
10	5043	4914	4850	4707	4870	4844	4919	4567	4574	4619	4592	4617	4952	4655	4658	4609	4725	4597	5037	4893	4913	5509	4603	4944
10.1667	4988	4857	4849	4634	4943	4726	4764	4490	4579	4522	4647	4486	4696	4795	4480	4514	4468	4499	5037	4605	4752	5304	4503	5000
10.3333	4857	4722	4820	4546	4763	4593	4778	4430	4482	4544	4519	4598	4745	4714	4532	4427	4443	4506	4698	4823	4824	5244	4528	4696
10.5	4737	4697	4629	4407	4658	4559	4655	4380	4405	4520	4397	4349	4564	4586	4365	4457	4455	4274	4829	4813	4648	5077	4506	4757
10.6667	4580	4679	4428	4394	4616	4631	4646	4274	4213	4268	4294	4225	4690	4626	4300	4309	4329	4361	4796	4555	4674	5006	4444	4673
10.8333	4465	4508	4433	4403	4421	4480	4475	4286	4313	4234	4397	4369	4617	4537	4347	4366	4258	4378	4790	4436	4594	4914	4423	4650
11	4413	4444	4474	4244	4434	4368	4540	4280	4174	4323	4310	4088	4580	4582	4441	4303	4167	4255	4561	4469	4532	4877	4388	4548
11.1667	4480	4334	4308	4181	4509	4454	4403	4248	4252	4322	4363	3970	4523	4534	4244	4402	4242	4335	4726	4381	4593	4846	4369	4440
11.3333	4383	4409	4191	4241	4367	4093	4572	4148	4140	4225	4111	3960	4422	4471	4328	4323	4286	4148	4630	4438	4525	4874	4110	4388
11.5	4332	4301	4350	4180	4304	4117	4423	4127	4180	4203	4220	3999	4404	4512	4272	4219	4159	4329	4487	4472	4489	4854	4436	4447
11.6667	4449	4240	4303	4244	4379	4245	4227	4079	4284	4137	4231	3919	4472	4414	4344	4275	4220	4128	4309	4348	4361	4804	4309	4404
11.8333	4278	4229	4270	3921	4160	4159	4201	3999	3985	4231	4104	3983	4452	4270	4315	4297	4115	4087	4425	4216	4508	4683	4147	4381
12	4060	4156	4312	3938	4158	4056	4128	4155	4022	4123	4189	3921	4372	4418	4230	4311	4179	3952	4419	4287	4397	4846	4303	4439
12.1667	4102	4188	4082	3948	4114	3966	4212	4092	3938	3986	4078	3838	4197	4324	4140	4220	4211	4065	4429	4220	4401	4743	4307	4276
12.3333	4210	4136	4163	3936	4112	3886	4276	4227	4051	4033	4151	3952	4547	4483	4211	4168	4076	4008	4409	4303	4447	4785	4379	4318
12.5	4148	4124	4200	3939	4059	3815	4212	4126	4010	4026	4144	3870	4317	4393	4251	4209	4195	4196	4419	4392	4531	4705	4383	4424
12.6667	4099	4169	4263	3871	4034	3880	4096	4157	4010	3902	4150	3748	4316	4467	4246	4148	4269	4052	4345	4341	4387	4674	4221	4274
12.8333	4236	4202	4136	3979	4196	3929	4254	4233	4218	3949	4282	3962	4390	4571	4370	4244	4184	4141	4414	4364	4536	4762	4269	4314
13	4185	4298	4299	3976	4115	3987	4239	4180	4159	4204	4400	3976	4505	4621	4235	4308	4271	4081	4588	4419	4471	4956	4316	4346
13.1667	4228	4240	4357	3930	4070	3918	4296	4257	4170	4229	4395	3868	4430	4546	4410	4250	4232	4131	4416	4392	4634	4841	4420	4479
13.3333	4227	4150	4309	4134	4198	4000	4328	4188	4225	4164	4281	3846	4556	4591	4493	4451	4273	4029	4365	4390	4590	5086	4441	4489
13.5	4165	4171	4126	3913	4254	3896	4231	4248	4130	4229	4522	3940	4448	4514	4292	4486	4355	4177	4456	4555	4378	5013	4317	4527
13.6667	4225	4310	4281	4040	4218	3934	4378	4389	4264	4451	4457	4021	4640	4664	4504	4481	4436	4300	4583	4668	4552	4946	4544	4629
13.8333	4220	4285	4445	4047	4383	4051	4359	4325	4364	4375	4443	4200	4632	4700	4600	4393	4500	4314	4644	4665	4671	5002	4606	4600
14	4459	4344	4403	4179	4319	4029	4446	4410	4378	4519	4572	3980	4577	4783	4610	4671	4515	4396	4653	4669	4755	5157	4686	4731
14.1667	4501	4363	4381	4273	4316	4139	4483	4368	4452	4504	4668	4111	4738	4757	4524	4602	4611	4375	4774	4604	4654	5076	4756	4645
14.3333	4463	4624	4684	4368	4546	4139	4565	4491	4420	4654	4684	4217	4895	4942	4686	4742	4665	4501	4855	4695	4932	5386	4816	4818
14.5	4445	4610	4550	4411	4440	4160	4634	4610	4457	4777	4905	4398	4854	4884	4831	4849	4585	4585	4892	4808	5026	5335	4877	4888
14.6667	4545	4675	4775	4472	4616	4182	4739	4607	4583	4828	4892	4337	4938	5144	4973	4940	4773	4772	5015	4899	5005	5410	5020	4979
14.8333	4644	4693	4725	4455	4767	4404	4648	4701	4674	4916	5260	4368	4926	5096	4978	5001	4754	4678	4952	4940	5072	5420	5015	4954
15	4623	4743	4806	4512	4627	4269	4841	4774	4789	5008	5035	4486	5121	5072	5160	5035	4968	4791	5060	5072	5202	5602	4963	5023
15.1667	4728	4780	5001	4819	4713	4449	4803	4928	4876	5079	5065	4452	5211	5273	4952	5211	5014	4829	5111	4972	5224	5783	5271	5204
15.3333	4849	5002	5001	4828	4898	4641	5027	5036	4909	5127	5220	4575	5393	5344	5253	5460	5117	5105	5204	5231	5418	5673	5272	5254
15.5	4930	4877	5010	4788	4884	4652	4967	5103	5165	5223	5419	4806	5333	5602	5342	5444	5065	4977	5441	5295	5644	5750	5292	5441
15.6667	4995	5165	5346	4992	4930	4582	5205	5199	5192	5367	5522	4699	5569	5519	5474	5426	5350	5266	5528	5393	5659	5854	5388	5366
15.8333	5177	5223	5134	5062	5206	4808	5266	5463	5140	5362	5580	4996	5493	5752	5623	5668	5451	5256	5470	5373	5637	6126	5587	5588
16	5244	5323	5408	5062	5365	4966	5310	5259	5261	5627	5608	4918	5622	5850	5617	5865	5551	5340	5505	5522	5787	6119	5666	5763
16.1667	5229	5390	5409	5256	5350	4870	5464	5555	5397	5750	5714	5136	5665	5961	5893	5727	5616	5552	5687	5551	5804	6377	5763	5931
16.3333	5539	5586	5704	5255	5542	5039	5640	5659	5548	5954	5857	5303	6003	6130	5935	5985	5777	5638	5779	5848	6065	6495	5940	6035
16.5	5609	5607	5754	5536	5537	5386	5767	5616	5646	5941	6076	5426	5890	6243	6130	6138	5915	5797	6042	5934	6251	6391	6108	5986
16.6667	5778	5870	5997	5684	5631	5371	5888	5986	5904	6096	6364	5477	6270	6480	6365	6255	6043	5816	6147	6131	6340	6804	6101	6261
16.8333	5693	5912	5966	5803	5879	5472	5898	5848	5918	6020	6476	5591	6168	6337	6222	6431	5997	5897	6313	6065	6479	6672	6229	6505
17	6035	6045	6147	6031	6028	5553	6191	6166	6085	6315	6632	5623	6367	6473	6311	6526	6191	5932	6403	6455	6450	6935	6288	6521
17.1667	5831	6124	6316	5927	6166	5755	6017	6184	6056	6549	6575	5737	6551	6598	6442	6598	6370	6122	6320	6419	6568	6933	6453	6630
17.3333	6466	6308	6341	6287	6374	5988	6317	6373	6384	6662	6820	6023	6757	6623	6730	6837	6632	6276	6608	6519	6957	7169	6646	6775
17.5	6352	6407	6667	6344	6407	6100	6442	6221	6425	6649	6851	6064	6752	7073	6772	6970	6478	6501	6801	6634	6917	7268	6751	7099
17.6667	6568	6628	6793	6556	6669	6253	6731	6614	6637	6763	7005	6178	6991	7216	6924	7111	6679	6702	6980	6863	7151	7576	6952	7077
17.8333	6742	6843	6814	6577	6635	6528	6694	6683	6857	7099	7245	6531	7084	7188	7149	7336	6870	6925	6846	7041	7354	7714	7286	7374
18	7095	6975	7105	6794	6943	6643	7062	7041	7050	7399	7648	6636	7477	7503	7290	7547	7131	6979	7410	7361	7381	7948	7292	7531
18.1667	7008	7149	7113	7025	7070	6778	7107	7109	7286	7323	7624	7072	7554	7831	7525	7630	7175	7257	7574	7280	7684	8135	7567	7825
18.3333	7181	7282	7478	7176	7269	6645	7310	7198	7401	7527	7902	6955	7703	7871	7671	7632	7599	7300	7562	7566	7738	8029	7572	7770
18.5	7248	7327	7369	7266	7430	7136	7451	7341	7457	7825	7813	6994	7811	8039	7687	7861	7406	7411	7641	7675	7770	8263	7670	7957
18.6667	7568	7661	7827	7553	7629	7337	7653	7501	7810	8006	8095	7434	8227	8157	7962	8009	7749	7750	7854	7994	8056	8663	8107	8222
18.8333	7728	7808	8077	7737	7743	7370	7683	7650	7851	8069	8493	7617	8208	8295	8045	8183	7900	7763	7981	8068	8436	8690	8230	8273
19	7918	8127	8151	7922	7963	7671	7968	7910	8126	8461	8412	7701	8496	8536	8353	8472	8170	7955	8271	8383	8562	8958	8339	8503
19.1667	8040	8291	8442	8340	8257	8040	7995	7811	8107	8538	8903	7767	8596	8513	8413	8649	8117	8262	8352	8207	8711	9137	8310	8729
19.3333	8283	8184	8551	8338	8305	8146	8562	8072	8378	8792	8830	8002	8737	8782	8726	8723	8471	8373	8705	8529	8918	9324	8421	8982
19.5	8439	8436	8670	8567	8602	8604	8571	8111	8637	8610	9025	8302	8919	8891	8777	9042	8380	8559	8611	8686	9082	9609	8644	8954
19.6667	8555	8863	9122	8801	8967	8509	8808	8397	8694	8827	9141	8415	9196	9182	9138	9167	8709	8740	8877	8917	9396	9798	8853	9221
19.8333	8771	8993	9062	9045	9025	8804	8921	8574	9122	9246	9263	8740	9299	9310	9127	9408	8955	9198	9168	9153	9547	9825	9123	9551
20	9081	9280	9479	9229	9142	8960	9137	8839	9069	9488	9570	8956	9607	9482	9343	9573	8983	9090	9390	9453	9484	10124	9095	9620
20.1667	8886	9149	9326	9252	9233	9133	9078	8798	9357	9505	9832	9035	9434	9796	9376	9684	9138	9241	9568	9139	9656	10377	9369	9821
20.3333	9515	9562	9630	9648	9481	9414	9634	9108	9395	9876	9991	9310	9820	9825	9775	9768	9355	9383	9736	9570	9754	10480	9580	9956
20.5	9499	9616	9795	9683	9798	9555	9306	9144	9641	9790	9963	9575	9951	10011	9583	10005	9432	9498	9926	9699	9822	10492	9684	10049
20.6667	9872	9946	10188	10119	10118	9928	9922	9536	9827	9907	10174	9611	10495	10340	10016	10264	9577	9858	10045	10011	10212	10989	9794	10341
20.8333	9889	10304	10279	10147	10280	10071	10005	9705	9929	10348	10649	9895	10269	10455	9934	10421	9990	10051	10223	10306	10397	10943	10174	10614
21	10230	10409	10560	10493	10468	10273	10202	9693	10194	10332	10479	10229	10572	10718	10238	10545	9890	10194	10484	10362	10649	11334	10265	10831
21.1667	10475	10458	10799	10523	10561	10603	10494	9823	10060	10532	10812	10259	10781	10770	10231	10457	10153	10410	10585	10344	10798	11517	10576	10967
21.3333	10847	10873	10989	10818	10729	10851	10682	10139	10475	10754	11052	10349	11119	11205	10695	10914	10389	10684	10916	10682	11153	11818	10674	11233
21.5	10656	10947	10907	10894	11103	11019	10580	9952	10441	10649	10821	10687	11165	11005	10548	10906	10294	10678	10863	10764	11082	11683	10620	11274
21.6667	11095	11350	11396	11364	11120	11261	11256	10301	10930	10979	11335	10817	11450	11249	10747	11327	10555	10987	11267	10830	11432	11920	10790	11533
21.8333	11299	11500	11615	11251	11494	11381	10993	10533	10787	11182	11322	10956	11577	11233	10876	11328	10655	11073	11213	11118	11418	11902	10802	11609
22	11519	11564	11705	11443	11643	11643	11321	10506	11055	10980	11409	10952	11687	11404	11119	11359	10557	11451	11532	11057	11601	12469	10957	11739
22.1667	11636	11758	11948	11727	11880	11987	11361	10564	11032	11308	11710	11432	11641	11442	10754	11563	10645	11490	11781	11326	11477	12376	11364	12462
22.3333	11798	12233	12183	11831	11993	12290	11968	10715	11422	11769	11948	11529	11841	11710	11240	11749	10961	11655	12084	11614	12213	12621	11596	12297
22.5	12009	12119	12306	12189	12395	12193	11682	10726	11490	11859	11843	11808	11805	11713	11269	12020	11020	11780	12164	11574	11874	12570	11516	12558
22.6667	12425	12533	12436	12389	12412	12404	11970	11150	11598	11756	12326	11954	12326	11923	11426	11951	11399	11930	12303	11924	12472	13053	11801	12449
22.8333	12577	12594	12638	12325	12790	12680	12221	11237	11816	11778	12137	12121	12085	12236	11548	12199	11213	12215	12446	11817	12145	13035	11922	12638
23	12649	12486	12991	12429	12900	12706	12503	11239	11516	11941	12410	12037	12629	12262	11446	12203	11340	12251	12539	11944	12203	13050	12101	12940
23.1667	12693	12910	12975	12533	13299	12884	12588	11251	11810	12290	12558	12233	12614	12453	11696	12160	11478	12387	12644	11989	12517	13063	11892	13092
23.3333	12742	13213	13043	12647	13062	13050	12715	11613	11812	12181	12646	12463	12861	12472	11996	12654	11644	12420	12967	12167	12619	13342	12463	13262
23.5	12996	13198	13281	12696	13173	13304	12782	11387	11912	12237	12865	12419	12942	12567	11740	12350	11737	12642	12956	12378	12820	13416	12228	13411
23.6667	13252	13021	13513	12908	13636	13318	12921	11720	12315	12521	12792	12656	13091	12932	12100	12666	11943	12827	13180	12590	12947	13705	12638	13398
23.8333	13109	13405	13456	12984	13514	13147	12959	11621	12221	12132	12788	12792	12756	12713	11874	12627	11862	12657	13333	12304	13042	13657	12212	13273
24	13300	13657	13732	13133	13606	13505	13047	11768	12301	12614	12821	12594	13294	13193	12319	12746	12121	12769	13636	12740	13111	13725	12630	13468
24.1667	13276	13628	13504	13058	13757	13710	13048	11787	12443	12549	13104	12850	13169	12920	12086	12861	11977	12856	13443	12544	13060	13993	12523	13810
24.3333	13254	13606	13801	13197	13641	13641	13158	11747	12375	12712	13267	12776	13117	12914	12325	12780	11967	12796	13634	12761	13265	13827	12631	13437
24.5	13393	13679	13882	13236	14074	13768	13475	11815	12476	12684	13138	13073	13311	13079	12362	12801	11944	13080	13548	12575	13038	14029	12802	13834
24.6667	13990	13802	14014	13694	13849	13804	13392	11845	12534	12841	13195	13091	13534	13061	12466	12924	12198	13042	13962	12916	13457	13997	12768	13639
24.8333	13615	13806	13742	13464	13923	14033	13383	11780	12636	12632	13147	13458	13198	12925	12263	12942	12192	13152	13786	12748	13370	14277	12747	13967
25	13703	13829	13925	13632	13956	14070	13685	11865	12534	13090	13092	13376	13697	13040	12447	13011	12111	13119	13960	12883	13439	14323	12642	13691
25.1667	13762	13742	14000	13561	13963	13958	13629	11792	12558	12691	13077	13471	13174	13016	12119	12775	11842	13181	13778	12800	13401	14430	12925	14181
25.3333	13963	14063	14052	13610	13830	13858	13476	12033	12611	12735	13151	13130	13672	13291	12441	12919	12322	13243	14036	12853	13394	14184	12737	13661
25.5	13945	13757	14047	13354	14089	14017	13627	11937	12201	12840	13064	13111	13252	13232	12087	13035	12169	13243	13764	12637	13320	14242	12844	14160
25.6667	14009	13938	13858	13583	14071	14241	13480	11847	12712	12644	13172	13150	13433	13228	12543	13123	12297	13192	14178	13035	13424	14006	12904	13870
25.8333	13744	13803	13869	13538	13896	14011	13645	11777	12298	12767	13116	13371	13569	13454	12301	12946	11961	13264	13853	12956	13307	14022	12882	14074
26	13893	13915	14091	13653	14002	14028	13440	11921	12556	12581	13077	13206	13493	12879	12286	13093	11993	13080	13805	12928	13367	14098	12763	13888
26.1667	13664	13877	13722	13464	14076	13892	13375	11414	12459	12614	13013	13100	13285	12833	11889	12692	11943	12974	13818	12365	13020	13864	12987	13961
26.3333	13861	13877	13878	13358	13821	13927	13448	11583	12167	12569	13032	13152	13653	12790	12145	12770	11866	13028	13858	12753	13035	13843	12750	13763
26.5	13651	13659	13739	12927	13870	14005	13296	11668	12189	12693	12915	12944	13060	12772	11815	12634	11906	13072	13636	12370	12914	13942	12616	13796
26.6667	13652	13826	13781	13269	13850	13460	13290	11754	12150	12420	13075	12743	13515	12818	11913	12679	12075	13137	13712	12690	13035	13748	12745	13524
26.8333	13453	13723	13724	13234	13692	13560	13074	11255	11835	12200	12846	12744	13020	12752	11802	12454	11749	12761	13429	12299	12832	13702	12637	13616
27	13652	13505	13419	13204	13403	13516	13224	11467	11661	12102	12820	12417	13392	12831	11890	12249	11652	12810	13437	12168	12871	13620	12370	13245
27.1667	13307	13545	13161	12661	13387	13353	12928	11178	11719	12113	12640	12537	12765	12449	11495	12200	11305	12487	13451	12015	12653	13274	12348	13517
27.3333	13138	13301	13297	12785	13422	13268	13293	11250	11686	12126	12416	12393	13013	12572	11514	12268	11368	12298	13319	12138	12751	13487	12255	13222
27.5	12867	13102	13072	12598	13376	12977	13056	11146	11598	11998	12397	12576	12631	12342	11414	12238	11409	12490	13127	11952	12595	13253	12176	13437
27.6667	13000	12981	13065	12672	12968	12672	12759	11089	11621	11919	12033	12087	12865	12193	11445	12383	11361	12170	13103	11953	12462	13277	12092	12906
27.8333	12816	13145	12642	12231	12747	12548	12577	10987	11298	11768	12139	12115	12392	12281	11444	12037	11232	12185	13014	11933	12342	13065	11952	12715
28	12543	12698	12857	12319	12775	12663	12451	10912	11233	11804	12111	11783	12474	11995	11088	11842	11170	11914	13010	11980	12198	12996	11848	12787
28.1667	12126	12758	12396	12061	12338	12306	12183	10488	11193	11484	11855	11640	12274	11799	10967	11616	10987	11459	12578	11437	12080	12757	11884	12506
28.3333	12385	12451	12312	11805	12469	12139	12317	10641	11010	11229	11673	11326	12119	11892	11012	11832	10582	11473	12579	11477	11944	12918	11771	12180
28.5	12040	12244	12232	11869	12168	12003	11997	10501	10950	11172	11824	11516	11989	11487	10702	11580	10573	11659	12492	11127	11698	12682	11506	12161
28.6667	12054	12095	12068	11659	12175	11874	12099	10491	10818	11148	11462	11002	11689	11404	10906	11580	10505	11463	12378	11304	11940	12444	11447	12120
28.8333	11579	11979	11894	11465	11909	11597	11951	10230	10760	10873	11293	11206	11627	11375	10560	11231	10522	11216	12016	10942	11557	12150	11087	11877
29	11746	11771	11825	11251	11564	11489	11637	10146	10373	10872	10997	10987	11800	11440	10666	11005	10305	11018	11950	11206	11451	12092	11102	11690
29.1667	11532	11594	11471	11042	11324	11093	11359	10026	10307	10405	11088	10794	11191	11061	10327	10944	9956	10825	11802	10994	11248	12010	10871	11524
29.3333	11340	11575	11173	10717	11270	11154	11241	9684	10227	10283	10768	10686	11424	10917	10188	10668	9922	10503	11515	10735	10974	11763	10490	11226
29.5	11275	11249	11264	10667	11158	11128	11152	9551	9936	10478	10574	10519	11173	10655	9910	10555	9819	10521	11593	10619	10952	11477	10636	11479
29.6667	11217	11258	11468	10480	11102	10991	11185	9490	9862	10249	10519	10401	10971	10709	9914	10447	9814	10564	11113	10485	10703	11524	10555	11323
29.8333	10976	11024	10811	10255	10839	10775	10646	9189	9661	9961	10422	10234	10776	10518	9655	10136	9537	10225	11131	10021	10533	11088	10333	11049
30	0	0	0	0	0	0	0	0	0	0	0	0	0	0	0	0	0	0	0	0	0	0	0	0
30.1667	12030	12013	11439	10722	11133	10358	11967	10372	10209	10640	11037	9942	11738	11915	10662	10951	10084	10390	10886	10444	11067	11515	10394	10889
30.3333	8582	9529	9201	8407	8788	8357	9306	8182	8103	8629	9110	8038	9561	9553	8418	8654	8273	8655	9712	8929	9182	9393	8767	9043
30.5	0	0	0	0	0	0	0	0	0	0	0	0	0	0	0	0	0	0	0	0	0	0	0	0
30.6667	13758	14433	13690	12579	13349	13022	13360	11838	11894	12002	12738	12347	12856	12712	11740	12463	11318	11928	11913	11301	11912	12770	11959	13018
30.8333	11526	11772	11540	10684	11341	11356	11227	10072	9957	10384	10768	10861	11250	10771	9787	10997	9826	10751	11033	10088	10966	11450	10876	12351
31	10815	11037	10876	10024	10787	10796	10912	9539	9445	9884	10322	10100	10692	10494	9730	10233	9655	10012	10859	9824	10680	10964	10700	11428
31.1667	10404	10589	10481	9698	10277	10290	10550	9266	9397	9274	9932	9855	10377	10098	8995	10164	9373	9767	10392	9535	10081	10647	10164	11355
31.3333	10232	10461	10474	9440	10206	9995	10356	9034	8895	9299	9721	9670	10245	10060	9240	9914	9099	9325	10331	9507	10229	10364	10122	11047
31.5	9893	10310	10273	9286	9833	9929	10208	8859	8761	9169	9448	9576	10051	9847	8892	9823	9016	9557	10092	9269	9989	10392	9769	10998
31.6667	10026	10226	10169	9296	10048	9729	10234	8888	8872	9012	9626	9234	10109	10086	9078	9578	8815	9295	10214	9413	9858	10264	9866	10756
31.8333	9837	10045	9788	9052	9671	9710	9983	8835	8879	8938	9406	9040	10017	9566	8795	9305	8813	9150	9898	9238	9645	9951	9749	10499
32	9994	10130	9869	9033	9634	9301	10347	8823	8560	8775	9207	9200	10189	9596	9033	9284	8694	9210	10016	9080	9741	9829	9580	9990
32.1667	9947	9985	9557	8814	9358	9199	9884	8782	8708	8637	9098	8902	9830	9479	8713	9546	8553	9037	9776	9049	9343	9767	9570	10366
32.3333	9859	9952	9573	8763	9320	9143	10048	8929	8548	8749	8971	8628	9977	9782	8495	9144	8548	8939	9950	9219	9606	9761	9330	10155
32.5	9645	9705	9772	8731	9137	9081	9938	8590	8402	8765	8939	8750	9744	9328	8564	9252	8448	8774	9946	9129	9380	9594	9470	10104
32.6667	10080	9921	9524	8855	9242	9094	10190	9041	8505	8833	8944	8700	10044	9830	8486	9201	8337	8810	9722	9324	9329	9513	9327	9888
32.8333	9875	10052	9459	8750	8955	8886	10099	9216	8572	8531	8771	8637	10149	9567	8647	9144	8234	8776	10057	9248	9216	9528	9356	9951
33	10069	9943	9499	8753	9006	8938	10097	9015	8561	8742	8589	8568	9866	9531	8600	9124	8488	8652	10025	8979	9196	9445	9187	9756
33.1667	9946	9724	9163	8537	8903	8757	9830	8782	8426	8549	8544	8642	9637	9211	8309	8738	8286	8662	9812	8955	9080	9449	9090	9611
33.3333	9958	10088	9299	8562	8879	8559	10184	8848	8471	8751	8547	8452	9905	9579	8647	8698	8358	8479	9822	9018	9062	9273	8862	9461
33.5	10068	9906	9283	8242	8906	8578	10073	8708	8304	8689	8647	8507	9892	9533	8517	8780	8215	8244	9745	8928	8958	9354	8809	9531
33.6667	10112	9772	9395	8402	8754	8476	10108	9014	8512	8581	8530	8337	10112	9521	8203	8750	8111	8357	9927	8942	9037	9186	8905	9302
33.8333	10160	9714	9236	8477	8522	8561	10159	8936	8587	8597	8236	8383	9952	9444	8391	8661	8069	8226	9939	8894	8796	9017	9013	9213
34	10287	9730	9145	8072	8431	8341	10298	8756	8451	8433	8324	8246	10012	9498	8226	8623	7958	8154	10105	9050	8839	9058	8774	9002
34.1667	10244	9590	8933	8037	8358	8048	10461	8807	8492	8594	8373	8235	9864	9292	8163	8596	7814	8259	10054	8860	8930	8604	8672	9105
34.3333	10657	10039	8971	8336	8256	8248	10625	9033	8481	8405	8301	8132	10207	9539	8091	8498	7945	8211	10144	8901	8771	8689	8417	8890
34.5	10389	9552	8781	8091	8250	7997	10460	8845	8442	8172	8228	7823	9861	9450	8028	8486	7889	8131	10046	8911	8381	8608	8547	8846
34.6667	10673	9667	8847	7979	8179	8083	10703	9142	8469	8168	8239	7769	10384	9305	8199	8479	7632	7902	10148	9013	8515	8548	8381	8485
34.8333	10614	9771	8718	8028	8263	7959	10878	9160	8424	8242	7970	8021	10350	9172	8019	8595	7712	7821	10229	9035	8541	8575	8638	8824
35	10960	9670	8955	7860	7990	7825	10663	9060	8272	8188	8069	7617	10211	9280	7927	8098	7617	7858	10433	9022	8303	8385	8138	8661
35.1667	10881	9574	8686	7877	8016	7776	10834	9217	8279	8127	7936	7810	10299	9204	7810	8269	7363	7735	10372	8712	8600	8237	8176	8598
35.3333	11292	9697	8770	7940	7890	7510	11153	9236	8203	7981	7889	7827	10580	9069	7881	8135	7484	7764	10575	8785	8307	8174	8273	8435
35.5	11032	9493	8512	7688	7954	7488	11253	9180	8165	8133	7874	7665	10462	9247	7911	8120	7495	7858	10412	8653	8470	8133	8126	8300
35.6667	11490	9752	8457	7560	7961	7575	11421	9103	8339	7996	7865	7513	10595	9157	7710	7988	7410	7672	10796	8812	8281	8033	8159	8128
35.8333	11724	9460	8395	7750	7772	7607	11637	9097	8094	7896	7585	7818	10548	9321	7784	8005	7373	7410	10522	8878	8175	7826	7886	8238
36	11994	9801	8552	7824	7720	7378	11814	9234	8143	8129	7771	7591	10949	9346	7863	7860	7459	7410	10979	8911	8272	7924	7926	8155
36.1667	11953	9380	8401	7493	7605	7493	11565	9086	8124	7727	7567	7574	10734	9287	7580	7777	7055	7215	10907	8959	8073	7830	7906	7897
36.3333	12237	9427	8396	7705	7816	7228	12053	9215	8186	7742	7432	7461	11035	9415	7735	7906	7352	7183	11143	8867	7885	7880	7671	7851
36.5	12276	9469	8368	7443	7482	7324	11880	8980	8051	7799	7423	7401	10921	9073	7414	7778	7246	7107	11097	8688	7951	7794	7683	7818
36.6667	12872	9603	8471	7368	7591	7313	12286	9234	7945	7883	7659	7316	11351	9213	7704	7758	7155	7294	11323	8900	7988	7552	7712	7909
36.8333	12708	9647	8088	7486	7505	7050	12372	9202	8093	7708	7529	7468	11101	9225	7535	7675	6983	7238	11217	8845	7802	7723	7722	7780
37	13248	9570	8251	7438	7373	7209	12741	9325	8032	7637	7319	7522	11542	9296	7464	7630	7117	7064	11528	8795	7894	7662	7728	7915
37.1667	13184	9539	8304	7491	7482	7261	12797	9164	8149	7604	7355	7435	11240	9126	7523	7590	7027	7147	11561	8815	7692	7358	7655	7744
37.3333	13423	9550	8276	7352	7409	7190	12964	9152	7956	7590	7479	7319	11654	9140	7441	7563	7130	6913	11661	8788	8022	7553	7606	7745
37.5	13056	9430	8158	7222	7296	7237	12661	9057	7914	7404	7326	7195	11416	9004	7403	7690	6907	6976	11798	8716	7572	7292	7528	7689
37.6667	13946	9480	8201	7442	7238	7143	13355	9151	7926	7651	7371	7013	11570	8821	7296	7622	6920	7210	11874	8488	7751	7307	7481	7522
37.8333	13754	9365	7974	7235	7312	7067	12772	8900	7974	7658	7493	7189	11407	8804	7220	7452	6930	7107	11600	8655	7701	7347	7292	7510
38	13775	9040	8025	7293	7352	7185	13364	8880	7810	7360	7542	7369	11686	8783	7309	7489	7021	6987	11979	8571	7695	7304	7421	7469
38.1667	13827	9123	7833	7186	7346	7285	13072	8807	7902	7456	7175	7145	11538	8783	7222	7680	6881	6950	11963	8493	7473	7266	7460	7572
38.3333	14019	9141	7977	7114	7303	7219	13028	8740	7843	7676	7210	7231	11650	8531	7342	7517	6867	6973	11925	8635	7620	7455	7279	7365
38.5	13812	8946	7734	7397	7302	7355	13062	8760	7636	7510	7277	7561	11375	8479	7026	7392	6880	7068	11837	8133	7463	7262	7359	7480
38.6667	14187	8916	7798	7207	7247	7236	13279	8549	7630	7374	7031	7481	11381	8597	7333	7552	6880	6900	11826	8372	7368	7041	7168	7469
38.8333	13606	8844	7713	7257	7297	7215	13247	8427	7614	7683	7368	7297	11415	8225	7042	7354	6837	7047	11726	8101	7219	7173	7242	7542
39	13816	8624	7737	7286	7350	7156	13252	8272	7727	7665	7150	7361	11294	8121	7127	7505	6930	6918	11699	8043	7346	7188	7246	7385
39.1667	13637	8573	7574	7396	7243	7317	12852	8112	7406	7308	7172	7366	10966	8034	6881	7224	6871	6832	11337	7913	7403	7082	7219	7443
39.3333	13890	8531	7629	7301	7462	7128	12738	8134	7466	7343	7038	7330	10979	7896	6835	7343	6655	6932	11429	7736	7338	7124	7316	7357
39.5	13504	8034	7675	7428	7327	7377	12656	7924	7251	7249	7207	7482	10743	7706	6780	7338	6858	6952	11234	7696	7252	7043	7124	7320
39.6667	13405	8280	7566	7271	7442	7355	12636	7910	7404	7432	7258	7309	10911	7892	6898	7543	6910	6823	11010	7624	7267	7168	7214	7410
39.8333	13070	7936	7346	7238	7419	7400	12252	7649	7259	7299	7241	7622	10456	7363	6820	7454	6713	7045	10960	7517	7301	7184	7200	7457
40	13193	7866	7365	7515	7586	7388	12367	7570	7325	7433	7268	7635	10232	7386	6822	7476	7145	7009	11044	7386	7165	7232	7183	7463
40.1667	12681	7699	7495	7254	7507	7538	12005	7553	7229	7250	7399	7641	9973	7359	6765	7416	7023	6951	10556	7115	7134	7245	7225	7572
40.3333	12831	7757	7571	7420	7519	7461	11739	7317	7319	7309	7271	7363	10173	7139	6677	7372	6931	7083	10497	7081	7049	7307	7253	7286
40.5	12477	7658	7395	7179	7481	7577	11347	7166	7149	7247	7364	7719	9496	6940	6606	7491	6779	7232	10492	7013	7061	7205	7295	7475
40.6667	12423	7486	7423	7312	7706	7533	11401	7027	7206	7456	7214	7788	9716	7054	6704	7415	7009	7084	10169	7051	7069	7374	7368	7631
40.8333	12055	7329	7431	7590	7660	7507	11028	6866	7243	7478	7406	7589	9157	6710	6422	7317	6890	7107	9884	6879	7071	7369	7072	7780
41	11810	7414	7547	7539	7837	7870	10973	6711	7223	7368	7531	7849	9199	6789	6621	7567	7033	7184	9682	6821	7098	7344	7420	7946
41.1667	11329	7159	7366	7598	7712	7753	10614	6718	7027	7487	7471	7733	8884	6650	6721	7283	6933	7094	9296	6570	7079	7337	7218	7517
41.3333	11283	6905	7423	7552	7871	7842	10456	6796	7180	7385	7525	7955	8585	6558	6539	7394	7077	7383	9344	6527	6970	7338	7363	7576
41.5	10705	6827	7269	7599	8057	7940	10113	6685	7104	7344	7500	7784	8430	6350	6709	7565	7016	7217	9132	6467	7114	7363	7368	7848
41.6667	10673	6704	7515	7676	8046	8145	9843	6498	7093	7366	7652	8178	8228	6255	6794	7606	7150	7299	8875	6359	7038	7292	7432	7762
41.8333	10203	6503	7397	7764	8049	8173	9721	6457	6891	7570	7789	8137	8006	6325	6330	7603	7124	7368	8334	6068	6870	7357	7420	7938
42
42.1667	9913	6236	7500	7679	8195	8232	9021	6204	7164	7540	7839	8228	7702	6142	6657	7597	7261	7373	8077	5990	6929	7637	7435	7895
42.3333	9504	6488	7514	7968	8252	8350	8796	6192	7242	7584	7875	8467	7414	6237	6438	7483	7255	7395	7929	6089	7043	7478	7660	8136
42.5	9131	6302	7336	7870	8163	8412	8650	6072	7019	7650	7935	8498	7167	6025	6611	7576	7308	7558	7562	5924	6977	7717	7745	8129
42.6667
42.8333	8538	6369	7616	8078	8487	8420	8074	6026	6965	7739	8159	8436	6822	5943	6572	7781	7405	7654	7308	5727	6995	7681	7651	8331
43	8386	6276	7448	8066	8636	8460	7848	5693	7254	7738	7894	8624	6607	5942	6485	7799	7383	7623	7033	5834	7074	7595	7746	8132
43.1667	8103	6286	7638	8217	8677	8880	7530	5917	7162	7862	8145	8640	6329	5927	6692	7938	7512	7810	6964	5844	7118	7891	7853	8251
43.3333	7895	6417	7622	8164	8636	8856	7428	6003	7280	7981	8066	8669	6321	5802	6583	7678	7479	7773	6750	5735	7256	7758	7794	8215
43.5	7605	6108	7639	8271	8763	9046	7230	5844	7172	7916	8168	8827	6009	5870	6481	8108	7559	7874	6363	5518	7193	8154	7833	8535
43.6667	7231	6097	7897	8222	8897	9018	6889	5537	7261	7875	8425	8709	5814	5847	6634	7952	7515	7948	6336	5608	7126	7914	8021	8410
43.8333	6870	6168	7798	8341	8892	8973	6665	5684	7415	8054	8242	8778	5585	5865	6861	7881	7720	7966	6067	5668	7241	8107	7954	8585
44	6856	6164	7686	8393	8959	9055	6459	5395	7314	7962	8123	8840	5780	5723	6725	8106	7766	7898	5946	5564	7110	8101	7910	8542
44.1667	6545	5998	7730	8518	9027	9104	6361	5423	7395	7966	8419	8925	5299	5786	6670	7993	7598	8142	5678	5484	7327	8059	7937	8773
44.3333	6219	5985	8022	8443	8984	9138	5979	5453	7312	8236	8431	8877	5332	5701	6749	8100	7791	8179	5773	5494	7391	8121	8040	8780
44.5	6004	6092	7960	8441	9222	9162	5734	5600	7449	8151	8715	8987	5119	5572	6884	8158	7737	8112	5314	5390	7275	8310	8156	8868
44.6667	5772	6217	7954	8830	9318	9560	5805	5687	7432	8385	8826	9266	5164	5811	6807	8099	8020	8242	5209	5648	7557	8209	8168	9028
44.8333	5563	5995	8061	8717	9504	9379	5545	5445	7458	8327	8613	9170	4843	5808	6852	8191	7991	8253	5171	5359	7364	8331	8241	8836
45	5491	6105	8382	8732	9373	9593	5342	5697	7544	8577	8819	9326	4781	5933	7050	8385	8162	8430	5019	5590	7489	8214	8241	8929
45.1667	5255	6078	8130	8725	9303	9510	5013	5376	7517	8255	8808	9233	4764	5934	7036	8314	7932	8345	4953	5652	7454	8515	8283	9175
45.3333	5160	6147	8297	9066	9606	9444	5008	5554	7537	8407	8863	9342	4556	5753	7097	8430	8114	8435	4794	5596	7516	8574	8600	8873
45.5	4702	6098	8213	8919	9638	9680	4899	5572	7612	8262	9049	9432	4617	5874	6996	8556	8094	8552	4647	5494	7817	8553	8343	9175
45.6667	4620	6220	8452	9040	9611	9922	4758	5692	7748	8462	9073	9366	4567	5922	7242	8566	8354	8631	4659	5690	7906	8627	8596	9361
45.8333	4491	6195	8602	9096	9802	9819	4458	5361	7603	8382	9005	9641	4175	5761	7164	8434	8408	8674	4400	5466	7665	8522	8518	9349
46	4568	6338	8534	9075	9704	9711	4523	5495	7894	8660	8972	9559	4343	5835	7243	8449	8139	8713	4369	5680	7781	8803	8549	9298
46.1667	4291	6113	8687	9300	9827	9843	4340	5569	7986	8525	9072	9486	4134	6059	7203	8635	8383	8820	4305	5539	7761	9002	8768	9432
46.3333	4122	6492	8801	9250	9939	9931	4272	5595	7823	8738	9170	9735	4335	6055	7477	8839	8221	8812	4208	5823	7954	8992	8676	9268
46.5	4028	6397	8599	9209	10082	9924	4117	5635	7753	8651	9154	9810	4112	6004	7467	8592	8467	8831	4187	5598	7814	8911	8542	9361
46.6667	3935	6465	8729	9327	9929	9936	3954	5709	7736	8475	9248	9639	4007	5962	7460	8433	8360	8880	4099	5626	8085	8765	8534	9426
46.8333	3552	6414	8712	9129	10030	10115	4002	5704	7845	8650	9304	9572	4025	6177	7442	8735	8321	8776	4004	5822	8169	8970	8915	9772
47	3486	6525	8907	9152	10052	9992	3850	5758	7859	8835	9219	9406	4078	6230	7444	8612	8509	8982	3922	5818	8029	9034	8839	9434
47.1667	3463	6546	8852	9215	10035	10047	3818	5757	7946	8633	9201	9604	3799	6257	7575	8752	8353	8914	3989	5768	7918	9103	8764	9780
47.3333	3415	6743	8811	9528	10136	9950	3758	5855	8168	8701	9095	9580	3863	6332	7656	8951	8379	8923	4033	5848	8294	9403	8796	9479
47.5	3205	6655	9023	9104	9878	10189	3621	5715	8151	8824	9362	9696	3837	6286	7634	8801	8417	8910	3806	5985	8142	9105	8879	9734
47.6667	3340	6732	9082	9397	10161	10106	3528	5974	8180	8952	9499	9733	3930	6405	7775	8871	8448	9029	3949	6046	8330	9097	8865	9434
47.8333	3196	6882	8947	9367	10120	10014	3577	6029	8008	8826	9207	9743	3921	6438	7608	8839	8894	8980	3776	6035	8262	9333	8895	9667
48	3155	7010	8857	9533	10314	10181	3494	6212	8415	8877	9584	9652	3974	6709	8061	9014	8747	9197	3872	6117	8376	9304	9001	9778
48.1667	3150	7035	8827	9186	10169	9785	3577	6050	8179	9020	9458	9704	4028	6610	7967	9005	8476	9250	3785	6226	8286	9219	8990	9780
48.3333	3152	7147	9266	9277	10203	9959	3482	6228	8252	9153	9442	9660	3904	6766	7979	8974	8621	9151	3804	6163	8404	9381	8928	9651
48.5	3055	7172	9057	9422	10320	9914	3613	6283	8223	8867	9460	9597	3839	6875	7927	9049	8752	9029	3717	6116	8322	9372	8992	9927
48.6667	3021	7216	9201	9405	9967	10041	3576	6276	8395	9078	9450	9499	4008	7015	8037	8898	8745	9031	3722	6366	8245	9300	9137	9541
48.8333	2886	7190	9165	9252	9928	9807	3449	6239	8227	8909	9319	9704	3818	6767	7790	8802	8584	9134	3813	6453	8116	9285	9092	9624
49	2946	7493	9231	9408	9996	9856	3502	6572	8301	8924	9328	9545	4050	7142	7966	9011	8834	9011	3798	6452	8607	9427	8896	9576
49.1667	2925	7478	9342	9564	10089	9934	3591	6482	8192	8916	9450	9419	4019	7292	8153	9004	8603	8869	3884	6417	8711	9399	9028	9822
49.3333	3118	7470	9323	9275	9983	9794	3655	6641	8273	8839	9260	9509	4052	7288	8313	8989	8739	8933	3891	6538	8595	9486	9033	9740
49.5	2928	7534	9152	9237	9924	9685	3415	6673	8231	8919	9256	9233	4069	7227	8056	8844	8470	9055	3838	6508	8296	9281	8936	9647
49.6667	2926	7685	9257	9279	9978	9782	3504	6667	8269	8811	9159	9254	4300	7195	8121	8859	8570	8943	3913	6650	8713	9233	8931	9586
49.8333	3071	7778	9400	9196	9865	9827	3538	6713	8410	8858	9192	9406	4253	7309	8165	8828	8469	9064	4012	6741	8491	9279	8936	9541
50	3179	7914	9254	9354	9825	9585	3666	6822	8385	8936	9301	9196	4439	7392	8225	8804	8596	8916	4056	6857	8425	9245	8724	9704
50.1667	3134	7797	9237	9148	9835	9625	3635	6753	8165	8688	9036	9337	4351	7387	8134	8858	8477	8924	4032	6833	8511	9153	8873	9797
50.3333	3247	8010	9295	9124	9877	9486	3903	7091	8543	8944	9203	9261	4535	7655	8161	8712	8540	8900	4229	7231	8579	9287	8806	9370
50.5	3304	7703	9256	8913	9710	9479	3828	6971	8389	8838	9208	9176	4416	7499	8167	8770	8365	8872	4098	6957	8515	9179	8803	9569
50.6667	3362	8277	9064	9121	9757	9252	3889	6913	8433	8731	9245	9107	4696	7709	8187	8681	8489	8719	4287	7006	8378	9258	8797	9334
50.8333	3497	8154	9211	9060	9683	9323	4128	7110	8358	8715	8962	9097	4726	7875	8157	8673	8224	8809	4260	7139	8595	9102	8694	9566
51	3607	8311	9165	9162	9620	9331	4126	7214	8581	8794	8998	9018	4899	7875	8221	8848	8353	8614	4447	7349	8790	9149	8649	9451
51.1667	3604	8224	9037	8628	9463	9241	4108	7315	8160	8722	8878	9142	4993	7773	8166	8543	8296	8709	4495	7139	8509	9112	8634	9326
51.3333	3745	8307	9141	8842	9394	9055	4296	7459	8301	8489	8891	8782	4872	7971	8215	8604	8148	8302	4668	7260	8581	8988	8559	9142
51.5	3756	8423	9084	8666	9263	9032	4281	7333	8108	8593	8599	8619	5060	7838	8149	8370	8135	8517	4736	7336	8411	9003	8378	9407
51.6667	3885	8666	9220	8742	9253	9162	4670	7420	8419	8423	8707	8650	5257	8019	8099	8349	8279	8346	4965	7497	8501	8808	8409	9123
51.8333	4099	8610	8954	8646	9206	8702	4606	7589	8225	8403	8716	8687	5249	8058	8143	8284	7926	8456	4916	7377	8452	8760	8411	9112
52	4074	8584	9197	8507	8960	8774	4650	7595	8182	8514	8534	8654	5381	7963	8106	8227	7879	8324	4979	7625	8595	8901	8440	8929
52.1667	4351	8533	9004	8596	8900	8685	4817	7462	8170	8195	8187	8555	5439	8098	7881	8128	7839	8176	5142	7535	8232	8670	8300	8970
52.3333	4339	8738	8871	8372	8833	8529	4821	7711	8150	8279	8247	8174	5612	8136	8124	8313	7753	7992	5368	7618	8285	8491	8206	8672
52.5	4547	8731	8976	8492	8731	8684	5080	7665	8137	8190	8274	8596	5825	8110	8010	8004	7934	8192	5427	7649	8186	8519	7933	8894
52.6667	4813	9019	8860	8374	8799	8470	5238	7884	8186	8251	8397	8342	6107	8273	8081	8131	7898	8254	5581	8004	8369	8669	8268	8746
52.8333	4837	8913	8780	8277	8660	8386	5392	7991	8121	8073	8121	8196	6258	8304	7948	7983	7904	8059	5683	7622	8043	8596	8126	8575
53	5214	8825	9073	8063	8578	8126	5502	8004	8136	8061	8150	8090	6233	8410	7988	7924	7708	7740	5727	7695	8271	8277	8094	8631
53.1667	5185	8833	8624	8103	8455	8211	5527	7855	7767	7909	8043	8062	6284	8243	7741	8001	7530	7761	5978	7745	8125	8324	7832	8552
53.3333	5589	8957	8829	8140	8267	8232	5881	7905	8137	8027	8018	7958	6568	8364	7994	7802	7510	7854	6128	8033	8288	8357	7911	8394
53.5	5466	8899	8662	7997	8303	8079	5969	8136	7634	7851	7757	7820	6568	8449	7918	7833	7447	7687	6129	7960	8169	8474	7777	8390
53.6667	5854	8990	8885	7881	8085	7983	6227	8327	8042	7806	7788	7740	6851	8524	7912	7708	7589	7652	6289	7912	7973	8161	7587	8485
53.8333	6057	8950	8539	7811	8137	7817	6342	8164	7956	7753	7732	7778	6801	8403	7863	7645	7556	7415	6425	7915	8035	8151	7634	8273
54	6319	9206	8616	7788	8254	7867	6584	8169	7753	7738	7700	7732	6903	8633	7821	7592	7297	7404	6633	8192	8058	7951	7641	7986
54.1667	6454	8983	8532	7709	7967	7487	6648	8214	8052	7754	7540	7483	6907	8511	7885	7397	7184	7394	6772	8051	8103	7857	7589	7984
54.3333	6784	9136	8521	7636	7903	7720	6939	8271	7938	7553	7615	7362	7278	8275	7878	7496	7133	7373	6987	8171	8020	7856	7670	7963
54.5	6631	9201	8310	7447	7629	7577	6939	8262	7519	7454	7360	7427	7297	8366	7434	7258	6998	7235	7046	8013	7625	7742	7272	7817
54.6667	7299	9075	8500	7447	7728	7343	7340	8252	7508	7469	7334	7404	7658	8493	7672	7329	7079	7310	7333	8178	7889	7693	7260	7574
54.8333	7215	9083	8282	7269	7700	7465	7424	8467	7602	7332	7354	7322	7601	8412	7429	7073	6912	7229	7282	8166	7813	7603	7080	7877
55	7529	9165	8358	7417	7518	7481	7430	8364	7545	7271	7163	7212	7989	8555	7385	7281	6825	7291	7569	8010	7691	7522	7232	7478
55.1667	7689	9123	8266	7311	7591	7368	7699	8275	7686	7512	7065	6964	7764	8517	7544	6962	6780	7039	7736	8151	7615	7572	7160	7520
55.3333	7923	9047	8238	7337	7287	7167	7890	8371	7531	7183	6881	6968	8099	8304	7494	7010	6740	6897	7840	8112	7525	7235	6936	7338
55.5	8237	8865	8061	7318	7194	6957	7936	8261	7349	7130	6846	6792	7915	8317	7183	6910	6713	6839	7850	7983	7460	7317	6869	7487
55.6667	8400	9175	7815	7049	7238	7045	8210	8350	7410	7025	6852	6817	8195	8418	7442	6862	6561	6922	8079	8134	7582	7206	6844	7151
55.8333	8490	8925	7782	6985	7159	6906	8215	8163	7277	6912	6883	6850	8192	8239	7215	6748	6518	6658	8043	7936	7350	7010	6904	7255
56	8789	9094	7816	6955	7201	6690	8650	8260	7139	6849	6606	6511	8541	8202	7174	6798	6637	6722	8490	8139	7478	7058	6755	7083
56.1667	8990	9075	7650	6986	7088	6748	8550	8260	7368	6816	6638	6752	8400	8030	6963	6705	6418	6620	8549	7825	7416	6971	6809	7116
56.3333	9336	9101	7689	6821	6903	6646	8745	8347	7131	6926	6773	6532	8636	8257	7078	6681	6412	6690	8471	8263	7264	6941	6521	6860
56.5	9258	8792	7662	6694	6785	6585	8884	8152	7074	6743	6661	6505	8556	8214	7042	6540	6305	6552	8578	7881	7143	6751	6612	6845
56.6667	9472	8829	7482	6721	6662	6502	9082	8261	7091	6566	6581	6406	8801	8304	6970	6412	6283	6492	8804	7771	7060	6845	6485	6753
56.8333	9780	8792	7436	6674	6897	6695	8922	8044	7035	6607	6536	6462	8796	8135	6852	6524	6262	6425	8871	7934	6998	6786	6451	6688
57	9953	8663	7315	6548	6609	6582	9357	8093	6840	6480	6363	6420	8882	8204	6995	6283	6167	6292	8906	8035	7002	6598	6365	6624
57.1667	9913	8709	7406	6473	6698	6417	9323	8070	6910	6556	6389	6365	9034	7819	6817	6356	6240	6218	8879	7850	6929	6597	6326	6687
57.3333	10265	8875	7355	6657	6600	6354	9691	7975	6718	6417	6304	6406	9065	7859	6965	6376	6146	6431	9014	7856	7100	6391	6361	6602
57.5	10094	8479	7159	6308	6553	6224	9371	7956	6688	6347	6249	6303	8912	7658	6706	6001	5981	6368	9072	7571	6891	6579	6183	6478
57.6667	10503	8606	7233	6296	6357	6295	9610	7880	6679	6245	6134	6237	9163	7881	6722	6000	5884	6156	9107	7609	6933	6217	5979	6316
57.8333	10590	8550	7237	6248	6325	6353	9591	7875	6796	6302	6153	5935	8880	7616	6467	6151	5847	6026	8996	7617	6611	6375	6181	6426
58	10580	8291	7137	6368	6348	6133	9784	7882	6642	6337	6108	5991	9036	7709	6409	6087	5994	6089	9167	7597	6593	6222	6145	6467
58.1667	10522	8414	6995	6106	6291	6089	9700	7378	6556	6089	5991	5931	8828	7390	6484	5819	5843	5903	9213	7666	6569	6233	5890	6200
58.3333	10948	8297	6888	6254	6231	5993	9946	7625	6469	6024	5985	5812	8910	7543	6438	5863	5749	5958	9312	7322	6556	6028	6026	6152
58.5	10789	8010	6819	6236	6168	6108	9944	7587	6375	6262	5881	5960	9080	7088	6299	5763	5718	5858	9161	7258	6380	6035	5827	6258
58.6667	10737	7990	6774	6148	6214	6022	10000	7495	6213	5898	5712	5853	8969	7187	6215	5827	5768	5793	9374	7491	6451	6124	5763	6128
58.8333	10925	8006	6714	6107	6032	6160	9864	7407	6283	5900	5792	5925	8865	7249	6226	5798	5853	5636	9225	7314	6397	6152	5893	6046
59	10955	7959	6825	6218	6129	6041	9922	7417	6329	6022	5832	5816	8997	7091	6182	5636	5845	5851	9368	7279	6428	6029	5820	6061
59.1667	10865	7657	6630	6134	6045	6014	9782	7245	6158	5817	5678	6021	8806	7034	6112	5699	5636	5778	9193	7183	6293	5767	5445	5989
59.3333	10885	7625	6646	5965	5992	6032	9810	7119	6122	5884	5638	5766	8805	6985	6124	5544	5582	5568	9298	6949	6279	5831	5617	6101
59.5	10810	7574	6349	5983	6017	5946	9847	6964	5985	5832	5659	5881	8649	6795	5965	5565	5398	5701	9278	6928	6080	5783	5485	5965
59.6667	10807	7606	6436	5826	5973	5901	9732	6824	6075	5681	5606	5587	8653	6767	6059	5510	5339	5727	9188	6842	6172	5751	5495	5704
59.8333	10878	7499	6387	5835	5792	5763	9637	6757	5827	5820	5580	5728	8426	6592	5921	5517	5461	5588	9102	6494	6039	5573	5503	5819
60	10704	7310	6484	5881	5981	5777	9772	6733	5738	5583	5530	5751	8483	6496	5745	5353	5293	5488	9130	6711	5908	5694	5375	5725
60.1667	10877	7226	6134	5749	5885	5814	9691	6576	5806	5720	5487	5678	8385	6405	5549	5451	5327	5582	9050	6569	5765	5724	5396	5501
60.3333	10779	7000	6263	5754	5902	5823	9702	6493	5701	5533	5467	5549	8332	6313	5753	5250	5251	5357	8731	6447	5834	5621	5429	5693
60.5	10439	7141	6159	5850	5883	5720	9549	6435	5664	5438	5546	5660	8083	6241	5532	5294	5421	5552	9085	6305	5710	5449	5426	5661
60.6667	10579	6913	6240	5729	5892	5766	9699	6338	5852	5604	5496	5581	8252	6252	5522	5168	5254	5480	8701	6283	5791	5542	5255	5547
60.8333	10453	6915	6136	5690	5902	5731	9236	6127	5603	5494	5428	5733	8193	6033	5514	5227	5260	5432	8626	6390	5711	5395	5365	5682
61	10234	6717	6088	5630	5892	5807	9355	6224	5414	5422	5485	5675	8039	5804	5533	5126	5205	5286	8795	6159	5694	5451	5204	5572
61.1667	10341	6721	5968	5824	5886	5936	9175	6140	5567	5437	5436	5692	8032	5982	5289	5185	5191	5381	8628	5986	5603	5408	5254	5659
61.3333	10074	6517	5899	5685	5717	5992	8994	6076	5319	5210	5436	5639	7841	5755	5335	5082	5054	5332	8357	6116	5491	5246	5218	5640
61.5	10065	6155	5799	5800	5794	5671	8662	5937	5565	5437	5394	5616	7772	5720	5233	5159	5245	5515	8519	5868	5639	5356	5221	5618
61.6667	10015	6239	5767	5591	5747	5774	8770	5879	5496	5367	5399	5473	7721	5644	5241	5130	5096	5317	8107	5823	5621	5319	5166	5606
61.8333	9572	6391	5723	5738	5604	5865	8582	5716	5466	5240	5455	5788	7604	5570	5253	5124	5048	5319	8189	5793	5548	5381	5263	5624
62	9588	6300	5671	5695	5787	5684	8559	5838	5334	5203	5340	5644	7472	5440	5232	5162	5121	5439	8028	5699	5313	5335	5174	5413
62.1667	9318	6035	5862	5384	5699	5817	8374	5513	5259	5238	5466	5567	7158	5389	5112	5120	5063	5385	7787	5552	5497	5225	5284	5546
62.3333	9170	5884	5694	5614	5680	5991	8286	5418	5035	5250	5340	5504	7113	5255	5122	4918	5096	5329	7724	5511	5170	5379	5027	5391
62.5	9056	5981	5772	5598	5805	5899	8145	5480	5278	5197	5357	5562	6978	5387	5098	5145	5159	5288	7687	5429	5311	5258	5242	5421
62.6667	9056	5817	5699	5647	5854	5714	8050	5405	5064	5216	5314	5616	6934	5156	4939	4947	5160	5337	7674	5474	5317	5190	5073	5486
62.8333	8722	5854	5746	5692	5964	5801	7817	5291	5117	5178	5444	5552	6726	5212	5021	4972	5030	5286	7487	5202	5195	5204	5200	5466
63	8804	5667	5708	5646	5653	5888	7750	5325	5032	5162	5320	5327	6748	5127	5127	5106	4868	5501	7249	5307	5185	5386	5146	5572
63.1667	8367	5614	5586	5820	5885	5868	7524	5057	5034	5366	5171	5644	6666	4893	5020	4868	5002	5330	7109	5074	5205	5104	5137	5611
63.3333	8136	5652	5672	5548	5844	5906	7542	4987	4906	5233	5372	5510	6394	4905	5037	5147	5045	5418	7038	5060	5321	5189	5196	5495
63.5	8071	5399	5567	5630	5784	5818	7067	5006	4952	5101	5189	5463	6245	4625	4659	4928	4979	5307	7060	5015	5256	5084	5103	5402
63.6667	7844	5488	5492	5669	5734	5965	7118	4645	4779	5163	5155	5453	6053	4800	4769	4864	4933	5304	6830	5047	5043	5032	4908	5585
63.8333	7645	5490	5661	5647	5734	5881	7046	4797	4821	5159	5351	5659	5885	4586	4817	4833	5035	5097	6597	4779	5027	5183	4884	5352
64	7435	5358	5523	5586	5799	5844	6838	4679	4941	5023	5244	5652	6016	4469	4845	4984	5089	5183	6730	4846	5040	5128	4994	5498
64.1667	7181	5219	5495	5532	5651	5901	6566	4736	4815	5075	5287	5604	5748	4578	4632	4974	5043	5259	6418	4969	5065	5164	5129	5389
64.3333	7129	5183	5431	5693	5840	5981	6548	4630	4789	5155	5351	5585	5678	4573	4930	4909	4964	5218	6312	4856	5074	5165	5196	5564
64.5	6981	5265	5387	5614	5764	5955	6433	4612	4837	5293	5422	5700	5614	4625	4611	5056	5082	5326	6213	4839	4892	5146	5051	5497
64.6667	6978	5150	5538	5646	5967	6172	6630	4597	4969	5126	5395	5654	5628	4589	4732	5064	5122	5194	6202	4638	5135	5244	5146	5558
64.8333	6668	5064	5544	5659	5823	6130	6276	4410	4883	5161	5325	5693	5382	4475	4882	5109	4962	5309	5994	4720	4950	5349	5255	5587
65	6656	5097	5406	5703	5873	6056	6113	4432	4836	5124	5367	5625	5264	4440	4716	4817	4900	5222	5951	4551	4978	5074	5138	5480
65.1667	6198	5005	5368	5654	5971	5991	5805	4344	4762	5013	5453	5762	5203	4237	4592	4986	4972	5358	5599	4462	4897	5287	5065	5369
65.3333	6235	5070	5495	5711	5967	6089	5878	4514	4833	4977	5433	5824	5156	4308	4743	4957	5084	5360	5727	4576	5092	5164	5137	5482
65.5	6022	4785	5409	5684	5808	6158	5591	4227	4702	5043	5483	5719	4894	4286	4704	4992	5070	5381	5494	4411	4952	5043	5247	5493
65.6667	5779	4977	5568	5644	5916	6098	5506	4471	4797	5263	5533	5727	4951	4347	4710	4831	5183	5304	5564	4563	4955	5134	5090	5389
65.8333	5672	4831	5288	5637	5999	6140	5421	4231	4680	5108	5466	5824	4753	4223	4674	4840	5050	5419	5392	4534	4900	5227	5243	5456
66	5713	4840	5625	5767	5875	6082	5311	4418	4542	5191	5523	5878	4721	4252	4737	4830	5052	5345	5196	4469	4963	5304	5131	5457
66.1667	5382	4841	5431	5865	6047	6095	5159	4218	4804	5207	5484	5637	4622	4230	4628	5017	5125	5246	5126	4362	5009	5185	5030	5375
66.3333	5362	4823	5413	5688	5873	6081	5105	4369	4864	5183	5427	5828	4520	4258	4767	5024	5015	5377	5001	4438	4933	5272	5162	5203
66.5	5124	4788	5403	5812	6126	6008	4831	4363	4742	5270	5446	5857	4487	4144	4636	4987	5098	5304	4907	4356	5011	5347	5172	5487
66.6667	5129	4797	5472	5768	5964	6065	4904	4186	4949	5194	5543	5792	4579	4052	4710	4989	5103	5409	4915	4564	5190	5222	5231	5536
66.8333	4876	4867	5467	5810	6021	6298	4681	4064	4773	5166	5565	5809	4323	4022	4745	4928	5067	5242	4765	4390	4926	5402	5161	5566
67	4762	4640	5486	5921	6104	6351	4692	4259	4768	5145	5512	5658	4403	4178	4864	5029	5047	5439	4692	4361	5111	5450	5313	5626
67.1667	4644	4796	5487	5837	6096	6115	4616	4276	4825	5164	5592	5840	4243	4126	4813	5089	5166	5409	4471	4288	4878	5285	5199	5539
67.3333	4594	4764	5514	5814	6154	6191	4401	4368	4829	5278	5545	5759	4157	4228	4747	5167	5025	5549	4728	4359	5014	5437	5283	5421
67.5	4385	4776	5420	5736	5873	6301	4480	4215	4731	5171	5431	5814	3879	4124	4665	4912	5068	5586	4589	4342	4871	5417	5255	5599
67.6667	4280	4689	5316	5854	5976	6197	4420	4097	4828	5236	5380	5834	4081	4248	4708	5203	5161	5412	4599	4290	5137	5388	5134	5613
67.8333	4222	4658	5351	5689	6143	6140	4224	4194	4820	5333	5610	5834	3995	4027	4780	4996	5154	5315	4333	4347	5200	5415	5275	5629
68	4140	4884	5676	5777	6102	6200	4181	4233	4761	5365	5684	5891	3986	4194	4734	5094	5312	5331	4320	4427	5133	5512	5079	5665
68.1667	4154	4732	5544	5710	6068	6244	4169	4208	4948	5259	5617	5923	3957	4228	4783	5105	5015	5225	4286	4208	5303	5408	5384	5397
68.3333	4073	4691	5421	5617	6083	6180	4140	4197	4906	5184	5515	5893	3893	4113	4847	5001	5088	5369	4183	4317	5138	5430	5148	5578
68.5	3889	4719	5358	5606	5994	6056	3968	4186	4814	5290	5641	5891	3765	4142	4660	5193	5064	5403	4006	4260	5116	5502	5208	5658
68.6667	3690	4725	5525	5710	6066	6153	3860	4149	4840	5319	5632	5598	3754	4223	4784	5042	5170	5215	4038	4487	5033	5417	5317	5427
68.8333	3616	4777	5572	5824	5976	6064	3987	4124	4852	5136	5679	5846	3738	4057	4824	4987	5027	5405	3945	4353	5089	5555	5137	5575
69	3676	4746	5531	5753	5990	6217	3935	4177	5099	5368	5746	5839	3833	4264	4842	5258	5190	5358	4137	4334	5414	5731	5186	5655
69.1667	3637	4933	5645	5660	6088	6065	3789	4365	4984	5358	5625	5990	3714	4223	4830	5296	5301	5458	4034	4329	5225	5444	5174	5569
69.3333	3595	4827	5569	5855	5972	6171	3699	4130	4908	5301	5545	5859	3625	4288	4832	5052	5075	5326	4022	4302	5088	5374	5220	5546
69.5	3475	4919	5603	5777	6240	6174	3856	4299	5066	5374	5863	5746	3790	4309	4844	5203	5160	5429	4067	4268	5169	5535	5374	5696
69.6667	3484	4829	5659	5707	5980	6044	3720	4284	4950	5388	5474	5791	3602	4306	4884	5090	5178	5356	3986	4329	5077	5516	5436	5512
69.8333	3500	4792	5722	5779	6221	6203	3817	4478	4963	5364	5895	5799	3724	4330	4753	5163	5172	5494	3906	4324	5348	5680	5389	5635
70	3480	4990	5589	5715	6013	6113	3757	4319	5015	5428	5718	5819	3717	4174	5031	5135	5298	5548	3922	4376	5231	5598	5373	5651
70.1667	3239	4847	5597	5745	6093	6099	3549	4386	4951	5464	5603	5730	3572	4412	4925	4946	5151	5449	3738	4455	5275	5684	5368	5695
70.3333	3283	4961	5567	5660	6036	5904	3612	4402	5000	5295	5579	5691	3589	4343	4741	5120	5221	5345	3902	4441	5123	5603	5263	5461
70.5	3265	4930	5451	5728	5885	5862	3766	4342	4990	5352	5585	5843	3601	4401	4672	5184	5103	5236	3895	4356	5255	5638	5175	5664
70.6667	3243	5025	5791	5733	5975	6029	3767	4434	5072	5520	5840	5757	3747	4599	4985	5274	5380	5383	4043	4635	5353	5678	5269	5753
70.8333	3073	4905	5500	5597	5742	5942	3594	4380	4957	5330	5385	5589	3707	4276	4847	5205	5064	5349	3939	4488	5090	5415	5215	5530
71	3415	5017	5466	5709	5910	5920	3627	4522	5000	5605	5659	5668	3762	4532	4976	5147	5138	5247	3982	4511	5307	5715	5328	5569
71.1667	3255	4961	5554	5631	6011	5857	3632	4545	4982	5353	5595	5801	3720	4491	4924	5106	5218	5266	3986	4548	5264	5749	5364	5628
71.3333	3297	5127	5561	5778	5909	5904	3578	4407	5119	5419	5487	5723	3842	4524	4965	5224	5065	5250	3781	4528	5345	5684	5182	5606
71.5	3171	5003	5688	5666	5879	5838	3686	4560	5146	5332	5448	5632	3856	4351	5113	5092	5195	5297	3959	4519	5216	5652	5288	5592
71.6667	3329	5282	5589	5734	6027	5898	3759	4426	5192	5411	5460	5503	3849	4567	5150	5109	5130	5271	4005	4566	5300	5830	5145	5614
71.8333	3337	5114	5588	5621	6009	5803	3769	4649	5028	5492	5497	5768	3789	4783	5022	5101	5120	5299	4107	4671	5412	5649	5263	5745
72	3441	5258	5640	5715	5895	5901	3626	4641	5151	5302	5513	5668	3887	4778	5099	5093	5222	5374	3959	4753	5357	5587	5287	5513
72.1667	3283	5285	5613	5476	5876	5732	3583	4555	5076	5293	5568	5508	3709	4632	5065	4960	5033	5148	3975	4526	5205	5570	5204	5552
72.3333	3411	5119	5512	5426	5815	5696	3856	4729	5032	5256	5555	5565	3811	4655	5106	5036	5114	5242	4106	4749	5343	5552	5164	5419
72.5	3372	5237	5445	5539	5824	5667	3854	4714	5184	5456	5533	5616	3812	4756	5040	5113	5018	5244	4053	4623	5342	5716	5175	5588
72.6667	3459	5272	5514	5517	5783	5662	3954	4686	5138	5336	5434	5478	3884	4662	4979	5091	5192	5080	4208	4713	5388	5597	5143	5559
72.8333	3487	5318	5402	5384	5952	5496	3860	4709	5075	5392	5427	5491	3891	4724	5022	4982	4974	5126	4271	4664	5346	5672	5217	5658
73	3554	5309	5806	5529	5857	5777	3987	4908	5291	5440	5505	5420	4070	4740	5086	5227	5263	5242	4180	4836	5377	5699	5053	5559
73.1667	3560	5267	5491	5429	5623	5521	3789	4849	5022	5164	5315	5382	3920	4772	5079	4999	4947	5141	4183	4770	5238	5654	5063	5427
73.3333	3638	5570	5543	5426	5764	5704	3960	4905	5188	5349	5306	5467	4227	4727	5242	5141	5155	4948	4410	4891	5323	5801	5107	5464
73.5	3529	5354	5364	5396	5504	5563	3977	4972	4964	5198	5342	5345	4211	4819	5009	5097	5123	4994	4244	4858	5226	5541	4997	5462
73.6667	3744	5275	5567	5289	5561	5294	4161	4919	4987	5101	5320	5195	4153	4826	5080	5104	5013	5031	4367	4804	5033	5656	5032	5486
73.8333	3916	5445	5491	5243	5594	5515	4100	5132	5090	5231	5245	5215	4214	4842	5156	5049	5033	5081	4488	4817	5358	5527	5039	5472
74	3916	5531	5358	5331	5531	5521	4188	5062	5108	5293	5238	5259	4356	4767	5064	4982	5035	5059	4516	4872	5202	5658	4900	5331
74.1667	3929	5419	5552	5294	5360	5446	4300	5039	5075	5297	5333	5177	4428	5004	5073	5086	5166	5123	4564	4909	5275	5583	5012	5551
74.3333	4190	5444	5366	5257	5360	5459	4438	5216	5238	5082	5417	5274	4542	4990	5165	5139	5032	4933	4599	5023	5273	5486	5046	5561
74.5	4108	5400	5383	5115	5475	5144	4353	5054	4858	5116	5020	4993	4451	4796	5031	4968	4853	4867	4723	4982	5228	5332	4838	5170
74.6667	4051	5501	5459	5013	5335	5217	4528	5152	5073	5128	4903	5091	4593	5044	5063	4912	4843	4818	4766	4968	5233	5326	4963	5286
74.8333	4237	5666	5343	5143	5308	5294	4563	5147	5011	5153	5142	5151	4540	4867	5142	4908	4891	4877	4793	4852	5232	5269	4912	5374
75	4266	5505	5223	5202	5410	5152	4635	5096	4985	5106	5023	4905	4594	4880	5145	4980	4731	4906	4801	4913	4996	5262	4782	5177
75.1667	4391	5480	5347	5267	5231	5055	4790	4999	4960	4866	5041	4956	4529	4763	4945	4840	4750	4812	4812	5085	5231	5309	4740	5260
75.3333	4513	5456	5265	4967	5140	5114	4715	5188	4969	4874	4979	4847	4784	4894	4910	4933	4754	4769	4879	4956	5266	5273	4797	5169
75.5	4438	5460	5173	5063	5125	5017	4933	5083	5003	4981	4928	5108	4827	5029	5010	4827	4607	4742	5043	5077	5158	5227	4860	5130
75.6667	4600	5567	5060	4877	5124	5004	4774	5059	5013	4773	4948	4811	5016	4969	4831	4814	4669	4751	5037	4998	5027	5253	4676	5140
75.8333	4522	5531	5125	4948	5039	4966	4891	5158	5067	4993	4817	4692	4796	4837	5004	4907	4689	4707	5043	4872	5125	5280	4709	5112
76	4749	5454	5169	4971	5149	5068	4926	5219	4853	4834	4822	4705	4921	5165	4917	4718	4673	4564	5130	5024	5179	5206	4549	5078
76.1667	4752	5325	5034	4840	4943	4788	5140	5071	5060	4796	4908	4739	4889	5081	4972	4670	4630	4586	5231	5051	4983	5069	4513	5001
76.3333	5068	5638	5055	4816	4952	4665	5202	5185	4862	4747	4712	4646	5120	5047	4791	4781	4607	4373	5290	5045	5123	5114	4565	5213
76.5	4934	5665	4873	4724	4935	4756	5135	5190	4719	4748	4539	4634	4930	4905	4703	4637	4565	4504	5361	4935	4916	5301	4617	5019
76.6667	4991	5471	5150	4744	4775	4780	5354	5218	4813	4679	4623	4568	5040	4900	4706	4509	4699	4529	5408	5037	5086	5021	4574	4929
76.8333	5067	5590	5030	4845	4801	4686	5409	5157	4563	4578	4744	4505	5082	4966	4669	4487	4391	4411	5445	5145	4948	5082	4492	4980
77	5232	5559	5076	4676	4903	4580	5618	5269	4896	4867	4648	4604	5165	5070	4979	4608	4649	4475	5619	5114	5125	5216	4573	5217
77.1667	5160	5504	4888	4737	4794	4523	5407	5222	4710	4590	4455	4655	5514	4869	4679	4560	4496	4422	5488	5079	4996	4988	4353	5023
77.3333	5388	5750	4955	4806	4852	4678	5673	5168	4617	4639	4536	4410	5315	5050	5007	4696	4516	4331	5733	5069	4991	4989	4459	5116
77.5	5547	5359	4900	4667	4690	4549	5683	5296	4747	4702	4671	4521	5262	4956	4750	4623	4558	4526	5619	5171	4908	4916	4452	4920
77.6667	5727	5383	4717	4606	4792	4570	5708	5017	4570	4572	4648	4543	5423	4958	4706	4481	4349	4288	5798	5122	4958	4995	4234	5157
77.8333	5670	5374	4788	4488	4581	4552	5671	5163	4644	4637	4440	4492	5258	4603	4631	4378	4266	4217	5689	4953	4801	4671	4375	4841
78	5753	5399	4816	4551	4488	4520	5822	5168	4613	4399	4432	4245	5538	4908	4736	4251	4381	4230	5800	5127	4854	4823	4247	4766
78.1667	5810	5187	4681	4475	4443	4537	5932	5125	4674	4500	4420	4231	5439	4765	4510	4299	4240	4102	5686	4949	4797	4795	4259	4803
78.3333	5896	5471	4703	4542	4495	4448	5871	5160	4571	4460	4260	4230	5604	4744	4611	4244	4183	4116	5930	4852	4776	4938	4289	4809
78.5	5909	5417	4631	4368	4541	4359	5981	5135	4464	4450	4180	4275	5386	4909	4462	4348	4350	4092	5892	4834	4658	4627	4257	4779
78.6667	6225	5506	4759	4381	4436	4429	6052	5294	4616	4459	4401	4224	5473	4892	4537	4255	4151	4201	6064	5126	4813	4799	4149	4781
78.8333	6178	5255	4559	4374	4439	4347	5997	5126	4564	4431	4283	4322	5654	4794	4557	4305	4309	4090	6184	4837	4666	4720	4218	4696
79	6196	5196	4453	4268	4231	4297	6117	4904	4409	4250	4102	4070	5469	4828	4445	4251	4118	3935	5911	4958	4713	4715	4084	4715
79.1667	6451	5336	4577	4475	4410	4336	6207	5050	4439	4317	4302	4400	5504	4780	4560	4238	4273	4097	6122	4891	4551	4657	4055	4733
79.3333	6406	5289	4534	4224	4289	4205	6191	4984	4370	4340	4194	4128	5697	4774	4342	4034	4094	4001	6189	4821	4768	4526	4183	4628
79.5	6387	5221	4396	4304	4390	4229	6319	4968	4313	4188	4110	4095	5622	4652	4360	4040	4043	3769	6249	4945	4453	4457	4027	4800
79.6667	6594	5139	4511	4324	4335	4304	6321	5128	4336	4171	4120	4049	5780	4703	4316	4133	4118	3987	6373	4800	4472	4648	4103	4693
79.8333	6469	4994	4206	4131	4174	4079	6244	4740	4267	4068	4006	3975	5484	4439	4093	3906	3961	3844	6076	4648	4335	4313	3878	4504
80	6493	5257	4462	4142	4214	4018	6383	4607	4319	4195	4071	3861	5774	4507	4268	4079	4048	3809	6158	4773	4441	4348	3868	4395
80.1667	6563	5124	4376	4125	4177	4171	6363	4878	4301	4123	3914	4194	5634	4608	4136	3922	4030	3827	6139	4624	4401	4431	3935	4468
80.3333	6703	5141	4456	4122	4223	3989	6556	4877	4368	4195	3993	3945	5801	4635	4258	3857	4117	3832	6166	4764	4493	4409	3921	4464
80.5	6661	4959	4240	4059	4250	3987	6410	4690	4270	3983	3919	4172	5497	4555	4187	3881	3939	3830	6325	4740	4301	4251	3882	4536
80.6667	6887	5083	4342	4083	4205	4081	6475	4745	4048	4042	4031	3915	5688	4560	4456	3956	4072	3962	6421	4589	4278	4308	3811	4422
80.8333	6553	4810	4342	4025	4030	4100	6436	4814	4073	3988	3959	4065	5591	4408	4141	3909	3798	3709	6190	4545	4234	4231	3849	4380
81	6970	4972	4191	3893	4084	3984	6316	4626	4105	3992	3929	3980	5764	4341	4101	3636	3849	3668	6243	4608	4336	4124	3816	4450
81.1667	6864	4865	4262	4066	4038	3985	6448	4693	4040	3846	3816	4026	5487	4409	4123	3968	3828	3756	6191	4420	4240	4205	3831	4367
81.3333	6761	4991	4229	4050	4021	3906	6685	4706	4072	3967	3909	3783	5675	4371	4165	3934	3878	3776	6301	4469	4150	4267	3783	4288
81.5	6814	4886	4141	4011	3957	4071	6479	4549	3892	3958	3773	3964	5595	4338	4050	3804	3839	3691	6404	4490	4122	4216	3781	4487
81.6667	6987	4940	4175	3996	4047	3890	6460	4535	4034	3832	3852	3792	5649	4242	3926	3752	3790	3743	6235	4483	4206	4148	3659	4190
81.8333	6980	5012	4203	4062	4024	3913	6450	4485	4097	4034	3982	3817	5587	4324	3922	3882	3853	3643	6249	4688	4157	4111	3708	4357
82	7056	4797	4033	3988	4032	4036	6338	4577	3906	3945	3720	3973	5772	4295	3928	3857	3806	3676	6315	4533	4138	4093	3795	4030
82.1667	6829	4699	4206	4005	4063	4091	6715	4428	4163	3973	3819	3923	5395	4154	4168	3853	3701	3634	6310	4461	4327	4189	3888	4323
82.3333	6859	4651	4143	4048	3989	3862	6442	4441	3937	3920	3805	3836	5563	4077	3988	3625	3753	3710	6243	4497	4047	4130	3716	4064
82.5	6861	4593	4021	3852	4035	3887	6376	4532	3915	3912	3737	3920	5399	3971	3944	3531	3645	3551	6310	4323	4128	3882	3685	4288
82.6667	6885	4741	4183	4047	4084	3963	6576	4377	4006	3853	3948	3868	5589	4147	3991	3679	3780	3612	6444	4404	4149	4009	3569	4379
82.8333	6919	4591	4062	3992	4092	3981	6298	4380	3853	3856	3737	3947	5396	3873	3886	3593	3670	3591	6155	4152	3963	3924	3636	4252
83	6765	4723	4137	3948	4091	3953	6325	4317	3899	3837	3826	3798	5606	4076	3875	3534	3624	3702	6245	4271	3987	3991	3530	4034
83.1667	6843	4701	4003	3933	4126	4071	6352	4369	3781	3889	3612	3870	5148	3959	3753	3560	3593	3705	6112	4450	3930	4025	3628	4117
83.3333	6935	4714	4111	4070	4126	4170	6389	4357	3880	3783	3689	3857	5400	4042	3942	3677	3686	3771	6218	4118	4012	4095	3699	4121
83.5	6730	4484	4001	3842	4078	4086	6395	4219	3896	3702	3589	3908	5218	3929	3675	3590	3641	3480	6126	4162	3939	3920	3562	4217
83.6667	6861	4552	4043	4134	4027	4001	6323	4306	3797	3767	3760	3998	5339	3863	3762	3703	3677	3664	6181	4208	4049	3893	3614	4070
83.8333	6793	4476	4039	3988	4059	4026	6089	4182	3858	3763	3691	3917	5289	3956	3887	3709	3577	3560	6058	4259	3872	4082	3683	4168
84	7025	4599	3985	3993	4033	4013	6132	4181	3923	3845	3855	3832	5311	3874	3788	3590	3744	3523	6111	4159	4002	3956	3633	4060
84.1667	6661	4444	3968	4030	4018	3877	6140	4146	3761	3767	3813	3864	5118	3822	3811	3481	3582	3664	5884	4058	3921	3928	3578	4046
84.3333	6718	4227	4096	3902	4083	4132	6102	4181	3848	3625	3785	3783	5280	3806	3682	3607	3600	3734	6065	4060	3969	3913	3563	4192
84.5	6522	4289	4020	3945	3959	3957	6089	3956	3939	3755	3684	3974	5151	3714	3578	3600	3532	3600	5782	3995	3871	3789	3640	4199
84.6667	6651	4282	3987	3956	4078	4019	6124	3993	3781	3750	3672	3743	5219	3774	3758	3593	3494	3678	5738	4013	3886	3911	3511	3943
84.8333	6514	4174	4007	3971	4200	3968	5975	4079	3815	3758	3671	3909	4979	3701	3767	3561	3555	3618	5832	3936	3878	3844	3671	4194
85	6389	4357	4093	4008	4143	4005	6082	3956	3724	3716	3649	3895	5016	3704	3672	3616	3635	3695	5790	3910	4053	3820	3569	4021
85.1667	6461	4297	4054	3946	4238	4173	6002	4022	3779	3876	3824	4101	4943	3723	3626	3545	3716	3646	5722	4069	3919	3869	3599	4225
85.3333	6458	4177	3852	3900	4138	4055	5782	4003	3677	3582	3723	3884	4991	3713	3683	3633	3485	3529	5618	3831	3860	3842	3558	4085
85.5	6272	4052	3894	4054	4163	4155	5868	3808	3632	3753	3739	3957	4716	3620	3587	3522	3610	3539	5562	3851	3821	3753	3545	3914
85.6667	6382	4417	4199	4069	4057	4161	5694	4024	3748	3853	3729	3958	4770	3665	3700	3647	3556	3739	5615	3876	3932	3878	3675	4186
85.8333	6039	4070	3930	4056	4113	4055	5708	3947	3655	3689	3668	3885	4712	3703	3468	3475	3642	3697	5241	3887	3869	3848	3678	4017
86	6032	4187	3944	4064	4159	4059	5622	3865	3612	3654	3698	4001	4818	3602	3662	3589	3727	3615	5442	3930	3832	3875	3739	3993
86.1667	5974	4323	3983	3944	4081	4122	5673	3959	3726	3762	3765	4194	4739	3530	3627	3685	3666	3604	5384	3734	3961	3794	3679	4063
86.3333	5902	4125	4010	4001	4132	4060	5501	3854	3848	3775	3726	4073	4709	3565	3617	3522	3532	3642	5400	3843	3861	3984	3563	3946
86.5	5737	4028	4043	4050	4215	4124	5410	3701	3690	3695	3898	4104	4631	3451	3636	3664	3585	3678	5274	3758	3786	3963	3632	3999
86.6667	5830	4182	3864	4067	4129	4078	5411	3746	3809	3719	3849	4057	4550	3479	3623	3554	3678	3772	5201	3831	3900	3877	3699	4038
86.8333	5698	4104	3982	3927	3990	4032	5464	3897	3731	3798	3914	4081	4441	3437	3659	3657	3558	3595	5141	3748	3812	4046	3476	4044
87	5615	4019	4147	4203	4296	4129	5282	3772	3732	3904	3734	4062	4337	3603	3669	3619	3607	3709	5236	3737	4026	4005	3630	4003
87.1667	5500	4112	3916	4109	4276	4254	5210	3784	3763	3851	3926	4062	4295	3440	3555	3728	3729	3696	5224	3726	3708	3837	3801	3990
87.3333	5486	4065	3985	4011	4194	4294	5142	3786	3767	3750	3854	4066	4351	3355	3631	3584	3660	3783	5124	3768	3819	3936	3649	4008
87.5	5371	4077	3985	4154	4295	4071	5171	3756	3839	3770	3891	4070	4475	3661	3661	3728	3669	3936	4938	3580	3939	4017	3763	3967
87.6667	5492	4060	4031	4078	4195	4283	5003	3641	3760	3873	3976	4127	4309	3541	3538	3651	3667	3787	4973	3739	3906	4051	3772	4045
87.8333	5317	4006	4089	4090	4334	4264	5065	3620	3746	3769	3811	4198	4300	3395	3556	3593	3637	3651	4888	3628	3845	3879	3731	3889
88	5056	3948	4106	4105	4250	4248	5072	3715	3837	3813	3857	4164	4287	3433	3639	3672	3656	3872	4896	3584	3941	3929	3694	4038
88.1667	5018	3984	3953	4157	4287	4224	4895	3624	3919	3772	3918	4189	4208	3561	3597	3724	3772	3862	5047	3619	3906	3931	3800	4008
88.3333	5128	3986	4137	4113	4310	4205	4883	3674	3851	3909	3909	4137	4161	3490	3728	3682	3672	3677	4788	3553	3944	4024	3692	4230
88.5	5004	3936	3933	4231	4375	4353	4770	3689	3840	3849	3957	4224	4068	3402	3712	3745	3609	3840	4788	3578	3901	4004	3827	4160
88.6667	4922	3899	4123	4120	4153	4343	4744	3668	3843	3870	4003	4193	4093	3400	3699	3647	3806	3724	4781	3701	4000	3999	3707	4067
88.8333	4855	4035	4046	4180	4444	4135	4578	3696	3773	3941	4055	4209	3985	3409	3646	3717	3774	3702	4493	3663	3912	4040	3768	4092
89	4695	4006	3880	4269	4307	4322	4678	3581	3861	3822	3958	4236	4012	3466	3552	3752	3571	3922	4523	3668	3914	4103	3767	4112
89.1667	4560	4057	3991	4211	4281	4386	4664	3733	3834	3859	3875	4358	4028	3482	3731	3735	3758	3767	4640	3555	3908	3965	3796	4096
89.3333	4667	3954	4102	4336	4541	4366	4574	3618	3931	4025	4063	4324	3886	3435	3630	3770	3689	3940	4517	3572	3967	3958	3774	3998
89.5	4354	3994	4041	4277	4475	4190	4517	3672	3847	3968	3850	4266	3955	3321	3604	3686	3740	3706	4392	3461	4029	4116	3747	4005
89.6667	4594	3977	4227	4186	4452	4315	4488	3725	3930	4024	4058	4231	3941	3392	3676	3820	3825	3946	4435	3613	4048	4130	3755	3997
89.8333	4306	3873	3949	4045	4247	4258	4353	3649	3879	3850	3986	4230	3813	3285	3506	3623	3862	3885	4328	3456	3919	4193	3802	3974
90	4436	4256	4179	4367	4630	4515	4588	3791	3989	4027	4131	4231	4041	3613	3747	3954	3824	4033	4531	3692	4190	4152	3883	4110
90.1667	4318	3958	3974	4231	4330	4393	4361	3701	3930	4073	4030	4355	3735	3394	3655	3812	3814	3842	4360	3559	4063	4080	3863	4139
90.3333	4344	3940	4187	4159	4338	4375	4453	3665	3908	3952	3994	4299	3883	3579	3678	3740	3870	3903	4308	3667	3864	4000	3781	4028
90.5	4097	4111	4121	4317	4417	4282	4209	3793	4097	4068	4049	4367	3787	3565	3826	3882	3915	4077	4253	3658	4116	4229	4052	4080
90.6667	4030	3929	4177	4198	4307	4254	4214	3521	3828	4019	4100	4034	3900	3511	3792	3833	3920	3924	4200	3567	4101	4190	3841	4082
90.8333	3987	4066	4036	4258	4362	4237	4298	3731	4005	4044	3973	4258	3730	3409	3683	3839	3749	3898	4061	3519	4028	4099	3777	4003
91	4077	4088	4270	4300	4455	4481	4152	3770	3989	3983	4230	4216	3769	3399	3636	3768	3866	3890	4070	3658	4019	4116	3882	3900
91.1667	3901	3967	4384	4328	4415	4384	4261	3711	3911	4036	4185	4357	3738	3497	3722	3796	3767	3967	4149	3575	4136	4150	4023	4001
91.3333	3988	4019	4214	4333	4540	4340	4192	3863	3980	4293	4111	4438	3729	3640	3910	3890	3834	3862	4274	3673	4165	4363	4009	4013
91.5	3930	4053	4253	4324	4379	4343	4098	3760	4059	4168	4170	4372	3709	3569	3868	4041	3952	3882	4096	3799	4112	4241	3937	4005
91.6667	3733	4114	4236	4148	4364	4197	4160	3780	4006	4169	4207	4233	3709	3597	3770	3866	3916	3970	4110	3606	4206	4202	3827	4028
91.8333	3737	4242	4276	4430	4537	4270	3978	3835	4073	4112	4064	4345	3652	3546	3835	3921	3831	3998	4227	3748	4373	4326	3966	4050
92	3818	3961	4260	4208	4422	4353	4230	3781	4005	4134	4220	4322	3781	3562	3655	3908	3774	3992	4092	3706	4094	4212	3954	3957
92.1667	3619	4032	4235	4362	4439	4291	4105	3816	4062	4146	4249	4312	3685	3572	3807	3847	3905	4185	4224	3642	4230	4338	4001	4129
92.3333	3828	4225	4130	4338	4502	4258	3906	3867	4244	4129	4149	4366	3690	3626	3890	4116	3904	3979	4101	3677	4206	4344	3972	4139
92.5	3752	4232	4312	4185	4584	4293	4051	3885	4103	4203	4258	4300	3770	3533	3869	3934	3935	3926	4126	3640	4229	4390	3821	4203
92.6667	3690	4192	4324	4332	4456	4294	4088	4027	3950	4201	4166	4188	3652	3599	3950	3991	3844	3901	4175	3819	4191	4270	3884	4039
92.8333	3761	4233	4213	4290	4407	4284	4114	3920	4172	4180	4273	4333	3796	3573	4058	3889	3989	3893	3992	3752	4394	4423	3898	4075
93	3745	4243	4363	4392	4430	4287	3997	4008	4038	4261	4046	4247	3624	3643	3938	3924	3875	4019	4231	3715	4064	4352	3962	4020
93.1667	3694	4278	4254	4462	4483	4385	4147	3963	4174	4342	4214	4345	3841	3800	4050	3941	3969	4109	4061	3821	4447	4410	3949	4112
93.3333	3756	4186	4332	4332	4529	4252	4101	3969	3994	4273	4066	4289	3708	3667	3941	3875	3926	4124	4198	3729	4298	4478	3951	4036
93.5	3553	4354	4274	4262	4409	4238	4092	3921	4120	4178	4179	4199	3727	3789	3915	3837	3848	3919	4104	3757	4198	4419	4005	4064
93.6667	3639	4297	4211	4313	4447	4095	4120	3997	4157	4199	3986	4231	3701	3824	3990	3983	3981	3996	4171	3777	4215	4447	4018	3929
93.8333	3576	4403	4176	4332	4480	4299	3941	4056	4184	4250	4269	4339	3701	3759	4082	3964	3818	4079	4255	3566	4398	4363	3957	4146
94	3602	4394	4314	4309	4490	4209	4116	4017	4253	4274	4226	4240	3758	3820	4030	4027	4070	4002	4125	3872	4417	4504	4070	4120
94.1667	3646	4474	4256	4124	4437	4069	3957	4062	4144	4204	4142	4247	3723	3761	4090	3866	3697	3787	4184	3772	4156	4453	4041	4192
94.3333	3688	4399	4388	4377	4461	4150	4211	4118	4276	4203	4279	4161	3743	3865	4054	3932	3898	4029	4281	3884	4355	4511	3984	4156
94.5	3783	4382	4297	4350	4439	4296	4224	4023	4335	4306	4207	4382	3811	3774	4155	4060	3936	4007	4147	3866	4385	4564	3974	4094
94.6667	3668	4356	4273	4226	4309	4154	4132	4107	4237	4299	4270	4047	3796	3752	4120	4055	3950	3980	4344	3940	4396	4576	4066	4060
94.8333	3704	4276	4251	4229	4404	4182	4111	4150	4023	4261	4207	4045	3745	3868	4067	3913	3949	3975	4123	3834	4300	4433	3959	4068
95	3780	4344	4387	4292	4352	4178	4302	4245	4178	4307	4317	4187	3832	3876	4131	3955	4111	3954	4335	4010	4313	4615	3958	4175
95.1667	3803	4366	4316	4283	4402	4153	4330	4237	4245	4308	4272	4356	3795	3913	4047	4133	3983	4114	4244	3831	4455	4563	4075	4145
95.3333	3768	4353	4175	4228	4353	4173	4146	4195	4223	4339	4205	4075	3869	3880	4073	4067	3769	3945	4411	3810	4413	4440	3929	3883
95.5	3672	4423	4152	4147	4278	4076	4076	4267	4228	4224	4197	4224	4005	3949	4068	3982	3942	3958	4197	3973	4274	4410	3843	4059
95.6667	3822	4538	4330	4191	4334	4042	4367	4258	4169	4228	4146	4115	4068	3906	4040	3976	3919	3961	4306	3948	4345	4538	3947	4144
95.8333	3733	4520	4291	4220	4383	4113	4340	4343	4303	4375	4171	4143	4037	4028	4156	4057	3926	3910	4332	3978	4455	4639	4090	4141
96	4038	4558	4098	4252	4235	3996	4240	4376	4197	4305	4215	4026	3969	4021	4168	4094	3930	3831	4451	3899	4428	4578	3931	4038
96.1667	3967	4424	4238	4102	4349	4030	4459	4299	4237	4251	4212	4101	4068	4036	3939	4076	3825	4008	4427	3934	4424	4503	4057	4100
96.3333	3746	4546	4244	4114	4097	3917	4607	4334	4143	4156	4135	3945	4190	4150	4135	4087	3910	3924	4504	4062	4492	4565	4005	3868
96.5	3791	4449	4144	4124	4254	4091	4395	4272	4268	4062	4093	4063	3996	3874	4198	3924	3933	3924	4537	4257	4522	4595	3866	3948
96.6667	3991	4513	4179	4290	4134	3966	4582	4320	4242	4409	4204	4164	4251	4120	4184	4043	3923	3881	4589	4203	4417	4683	4104	3985
96.8333	3945	4473	4206	4155	4203	3935	4504	4277	4236	4163	4220	4126	4106	4174	4207	4050	3958	3946	4684	3948	4419	4408	3963	4104
97	3998	4657	4248	3995	4177	4104	4644	4347	4257	4393	4149	3900	4266	4129	4150	4080	4073	3917	4617	4000	4496	4609	4023	4157
97.1667	3876	4382	4236	4137	4217	4078	4618	4247	4306	4113	4096	3966	4083	4070	4031	3959	3808	3796	4596	4076	4431	4396	3849	4048
97.3333	4116	4501	4177	3894	4088	4011	4468	4392	4249	4174	4076	3912	4223	4272	4101	3986	3909	3704	4664	4064	4403	4531	3906	3855
97.5	4029	4619	4194	3984	4238	3920	4792	4336	4358	4184	3988	3959	4101	4087	4064	3988	3841	3821	4561	4038	4333	4457	3928	4071
97.6667	4257	4599	4157	3983	4048	3801	4686	4379	4225	4246	3950	3929	4296	4342	4301	4020	3872	3706	4750	4208	4395	4509	3927	3964
97.8333	4067	4462	4237	3972	4093	3862	4814	4326	4145	4205	4212	4152	4245	4218	4174	3824	3770	3824	4687	4066	4525	4508	3887	3901
98	4231	4368	4145	4010	3982	3780	4830	4444	4337	4125	3834	3832	4338	4135	4081	3889	3768	3656	4853	4136	4300	4549	3869	3890
98.1667	4305	4504	4130	4012	4133	3816	4618	4265	4358	4083	4009	3837	4368	3980	4091	3995	3789	3762	4800	4067	4362	4455	3939	4005
98.3333	4306	4605	4230	4063	4148	3768	5015	4597	4086	4207	3944	3880	4473	4217	4144	4042	3795	3622	4887	4154	4460	4466	3896	4015
98.5	4457	4468	4205	3968	4089	3699	4911	4573	4137	4068	4005	3864	4438	3998	4119	3840	3821	3803	4945	4145	4382	4450	3851	4081
98.6667	4565	4513	4213	3937	4002	3816	5002	4504	4324	4131	3982	3839	4373	4134	4194	3934	3706	3611	4897	4126	4321	4444	3796	4069
98.8333	4457	4418	4178	3928	3909	3772	5215	4654	4231	4188	3999	3725	4437	4073	4131	4020	3716	3677	4974	4214	4407	4441	3807	3984
99	4540	4534	4153	3852	3922	3660	5124	4458	4203	4083	3899	3850	4598	4051	4091	3860	3754	3713	4971	4212	4405	4398	3760	4071
99.1667	4515	4429	4076	3816	3855	3558	4961	4372	4050	4042	3884	3722	4372	3964	3935	3728	3577	3597	5073	4165	4250	4307	3790	3950
99.3333	4652	4464	4023	3836	4094	3688	4991	4489	4158	3980	3870	3856	4617	4212	4137	3740	3757	3626	5063	4061	4323	4486	3801	3987
99.5	4624	4761	4119	3949	3971	3625	5201	4547	4311	4106	3998	3857	4574	4151	4062	3949	3857	3602	5275	4117	4378	4482	3875	4040
99.6667	4673	4686	4100	3853	4050	3616	5317	4480	4197	3996	3944	3839	4742	4187	4078	3891	3686	3576	5199	4161	4354	4347	3697	3974
99.8333	4704	4526	3933	3898	3797	3672	5239	4385	4067	3862	3845	3760	4587	4214	4047	3791	3657	3551	5209	4140	4326	4377	3789	3981
100	4818	4649	4132	3824	3862	3606	5327	4444	4046	3893	3839	3850	4718	4084	4137	3946	3698	3638	5353	4196	4421	4489	3699	3964
100.167	4777	4460	4056	3838	3814	3539	5368	4388	4035	3816	3750	3609	4578	4227	3850	3766	3584	3429	5147	4129	4341	4368	3682	3866
100.333	4888	4659	4055	3836	3799	3475	5301	4383	4002	3815	3758	3581	4733	4189	4012	3743	3564	3343	5423	4125	4133	4329	3580	3748
100.5	4833	4646	3941	3743	3863	3548	5569	4544	4310	3892	3766	3733	4834	4142	3973	3756	3564	3286	5385	4177	4417	4321	3658	3854
100.667	5005	4627	3906	3876	3782	3558	5349	4358	3989	3950	3692	3647	4773	4119	3903	3755	3572	3269	5364	4198	4289	4276	3656	3971
100.833	4906	4375	3767	3717	3731	3380	5267	4264	3993	3907	3636	3480	4594	4096	3702	3753	3352	3099	5306	4223	4143	4368	3546	3808
101	5002	4291	3886	3681	3679	3460	5561	4352	3995	3800	3729	3605	4606	3940	3998	3749	3527	3011	5345	3953	4091	4223	3469	3718
101.167	5041	4429	3804	3734	3708	3447	5369	4461	4068	3766	3728	3599	4742	4170	3938	3703	3550	3225	5457	4244	4149	4108	3504	3761
101.333	5042	4354	4020	3739	3568	3476	5457	4460	4020	3815	3478	3536	4816	4092	3864	3618	3511	3063	5277	4046	4184	4108	3559	3787
101.5	5308	4489	3973	3718	3666	3497	5500	4545	4028	3864	3698	3652	4896	4198	3940	3803	3683	3056	5449	4214	4177	4291	3567	3786
101.667	5139	4460	3985	3648	3613	3447	5560	4542	3950	3780	3790	3583	4953	4216	3866	3618	3497	2992	5367	4136	4155	4280	3583	3793
101.833	5238	4294	3807	3634	3627	3354	5630	4383	3949	3747	3596	3384	4632	4024	3811	3613	3467	3064	5529	3961	4070	4216	3442	3737
102	5198	4434	3772	3674	3712	3530	5687	4428	4012	3719	3540	3543	4781	4136	3985	3747	3434	3045	5458	4174	4177	4054	3517	3802
102.167	5101	4174	3742	3615	3533	3264	5522	4316	3969	3778	3513	3538	4711	4002	3868	3554	3341	3030	5487	4090	4092	4238	3405	3732
102.333	5372	4308	3755	3681	3626	3262	5675	4448	3990	3696	3598	3543	4957	4111	3971	3717	3456	3100	5597	4194	4116	4173	3507	3677
102.5	5252	4476	3866	3671	3654	3352	5693	4507	4064	3679	3655	3644	4951	4131	3901	3650	3413	3081	5617	4177	4082	4154	3426	3601
102.667	5219	4314	3737	3485	3659	3322	5729	4439	3969	3730	3543	3451	5097	3970	3963	3574	3403	3082	5644	4163	4218	4036	3392	3690
102.833	5325	4422	3707	3612	3561	3327	5583	4246	3883	3760	3478	3525	4990	4019	3842	3627	3308	2978	5484	4163	4043	4117	3487	3700
103	5508	4339	3749	3664	3639	3258	5858	4474	3979	3733	3688	3482	4936	4161	4005	3592	3394	2995	5662	4092	4200	4094	3313	3651
103.167	5346	4249	3705	3494	3677	3235	5637	4214	3838	3661	3465	3586	4805	3889	3712	3579	3194	2988	5684	4104	4050	4094	3391	3631
103.333	5274	4468	3804	3600	3541	3317	5695	4219	3932	3715	3581	3450	5075	3956	3796	3601	3377	3042	5769	4020	4077	4077	3451	3619
103.5	5489	4151	3545	3446	3518	3211	5738	4176	3770	3608	3479	3615	4729	4038	3777	3522	3256	2950	5618	3961	4085	4098	3297	3668
103.667	5494	4210	3751	3497	3678	3244	5644	4083	3904	3765	3526	3521	4959	3952	3641	3682	3374	3017	5870	4050	4122	4108	3392	3599
103.833	5421	4246	3659	3557	3428	3223	5580	4118	3733	3608	3438	3548	4776	3864	3729	3570	3282	3037	5667	4119	4082	4047	3355	3614
104	5674	4236	3675	3371	3501	3199	5873	4200	3820	3692	3350	3394	4768	4038	3675	3533	3313	2995	5968	4079	4112	4205	3373	3537
104.167	5391	4136	3672	3503	3386	3150	5591	4185	3919	3451	3372	3378	4692	3836	3527	3351	3293	2917	5571	3929	3892	3753	3247	3538
104.333	5560	4187	3606	3592	3431	3082	5649	4102	3766	3570	3425	3253	4990	3869	3636	3396	3142	2994	5636	4123	4003	3885	3194	3491
104.5	5490	4197	3818	3426	3381	3190	5640	4241	3930	3628	3410	3475	4792	3885	3540	3447	3299	2990	5557	4051	4028	4033	3383	3437
104.667	5672	4084	3658	3392	3404	3261	5775	4184	3919	3658	3383	3368	4990	3865	3694	3486	3136	3020	5815	3966	4034	3903	3276	3441
104.833	5552	4087	3605	3490	3538	3221	5742	4067	3929	3544	3290	3419	4848	3871	3710	3351	3087	2969	5513	3876	3987	3872	3330	3628
105	5723	4170	3685	3536	3533	3160	5802	4121	3817	3657	3402	3422	4907	3995	3736	3431	3210	3104	5665	4127	4020	3914	3263	3395
105.167	5631	4204	3722	3632	3541	3332	5710	4212	3781	3667	3466	3445	5017	3822	3735	3442	3277	2966	5658	3987	4036	3943	3404	3599
105.333	5454	4147	3730	3559	3494	3121	5867	4185	3720	3546	3248	3292	4906	3730	3656	3255	3223	2983	5677	3943	3815	4028	3161	3284
105.5	5567	3967	3617	3489	3492	3183	5663	4201	3653	3583	3332	3334	4834	3880	3596	3376	3129	2893	5589	3997	3999	3933	3305	3427
105.667	5545	3861	3630	3466	3573	3169	5696	4164	3662	3606	3282	3339	4720	3705	3594	3352	3117	2801	5561	3965	3878	3918	3226	3362
105.833	5406	4125	3435	3442	3415	3274	5637	4058	3635	3511	3370	3362	4889	3750	3558	3419	3106	2844	5536	3804	3807	3842	3219	3463
106	5561	4008	3620	3567	3559	3086	5662	4217	3710	3544	3381	3300	4847	3801	3659	3362	3116	2999	5725	3954	3918	3842	3302	3324
106.167	5560	4012	3483	3538	3495	3176	5561	4158	3709	3520	3343	3505	4695	3652	3569	3415	3105	3016	5555	3682	3818	3889	3206	3479
106.333	5539	3962	3694	3473	3670	3149	5629	4094	3767	3606	3246	3404	4745	3659	3624	3399	3077	2889	5672	3744	4047	4009	3306	3446
106.5	5311	3956	3520	3400	3619	3228	5667	4071	3670	3466	3486	3426	4579	3621	3444	3303	3108	3085	5486	3730	3873	3834	3292	3372
106.667	5474	4086	3531	3524	3548	3131	5609	4003	3762	3442	3315	3342	4643	3739	3384	3469	3170	2949	5634	3761	3942	3903	3167	3334
106.833	5448	3955	3688	3469	3501	3297	5606	4021	3835	3516	3416	3250	4743	3524	3490	3426	3106	2909	5525	3872	3900	3660	3259	3453
107	5609	4051	3602	3621	3742	3126	5663	4028	3877	3586	3342	3358	4801	3664	3542	3469	3119	3132	5518	3766	3945	3829	3216	3424
107.167	5474	3894	3555	3481	3632	3233	5537	4000	3754	3540	3259	3472	4600	3608	3462	3231	3089	3034	5709	3712	3881	3901	3279	3316
107.333	5541	3993	3547	3541	3641	3213	5472	4011	3703	3557	3249	3349	4543	3500	3535	3339	3116	2948	5484	3745	3905	3838	3122	3326
107.5	5679	3945	3534	3557	3501	3055	5402	3803	3635	3617	3334	3492	4459	3565	3458	3332	3023	2970	5460	3680	3868	3802	3217	3382
107.667	5378	3884	3613	3652	3658	3182	5520	3844	3765	3560	3281	3431	4825	3684	3594	3377	2970	3057	5525	3701	3901	3788	3255	3251
107.833	5198	3753	3487	3498	3679	3147	5308	3820	3773	3580	3275	3343	4433	3582	3591	3402	3018	2940	5511	3742	3887	3819	3258	3407
108	5315	3935	3662	3624	3756	3261	5402	3982	3723	3541	3336	3404	4611	3662	3535	3437	2977	3046	5400	3757	3929	3850	3266	3334
108.167	5222	3786	3539	3600	3598	3218	5310	3923	3927	3739	3383	3351	4488	3614	3485	3279	3127	3071	5277	3762	3875	3861	3342	3415
108.333	5287	3923	3602	3622	3681	3303	5245	3828	3725	3543	3382	3385	4427	3542	3599	3339	3154	3053	5352	3788	3817	3759	3090	3406
108.5	5290	3873	3485	3592	3809	3229	5300	4032	3622	3541	3270	3396	4402	3429	3404	3283	2994	2980	5202	3670	4014	3833	3252	3325
108.667	5091	3702	3615	3495	3576	3145	5160	3861	3637	3527	3265	3305	4300	3423	3381	3277	3022	3031	5113	3718	3841	3747	3059	3260
108.833	5224	3787	3642	3495	3686	3215	5149	3732	3751	3543	3260	3418	4284	3445	3434	3246	2928	2955	5158	3567	3974	3772	3103	3336
109	5054	3819	3417	3639	3738	3259	5057	3930	3939	3567	3341	3334	4397	3487	3390	3273	3067	3085	5231	3726	3924	3830	3134	3314
109.167	5102	3859	3538	3489	3772	3201	5417	3947	3728	3591	3321	3444	4362	3399	3395	3367	2881	3129	5137	3532	3825	3787	3263	3312
109.333	5171	3930	3663	3476	3829	3216	5255	3921	3759	3545	3130	3446	4433	3487	3398	3399	2905	3008	5099	3578	3940	3806	3179	3307
109.5	5002	3858	3519	3588	3762	3269	5108	3806	3823	3621	3256	3387	4195	3357	3419	3325	2937	3089	5064	3632	3891	3824	3261	3190
109.667	4887	3804	3631	3672	3817	3229	5107	3821	3744	3613	3201	3459	4161	3480	3379	3337	2967	3097	5121	3547	3941	3752	3146	3266
109.833	4860	3817	3693	3662	3805	3228	5065	3917	3878	3717	3221	3448	4206	3518	3415	3457	3025	3171	5070	3600	4007	3898	3202	3358
110	4773	3794	3646	3624	3810	3171	5064	3858	3757	3634	3266	3442	4128	3498	3449	3285	2947	3054	5245	3605	4046	3842	3071	3196
110.167	4838	3872	3616	3617	3864	3225	4928	3746	3767	3665	3180	3561	4255	3336	3490	3402	2978	3185	4886	3528	3940	3877	3307	3399
110.333	4870	3830	3561	3744	3818	3226	4907	3741	3930	3604	3318	3362	4218	3467	3535	3384	2973	3163	5039	3487	3998	3813	3226	3250
110.5	4793	3977	3607	3648	3798	3246	4869	3732	3825	3601	3264	3492	4053	3335	3389	3380	2936	3214	4965	3495	3945	3860	3201	3257
110.667	4635	3949	3664	3589	3679	3179	4948	3847	3729	3677	3235	3455	4168	3460	3452	3305	2994	3228	4903	3559	4026	3698	3164	3221
110.833	4637	3797	3582	3561	3687	3115	4884	3734	3687	3668	3216	3445	4133	3347	3371	3334	2825	3277	4824	3485	4011	3792	3276	3242
111	4622	3781	3654	3653	3937	3341	4883	3686	3866	3707	3112	3528	4221	3468	3300	3322	2921	3241	4988	3533	4050	3833	3233	3222
111.167	4552	3876	3643	3758	3846	3234	4790	3679	3937	3680	3172	3383	4091	3286	3424	3269	2822	3199	4857	3617	3947	3859	3196	3276
111.333	4577	3925	3594	3771	3734	3309	4857	3807	3973	3758	3206	3556	4161	3302	3514	3339	2973	3438	4736	3474	4055	3873	3140	3198
111.5	4533	3853	3641	3528	3925	3165	4723	3761	3946	3748	3251	3476	4043	3439	3474	3288	2914	3407	4608	3605	3923	3836	3101	3246
111.667	4489	3877	3693	3777	3986	3309	4876	3775	3882	3800	3279	3548	4125	3449	3464	3462	2980	3385	4750	3623	4052	3813	3159	3151
111.833	4445	3817	3718	3763	4102	3187	4773	3958	3890	3786	3317	3588	4053	3355	3338	3415	2989	3604	4807	3595	4091	3915	3247	3347
112	4402	3904	3799	3596	3919	3203	4676	3766	3877	3712	3244	3545	4142	3529	3458	3262	2951	3547	4747	3469	4052	3778	3085	3095
112.167	4367	3933	3659	3811	3970	3224	4585	3835	3949	3690	3225	3515	3819	3362	3447	3502	2916	3422	4669	3576	4035	3791	3170	3271
112.333	4530	3946	3772	3762	3936	3297	4796	3795	4004	3825	3258	3550	4092	3403	3472	3474	2954	3492	4722	3617	4056	3953	3253	3190
112.5	4178	3800	3753	3727	3914	3239	4632	3788	3967	3646	3178	3519	4058	3427	3419	3389	2909	3447	4572	3529	4042	3806	3201	3182
112.667	4219	3803	3784	3751	3863	3257	4737	3837	3952	3929	3194	3482	3878	3465	3632	3520	2865	3605	4690	3451	4133	3861	3178	3192
112.833	4178	3958	3610	3740	3947	3160	4628	3974	3867	3832	3188	3510	3934	3449	3509	3370	2809	3607	4578	3537	4097	3870	3179	3190
113	4334	3940	3822	3587	3861	3153	4669	3795	4028	3856	3209	3638	3982	3376	3546	3521	2894	3649	4708	3617	4110	3901	3239	3150
113.167	4199	3861	3739	3669	3937	3123	4517	3752	4032	3770	3233	3493	3881	3373	3257	3298	2881	3704	4570	3507	4180	3821	3122	3218
113.333	4161	4041	3747	3705	3973	3164	4625	3934	3971	3866	3247	3617	3971	3430	3408	3490	2993	3688	4474	3572	4117	3958	3147	3171
113.5	3949	3887	3570	3689	4005	3159	4553	3859	3974	3830	3187	3433	3851	3414	3409	3212	2776	3711	4565	3361	4160	3770	3232	3187
113.667	4204	4005	3758	3720	4140	3235	4483	4082	4096	3886	3020	3481	4049	3553	3442	3394	2900	3927	4665	3672	4192	3933	3142	3215
113.833	4116	4144	3758	3679	3913	3250	4455	3979	4080	3958	3265	3600	3915	3498	3561	3473	3033	3885	4586	3582	4263	3855	3234	3361
114	3964	3937	3740	3746	4045	3164	4448	3859	4033	3736	3167	3428	4003	3280	3551	3151	2812	3636	4484	3540	4091	3791	3034	3102
114.167	4043	4053	3668	3748	3983	3236	4552	3990	4122	3881	3199	3550	3849	3472	3571	3335	2770	3859	4586	3538	4301	3892	3176	3223
114.333	4066	4205	3630	3813	4064	3112	4548	3967	4157	4028	3198	3430	3954	3565	3704	3467	2998	3904	4562	3610	4312	4093	3132	3375
114.5	3985	4078	3756	3746	4089	3193	4523	3805	4188	3868	3337	3564	3808	3516	3433	3334	2936	3794	4418	3439	4329	3906	3139	3275
114.667	4012	3836	3835	3798	3991	3110	4670	3972	4232	4095	3245	3522	4102	3590	3606	3390	2851	3814	4569	3677	4394	3945	3096	3268
114.833	3958	3992	3657	3804	4002	3115	4410	3995	4046	4004	3252	3563	3920	3429	3461	3487	2872	3908	4564	3535	4266	3903	3199	3344
115	3989	3882	3784	3711	4067	3103	4490	4013	4126	3959	3122	3417	3803	3566	3648	3325	2960	3878	4453	3660	4394	3776	3196	3182
115.167	3934	3960	3748	3742	4091	3168	4583	4089	4191	3845	3153	3496	3968	3569	3459	3420	2920	3886	4589	3540	4354	3948	3090	3286
115.333	3978	3958	3749	3664	4129	3155	4451	4127	4217	3976	3135	3374	3948	3478	3546	3377	2858	3931	4714	3564	4292	3926	3038	3182
115.5	3789	4050	3896	3752	4154	3242	4565	4097	4246	3921	3243	3468	3979	3560	3469	3456	2936	3873	4562	3657	4390	4052	3283	3351
115.667	3944	4225	3855	3694	4152	3042	4665	4207	4152	4207	3281	3589	3977	3614	3665	3511	2841	3959	4564	3579	4562	4031	3162	3394
115.833	3905	4038	3739	3604	4033	3177	4477	4017	4114	3999	3265	3393	3858	3565	3504	3372	2743	3901	4549	3628	4375	3992	3067	3238
116	3824	4249	3808	3821	4108	3201	4565	4017	4213	3981	3180	3452	3915	3681	3569	3400	2846	3954	4519	3496	4479	3774	3140	3353
116.167	3885	4059	3767	3583	4156	3010	4578	4133	4099	4046	3210	3466	3877	3680	3523	3383	2764	3983	4419	3552	4326	3962	3089	3300
116.333	3943	4166	3752	3868	4212	3082	4600	4264	4282	4080	3288	3493	4058	3742	3612	3327	2712	3895	4514	3634	4373	4067	3390	3327
116.5	3843	3940	3806	3629	4205	3074	4531	4184	4178	4081	3371	3340	3954	3612	3533	3438	2951	3990	4514	3605	4363	3972	3204	3271
116.667	3749	4089	3907	3764	4216	3100	4528	4237	4274	4091	3182	3408	3919	3779	3660	3496	2864	3956	4518	3763	4453	4014	3118	3349
116.833	3972	4193	3757	3706	4270	3042	4625	4149	4228	3980	3197	3453	3827	3730	3706	3454	2709	3913	4578	3711	4404	4076	3088	3250
117	3927	4181	3755	3812	4223	3087	4462	4235	4197	3948	3192	3321	3955	3828	3678	3421	2863	3864	4476	3803	4591	3948	3088	3344
117.167	3817	4099	3693	3578	4289	2987	4445	4292	4146	3958	3107	3252	3752	3579	3561	3398	2775	3651	4365	3569	4324	4093	3080	3235
117.333	3835	4276	3839	3705	4228	3006	4656	4246	4300	3923	3216	3303	3980	3814	3719	3353	2807	3917	4628	3676	4330	3918	3083	3270
117.5	3934	4253	3909	3724	4289	3055	4757	4278	4307	4133	3263	3447	3966	3802	3653	3423	2840	4058	4693	3650	4532	4051	3180	3332
117.667	3937	4276	3801	3704	4268	2970	4569	4235	4270	4062	3182	3371	4060	3818	3615	3407	2928	4091	4645	3655	4539	4093	3076	3439
117.833	3966	4235	3734	3730	4282	2963	4593	4293	4232	4006	3172	3397	4090	3707	3478	3275	2820	3844	4645	3629	4522	3985	3057	3263
118	3954	4341	3750	3644	4162	3057	4805	4292	4243	4028	3199	3250	4015	3695	3603	3295	2897	4027	4697	3589	4566	4116	3065	3212
118.167	4012	4179	3758	3636	4152	2944	4711	4290	4438	4088	3132	3285	4066	4003	3832	3424	2737	3979	4603	3604	4487	4142	3110	3457
118.333	4011	4204	3771	3676	4091	3008	4571	4284	4267	3914	3087	3317	4091	3711	3719	3354	2735	3871	4766	3796	4581	4064	3091	3281
118.5	4080	4175	3809	3517	4194	2926	4784	4255	4283	3873	3124	3295	4022	3774	3638	3372	2760	3737	4816	3770	4470	3988	3110	3261
118.667	4041	4206	3739	3579	4092	3040	4828	4393	4355	3964	3057	3169	4157	3807	3642	3272	2747	3877	4703	3704	4575	3975	3255	3345
118.833	3991	4060	3790	3533	4035	2824	4596	4164	4183	4029	3022	3179	4047	3802	3530	3240	2762	3758	4692	3739	4466	4011	2957	3253
119	4050	4232	3712	3633	4007	2981	4790	4285	4326	4074	3087	3214	4181	3921	3604	3395	2852	3813	4699	3731	4595	4020	3003	3296
119.167	4261	4278	3840	3549	4221	2961	4720	4366	4355	4010	3140	3169	4163	3678	3676	3368	2744	3788	4788	3781	4535	4115	3024	3358
119.333	4157	4149	3592	3458	4105	2850	4896	4378	4172	3949	2969	3102	4104	3763	3689	3331	2852	3596	4772	3762	4388	4000	3153	3204
119.5	4167	4222	3661	3556	4162	3024	4750	4457	4192	4128	3115	3245	4163	3793	3641	3351	2831	3720	4793	3810	4447	4024	3138	3368
119.667	4188	4217	3757	3485	3998	2764	4875	4263	4260	4063	3028	3237	4232	3898	3680	3363	2764	3734	4719	3747	4486	3955	3049	3289
119.833	4165	4267	3664	3487	4080	2947	4764	4377	4288	3965	2934	3139	4271	3818	3580	3223	2647	3722	4720	3772	4455	4086	3038	3227
120	4304	4219	3677	3614	4041	2819	4967	4436	4306	3899	3098	3158	4273	3965	3662	3415	2736	3488	5013	3805	4627	4095	3078	3319
120.167	4271	4171	3720	3562	4035	2803	4899	4501	4116	3980	3083	3191	4228	3771	3529	3332	2758	3482	4954	3653	4513	3951	2978	3362
120.333	4057	4407	3695	3545	4060	2830	5177	4408	4230	3942	3036	3063	4232	3911	3534	3390	2732	3507	5008	3954	4467	3907	3009	3250
120.5	4325	4080	3749	3432	4013	2877	4847	4419	4253	3875	3049	3145	4239	3761	3558	3265	2680	3465	4956	3689	4520	4006	3047	3268
120.667	4316	4303	3682	3470	4008	2856	5063	4332	4194	3912	3087	3032	4439	4031	3713	3212	2673	3454	4928	3810	4473	4021	3016	3403
120.833	4348	4189	3711	3491	4011	2794	4948	4343	4161	3943	2991	2980	4102	4007	3512	3235	2612	3279	4912	3789	4420	4049	3028	3331
121	4404	4190	3630	3520	4003	2705	4949	4381	4119	3857	2991	3042	4355	3851	3657	3330	2623	3397	5086	3772	4444	4018	2914	3205
121.167	4325	4330	3727	3439	3938	2748	4993	4342	4172	3865	2948	2980	4258	3889	3638	3314	2649	3233	4885	3678	4384	4064	2905	3351
121.333	4408	4368	3652	3519	3883	2820	5091	4513	4132	3839	2967	3037	4433	3866	3579	3230	2709	3173	5078	3824	4595	3945	2891	3364
121.5	4344	4141	3459	3383	3752	2773	5134	4523	4168	3923	2918	2991	4360	3838	3533	3257	2648	3246	4993	3700	4435	3907	2886	3157
121.667	4526	4162	3583	3341	3764	2667	5030	4388	3943	3804	2921	2824	4407	3801	3526	3234	2617	3281	5018	3688	4332	3927	2834	3231
121.833	4296	4182	3573	3377	3740	2583	5040	4391	4051	3821	2896	2929	4338	3814	3523	3249	2545	3074	5013	3676	4340	3826	2857	3166
122	4426	4213	3574	3385	3803	2632	5120	4537	4027	3877	2852	2910	4356	3901	3628	3264	2565	3157	5095	3832	4398	3931	2819	3221
122.167	4566	4224	3455	3298	3841	2633	5302	4394	4121	3729	3078	2991	4201	3945	3514	3180	2551	3053	5078	3728	4466	3995	2842	3266
122.333	4590	4152	3675	3430	3772	2872	5160	4445	4141	3933	2816	2895	4447	3869	3551	3281	2671	3042	5197	3696	4353	3960	3034	3127
122.5	4490	4245	3666	3246	3725	2608	5306	4421	4032	3732	2831	2956	4410	3753	3507	3098	2595	3028	5126	3677	4285	3969	2818	3278
122.667	4683	4248	3723	3397	3744	2895	5425	4401	3979	3757	2844	2849	4421	3853	3708	3241	2565	3068	5227	3709	4352	3920	2785	3181
122.833	4564	4074	3530	3389	3568	2597	5189	4518	4104	3780	2812	2836	4525	3791	3378	3198	2541	2964	5160	3647	4423	3696	2788	3368
123	4600	4129	3466	3330	3623	2684	5468	4419	4115	3731	2899	2803	4456	3805	3473	3226	2554	2880	5227	3747	4312	3801	2781	3156
123.167	4573	4118	3411	3278	3578	2492	5154	4145	3771	3420	2687	2721	4303	3683	3246	3005	2364	2819	5101	3550	4244	3830	2710	3110
123.333	4928	4170	3470	3285	3639	2720	5329	4425	4118	3718	2818	2940	4468	3798	3522	3153	2604	2869	5313	3786	4489	3814	2842	3178
123.5	4674	4087	3412	3229	3458	2668	5211	4455	3962	3660	2790	2779	4426	3782	3438	3130	2387	2752	5258	3662	4247	3770	2762	3179
123.667	4861	4114	3408	3384	3461	2741	5162	4397	4024	3603	2780	2864	4540	3794	3485	3093	2531	2738	5224	3802	4229	3734	2734	3104
123.833	4783	4134	3394	3228	3538	2587	5271	4470	3975	3643	2770	2880	4362	3789	3417	3118	2434	2692	5060	3647	4274	3746	2750	3138
124	4768	4105	3449	3281	3539	2569	5381	4316	3867	3694	2830	2829	4512	3844	3373	3106	2552	2689	5354	3728	4321	3776	2742	3163
124.167	4708	3913	3459	3219	3542	2535	5270	4312	3795	3551	2761	2592	4348	3838	3283	2886	2415	2666	5283	3527	4139	3589	2702	3074
124.333	4972	4193	3383	3183	3430	2562	5252	4312	3857	3491	2801	2773	4383	3763	3346	3058	2399	2628	5220	3737	4241	3832	2679	3045
124.5	4827	4052	3472	3384	3309	2555	5213	4310	3834	3593	2748	2807	4449	3714	3299	3107	2396	2493	5352	3638	4274	3651	2670	3111
124.667	4772	4060	3489	3203	3351	2523	5347	4319	3869	3460	2752	2808	4654	3718	3359	2916	2413	2659	5409	3818	4266	3715	2793	3137
124.833	4800	3942	3282	3239	3190	2543	5216	4149	3738	3417	2681	2670	4431	3648	3173	2896	2354	2475	5221	3588	4129	3610	2644	3064
125	4858	3984	3269	3335	3256	2540	5238	4202	3762	3461	2652	2623	4263	3549	3285	2897	2349	2420	5388	3600	4030	3658	2582	2998
125.167	4855	4028	3275	3222	3255	2493	5234	4224	3948	3475	2606	2712	4431	3537	3287	3031	2416	2399	5312	3567	4020	3681	2650	3081
125.333	4792	4079	3332	3194	3145	2462	5369	4266	3781	3626	2716	2658	4510	3643	3184	2900	2414	2373	5357	3609	4169	3565	2613	3021
125.5	4943	3911	3261	3046	3159	2391	5204	4245	3835	3445	2517	2661	4330	3660	3172	2974	2316	2467	5268	3631	4184	3577	2577	2948
125.667	4784	3961	3310	3181	3156	2377	5300	4203	3667	3510	2639	2613	4353	3742	3192	2855	2315	2389	5259	3552	4084	3646	2551	2938
125.833	4953	4111	3333	3241	3175	2392	5357	4263	3868	3508	2556	2622	4525	3665	3185	2834	2412	2446	5291	3525	4187	3679	2567	3081
126	5049	4054	3311	3220	3080	2381	5315	4323	3753	3378	2650	2732	4554	3642	3263	2772	2288	2337	5348	3610	4142	3651	2536	2951
