# Supplementary material for: Singularity response reveals entrainment properties in mammalian circadian clock
Source: Nat Commun. 2023 May 17;14:2819. doi: 10.1038/s41467-023-38392-x (PMC10192398; doi:10.1038/s41467-023-38392-x)
Supplement: Supplementary file 4 — Source Data [file 41467_2023_38392_MOESM4_ESM.zip › Raw_data/Supplementary_Figure12/DEX_PRC_36.xlsx]

## Sheet: Sheet1
Time (h)	DEX 100nM 36h_1	DEX 20nM 36h_1	DEX 4nM 36h_1	DEX 0.8nM 36h_1	DEX 0.16nM 36h_1	DEX 0nM 36h_1	DEX 100nM 36h_2	DEX 20nM 36h_2	DEX 4nM 36h_2	DEX 0.8nM 36h_2	DEX 0.16nM 36h_2	DEX 0nM 36h_2	DEX 100nM 36h_3	DEX 20nM 36h_3	DEX 4nM 36h_3	DEX 0.8nM 36h_3	DEX 0.16nM 36h_3	DEX 0nM 36h_3	DEX 100nM 36h_4	DEX 20nM 36h_4	DEX 4nM 36h_4	DEX 0.8nM 36h_4	DEX 0.16nM 36h_4	DEX 0nM 36h_4
0	33980	31723	31707	30862	30151	29573	30671	29012	29085	28810	29298	30250	31222	30017	30796	30369	30510	29982	32145	31112	31052	32130	30895	29712
0.166667	24526	24685	24704	24345	23225	22862	22079	21936	22722	22744	23155	22481	21337	21008	20665	19847	20018	18919	17523	17268	17576	18336	18310	17918
0.333333	13241	13512	13817	13313	13553	12722	13469	13049	12955	12688	13238	13196	13267	13064	13211	12752	13096	12692	14195	12996	13025	13492	13001	13384
0.5	11633	11449	11661	11570	11746	11701	12519	11827	11879	11501	11730	12054	12615	12558	12502	11802	12687	12391	13454	12688	12624	13195	12668	12970
0.666667	11424	11292	11617	11234	11395	11613	12221	11466	11507	11529	11342	11878	12506	11877	12361	11673	12314	11987	13640	12500	12534	13082	12714	12878
0.833333	11060	11189	11414	10939	11453	11620	12016	11485	11238	11231	11425	12061	12402	11872	12347	11635	12570	12086	13721	12813	12692	13204	12574	13272
1	11123	10956	11404	11244	11494	11413	12206	11303	11182	11250	11549	12010	12581	12117	12064	11621	12434	12353	13780	12753	12544	12997	12650	13092
1.16667	11153	11268	11592	11369	11439	11577	12426	11545	11347	11338	11591	12451	12606	11975	12173	11779	12546	12724	13901	13123	12950	13426	13084	13189
1.33333	11453	11418	11837	11470	11812	11669	12660	11896	11543	11403	11823	12486	12803	12055	12488	12166	12969	12807	14018	13181	12950	13680	13387	13701
1.5	11589	11652	12145	11792	11912	12236	12849	12114	11604	11780	11958	12753	13298	12155	12745	12311	13243	13348	14444	13630	13552	13928	13596	14009
1.66667	12112	12117	12316	12162	12234	12282	13368	12334	12292	12219	12438	13195	13683	12607	13095	12604	13390	13610	14985	14133	13731	14705	13933	14260
1.83333	12277	12157	12704	12391	12546	13095	13744	12829	12593	12251	12748	13340	13816	12821	13547	12649	13731	13945	14897	14306	14032	14869	14271	14678
2	12639	12535	12942	12913	13089	13305	14375	13047	12797	12823	13112	13831	14355	13232	13771	13039	13909	14363	15559	14951	14534	15004	14715	15043
2.16667	12971	12949	13096	12935	13145	13605	14477	13291	13149	13082	13356	14118	15014	13507	14159	13538	14431	14635	15823	15027	14583	15297	14923	15410
2.33333	13120	13121	13370	13411	13568	13825	15051	13405	13288	13181	13840	14693	14873	13346	14130	13645	14373	14883	15921	15434	15046	15473	15285	15683
2.5	13416	13350	13688	13576	13685	14165	15210	13502	13570	13462	13721	14858	15340	13776	14282	13796	14641	15341	16421	15649	15206	15714	15699	15939
2.66667	13842	13453	14281	13866	14139	14334	15434	14056	13718	13753	13756	15122	15610	13886	14818	14114	15029	15696	16865	15959	15862	16008	15996	16296
2.83333	14474	13725	14418	14255	14449	14766	15973	14135	13887	14173	14179	15138	16268	14097	14935	14240	15351	16175	17224	16398	15588	16336	16477	16532
3	14583	14066	14565	14533	14647	15130	16042	14419	14094	14232	14589	15563	16301	14501	15233	14599	15748	16543	17190	16364	16089	16750	16642	16853
3.16667	14775	14102	14724	14705	14592	15255	16582	14677	14447	14414	14903	15696	16812	14624	15483	14966	15626	16650	17410	16707	16183	16941	16760	17027
3.33333	14950	14674	14901	15036	14898	15428	16405	14828	14779	14591	15021	15850	16748	14979	15815	14947	16014	16490	17754	17199	16587	16921	17130	17373
3.5	15169	14635	15080	14930	15192	15500	16796	14843	14742	14752	15050	16147	16854	14611	15681	15350	16143	17131	17864	16906	16675	17092	17083	17654
3.66667	15416	14845	15508	15175	15302	15663	17020	15011	14883	15127	15145	16348	16972	15317	15874	15223	16152	17079	17797	17542	16952	17166	17199	17755
3.83333	15461	15004	15674	15312	15106	15806	17111	15315	14941	15031	15793	16627	17444	15106	16060	15260	16157	17376	18086	17729	17123	17464	17490	17684
4	15798	15054	15790	15530	15625	15973	17264	15371	15123	15112	15715	16865	17313	15251	16389	15598	16445	17625	18249	17746	17198	17634	17582	18083
4.16667	15974	15377	15817	15916	15435	16388	17531	15452	15312	15026	15606	16462	17639	15360	16532	15503	16594	17682	18442	17854	17366	17449	17755	18309
4.33333	15957	15447	15957	15985	15837	16422	17677	15558	15337	15298	15648	16961	17734	15408	16611	15744	16472	17813	18506	17974	17417	17917	17864	18477
4.5	15972	15301	15933	16086	15825	16176	17963	15401	15082	15267	15639	16913	17812	15390	16505	15589	16675	17625	18236	18138	17221	17884	17823	18476
4.66667	16410	15466	16087	15973	15804	16563	17567	15691	15324	15302	15871	17120	17811	15439	16607	15523	16423	17592	18583	18095	17376	17868	17878	18494
4.83333	16220	15627	16195	15869	15935	16471	17623	15803	15464	15616	15877	16939	17520	15606	16509	15715	16748	17814	18910	18041	17578	17934	17923	18609
5	16103	15596	16043	16025	15876	16656	17822	15804	15345	15536	15733	16776	17775	15543	16410	15705	16499	17808	18717	18028	17268	17802	17606	18485
5.16667	16235	15577	16050	15883	15851	16806	17579	15858	15574	15538	15949	16791	17675	15250	16210	15637	16475	17868	18629	17857	17293	17876	17587	18231
5.33333	16005	15351	15959	15572	15939	16480	17514	15522	15065	15560	15617	16715	17501	15131	16354	15392	16126	17308	18503	17897	17113	17674	17477	18227
5.5	16042	15531	16078	15672	15765	16581	17614	15726	15295	15321	15737	16873	17692	15193	16401	15313	16504	17432	18040	17683	17184	17527	17369	18150
5.66667	15941	15552	15870	15842	15352	16148	17414	15419	15060	15262	15398	16608	17250	14917	16072	15187	16314	17248	18069	17560	16990	17311	17381	18066
5.83333	15816	15368	15702	15561	15587	16373	17359	15273	14930	15185	15490	16569	17165	15108	15940	15390	15984	17178	17838	17322	16785	17094	17052	17763
6	14918.5	14447	14719	14702.5	14626	15347.5	16365.5	14512.5	14197.5	14297	14564	15634	16504.5	14420	15372	14615	15250.5	16549	17457	16882.5	16243.5	16681	16701.5	17337.5
6.16667	14021	13526	13736	13844	13665	14322	15372	13752	13465	13409	13638	14699	15844	13732	14804	13840	14517	15920	17076	16443	15702	16268	16351	16912
6.33333	14093	13361	13601	13320	13804	14518	15455	13682	13281	13331	13673	14918	15849	13577	14686	13796	14715	15653	16466	16428	16048	16005	15998	16876
6.5	13711	13385	13539	13695	13522	14184	15467	13472	13256	13230	13837	14855	15250	13672	14590	13793	14456	15406	16674	16131	15488	15912	15599	16599
6.66667	13634	13054	13270	13383	13283	13968	14911	13371	13060	12879	13328	14453	15018	13333	14155	13383	13946	15069	16343	15659	15374	15549	15501	16202
6.83333	13167	12862	13159	12758	13043	13393	14589	13030	12576	12718	13291	14244	15183	13134	14177	13009	13662	14881	15968	15388	14973	15300	15143	15772
7	12979	12649	12772	12785	12931	13368	14422	12882	12621	12584	12740	13768	14757	12723	13658	12702	13619	14371	15758	15228	14439	14969	14742	15713
7.16667	12975	12450	12773	12489	12560	13256	13937	12598	12409	12394	12590	13568	14502	12514	13631	12525	13302	14482	15229	15042	14406	14886	14573	15505
7.33333	12536	12044	12436	12467	12256	13031	13903	12317	11937	12075	12395	13384	14071	12327	13280	12579	13085	14059	14958	14849	14169	14325	13990	14900
7.5	12124	11904	12156	12072	12179	12553	13646	12179	11918	12109	12158	13036	13600	12229	13017	12299	12966	13561	14387	14263	13908	14049	13908	14661
7.66667	12027	11480	12133	11950	11647	12466	13256	11562	11610	11911	11935	12988	13438	11711	12528	12023	12489	13460	14252	13861	13586	13999	13469	14315
7.83333	11798	11546	11670	11652	11417	12118	12632	11865	11354	11457	11849	12172	13022	11357	12592	11520	12115	13035	13872	13526	13128	13416	13067	13794
8	11443	11031	11525	11397	11352	11779	12489	11244	11163	11233	11141	12008	12749	11365	12269	11334	11854	12666	13572	13253	12709	13086	12545	13564
8.16667	10981	10650	11096	10926	10921	11405	12153	11000	10698	10857	11136	11629	12342	10958	11524	11066	11553	12194	13074	12708	12449	12836	12320	13053
8.33333	10847	10643	10814	10911	10664	11266	11859	10849	10586	10581	10708	11347	11976	10689	11485	11010	11538	11902	12595	12272	12066	12256	12148	12633
8.5	10469	10079	10385	10215	10440	10742	11428	10251	10303	10365	10517	11127	11584	10247	11147	10295	10970	11516	12439	12213	11711	11983	11625	12309
8.66667	10178	10197	10202	10057	10107	10437	11106	10019	9696	9850	10065	10687	11190	10129	10771	10195	10607	10866	12104	11594	11046	11420	11204	11804
8.83333	9787	9584	9904	10106	9889	10190	10915	9636	9781	9922	9886	10464	10856	9759	10528	9747	10415	10660	11365	11034	10871	11247	10965	11466
9	9518	9395	9761	9583	9220	9879	10471	9825	9363	9421	9620	9989	10759	9382	10137	9472	9967	10334	11165	10737	10462	10848	10502	10973
9.16667	9097	8856	9342	9386	8983	9544	9923	9065	9225	9096	9398	9975	9964	9422	9937	9217	9622	10066	10723	10474	10183	10572	10231	10673
9.33333	8726	8471	8911	8995	8943	9118	9689	8794	9078	8924	9050	9488	9587	8856	9526	8979	9446	9774	10272	10075	9684	9930	9798	10489
9.5	8334	8448	8793	8854	8324	8740	9403	8602	8498	8734	8658	9091	9312	8732	9233	8573	8908	9363	9812	9631	9417	9623	9521	9718
9.66667	8155	8136	8317	8307	8192	8621	9066	8414	8244	8263	8414	8897	9064	8301	9022	8427	8516	8937	9493	9279	9084	9520	9161	9379
9.83333	7904	7787	7965	8080	7820	8290	8701	7975	7919	8067	8156	8456	8560	8033	8534	8120	8417	8647	9253	9068	8950	8988	8773	9113
10	7731	7712	7840	7803	7618	7861	8222	7777	7742	7768	7832	8061	8300	7595	8557	7797	8129	8251	8803	8821	8364	8665	8434	8776
10.1667	7250	7162	7561	7561	7384	7733	8096	7498	7565	7590	7618	7731	8222	7473	7916	7722	7852	8102	8416	8493	8071	8336	8159	8571
10.3333	6957	7060	7265	7263	7199	7271	7888	7309	7172	7403	7247	7490	7669	7279	7815	7408	7449	7729	8358	8152	7863	8067	7875	8200
10.5	6609	6796	6760	6907	6825	7079	7424	7004	6960	6689	6860	7235	7644	7045	7584	6963	7246	7312	7968	7824	7346	7611	7396	7894
10.6667	6449	6649	6860	6610	6622	6747	7041	6778	6924	6682	6882	6942	7338	6762	7434	6976	7280	6954	7648	7503	7357	7540	7448	7541
10.8333	6248	6237	6547	6444	6222	6564	7049	6665	6655	6556	6606	6758	7099	6536	6999	6800	6877	6968	7300	7346	6948	7371	7037	7207
11	5965	6129	6297	6469	6144	6302	6854	6370	6321	6377	6452	6316	6795	6343	6770	6576	6418	6620	7033	7009	6817	7082	6911	7014
11.1667	5689	5744	6035	5957	5800	6063	6533	6202	6053	6104	6257	6296	6400	6084	6752	6229	6471	6320	6735	6688	6463	6644	6532	6627
11.3333	5542	5648	5865	5782	5518	5905	6296	5967	6058	5868	5986	6056	6133	5895	6245	6063	6256	6177	6550	6433	6223	6446	6192	6292
11.5	5424	5631	5620	5798	5528	5565	6093	5877	5822	6003	5880	5913	6085	5858	6297	5953	5834	5955	6377	6309	6161	6205	6190	6271
11.6667	5116	5326	5647	5401	5513	5420	5729	5500	5561	5686	5669	5531	5869	5506	6030	5601	5987	5581	6037	5898	5912	5926	5882	6095
11.8333	5021	5085	5422	5208	5156	5255	5595	5377	5530	5356	5557	5315	5764	5583	5762	5430	5780	5414	5922	5774	5671	5900	5742	5696
12	4679	4975	5214	4989	5005	5096	5404	5346	5381	5314	5393	5236	5398	5513	5739	5409	5560	5208	5844	5628	5637	5725	5712	5637
12.1667	4571	4865	5085	5076	4805	4888	5280	5105	5124	5139	5192	5147	5364	5120	5677	5440	5319	5223	5488	5402	5385	5599	5200	5366
12.3333	4572	4694	4835	4914	4673	4581	5118	5021	5092	5004	5105	4867	5084	4986	5511	5099	5377	5013	5385	5419	5402	5415	5402	5228
12.5	4443	4518	4914	4659	4645	4617	4979	5057	5051	4976	4925	4763	5040	5113	5451	5051	5123	4856	5179	5184	5173	5261	5107	5119
12.6667	4159	4510	4689	4396	4353	4512	4940	4911	4830	4852	4885	4595	4910	4810	5177	4980	5185	4732	5059	5057	5068	5250	5100	4982
12.8333	4153	4304	4658	4434	4405	4448	4923	4762	4794	4702	4687	4521	4830	4688	5076	4926	5170	4761	5012	5040	4923	5142	5005	4832
13	4132	4301	4466	4464	4320	4381	4742	4835	4962	4786	4722	4704	4646	4611	5124	4786	5000	4597	5032	4919	5011	5034	4842	4889
13.1667	4031	4205	4572	4379	4372	4196	4612	4690	4876	4754	4807	4570	4790	4766	5019	4790	5151	4579	4845	4787	4757	5103	4881	4780
13.3333	3839	4227	4308	4327	4116	4089	4628	4487	4681	4583	4599	4289	4555	4638	4908	4785	5011	4455	4759	4809	4637	4911	4609	4512
13.5	3855	4075	4081	4194	4039	4059	4550	4459	4666	4514	4517	4211	4485	4583	4929	4657	4753	4483	4589	4800	4659	4918	4731	4541
13.6667	3680	3977	4183	4110	3980	3927	4504	4383	4554	4490	4558	4262	4426	4539	4872	4724	4825	4346	4702	4672	4558	4902	4734	4462
13.8333	3627	4025	4113	4115	3944	3852	4228	4452	4551	4454	4463	4211	4385	4628	4860	4761	4840	4313	4523	4529	4718	4838	4678	4394
14	3590	3938	4095	4204	3856	3842	4185	4345	4600	4426	4581	4126	4423	4531	4798	4715	4793	4178	4526	4532	4686	4952	4736	4384
14.1667	3613	4133	3953	4199	3906	3788	4228	4427	4589	4367	4568	4116	4264	4546	4885	4668	4661	4303	4477	4602	4569	4835	4594	4339
14.3333	3570	4041	4284	4023	3944	3835	4385	4354	4646	4423	4680	4021	4418	4536	4859	4721	4852	4207	4600	4593	4701	4939	4629	4465
14.5	3662	4005	4154	4100	4092	3928	4341	4489	4721	4505	4672	4240	4353	4507	5087	4648	5007	4151	4588	4608	4658	4961	4657	4390
14.6667	3656	4183	4238	4262	3912	4046	4362	4499	4765	4527	4525	4154	4469	4616	4977	4756	4923	4183	4591	4663	4775	4998	4674	4465
14.8333	3677	4056	4242	4156	3825	3977	4423	4511	4880	4589	4792	4154	4533	4691	5043	4971	5025	4420	4539	4699	4706	5018	4838	4528
15	3801	4153	4279	4149	4010	4030	4304	4567	4842	4665	4595	4311	4472	4594	5127	4840	5010	4428	4612	4731	4762	5112	4811	4555
15.1667	3735	4111	4177	4130	4109	4008	4435	4581	4826	4624	4756	4391	4579	4835	5123	4871	5045	4581	4738	4633	4866	4991	4892	4542
15.3333	3726	4082	4348	4248	4149	4088	4539	4725	5014	4815	4845	4380	4721	4680	5225	5150	5197	4383	4847	4918	4882	5229	4928	4599
15.5	3729	4274	4235	4345	4223	4099	4552	4739	4912	4863	4954	4343	4618	4792	5335	5107	5306	4476	4794	5139	5229	5171	5073	4706
15.6667	3902	4438	4584	4517	4212	4142	4718	4879	5098	4897	4899	4489	4707	4984	5442	5116	5372	4789	4868	5115	5265	5424	5138	4789
15.8333	3970	4373	4580	4502	4318	4274	4780	4945	5099	5110	5227	4659	4610	5116	5439	5339	5461	4967	5022	5170	5224	5658	5393	4954
16	4011	4489	4696	4678	4517	4470	4820	5088	5589	5156	5237	4788	4878	5086	5552	5543	5619	4829	5193	5269	5302	5716	5468	5044
16.1667	4052	4623	4739	4778	4639	4375	5110	5248	5496	5345	5412	4844	5087	5441	5871	5689	5955	4974	5176	5475	5360	5909	5544	5230
16.3333	4068	4789	4855	4952	4743	4534	4960	5365	5447	5474	5516	4935	5252	5467	6050	5723	5891	5127	5419	5595	5699	6016	5712	5329
16.5	4360	4920	4838	5038	4841	4710	5107	5619	5820	5548	5673	5115	5256	5704	6203	5873	6130	5203	5438	5929	5777	6361	5940	5472
16.6667	4593	5005	5119	5185	5033	4878	5446	5636	5919	5816	5837	5315	5507	5498	6470	6197	6423	5457	5642	5861	5949	6388	6068	5538
16.8333	4558	5284	5295	5543	5220	5160	5467	5790	6192	5910	5928	5549	5800	5976	6767	6464	6477	5526	5957	6086	6186	6707	6447	6124
17	4575	5280	5576	5618	5375	5184	5758	6046	6423	6043	6114	5712	5641	6013	6905	6699	6637	5766	6197	6313	6571	6914	6649	6126
17.1667	4846	5478	5670	5691	5478	5286	5864	6210	6544	6192	6365	5814	5999	6317	7027	6697	6994	6024	6486	6464	6605	7098	6820	6366
17.3333	5121	5816	5955	5932	5926	5577	6071	6459	6895	6396	6514	5842	6212	6562	7241	7103	7069	6187	6521	6678	6986	7559	6964	6486
17.5	5418	5894	5997	6206	5899	5713	6156	6639	6842	6599	6871	6090	6512	6823	7358	7160	7343	6440	6649	7052	7306	7554	7297	6697
17.6667	5446	6165	6459	6273	6003	6002	6561	6880	7373	6875	7091	6471	6661	6925	7633	7500	7420	6730	7171	7340	7593	7874	7627	7223
17.8333	5564	6391	6478	6586	6475	6141	6735	7106	7210	7083	7285	6863	7029	7182	8036	7738	7810	6869	7315	7600	7632	8169	7837	7316
18	5884	6679	6777	6779	6606	6645	7117	7362	7701	7327	7568	6873	7212	7334	8262	7987	8152	7074	7709	7856	8056	8532	8056	7589
18.1667	6109	6897	6911	7260	6903	6617	7247	7656	7902	7718	7664	7326	7377	7656	8521	8233	8481	7398	7999	8126	8429	8927	8547	7863
18.3333	6451	7082	7373	7386	7228	6863	7708	7991	8307	7884	8190	7625	7822	8014	8960	8836	8665	7748	8456	8567	8619	9112	8803	8404
18.5	6524	7263	7459	7613	7479	7243	7896	8340	8768	8338	8544	7908	8157	8271	9355	9117	8985	7922	8439	8714	8856	9719	9222	8808
18.6667	6792	7661	7741	7888	7770	7515	8096	8314	8850	8487	8645	8077	8242	8709	9440	9172	9171	8497	8991	9333	9035	9902	9479	8812
18.8333	7066	8039	8109	8319	8175	7708	8695	8781	9273	9023	8954	8612	8549	8887	9917	9543	9806	8820	9314	9643	9468	10322	9984	9618
19	7460	8393	8423	8545	8123	8043	8783	9145	9456	9017	9377	8710	8922	9094	10101	9938	10056	9009	9711	9973	10103	10979	10536	9804
19.1667	7871	8688	8698	8963	8619	8555	9458	9449	9929	9761	9870	9379	9328	9546	10744	10274	10316	9440	10174	10497	10438	11399	10771	10200
19.3333	8038	9033	9120	9290	8823	8910	9678	9680	10307	9813	10005	9596	9809	9788	10988	10619	10764	9961	10521	10717	10988	11941	11303	10480
19.5	8441	9399	9304	9452	9335	9406	9988	10437	10698	10320	10529	10260	10121	10273	11454	11028	11199	10408	11039	11319	11310	12168	11435	11181
19.6667	8833	9834	9872	9969	9551	9770	10258	10649	10951	10586	10849	10341	10492	10530	11896	11346	11685	10597	11457	11761	11803	12641	12035	11499
19.8333	9354	10128	10150	10445	9986	10108	10967	10899	11436	11112	11482	10884	11145	11034	12389	11921	12007	11297	11719	12370	12198	13130	12832	12178
20	9400	10396	10439	10780	10541	10576	11322	11193	11864	11388	11826	11054	11489	11257	12741	12319	12302	11582	12441	12763	12882	13823	13252	12624
20.1667	10000	10931	10896	11255	11097	10875	11564	12006	12144	11903	12270	11846	11747	11857	13172	12730	12827	12123	12853	13173	13478	14215	13793	13029
20.3333	10266	11283	11469	11817	11415	11311	12162	12280	12520	12585	12658	11986	12369	12052	13699	13124	13363	12412	13383	13885	13619	14622	13716	13619
20.5	10579	11642	11775	12160	11579	11822	12585	12516	12896	12721	12999	12685	12679	12400	14057	13476	13592	13018	13937	14253	14299	15320	14814	14102
20.6667	11045	12174	12111	12835	12143	12374	13048	12904	13239	13182	13376	13221	13309	12939	14470	14060	14069	13344	14054	14651	14560	15781	15143	14587
20.8333	11620	12523	12641	12949	12712	12763	13581	13608	13800	13588	13937	13598	13787	13438	15061	14410	14497	14025	14784	15263	15272	16289	15763	15103
21	11873	12906	13117	13328	12912	13086	13962	13822	14287	14082	14233	13932	13898	13636	15386	14627	14986	14054	15304	15698	16006	16615	16201	15718
21.1667	12291	13205	13435	13906	13466	13479	14569	14621	14608	14570	15026	14436	14596	14309	15784	15277	15495	14916	15633	16132	16342	17329	16804	16496
21.3333	12767	13810	13803	14527	13970	14118	15189	14698	14896	14914	15189	15050	15090	14817	16405	15687	15917	15366	16330	16930	16655	17914	17521	16730
21.5	12967	14037	14188	14656	14156	14543	15282	15022	15692	15150	15249	15636	15469	15012	16974	16279	16160	15643	16756	17344	17216	18418	17727	17216
21.6667	13770	14331	14589	15187	14464	14940	15989	15647	16284	15573	16033	15818	16018	15476	17278	16578	16954	16374	17304	18001	17873	19064	18235	17748
21.8333	13966	14964	15099	15570	15165	15585	16552	15952	16421	16164	16499	16335	16560	15789	17822	16834	17028	16733	17836	18450	18266	19424	18794	18320
22	14277	15373	15475	15983	15388	15907	17137	16608	17004	16361	16889	16562	16919	16330	18396	17290	17533	17329	18499	18680	18757	20116	19316	18957
22.1667	14904	15780	15960	16433	15921	16460	17615	16911	17356	17129	17157	17270	17302	16432	18726	17751	17749	17797	18693	19301	19206	20534	19731	19519
22.3333	15271	16358	16495	17044	16359	17032	17828	17306	17543	17400	17706	17850	17752	17043	18804	18154	18437	18076	19284	19878	19805	21108	20103	20065
22.5	15572	16679	16780	17376	16677	17300	18241	17634	18084	17626	18160	17960	18209	17296	19474	18381	18566	18702	19930	20330	20164	21383	20627	20415
22.6667	15951	17031	17091	17679	17036	17797	18867	17963	18665	17622	18556	18738	18659	17812	19848	18700	19196	19096	20201	20861	20403	21957	21288	20855
22.8333	16747	17359	17535	18108	17619	18363	19102	18593	18595	18541	18723	19156	18963	17964	20044	19698	19545	19355	20620	21245	21377	22252	21602	21429
23	16862	17498	17807	18431	17655	18373	19605	18719	18982	18864	18940	19697	19565	18250	20796	19633	19778	19899	20920	21832	21716	22870	21997	22100
23.1667	17184	18207	18305	19028	18102	19172	19902	18962	19422	19458	19629	19848	20280	18647	21023	19788	20284	20491	21427	22572	21731	23156	22175	22280
23.3333	17604	18453	18645	19393	18671	19517	20517	19581	19801	19596	19903	20230	20470	19121	21141	20388	20566	20832	22066	22452	22345	23819	22575	22625
23.5	17921	18651	19011	19808	18889	19428	20499	19642	19909	19766	20237	20591	20642	19363	21684	20718	20786	21053	22362	22816	22615	23980	23355	23121
23.6667	18306	19152	19307	19798	19340	20291	21076	19899	20636	20089	20595	20941	21392	19711	21962	21022	21161	21549	22546	23340	23071	24285	23272	23225
23.8333	18772	19350	19383	20003	19406	20398	21258	20215	20739	20406	20769	21035	21429	19892	22034	21076	21300	21754	22847	23911	23254	24594	23663	23757
24	18721	19538	19838	20579	19605	20659	21348	20355	21025	20485	20776	21425	21731	20279	22135	21575	21634	22255	23032	23839	23499	24645	23761	24057
24.1667	19009	19730	20054	20527	19763	20892	21923	20857	21167	20920	21329	21702	22002	20337	22455	21476	22002	22376	23235	24056	23545	25025	23929	24021
24.3333	19123	19985	20278	21047	20011	21072	22419	21063	21259	20718	21306	21931	22060	20135	22693	21174	22273	22604	23483	24285	23808	25344	24145	24177
24.5	19563	20299	20538	21315	20111	21554	22461	21043	21490	20960	21647	22188	22373	20601	22981	22060	22255	22476	23452	24170	23584	25384	24271	24332
24.6667	19979	20466	20820	21115	20731	21496	22621	21435	21600	21970	21857	22462	22511	20767	23130	22079	22622	23016	23724	24843	24154	26151	24858	24707
24.8333	19925	20810	20967	21727	20755	21713	22762	21728	21911	21694	22033	22207	22749	20726	22926	21918	22765	23152	23497	24694	23879	25775	24107	24569
25	20061	20835	21388	21475	20621	22043	22753	21948	22043	22127	21987	22712	23094	20844	22835	22077	22626	23377	23891	25094	23789	26065	24808	24612
25.1667	20262	20692	21059	21770	21135	21997	23231	22116	22207	22006	22342	22953	23088	21075	23261	22077	22988	23391	23903	25214	23899	26574	24531	24786
25.3333	20330	21189	21555	21818	21180	22418	23206	22335	22127	21890	22172	22809	23493	21343	23347	22282	22967	23550	23968	25582	24107	26374	24706	25428
25.5	20718	20873	21439	21931	21176	22304	23557	22160	22294	22325	22597	23192	23412	21386	23484	22302	22942	23635	24420	25202	24457	26190	25247	25018
25.6667	20771	21366	21489	21977	21301	22311	23475	22119	22245	22132	22568	23158	23654	21304	23517	22270	23168	23900	24223	25502	24191	26307	25249	25131
25.8333	20654	21007	21407	22051	21293	22659	23351	22369	22089	21967	22752	22717	23386	21427	23275	21872	23279	23666	24053	25368	24246	26401	25020	25208
26	20591	21247	21364	22287	21204	22640	23425	22225	22374	21889	22626	23325	23461	21305	23521	21930	23188	23652	23884	25703	24240	26198	24778	24927
26.1667	20652	21445	21392	22158	21149	22520	23455	22198	21879	21946	22317	23152	23304	21319	23637	22096	23327	23631	23841	25185	24359	25888	24794	25100
26.3333	20460	21142	21410	22152	21113	22197	23379	22209	22137	21806	22403	23023	23329	21136	23182	22208	23308	23503	24036	24864	23907	26155	24726	24707
26.5	20509	20969	21245	21604	20958	22328	23339	21784	21781	21708	22334	23014	23488	21012	22806	22037	23136	23237	23710	25147	23902	25957	24266	25022
26.6667	20561	20784	21078	21508	21023	22220	23057	21981	21786	21622	22137	22722	23097	21131	23070	21799	22764	23520	23274	24917	23603	25442	24287	24895
26.8333	20358	20910	20926	21985	21139	22537	23076	21747	21888	21317	22362	22931	23327	20787	22612	21445	22961	23549	23592	24858	23676	25602	24577	24630
27	20110	20918	21213	21900	20818	22028	23102	21412	21650	21106	21889	22499	22965	20927	22636	21347	22737	22910	23273	24547	23568	25657	23908	24672
27.1667	20024	20376	20964	21449	20353	21486	22662	21301	21514	21362	21607	22360	22787	20316	22604	21324	22137	22890	22858	24265	23621	25547	23603	24108
27.3333	19953	20453	20553	21263	20337	21806	22269	21233	21247	21147	21321	22518	22577	20116	22167	21300	22067	22887	22758	23952	22968	24871	23743	24178
27.5	19619	20308	20081	21109	20344	21261	22399	20942	20713	20698	21265	21871	22303	20322	21901	20850	21748	22557	22492	23897	22814	24479	23415	23834
27.6667	19208	19958	20287	20467	19823	21091	22008	20767	20577	20744	21331	21916	22019	20107	21518	20405	21730	21929	22008	23426	22372	24337	23334	23533
27.8333	19342	19755	19949	20725	19451	21106	21752	20441	20600	19983	20656	21562	21657	19609	21400	20366	21486	21916	21804	22960	22182	24113	22626	23262
28	19054	19570	19840	20171	19321	20602	21475	20126	20158	20103	20428	21163	21702	19612	21176	19802	20949	21631	21687	22898	22026	23641	22472	23270
28.1667	18796	19328	19545	19812	19111	20466	21143	19585	19668	19798	20177	20878	21132	19055	21046	19731	20875	21756	21827	22698	21843	23430	22338	22871
28.3333	18302	18755	19105	19902	18671	20220	20875	19843	19660	19486	19715	20758	21138	18654	20599	19205	20705	21123	21379	22730	21458	23103	22239	22393
28.5	18147	18663	18926	19342	18714	19616	20613	19285	19156	18992	19801	20056	20896	18540	20366	19048	19983	20898	20785	22038	21326	22662	21618	22053
28.6667	17877	18357	18839	18876	18141	19381	20397	19227	19000	18828	19309	19963	20582	18713	19831	18566	20198	20632	20724	21351	20960	22255	21400	21605
28.8333	17684	17999	18387	19052	17868	19069	20090	18974	18823	18503	19129	19372	19899	18339	19748	18687	19929	20306	20237	20943	20593	21930	20661	21028
29	17491	17807	17822	18185	17658	18793	19454	18478	18249	18280	18605	19452	19607	17799	19374	18097	19199	20072	19827	20791	20326	21359	20434	20962
29.1667	16950	17269	17941	17762	17124	18298	19262	18081	17678	17670	18472	18623	19428	17512	19363	17705	19076	19286	19061	20425	19904	20895	20045	20451
29.3333	16805	17174	17340	17686	16880	17929	18739	17778	17567	17495	17984	18379	18829	17017	18842	17737	18389	18931	18928	19519	19352	20545	19542	20298
29.5	16280	16889	17058	17499	16441	17846	18630	17211	17100	16979	17678	18193	18365	16481	18341	17064	18309	18461	18559	19516	19013	19957	19521	19215
29.6667	15861	16448	16869	17058	16162	17237	18270	17054	16954	16835	17254	17646	18290	16348	18071	16756	17917	18222	18177	19166	18598	19663	19031	18563
29.8333	15534	16168	16566	16532	15947	16965	17847	16699	16719	16580	16966	17215	17940	15975	17563	16303	17522	17714	17791	18590	18001	19097	18214	18138
30	15444	15800	16093	16394	15361	16600	17110	16490	16397	16198	16453	17109	17537	15845	17089	16082	17304	17309	17166	18398	17628	18920	18055	17897
30.1667	14929	15351	15728	16029	15153	16190	16960	15741	15999	15738	16046	16650	16990	15389	16709	15551	16678	16901	16688	17864	16965	18268	17396	17071
30.3333	14621	14744	15086	15485	14740	15796	16593	15619	15488	15391	15732	15998	16420	14978	16446	15162	16462	16492	16063	17563	16555	17701	16995	16614
30.5	14492	14284	15127	15152	14353	15463	16053	15405	15200	14988	15177	15786	16102	14620	15980	14708	16002	16060	16079	16994	16132	17569	16383	16409
30.6667	13919	14345	14572	14644	14029	15196	15452	14773	14648	14574	14978	15466	15784	14485	15307	14818	15612	15741	15909	16706	15822	17132	16448	16140
30.8333	13514	14028	14080	14265	13745	14639	15339	14512	14457	14287	14371	15186	15422	14439	14981	14207	15327	15465	15391	16018	15561	16627	15908	15571
31	13081	13360	13984	13918	13198	14271	14948	14257	14154	13786	14232	14879	15165	13588	14751	14010	14891	15261	14696	15699	15185	16247	15229	15277
31.1667	12948	13312	13378	13790	13010	13813	14335	13733	13886	13823	14012	14327	14603	13486	14566	13308	14534	14455	14628	15326	14699	15684	14831	14480
31.3333	12419	12814	13085	13428	12578	13472	14121	13517	13726	13235	13562	14031	14119	13333	14050	12874	14189	14007	14162	14816	14383	15529	14719	14200
31.5	12229	12348	13067	12628	12285	13067	13696	13106	13116	12642	13088	13631	13649	12773	13868	12784	13801	13674	13616	14738	14052	14973	14107	13670
31.6667	11773	12161	12320	12474	12055	12872	13369	12807	12501	12661	12746	13137	13538	12410	13601	12424	13263	13220	13514	14123	13575	14649	14001	13132
31.8333	11465	11921	12409	12151	11608	12433	12935	12283	12479	12216	12503	12668	13362	12109	12833	12435	13013	12943	13093	13598	13217	14039	13300	12666
32	11033	11465	11773	11631	11349	11977	12487	11843	12062	11755	12152	12309	12642	11774	12568	11918	12487	12695	12892	13159	12723	13590	13000	12945
32.1667	10843	11033	11162	11426	10880	11597	12290	11515	11648	11536	11888	12080	12495	11770	12380	11481	12478	12550	12538	12953	12834	13270	12907	12887
32.3333	10580	10830	10822	11031	10441	11373	11840	11308	11279	11181	11403	11788	12074	11187	12036	11341	12058	12090	12296	12424	12318	12994	12578	12390
32.5	10162	10309	10868	10795	10276	11046	11433	11098	10898	10798	11246	11363	11733	11048	11770	10777	11766	11396	11965	12322	12081	12633	12283	12060
32.6667	9994	10251	10562	10533	10134	10832	11234	10878	10845	10864	10949	11104	11331	10818	11465	10734	11225	11143	11564	11762	11648	12374	11883	11340
32.8333	9648	9871	10115	9954	9654	10161	10864	10360	10400	10317	10579	10812	10959	10161	10947	10516	11105	10951	11299	11642	11277	11901	11533	11288
33	9092	9668	9744	9800	9428	10024	10456	10011	10037	9893	10194	10207	10656	10041	10721	10077	10679	10499	10808	11041	11125	11534	11191	10990
33.1667	8980	9365	9562	9681	8924	9729	10096	9952	9810	9658	10001	10145	10493	9916	10777	9880	10605	10319	10752	10784	10922	11242	10922	10719
33.3333	8983	9050	9161	9389	9010	9581	9873	9531	9463	9585	9856	9972	9982	9755	10330	9767	10331	9921	10450	10653	10549	11033	10648	10301
33.5	8552	8810	8981	9035	8589	9051	9621	9152	9404	9200	9340	9656	9937	9186	9787	9277	9966	9671	10056	10399	10330	10585	10213	9867
33.6667	8377	8586	8857	8850	8394	8841	9463	9129	9040	9014	9054	9213	9766	9105	9479	9181	9789	9381	9783	10037	9740	10225	9967	9687
33.8333	8216	8251	8607	8331	8230	8685	9014	8669	9005	8835	9018	8935	9360	8954	9340	8885	9209	8939	9402	9789	9719	10193	9714	9147
34	7857	8116	8275	8364	7964	8292	8754	8454	8610	8622	8695	8707	8969	8450	9228	8751	9152	8720	9290	9612	9236	9817	9442	8947
34.1667	7798	7852	8202	8027	7831	8263	8477	8290	8235	8337	8566	8393	8836	8722	8813	8387	8743	8488	9045	9264	9160	9620	9005	8675
34.3333	7221	7696	7881	7862	7447	7869	8238	8153	8030	8007	8069	8067	8433	8301	8666	8072	8700	8318	8582	8931	8860	9268	8725	8434
34.5	7302	7219	7490	7673	7396	7822	8063	7904	7807	7687	8015	8178	8357	7859	8555	7896	8319	8137	8286	8714	8736	9007	8621	8153
34.6667	7020	7220	7539	7382	7037	7395	7700	7716	7673	7741	7826	7582	8050	7932	8253	7842	8218	7792	8287	8626	8403	8991	8489	8104
34.8333	6761	6906	7217	7174	6915	7207	7639	7439	7599	7489	7478	7690	7918	7692	7900	7655	7942	7726	7952	8133	8215	8537	8234	7817
35	6646	6872	7077	7073	6499	7011	7480	7145	7365	7331	7605	7321	7648	7437	7866	7704	7950	7505	7974	8209	7921	8303	8240	7810
35.1667	6566	6716	6948	6889	6461	6833	7277	7152	7221	7145	7204	7398	7566	7456	7749	7467	7650	7314	7842	8035	7932	8184	7963	7440
35.3333	6309	6541	6699	6650	6468	6727	6891	6833	7218	6942	7114	7027	7377	7288	7506	7202	7627	7102	7632	7836	7842	7765	7717	7447
35.5	6337	6302	6545	6463	6290	6635	7002	7009	6865	6813	6889	7041	7119	7334	7429	7240	7507	7035	7748	7772	7863	7933	7685	7539
35.6667	6134	6314	6591	6458	6159	6513	6675	6778	6883	6586	6650	6749	7225	7076	7643	7071	7402	6987	7649	7756	7593	7733	7678	7357
35.8333	5988	6238	6200	6132	6100	6256	6717	6597	6752	6569	6717	6648	7024	6944	7290	7133	7350	6705	7452	7419	7601	7742	7532	7002
36	0	0	0	0	0	0	0	0	0	0	0	0	0	0	0	0	0	0	0	0	0	0	0	0
36.1667	7940	8090	8166	8101	7607	7705	7978	8156	8263	8259	8374	8192	7955	8147	8419	7813	8182	7623	7690	7499	7748	8012	7869	7311
36.3333	6130	6756	6722	6763	6495	6600	6845	6903	7283	6830	6784	7033	6949	7101	7291	6874	7480	6771	6753	7027	7049	7305	7272	6928
36.5	0	0	0	0	0	0	0	0	0	0	0	0	0	0	0	0	0	0	0	0	0	0	0	0
36.6667	7229	8629	9679	8723	8290	8524	8799	8764	9512	8924	9008	9019	8346	8907	9125	9404	9343	8817	8256	8417	8746	8956	8650	8816
36.8333	5993	7392	8458	7624	7145	7356	7769	7540	7962	7594	7824	7877	7475	7930	8047	8548	8337	7763	7753	7834	7973	8212	7848	7945
37	5707	7035	7724	7095	6895	6998	7520	7247	7757	7245	7343	7490	7279	7499	7898	8221	8013	7444	7610	7530	7870	7945	7824	7868
37.1667	5559	6672	7591	7114	6507	6927	7305	7163	7668	7096	7325	7184	6879	7377	7825	8035	7921	7334	7567	7465	7760	7942	7726	7750
37.3333	5603	6590	7369	6960	6502	6937	7339	6941	7655	7046	7344	7376	6949	7369	7697	7902	7920	7360	7803	7550	7595	7896	7517	7609
37.5	5614	6646	7223	6817	6434	6794	7275	7123	7626	6959	7199	6948	7319	7547	7532	8030	7681	7279	7714	7525	7562	7814	7579	7645
37.6667	5670	6790	7260	6862	6596	6929	7397	7153	7562	7025	7115	7157	7344	7691	7772	8053	7865	7373	7907	7728	7630	7903	7610	7626
37.8333	5924	6800	7232	6875	6635	6861	7474	7175	7625	7095	7070	7234	7450	7685	7615	7937	7930	7220	7952	7663	7682	7850	7721	7724
38	6208	6926	7261	6820	6548	6857	7605	7319	7500	7200	7044	7006	7639	7823	7841	8170	7726	7447	8324	7813	7986	7937	7946	8054
38.1667	6313	7068	7604	6837	6665	6858	7848	7413	7664	7273	7192	7177	7910	8097	7829	8126	7878	7482	8508	8021	7954	8009	8119	8018
38.3333	6610	7213	7414	6985	6896	6906	8046	7551	7916	7385	7346	7310	8167	8142	8262	8243	7890	7570	8601	8269	8251	8252	8263	8359
38.5	6759	7404	7705	7114	6913	7010	8426	7778	7998	7332	7263	7539	8297	8244	8273	8746	8163	7536	8829	8597	8309	8423	8286	8271
38.6667	6974	7496	7723	6963	7080	7273	8398	7837	8130	7464	7312	7423	8675	8529	8329	8602	8176	7608	9250	8728	8497	8534	8437	8296
38.8333	7490	7723	8020	7195	7084	7418	8596	8046	8182	7714	7589	7332	8870	8776	8563	8747	8304	7809	9500	8746	8577	8802	8490	8566
39	7807	8014	7979	7404	7293	7448	8937	8190	8487	7761	7757	7880	9264	8855	8431	8945	8526	7959	9838	9086	8765	8599	8741	8856
39.1667	7795	8092	8050	7458	7336	7634	9176	8302	8505	7791	7754	7847	9325	8964	8756	8977	8690	8054	10026	8913	8861	8789	8922	8845
39.3333	8053	8269	8213	7342	7302	7505	9354	8468	8483	8032	7941	7676	9773	9232	8991	9174	8267	8183	10274	9259	8993	8770	8988	8963
39.5	8286	8571	8466	7642	7492	7780	9828	8701	8833	8082	8185	8024	10035	9530	8971	9236	8682	8193	10970	9450	8904	9291	9155	9168
39.6667	8552	8598	8516	7751	7510	7944	9954	8897	8746	8008	7882	7939	10091	9924	8967	9500	8629	8260	10946	9789	9181	9108	9171	9281
39.8333	9048	8868	8613	7863	7885	7945	10405	9139	9218	8471	8150	8181	10586	9996	9245	9649	8981	8458	11178	10165	9574	9259	9444	9519
40	9193	9052	8814	7852	7882	8159	10374	9320	9151	8774	8391	8401	10685	10178	9443	9863	9173	8572	11638	10150	9677	9633	9673	9732
40.1667	9280	9109	8797	8063	7965	8225	10922	9419	9275	8579	8495	8591	11070	10407	9532	9940	9248	8633	11951	10511	9635	9588	9712	9818
40.3333	9565	9357	9108	8114	8141	8195	11103	9662	9300	8680	8562	8612	11256	10440	9608	10283	9236	8883	12240	10921	10085	9743	9836	9838
40.5	10116	9505	9243	8295	8144	8603	11620	9750	9583	8705	8629	8671	11641	10575	9794	10148	9300	9119	12842	10867	10197	9887	10170	10276
40.6667	10284	9568	9196	8315	8295	8664	11777	9839	9736	8839	8799	8750	11876	11031	9979	10351	9265	9059	13033	10952	10080	10078	10029	10499
40.8333	10560	9747	9501	8562	8612	8629	11830	10046	10013	8964	8657	8867	12518	10753	10091	10331	9347	9256	13044	11248	10450	10211	10084	10447
41	10956	10065	9203	8440	8526	8842	12411	10378	9911	9094	8822	8882	12654	11218	10232	10666	9420	9206	13575	11279	10342	10357	10414	10441
41.1667	11142	10209	9720	8809	8540	8804	13063	10671	10043	9279	9030	8924	12794	11501	10592	10652	9952	9380	13870	11598	10572	10347	10715	11111
41.3333	11418	10520	9683	8831	8670	8914	13210	10409	10153	9178	8930	9023	13241	11573	10159	10573	9772	9482	14098	11902	10750	10469	10534	10831
41.5	11910	10907	10205	8928	8879	9117	13866	10847	10368	9367	9337	9223	14014	11813	10339	10791	9805	9540	14525	12350	10792	10715	10718	11128
41.6667	11935	10727	9899	9052	8906	9096	13949	10770	10374	9434	9143	9375	13924	12048	10733	10733	9745	9581	14982	12201	11116	10738	10731	11248
41.8333	12409	10815	10212	9024	9131	9352	14325	11146	10318	9610	9403	9403	14441	12096	10648	11044	10040	9679	15379	12797	11200	11054	10841	11293
42	12670	11271	10469	9136	9217	9556	14717	11443	10667	9452	9236	9427	14947	12430	10798	10929	9866	9921	15711	12772	11128	10987	11097	11600
42.1667	13084	11182	10551	9296	9214	9619	15018	11582	10687	9722	9384	9691	15048	12312	10898	11035	10034	10131	16229	13148	11388	11259	11214	11472
42.3333	13364	11505	10633	9169	9396	9510	15367	11562	10638	9746	9651	9772	15501	12545	11124	11339	10214	10105	16311	13194	11396	11255	11219	11538
42.5	13715	11620	10452	9118	9618	9754	15950	11826	10766	9699	9595	9754	15881	12620	11189	11172	10310	10107	16844	13379	11634	11528	11115	11766
42.6667	13989	11554	10630	9366	9499	9792	15887	11853	10950	9980	9712	9996	16219	12968	11136	11086	10139	10439	17072	13508	11708	11438	11209	12068
42.8333	14282	11789	10749	9695	9469	10182	16506	12057	10814	9930	9829	10148	16302	13122	11178	11441	10464	10414	17496	13758	11914	11689	11550	12273
43	14505	11995	10824	9462	9651	10052	16459	12098	11077	10158	9876	10064	16785	13115	11327	11174	10523	10373	17384	13911	11961	11826	11577	12234
43.1667	14885	12179	10848	9765	10019	10113	17145	12101	11043	10264	10020	10226	16780	13176	11437	11857	10379	10660	17961	13916	11941	11776	11537	12297
43.3333	14822	11908	11008	9847	9970	10335	17237	12123	11245	10153	10204	10276	17274	13257	11168	11622	10481	10456	18014	13955	11970	11695	11681	12393
43.5	14936	12262	10982	9934	9905	10304	17443	12351	11093	10356	10131	10372	17338	13284	11583	11542	10648	10849	18197	14110	12143	11993	11596	12561
43.6667	15308	12231	11033	9909	10033	10510	17671	12527	11189	10288	10143	10611	17794	13265	11637	11438	10784	10671	18161	14326	12014	12209	11726	12685
43.8333	15497	12089	11120	10009	10082	10301	18035	12098	11271	10325	10213	10523	17652	13422	11548	11583	10717	10853	18400	14086	11921	12044	11766	12633
44	15497	12238	11261	10051	10240	10571	18108	12312	11018	10408	10275	10504	17776	13489	11336	11654	10734	10883	18381	14401	12247	12185	12011	12729
44.1667	15465	12080	11096	10216	10301	10466	17856	12529	11142	10361	10431	10614	17994	12989	11565	11702	10755	10690	18621	14293	12373	12066	11888	12586
44.3333	15807	12041	11229	10232	10466	10509	17859	12275	11213	10220	10255	10672	17778	13225	11577	11803	10852	11185	18638	14098	12174	12418	12039	12828
44.5	15812	11897	11271	10134	10465	10588	18003	12081	11113	10563	10433	10544	17869	13027	11274	11600	11012	10915	18380	13851	12041	12485	11866	12772
44.6667	15665	12137	11231	10419	10710	10829	18012	12110	11337	10483	10543	10520	17854	13138	11436	11695	10762	11145	18340	13814	11982	12390	11908	12871
44.8333	15657	11930	10897	10367	10531	10771	18069	11821	11019	10477	10532	10670	18014	12953	11421	11793	10841	11104	18192	13889	11936	12438	11908	12959
45	15585	11633	11316	10419	10498	10588	17910	11952	10961	10308	10341	10768	17569	12715	11348	11541	10868	11213	18039	13851	11655	12337	11957	12851
45.1667	15517	11553	11047	10408	10615	10753	17858	11775	10831	10224	10498	10744	17388	12658	11128	11915	10861	11414	17819	13447	11779	12217	11783	13101
45.3333	15426	11575	11119	10461	10537	10744	17422	11596	11096	10472	10683	10832	17482	12445	11197	11709	10987	11124	17775	13336	11744	12264	11866	13287
45.5	15305	11319	10917	10457	10748	10767	17222	11412	11002	10379	10762	11003	17108	12323	11051	11650	11223	11349	17190	13011	11614	12425	11862	12999
45.6667	15062	11228	11093	10252	10746	11065	17306	11240	10848	10278	10392	10674	16851	12362	10977	11605	10994	10936	17133	12899	11720	12327	11719	13202
45.8333	14909	11062	10833	10509	10801	10758	17007	11035	10875	10462	10495	11075	16584	11712	10829	11645	11054	11268	16818	12792	11535	12339	11567	13195
46	14666	10853	10970	10531	10730	10799	16792	10726	10767	10273	10798	10702	16396	11738	10923	11494	10796	11170	16520	12741	11559	12451	11655	12939
46.1667	14503	10615	10682	10344	10637	10660	16568	10605	10723	10272	10668	10895	16229	11577	11006	11490	10874	11202	16350	12654	11520	12406	11581	12845
46.3333	14331	10635	10706	10552	10630	10582	16337	10604	10554	10183	10649	10924	15911	11037	10793	11272	10812	11205	15969	12118	11395	12312	11456	12798
46.5	14065	10318	10483	10444	10666	10763	15929	10476	10459	10218	10521	10744	15457	11050	10386	11354	10671	11175	15553	11870	11223	12227	11571	12905
46.6667	13933	9997	10598	10562	10622	10900	15673	10046	10397	10267	10615	10863	15132	10878	10566	11241	10898	11289	15248	11918	11217	11998	11656	12842
46.8333	13335	9839	10646	10517	10668	10686	15153	9892	10302	10023	10465	10606	14850	10583	10402	11072	10774	11262	14998	11785	11002	12090	11177	12672
47	13139	9664	10388	10579	10850	10598	15065	9618	10122	10074	10516	10719	14596	10248	10126	11097	10689	11161	14536	11279	10731	12089	11226	12811
47.1667	12615	9474	10250	10485	10833	10618	14605	9425	10098	10217	10400	10777	14025	10095	10362	11233	10468	10934	14043	10972	10783	11949	11435	12652
47.3333	12275	9555	10257	10517	10691	10743	14252	9421	9836	9829	10625	10830	13567	9929	10212	11140	10778	11261	13428	11102	10557	11987	11161	12601
47.5	12095	9216	10076	10380	10691	10436	13832	9388	9894	10122	10384	10663	13112	9677	9702	10868	10678	10904	13009	10669	10363	11937	10964	12642
47.6667	11653	8918	10170	10464	10599	10367	13447	9061	9821	9981	10355	10581	12820	9319	9742	10713	10621	11133	12753	10480	10234	11677	11084	12180
47.8333	11342	8597	10067	10245	10521	10298	13225	8835	9831	9985	10270	10604	12718	9189	9823	10636	10415	10747	12477	10027	10305	11802	11002	12423
48	11186	8518	9778	10440	10512	10224	12837	8623	9596	9723	10512	10694	12347	8905	9486	10653	10610	10708	11847	10029	10091	11655	10723	12046
48.1667	11050	8392	9970	10201	10438	10344	12485	8339	9747	9692	10286	10496	11631	8956	9647	10535	10471	10797	11441	9628	10122	11586	10627	12173
48.3333	10400	8376	9824	10257	10504	10378	11978	8417	9254	9790	10390	10456	11747	8771	9516	10693	10572	10863	11175	9298	9953	11486	10658	12255
48.5	10204	8268	9816	10423	10597	10245	11484	8282	9430	9702	10421	10456	11081	8627	9524	10389	10309	10766	10709	9308	9731	11535	10415	12073
48.6667	9572	8106	9398	10069	10753	10140	11170	7927	9420	9605	10291	10438	10561	8301	9379	10631	10394	10800	10326	9067	9687	11295	10637	11796
48.8333	9568	7687	9567	9965	10421	10189	10984	7909	9286	9491	10220	10565	10559	8065	9247	10430	10334	10791	10035	8935	9622	11133	10281	11772
49	8829	7613	9293	9904	10417	10107	10379	7537	8979	9399	10213	10204	10045	7833	9004	10187	10163	10410	9742	8565	9477	11041	10224	11633
49.1667	8787	7547	9597	10016	10399	10145	10295	7339	9148	9238	10164	10072	9822	7796	9181	10355	10048	10462	9354	8478	9512	11061	10284	11383
49.3333	8615	7451	9190	9735	10296	10001	9532	7363	8820	9222	10159	10216	9217	7729	8975	9938	9863	10352	8724	8174	9206	10928	9895	11486
49.5	8193	7066	9178	10114	10205	9852	9497	7256	8709	9238	9973	9965	8887	7413	8923	10109	9854	10370	8567	8170	9062	10808	10040	11194
49.6667	7754	7162	9057	9852	10074	9913	9193	7072	8845	9213	9761	9968	8541	7225	8700	10075	9917	10341	8055	7913	8953	10603	9864	10949
49.8333	7657	7271	9148	9660	10220	9793	8934	7090	8705	9236	9816	9965	8415	7273	8662	9761	9722	10118	7988	8039	8952	10432	9897	10912
50	7164	7030	9258	9756	10134	9634	8391	6828	8445	9038	10017	9910	8003	6960	8670	9455	9776	10132	7598	7518	8810	10449	9576	10964
50.1667	6990	6897	9109	9618	9754	9613	7998	6769	8679	9074	9740	9883	7803	7069	8396	9628	9762	10041	7068	7497	8710	10391	9703	10651
50.3333	6512	6630	8789	9744	10041	9544	7991	6541	8425	8895	9643	9674	7418	6732	8556	9486	9434	9950	6924	7340	8677	10174	9584	10663
50.5	6456	6440	8799	9544	9986	9429	7722	6565	8219	8920	9527	9789	7261	6661	8257	9335	9569	9589	6735	7209	8518	9945	9365	10505
50.6667	6191	6528	8766	9645	9806	9366	7307	6439	8480	8740	9624	9463	7009	6442	8392	9360	9436	9906	6581	7043	8410	9884	9251	10621
50.8333	5991	6421	8646	9605	9650	9218	7061	6335	8091	8784	9609	9533	6712	6490	8224	9286	9276	9589	6182	7004	8300	10012	9229	10334
51	5784	6449	8591	9415	9486	9148	6852	6214	8021	8757	9292	9513	6313	6313	8197	9179	9299	9450	5887	6899	8130	9800	9184	10342
51.1667	5451	6241	8762	9236	9537	9309	6555	6322	8027	8571	9289	9430	6026	6246	8126	9267	9299	9519	5558	6706	8133	9699	8852	10148
51.3333	5274	6225	8533	9353	9417	9098	6436	6052	8060	8577	9257	9264	5952	6212	7999	8953	9154	9213	5513	6597	7968	9541	8788	9605
51.5	5089	6129	8543	9055	9354	8933	6109	5827	7860	8401	9121	9137	5702	6005	7812	9052	9019	9247	5191	6317	7869	9460	8632	9631
51.6667	4742	6082	8350	9204	9250	8809	5821	5998	7832	8428	9112	8930	5361	6031	7788	8865	8877	9281	5249	6280	7735	9317	8685	9512
51.8333	4675	5932	8296	9017	9182	8978	5755	5849	7738	8305	8829	9030	5259	5911	7756	8705	8794	9318	4951	6261	7643	8956	8642	9532
52	4441	5876	8161	8890	9192	8817	5332	5834	7737	8407	8916	9094	5029	5766	7744	8600	8681	8926	4800	6293	7629	8991	8301	9554
52.1667	4194	5818	8000	8887	9045	8619	5340	5773	7848	8168	8596	8856	4952	5729	7603	8607	8725	8758	4543	6033	7640	8755	8217	9312
52.3333	4239	5805	8170	8828	9006	8562	5113	5671	7754	8292	8637	8832	4685	5783	7451	8692	8322	8868	4378	5991	7457	8810	8126	9284
52.5	4016	5613	7978	8904	8898	8471	4897	5461	7525	7943	8752	8747	4467	5462	7606	8441	8529	8701	4288	5780	7452	8829	8353	9147
52.6667	3817	5697	8055	8791	8620	8231	4717	5693	7439	7955	8602	8524	4364	5750	7540	8301	8546	8417	4106	5894	7521	8669	7978	9055
52.8333	3704	5453	7914	8569	8446	8252	4690	5466	7352	7892	8710	8489	4327	5391	7388	8227	8419	8585	4007	5704	7250	8548	8154	8771
53	3624	5545	7976	8387	8506	8235	4418	5444	7315	7656	8524	8463	4185	5431	7324	8244	8257	8468	3693	5459	7119	8436	7664	8551
53.1667	3435	5745	7767	8700	8437	8145	4302	5457	7321	7796	8452	8398	4037	5425	7610	8273	8170	8297	3907	5680	7211	8335	7714	8521
53.3333	3463	5441	7653	8408	8333	7980	4176	5385	7193	7647	8232	8234	3811	5240	7380	8084	8229	8365	3754	5676	7018	8010	7841	8413
53.5	3271	5452	7771	8321	8248	7827	4018	5369	7227	7711	8202	8211	3914	5349	7150	7768	7953	8352	3747	5627	6919	8106	7517	8500
53.6667	3194	5431	7589	8249	8191	7834	4042	5424	7149	7603	8044	8003	3656	5244	7302	7852	7956	8179	3551	5391	6863	8018	7353	8245
53.8333	3052	5528	7425	7939	8016	7635	3911	5378	7174	7438	8059	7867	3643	5327	7113	7809	7719	8031	3469	5444	6883	7753	7447	8053
54	2979	5566	7530	7997	7945	7537	3778	5463	6953	7589	7974	7789	3579	5240	6989	7669	7941	7678	3356	5360	6804	7753	7295	7804
54.1667	2891	5272	7348	7782	7813	7499	3678	5299	6960	7320	7914	7754	3448	5355	6763	7669	7591	7813	3361	5338	6845	7804	7154	7909
54.3333	2775	5263	7268	7940	7871	7604	3723	5375	6866	7182	7712	7720	3509	5452	6896	7526	7714	7516	3467	5355	6755	7278	7368	7787
54.5	2675	5432	7390	7743	7651	7496	3514	5263	7013	7230	7638	7770	3470	5377	6991	7447	7673	7644	3259	5356	6687	7214	7155	7749
54.6667	2792	5337	7290	7651	7403	7285	3527	5248	6826	7231	7476	7702	3350	5142	6943	7457	7452	7449	3313	5289	6648	7425	7111	7631
54.8333	2723	5540	7173	7498	7569	7207	3370	5388	6714	7130	7607	7422	3181	5337	6833	7327	7394	7474	3268	5303	6507	7248	7002	7499
55	2751	5279	7036	7513	7415	7128	3469	5273	6880	7209	7584	7389	3210	5421	6907	7256	7417	7238	3306	5374	6675	7311	6757	7424
55.1667	2517	5448	6909	7551	7303	6943	3413	5301	6795	6926	7408	7157	3246	5364	6805	7204	7343	7040	3323	5215	6533	7147	6775	7114
55.3333	2528	5383	6901	7431	7262	7036	3406	5474	6607	6921	7181	7135	3337	5446	6729	7144	7174	6989	3229	5328	6609	7026	6817	7324
55.5	2555	5383	6912	7165	7200	6958	3398	5216	6651	6702	7218	6992	3283	5367	6733	7101	7091	7082	3367	5429	6300	6868	6558	7077
55.6667	2490	5441	7033	7237	7154	7029	3405	5368	6591	6899	7177	7110	3260	5527	6809	6998	7099	6815	3299	5343	6468	6955	6670	7057
55.8333	2595	5412	6755	7209	7107	6964	3445	5442	6596	6731	7202	6863	3246	5504	6759	7137	7222	6996	3385	5433	6501	6974	6597	6974
56	2556	5506	6805	6910	6985	6797	3432	5471	6716	6520	7188	6843	3278	5437	6706	7029	7117	6737	3437	5428	6377	6765	6652	7062
56.1667	2584	5575	6795	6932	6869	6686	3531	5509	6519	6693	7000	6781	3252	5447	6605	6753	6883	6680	3554	5457	6409	6766	6342	6861
56.3333	2594	5557	6679	6823	6749	6604	3574	5598	6509	6632	6995	6774	3262	5612	6647	6731	6697	6685	3475	5518	6316	6722	6372	6611
56.5	2673	5659	6586	6898	6680	6590	3522	5464	6480	6456	6753	6702	3417	5772	6605	6785	6995	6705	3675	5672	6431	6453	6456	6745
56.6667	2705	5587	6504	6655	6654	6605	3578	5621	6359	6460	6674	6591	3366	5709	6612	6646	6615	6529	3630	5626	6247	6524	6465	6685
56.8333	2716	5758	6669	6589	6617	6356	3472	5691	6494	6458	6781	6682	3507	5738	6604	6638	6861	6583	3816	5745	6276	6587	6299	6460
57	2674	5669	6721	6493	6517	6208	3582	5653	6350	6447	6831	6461	3541	5835	6407	6599	6526	6482	3865	5796	6380	6226	6310	6502
57.1667	2773	5779	6547	6584	6525	6169	3737	5794	6308	6278	6511	6329	3570	5840	6449	6624	6655	6420	3969	5784	6287	6253	6118	6659
57.3333	2819	5921	6629	6579	6544	5989	3774	5878	6403	6376	6560	6387	3788	5897	6670	6506	6576	6314	4129	5868	6356	6389	6230	6493
57.5	2923	5806	6473	6504	6355	5816	3776	5871	6300	6356	6611	6495	3834	6193	6633	6516	6415	6307	4292	5763	6441	6360	6199	6594
57.6667	3092	5823	6581	6524	6305	5898	4050	5958	6391	6106	6473	6354	3947	6042	6559	6526	6371	6181	4274	5931	6334	6207	6209	6355
57.8333	3057	6047	6469	6554	6337	5644	4137	6051	6275	6434	6419	6511	4106	6330	6594	6641	6492	6209	4587	5954	6317	6396	6149	6622
58	3162	6037	6348	6304	6138	5324	4108	6010	6323	6218	6406	6177	4217	6316	6559	6685	6300	6160	4606	6221	6330	6190	6139	6588
58.1667	3336	6331	6666	6376	6255	5213	4430	6156	6453	6297	6372	6202	4442	6362	6618	6686	6381	6153	4786	6303	6510	6178	6175	6624
58.3333	3266	6145	6516	6212	6129	5050	4468	6367	6502	6315	6353	6323	4442	6626	6548	6456	6267	5947	4940	6244	6419	6099	6195	6508
58.5	3535	6393	6550	6141	6063	4793	4452	6454	6499	6192	6231	6273	4595	6674	6697	6633	6214	6101	5242	6644	6495	6188	6184	6330
58.6667	3629	6527	6551	6287	6200	4743	4740	6383	6509	6195	6202	6102	4663	6745	6738	6619	6304	6070	5250	6493	6474	6202	6207	6520
58.8333	3780	6394	6465	6323	6022	4528	4851	6294	6461	5997	6245	6008	4837	6807	6481	6530	6259	6017	5440	6621	6478	6058	6433	6348
59	3874	6629	6551	6124	6265	4188	5058	6741	6477	6233	6279	6179	5235	7094	6722	6563	6249	6021	5525	6862	6671	6243	6239	6340
59.1667	4100	6661	6548	6054	6162	4209	5342	6668	6609	6089	6190	6126	5246	7090	6789	6600	6394	5964	5965	6873	6592	6326	6219	6363
59.3333	4129	6638	6521	6062	6143	4183	5321	6890	6387	6183	6293	6209	5521	7330	6723	6523	6323	5977	6227	7208	6757	6247	6320	6470
59.5	4413	6825	6563	6041	6349	3869	5553	6925	6718	6205	6287	6216	5665	7420	6751	6629	6512	5949	6297	7133	6768	6360	6237	6573
59.6667	4592	7057	6652	6195	6062	3875	5763	7126	6810	6179	6354	6042	5852	7582	6847	6747	6306	6055	6569	7212	6916	6137	6276	6699
59.8333	4770	6935	6503	6198	6106	3711	5811	6890	6537	6079	6237	6115	5997	7636	7082	6463	6249	6061	6898	7230	6852	6232	6405	6524
60	4893	7123	6758	6049	6142	3485	6162	7086	6673	6201	6169	6024	6406	7575	6942	6729	6283	6029	7021	7563	6995	6336	6210	6514
60.1667	5124	7195	6628	6104	5974	3280	6198	7320	6759	6164	6132	6000	6336	7960	6874	6700	6108	6153	7236	7435	6902	6284	6197	6493
60.3333	5168	7318	6657	6049	5949	3014	6377	7266	6754	6087	6159	6041	6572	7856	7073	6509	6294	5941	7479	7693	6954	6344	6311	6603
60.5	5405	7524	6939	6019	5960	2856	6770	7534	6567	6204	6253	6102	6816	7917	7074	6786	6202	6090	7772	7865	6985	6415	6196	6506
60.6667	5768	7436	6610	6059	6207	2848	6880	7550	6827	6113	6332	6397	6997	8251	6969	6717	6415	5942	7923	7848	7181	6406	6506	6851
60.8333	5889	7682	6913	6215	6170	2918	7172	7723	6747	6415	6267	6129	7404	8440	7055	6890	6549	6178	8363	8187	7108	6464	6756	6801
61	6115	7683	6935	6235	6163	2582	7331	7729	6920	6292	6300	6240	7426	8570	7051	6829	6367	6139	8616	8108	7158	6405	6441	6894
61.1667	6190	7744	6967	6117	6158	2605	7628	7829	7030	6469	6209	6304	7846	8775	7235	6721	6270	6087	8714	8300	7314	6437	6584	6905
61.3333	6437	7874	6931	6248	6188	2427	7795	8016	7196	6203	6114	6203	7826	8773	7089	6825	6463	6103	8888	8409	7392	6531	6614	6882
61.5	6713	8028	6912	6235	6213	2397	7953	7951	7050	6303	6460	6166	8293	8757	7279	7043	6418	6136	9146	8612	7554	6560	6637	6989
61.6667	6942	8160	7051	6248	6233	2258	8168	8194	7207	6560	6317	6321	8394	8861	7405	6877	6588	6102	9414	8613	7507	6709	6660	7048
61.8333	7105	8097	6996	6268	6331	2171	8374	8199	7153	6480	6378	6483	8710	9060	7316	7031	6548	6261	9564	8710	7648	6879	6667	7094
62	7302	8308	7082	6546	6320	2073	8667	8366	7234	6372	6361	6374	8855	9075	7412	7122	6585	6257	9890	8917	7566	6808	6863	7188
62.1667	7536	8254	7082	6330	6234	1851	8830	8417	7195	6471	6502	6435	9128	9128	7415	7044	6532	6306	9873	8928	7457	6644	6835	7232
62.3333	7661	8261	7190	6364	6401	1793	8950	8584	7038	6435	6282	6405	9271	9181	7590	7042	6691	6411	10402	8931	7654	6827	6886	7153
62.5	7860	8635	7338	6387	6546	1474	9069	8551	7356	6588	6402	6575	9446	9431	7686	7045	6533	6461	10436	9105	7680	6897	6922	7234
62.6667	8103	8350	7215	6250	6345	1373	9424	8603	7140	6585	6369	6338	9629	9396	7607	7063	6534	6386	10446	8993	7714	6996	6816	7456
62.8333	8193	8470	7232	6380	6584	1211	9420	8659	7335	6610	6645	6346	9929	9664	7355	7315	6580	6384	10936	9248	7807	6871	6945	7270
63	8500	8656	7386	6447	6446	1128	9895	8997	7246	6526	6289	6511	10163	9612	7580	7087	6682	6598	11118	9267	7812	7133	6861	7358
63.1667	8712	8713	7435	6406	6519	888	9913	8942	7359	6599	6586	6500	10154	9529	7712	7234	6683	6393	11235	9290	7810	6950	7124	7706
63.3333	8940	8710	7215	6402	6642	728	10190	8648	7386	6752	6536	6426	10402	9464	7582	7162	6847	6430	11264	9375	7888	7267	7109	7516
63.5	8873	8684	7333	6326	6618	586	10405	8701	7406	6601	6651	6716	10380	9429	7637	7107	6425	6519	11414	9480	7925	7132	6907	7586
63.6667	9171	8726	7362	6500	6496	455	10637	8840	7381	6635	6554	6522	10489	9713	7714	7176	6727	6620	11725	9654	7930	7083	7128	7468
63.8333	9357	8803	7445	6697	6837	304	10762	8729	7342	6919	6544	6648	10661	9778	7712	7401	6631	6556	11772	9477	8090	7207	7162	7753
64	9453	8971	7508	6566	6775	232	10873	8834	7506	6752	6620	6610	10806	9786	7843	7329	6759	6772	11997	9491	7960	7205	7089	7794
64.1667	9485	8771	7377	6578	6725	152	10702	8920	7349	6670	6716	6551	10871	9618	7571	7272	6765	6638	11819	9459	8023	7255	7049	7709
64.3333	9587	8839	7447	6555	6751	178	10870	8721	7527	6855	6799	6673	10989	9693	7624	7316	6964	6612	12077	9581	8055	7438	7153	7746
64.5	9664	9024	7364	6554	6945	148	11140	8780	7519	6726	6812	6675	11390	9696	7772	7268	7016	6633	12093	9546	8194	7232	7462	8036
64.6667	9907	8710	7573	6580	6611	86	11174	8826	7521	6760	6538	6670	11280	9667	7762	7351	6775	6642	12007	9784	7986	7318	7260	7749
64.8333	9697	8788	7397	6571	6768	119	11253	9055	7560	6747	6809	6778	11501	9791	7917	7433	6915	6771	12015	9690	8321	7359	7240	7999
65	9848	8635	7545	6702	6689	50	11273	8756	7635	6880	6798	6852	11346	9653	7603	7444	6827	6744	12200	9706	8008	7399	7443	7950
65.1667	9995	8749	7441	6606	6853	23	11327	8959	7523	6743	6842	6803	11627	9782	7775	7363	6828	6705	12210	9724	8051	7481	7125	7810
65.3333	9883	8572	7520	6785	6799	4	11231	8761	7400	6923	6690	6830	11414	9792	7741	7284	6855	6816	12345	9450	8032	7573	7433	8067
65.5	10032	8654	7490	6716	6972	39	11533	8820	7625	6936	6786	6903	11667	9532	7675	7440	6813	6825	12152	9435	8067	7444	7247	7987
65.6667	9866	8575	7554	6864	6885	7	11274	8815	7475	6848	6789	6751	11268	9706	7885	7363	6915	6944	12274	9436	8060	7555	7400	8037
65.8333	9797	8728	7528	6728	7187	69	11507	8677	7843	6864	6856	6884	11400	9579	7607	7467	6928	6834	12212	9500	8239	7551	7383	8005
66	10281	8532	7389	6797	7087	164	11481	8664	7490	6916	6983	6865	11588	9681	7683	7509	7099	6843	11862	9551	8340	7396	7350	8085
66.1667	10023	8447	7448	6861	7083	53	11453	8532	7700	6761	6781	6833	11382	9429	7656	7486	6984	6836	12101	9293	7923	7426	7351	8121
66.3333	10184	8560	7457	6759	7027	74	11178	8604	7495	6853	6725	6871	11657	9506	7732	7238	6959	7085	12031	9452	7764	7762	7390	7987
66.5	10089	8363	7328	6819	6970	52	11336	8407	7434	6860	7015	6879	11304	9285	7473	7605	6768	6904	11874	9250	8012	7611	7394	8059
66.6667	9995	8322	7257	6772	7019	-7	11437	8324	7437	6790	6765	6938	11212	9155	7401	7332	6942	6744	11688	9057	7902	7624	7423	8043
66.8333	10047	8192	7249	6816	7076	2	11424	8297	7445	6865	6867	6955	11144	9196	7621	7322	6885	6941	11745	9024	7877	7725	7205	7920
67	10047	8254	7130	6771	7157	1	11081	8218	7311	6697	6861	6750	11095	9074	7528	7195	7010	6865	11569	9124	7864	7516	7232	7804
67.1667	9784	8156	7495	6842	7262	16	11326	8191	7255	6826	6995	6746	10971	8890	7596	7446	6939	6921	11525	9068	7760	7523	7255	7932
67.3333	9857	8070	7241	6652	7238	-12	10907	8121	7216	6755	6851	6868	10737	8878	7292	7181	7115	6794	11142	8900	7770	7464	7228	8052
67.5	9899	7806	7284	6836	7037	30	11028	8091	7175	6856	7012	6841	10721	8622	7638	7375	7050	6772	11244	8720	7703	7689	7316	7988
67.6667	9672	7971	7207	6716	7070	-1	10572	7795	7271	6712	6846	6778	10763	8563	7242	7504	6782	6836	10835	8497	7793	7597	7178	7920
67.8333	9655	7798	7188	6980	7125	38	10948	7972	6973	6749	6957	7026	10703	8498	7268	7449	6933	6877	11015	8536	7504	7479	7122	8030
68	9321	7514	7146	6803	7197	18	10759	7654	7250	6454	6816	6830	10545	8230	7198	7291	6945	6846	10422	8393	7477	7509	7114	7928
68.1667	9310	7592	7211	6930	7077	32	10589	7660	7283	6843	6826	6880	10413	8396	7180	7545	6850	6889	10508	8389	7556	7527	7244	7959
68.3333	9222	7516	6981	6786	7236	7	10281	7646	7151	6686	6755	6827	10351	8221	7097	7264	6891	6660	10265	8182	7668	7520	7043	7869
68.5	9147	7286	7000	6801	7050	-13	10172	7596	7084	6661	6885	6904	10157	8107	7349	7337	6775	6711	10125	8324	7368	7520	7115	7904
68.6667	9029	7325	6923	6818	7142	56	10067	7606	7188	6574	6955	6868	10062	8026	7104	7146	6879	6773	9843	8171	7335	7385	7029	7855
68.8333	8721	7130	7018	6826	7017	33	10127	7294	7211	6788	6987	6784	9843	7913	7129	7118	6680	6674	9805	7965	7405	7491	6975	7839
69	8741	7023	6939	6560	7040	11	9888	7188	6935	6603	6869	6754	9710	7838	7195	7125	6651	6868	9444	7957	7275	7360	6808	7968
69.1667	8615	7014	6887	6678	7066	-22	9542	7051	6973	6651	6815	6730	9512	7643	6981	6973	6828	6675	9459	7756	7134	7421	7039	7615
69.3333	8487	6906	6638	6787	7058	-41	9463	7277	6907	6519	6761	6724	9339	7405	6771	6941	6654	6726	9338	7811	7296	7314	6841	7531
69.5	8222	6969	6870	6903	7077	26	9149	7017	6936	6533	6725	6926	9220	7507	6828	7024	6718	6728	9225	7534	7184	7418	6774	7639
69.6667	8170	6696	6647	6661	6922	-66	9084	6739	6904	6314	6727	6640	9004	7338	6964	6974	6601	6691	8911	7343	7126	7299	6730	7616
69.8333	7998	6663	6704	6681	6916	-8	9014	6735	6757	6649	6775	6678	8906	7209	6900	6998	6656	6665	8633	7401	6888	7340	6684	7448
70	7705	6537	6579	6505	7061	0	8828	6601	6782	6459	6652	6649	8607	7028	6821	6849	6458	6601	8563	7283	7106	7059	6702	7533
70.1667	7785	6496	6634	6790	6994	25	8764	6653	6703	6538	6724	6772	8372	7171	6583	6904	6727	6484	8322	7250	6893	7277	6669	7458
70.3333	7675	6194	6609	6711	6950	-42	8574	6446	6809	6377	6654	6642	8302	6794	6698	6965	6660	6627	8022	7056	6846	7115	6719	7527
70.5	7416	6338	6432	6646	6938	36	8399	6346	6479	6466	6613	6647	7987	6790	6565	6693	6614	6491	7874	6765	6807	7258	6727	7545
70.6667	7201	6354	6539	6508	6893	9	8141	6293	6561	6291	6737	6509	7822	6658	6412	6852	6637	6503	7627	6857	6658	7140	6639	7377
70.8333	7169	6257	6407	6580	6825	30	7996	6071	6479	6286	6608	6626	7835	6698	6466	6653	6446	6656	7516	6809	6732	6913	6454	7289
71	6738	5974	6235	6654	6793	-68	7934	6089	6485	6340	6610	6561	7540	6426	6581	6772	6450	6548	7294	6622	6627	7003	6293	7184
71.1667	6926	5889	6191	6596	6640	0	7625	6097	6455	6130	6491	6617	7560	6417	6521	6654	6327	6298	7245	6593	6754	6951	6407	7318
71.3333	6568	5767	6247	6438	6945	1	7483	5967	6441	6214	6558	6586	7137	6292	6359	6576	6471	6477	7013	6543	6447	7035	6533	7210
71.5	6342	5830	6145	6650	6730	36	7217	5948	6187	6224	6465	6372	6975	6185	6140	6665	6535	6429	6593	6400	6409	6753	6405	7338
71.6667	6333	5785	6223	6665	6762	42	7169	5929	6418	6102	6641	6537	6960	6152	6138	6397	6363	6301	6626	6313	6244	6874	6383	7017
71.8333	6124	5750	6001	6509	6626	37	6852	5877	6350	5990	6312	6396	6819	6131	6211	6540	6263	6277	6466	6164	6198	6675	6194	7048
72	5997	5558	6141	6299	6692	31	6868	5538	6297	5883	6487	6373	6491	5991	6192	6423	6208	6210	6196	5981	6296	6582	6207	6902
72.1667	5769	5555	6009	6381	6646	13	6621	5524	6212	5944	6521	6298	6352	5751	6139	6450	6348	6360	6028	6006	6285	6871	6266	6965
72.3333	5648	5215	6048	6446	6528	53	6367	5514	6175	5902	6539	6183	6460	5712	6064	6444	6341	6208	5904	5641	6259	6613	6011	6881
72.5	5462	5312	5859	6353	6421	-23	6395	5384	6015	5862	6372	6241	5970	5540	5802	6273	6231	6193	5657	5691	6043	6417	5989	6767
72.6667	5524	5478	5948	6609	6576	101	6092	5416	6201	5983	6402	6446	6081	5567	5972	6396	6145	6167	5665	5686	6108	6542	6040	6813
72.8333	5273	5219	5995	6412	6543	9	6155	5407	5886	5891	6312	6278	5984	5597	5855	6427	6025	6247	5550	5655	5930	6433	5959	6641
73	5056	5114	5788	6213	6407	4	5890	5278	6038	5840	6278	6188	5738	5454	5950	6216	6021	6149	5388	5684	5831	6273	6064	6658
73.1667	4885	5037	5718	6283	6320	-36	5563	5249	5810	5894	6199	6025	5485	5355	5776	6030	6062	5878	5305	5512	5785	6290	5763	6496
73.3333	4877	5136	5788	6318	6495	7	5558	4988	6019	5922	6132	6026	5519	5412	5877	6048	6020	6108	5051	5605	5847	6281	5914	6507
73.5	4861	4967	5832	6338	6362	89	5590	5122	5969	5780	6219	6099	5418	5233	5901	6180	6006	5935	5120	5408	5793	6302	6014	6536
73.6667	4705	4837	5664	6130	6202	-26	5409	5055	5867	5628	6204	5898	5143	5248	5790	6074	5944	5959	4822	5196	5679	6139	5793	6303
73.8333	4589	4728	5680	6347	6324	4	5142	4820	5879	5866	6147	5903	5086	5020	5712	5992	5884	5802	4742	5209	5661	6142	5706	6258
74	4460	4952	5629	6320	6306	30	5149	4812	5811	5711	6084	5899	4944	5119	5642	6166	5797	5854	4645	5135	5572	6227	5772	6306
74.1667	4423	4802	5681	6200	6277	47	5054	4866	5749	5886	6165	5871	4764	5046	5677	6193	5839	5904	4603	5087	5648	6100	5694	6341
74.3333	4349	4761	5569	6229	6247	53	4864	4806	5781	5591	6120	5841	4543	5170	5752	5874	5928	5647	4604	5091	5548	6026	5559	6284
74.5	4292	4648	5606	6119	6137	13	4593	4798	5770	5729	6139	5730	4708	4945	5580	5921	6010	5664	4408	4989	5436	5966	5558	6242
74.6667	4081	4702	5609	6032	6261	50	4622	4782	5644	5614	6040	5775	4605	4861	5524	6035	5744	5710	4237	5061	5494	5921	5430	5970
74.8333	4003	4760	5759	6102	6210	40	4546	4690	5596	5444	6084	5614	4473	4958	5579	5807	5834	5679	4132	4923	5312	5935	5538	5784
75	3864	4751	5513	5974	6322	58	4552	4700	5517	5578	5824	5827	4359	4816	5551	5944	5615	5695	4167	4993	5319	5889	5469	6066
75.1667	3831	4607	5567	6114	6035	50	4515	4600	5677	5571	5866	5690	4468	5000	5451	5770	5589	5616	4241	4779	5369	5878	5327	6014
75.3333	3818	4628	5481	5876	5950	-22	4378	4725	5475	5436	5729	5643	4250	4887	5437	5890	5573	5500	4031	4742	5328	5857	5366	5773
75.5	3624	4474	5539	5885	5950	42	4234	4620	5617	5485	6010	5488	4205	4874	5388	5732	5611	5529	4049	4759	5398	5875	5223	5655
75.6667	3663	4549	5424	6098	5946	113	4324	4588	5537	5323	5929	5618	4200	4808	5354	5804	5611	5505	4037	4785	5312	5726	5294	5860
75.8333	3477	4612	5370	5777	5708	20	4103	4676	5515	5382	5862	5489	4088	4749	5332	5688	5649	5430	3894	4696	5022	5567	5293	5801
76	3487	4481	5311	5820	5913	92	4186	4712	5400	5473	5890	5449	4067	4723	5489	5614	5542	5424	3888	4843	5202	5730	5219	5576
76.1667	3484	4475	5310	5919	5821	13	4011	4528	5422	5389	5795	5372	4130	4650	5523	5443	5363	5383	3810	4688	5015	5575	5070	5670
76.3333	3477	4461	5382	5779	5795	3	4061	4577	5469	5176	5707	5447	3942	4805	5217	5570	5402	5288	3769	4703	4960	5556	5023	5599
76.5	3304	4364	5329	5873	5647	-25	3785	4492	5221	5260	5572	5315	3858	4584	5287	5475	5427	5268	3614	4562	4958	5425	4882	5468
76.6667	3299	4444	5224	5785	5942	100	3984	4442	5242	5441	5707	5120	3890	4758	5308	5582	5376	5239	3752	4614	4874	5433	5027	5551
76.8333	3177	4438	5156	5631	5642	17	3977	4661	5272	5371	5666	5229	3900	4784	5236	5512	5254	5206	3634	4453	4807	5525	4808	5339
77	3243	4479	5241	5656	5533	24	3769	4589	5268	5117	5603	5142	3858	4755	5256	5494	5356	5234	3793	4571	5133	5341	5045	5391
77.1667	3218	4472	5150	5470	5586	-1	3959	4560	5228	5215	5617	5387	3728	4627	5064	5328	5300	5172	3682	4500	4982	5401	4901	5441
77.3333	3206	4463	5134	5660	5526	27	3786	4532	5363	5210	5623	5011	3699	4798	5126	5335	5128	4998	3764	4595	5017	5289	4955	5399
77.5	3364	4445	5240	5781	5464	38	3883	4458	5211	5101	5427	5149	3753	4650	5144	5285	5212	5092	3883	4605	4824	5096	4781	5439
77.6667	3090	4526	5127	5696	5444	58	3757	4455	5275	5140	5402	4956	3789	4744	5168	5289	5105	5102	3734	4561	4905	5146	4778	5311
77.8333	3250	4638	5153	5525	5422	38	3780	4594	5130	5091	5431	5147	3741	4703	5249	5454	5155	4993	3919	4654	5011	5261	4820	5280
78	3247	4455	5256	5517	5408	4	3808	4535	5160	4971	5313	4756	3773	4795	5156	5380	5045	4854	3867	4597	4775	4945	4708	5086
78.1667	3252	4511	5224	5403	5395	47	3756	4615	5255	5064	5294	4931	3779	4743	5196	5505	5180	5071	3865	4688	4778	5116	4702	5248
78.3333	3227	4497	5168	5469	5417	36	3744	4596	5132	4995	5422	4913	3891	4901	5001	5088	5026	4912	3865	4546	5054	4894	4695	5188
78.5	3113	4473	4954	5359	5416	-72	3708	4517	5059	4946	5243	4782	3790	4998	5130	5349	5074	4763	3794	4764	4756	4992	4652	4997
78.6667	3281	4644	5022	5344	5185	29	3814	4728	5220	5008	5325	4760	3824	4917	5127	5208	5055	4825	3966	4766	4830	4884	4686	5161
78.8333	3156	4627	4984	5610	5182	25	3952	4622	5208	5080	5290	4901	3940	4917	5185	5170	5089	4833	4017	4740	4797	4933	4659	5042
79	3250	4525	4953	5333	5283	15	3877	4748	5135	5032	5145	4842	4021	4812	5174	5248	4969	4760	4044	4708	4795	4858	4652	5025
79.1667	3244	4696	5097	5422	5214	69	3951	4673	5204	4971	5214	4771	4066	5087	5055	5183	5114	4939	4237	4816	4887	4842	4663	5161
79.3333	3340	4668	5084	5259	5198	33	4077	4779	5049	4980	5164	4777	4112	5049	5084	5075	4934	4746	4186	4807	4802	4917	4638	5103
79.5	3312	4703	5055	5294	5134	-47	3940	4775	5081	4883	4986	4700	4141	5171	5135	5273	4833	4643	4213	4914	4806	4833	4587	4777
79.6667	3473	4516	4939	5298	5164	28	4067	4867	5090	4785	5115	4640	4164	5208	5198	5102	4857	4662	4397	4748	4858	4703	4613	4944
79.8333	3437	4649	4887	5220	5243	63	4161	4847	5019	4978	5097	4604	4407	5079	4998	5134	4733	4723	4341	4889	4712	4821	4640	4937
80	3525	4874	4837	5230	5112	34	4130	4981	4964	4957	5194	4781	4322	5214	5101	5227	4826	4613	4516	4948	4662	4810	4515	4954
80.1667	3498	4676	5032	5253	5040	57	4242	5022	5082	4943	4968	4626	4324	5279	5152	5080	4973	4702	4786	4887	4771	4789	4555	4935
80.3333	3678	4948	5005	5302	5054	65	4425	4821	5117	4880	4943	4769	4378	5248	5205	5149	4937	4816	4770	4959	4919	4874	4698	5020
80.5	3608	4805	4878	5232	4937	31	4372	4953	5107	4907	4940	4613	4543	5222	5218	5037	4806	4682	4799	4972	4776	4761	4620	4921
80.6667	3803	4819	5017	5292	5100	40	4504	5146	5210	4866	5128	4698	4648	5622	5291	5265	4720	4662	4937	5255	4824	4809	4577	5037
80.8333	3942	4887	5061	5135	5094	22	4561	5046	5152	4864	5023	4729	4747	5362	5084	5188	4795	4688	5002	5084	4953	4724	4690	4806
81	3809	4835	4997	5175	5071	41	4560	5040	5143	4708	5072	4703	4641	5501	5195	5090	4899	4535	5143	5181	4890	4842	4555	4950
81.1667	4258	4853	4908	5235	5068	53	4562	5172	5213	4787	5083	4626	4888	5566	5249	5170	4752	4536	5211	5208	4925	4980	4477	5102
81.3333	4049	5082	4871	5286	5055	1	4712	5155	5152	4786	5014	4693	5029	5626	5248	4963	4726	4542	5318	5310	4959	4650	4565	4889
81.5	4163	5152	4837	5242	4866	-8	4702	5204	5336	4665	4920	4592	4965	5598	5098	5035	4818	4515	5386	5388	4928	4840	4582	4971
81.6667	4309	4973	4969	5235	5121	34	4788	5243	5281	4855	4913	4480	5191	5763	5087	5070	4815	4673	5463	5402	4843	4629	4604	4972
81.8333	4389	5255	4746	5100	4925	37	5040	5364	5088	4848	5009	4527	5319	5677	5177	5184	4838	4577	5583	5414	4934	4854	4671	4911
82	4526	5061	4915	5114	4977	-13	5050	5296	5161	4874	5018	4576	5296	5732	5072	4935	4802	4451	5680	5410	4727	4653	4547	4935
82.1667	4392	5142	4951	5059	4863	9	5318	5392	5260	4854	4941	4535	5338	5921	5193	4932	4885	4600	5665	5469	4949	4606	4546	4813
82.3333	4605	5169	4892	5061	5065	55	5272	5439	5248	4707	4857	4602	5518	5784	5153	4933	4789	4517	5770	5630	4825	4642	4569	5002
82.5	4677	5357	4952	5129	5115	64	5487	5448	5247	4933	4886	4600	5689	5845	5018	5138	4845	4518	5963	5491	4989	4760	4745	5132
82.6667	4691	5042	5150	5080	4980	71	5503	5661	5147	4944	4928	4421	5806	5865	5171	5189	4800	4498	6101	5728	4990	4935	4570	5136
82.8333	4702	5307	4974	5182	4965	-21	5535	5436	5296	4747	4883	4538	5797	5925	5182	5107	4949	4509	6078	5606	5011	4785	4599	4928
83	4772	5235	4987	4948	5044	30	5931	5643	5374	4856	4978	4729	5940	6183	5331	5210	4783	4480	6327	5632	5014	4776	4563	5194
83.1667	5034	5433	4912	5058	4977	85	5985	5696	5111	4852	4994	4475	6248	6275	5391	5251	4934	4663	6569	5738	5053	4855	4725	5188
83.3333	5180	5562	4955	4992	4982	55	5919	5705	5246	4809	5037	4523	6099	6187	5274	5264	4915	4542	6460	5918	5142	4711	4740	5029
83.5	5136	5543	4988	5122	5100	34	6009	5832	5301	4847	4966	4653	6326	6110	5223	5012	4848	4515	6721	5980	5043	4951	4639	5089
83.6667	5277	5616	5096	5253	5016	59	6307	5812	5363	4749	5048	4634	6623	6292	5423	5091	4875	4647	6847	6060	5100	4834	4791	5026
83.8333	5273	5460	4995	4893	4987	-30	6359	5830	5445	4721	4957	4664	6474	6203	5245	5247	4836	4519	6946	5911	5132	4881	4729	5198
84	5530	5708	4987	5178	5062	51	6341	5885	5340	4919	4988	4662	6477	6417	5257	5112	4930	4662	6991	5916	5227	5049	4797	5116
84.1667	5505	5725	5071	5088	5175	44	6390	5920	5426	4923	4975	4742	6593	6289	5497	5222	4923	4593	7248	5909	5131	5039	4756	5166
84.3333	5576	5621	5099	4975	5047	17	6501	5859	5182	5000	5041	4764	6819	6341	5445	5226	4828	4642	7032	5966	5307	4887	4926	5151
84.5	5804	5499	5060	5116	5042	-24	6391	5734	5369	4771	5027	4656	6786	6407	5432	5131	4800	4651	7281	6161	5263	4937	4626	5115
84.6667	5818	5728	5175	5040	5145	49	6730	6080	5450	4811	5007	4622	6734	6525	5420	5162	4888	4603	7275	6048	5234	5152	4955	5132
84.8333	5813	5861	5104	5143	5228	63	6760	5935	5342	4989	5192	4636	6971	6529	5501	5338	5004	4657	7508	6161	5521	5038	4871	5233
85	6100	5819	5229	5150	5412	68	6876	6075	5476	4901	5077	4521	7090	6564	5571	5594	5029	4878	7532	6151	5379	5022	4915	5507
85.1667	6176	5652	5129	5142	5173	21	6834	5963	5522	4994	5148	4698	7017	6601	5318	5259	5025	4864	7559	6255	5331	5191	4928	5416
85.3333	6138	5817	5144	5045	5217	92	6935	6134	5359	4837	5041	4528	7281	6560	5507	5350	4892	4762	7357	6463	5458	5120	4940	5291
85.5	6231	5920	5102	5080	5023	19	7177	6223	5590	4940	5031	4773	7472	6668	5542	5372	5006	4742	7672	6419	5399	5187	5030	5327
85.6667	6316	5955	5127	5309	5368	19	7001	6119	5525	4971	5173	4821	7415	6664	5509	5300	4940	4821	7571	6249	5363	5047	4824	5251
85.8333	6176	5841	5164	5211	5219	-19	7092	6351	5669	4968	5184	4662	7341	6726	5614	5355	5046	4813	7747	6381	5439	5070	5096	5341
86	6410	6051	5346	5146	5225	-9	7189	6258	5536	4862	5133	4728	7609	6745	5537	5443	4962	4798	7737	6424	5449	5063	4983	5420
86.1667	6563	5737	5291	5281	5340	98	7470	6160	5862	5111	5229	4797	7607	6832	5692	5464	5058	4857	7752	6645	5514	5225	5086	5430
86.3333	6604	5988	5298	5174	5362	8	7652	6205	5543	4946	5178	4667	8008	6835	5552	5489	5034	4851	7723	6428	5428	5170	5000	5444
86.5	6705	6016	5224	5390	5404	-2	7706	6255	5709	4977	5161	4676	7840	6856	5520	5436	5080	4812	7970	6374	5470	5331	5011	5494
86.6667	6595	5951	5161	5345	5268	-31	7599	6266	5739	4971	5179	4762	8068	6792	5554	5478	5028	4888	7993	6553	5524	5295	4993	5414
86.8333	6700	6026	5108	5311	5400	3	7849	6246	5600	4855	5284	4816	8023	6700	5647	5478	5065	4825	8149	6508	5593	5319	5032	5580
87	6765	6049	5189	5346	5508	38	7914	6377	5675	5165	5281	4700	8025	6896	5611	5458	4999	4997	8164	6533	5502	5364	4952	5581
87.1667	6854	6070	5124	5421	5422	-6	7821	6319	5750	5065	5235	4707	7865	6804	5576	5520	5176	4937	8150	6514	5566	5400	5004	5564
87.3333	6912	6007	5407	5386	5462	35	7991	6352	5743	5102	5107	4797	8036	7012	5814	5497	5105	5008	8131	6607	5396	5334	5126	5795
87.5	6969	6081	5420	5523	5489	-9	7823	6238	5712	5204	5166	4739	8030	6834	5635	5636	5185	4975	8230	6425	5630	5401	5062	5663
87.6667	7081	5938	5312	5283	5378	-17	7861	6279	5730	5075	5431	4917	8029	6885	5696	5642	5118	4870	8274	6589	5683	5459	5252	5622
87.8333	7043	6089	5222	5424	5531	-21	7820	6240	5738	5109	5327	4822	8068	6893	5537	5743	5042	5050	8267	6523	5732	5510	5152	5813
88	7160	5859	5262	5424	5546	-27	7829	6381	5741	5127	5183	4728	7986	6847	5617	5424	5187	4884	8134	6533	5705	5342	5069	5739
88.1667	7264	6054	5352	5451	5688	15	7901	6233	5797	5136	5364	4863	7957	6735	5726	5711	5213	5125	8211	6591	5520	5411	5226	5559
88.3333	7251	6090	5323	5457	5551	12	7958	6391	5819	5148	5406	4975	8148	6870	5936	5748	5317	4956	8103	6586	5617	5366	5224	5896
88.5	7202	6013	5365	5555	5585	14	7896	6386	5766	5179	5380	4880	7947	6828	5615	5672	5047	5035	8149	6455	5627	5579	5263	5835
88.6667	7247	6057	5461	5464	5649	80	8043	6387	5968	5220	5399	4773	8209	6802	5799	5840	5288	5005	7850	6379	5648	5486	5233	5837
88.8333	7330	6228	5469	5415	5710	80	8126	6433	5951	5195	5580	4872	8221	6823	5806	5786	5368	5120	7993	6499	5657	5647	5191	5722
89	7071	5879	5286	5618	5643	-28	7961	6096	5768	5143	5523	4761	8053	6702	5840	5557	5188	5021	8076	6447	5623	5566	5363	5680
89.1667	7179	6047	5534	5673	5790	41	7905	6157	5937	5403	5435	4889	8238	6790	5649	5633	5433	5175	8073	6484	5816	5686	5171	5725
89.3333	7138	6017	5543	5765	5842	69	7996	6325	5852	5222	5508	4845	8053	6605	5790	5863	5327	5094	7789	6488	5606	5568	5362	5636
89.5	7087	6118	5453	5829	5805	21	8039	6185	5906	5132	5485	4843	8125	6564	5929	5632	5545	5120	8012	6412	5699	5633	5092	5854
89.6667	6866	6042	5656	5743	5691	88	8100	6257	5959	5307	5680	4953	8139	6832	5706	5747	5528	5254	7832	6444	5642	5514	5324	5746
89.8333	6910	5954	5525	5668	5854	81	7953	6229	5903	5274	5644	4935	8016	6655	5823	5757	5328	5106	7985	6389	5548	5753	5357	5949
90	7076	5888	5541	5767	5973	-8	8133	6253	6101	5346	5583	4872	8132	6778	5903	5621	5343	5170	7772	6285	5759	5653	5274	5747
90.1667	7019	5947	5524	5807	5806	16	7981	6135	6005	5303	5672	4721	7950	6660	5810	5769	5356	5227	7861	6340	5530	5523	5177	5907
90.3333	7009	6064	5484	5768	5893	42	8031	6088	5993	5505	5754	4755	7934	6476	5764	5797	5188	5309	7728	6338	5552	5462	5299	5777
90.5	6809	5915	5440	5817	5756	27	8006	6028	6031	5344	5780	4766	7831	6602	5629	5769	5346	5254	7620	6328	5587	5399	5178	5838
90.6667	6912	6005	5532	6090	5961	36	7983	6095	6160	5422	5674	4827	7765	6709	5755	5809	5513	5224	7779	6175	5469	5482	5188	5751
90.8333	6854	5885	5752	5835	5905	-9	7796	5972	5887	5374	5750	4810	7756	6405	5840	5743	5494	5153	7346	6026	5529	5670	5120	5829
91	6910	5858	5450	5952	5907	-24	7664	5954	6120	5441	5670	4761	7539	6264	5721	5787	5392	5281	7453	6159	5461	5520	5272	5693
91.1667	6869	5973	5699	5937	5919	90	7716	5936	5996	5581	5719	4775	7558	6449	5796	5861	5341	5325	7315	5979	5613	5692	5233	5889
91.3333	7002	5871	5620	5864	6052	72	7733	5956	6056	5267	5702	4881	7447	6291	5650	5806	5383	5140	7302	5946	5619	5750	5231	5717
91.5	6839	5744	5483	5853	6002	113	7524	5965	6035	5604	5723	4875	7383	6220	5783	5779	5290	5262	7295	5824	5514	5533	5326	5792
91.6667	6654	5874	5678	6112	6060	13	7597	6052	5967	5485	5792	4694	7381	6239	5905	5715	5451	5193	7083	6042	5550	5589	5190	5726
91.8333	6669	5601	5558	5891	6020	4	7344	5981	6257	5284	5716	4710	7114	6356	5697	5801	5440	5276	7056	5892	5568	5600	5159	5812
92	6651	5679	5587	6083	6161	66	7344	5797	6234	5370	5762	4767	7209	6232	5891	5811	5574	5234	6960	5852	5606	5562	5145	5602
92.1667	6626	5647	5658	5959	5959	27	7264	5681	5986	5416	5717	4690	7151	6114	5688	5727	5360	5168	6913	5911	5518	5515	5046	5783
92.3333	6669	5610	5488	6035	5857	-18	7186	5823	5980	5401	5744	4741	6971	6040	5796	5812	5575	5278	6544	5754	5356	5485	5164	5679
92.5	6334	5707	5663	5894	5955	19	7171	5838	6020	5368	5793	4719	6912	6048	5819	5841	5501	5233	6682	5918	5359	5692	5098	5621
92.6667	6451	5493	5805	5915	6004	78	7100	5701	6261	5519	5881	4780	7012	6016	5618	5916	5526	5242	6600	5960	5395	5685	5302	5753
92.8333	6283	5446	5538	6045	5934	38	7091	5626	6155	5298	5991	4667	7071	6010	5836	5916	5538	5380	6440	5741	5260	5618	5092	5774
93	6118	5524	5488	6013	5879	107	6941	5735	6174	5315	5707	4779	6993	5936	5736	5923	5388	5369	6359	5738	5480	5632	5150	5526
93.1667	6132	5457	5651	6032	5877	43	6968	5594	6149	5500	5905	4761	6751	5809	5832	5876	5458	5409	6340	5740	5457	5615	5114	5594
93.3333	6017	5424	5554	6055	5926	31	6795	5447	6092	5345	5889	4583	6660	5922	5702	5830	5512	5212	6237	5741	5462	5472	5067	5501
93.5	5750	5354	5526	5864	6004	55	6911	5540	6094	5442	5910	4674	6569	5747	5550	5855	5515	5349	6043	5573	5299	5447	5020	5572
93.6667	5807	5395	5671	5950	6071	108	6919	5465	6171	5337	5951	4607	6531	5837	5658	5837	5517	5203	5945	5608	5299	5518	5160	5739
93.8333	5688	5418	5632	5956	6074	34	6568	5482	6124	5245	5909	4727	6536	5813	5796	5785	5572	5120	6087	5315	5384	5569	4889	5556
94	5472	5343	5441	6095	5852	1	6692	5582	6015	5471	5904	4567	6318	5596	5664	5846	5482	5294	5920	5419	5236	5584	5115	5787
94.1667	5597	5281	5468	5908	5832	26	6469	5388	5875	5312	5778	4566	6276	5612	5711	5743	5435	5170	5736	5315	5186	5431	5169	5523
94.3333	5439	5188	5579	6231	5859	-13	6545	5337	5909	5263	5623	4496	6203	5561	5484	5656	5361	5131	5675	5179	5251	5561	4961	5548
94.5	5431	5370	5590	6043	5926	23	6495	5256	5962	5434	5758	4519	5996	5718	5643	5862	5467	5334	5493	5309	5192	5593	4947	5588
94.6667	5472	5077	5541	6131	5926	19	6208	5319	6027	5304	5906	4570	5986	5661	5616	5908	5408	5196	5628	5304	5173	5567	5012	5442
94.8333	5406	5059	5605	6153	5774	27	6199	5305	5961	5230	5770	4450	5846	5517	5536	5848	5443	5206	5464	5122	5158	5313	5060	5569
95	5391	5093	5630	6173	5988	27	6053	5073	6302	5282	5903	4364	5669	5506	5567	5780	5484	5150	5453	5258	5064	5318	5022	5507
95.1667	5318	5239	5579	5985	5819	26	5806	5242	5885	5267	5639	4382	5722	5393	5531	5796	5609	5165	5352	5107	5158	5421	4883	5507
95.3333	5167	5190	5425	6073	6009	2	5764	5329	5934	5131	5791	4214	5615	5355	5422	5854	5489	5283	5245	5198	5079	5339	5198	5413
95.5	5119	4903	5497	5997	5965	55	5832	5299	6128	5225	5801	4452	5612	5413	5578	5747	5446	5142	5188	5164	5059	5329	5003	5401
95.6667	5183	5091	5564	5996	5763	65	5706	5211	5914	5091	5770	4341	5615	5402	5519	5752	5481	5218	4884	5045	5082	5437	4867	5343
95.8333	5027	5099	5494	5902	5734	-2	5612	5045	5950	5239	5780	4280	5396	5418	5517	5642	5234	5138	5029	5012	5127	5305	4962	5189
96	4922	5041	5405	5970	5605	-24	5503	5073	5916	5056	5726	4277	5342	5366	5534	5751	5342	5020	4910	4994	5041	5098	4780	5282
96.1667	4936	5262	5575	6066	5780	107	5625	5211	6128	5077	5730	4349	5323	5509	5565	5812	5431	5109	5001	5081	5096	5249	4839	5245
96.3333	4891	4929	5325	5937	5753	34	5448	5090	6067	5230	5468	4299	5185	5315	5554	5701	5352	5199	4836	5073	5117	5242	4898	5171
96.5	4642	5013	5503	6073	5775	9	5217	4890	5890	5075	5625	4288	5150	5172	5508	5899	5453	5136	4617	5093	4864	5286	4698	5307
96.6667	4525	4914	5493	6100	5887	9	5427	5099	6053	5001	5516	4285	5190	5317	5634	5787	5346	5055	4747	5006	5076	5249	4781	5318
96.8333	4513	4921	5529	6012	5815	105	5402	4860	5923	5082	5661	4376	5228	5398	5547	5753	5365	5036	4647	5039	5079	5316	4740	5119
97	4527	4949	5533	5899	5715	50	5308	5063	5912	5160	5746	4181	5117	5257	5385	5791	5361	4997	4672	4887	5053	5236	4849	5289
97.1667	4404	4946	5440	6057	5528	43	5237	5090	5768	5033	5790	4206	5062	5308	5544	5721	5267	5046	4469	4966	5043	5213	4728	5272
97.3333	4272	4865	5433	5934	5583	20	5278	5021	5938	5133	5686	4223	4936	5206	5565	5761	5253	4938	4572	4918	4927	5250	4760	5160
97.5	4215	4780	5352	6003	5684	58	5168	5046	5765	5036	5552	4253	4992	5148	5410	5658	5331	5081	4614	4830	4967	5177	4715	5163
97.6667	4236	4893	5339	6024	5609	81	5027	4782	5708	4939	5472	4137	5004	5278	5538	5596	5261	4925	4678	4934	5001	5190	4786	5333
97.8333	4217	5037	5500	5932	5475	83	5222	4934	5775	5039	5805	4251	4891	5144	5422	5765	5321	4964	4483	4728	5043	5096	4719	4966
98	4113	4698	5347	5976	5559	58	5072	4832	5763	4942	5512	4087	4774	5139	5333	5608	5188	4873	4606	4841	4778	5160	4742	5028
98.1667	4088	4853	5296	5946	5510	52	5031	4915	5784	4881	5563	4115	4853	5183	5534	5597	5205	4839	4526	4822	5009	5234	4590	4946
98.3333	4112	4801	5327	5988	5394	32	4984	4569	5691	4840	5371	4047	4824	5079	5500	5717	5157	4856	4397	4830	4948	4974	4602	5169
98.5	4133	4702	5335	5881	5496	-24	4869	4844	5710	4821	5620	4030	4670	5065	5568	5697	5183	4790	4452	4847	4827	4961	4659	5031
98.6667	4103	4716	5200	5847	5279	5	4713	4856	5777	4892	5428	4129	4663	5088	5366	5593	5090	4722	4574	4843	4772	5106	4694	5021
98.8333	4055	4833	5285	5705	5287	11	4859	4990	5615	4765	5512	4099	4727	5107	5399	5683	5108	4878	4429	4880	4869	4943	4713	5030
99	4124	4736	5343	5691	5264	53	4917	4963	5798	4758	5331	4074	4805	5217	5389	5641	5267	4857	4332	4887	4872	5096	4672	4875
99.1667	4029	4750	5401	5630	5265	-17	4800	4898	5729	4825	5375	3954	4658	5266	5348	5497	5087	4650	4525	4797	4826	4890	4509	4828
99.3333	4163	4720	5042	5793	5147	21	4672	4816	5645	4668	5375	4008	4706	5055	5326	5659	5170	4812	4522	4890	4793	5014	4670	4866
99.5	4269	4854	5198	5745	5064	-20	4676	4857	5677	4807	5322	3934	4756	5285	5420	5505	5053	4731	4374	4821	4812	4967	4532	4865
99.6667	4169	4960	5368	5806	5208	72	4784	4945	5788	4577	5333	4148	4771	5424	5376	5676	5120	4809	4503	4904	4893	4891	4661	4948
99.8333	4125	4754	5100	5700	5199	93	4756	5042	5625	4673	5512	3915	4684	5417	5351	5604	5263	4775	4397	4956	4865	4967	4413	4880
100	4183	4749	5193	5716	4839	-37	4682	4989	5599	4624	5176	3898	4827	5387	5218	5585	4996	4793	4445	4986	4734	4890	4433	4897
100.167	4065	5038	5229	5619	5157	67	4850	5133	5540	4512	5321	3855	4898	5390	5402	5492	4960	4620	4556	4858	4836	4887	4484	4814
100.333	4022	4685	5113	5635	4986	-5	4845	4929	5614	4516	5263	3864	4765	5290	5392	5379	5056	4778	4610	4824	4719	4923	4519	4861
100.5	4026	4587	5078	5701	4950	46	4892	4904	5606	4537	5218	3719	4876	5318	5410	5375	5080	4621	4654	4744	4774	4927	4568	4655
100.667	3954	4724	5214	5584	4881	-5	4816	5011	5630	4569	5132	3773	4809	5387	5355	5529	4914	4749	4608	4887	4841	4870	4559	4772
100.833	3923	4798	5190	5559	4928	14	4962	5016	5571	4376	5172	3786	4934	5425	5251	5385	4912	4663	4613	4887	4816	4807	4645	4702
101	4170	4879	5110	5460	4944	79	4852	5065	5645	4474	5278	4016	4921	5392	5310	5402	4990	4698	4594	4973	4885	4866	4668	4824
101.167	3974	4740	5160	5500	4688	17	4910	5106	5692	4404	5150	3780	5117	5408	5377	5434	5056	4619	4550	4998	4751	4877	4487	4687
101.333	4025	4886	5137	5430	4869	22	4814	4997	5694	4472	5164	3786	4902	5420	5341	5353	4966	4653	4732	5033	4775	4797	4535	4877
101.5	4068	4892	5061	5574	4837	49	5094	4961	5746	4455	5114	3712	5092	5487	5385	5392	4987	4461	4894	4970	4906	4766	4576	4806
101.667	4176	4772	5115	5334	4712	-35	4854	5015	5496	4376	5008	3713	4959	5405	5203	5370	4875	4627	4903	4873	4809	4848	4427	4802
101.833	4221	4826	5052	5420	4649	37	5169	4923	5435	4341	4884	3775	5142	5426	5363	5572	5028	4416	4913	4884	4857	4818	4451	4643
102	4152	4844	5045	5294	4732	73	5065	5095	5436	4190	5062	3571	5109	5339	5393	5367	5036	4590	4855	5095	4920	4786	4451	4665
102.167	4373	4914	5064	5252	4757	86	5203	5110	5591	4351	4961	3616	5222	5332	5298	5318	5121	4673	4981	5075	4830	4962	4426	4756
102.333	4167	4808	5165	5354	4579	-19	5077	4997	5510	4309	4935	3631	5314	5591	5351	5226	4847	4454	4968	5076	4798	4669	4399	4717
102.5	4445	4872	4936	5263	4505	-28	5070	5036	5499	4225	4831	3626	5148	5693	5253	5291	4718	4538	5171	5003	4928	4805	4438	4689
102.667	4574	4766	5192	5269	4682	16	5298	5116	5450	4159	4893	3692	5266	5584	5364	5424	4862	4564	5141	4991	4850	4811	4435	4646
102.833	4576	4924	5018	5195	4511	22	5124	5160	5543	4118	4838	3611	5457	5678	5371	5505	4881	4497	5307	5181	4877	4716	4595	4741
103	4474	4794	4949	5129	4617	41	5176	5155	5591	3988	4859	3647	5362	5649	5428	5372	5018	4556	5329	5248	4870	4861	4483	4801
103.167	4694	4916	5005	5324	4334	18	5299	5164	5223	4165	4908	3507	5466	5861	5325	5473	4962	4610	5362	5324	4935	4811	4391	4778
103.333	4599	4951	4885	5137	4525	9	5446	5292	5359	4055	4730	3445	5604	5741	5204	5250	4714	4523	5433	5338	4919	4714	4409	4545
103.5	4925	4865	4986	4998	4444	40	5646	5383	5466	4130	4810	3577	5615	5831	5291	5330	4880	4563	5494	5317	4821	4742	4518	4748
103.667	4683	4934	4915	5016	4392	107	5639	5296	5450	3977	4853	3600	5802	5966	5405	5315	4945	4552	5535	5439	4898	4913	4513	4709
103.833	4741	5096	4781	5039	4293	58	5694	5238	5448	3946	4670	3414	5770	6130	5348	5456	4867	4645	5655	5507	4742	4861	4539	4810
104	4794	5118	4829	4990	4377	25	5649	5442	5564	4168	4637	3474	5888	6213	5334	5337	4711	4416	5788	5350	4942	4670	4479	4762
104.167	4751	4925	5013	5007	4179	27	5686	5305	5430	4043	4767	3434	5891	6118	5253	5366	4755	4493	5695	5452	4905	4829	4425	4695
104.333	4914	4920	4807	4950	4251	55	5873	5289	5500	3832	4584	3402	5949	6295	5426	5367	4864	4511	5837	5579	4981	4666	4532	4726
104.5	5003	4947	4762	5034	4272	31	6116	5600	5439	3944	4620	3506	5997	6315	5319	5415	4848	4630	6146	5511	4746	4833	4424	4670
104.667	4844	4847	4761	4861	4200	-11	5954	5481	5282	3822	4541	3460	6163	6131	5303	5426	4758	4474	5927	5337	4930	4748	4471	4762
104.833	4939	5026	4757	4941	4053	44	6298	5368	5445	3954	4534	3524	6418	6048	5329	5493	4835	4512	5920	5578	4961	4832	4565	4870
105	4997	5009	4717	4900	4024	15	6124	5435	5267	3783	4413	3264	6172	6107	5293	5436	4776	4572	6110	5465	4897	4809	4404	4821
105.167	4957	4920	4657	4884	4146	-14	6276	5456	5362	3718	4496	3310	6180	5948	5144	5300	4830	4411	6047	5537	5018	4746	4465	4797
105.333	5205	4920	4684	4716	4103	-56	6321	5468	5345	3692	4438	3234	6282	6031	5316	5331	4874	4356	6191	5588	5069	4627	4497	4687
105.5	5185	5114	4644	4745	4007	37	6162	5492	5435	3879	4556	3306	6722	6010	5346	5358	4904	4490	6336	5713	5195	4843	4564	4803
105.667	5440	5018	4658	4722	3977	95	6424	5458	5427	3833	4466	3266	6376	6160	5224	5480	4738	4478	6376	5730	5042	4869	4545	4772
105.833	5305	5024	4629	4656	4148	30	6510	5532	5210	3773	4498	3326	6556	6171	5265	5300	4767	4401	6612	5652	5176	4894	4433	4990
106	5547	5176	4617	4624	4113	10	6361	5404	5180	3682	4484	3223	6681	6103	5217	5184	4685	4719	6426	5639	5114	4819	4546	4801
106.167	5443	5032	4633	4751	3927	6	6554	5610	5347	3755	4504	3282	6827	6345	5255	5380	4931	4515	6692	5787	5202	4980	4531	4744
106.333	5647	5198	4602	4718	4040	-5	6644	5598	5270	3618	4547	3227	6878	6442	5256	5359	4907	4458	6587	5894	5175	5048	4648	4873
106.5	5576	5283	4571	4597	4111	78	6884	5599	5262	3578	4354	3203	6936	6550	5262	5431	4917	4661	6671	5782	5118	5043	4651	4983
106.667	5863	5196	4597	4525	3977	24	6777	5658	5309	3654	4345	3197	6961	6643	5329	5305	4642	4734	6745	6020	5118	5196	4550	4831
106.833	6001	5074	4605	4691	3993	100	6761	5638	5407	3637	4498	3252	7099	6632	5221	5593	4909	4667	6843	6040	5327	5236	4521	4838
107	5792	4897	4545	4475	3870	28	6900	5608	5288	3548	4319	3181	6994	6688	5084	5272	4688	4650	6732	6023	5056	5187	4556	4920
107.167	5975	5075	4502	4552	3921	-14	6793	5423	5083	3444	4280	3191	7065	7001	5093	5356	4714	4692	6855	5856	5097	5171	4593	4960
107.333	6054	5130	4535	4486	3931	24	7076	5464	5306	3717	4242	3240	7034	6984	5190	5665	4889	4764	6886	5958	5188	5145	4632	4790
107.5	6163	5005	4535	4527	3908	71	7031	5707	5206	3694	4416	3197	7134	6902	5112	5661	4987	4594	7078	5985	5201	5242	4723	5064
107.667	6136	5096	4344	4566	4081	21	7033	5642	5300	3631	4327	3133	7174	6901	5254	5377	4708	4713	7006	5936	5288	5246	4670	4903
107.833	6004	5096	4405	4448	3859	16	7064	5460	5253	3528	4204	3175	7343	6826	5140	5261	4803	4684	6991	6102	5049	5092	4679	4797
108	6226	5148	4483	4439	3966	22	7261	5606	5324	3649	4188	3176	7553	7082	5254	5496	4778	4631	7115	6082	5194	5132	4704	4988
108.167	6187	5156	4421	4197	3869	25	7322	5674	5224	3541	4243	3088	7382	6757	5133	5445	4775	4681	7110	6158	5139	5088	4825	4981
108.333	6161	5181	4387	4506	3929	5	7400	5631	5192	3534	4223	3097	7364	6826	5268	5499	4839	4741	7035	5963	5226	5142	4814	4995
108.5	6057	5173	4339	4359	3815	11	7639	5709	5139	3479	4233	3232	7390	6732	5127	5451	4837	4607	7086	6181	5304	5132	4682	5074
108.667	6216	5071	4466	4407	3996	19	7594	5614	5064	3589	4188	3023	7733	6655	5197	5468	4713	4787	7046	6037	5155	5144	4594	4962
108.833	6191	5256	4435	4333	3909	-5	7564	5542	5112	3552	4164	3090	7552	6497	5211	5515	4845	4768	7240	6136	5277	5025	4706	5026
109	6212	5144	4465	4319	3917	1	7576	5648	5145	3390	4221	3069	7680	6609	5158	5453	4802	4776	7118	6005	5266	5260	4655	5156
109.167	6389	5040	4357	4402	3783	-4	7552	5559	5280	3533	4264	3149	7706	6766	5357	5515	4834	4772	7257	6162	5230	5237	4761	5060
109.333	6285	5199	4366	4376	3896	34	7591	5607	5098	3423	4119	3110	7638	6594	5150	5517	4879	4659	7366	6064	5370	5258	4837	5043
109.5	6469	5164	4281	4352	3866	32	7668	5624	5032	3359	4234	3057	7682	6744	5180	5651	4764	4725	7290	6224	5344	5291	4786	4981
109.667	6395	5076	4195	4338	3845	-1	7629	5612	4990	3396	4156	3190	7665	6348	5365	5558	4810	4678	7372	6155	5388	5303	4931	5104
109.833	6537	5091	4367	4348	3818	50	7643	5660	5153	3504	4242	3078	7927	6720	5272	5420	4813	4731	7259	6097	5380	5323	4852	5082
110	6767	5131	4290	4241	3759	-19	7735	5675	4978	3458	4125	3075	7853	6905	5275	5537	4791	4713	7208	6056	5308	5381	4760	5049
110.167	6811	5079	4161	4299	3921	74	7697	5663	5189	3318	4072	3087	7916	6860	5218	5500	5028	4761	7276	6230	5323	5373	4854	5217
110.333	6604	5118	4338	4060	3945	24	7814	5581	5187	3282	4270	3009	7627	6871	5171	5493	4829	4794	7228	6208	5314	5358	4818	5038
110.5	6728	5012	4189	4289	3935	13	7739	5606	5114	3543	4239	3071	7793	7203	5156	5493	4770	4870	7064	6173	5261	5314	4801	5269
110.667	6809	5076	4147	4294	3908	-39	7769	5549	5015	3423	4096	2944	7693	7091	5174	5381	4919	4788	7111	6093	5281	5458	4820	5188
110.833	7104	5070	4143	4291	3915	52	7757	5704	5173	3416	4180	3062	7963	7336	5191	5479	4747	4877	7207	6121	5351	5313	4874	5127
111	6870	5025	4253	4220	4005	25	7746	5535	5229	3431	4182	2999	7967	7151	5063	5474	4754	4769	7198	6072	5308	5301	4888	5259
111.167	6833	5071	4091	4172	3954	20	7571	5654	5214	3455	4161	3062	7835	7136	5046	5538	4774	4789	7106	6177	5312	5401	4904	5182
111.333	6832	5089	4092	4151	3935	1	7664	5505	5041	3340	4212	3012	7869	7185	5172	5319	4872	4889	6974	6020	5286	5280	4970	5252
111.5	6662	4900	4101	4143	3829	-29	7835	5480	4977	3442	4020	2939	7785	7096	5065	5520	4751	4803	7143	5995	5224	5268	4801	5089
111.667	6638	4993	4127	4153	3894	4	7864	5583	5161	3500	4066	3037	7711	7139	5193	5472	4888	4897	7189	6222	5386	5392	4842	5375
111.833	6538	5062	4094	4171	3790	71	7776	5442	5070	3340	4117	2985	7801	7233	5083	5483	4958	4870	7032	6089	5271	5299	4906	5181
112	6829	5030	4098	4197	3935	-21	7804	5658	4966	3397	4183	2994	7876	7017	4961	5634	4875	4969	6988	6104	5263	5349	5055	5210
112.167	6687	5029	4192	4157	3746	51	8000	5398	5144	3339	4137	2923	7830	6954	4912	5536	4841	4876	6790	6082	5286	5377	4820	5320
112.333	6702	4975	4170	4288	3892	90	7837	5510	5094	3478	4101	3022	7873	6777	5000	5445	4900	4919	7034	5932	5307	5334	5109	5264
112.5	6579	4790	4101	4204	3860	24	7941	5506	4991	3392	4045	2959	7594	6810	5104	5618	4854	4809	6965	6084	5362	5428	4814	5281
112.667	6455	4809	3982	4291	3763	58	8017	5408	5045	3355	3931	2950	7645	6594	4987	5462	4895	4903	6737	6017	5287	5278	4935	5168
112.833	6553	4989	3876	4188	3803	72	7798	5335	5064	3368	4008	3018	7686	6505	5053	5530	4650	4774	6932	6198	5332	5473	4971	5110
113	6604	4842	4023	4062	3805	24	7715	5403	5022	3288	4011	3038	7488	6458	5125	5518	4842	4955	6769	5862	5386	5430	4964	5156
113.167	6663	4992	4095	4226	3830	38	7527	5437	5046	3223	3905	2964	7520	6507	5054	5377	4968	4959	6911	5969	5365	5574	4861	5328
113.333	6615	4756	3908	4034	3906	-42	7782	5322	5025	3355	4147	3023	7450	6538	4899	5397	4746	4754	6760	6020	5334	5362	4950	5075
113.5	6468	4837	3968	4213	3907	-14	7601	5336	4987	3388	4118	3019	7598	6569	4974	5311	4900	4906	6702	6047	5510	5434	4905	5172
113.667	6423	4713	3903	4074	3742	17	7379	5132	5020	3409	4052	2935	7421	6574	5050	5484	4718	5011	6630	5762	5402	5422	4875	5148
113.833	6547	4680	3935	4130	3851	-5	7375	5039	4903	3317	4026	2955	7284	6483	4901	5521	4712	4883	6535	5792	5339	5327	4820	5236
114	6556	4801	3998	4120	3859	7	7472	5159	4700	3289	4088	2991	7559	6616	4939	5517	5025	5169	6521	5891	5322	5604	4850	5342
114.167	6525	4699	4005	4122	3786	51	7521	5105	4874	3320	3915	2909	7177	6690	4984	5488	5123	4941	6533	5866	5275	5381	4928	5072
114.333	6449	4615	3877	4104	3790	-2	7349	5139	5011	3276	3957	2979	7302	6676	5027	5334	4805	4930	6372	5730	5384	5335	4922	5188
114.5	6465	4590	3878	3919	3640	-50	7173	5109	4916	3396	4026	2970	7232	6714	4984	5394	4824	4900	6275	5838	5315	5233	4888	5175
114.667	6317	4640	3899	4170	3619	73	7275	4994	4789	3300	4014	2751	7052	6524	4927	5391	4816	5006	6311	5768	5236	5234	4814	5122
114.833	6193	4644	3959	4001	3741	-29	7290	5073	4857	3242	4101	2917	7070	6749	4981	5444	4684	4781	6252	5743	5216	5345	4855	5096
115	6268	4507	3929	3958	3632	23	7257	4949	4938	3268	3935	2867	6946	6451	4993	5494	4895	4967	6159	5647	5265	5250	5012	5173
115.167	6233	4544	3927	4038	3775	27	7272	4938	4705	3267	4013	2860	6942	6555	4963	5365	4841	4897	6084	5692	5152	5381	4962	5216
115.333	6410	4539	4043	4104	3702	72	7391	4994	4911	3320	3946	2878	7115	6605	4973	5309	4826	4907	6004	5593	5024	5474	4887	5112
115.5	6069	4497	3972	4031	3768	78	7175	5026	4830	3285	4044	3051	7112	6552	5026	5435	4691	4967	6184	5615	5118	5367	5036	5164
115.667	6205	4381	3754	4050	3709	16	6935	5010	4821	3321	4018	2809	6956	6410	4839	5423	4652	4850	5990	5625	5230	5391	4889	5252
115.833	6075	4486	3918	4148	3707	79	7000	4843	4893	3356	4048	2953	6976	6243	4904	5312	4832	5049	5925	5571	5168	5303	4852	5190
116	5919	4440	3932	4041	3699	27	7112	4864	4889	3387	4051	2879	6866	6331	4964	5419	4848	4739	5981	5623	5059	5403	4809	5128
116.167	5903	4430	3726	3968	3582	17	6885	4783	4913	3267	3992	2912	6683	6265	4725	5415	4739	5031	5813	5542	5288	5287	4830	5297
116.333	5849	4376	3795	3994	3725	20	6785	4726	4660	3192	3951	2890	6914	6143	4858	5514	4752	4887	5701	5493	5255	5264	4906	5129
116.5	5868	4316	3806	3998	3615	0	6918	4700	4653	3270	3980	2652	6573	6219	4826	5327	4739	5042	5668	5451	5103	5251	4862	5107
116.667	5786	4331	3790	4000	3533	37	6708	4691	4688	3208	3809	2852	6516	6086	4859	5548	4845	4799	5850	5338	5251	5353	4813	5012
116.833	5805	4408	3844	3920	3602	31	6840	4807	4822	3239	3964	2957	6608	6142	4738	5325	4688	4990	5721	5471	5181	5416	4869	5053
117	5586	4355	3862	3972	3609	42	6774	4657	4778	3346	3836	2861	6571	6040	4906	5371	4883	5120	5654	5463	5083	5372	4784	5237
117.167	5667	4239	3683	4069	3554	34	6737	4601	4610	3249	3966	2834	6400	5840	4816	5426	4736	4861	5452	5369	5092	5227	4850	4805
117.333	5541	4185	3861	4100	3599	34	6684	4689	4681	3266	3871	2822	6359	6103	4828	5382	4682	4941	5581	5352	5120	5319	4740	4872
117.5	5593	4270	3796	4083	3556	72	6644	4658	4612	3345	3900	2759	6444	6049	4854	5236	4695	4912	5576	5465	5063	5212	4825	5070
117.667	5689	4166	3680	4037	3651	34	6495	4511	4660	3256	3900	2812	6354	6026	4755	5306	4850	5013	5493	5390	4995	5118	4809	5222
117.833	5560	4238	3709	3969	3507	56	6425	4577	4720	3230	3895	2729	6255	5984	4698	5248	4636	5018	5519	5239	5070	5097	4851	5147
118	5620	4151	3806	3992	3437	31	6363	4538	4605	3146	3869	2735	6352	6058	4714	5290	4616	5059	5284	5437	4979	5062	4994	5061
118.167	5312	4158	3660	3934	3435	6	6301	4461	4606	3226	3766	2629	6104	5925	4773	5156	4622	4745	5131	5310	5024	5134	4706	4871
118.333	5426	4049	3651	3949	3434	25	6355	4390	4628	3270	3862	2742	6250	6218	4722	5171	4657	5075	5175	5406	4819	5246	4811	5050
118.5	5331	4141	3864	3884	3563	25	6226	4424	4498	3178	3862	2645	6306	6130	4782	5335	4727	4830	5494	5283	4951	5170	4869	4884
118.667	5327	4104	3820	3872	3388	39	6249	4444	4621	3128	3843	2794	6091	6124	4664	5214	4724	4942	5140	5209	5013	5251	4639	5120
118.833	5236	3970	3635	3938	3426	20	6170	4440	4533	3234	3805	2866	6091	5951	4626	5261	4746	4956	5294	5216	5058	5182	4820	5037
119	5224	3987	3682	3843	3266	50	6068	4423	4599	3283	3802	2761	6041	6082	4696	5137	4638	4766	5367	5413	4976	4989	4721	4940
119.167	5141	4122	3617	3904	3315	47	6186	4437	4426	3168	3891	2661	5999	5917	4706	5282	4572	4868	5175	5235	4927	5234	4570	4999
119.333	5201	4088	3729	3963	3356	61	6051	4332	4520	3150	3820	2751	6035	5911	4586	5225	4478	4933	5138	5250	4903	5308	4690	4959
119.5	5153	4091	3617	3955	3288	96	6009	4408	4580	3203	3872	2800	6006	5877	4592	5182	4695	4952	5227	5498	4999	5126	4679	5197
119.667	4995	4019	3616	3898	3254	31	5732	4285	4528	3229	3774	2628	5932	5948	4722	5292	4588	4958	5234	5266	4937	5162	4679	4825
119.833	5099	4041	3591	3889	3405	96	5967	4305	4400	3212	3906	2638	5851	5773	4679	5284	4744	4826	5029	5283	4965	4984	4600	4822
120	4954	3943	3503	3879	3280	-22	5983	4301	4528	3201	3868	2703	5857	5700	4620	5193	4636	4838	5278	5495	4798	5065	4640	4912
120.167	4888	4013	3674	3767	3216	-10	5963	4226	4239	3143	3826	2588	5894	5561	4545	5054	4604	4910	5123	5057	4898	4861	4642	4793
120.333	4800	3895	3697	3816	3187	19	5817	4221	4359	3136	3772	2682	5813	5728	4633	5107	4549	4553	5174	5282	4860	4992	4659	4986
120.5	4864	3927	3617	3916	3314	53	5885	4138	4441	3038	3864	2639	5840	5649	4627	5256	4628	4837	5100	5163	4999	5113	4717	4876
120.667	4759	3902	3541	3831	3125	67	5930	4223	4556	3042	3769	2594	5755	5666	4541	5163	4549	4771	5037	5299	4744	5002	4612	5019
120.833	4645	3963	3515	3836	3175	-31	5818	4132	4305	3006	3617	2673	5841	5607	4478	5092	4536	4717	5145	5078	4860	4954	4531	4931
121	4799	3748	3498	3835	3071	34	5989	4084	4382	3111	3672	2702	5755	5671	4596	5151	4513	4752	5209	5218	4859	4976	4588	4805
121.167	4767	3897	3538	3776	3125	6	5630	4186	4303	3079	3734	2551	5704	5723	4563	5055	4439	4707	5062	5169	4862	5030	4571	4804
121.333	4603	3722	3480	3582	3038	-29	5737	4076	4293	3055	3695	2522	5683	5597	4615	5118	4571	4715	5121	5116	4885	4908	4558	4897
121.5	4661	3853	3452	3648	3108	43	5613	4055	4117	3096	3812	2636	5739	5643	4457	5014	4450	4759	5145	5142	4984	4954	4580	4864
121.667	4774	3757	3607	3733	3058	15	5640	4058	4186	3186	3702	2616	5838	5702	4553	5106	4382	4761	5043	5324	4857	5112	4573	4826
121.833	4734	3771	3477	3769	3011	25	5663	4070	4289	3025	3758	2587	5769	5928	4398	5061	4460	4750	5098	5340	4746	5074	4390	4726
122	4664	3717	3459	3775	2994	-33	5563	3987	4247	3179	3583	2485	5957	5630	4481	5050	4279	4713	5124	5315	4863	4926	4418	4683
122.167	4712	3868	3504	3614	3046	48	5754	4100	4186	3094	3665	2592	5822	5641	4356	4933	4523	4547	5209	5397	4657	4845	4507	4740
122.333	4511	3712	3425	3679	3035	-32	5728	3953	4189	3191	3617	2481	5882	5526	4515	4950	4355	4661	5051	5127	4682	4817	4560	4737
122.5	4655	3773	3511	3796	2951	20	5862	4056	4115	3119	3687	2596	5792	5642	4533	5025	4531	4756	5095	5240	4700	4914	4434	4805
122.667	4569	3841	3478	3722	2880	-21	5585	3980	4110	3018	3627	2529	5787	5781	4446	4909	4290	4821	5079	5323	4821	4942	4506	4596
122.833	4521	3866	3441	3656	2920	47	5699	4053	4066	2954	3583	2562	5866	5845	4379	5003	4589	4612	5254	5379	4853	4811	4541	4753
123	4657	3799	3382	3638	2919	-20	5752	3907	4157	3059	3679	2523	5894	5767	4412	4759	4311	4744	5106	5273	4776	4999	4433	4645
123.167	4585	3717	3436	3603	2919	-14	5655	4078	4165	3082	3747	2478	5850	5734	4475	4895	4439	4474	5238	5450	4687	4848	4450	4819
123.333	4612	3765	3263	3709	2844	-35	5765	4084	4025	2978	3485	2540	5855	5633	4465	4700	4520	4569	5300	5335	4849	4724	4545	4678
123.5	4489	3684	3337	3626	2818	15	5719	3991	4099	3017	3539	2474	5859	5684	4375	5038	4340	4484	5422	5202	4846	4930	4526	4712
123.667	4578	3710	3583	3583	2891	32	5739	4037	4145	2951	3577	2439	5780	5628	4486	4778	4390	4565	5494	5321	4760	4900	4701	4768
123.833	4652	3814	3370	3629	2938	30	5784	3886	4084	2962	3616	2557	6066	5742	4420	4834	4331	4581	5184	5445	4792	4855	4442	4790
124	4632	3697	3384	3669	2896	-15	5723	4004	4048	3070	3529	2381	6034	5709	4442	4982	4365	4515	5356	5480	4707	4818	4396	4688
124.167	4598	3622	3397	3581	2995	41	5857	3830	4037	3106	3561	2509	6144	5568	4436	4920	4329	4532	5401	5515	4875	4782	4557	4808
124.333	4525	3664	3337	3521	2717	12	5742	4032	4008	3001	3547	2514	6111	5831	4365	4925	4278	4645	5336	5395	4763	4872	4531	4710
124.5	4591	3750	3455	3474	2888	-3	5700	4195	4064	3034	3522	2552	6135	5626	4378	4821	4384	4448	5568	5416	4812	4943	4660	4838
124.667	4763	3632	3398	3381	2809	-28	5805	4038	4018	2961	3546	2472	6213	5413	4435	4830	4293	4430	5680	5445	4831	4740	4466	4741
124.833	4585	3675	3410	3561	2780	-37	5749	3996	3917	2988	3415	2411	6174	5626	4491	4776	4277	4459	5474	5314	4756	4783	4447	4882
125	4655	3582	3316	3602	2737	43	5888	4009	3862	3002	3464	2552	6237	5592	4325	4807	4232	4484	5518	5561	4809	4716	4480	4739
125.167	4635	3667	3271	3464	2741	30	5994	3974	3945	2954	3404	2501	6156	5612	4315	4712	4388	4429	5583	5580	4848	4799	4426	4729
125.333	4651	3614	3356	3535	2800	23	5793	3979	3907	2987	3528	2392	6299	5568	4333	4939	4228	4529	5766	5536	4817	4718	4607	4680
125.5	4766	3602	3153	3430	2819	45	5847	4086	3961	2857	3402	2461	6324	5597	4435	4822	4221	4492	5648	5632	4743	4781	4545	4731
125.667	4641	3750	3308	3387	2678	44	5937	3905	3943	2811	3389	2489	6403	5681	4266	4730	4257	4472	5736	5593	4663	4680	4471	4719
125.833	4627	3690	3250	3415	2689	51	6016	4061	3994	2833	3440	2465	6256	5589	4399	4868	4241	4493	5805	5705	4868	4833	4628	4620
126	4642	3682	3231	3399	2664	-11	6083	4025	3957	2908	3403	2457	6552	5532	4248	4690	4199	4481	5845	5574	4834	4842	4482	4682
