# Supplementary material for: Singularity response reveals entrainment properties in mammalian circadian clock
Source: Nat Commun. 2023 May 17;14:2819. doi: 10.1038/s41467-023-38392-x (PMC10192398; doi:10.1038/s41467-023-38392-x)
Supplement: Supplementary file 4 — Source Data [file 41467_2023_38392_MOESM4_ESM.zip › Raw_data/Supplementary_Figure12/DEX_PRC_42.xlsx]

## Sheet: Sheet1
Time (h)	DEX 100nM 42h_1	DEX 20nM 42h_1	DEX 4nM 42h_1	DEX 0.8nM 42h_1	DEX 0.16nM 42h_1	DEX 0nM 42h_1	DEX 100nM 42h_2	DEX 20nM 42h_2	DEX 4nM 42h_2	DEX 0.8nM 42h_2	DEX 0.16nM 42h_2	DEX 0nM 42h_2	DEX 100nM 42h_3	DEX 20nM 42h_3	DEX 4nM 42h_3	DEX 0.8nM 42h_3	DEX 0.16nM 42h_3	DEX 0nM 42h_3	DEX 100nM 42h_4	DEX 20nM 42h_4	DEX 4nM 42h_4	DEX 0.8nM 42h_4	DEX 0.16nM 42h_4	DEX 0nM 42h_4
0	11628	11983	11847	12305	11985	11547	10273	10328	10151	11011	10718	9984	8666	8860	8082	8957	8776	7955	4904	6976	5218	5798	6807	7524
0.166667	6522	6797	7066	7185	6963	6954	5777	5552	5460	6082	5906	5632	4702	4778	4432	5063	5045	4800	3491	4493	3219	3560	4349	5131
0.333333	5470	5481	5435	5801	5740	5829	5074	4660	4535	5083	4970	4911	4570	4373	4070	4382	4587	4476	3655	4404	3109	3348	4095	4808
0.5	5128	5128	5329	5443	5730	5805	5064	4595	4426	4803	4793	4759	4250	4249	3865	4430	4610	4402	3475	4378	2998	3385	4165	4757
0.666667	5235	5068	5363	5462	5425	5681	5120	4752	4324	4739	4771	4601	4185	4109	3750	4515	4357	4288	3481	4279	2960	3402	3997	4693
0.833333	5173	5006	5162	5328	5351	5498	4842	4425	4337	4539	4602	4612	4180	4008	3695	4324	4325	4339	3407	4381	2938	3389	4076	4771
1	5224	5176	5191	5477	5477	5722	5070	4501	4213	4709	4692	4702	4324	4200	3855	4211	4436	4422	3493	4477	2954	3389	4101	4857
1.16667	5178	5170	5277	5419	5574	5664	5016	4699	4274	4791	4621	4694	4139	4127	3783	4318	4429	4591	3653	4511	3073	3473	4307	4919
1.33333	5358	5458	5334	5568	5624	5884	5102	4905	4523	4912	5013	4930	4505	4423	3995	4602	4768	4729	3857	4542	3299	3727	4424	4971
1.5	5405	5427	5643	5922	5799	6181	5169	4800	4440	5062	5154	4998	4614	4558	4001	4567	4793	4839	3666	4577	3236	3733	4538	5207
1.66667	5383	5683	5827	5758	6111	6073	5389	4942	4721	5278	5210	5111	4600	4542	4129	4911	4797	4967	3938	4786	3449	3849	4492	5283
1.83333	5659	5593	5725	5865	6121	6353	5361	5026	4644	5070	5171	5100	4606	4702	4152	4920	4908	5007	3909	4618	3468	3801	4636	5528
2	5890	5594	5877	5995	6342	6267	5552	5234	4781	5330	5340	5370	4913	4754	4317	5112	5037	5203	4118	4803	3660	3882	4685	5432
2.16667	5962	5795	5996	6124	6592	6717	5564	5255	4987	5319	5322	5436	4957	4915	4329	5120	5282	5321	4201	5155	3703	4040	4821	5724
2.33333	6142	5863	5985	5975	6480	6611	5920	5618	4879	5453	5378	5710	4893	4842	4440	5076	5223	5322	4295	4966	3751	4099	4946	5864
2.5	6274	5964	6086	6392	6496	6819	5880	5368	5001	5501	5469	5739	5092	5052	4519	5182	5191	5402	4470	5081	3857	4090	4889	5781
2.66667	6212	6058	6397	6340	6546	6829	5906	5719	5257	5613	5575	5666	5294	5082	4686	5091	5485	5418	4432	5309	3851	4135	5271	5932
2.83333	6382	6082	6402	6502	6783	6998	6099	5768	5255	5859	5765	5915	5359	5237	4843	5189	5420	5580	4426	5295	4031	4417	5051	5904
3	6537	6270	6456	6586	6814	7021	6188	5773	5222	5825	5885	6029	5409	5270	4544	5347	5432	5549	4594	5479	3953	4464	5172	6123
3.16667	6573	6465	6585	6704	6822	7140	6315	5747	5304	5868	5647	6130	5541	5320	4823	5413	5646	5782	4805	5444	4069	4448	5349	6284
3.33333	6683	6628	6688	6691	7005	7364	6408	5801	5597	6059	6031	6259	5578	5449	5062	5634	5640	5752	4799	5506	4202	4540	5260	6544
3.5	6677	6643	6776	6813	6991	7463	6397	5826	5679	6049	6039	6295	5536	5440	4908	5591	5738	5870	4801	5454	4158	4669	5538	6375
3.66667	6698	6567	6881	6932	7217	7593	6431	6029	5579	6232	6098	6193	5654	5612	4887	5728	5775	6128	4826	5710	4351	4693	5565	6566
3.83333	7069	6629	6942	6759	7212	7322	6518	6018	5642	6104	5940	6366	5777	5554	4938	5613	5884	6073	4886	5689	4248	4621	5683	6573
4	7035	6758	6810	7062	7351	7569	6673	6097	5647	6187	6077	6494	5810	5610	5066	5518	5717	5916	4876	5862	4375	4689	5484	6568
4.16667	7069	6807	7062	7146	7431	7474	6698	6133	5720	6345	5986	6372	5742	5570	5101	5697	5872	6177	5104	5742	4229	4683	5675	6644
4.33333	7033	6972	7172	7142	7338	7680	6570	6238	5871	6351	6037	6776	5752	5680	5263	5743	5956	6198	5006	5846	4393	4666	5697	6752
4.5	7335	7011	7202	7188	7296	7919	6712	6262	5808	6204	6232	6668	5851	5644	5075	5812	6138	6088	5021	5944	4408	4666	5612	6598
4.66667	7339	7070	7029	7187	7554	7870	6763	6151	5846	6396	6358	6627	5973	5666	5282	5747	5853	6269	5204	5792	4487	4825	5568	6664
4.83333	7355	6975	7093	7232	7414	7773	6734	6372	5983	6398	6249	6644	5968	5694	5107	5770	6058	6158	5098	5798	4392	4753	5556	6855
5	7292	7049	7170	7313	7348	7827	6868	6431	5788	6501	6333	6697	6096	5771	5202	6029	6066	6140	5260	5853	4568	4944	5612	6805
5.16667	7243	7049	7111	7253	7553	7730	6893	6440	5818	6267	6370	6938	6096	5684	5045	5797	6060	6246	5172	5901	4519	4964	5708	6707
5.33333	7206	7068	7137	7179	7246	7768	6766	6192	5821	6297	6212	6617	6052	5716	5180	5839	5924	6096	5162	5996	4422	4829	5768	6794
5.5	7380	6947	7044	7064	7409	7848	6740	6428	5920	6514	6374	6590	5960	5739	5233	5781	6066	6108	5316	5764	4506	4977	5707	6794
5.66667	7229	6903	7257	7047	7293	7638	6652	6330	5799	6261	6024	6447	5939	5771	5296	5476	5935	6161	5266	5784	4447	4807	5567	6656
5.83333	6939	6873	6976	7056	7253	7552	6655	6257	5793	6157	6020	6459	5800	5551	5197	5634	5749	6169	5118	5759	4413	4714	5565	6691
6	7098	6810	6748	6887	7230	7668	6642	6253	5565	6138	6024	6382	5858	5532	5066	5411	5790	5869	4978	5733	4313	4297	5517	6548
6.16667	6952	6775	6780	6862	7150	7552	6529	6045	5614	5979	6010	6270	5667	5446	4928	5557	5776	5913	4996	5674	4246	4637	5343	6586
6.33333	6998	6673	6896	6867	7043	7449	6465	6038	5512	5936	5878	6242	5656	5402	4858	5551	5535	5867	5013	5574	4322	4487	5318	6235
6.5	6892	6663	6454	6747	6968	7404	6378	5823	5522	6001	5888	6233	5604	5162	4888	5414	5481	5814	4796	5450	4174	4404	5204	6286
6.66667	6862	6568	6481	6723	6884	7323	6205	5927	5275	5837	5635	6020	5496	5266	4749	5171	5589	5717	4735	5328	4116	4393	5218	6233
6.83333	6604	6449	6478	6575	6880	7199	6103	5701	5239	5685	5531	6108	5434	5336	4668	5129	5442	5626	4751	5347	4140	4367	5057	5966
7	6679	6382	6607	6462	6665	7128	6265	5668	5342	5723	5637	5889	5477	5056	4697	5209	5296	5570	4735	5359	4031	4397	4961	5985
7.16667	6430	6237	6346	6385	6489	6860	5975	5750	5143	5483	5605	5962	5240	5163	4489	5043	5204	5435	4551	5183	3783	4199	4863	5986
7.33333	6352	6155	6302	6159	6427	6775	5687	5678	5120	5432	5282	5620	5185	4843	4400	4989	5080	5225	4563	5042	3666	3948	4842	5673
7.5	6201	6013	6014	6176	6488	6683	5806	5423	5058	5244	5431	5705	5146	4823	4429	4730	4949	5179	4156	5050	3734	4006	4715	5713
7.66667	6062	6082	6002	6047	6229	6579	5728	5322	4867	5058	5077	5484	5107	4931	4346	4910	4932	5140	4332	5047	3708	4056	4582	5586
7.83333	6196	5914	5932	6036	6374	6526	5649	5191	4886	5245	5183	5542	4958	4770	4296	4813	4995	5096	4131	5002	3690	3951	4618	5468
8	5904	5790	5879	5925	5983	6321	5618	5070	4812	5036	5110	5317	5056	4647	4328	4759	4821	4921	4281	4766	3637	3942	4524	5433
8.16667	5714	5804	5520	5873	5789	6191	5474	5051	4775	4979	4985	5320	4802	4575	4255	4748	4714	4906	4137	4598	3443	3826	4403	5329
8.33333	5629	5498	5641	5515	5573	5995	5183	4904	4491	4992	4755	5020	4697	4508	4027	4413	4673	4686	4121	4506	3329	3707	4301	5063
8.5	5640	5397	5468	5472	5754	5943	5110	4766	4552	4952	4728	4935	4604	4489	4035	4518	4456	4684	3800	4674	3383	3674	4310	5012
8.66667	5465	5335	5407	5535	5417	5645	5169	4793	4390	4682	4729	4966	4504	4347	4048	4373	4426	4523	3859	4460	3437	3542	4014	4960
8.83333	5268	5213	5099	5286	5286	5568	4986	4611	4291	4563	4577	4821	4448	4261	3875	4313	4309	4486	3758	4269	3031	3461	4045	4802
9	5228	5126	5157	5003	5180	5590	4833	4762	4261	4569	4557	4580	4314	4306	3886	4177	4289	4317	3673	4323	3171	3318	3817	4700
9.16667	5137	4989	5138	5020	5218	5536	4791	4558	4241	4637	4408	4614	4125	4060	3912	4213	4156	4421	3743	4310	3121	3494	3867	4622
9.33333	5118	4938	5165	5043	5076	5238	4783	4638	4227	4326	4228	4557	4275	4219	3732	4196	4181	4184	3576	4074	3011	3452	3953	4585
9.5	4899	4746	4572	4849	5059	5068	4534	4336	4017	4318	4198	4413	3947	3955	3753	3935	3928	4221	3480	4063	2965	3288	3714	4315
9.66667	4752	4725	4704	4812	4907	5051	4446	4360	4107	4252	4223	4226	4050	4012	3653	3957	3954	4220	3436	4008	2969	3201	3736	4390
9.83333	4798	4553	4624	4712	4721	5015	4544	4085	4012	4291	4129	4198	3963	3874	3609	3819	3918	4036	3369	3835	2924	3135	3589	4145
10	4579	4573	4581	4470	4634	4826	4362	4166	3890	4060	4006	4057	3807	3748	3485	3857	3844	3834	3221	3769	2747	3112	3488	4087
10.1667	4411	4523	4533	4503	4425	4600	4276	3963	3803	4184	4055	4105	3782	3649	3385	3760	3630	3720	3257	3646	2708	3129	3418	3909
10.3333	4550	4451	4599	4439	4322	4582	4326	4113	3848	4083	3868	3992	3702	3726	3386	3688	3693	3758	3204	3747	2702	3090	3460	4210
10.5	4335	4279	4244	4321	4430	4574	4101	4030	3681	3986	3919	3936	3804	3693	3442	3806	3633	3807	3088	3718	2717	3013	3314	3898
10.6667	4299	4313	4144	4264	4278	4480	4199	3882	3792	3950	3895	3782	3704	3705	3408	3641	3630	3760	3176	3731	2723	3041	3316	3858
10.8333	4169	4075	4068	4382	4182	4477	3930	3798	3754	3833	3926	3940	3633	3508	3409	3695	3566	3657	3044	3624	2587	2897	3367	3918
11	4154	4117	3981	4151	4201	4320	3885	3924	3644	3763	3730	3629	3546	3593	3306	3573	3516	3577	3121	3552	2639	2960	3323	3617
11.1667	3910	3831	3983	4089	3865	4312	3805	3696	3477	3810	3715	3670	3470	3552	3110	3490	3577	3555	2796	3384	2429	2895	3286	3705
11.3333	3954	3951	3964	4138	4066	4104	3879	3761	3480	3606	3771	3511	3461	3488	3274	3572	3522	3368	2934	3550	2409	2827	3169	3601
11.5	3767	3949	4076	4009	4064	4159	3907	3765	3623	3814	3805	3644	3453	3571	3340	3686	3466	3545	2856	3484	2564	2917	3256	3677
11.6667	3831	3873	3995	4152	3993	4180	3782	3717	3570	3680	3630	3658	3443	3508	3252	3559	3562	3521	2853	3331	2568	2784	3125	3592
11.8333	3786	3825	3821	4027	3985	4209	3635	3699	3408	3686	3692	3588	3424	3556	3236	3595	3538	3449	2784	3549	2459	2780	3185	3614
12	3894	3918	3946	3993	3861	4016	3815	3771	3755	3891	3684	3520	3443	3595	3323	3675	3568	3463	2840	3508	2539	3013	3108	3586
12.1667	3658	3877	3787	3843	3803	3950	3788	3615	3550	3693	3738	3432	3361	3451	3095	3648	3489	3379	2779	3423	2479	2819	3219	3566
12.3333	3880	3760	3948	3985	3808	3700	3671	3618	3434	3773	3715	3494	3321	3565	3251	3527	3430	3535	2867	3390	2597	2960	3027	3540
12.5	3766	3724	3787	3698	3907	3862	3711	3592	3564	3569	3530	3527	3339	3502	3375	3568	3482	3486	2743	3481	2478	2928	3240	3487
12.6667	3634	3778	3869	3779	3692	3766	3841	3738	3600	3642	3623	3461	3468	3385	3191	3543	3366	3411	2784	3328	2499	2826	3002	3581
12.8333	3562	3675	3802	3878	3778	3769	3608	3695	3618	3801	3688	3556	3408	3478	3347	3563	3618	3509	2877	3338	2507	2921	3337	3675
13	3667	3794	3905	3832	3846	4067	3793	3736	3657	3843	3732	3582	3482	3733	3361	3679	3633	3534	2811	3613	2639	3064	3335	3637
13.1667	3663	3808	3866	3907	3847	3893	3728	3604	3642	3868	3858	3545	3331	3552	3433	3591	3598	3406	2799	3497	2550	2841	3237	3533
13.3333	3539	3712	3769	3997	3823	3861	3786	3877	3574	3902	3797	3463	3500	3525	3465	3751	3632	3554	2775	3540	2553	3022	3215	3555
13.5	3623	3763	4036	3849	3896	3944	3731	3840	3712	3906	3751	3572	3529	3496	3524	3761	3721	3520	2820	3476	2644	3061	3230	3726
13.6667	3810	3844	4021	4033	3922	3929	3928	3797	3809	3990	3992	3584	3505	3714	3667	3891	3777	3612	2978	3755	2705	3172	3377	3707
13.8333	3705	3821	3907	4207	3835	3928	3862	3946	3824	3967	3980	3558	3594	3721	3595	3951	3707	3682	2863	3567	2722	3023	3362	3694
14	3672	3890	3996	4054	3855	3971	3943	3895	3850	4016	3987	3656	3542	3773	3777	3847	3889	3499	2927	3770	2713	3257	3462	3696
14.1667	3658	3807	4237	4016	4001	4010	3922	3939	4013	4177	4097	3825	3578	3863	3655	4040	4017	3726	3058	3780	2809	3264	3612	3910
14.3333	3856	4057	4198	4245	4047	4058	4007	4120	4154	4180	4252	3781	3788	3909	3890	4123	3990	3870	3063	4014	2814	3480	3543	3850
14.5	3762	3986	4229	4153	4095	4132	3946	4096	3886	4253	4163	3851	3702	3997	3842	4146	4007	3729	3086	3857	2921	3301	3682	3934
14.6667	3774	4126	4317	4243	4201	4108	4068	4077	4060	4215	4262	3974	3677	3962	3958	4281	4150	3992	3163	4036	2883	3446	3697	4043
14.8333	3874	3968	4350	4243	4107	4161	4008	4122	4203	4442	4490	3940	3884	3946	3990	4236	4181	4070	3230	4042	3021	3415	3688	4023
15	3963	4285	4461	4501	4395	4083	4234	4237	4270	4418	4600	4072	3997	4127	4092	4497	4338	4054	3275	4250	3176	3484	3769	4197
15.1667	3968	4349	4436	4387	4468	4454	4220	4248	4407	4564	4519	4019	4042	4206	4265	4414	4386	4257	3173	4273	3286	3627	4002	4236
15.3333	4103	4388	4564	4676	4477	4300	4418	4437	4460	4759	4628	4271	3992	4347	4129	4434	4403	4322	3375	4188	3243	3615	3946	4339
15.5	4086	4362	4679	4605	4502	4501	4548	4356	4391	4765	4593	4207	4066	4372	4290	4575	4531	4331	3318	4319	3276	3700	4014	4382
15.6667	4219	4299	4669	4774	4662	4545	4510	4694	4696	4861	4698	4355	4103	4700	4417	4761	4734	4419	3446	4575	3489	3901	4173	4567
15.8333	4239	4694	4699	4803	4810	4687	4528	4567	4566	4984	4823	4573	4235	4480	4441	4781	4803	4532	3508	4537	3422	3837	4347	4590
16	4292	4592	4933	4994	4917	4641	4732	4924	4869	5014	5039	4562	4405	4622	4492	4990	4848	4576	3662	4661	3446	3958	4198	4519
16.1667	4343	4613	5035	4955	5060	4888	4687	4895	4820	5050	5142	4566	4518	4680	4563	4896	4883	4637	3664	4626	3568	3927	4560	4666
16.3333	4594	4839	5135	5193	4971	4898	4960	4975	4863	5076	5084	4753	4568	4785	4668	5216	5006	4779	3818	4844	3607	4078	4549	4860
16.5	4595	4937	5185	5341	5094	5116	4917	5161	5157	5443	5244	4737	4656	4833	4920	5259	5199	4896	3741	5013	3782	4254	4758	5049
16.6667	4609	5104	5285	5376	5354	5233	5132	5218	5244	5337	5322	4868	4854	5240	4891	5454	5189	4884	3919	4972	3862	4347	4777	5065
16.8333	4736	5125	5512	5577	5313	5221	5067	5281	5290	5616	5457	5044	4843	5059	4914	5451	5390	5125	4042	5186	3814	4415	4957	5284
17	5022	5309	5587	5661	5572	5480	5428	5245	5359	5732	5668	5203	5045	5345	5207	5542	5442	5047	4069	5270	3933	4535	4845	5317
17.1667	4855	5403	5734	5802	5558	5595	5456	5486	5602	5868	5649	5247	4867	5297	5170	5596	5548	5364	4194	5255	3970	4591	5078	5526
17.3333	5160	5434	5812	5916	5809	5406	5549	5492	5557	5948	5709	5330	4967	5428	5214	5594	5702	5218	4352	5433	4205	4663	5174	5496
17.5	5204	5537	5913	6039	5905	5721	5791	5749	5804	6046	6024	5728	5355	5724	5388	5903	5843	5688	4446	5563	4295	4775	5375	5680
17.6667	5443	5914	6024	6036	6060	5778	5770	5712	5813	6327	6051	5637	5449	5674	5619	5909	5943	5678	4786	5643	4509	5031	5461	5782
17.8333	5163	5811	6007	6276	6038	6038	5893	5934	5878	6276	6232	5881	5385	5775	5741	6091	6075	5879	4576	5799	4357	4930	5642	5978
18	5574	5947	6578	6368	6199	6223	6012	6035	6072	6475	6404	5866	5571	6074	5803	6259	6368	6035	4731	6017	4801	5242	5753	6091
18.1667	5606	6048	6530	6671	6317	6321	6249	6247	6164	6859	6571	6074	5811	6098	6103	6580	6537	6268	4790	6210	4737	5323	5986	6303
18.3333	5702	6320	6603	6549	6730	6358	6358	6450	6514	6643	6647	6196	5976	6316	6293	6564	6744	6204	5038	6340	4909	5428	5944	6551
18.5	5849	6355	6786	6825	6674	6691	6467	6621	6523	7002	7033	6471	5979	6321	6181	6647	6820	6521	5168	6495	4987	5693	6281	6550
18.6667	5945	6562	6939	7047	6902	6672	6662	6673	6770	7059	6828	6298	6316	6659	6237	6890	6846	6394	5286	6615	4991	5598	6370	6569
18.8333	6074	6702	7022	7151	7012	7033	6800	6931	6844	7223	7197	6735	6210	6795	6606	7111	7129	6614	5311	6788	5259	5859	6463	6787
19	6317	7010	7384	7326	7276	7065	7209	7142	7138	7449	7249	6863	6591	7022	6882	7230	7221	6801	5566	6887	5345	6133	6506	6856
19.1667	6315	7014	7509	7616	7290	7015	7242	7033	7146	7542	7433	7085	6683	6916	6782	7138	7242	7035	5651	6978	5473	6163	6617	7242
19.3333	6449	7285	7473	7597	7220	7330	7134	7350	7293	7656	7419	7163	6947	7346	6878	7467	7279	7115	5756	7239	5581	6264	6776	7243
19.5	6492	7470	7631	7818	7442	7453	7250	7349	7437	7481	7528	7091	6834	7289	6890	7469	7582	7260	5658	7193	5635	6348	6795	7280
19.6667	6620	7326	7885	8062	7745	7521	7446	7667	7601	7861	7700	7358	7275	7538	7291	7697	7665	7470	5826	7533	5771	6386	7105	7519
19.8333	6892	7509	7905	8054	7857	7896	7666	7512	7564	7939	7862	7664	7158	7452	7188	7923	7646	7514	5966	7552	5914	6686	7214	7603
20	7102	7925	8151	8344	8033	8022	7777	7910	8023	8281	8062	7605	7476	7765	7517	8202	8070	7607	6068	7615	6057	6499	7516	7854
20.1667	7127	7919	8372	8540	8229	8153	7996	8034	7952	8152	8417	7646	7541	7829	7517	8128	8004	7843	6253	7900	6149	6569	7407	7948
20.3333	7494	8144	8542	8570	8296	8375	8209	8278	7993	8216	8415	7831	7597	7974	7654	8235	8242	7897	6442	8093	6240	6746	7664	7976
20.5	7565	8003	8505	8831	8467	8566	8122	8203	8193	8740	8373	7799	7699	7957	7483	8330	8435	8150	6611	8176	6327	6929	7639	8393
20.6667	7690	8487	8878	9142	8537	8872	8455	8391	8285	8879	8586	8034	8189	8258	8067	8651	8556	8330	6962	8359	6531	7136	7975	8551
20.8333	7736	8566	9069	9179	8634	8951	8417	8568	8553	9139	8772	8336	7994	8398	8027	8592	8576	8556	6725	8483	6777	7165	7866	8673
21	7961	8924	9092	9392	8840	9189	8784	8765	8731	9027	8666	8281	8232	8378	8023	8750	8749	8456	6965	8459	6681	7344	8184	8792
21.1667	8037	8980	9466	9336	9075	9358	8895	8805	8819	9115	8983	8466	8464	8535	8274	9128	9066	8945	7014	8868	6710	7467	8455	9011
21.3333	8209	9194	9480	9709	9161	9389	8771	9140	8852	9267	9336	8746	8737	8657	8452	9141	8903	8895	7297	8889	6954	7539	8674	9122
21.5	8215	9345	9727	9860	9396	9623	9156	9156	8997	9299	9370	8740	8829	8896	8579	9340	9371	9010	7411	9019	7234	7747	8680	9513
21.6667	8480	9294	9809	9817	9547	9586	9265	9176	9268	9479	9218	8794	8783	8949	8510	9305	9336	8800	7561	9099	7024	7733	8724	9285
21.8333	8624	9525	9858	10015	9665	9853	9337	9432	9280	9457	9492	9047	8989	9143	8722	9395	9425	9263	7440	9318	7212	7983	8871	9590
22	9005	9761	10124	10049	9896	10033	9525	9468	9477	9744	9666	9197	8973	9256	8740	9542	9568	9352	7666	9396	7417	8056	8894	9619
22.1667	8675	9806	10239	10238	10101	10094	9743	9639	9516	9761	9849	9441	9305	9337	9044	9432	9735	9557	7551	9556	7393	8128	8951	9898
22.3333	9110	10159	10529	10598	9893	10265	9796	9830	9690	10111	9879	9234	9279	9424	9003	9614	9810	9275	7843	9578	7554	8202	9265	9879
22.5	9054	10241	10438	10566	10314	10477	9923	9927	9832	10009	10103	9551	9567	9331	9076	9861	10130	9811	7970	9674	7598	8263	9281	10118
22.6667	9364	10496	10444	10785	10632	10736	10161	10134	9763	10360	10204	9795	9652	9659	9223	10120	9923	9973	8263	10095	7585	8787	9352	10411
22.8333	9526	10602	10654	10846	10291	10626	9986	10292	9943	10418	10076	9672	9729	9801	9246	10089	10044	10039	8376	9858	7805	8343	9421	10231
23	9777	10634	10843	10798	10534	10797	10121	10144	9993	10442	10302	9653	9752	10056	9397	10124	10138	9899	8379	10009	7819	8493	9487	10514
23.1667	9766	10632	10832	11137	10702	10964	10296	10382	10064	10436	10386	9748	9875	9976	9329	10081	10241	10012	8235	10330	7819	8709	9558	10321
23.3333	10030	10741	11073	11276	10792	11169	10471	10513	10133	10652	10376	9893	10403	10143	9745	10289	10093	10303	8516	10016	7950	8609	9726	10773
23.5	9646	10718	10995	11178	11059	11358	10610	10673	10185	10716	10411	10132	9971	10195	9668	10371	10134	10330	8482	10330	8179	8678	9934	10609
23.6667	10018	11137	11301	11371	10900	11464	10466	10770	10179	10898	10586	10228	10559	10399	9689	10384	10368	10425	8755	10532	8230	8905	9810	10700
23.8333	10070	10788	11132	11365	11102	11223	10573	10875	10218	10945	10731	10069	10378	10084	9721	10557	10545	10453	8471	10487	8083	8901	9892	11055
24	10290	11164	11421	11345	10976	11381	10636	10959	10401	11026	10561	10111	10407	10311	9789	10742	10580	10380	8799	10522	7939	8950	9899	10925
24.1667	10331	11149	11406	11341	11074	11565	10594	10836	10452	10644	10552	10191	10406	10256	9859	10518	10570	10439	8731	10518	8252	8970	9945	10857
24.3333	10458	11335	11558	11480	11340	11609	10811	10914	10768	11080	10750	10411	10543	10450	9878	10632	10322	10473	8859	10454	8192	9105	10095	11064
24.5	10389	11355	11536	11507	11230	11831	10900	11009	10549	10841	10579	10393	10402	10417	9704	10687	10672	10495	8803	10509	8418	9158	10088	11145
24.6667	10523	11311	11414	11631	11446	11461	10836	11004	10581	11007	10643	10290	10610	10495	9853	10419	10542	10622	8944	10507	8396	8913	9897	11103
24.8333	10678	11203	11680	11630	11376	11392	10833	10917	10511	11088	10606	10668	10526	10408	9850	10672	10611	10401	8855	10484	8218	9094	10294	11211
25	10537	11638	11630	11311	11248	11580	11098	11078	10631	10894	10733	10335	10587	10533	9929	10615	10890	10626	9128	10665	8423	8977	10264	11102
25.1667	10575	11370	11495	11729	11571	11519	11037	11077	10718	11039	10693	10487	10476	10533	9780	10706	10725	10644	8958	10483	8426	9074	10057	11034
25.3333	10821	11438	11432	11553	11482	11415	10964	11052	10584	10979	10642	10113	10670	10420	9727	10629	10454	10492	8845	10645	8197	9064	10146	11112
25.5	10688	11389	11288	11512	11462	11463	10860	10963	10638	11018	10719	10255	10475	10405	9836	10978	10587	10443	8858	10716	8412	9147	10057	11259
25.6667	10910	11585	11590	11631	11595	11325	10952	10871	10688	10913	10543	10219	10614	10443	9934	10728	10813	10509	8914	10643	8407	9127	10106	10978
25.8333	10846	11570	11380	11300	11480	11418	10990	11202	10717	10725	10633	10406	10586	10370	9873	10707	10640	10418	8987	10355	8438	9286	10383	11173
26	10841	11360	11261	11464	11488	11105	10887	11313	10482	10878	10469	10265	10569	10530	9658	10563	10280	10337	8706	10492	8314	9017	9871	11043
26.1667	10790	11354	11322	11480	11551	11506	10760	11003	10460	10783	10674	10407	10407	10367	9736	10574	10508	10621	8728	10562	8180	8903	10265	10888
26.3333	10723	11352	11288	11399	11436	11192	10838	10917	10435	10626	10347	10247	10507	10184	9852	10612	10454	10343	8908	10351	8237	8921	10017	10652
26.5	10514	11131	10978	11140	11417	11088	10652	10811	10514	10935	10458	10290	10323	10361	9823	10528	10352	10287	8696	10533	8081	8822	9809	10919
26.6667	10612	11056	11254	11100	11341	11037	10651	10840	10447	10778	10362	10385	10416	10596	9639	10485	10352	10005	8928	10117	8151	9059	9799	10815
26.8333	10533	11113	10989	11203	11132	11096	10436	10866	10314	10586	10373	10057	10198	10073	9556	10396	10248	10070	8493	10016	8132	8844	9647	10741
27	10679	11085	11042	11114	10956	11032	10787	10962	10448	10604	10258	10076	10406	10231	9553	10315	10139	9845	8597	10333	8225	8830	9736	10634
27.1667	10423	10953	10644	10851	11236	10969	10349	10565	10114	10407	9969	10003	10058	9855	9443	10284	10052	9745	8475	10112	7940	8661	9427	10592
27.3333	10362	11009	10719	10952	11044	10708	10370	10688	10118	10282	10055	9936	10118	9992	9374	10119	9858	9738	8633	9907	7955	8608	9604	10595
27.5	10308	10631	10599	10796	10959	10972	10383	10276	9997	10155	9788	9996	9976	9808	9199	9974	10034	9448	8342	10047	7920	8604	9429	10440
27.6667	10382	10718	10399	10728	10854	10468	10406	10435	9778	10085	9804	9900	10169	10006	9093	9931	9471	9629	8269	9817	7812	8576	9237	10062
27.8333	10316	10723	10480	10751	10842	10531	10385	10216	9865	9956	9969	9938	9697	9602	9077	9690	9727	9738	8294	9681	7696	8399	9236	10234
28	10281	10562	10235	10631	10749	10281	10429	10159	9732	10134	9761	9816	9894	9371	9024	9741	9606	9509	8501	9640	7576	8317	9126	10002
28.1667	9783	10348	10057	10294	10435	10098	9858	10090	9621	9821	9447	9591	9536	9466	8832	9612	9459	9250	8086	9535	7615	8234	8992	10053
28.3333	9784	10235	10191	10200	10419	9959	10216	9919	9418	9749	9498	9611	9473	9564	8742	9360	9176	9178	8244	9500	7567	8149	9047	9701
28.5	9765	10137	9647	9944	10029	9813	9871	9730	9298	9581	9503	9474	9213	9246	8860	9132	9290	9123	7809	9181	7118	8164	8746	9732
28.6667	9803	10063	9746	9757	10128	9679	9814	9590	9341	9487	9074	9246	9141	9147	8883	9077	9173	8698	7902	9325	7413	7750	8499	9375
28.8333	9450	10357	9721	9862	10197	9715	9821	9673	9455	9346	9136	9138	9128	9079	8742	9198	8972	8885	7805	9074	7231	7952	8644	9405
29	9331	9651	9444	9600	9806	9409	9711	9520	8862	9370	8961	9059	9147	8876	8539	8969	9069	8706	7704	8974	7253	7857	8555	9339
29.1667	9287	9695	9368	9619	9880	9286	9473	9367	8998	9075	8918	8908	9019	8694	8438	8941	8880	8888	7638	8954	6966	7807	8460	9297
29.3333	9309	9642	9412	9219	9538	9100	9454	9270	8802	9091	8820	8845	8980	8783	8349	8762	8489	8445	7521	8630	6947	7641	8336	9107
29.5	9104	9431	9166	9346	9400	8954	9290	9288	8653	8857	8612	8726	8735	8577	8332	8756	8762	8404	7502	8956	7043	7607	8296	8989
29.6667	8814	9066	8806	9153	9218	8996	9158	8959	8542	8711	8400	8425	8562	8334	8090	8510	8378	7999	7433	8283	6721	7387	7952	8513
29.8333	8719	8986	8701	8970	9153	8731	8919	8908	8507	8932	8351	8354	8402	8494	7845	8530	8166	8248	7178	8318	6764	7325	7907	8871
30	8797	9027	8725	8721	9158	8683	8954	8725	8271	8610	8286	8369	8314	8266	8077	8451	8227	8043	7326	8292	6576	7361	7714	8624
30.1667	8403	8690	8422	8597	8733	8459	8751	8422	8126	8432	7953	8080	8223	8289	7673	8195	7952	7617	6902	8097	6513	7017	7692	8224
30.3333	8320	8576	8347	8479	8761	8317	8824	8491	7975	8300	7961	7846	8172	8013	7436	8177	7738	7481	7017	7937	6248	6957	7437	8059
30.5	8405	8408	8384	8400	8627	8429	8498	8331	7889	8272	7645	7907	7907	7947	7695	7976	7707	7535	6635	7733	6252	6863	7375	8219
30.6667	8183	8135	7991	8220	8383	8106	8421	8355	7825	7989	7713	7686	7839	7913	7441	7850	7677	7566	6504	7796	6186	6818	7225	7962
30.8333	8112	8139	7946	8014	8286	7825	8137	8169	7702	7880	7501	7634	7564	7729	7093	7701	7499	7370	6489	7586	6143	6784	7209	7673
31	7920	8006	7764	8044	8161	7832	8261	7945	7650	8003	7372	7459	7656	7579	7232	7702	7519	7143	6386	7525	5943	6602	7145	7770
31.1667	7854	7895	7736	7978	8093	7561	7934	7817	7533	7818	7609	7437	7307	7564	7177	7437	7319	7076	6286	7391	5859	6466	7112	7384
31.3333	7771	7672	7510	7719	7766	7392	8017	7805	7504	7627	7184	7355	7383	7503	7002	7410	7129	7107	6445	7164	5954	6280	6734	7245
31.5	7363	7503	7323	7569	7667	7386	7571	7616	7268	7556	7125	7106	7086	7212	6803	7148	7084	6625	6103	6982	5816	6275	6757	7285
31.6667	7392	7464	7182	7531	7557	7144	7605	7549	7107	7389	6899	6984	7031	7220	6767	7202	6824	6622	6070	7022	5556	6095	6634	6937
31.8333	7074	7390	7262	7458	7520	7192	7611	7543	7233	7377	6990	6976	7146	7099	6945	7134	6752	6811	5983	7014	5590	6032	6623	7183
32	7073	7058	7164	7423	7255	7205	7565	7433	6940	7252	6644	6952	6858	7093	7061	6965	6863	6441	5931	6959	5485	6072	6372	6853
32.1667	6880	6942	6960	7206	7511	6790	7201	7105	6823	7068	6828	6672	6856	6919	6586	7054	6562	6492	5806	6914	5366	5906	6388	6892
32.3333	6712	7123	6854	7108	7114	6711	7208	6975	6811	7131	6473	6500	6797	6762	6536	6891	6614	6256	5865	6478	5402	5949	6427	6590
32.5	6782	6756	6700	7056	7012	6759	7066	6947	6659	7033	6508	6532	6508	6763	6525	6772	6591	6326	5630	6479	5237	5865	6423	6583
32.6667	6719	6717	6758	6796	6936	6473	6933	6884	6760	6815	6425	6455	6681	6611	6293	6866	6442	6030	5602	6499	5293	5792	6200	6335
32.8333	6339	6547	6563	6689	6736	6401	6785	6776	6702	6717	6253	6452	6289	6517	6205	6696	6220	6101	5405	6236	5286	5638	6027	6482
33	6481	6485	6691	6667	6694	6391	6760	6717	6427	6707	6399	6240	6272	6509	6165	6433	6289	6140	5278	6330	5266	5623	6107	6265
33.1667	6335	6304	6575	6683	6582	6454	6545	6595	6557	6863	6385	6313	6223	6417	6202	6524	6456	6059	5495	6187	5132	5463	6069	6253
33.3333	6330	6303	6354	6495	6557	6234	6665	6756	6548	6440	6229	6218	6175	6297	6034	6350	6346	5773	5385	6177	5123	5562	5854	6138
33.5	6083	6080	6287	6435	6310	5976	6507	6435	6349	6485	6019	5979	6020	6253	6029	6334	6192	5962	5137	6061	5095	5429	5758	6153
33.6667	6168	6009	6235	6346	6422	6014	6468	6443	6323	6543	6057	5920	6148	6366	5983	6218	6171	5835	5213	6082	4950	5426	5936	6034
33.8333	5958	5942	6193	6256	6063	6026	6445	6349	6211	6240	6048	5905	5934	6237	5813	6058	6112	5611	5190	5867	4918	5320	5619	5981
34	5876	5924	6098	6196	6357	6034	6377	6239	6297	6335	6030	5997	5988	6186	5814	6079	5990	5685	5119	5952	4764	5368	5621	5969
34.1667	5717	5902	5883	6213	6237	5896	6353	6293	6080	6294	5968	5835	5872	6319	5962	6052	5955	5701	4824	5763	4889	5447	5787	5901
34.3333	5813	5855	6017	6097	6014	5774	6245	6137	6111	6145	5868	5641	5773	5887	5847	6050	5818	5655	4970	5759	4824	5188	5475	5655
34.5	5720	5562	5843	6094	5856	5792	6172	5989	5883	6353	5692	5804	5645	5881	5701	5847	5816	5606	4827	5746	4666	5178	5550	5716
34.6667	5669	5827	5707	5997	5661	5543	5906	5956	5910	6067	5609	5607	5591	5790	5702	5865	5734	5383	4820	5692	4728	5180	5467	5603
34.8333	5623	5594	5801	6012	5878	5577	5845	5871	5879	5972	5696	5772	5548	5898	5709	5965	5877	5434	4880	5681	4870	5043	5551	5593
35	5618	5530	5691	5871	5853	5660	5855	6012	5891	6195	5745	5619	5661	5783	5740	5881	5855	5301	4906	5683	4871	5196	5470	5730
35.1667	5364	5621	5719	5772	5816	5630	5842	6000	6041	6097	5810	5764	5492	5888	5524	5977	5658	5560	4757	5495	4721	5230	5330	5639
35.3333	5449	5540	5571	5893	5921	5554	5811	5828	5810	5981	5820	5436	5725	5747	5728	5801	5716	5469	4786	5601	4609	5010	5450	5544
35.5	5368	5493	5721	5867	5912	5603	5674	5724	5864	6010	5516	5505	5541	5792	5597	5969	5858	5490	4804	5341	4722	5136	5549	5525
35.6667	5333	5463	5704	5792	5590	5534	5591	5861	5792	5987	5679	5527	5500	5735	5698	5781	5634	5309	4842	5601	4624	5043	5372	5461
35.8333	5334	5468	5649	5839	5711	5679	5650	5801	5699	5946	5657	5573	5535	5778	5517	5937	5598	5570	4789	5423	4771	4938	5384	5404
36	5374	5489	5736	5760	5774	5537	5732	5794	5602	5728	5622	5493	5531	5635	5570	5737	5616	5394	4656	5492	4673	4942	5309	5708
36.1667	5217	5406	5529	5774	5866	5478	5753	5669	5719	6043	5727	5654	5662	5686	5523	5795	5826	5520	4712	5548	4695	5047	5419	5557
36.3333	5358	5554	5542	5799	5843	5450	5754	5854	5821	5954	5761	5481	5465	5797	5605	5662	5623	5399	4734	5390	4660	5021	5379	5580
36.5	5246	5471	5662	5690	5818	5547	5595	5847	5722	5875	5694	5582	5433	5745	5569	5760	5724	5628	4734	5491	4678	5234	5382	5617
36.6667	5261	5477	5648	5867	5806	5584	5580	5525	5789	5963	5533	5551	5615	5770	5584	5832	5684	5490	4803	5395	4725	5187	5481	5543
36.8333	5222	5236	5601	5515	5587	5518	5414	5690	5726	5939	5801	5515	5396	5662	5631	5737	5728	5426	4812	5550	4646	5048	5357	5726
37	5316	5470	5607	5658	5583	5332	5446	5699	5930	5763	5580	5333	5515	5840	5599	5798	5724	5437	4731	5516	4811	4970	5480	5592
37.1667	5283	5581	5881	5813	5611	5568	5505	5736	5918	6001	5836	5531	5567	5762	5684	5916	5747	5731	4881	5492	4815	5119	5471	5674
37.3333	5176	5479	5706	5678	5706	5551	5504	5800	5847	5982	5720	5522	5628	5774	5801	5859	5926	5563	4841	5595	4914	5085	5615	5775
37.5	5297	5416	5654	5666	5876	5738	5454	5821	5855	6010	5659	5674	5537	5764	5641	5828	6179	5532	4738	5595	4884	5119	5554	5688
37.6667	5364	5377	5923	5770	5666	5375	5582	5861	5838	6042	5802	5686	5625	5815	5699	5902	5932	5602	4821	5679	4827	5122	5609	5662
37.8333	5458	5637	5885	5882	5763	5669	5532	5944	5887	6195	5849	5848	5729	5989	5772	5959	6024	5712	4770	5666	4887	5220	5848	5801
38	5304	5583	5658	5668	5795	5545	5477	5899	5782	6261	5701	5658	5708	5806	5686	5690	6094	5679	4815	5680	4958	5168	5567	5762
38.1667	5388	5670	5816	5898	5939	5666	5360	5929	5887	6160	5926	5740	5700	5842	5610	5958	6131	5880	4900	5634	4746	5271	5644	5831
38.3333	5437	5725	5916	6047	5806	5970	5616	5985	6012	6237	6045	5714	6005	5858	5743	6047	6020	5791	5074	5675	4947	5339	5828	5948
38.5	5484	5813	5949	6144	5967	5898	5566	6104	6114	6351	6137	5876	5849	6007	5837	6037	6386	5934	5038	5765	5114	5376	5734	5923
38.6667	5317	5791	5746	5935	5990	5739	5649	5939	6272	6162	6149	5795	5830	6023	5664	6092	6061	5870	5038	5787	5019	5291	5884	5975
38.8333	5558	5860	6018	6117	6157	5926	5873	6080	6077	6268	6013	5950	6017	6001	5945	6089	6330	6018	5058	5950	5011	5363	5850	6136
39	5577	5943	5983	6023	6100	5910	5713	6085	6122	6301	6177	5862	5829	5926	5823	5943	6226	6154	5160	5738	5032	5219	5919	6086
39.1667	5740	6077	6325	6073	6222	6110	5932	6107	6230	6375	6167	6085	6010	6078	5966	6030	6424	6139	5101	5952	5175	5362	5939	6226
39.3333	5797	6179	6234	6390	6107	6348	5845	6312	6237	6439	6284	6201	5911	6179	5926	6244	6499	6335	5130	6034	5257	5373	6174	6298
39.5	5756	6077	6336	6313	6263	6158	6008	6106	6270	6426	6258	6116	6086	6241	5877	6149	6423	6388	5195	6142	5249	5539	6046	6263
39.6667	5765	6207	6287	6345	6282	6169	6138	6324	6219	6320	6349	6155	6129	6217	6003	6269	6396	6441	5218	6043	5225	5492	6153	6345
39.8333	5827	6293	6355	6505	6392	6357	6188	6393	6413	6599	6764	6219	6241	6311	6137	6408	6677	6558	5332	6234	5363	5660	6096	6571
40	5916	6250	6316	6462	6385	6388	6224	6405	6507	6425	6480	6266	6283	6257	6083	6291	6423	6384	5372	6297	5437	5596	6300	6492
40.1667	5839	6148	6361	6613	6621	6476	6432	6537	6617	6797	6761	6488	6425	6387	6180	6275	6558	6587	5530	6297	5456	5861	6313	6820
40.3333	5913	6466	6538	6663	6619	6373	6436	6320	6569	6645	6569	6309	6425	6825	6243	6425	6778	6522	5450	6284	5435	5746	6395	6725
40.5	6023	6297	6490	6752	6652	6600	6504	6485	6540	6687	6543	6330	6319	6439	6300	6654	6773	6655	5507	6383	5529	5735	6387	6718
40.6667	6210	6461	6738	6708	6646	6616	6574	6642	6624	6706	6707	6412	6499	6636	6152	6534	6851	6735	5467	6402	5572	5846	6386	6724
40.8333	6069	6565	6647	6727	6743	6747	6554	6653	6674	6751	6748	6626	6518	6621	6454	6668	6889	6677	5631	6334	5675	5952	6581	6741
41	6450	6548	6599	6723	6713	6658	6503	6970	6837	7053	6790	6431	6716	6739	6514	6596	7043	6656	5787	6571	5680	5983	6593	6909
41.1667	6118	6695	6770	6783	6769	6791	6652	6834	6757	6904	6781	6569	6515	6546	6462	6417	6927	6797	5638	6700	5670	5969	6547	6977
41.3333	6324	7000	6833	7105	7157	6931	6848	6975	6844	6808	6829	6619	6891	6821	6520	6832	7121	6877	5856	6705	5857	5997	6558	7001
41.5	6406	6917	6830	6813	7132	6873	6777	6913	6774	7162	7001	6631	6471	6779	6502	6689	7096	6740	5810	6904	5817	6132	6816	7135
41.6667	6479	7001	6825	6974	7172	6921	6944	6932	7040	7227	7009	6746	6821	6684	6740	6871	7002	6932	5898	6830	5942	5954	6740	6994
41.8333	0	0	0	0	0	0	0	0	0	0	0	0	0	0	0	0	0	0	0	0	0	0	0	0
42	10135	11542	11444	12211	11688	11667	11523	12054	12047	12090	12157	11803	11532	11617	11373	11478	11388	11295	8005	9717	8999	9274	10014	10362
42.1667	8061	8916	8693	9237	8992	8454	7813	8187	8291	8436	8467	8095	7515	7726	7213	7625	7887	7571	5941	7059	6035	6406	6964	7270
42.3333	6720	7279	7206	7353	7444	7448	6559	6720	6746	7156	7110	6876	6462	6588	6447	6492	6852	6910	5487	6285	5720	5865	6563	6864
42.5	0	0	0	0	0	0	0	0	0	0	0	0	0	0	0	0	0	0	0	0	0	0	0	0
42.6667	11887	12845	11993	13732	13174	12820	11316	11866	11568	12245	12162	12053	10527	10848	11002	11177	11554	11001	8167	9309	9497	9608	10184	10142
42.8333	8879	9847	9267	10288	10367	10277	9053	9119	9242	9381	9277	9293	8572	8684	8506	8814	9370	9014	7314	7963	7969	7978	8607	9124
43	8235	9051	8358	9437	9495	9587	8493	8455	8172	8645	8474	8807	8168	7961	7835	8070	8547	8505	7009	7726	7594	7561	8213	8605
43.1667	7990	8841	8116	9362	9427	9340	8249	8227	8047	8426	8183	8642	8075	7766	7594	7912	8675	8659	6868	7472	7537	7364	8178	8482
43.3333	8246	8846	8041	9260	9361	9257	8601	8106	7924	8219	8007	8572	8124	7988	7632	7840	8183	8409	7042	7574	7366	7369	8173	8491
43.5	8359	9139	8132	9219	9394	9658	8565	8381	8112	8343	8217	8624	8327	7809	7747	7825	8379	8630	6994	7853	7532	7375	8137	8484
43.6667	8615	9097	8206	9297	9387	9349	8867	8538	8122	8233	8344	8510	8343	8074	7582	7888	8448	8412	7229	7777	7550	7534	8143	8437
43.8333	8622	9104	8243	9370	9518	9626	8801	8301	7930	8373	8250	8552	8427	8072	7559	7822	8424	8496	7453	8022	7738	7400	8125	8608
44	8882	9294	8438	9437	9452	9681	9043	8458	8202	8226	8333	8947	8580	8150	7695	8016	8509	8631	7656	8353	7853	7570	8248	8618
44.1667	8836	9469	8459	9424	9568	9724	9084	8745	8183	8384	8231	8693	8693	8191	7808	7872	8438	8605	7590	7967	8038	7722	8259	8678
44.3333	9369	9802	8581	9735	9954	9966	9546	8730	8343	8543	8488	8935	9175	8576	7844	8092	8602	8953	7750	8186	7956	7850	8387	8885
44.5	9420	9654	8600	9751	9802	10125	9494	9078	8387	8687	8667	9017	9059	8484	7852	8205	8564	8905	7917	8540	8158	7759	8391	8905
44.6667	9509	10022	8938	9741	9907	10135	9797	9069	8452	8720	8658	9100	9278	8581	7902	8266	8787	8899	8061	8514	8299	7878	8759	9065
44.8333	9732	10097	8805	9712	10182	10190	9961	9113	8461	8707	8640	9080	9449	8554	8019	8263	8630	8905	8164	8488	8319	7887	8751	8944
45	10121	10448	9199	10050	10485	10456	10241	9427	8693	8993	8775	9197	9760	8865	8183	8556	8869	9050	8351	8670	8428	8117	8689	9314
45.1667	10128	10448	9248	9894	10489	10391	10071	9421	8549	9043	8814	9323	9729	8945	8098	8363	8874	9197	8425	8899	8754	8238	9065	9214
45.3333	10502	10581	9251	10087	10324	10458	10530	9570	8813	9053	8863	9489	9985	8907	8137	8349	9127	9283	8686	8879	8572	7975	8739	9114
45.5	10355	10706	9315	10030	10530	10566	10501	9459	8520	8940	9009	9481	9881	8864	8173	8491	8818	9219	8536	8894	8682	8071	8872	9251
45.6667	10737	11046	9595	10282	10706	10530	10651	9718	8803	9037	8970	9447	10303	9166	8157	8737	8836	9138	8944	9094	8604	8319	8902	9468
45.8333	10638	10921	9481	10255	10631	11048	10728	9797	8803	9184	8847	9623	10385	9236	8266	8585	8993	9206	8859	9234	8779	8206	8819	9520
46	10926	11131	9602	10411	10693	10693	10888	9684	8791	8999	9148	9522	10446	9311	8205	8454	9094	9218	9037	9242	8856	8221	8811	9254
46.1667	11107	11163	9611	10483	10872	11023	11241	9871	8875	9303	9040	9485	10749	9422	8380	8574	9095	9413	9079	9278	9186	8227	8859	9488
46.3333	11320	11212	9447	10412	10699	10850	11184	10154	8924	9166	9082	9660	10742	9381	8326	8612	9009	9278	9186	9291	8823	8142	8882	9492
46.5	11431	11298	9661	10336	10982	10897	11157	9768	8791	9143	9114	9499	10657	9482	8225	8451	8861	9261	9247	9335	8828	8013	9253	9515
46.6667	11405	11504	9302	10230	10634	10820	11354	10197	9045	9078	8879	9617	10913	9556	8520	8542	8880	9165	9690	9615	8692	8187	9078	9340
46.8333	11626	11415	9838	10307	10608	10712	11256	9782	8888	8842	8946	9736	11145	9566	8186	8319	9078	9178	9422	9593	8564	8141	8925	9511
47	11799	11351	9766	10022	10487	10624	11658	10010	8936	8990	8901	9349	11116	9378	8292	8351	8822	8919	9464	9518	8638	8098	8909	9217
47.1667	11902	11667	9595	10215	10683	10695	11819	10033	8858	8754	8717	9516	11219	9368	8247	8271	8669	9079	9916	9346	8675	8161	8884	9174
47.3333	12129	11713	9657	10027	10429	10526	11900	10098	8840	8992	8790	9100	11158	9596	8201	8265	8422	8956	9745	9388	8542	8081	8686	9130
47.5	12038	11198	9347	9996	10757	10487	11766	9986	8623	8761	8745	9316	11086	9290	7988	8151	8505	8964	9696	9393	8599	7838	8614	9158
47.6667	12216	11343	9177	9711	10317	10268	11944	9856	8525	8647	8577	9072	11518	9478	8030	8190	8287	8783	10040	9507	8478	7759	8648	9004
47.8333	12354	11299	9202	9809	10305	10252	11864	9899	8598	8465	8386	8894	11455	9130	7998	8011	8175	8718	9673	9291	8322	7794	8576	8905
48	12139	11292	9266	9714	10253	10179	12145	9858	8470	8592	8558	8766	11632	9098	7765	7952	8184	8585	10016	9320	8254	7794	8401	8764
48.1667	12255	11305	8976	9450	9956	9894	12077	9920	8313	8448	8311	8813	11460	9227	7739	7827	8047	8604	9939	9207	8290	7538	8289	8645
48.3333	12438	11270	8941	9220	10018	9653	12257	9808	8223	8331	8058	8672	11596	9267	7605	7851	8019	8311	10044	9293	7982	7563	8157	8613
48.5	12380	11254	8915	9406	9631	9794	12017	9792	8401	8049	7963	8498	11598	9216	7638	7889	8057	8465	10014	9331	7991	7334	8184	8550
48.6667	12644	10964	8836	9283	9549	9555	12281	9760	8203	8019	8009	8451	11309	9027	7580	7660	7929	7929	10011	9204	7953	7303	8175	8323
48.8333	12438	10746	8518	8954	9511	9486	12103	9392	7955	8036	7852	8499	11767	8982	7262	7634	7716	8009	10036	9015	7871	7243	7981	8435
49	12497	10806	8512	8739	9298	9321	12014	9394	8039	7937	7686	8098	11350	8909	7357	7234	7643	7845	9891	8896	7499	7325	7760	8223
49.1667	12335	10521	8422	8778	9287	9086	12246	9115	7933	7601	7602	8117	11399	8806	7364	7299	7428	7812	9778	8874	7602	7156	7592	8270
49.3333	12534	10391	8122	8419	8968	8878	11963	9057	7717	7620	7166	7851	11626	8490	7124	7144	7237	7506	9886	8613	7243	6914	7526	7797
49.5	12201	10173	8289	8374	8717	8883	11757	9099	7436	7512	7503	7869	11501	8521	6905	7055	7134	7576	9942	8400	7270	6744	7524	7860
49.6667	12143	9911	7818	8080	8650	8479	11857	8725	7388	7362	7067	7611	11074	8525	6861	6963	7043	7203	9958	8404	6925	6732	7181	7620
49.8333	12249	9777	7675	8097	8422	8520	11657	8602	7383	7205	7049	7442	11057	8018	6749	6784	6811	7054	9538	8364	6839	6523	7247	7517
50	12295	9633	7501	7868	8248	8116	11706	8551	7000	6943	7007	7108	11171	7971	6614	6631	6753	6858	9687	8025	6744	6571	6908	7308
50.1667	11627	9247	7338	7623	7895	7941	11481	8292	6891	6932	6546	6920	10908	7745	6517	6628	6585	6859	9413	7762	6807	6268	6746	7156
50.3333	11827	8939	7377	7569	7957	7753	11502	8253	6926	7054	6539	6858	10891	7555	6460	6526	6732	6816	9495	7895	6515	6392	6956	7116
50.5	11318	8706	7058	7379	7778	7727	10930	7704	6653	6665	6527	6795	10376	7341	6248	6135	6518	6681	9282	7406	6321	6107	6512	7007
50.6667	11186	8658	6865	7195	7520	7507	11028	7698	6630	6555	6208	6579	10315	7201	6138	5991	6254	6331	9179	7259	6124	6005	6319	6607
50.8333	11159	8265	6767	6958	7434	7401	10749	7601	6438	6232	6218	6466	10210	7189	6030	6029	6183	6315	8957	7201	6040	5965	6321	6688
51	10873	7896	6448	6834	7212	7161	10594	7256	6088	6082	5890	6400	10150	6814	5857	5828	5910	6134	8887	6952	5702	5709	6089	6444
51.1667	10396	7695	6367	6765	6974	6933	10495	6779	6012	6023	5819	6254	9715	6589	5515	5722	5948	6069	8725	6487	5811	5576	5987	6436
51.3333	10551	7241	6130	6493	6905	6747	10126	7001	6025	5820	5747	6094	9431	6481	5594	5658	5722	5855	8441	6658	5618	5410	5906	6205
51.5	9986	7334	5942	6273	6555	6467	9736	6491	5683	5720	5636	5728	9136	6307	5253	5467	5529	5685	8123	6149	5326	5539	5751	5953
51.6667	9927	6987	5714	6155	6572	6497	9595	6374	5735	5530	5447	5589	9206	5958	5308	5363	5370	5525	8324	6180	5284	5181	5522	5781
51.8333	9524	6595	5740	6032	6275	6269	9185	6168	5620	5402	5276	5770	8884	5850	5232	5437	5216	5500	7878	5875	5098	5112	5615	5859
52	9422	6423	5557	5913	6072	6006	9079	5983	5507	5536	5227	5401	8650	5662	4917	5101	5280	5292	7624	5668	4923	5000	5241	5475
52.1667	9002	6203	5510	5797	5997	5868	8807	5846	5265	5303	5174	5203	8404	5409	4928	5029	5268	5187	7219	5393	4742	4855	5236	5637
52.3333	8982	6031	5188	5612	5874	5789	8575	5579	5207	5203	4974	5082	8219	5283	4784	5049	4886	4927	7296	5192	4638	4699	5070	5355
52.5	8664	5823	5145	5459	5751	5539	8244	5449	5022	4903	4760	5065	7727	5042	4572	5042	4888	5046	6938	5022	4606	4651	5034	5228
52.6667	8186	5506	4999	5303	5500	5440	7979	5173	5059	4977	4725	4944	7504	4797	4590	4764	4840	4777	6822	4867	4454	4575	4926	5323
52.8333	8009	5206	4824	5318	5496	5406	7664	4956	4664	4869	4723	4810	7270	4650	4492	4713	4817	4831	6481	4675	4308	4432	4689	5045
53	7668	4946	4629	4952	5281	5137	7442	4786	4394	4555	4454	4600	7104	4423	4322	4357	4443	4518	6418	4516	4047	4249	4605	4879
53.1667	7307	4827	4389	5013	5055	4983	7305	4623	4592	4545	4535	4790	6895	4418	4273	4384	4577	4484	6227	4430	4085	4244	4701	4943
53.3333	7185	4637	4451	4766	4857	4875	6858	4373	4299	4454	4191	4444	6460	4315	4202	4362	4316	4402	5857	4192	4025	4105	4289	4797
53.5	6698	4444	4237	4589	4804	4631	6522	4288	4194	4292	4153	4342	6107	3964	4024	4346	4270	4287	5783	4032	3861	4121	4243	4560
53.6667	6644	4453	4424	4712	4813	4725	6517	4272	4135	4308	4369	4307	6188	3888	4026	4190	4212	4317	5553	3966	3725	4011	4318	4463
53.8333	6297	4063	3929	4474	4564	4520	6062	4009	4023	4164	4213	4140	5737	3848	3842	4141	4237	4197	5320	3791	3583	3843	3962	4530
54	6201	3975	3821	4377	4548	4455	5899	3868	4011	4173	3975	4017	5564	3539	3855	3931	3888	4091	5180	3673	3634	3797	3915	4338
54.1667	5777	3643	3915	4278	4531	4417	5653	3669	3830	4050	3928	3944	5369	3551	3826	3885	3835	4060	4857	3408	3448	3814	4036	4280
54.3333	5497	3639	3807	4099	4397	4350	5555	3612	3862	3977	3846	4136	5140	3429	3612	3803	3821	3762	4827	3362	3417	3703	3942	4188
54.5	5366	3563	3709	4129	4339	4148	5152	3637	3714	3895	3734	3901	4996	3296	3637	3694	3843	3847	4509	3240	3273	3628	3706	4035
54.6667	5049	3313	3578	3898	4104	4119	5194	3264	3630	3850	3772	3766	4818	3145	3557	3716	3796	3731	4426	3173	3103	3515	3736	3937
54.8333	4833	3142	3558	3899	4014	4114	4801	3222	3582	3666	3617	3793	4636	3146	3418	3676	3785	3764	4259	3068	3110	3558	3667	3951
55	4688	3228	3487	3927	3912	3937	4658	3130	3490	3714	3679	3810	4396	2994	3348	3607	3710	3728	4126	3048	3078	3513	3576	3885
55.1667	4383	2891	3365	3761	3913	4007	4501	2982	3328	3674	3447	3538	4276	2791	3291	3469	3461	3573	3678	2677	2942	3328	3508	3804
55.3333	4354	2986	3288	3752	3719	3948	4265	2926	3427	3495	3407	3580	4084	2774	3268	3511	3482	3584	3743	2822	2911	3284	3552	3688
55.5	4080	2735	3288	3713	3863	3700	4083	2898	3361	3561	3496	3446	3702	2601	3176	3445	3435	3584	3418	2673	2859	3234	3440	3749
55.6667	3774	2727	3242	3633	3701	3701	3899	2712	3321	3500	3414	3402	3657	2655	3140	3235	3428	3628	3421	2599	2885	3160	3386	3765
55.8333	3686	2621	3264	3641	3724	3718	3691	2726	3108	3335	3559	3455	3617	2592	3042	3356	3481	3428	3333	2543	2745	3232	3382	3798
56	3580	2535	3146	3473	3687	3655	3572	2562	3194	3327	3318	3414	3371	2486	3056	3418	3254	3414	3142	2470	2810	3130	3388	3681
56.1667	3438	2505	3034	3606	3554	3711	3544	2615	3209	3442	3394	3431	3288	2484	3088	3250	3360	3523	2928	2403	2819	3176	3405	3643
56.3333	3278	2481	3281	3444	3574	3406	3275	2519	3248	3348	3175	3302	3134	2393	2940	3310	3372	3355	2913	2409	2495	3116	3292	3628
56.5	3119	2308	2989	3405	3512	3573	3128	2464	3066	3229	3192	3260	2896	2333	2836	3078	3291	3285	2806	2280	2552	3004	3253	3394
56.6667	3017	2311	3092	3494	3419	3576	3250	2462	3012	3167	3310	3384	2859	2490	3048	3135	3368	3467	2522	2327	2564	3106	3350	3401
56.8333	2736	2336	2939	3368	3457	3585	2972	2353	2927	3179	3165	3230	2769	2324	2840	3224	3243	3260	2495	2257	2565	2893	3136	3552
57	2873	2219	3006	3330	3397	3581	2882	2292	2954	3255	3364	3328	2789	2306	2909	3103	3086	3342	2537	2223	2500	3027	3094	3331
57.1667	2650	2228	2945	3395	3367	3504	2805	2297	2908	3117	3212	3248	2609	2172	2912	3156	3177	3350	2255	2157	2469	2986	3226	3323
57.3333	2489	2141	2920	3393	3285	3359	2837	2303	2982	3157	3338	3187	2489	2285	2839	3119	3086	3299	2242	2197	2566	2929	3236	3329
57.5	2372	2079	2943	3427	3311	3471	2464	2292	2960	3236	3259	3214	2396	2258	2932	3003	3078	3125	2161	1997	2395	3088	3196	3314
57.6667	2364	2065	3018	3521	3427	3432	2503	2332	2930	3216	3213	3290	2375	2377	2813	3071	3144	3316	2157	2121	2624	2901	3236	3453
57.8333	2301	2161	3002	3455	3398	3640	2292	2294	3004	3106	3272	3181	2168	2223	2833	3085	3162	3225	2144	2134	2493	2946	3155	3372
58	2336	2183	2925	3471	3372	3542	2362	2331	2970	3247	3264	3117	2250	2171	2866	3081	3254	3376	2082	2144	2480	3089	3136	3349
58.1667	2203	2210	2968	3345	3412	3529	2264	2318	3062	3303	3151	3375	2094	2256	2909	3236	3219	3260	1955	2171	2643	2966	2986	3266
58.3333	2102	2155	3021	3328	3371	3475	2198	2327	3072	3190	3216	3293	2097	2277	2873	3115	3197	3280	1931	2140	2572	3069	3228	3486
58.5	2062	2250	3011	3439	3471	3498	2082	2314	3070	3264	3300	3232	1930	2266	2764	3092	3174	3316	1877	2042	2483	2965	3194	3392
58.6667	1957	2242	3129	3357	3326	3565	2172	2305	2849	3261	3416	3279	1976	2289	2799	3076	3156	3236	1773	2056	2465	2871	3134	3395
58.8333	2001	2193	3112	3462	3308	3485	2081	2152	3113	3251	3276	3389	1984	2233	2907	3096	3167	3483	1690	2137	2522	2976	3154	3368
59	1989	2290	3187	3503	3518	3739	2188	2476	3094	3296	3429	3543	2048	2401	3046	3244	3290	3671	1836	2175	2625	3062	3274	3396
59.1667	1898	2202	3106	3557	3489	3590	2041	2312	3119	3337	3387	3454	1860	2364	2868	3265	3250	3390	1657	2172	2481	3154	3318	3547
59.3333	1978	2351	3296	3617	3530	3770	1985	2547	3134	3330	3507	3435	1926	2393	3030	3298	3328	3442	1774	2329	2774	3122	3247	3456
59.5	1870	2275	3230	3535	3591	3942	2110	2475	3218	3336	3608	3470	1778	2320	3164	3264	3417	3518	1659	2217	2696	3276	3315	3517
59.6667	1944	2503	3180	3818	3692	3899	2144	2581	3181	3425	3497	3515	2062	2443	3090	3284	3479	3521	1774	2294	2659	3256	3343	3518
59.8333	1915	2558	3275	3758	3593	3926	1995	2424	3206	3381	3509	3555	1943	2488	3002	3259	3460	3529	1688	2240	2621	3174	3337	3560
60	2023	2625	3396	3803	3704	4001	2017	2632	3238	3421	3565	3657	1992	2363	3164	3387	3431	3781	1682	2413	2726	3344	3399	3633
60.1667	1876	2610	3394	3733	3909	3959	1987	2691	3291	3561	3680	3586	1866	2591	3069	3452	3644	3514	1709	2515	2783	3141	3548	3731
60.3333	1946	2654	3498	3842	3959	3986	2050	2782	3237	3579	3619	3821	2049	2584	3247	3441	3549	3635	1679	2406	2808	3367	3507	3760
60.5	1913	2876	3435	3964	4005	4081	2068	2746	3329	3423	3692	3713	2000	2688	3243	3592	3669	3779	1748	2466	2922	3346	3429	3756
60.6667	2022	2710	3517	3979	3882	4152	2122	2796	3407	3639	3695	3850	2081	2844	3324	3442	3758	3791	1735	2538	2833	3320	3650	3831
60.8333	1968	2835	3691	4041	3977	4291	2105	2875	3430	3804	3918	3832	2110	2919	3365	3563	3778	3890	1846	2818	3123	3415	3703	3918
61	1945	2950	3531	3910	3945	4276	2137	3052	3407	3605	3801	3769	1931	2820	3292	3472	3696	3832	1810	2704	2864	3322	3522	3808
61.1667	1990	3033	3696	4251	4161	4346	2148	3032	3651	3616	4050	4038	2098	2936	3420	3663	3696	3985	1827	2703	3131	3388	3633	3981
61.3333	2234	3091	3948	4073	4238	4460	2216	3235	3493	3914	3910	3966	2183	2999	3430	3717	3860	4010	2011	2990	2884	3470	3786	3976
61.5	2101	3282	3990	4222	4249	4561	2334	3205	3747	3941	3983	4253	2195	3128	3634	3610	3841	4187	1930	3037	3190	3552	3986	4120
61.6667	2287	3433	3982	4397	4241	4529	2347	3420	3794	3880	4204	3919	2212	3169	3617	3752	4087	4131	1982	3169	3143	3652	3898	4107
61.8333	2389	3467	4167	4430	4443	4605	2398	3403	3802	3897	4022	4244	2371	3284	3575	3731	3888	4221	2052	3112	3314	3636	3922	4200
62	2400	3619	4042	4394	4416	4600	2443	3465	3887	3990	4225	4197	2309	3340	3620	3757	3948	4110	2044	3275	3243	3774	3971	4207
62.1667	2418	3532	4147	4458	4483	4806	2585	3413	3906	3957	4302	4250	2382	3399	3653	3735	4020	4300	2065	3146	3271	3647	4029	4189
62.3333	2623	3790	4240	4687	4711	5099	2650	3771	4060	4008	4414	4377	2482	3640	3824	3802	4098	4484	2341	3343	3428	3640	4169	4211
62.5	2499	3828	4298	4720	4761	5010	2567	3581	4004	4048	4263	4510	2522	3490	3814	3883	4058	4430	2258	3389	3405	3749	4057	4390
62.6667	2732	4043	4411	4752	4715	5050	2797	3719	3946	4077	4453	4537	2725	3799	3853	3957	4080	4578	2386	3606	3512	3815	4059	4500
62.8333	2668	4015	4463	4766	4487	4970	2730	3970	4031	4121	4284	4413	2717	3847	3770	3986	4257	4597	2335	3666	3523	3875	4185	4557
63	2844	4163	4479	4814	4855	5277	2924	3940	4423	4228	4331	4558	2822	3871	3910	4104	4305	4482	2478	3659	3672	3960	4239	4468
63.1667	2957	4394	4491	4775	4943	5137	3091	4081	4320	4318	4660	4544	2850	4050	3948	4305	4258	4609	2592	3791	3557	3879	4251	4661
63.3333	2966	4531	4669	5034	4945	5381	2992	4272	4182	4387	4594	4638	2858	3986	3947	3967	4358	4581	2695	4041	3748	3925	4408	4625
63.5	3132	4544	4731	4966	5032	5406	3218	4281	4352	4486	4743	4794	3114	4302	4144	4186	4585	4773	2592	4144	3687	4086	4492	4827
63.6667	3297	4813	4813	5267	5258	5405	3400	4448	4337	4635	4813	4933	3059	4291	4172	4486	4614	4827	2847	4084	3982	4010	4448	4906
63.8333	3436	4990	4840	5179	5132	5701	3429	4585	4506	4521	4875	4864	3320	4458	4216	4331	4438	4862	2972	4295	3872	4124	4541	4880
64	3652	5015	4927	5343	5209	5639	3626	4804	4443	4572	4878	4911	3334	4486	4260	4271	4616	4965	2933	4378	3971	4260	4503	4790
64.1667	3624	5133	4940	5351	5410	5826	3697	4761	4659	4739	5195	5161	3674	4704	4299	4441	4758	5013	3202	4530	4095	4157	4769	5175
64.3333	3891	5253	5240	5330	5357	5733	3844	4929	4678	4861	4952	5195	3709	4941	4449	4527	4653	5114	3164	4673	4075	4280	4771	4997
64.5	3971	5360	5325	5503	5409	5993	3939	4936	4775	4774	5040	5174	3716	4834	4496	4509	4829	5010	3362	4720	4249	4305	4933	5013
64.6667	4161	5559	5423	5373	5617	5990	4090	5355	4912	4821	5076	5158	3970	4996	4497	4590	4868	5174	3369	4991	4223	4368	4807	5153
64.8333	4255	5804	5316	5665	5632	6187	4354	5261	5003	5091	5214	5370	4108	5087	4595	4662	4874	5310	3698	4912	4335	4467	4833	5242
65	4487	5783	5404	5626	5806	6020	4368	5310	4879	4960	5390	5331	4148	5200	4693	4728	4968	5392	3702	5084	4459	4513	4848	5161
65.1667	4597	5970	5600	5755	5793	6348	4505	5484	5035	4976	5442	5423	4418	5264	4773	4898	4988	5457	3812	5369	4419	4681	5059	5482
65.3333	4676	6099	5575	5791	5681	6191	4669	5420	5202	5083	5383	5427	4382	5284	4743	4754	5060	5309	3918	5285	4483	4711	5075	5381
65.5	4718	6287	5583	5903	5861	6296	4804	5652	5084	5077	5476	5573	4404	5458	4822	4704	5166	5459	3952	5339	4494	4625	5165	5493
65.6667	5041	6136	5721	5925	5921	6226	4943	5901	5250	5054	5455	5525	4752	5469	4954	4877	5025	5531	4018	5589	4632	4597	5128	5580
65.8333	5294	6403	5764	5950	6076	6446	5154	5935	5243	5100	5547	5644	4930	5632	4815	4687	5089	5530	4259	5657	4655	4703	5261	5642
66	5243	6539	5792	5935	5942	6284	5200	6082	5297	5257	5344	5521	4992	5708	4939	4963	5112	5492	4378	5808	4710	4676	5303	5566
66.1667	5548	6567	6096	6024	6063	6516	5334	5986	5235	5260	5697	5696	5086	5903	5002	4988	5284	5763	4484	5682	4931	4890	5437	5742
66.3333	5640	6719	5777	6027	6113	6612	5587	6270	5399	5204	5703	5716	5176	5948	5010	5171	5290	5680	4501	6015	4927	5038	5482	5741
66.5	5560	6841	5906	6193	6004	6625	5855	6330	5596	5334	5585	5870	5375	6120	5126	5166	5449	5755	4713	6162	5137	4947	5543	5806
66.6667	5928	6919	6025	6213	6094	6450	5833	6459	5585	5482	5882	5820	5455	6172	5145	5059	5365	5749	4876	6204	5020	5038	5307	5830
66.8333	5862	6840	6190	6161	6185	6907	5948	6448	5580	5365	5604	5824	5663	6124	5232	4996	5374	5722	4901	6307	4861	5033	5721	5826
67	6018	7107	6188	6330	6271	6638	5912	6457	5647	5538	5683	5901	5675	6205	5212	5052	5384	5779	4937	6400	4859	4910	5480	5595
67.1667	6214	6974	6138	6283	6288	6632	6127	6371	5647	5335	5712	5838	5712	6372	5058	4993	5390	5871	5214	6127	5021	4861	5474	5807
67.3333	6593	7248	6089	6343	6335	6800	6405	6557	5568	5488	5608	5916	5963	6247	5370	5129	5434	5816	5477	6358	5233	4963	5552	5787
67.5	6400	7217	6377	6337	6489	6925	6312	6767	5719	5518	5983	6096	6100	6431	5245	5247	5444	5838	5415	6451	5077	5029	5619	5787
67.6667	6735	7329	6248	6255	6260	6556	6507	6517	5661	5511	5652	5813	6090	6415	5192	5188	5386	5805	5507	6548	5133	5068	5517	5762
67.8333	6710	7410	6488	6358	6385	6711	6437	6720	5680	5430	5811	5939	6090	6376	5254	5220	5301	5662	5527	6587	5186	5037	5470	5926
68	6873	7431	6332	6380	6463	6668	6743	6681	5688	5486	5756	6007	6263	6581	5295	5106	5380	5982	5724	6667	5094	5047	5456	5924
68.1667	6989	7304	6181	6330	6208	6817	6573	6951	5626	5517	5829	6047	6340	6435	5018	5245	5256	5784	5815	6717	5263	5018	5634	5919
68.3333	7091	7513	6154	6397	6307	6773	7032	6790	5693	5537	5825	5887	6511	6560	5303	5280	5385	5674	5896	6748	5133	5118	5740	6012
68.5	7037	7415	6238	6145	6342	6649	6979	7038	5586	5510	5719	5946	6660	6608	5430	5180	5356	5982	5959	6805	5219	5190	5694	5970
68.6667	7261	7477	6350	6170	6282	6539	7168	7027	5598	5439	5620	5976	6567	6606	5121	5226	5358	5724	6031	6694	5254	4953	5489	5904
68.8333	7198	7482	6107	6273	6226	6651	7180	7030	5688	5462	5608	5891	6865	6587	5251	5154	5344	5625	6061	6824	5236	5007	5764	5904
69	7386	7499	6238	6327	6288	6766	7264	6912	5681	5494	5827	5931	7053	6601	5387	5122	5264	5834	6106	6840	5289	4998	5627	5802
69.1667	7367	7478	6274	6329	6144	6461	7176	6848	5555	5454	5605	5869	6607	6636	5308	5085	5439	5816	6223	6672	5293	5177	5557	5776
69.3333	7492	7404	6110	6158	6102	6473	7345	6953	5462	5180	5523	5630	6612	6497	5117	5026	5280	5595	6155	6827	5275	5014	5407	5746
69.5	7270	7375	6228	5978	6120	6414	7269	6769	5370	5384	5610	5764	6930	6383	5198	5092	5404	5655	6270	6719	5133	4864	5494	5803
69.6667	7661	7350	6278	6061	6027	6444	7434	6722	5612	5435	5642	5742	6916	6646	5236	5105	5080	5647	6336	6791	5139	4922	5429	5816
69.8333	7562	7241	6071	6042	6203	6440	7342	6755	5636	5349	5600	5869	6881	6609	5225	5140	5240	5789	6106	6687	5293	4978	5480	5897
70	7668	7177	6114	6048	5850	6104	7287	6703	5680	5312	5459	5649	6917	6602	5239	5037	5188	5606	6364	6839	5190	4817	5405	5770
70.1667	7430	7084	6162	5879	5966	6330	7570	6772	5629	5269	5506	5549	6952	6566	5182	5025	5238	5373	6286	6699	5082	4924	5259	5710
70.3333	7349	7244	6033	5821	5782	6239	7178	6768	5411	5137	5339	5569	6929	6261	5100	4895	4893	5366	6452	6576	4980	4875	5178	5654
70.5	7374	6909	5923	5894	5935	6145	7343	6494	5275	5153	5295	5515	6884	6215	5063	4779	5136	5477	6219	6585	4951	4801	5164	5643
70.6667	7526	6698	5815	5823	5764	5989	7343	6595	5433	5180	5216	5408	7084	6129	4925	4857	5074	5267	6393	6622	4864	4676	5270	5537
70.8333	7429	6889	5820	5803	5910	6099	7329	6607	5236	5174	5091	5541	6940	6149	5024	4757	5033	5389	6387	6475	4954	4605	5249	5605
71	7580	6773	5728	5664	5571	5928	7341	6455	5255	4943	5118	5202	6984	6096	4997	4696	4850	5226	6527	6334	4780	4724	5081	5311
71.1667	7491	6880	5644	5676	5746	6028	7219	6335	5194	4978	5070	5238	6888	5986	4787	4888	4938	5319	6366	6416	4969	4757	5124	5385
71.3333	7316	6769	5592	5520	5645	5734	7253	6305	5105	5016	5018	5263	6805	5960	4905	4633	4852	5038	6333	6410	4928	4594	5075	5387
71.5	7244	6566	5502	5446	5473	5759	7167	6180	5169	5000	4972	5197	6881	6092	4782	4632	4851	5084	6398	6112	4826	4544	4991	5370
71.6667	7303	6454	5469	5428	5422	5726	7339	6407	4955	4884	4944	5200	6817	5971	4860	4644	4626	5063	6380	6101	4747	4484	4908	5315
71.8333	7169	6203	5319	5448	5324	5522	7040	6106	4984	4625	4957	5173	6678	5789	4828	4504	4619	5076	6332	6064	4800	4548	4958	5197
72	7136	6170	5303	5242	5276	5472	7058	5872	4861	4534	4845	5019	6716	5806	4601	4522	4478	4723	6157	5902	4590	4340	4649	5119
72.1667	7023	6117	5160	5225	5289	5395	6897	5811	4952	4683	4625	5007	6547	5779	4686	4534	4461	4819	5970	5812	4577	4399	4734	4990
72.3333	7128	6022	5374	5026	5153	5409	6736	5765	4683	4624	4723	4742	6619	5563	4506	4334	4553	4632	6106	5656	4416	4274	4648	4906
72.5	6896	5755	5176	4985	4997	5255	6637	5721	4824	4557	4710	4636	6439	5456	4514	4375	4355	4653	5968	5732	4524	4345	4630	4995
72.6667	6942	5698	5104	5052	4986	5164	6802	5629	4680	4509	4481	4653	6355	5255	4438	4283	4347	4703	6020	5662	4454	4220	4476	4808
72.8333	6706	5603	5057	4978	4909	5147	6557	5398	4735	4356	4616	4658	6310	5315	4321	4151	4390	4703	5871	5587	4314	4216	4411	4825
73	6677	5475	4869	4825	4753	4984	6559	5432	4663	4413	4530	4624	6256	5190	4358	4000	4353	4482	5769	5497	4433	4239	4520	4742
73.1667	6467	5421	4737	4766	4661	5035	6365	5369	4511	4262	4500	4625	5897	4992	4405	4052	4198	4399	5800	5530	4363	4028	4302	4778
73.3333	6595	5410	4805	4709	4679	4879	6109	5237	4471	4324	4298	4501	6161	4950	4236	4240	4235	4487	5750	5351	4358	4228	4354	4611
73.5	6334	5007	4562	4643	4670	4927	6400	5083	4432	4132	4250	4287	6018	4889	4309	4105	4195	4347	5671	5114	4185	4001	4295	4475
73.6667	6155	5148	4713	4512	4398	4607	6241	5062	4359	4213	4250	4385	6038	4919	4207	3883	4033	4215	5745	4866	4232	4187	4158	4424
73.8333	6072	5082	4444	4497	4350	4650	6062	4931	4259	4055	4066	4250	5847	4757	4138	4052	4024	4238	5551	4875	3937	3973	4161	4382
74	6024	4908	4358	4411	4368	4523	6038	4707	4214	4030	4271	4357	5786	4641	4052	3811	3855	4180	5536	4863	4109	3985	4200	4284
74.1667	5820	4699	4359	4351	4351	4448	5818	4692	4053	3999	3975	4077	5615	4392	3900	3757	3869	4176	5364	4685	3938	3866	4107	4348
74.3333	5775	4501	4288	4146	4152	4316	5653	4620	4200	3823	3957	4007	5529	4500	3650	3739	3799	4078	5269	4579	3887	3723	3941	4252
74.5	5600	4319	4073	4166	4161	4306	5623	4499	4163	3765	3855	4006	5265	4205	3851	3546	3739	3972	5034	4650	3851	3684	3896	4221
74.6667	5519	4213	4209	4120	3867	4286	5666	4411	3887	3742	3699	3866	5132	4171	3815	3567	3699	3803	5061	4353	3759	3640	3760	4005
74.8333	5330	3972	4001	3972	3974	4196	5290	4195	3823	3737	3774	3936	5196	4062	3793	3639	3724	3782	4936	4296	3715	3658	3650	3961
75	5056	4072	4037	3992	3993	4095	5297	4106	3783	3526	3667	3840	5070	4046	3583	3670	3681	3740	4947	4167	3600	3766	3815	4089
75.1667	5192	3898	3793	3853	3784	4007	5053	4128	3767	3589	3646	3747	4890	3973	3457	3515	3571	3777	4783	4110	3452	3507	3578	4056
75.3333	4973	3845	3813	3889	3833	3935	4949	4022	3688	3477	3507	3659	4751	3811	3442	3397	3323	3591	4526	3905	3506	3399	3620	3969
75.5	4883	3704	3715	3715	3741	3945	4812	3795	3612	3465	3592	3620	4829	3731	3504	3360	3302	3691	4503	3906	3440	3397	3545	3806
75.6667	4725	3517	3659	3670	3483	3838	4722	3713	3488	3406	3487	3510	4624	3578	3414	3255	3311	3514	4428	3767	3296	3360	3487	3720
75.8333	4666	3550	3555	3740	3599	3771	4584	3679	3465	3248	3387	3586	4531	3511	3268	3358	3292	3458	4253	3748	3283	3263	3375	3605
76	4714	3499	3508	3586	3403	3783	4511	3614	3507	3374	3303	3577	4610	3502	3284	3268	3182	3412	4390	3577	3216	3273	3355	3677
76.1667	4301	3395	3390	3436	3312	3573	4300	3550	3365	3245	3317	3350	4229	3405	3238	3189	3191	3454	4183	3510	3224	3142	3309	3732
76.3333	4314	3158	3393	3608	3398	3594	4298	3370	3299	3202	3268	3322	4258	3227	3246	3123	3208	3311	4088	3511	3092	3185	3176	3620
76.5	4039	3150	3272	3375	3255	3544	4127	3316	3200	3052	3195	3201	4024	3043	3201	3102	3103	3202	3829	3346	3087	3089	3214	3411
76.6667	4091	3015	3248	3361	3198	3445	4212	3247	3219	3062	3187	3201	4059	3167	3194	3107	3038	3181	3888	3257	3085	3121	3190	3413
76.8333	3961	2911	3154	3352	3213	3396	3991	3202	3161	3132	3111	3123	3718	2990	3017	2953	2953	3064	3702	3138	2881	3003	3068	3353
77	3870	2885	3202	3204	3238	3371	3941	3163	3022	2932	3125	3091	3725	3033	3077	2924	2930	3107	3627	3123	2939	3108	3018	3306
77.1667	3777	2894	3074	3232	3094	3328	3833	2869	3025	2943	3047	2950	3531	2798	2972	2879	3002	2929	3374	2975	2866	2971	3056	3180
77.3333	3557	2901	3102	3124	3204	3351	3807	2900	3015	2908	3043	3088	3553	2900	2946	2947	3046	3157	3564	2987	2879	2868	2982	3337
77.5	3565	2727	2989	3204	3097	3282	3596	2967	2832	2940	2969	2895	3575	2746	2821	2857	2863	2925	3344	3021	2809	3022	2958	3197
77.6667	3304	2478	2886	2918	2950	3121	3363	2845	2944	2766	2941	2996	3448	2724	2866	2769	2639	2973	3260	2841	2775	2844	2769	3218
77.8333	3246	2452	2929	3102	3001	3096	3351	2765	2855	2699	2868	2785	3303	2607	2873	2810	2894	2924	3243	2777	2565	2719	2857	3185
78	3185	2551	2875	3121	2858	3161	3357	2802	2962	2752	2967	2939	3341	2624	2917	2821	2875	2869	3181	2777	2699	2858	2850	3177
78.1667	3070	2256	2965	3102	2985	3170	3349	2651	2933	2705	2879	2989	3293	2589	2728	2825	2713	2874	3084	2615	2722	2891	2816	3094
78.3333	3088	2427	2792	2925	2980	2999	3134	2562	2880	2855	2840	2894	3154	2476	2839	2752	2729	3035	2989	2664	2623	2840	2805	3114
78.5	2913	2336	2759	3007	2889	3004	3140	2548	2772	2831	2754	2801	3043	2357	2697	2744	2672	2787	3004	2564	2596	2765	2795	3051
78.6667	2863	2364	2810	2901	2719	2894	3064	2488	2630	2725	2772	2757	2951	2414	2617	2736	2610	2872	2855	2476	2485	2729	2728	2968
78.8333	2877	2196	2779	3007	2791	3036	3098	2671	2742	2766	2752	2766	2878	2430	2600	2711	2628	2924	2809	2507	2528	2636	2675	2862
79	2890	2256	2822	2868	2854	2977	2863	2500	2753	2655	2731	2719	2841	2391	2563	2687	2638	2966	2693	2452	2494	2751	2637	2955
79.1667	2655	2144	2592	2866	2696	2956	2809	2291	2665	2644	2677	2779	2866	2317	2548	2606	2618	2731	2710	2337	2470	2543	2566	3005
79.3333	2612	2136	2769	2778	2834	2915	2896	2375	2730	2689	2733	2769	2720	2283	2628	2532	2624	2690	2745	2361	2370	2515	2646	3003
79.5	2623	2158	2620	2822	2717	3059	2560	2363	2543	2702	2669	2667	2650	2310	2590	2741	2714	2747	2654	2485	2427	2713	2632	2887
79.6667	2490	1964	2560	2729	2651	2765	2537	2338	2416	2485	2577	2631	2468	2101	2426	2484	2398	2583	2516	2193	2325	2511	2445	2770
79.8333	2485	2025	2731	2930	2725	2977	2620	2387	2575	2801	2737	2664	2415	2148	2402	2697	2665	2841	2517	2383	2496	2586	2669	2978
80	2515	2044	2683	2781	2754	2881	2623	2276	2628	2674	2803	2626	2430	2243	2480	2536	2569	2706	2464	2187	2375	2644	2661	3007
80.1667	2369	2041	2613	2707	2688	3076	2658	2404	2605	2499	2668	2853	2465	2167	2511	2574	2539	2627	2598	2282	2458	2568	2654	2825
80.3333	2455	1853	2445	2638	2584	2932	2443	2183	2466	2494	2699	2618	2281	2151	2429	2501	2535	2701	2295	2218	2298	2513	2613	2735
80.5	2379	2011	2605	2645	2675	3046	2334	2245	2567	2624	2633	2677	2354	2167	2438	2526	2487	2690	2300	2222	2246	2579	2468	2949
80.6667	2320	2006	2695	2741	2711	2995	2422	2256	2540	2502	2711	2731	2375	2274	2409	2586	2532	2724	2240	2245	2311	2502	2551	2872
80.8333	2283	1884	2619	2784	2569	2980	2395	2205	2586	2411	2668	2744	2330	2072	2400	2403	2528	2729	2316	2194	2298	2442	2546	2916
81	2259	1982	2622	2758	2572	2902	2356	2215	2475	2468	2544	2595	2109	2119	2530	2560	2484	2655	2225	2212	2366	2463	2437	2919
81.1667	2250	1923	2647	2783	2563	3044	2342	2322	2552	2522	2777	2677	2333	2008	2547	2563	2565	2744	2196	2098	2198	2502	2471	2832
81.3333	2315	1923	2725	2754	2560	3043	2323	2172	2590	2604	2629	2671	2204	2115	2423	2461	2596	2782	2096	2207	2308	2443	2581	2969
81.5	2249	1927	2552	2826	2740	2928	2356	2229	2557	2553	2615	2760	2216	2110	2443	2499	2621	2610	2128	2098	2321	2400	2559	2788
81.6667	2224	2011	2717	2889	2776	2953	2419	2210	2527	2587	2741	2706	2376	2115	2364	2514	2529	2798	2182	2189	2405	2424	2637	2982
81.8333	2215	1911	2696	2917	2731	3088	2349	2198	2592	2595	2645	2686	2326	2063	2468	2566	2617	2635	2031	2138	2215	2472	2514	2917
82	2221	1943	2705	2824	2725	3033	2348	2294	2462	2569	2666	2730	2254	2069	2455	2580	2610	2653	2187	2148	2362	2470	2648	2806
82.1667	2158	1897	2639	2823	2688	3056	2231	2403	2534	2516	2699	2615	2191	2118	2392	2449	2557	2805	2000	2204	2122	2390	2543	2926
82.3333	2186	2006	2754	2876	2698	3084	2271	2269	2586	2713	2774	2675	2189	2120	2477	2586	2520	2783	2107	2279	2338	2543	2719	2830
82.5	2107	1910	2674	2731	2701	3111	2310	2387	2654	2641	2747	2787	2138	2122	2441	2522	2579	2764	2057	2204	2296	2474	2523	2844
82.6667	2216	2090	2646	2915	2750	2963	2313	2457	2562	2534	2742	2781	2263	2288	2546	2516	2540	2798	2143	2368	2303	2522	2670	2867
82.8333	2145	1845	2875	2841	2953	3129	2207	2267	2560	2578	2712	2605	2224	2136	2476	2573	2618	2708	2102	2200	2163	2375	2614	3043
83	2234	2025	2968	2904	2751	3217	2426	2432	2608	2797	2751	2788	2344	2230	2600	2521	2653	2852	1972	2195	2337	2603	2669	2998
83.1667	2198	2115	2927	2963	2908	3302	2326	2551	2630	2728	2842	2863	2211	2111	2516	2488	2619	2765	2034	2288	2396	2456	2688	2967
83.3333	2295	2054	2903	3004	2816	3351	2515	2516	2738	2770	2917	2884	2318	2249	2657	2595	2643	2909	2140	2304	2372	2673	2787	3176
83.5	2433	2158	2925	3137	2821	3382	2429	2482	2674	2796	2875	3083	2336	2292	2543	2672	2674	2906	2162	2312	2417	2649	2642	2963
83.6667	2348	2207	2890	2919	2940	3263	2524	2573	2739	2773	2801	2915	2364	2367	2606	2676	2677	2831	2124	2441	2367	2600	2730	3020
83.8333	2300	2163	2954	3020	2936	3157	2442	2496	2727	2782	2946	3000	2287	2393	2619	2628	2700	2971	2158	2415	2312	2550	2706	2929
84	2518	2225	2979	2984	2951	3170	2565	2604	2660	2778	2798	3007	2469	2379	2653	2709	2768	2920	2130	2515	2403	2610	2674	2992
84.1667	2448	2216	3024	3186	3067	3516	2587	2613	2892	2892	3026	3004	2545	2454	2712	2723	2913	3085	2411	2546	2409	2783	2769	3150
84.3333	2418	2303	3024	3094	3092	3405	2632	2639	2796	2767	3019	3016	2413	2439	2621	2586	2917	3015	2217	2563	2538	2744	2728	3247
84.5	2445	2206	3124	3136	3120	3426	2609	2706	2869	2949	3051	3025	2464	2574	2627	2757	2952	3017	2296	2586	2584	2709	2818	3226
84.6667	2635	2359	3069	3191	3104	3469	2804	2926	2848	2929	3091	3170	2617	2543	2709	2770	2945	3204	2412	2701	2556	2797	2877	3353
84.8333	2552	2378	3141	3258	3081	3500	2607	2744	2914	2893	2966	3017	2544	2407	2768	2814	2840	2966	2352	2651	2435	2515	2825	3262
85	2715	2519	3258	3267	3148	3481	2867	2830	2979	2925	3281	3251	2754	2639	2789	2989	3025	3124	2459	2734	2646	2834	2970	3286
85.1667	2606	2384	3184	3229	3091	3442	2714	2868	2823	2847	3163	3130	2564	2464	2707	2818	2939	3216	2337	2691	2635	2616	2801	3195
85.3333	2848	2560	3282	3423	3116	3615	2893	3052	2985	2894	3157	3237	2771	2660	2889	2967	2977	3168	2420	2832	2503	2728	2886	3205
85.5	2877	2504	3183	3325	3153	3680	2879	3005	2943	2974	3226	3198	2709	2701	2767	2854	2999	3129	2417	2883	2589	2857	2875	3369
85.6667	3023	2753	3409	3401	3272	3743	2957	2953	3075	3002	3232	3263	2730	2815	2751	2969	3050	3209	2488	2963	2680	2817	3045	3404
85.8333	2903	2590	3287	3507	3213	3745	2906	3000	3110	3063	3264	3252	2814	2911	2917	3012	3030	3332	2449	2906	2513	2808	3017	3450
86	3139	2776	3435	3670	3382	3764	3076	3209	3100	3278	3311	3338	2986	2917	2944	3044	3236	3397	2734	2937	2705	3035	3189	3593
86.1667	3115	2833	3552	3483	3308	3793	3112	3160	3129	3059	3417	3292	2953	3027	2946	3003	3084	3237	2613	2940	2888	2859	3166	3483
86.3333	3218	2817	3440	3613	3379	3929	3210	3251	2997	3158	3377	3354	3119	2958	2945	3056	3120	3290	2706	3167	2690	2955	3202	3629
86.5	3088	2834	3580	3583	3516	3918	3329	3313	3162	3227	3333	3367	3099	3051	3058	3205	3125	3347	2758	3033	2888	2990	3259	3700
86.6667	3310	2878	3525	3538	3404	3863	3324	3320	3155	3186	3268	3463	3104	2980	2886	3054	3083	3450	2806	3135	2786	2903	3149	3624
86.8333	3374	2909	3585	3489	3484	3881	3276	3387	3360	3267	3416	3341	3238	3007	3054	3115	3167	3418	2865	3323	2928	2934	3143	3549
87	3395	3023	3667	3678	3551	3989	3396	3398	3186	3181	3587	3473	3314	3134	2868	3097	3254	3493	2873	3368	2887	2993	3225	3610
87.1667	3370	3045	3541	3606	3471	3828	3408	3328	3229	3210	3454	3401	3274	3048	3055	2887	3075	3489	2876	3248	2889	2888	3204	3639
87.3333	3551	3091	3639	3852	3529	3904	3680	3519	3348	3422	3452	3646	3463	3258	3096	3289	3336	3496	3030	3377	2958	3010	3241	3589
87.5	3691	3101	3830	3788	3668	4205	3661	3710	3297	3458	3647	3562	3449	3267	3162	3326	3326	3596	3050	3548	2972	3150	3440	3743
87.6667	3774	3200	3821	3704	3546	4043	3772	3664	3424	3361	3658	3506	3659	3399	3300	3351	3405	3545	3163	3471	3063	3170	3372	3721
87.8333	3639	3079	3714	3628	3603	4018	3644	3490	3333	3223	3524	3592	3477	3259	3029	3204	3252	3461	3084	3304	2920	3003	3166	3572
88	3957	3212	3823	3732	3651	4150	3913	3688	3331	3451	3512	3554	3645	3579	3231	3213	3329	3511	3135	3453	3053	2956	3404	3645
88.1667	3811	3336	3851	3880	3736	4098	3882	3721	3506	3518	3498	3627	3690	3451	3299	3186	3382	3609	3343	3578	3000	3131	3342	3787
88.3333	3951	3299	3950	3861	3645	4230	4036	3863	3452	3443	3687	3600	3838	3417	3237	3319	3399	3665	3282	3638	3082	3233	3250	3712
88.5	3929	3330	3910	3772	3647	4235	4038	3821	3483	3349	3574	3529	3648	3526	3352	3224	3241	3640	3226	3531	3043	3087	3458	3804
88.6667	4046	3355	3955	3961	3686	4314	4182	3766	3581	3422	3770	3591	3946	3516	3317	3375	3533	3789	3379	3750	3127	3230	3389	3790
88.8333	4100	3346	3970	4025	3755	4338	4262	3995	3644	3680	3785	3729	3768	3581	3511	3392	3334	3785	3472	3822	3241	3289	3575	3979
89	4212	3332	4035	3907	4014	4351	4316	3995	3568	3518	3733	3637	3837	3645	3410	3391	3432	3715	3504	3776	3267	3157	3433	3984
89.1667	4090	3491	3893	4000	3680	4117	4279	3948	3476	3536	3788	3715	4055	3629	3253	3304	3596	3625	3493	3919	3196	3216	3571	4060
89.3333	4260	3437	4031	4110	3732	4250	4330	4169	3646	3564	3856	3718	4135	3730	3431	3359	3498	3696	3610	3931	3309	3289	3591	3822
89.5	4409	3599	3980	4051	3994	4361	4307	4127	3651	3717	3806	3754	4056	3701	3498	3463	3482	3819	3731	3955	3241	3301	3623	4044
89.6667	4296	3540	4020	4034	3859	4162	4402	4177	3725	3606	3780	3720	4251	3813	3425	3448	3543	3702	3628	4001	3199	3276	3469	3844
89.8333	4289	3587	4018	4032	3919	4253	4321	4045	3749	3631	3911	3689	4360	3631	3415	3436	3601	3860	3717	3886	3419	3281	3668	4068
90	4507	3680	4156	3995	3858	4407	4544	4109	3658	3612	3956	3708	4149	3995	3446	3344	3695	3842	3745	4024	3268	3205	3689	4125
90.1667	4569	3568	4081	4054	3734	4315	4487	4187	3742	3752	3731	3768	4291	3742	3546	3457	3640	3849	3839	4218	3310	3408	3626	3931
90.3333	4726	3702	4050	4191	4039	4319	4692	4218	3726	3699	3973	3797	4385	3874	3511	3489	3685	3867	3916	4220	3297	3352	3620	3903
90.5	4493	3638	4095	4188	4026	4403	4648	4296	3890	3722	3862	3872	4435	3863	3666	3557	3563	3959	3949	4332	3473	3476	3751	4205
90.6667	4736	3637	4018	4028	3865	4505	4691	4276	3823	3872	3921	3819	4567	4085	3665	3571	3604	3892	4032	4150	3416	3485	3680	4150
90.8333	4663	3654	4194	4082	3899	4345	4778	4272	3814	3869	3941	3818	4557	3960	3477	3486	3608	3920	4053	4161	3368	3357	3661	4022
91	4769	3651	4232	4158	3832	4269	4687	4248	3735	3544	3794	3669	4518	3859	3493	3528	3539	3778	4094	4249	3355	3283	3666	3836
91.1667	4743	3755	4031	4099	3751	4273	4830	4250	3633	3737	3831	3976	4644	3991	3661	3611	3674	4085	4067	4322	3451	3514	3694	4227
91.3333	4680	3692	4061	4076	3936	4450	4894	4279	3745	3714	3940	3720	4578	4017	3581	3614	3704	3964	4070	4223	3450	3353	3759	4184
91.5	4791	3743	4110	4187	3920	4248	4793	4342	3805	3658	3958	3793	4604	3938	3584	3761	3765	3883	4187	4226	3406	3553	3727	4169
91.6667	4821	3717	4221	4103	3876	4372	4943	4423	3847	3675	3800	3846	4715	4121	3553	3643	3807	3977	4054	4154	3500	3353	3617	4169
91.8333	4944	3719	4037	4028	3872	4322	4883	4268	3772	3784	3792	3839	4579	4050	3757	3658	3748	3971	4151	4202	3470	3360	3534	4053
92	5005	3813	4145	4159	3911	4474	5028	4272	3828	3744	3969	3786	4727	4010	3709	3582	3679	3782	4338	4499	3497	3394	3632	4017
92.1667	4871	3736	3976	4151	3787	4324	4826	4207	3734	3602	3946	3653	4663	4010	3591	3617	3699	3858	4317	4309	3360	3388	3646	4134
92.3333	4982	3705	4177	4217	3799	4265	5043	4425	3887	3709	3847	3821	4776	4056	3662	3618	3686	3911	4369	4325	3513	3486	3593	3943
92.5	4806	3606	4180	4177	3755	4274	4872	4310	3746	3514	3816	3719	4694	3879	3533	3608	3642	3877	4371	4153	3365	3401	3729	4026
92.6667	5043	3614	4085	4005	3827	4277	4892	4257	3853	3694	3865	3643	4783	3877	3730	3511	3567	3821	4244	4258	3512	3420	3668	4086
92.8333	4756	3693	3937	4022	3898	4167	4956	4333	3728	3726	3806	3679	4668	3890	3540	3579	3588	3714	4369	4146	3512	3423	3665	3961
93	4989	3644	4010	3997	3858	4113	5011	4307	3801	3671	3780	3780	4760	3997	3727	3575	3642	3932	4565	4372	3500	3446	3532	4110
93.1667	4835	3651	3955	4023	3899	4248	4965	4281	3798	3814	3876	3586	4790	4036	3633	3537	3778	3996	4480	4332	3519	3523	3549	4069
93.3333	4823	3733	3998	3957	3736	4044	4901	4364	3795	3611	3732	3545	4845	3835	3515	3642	3628	3722	4451	4408	3526	3549	3656	4090
93.5	4894	3536	3906	4021	3723	4121	4896	4235	3739	3670	3804	3730	4515	4000	3553	3443	3511	3901	4319	4218	3362	3423	3651	3973
93.6667	5019	3621	3950	3939	3726	4146	4949	4136	3780	3677	3619	3602	4862	4047	3685	3459	3612	3734	4379	4241	3405	3433	3706	4113
93.8333	4855	3578	3930	3901	3819	4197	4879	4111	3741	3619	3808	3555	4822	3897	3599	3502	3667	3804	4452	4291	3342	3567	3626	4050
94	4860	3421	3916	3785	3532	4053	4823	4152	3697	3625	3567	3561	4652	3810	3479	3397	3442	3544	4380	4222	3284	3309	3453	3888
94.1667	4808	3385	3914	3929	3712	4136	4930	4082	3624	3543	3856	3713	4797	3845	3675	3599	3701	3861	4291	4350	3536	3394	3616	3898
94.3333	4931	3304	3838	3781	3677	3975	4941	4316	3698	3575	3764	3473	4743	3702	3492	3428	3533	3693	4376	4203	3509	3346	3521	4016
94.5	4701	3460	3805	3805	3595	4106	4860	4066	3746	3669	3856	3475	4750	3832	3499	3494	3632	3701	4344	4129	3574	3445	3555	3987
94.6667	4913	3448	3898	3831	3590	3832	4836	4069	3801	3631	3590	3440	4648	3922	3696	3523	3603	3663	4353	4386	3604	3336	3521	3847
94.8333	4712	3437	3696	3848	3517	3843	4631	4081	3746	3543	3742	3559	4632	3851	3482	3499	3510	3608	4327	4187	3433	3397	3511	3834
95	4731	3244	3806	3814	3565	3924	4862	3932	3642	3579	3609	3486	4665	3725	3509	3439	3525	3670	4316	4077	3396	3392	3492	3759
95.1667	4643	3158	3697	3749	3589	3849	4604	4009	3556	3606	3609	3432	4497	3816	3508	3502	3501	3689	4062	4020	3423	3262	3474	3860
95.3333	4561	3267	3633	3602	3493	3682	4774	3985	3552	3509	3516	3315	4605	3781	3437	3439	3479	3562	4359	4024	3372	3397	3567	3941
95.5	4459	3209	3646	3623	3406	3650	4678	3885	3490	3370	3557	3332	4488	3540	3353	3296	3460	3474	4269	3972	3307	3231	3384	3805
95.6667	4462	3018	3571	3744	3437	3707	4646	3999	3497	3359	3529	3405	4564	3474	3491	3289	3453	3423	4222	3997	3251	3389	3380	3848
95.8333	4325	3092	3549	3572	3430	3585	4585	3722	3416	3391	3383	3201	4476	3562	3294	3419	3422	3551	4160	3886	3419	3296	3435	3844
96	4518	2976	3519	3543	3299	3657	4524	3873	3461	3228	3435	3215	4381	3525	3394	3323	3359	3492	4205	3823	3310	3226	3312	3704
96.1667	4366	2968	3380	3499	3303	3781	4431	3792	3322	3292	3398	3243	4094	3469	3308	3205	3249	3518	4149	3901	3215	3157	3226	3769
96.3333	4336	2813	3507	3469	3225	3457	4323	3789	3350	3151	3319	3118	4214	3478	3338	3301	3273	3363	4167	3752	3219	3128	3319	3711
96.5	4193	2849	3421	3439	3208	3620	4293	3618	3258	3032	3372	3102	4083	3298	3251	3184	3351	3250	3750	3732	3266	3099	3230	3542
96.6667	4071	2850	3307	3528	3295	3469	4420	3691	3541	3102	3341	3095	4518	3428	3320	3158	3382	3503	4169	3794	3237	3202	3199	3742
96.8333	4051	2769	3431	3377	3252	3297	4249	3469	3278	2961	3330	3059	4085	3374	3278	3232	3210	3363	3913	3682	3034	3132	3310	3629
97	4091	2703	3262	3278	3198	3323	4224	3510	3262	2958	3211	3110	4053	3199	3289	3170	3183	3203	4101	3706	3175	3210	3196	3501
97.1667	4065	2607	3308	3348	3198	3323	4197	3516	3352	2934	3231	3223	4090	3289	3223	3228	3287	3260	3819	3627	3201	3231	3181	3580
97.3333	3970	2793	3353	3306	3095	3361	4140	3375	3194	2872	3276	2962	4200	3151	3134	3061	3167	3127	3806	3595	3018	3126	3132	3554
97.5	3821	2499	3233	3211	3024	3292	3893	3364	3229	2839	3127	2857	3865	3275	3003	3029	3062	3138	3696	3371	3010	3034	3063	3509
97.6667	3897	2573	3170	3257	3036	3333	4045	3335	3209	2821	3087	2973	3832	3156	3106	3155	3112	3224	3812	3512	2994	3065	3035	3426
97.8333	3712	2589	3169	3287	2982	3267	3977	3246	3160	2930	3075	3007	3800	3094	3132	3071	2941	3090	3711	3247	3008	2910	3057	3497
98	3763	2645	3135	3314	2923	3334	4043	3355	3233	2902	3266	2993	3883	3123	3114	3072	3182	3127	3770	3531	3122	3029	3140	3411
98.1667	3663	2433	3119	3181	2938	3261	3853	3187	3133	2915	3130	2971	3792	3064	3112	2957	3158	3120	3708	3294	3028	3021	3068	3412
98.3333	3696	2464	3073	3117	2927	3096	3962	3240	3144	2981	3078	2869	3916	2935	3097	3039	3113	3151	3725	3328	2993	2989	3000	3451
98.5	3512	2234	3105	3205	2941	3222	3856	3124	3161	2960	3127	2795	3631	3010	3117	2992	2974	3107	3548	3223	2984	2974	2970	3320
98.6667	3418	2327	3086	3195	2904	3089	3686	3148	2960	2884	3104	2703	3680	2972	3073	3025	2951	2907	3562	3217	2922	2908	2905	3365
98.8333	3464	2341	2931	2986	2825	3069	3649	3053	3147	2887	3053	2853	3482	2862	2977	2975	2903	3034	3437	3190	2976	2875	3044	3332
99	3517	2342	3083	3059	2873	3041	3633	3170	3013	2914	3121	2790	3580	2937	2989	3069	3052	2972	3510	3221	2776	2935	2995	3355
99.1667	3326	2196	2866	2978	2733	3024	3528	2895	3000	2875	2936	2691	3415	2805	2993	2861	2933	2938	3434	3035	2843	2875	3025	3365
99.3333	3307	2279	2909	3145	2865	3063	3562	2983	2956	3059	3064	2724	3430	2808	2934	2788	2898	2977	3525	3084	2747	2924	2876	3227
99.5	3186	2115	2870	2914	2828	3019	3532	2947	2959	3003	3104	2672	3463	2685	2839	2988	2826	3019	3321	2942	2707	2889	2859	3136
99.6667	3149	2126	2853	2830	2680	2975	3607	2875	2940	2859	2940	2666	3507	2782	2906	2859	2873	2869	3241	2971	2858	2743	2975	3020
99.8333	3162	2134	2905	2999	2706	2971	3399	2734	2871	2932	3014	2751	3408	2675	2870	2963	2952	2948	3351	2877	2718	2924	2918	3159
100	3092	2008	2887	2982	2714	2805	3210	2942	2994	2937	2887	2546	3223	2649	2892	2826	2889	2902	3240	2874	2822	2704	2682	3224
100.167	3036	2036	2920	3021	2684	2929	3335	2850	2864	2878	3000	2616	3057	2597	2962	2930	2853	2876	3161	2894	2787	2751	2745	3141
100.333	2940	1983	2806	2828	2563	2848	3181	2725	2890	2970	2885	2695	3178	2641	2835	2744	2857	2699	3047	2871	2755	2757	2844	3152
100.5	3037	1937	2838	2968	2619	2852	3211	2776	2766	2793	2965	2675	3016	2582	2883	2767	2879	2768	3154	2711	2653	2684	2669	3143
100.667	2841	1959	2787	2860	2586	2844	3249	2822	2907	2815	2822	2684	3126	2540	2833	2910	2734	2740	3040	2804	2664	2627	2785	3089
100.833	2829	1886	2708	2770	2593	2717	2970	2659	2764	2764	2729	2441	2995	2454	2666	2800	2753	2722	2944	2689	2523	2600	2658	2839
101	2878	1894	2653	2812	2563	2795	3071	2677	2887	2852	2847	2479	2838	2567	2648	2714	2813	2767	2860	2717	2555	2563	2795	3016
101.167	2867	1788	2683	2742	2763	2860	3046	2596	2743	2801	2842	2506	3035	2547	2805	2821	2803	2710	3051	2615	2653	2632	2531	2982
101.333	2822	1808	2717	2851	2664	2883	2996	2669	2784	2887	2752	2520	2870	2487	2796	2682	2740	2800	2901	2661	2612	2649	2710	3013
101.5	2723	1718	2657	2738	2491	2728	2973	2491	2627	2672	2856	2402	2911	2433	2774	2705	2805	2691	2834	2685	2547	2626	2679	2900
101.667	2698	1785	2810	2819	2561	2779	2991	2649	2795	2838	2859	2444	2909	2512	2752	2733	2788	2762	2880	2698	2557	2745	2692	3056
101.833	2724	1712	2658	2866	2554	2777	2887	2633	2764	2797	2850	2500	2733	2320	2717	2687	2908	2717	2801	2563	2524	2566	2644	3086
102	2626	1734	2757	2837	2536	2929	2920	2571	2714	2953	2850	2490	2878	2492	2636	2723	2674	2712	2730	2588	2491	2613	2654	2927
102.167	2602	1755	2737	2734	2516	2774	2822	2542	2666	2753	2656	2499	2748	2359	2735	2614	2696	2703	2752	2489	2459	2578	2626	2964
102.333	2601	1695	2702	2728	2455	2676	2850	2527	2743	2818	2841	2484	2717	2356	2709	2804	2748	2716	2727	2447	2439	2525	2544	2935
102.5	2491	1558	2709	2704	2491	2763	2687	2332	2603	2629	2783	2520	2694	2286	2612	2573	2586	2540	2530	2361	2480	2531	2363	2914
102.667	2535	1620	2668	2723	2550	2823	2800	2451	2770	2698	2727	2399	2623	2232	2661	2688	2661	2654	2607	2449	2395	2540	2492	2891
102.833	2432	1681	2702	2684	2523	2801	2784	2464	2724	2813	2810	2539	2619	2328	2669	2615	2626	2574	2579	2364	2314	2530	2500	2994
103	2558	1824	2758	2756	2594	2765	2787	2607	2797	2946	2810	2421	2708	2437	2782	2773	2699	2729	2542	2457	2503	2590	2545	2994
103.167	2364	1574	2716	2690	2418	2641	2750	2448	2678	2613	2637	2349	2646	2277	2699	2604	2562	2516	2343	2373	2440	2421	2498	2870
103.333	2511	1727	2617	2758	2504	2745	2671	2425	2760	2761	2869	2354	2578	2422	2749	2692	2847	2634	2460	2406	2415	2551	2571	2823
103.5	2426	1747	2838	2866	2576	2820	2867	2564	2779	2872	2785	2526	2666	2333	2701	2790	2740	2730	2538	2454	2555	2502	2444	3022
103.667	2465	1624	2722	2815	2544	2687	2689	2489	2720	2806	2791	2334	2575	2253	2762	2630	2660	2510	2497	2425	2532	2646	2497	2936
103.833	2435	1592	2580	2861	2373	2726	2732	2508	2642	2837	2608	2406	2528	2261	2620	2666	2697	2469	2343	2284	2335	2507	2409	2860
104	2496	1608	2720	2807	2421	2710	2783	2533	2719	2840	2824	2487	2621	2322	2620	2570	2646	2526	2458	2330	2385	2462	2401	2891
104.167	2436	1737	2731	2819	2472	2682	2600	2506	2745	2907	2789	2458	2518	2439	2653	2718	2681	2642	2409	2394	2286	2301	2510	2801
104.333	2390	1663	2702	2897	2484	2663	2637	2446	2715	2831	2764	2403	2552	2302	2620	2602	2703	2552	2339	2499	2372	2529	2458	2841
104.5	2479	1524	2791	2817	2393	2702	2687	2611	2709	2936	2727	2509	2648	2295	2638	2738	2731	2540	2283	2386	2253	2398	2525	2954
104.667	2459	1681	2854	2894	2595	2740	2809	2651	2581	2886	2740	2470	2592	2359	2818	2652	2762	2609	2399	2496	2510	2546	2405	2855
104.833	2451	1596	2806	2843	2555	2828	2744	2639	2774	2858	2901	2519	2649	2359	2680	2810	2742	2691	2414	2446	2403	2505	2488	2935
105	2488	1767	2801	2833	2639	2837	2857	2638	2819	2894	2830	2542	2741	2374	2834	2813	2684	2698	2411	2537	2477	2585	2572	3076
105.167	2574	1731	2881	2767	2538	2836	2769	2602	2755	2821	2868	2520	2635	2394	2708	2706	2756	2682	2374	2482	2478	2496	2531	3059
105.333	2498	1594	2799	2829	2530	2765	2759	2550	2636	2860	2624	2418	2611	2350	2693	2714	2743	2576	2338	2377	2352	2405	2429	2943
105.5	2497	1783	2774	2825	2554	2814	2915	2621	2822	2860	2891	2522	2751	2464	2741	2815	2807	2722	2355	2464	2521	2564	2586	3083
105.667	2560	1700	2739	2869	2577	2866	2896	2682	2784	2897	2878	2587	2719	2377	2739	2722	2797	2707	2489	2496	2429	2414	2522	3014
105.833	2449	1713	2840	2874	2593	2860	2749	2694	2885	2992	2872	2530	2684	2268	2700	2679	2731	2628	2450	2485	2444	2435	2555	3056
106	2567	1732	2903	2952	2572	2866	2932	2784	2823	3012	2835	2490	2599	2371	2845	2808	2775	2668	2378	2471	2454	2422	2616	3041
106.167	2544	1757	2910	2876	2492	2883	2900	2750	2830	3094	2766	2543	2698	2334	2639	2887	2720	2610	2306	2459	2413	2473	2485	2994
106.333	2557	1771	3006	2941	2516	2931	2897	2760	2850	3038	2882	2563	2740	2391	2725	2809	2778	2718	2459	2386	2448	2473	2433	3037
106.5	2585	1733	2948	2910	2623	2925	2979	2673	2750	3131	3026	2440	2833	2427	2869	2875	2762	2772	2396	2501	2492	2642	2633	3071
106.667	2684	1755	2781	2957	2646	3007	2971	2820	2922	3053	2892	2552	2788	2437	2806	2827	2816	2702	2407	2610	2535	2377	2613	2954
106.833	2747	1798	2985	2969	2767	2933	3004	2771	2928	3020	3041	2715	2787	2506	2833	2998	2858	2810	2505	2671	2615	2558	2673	3235
107	2758	1804	2943	3040	2640	2962	3052	2896	2923	3138	2971	2458	2944	2490	2826	2925	2811	2718	2449	2577	2476	2502	2583	3085
107.167	2663	1790	2970	2974	2682	2952	3005	2764	2840	3220	2911	2483	2857	2532	2825	2784	2791	2860	2435	2553	2541	2512	2555	3135
107.333	2704	1953	3046	3065	2701	2973	3170	2930	2994	3157	2996	2534	3005	2575	2925	2938	2843	2771	2454	2697	2676	2524	2646	3144
107.5	2711	1852	3060	2863	2627	2963	3121	2889	3061	3218	3079	2562	2917	2550	2774	2826	2704	2836	2475	2585	2538	2543	2659	3157
107.667	2888	2001	3026	3057	2432	2930	3252	3055	2974	3159	2973	2449	3010	2595	2961	2937	2922	2790	2499	2738	2510	2529	2571	3182
107.833	2778	1933	3095	3147	2712	3023	3153	2943	3005	3286	2999	2634	2905	2462	2875	2887	2796	2735	2571	2663	2572	2597	2603	3279
108	2910	1988	3044	3108	2631	3000	3234	3120	2965	3251	2989	2573	3060	2670	2944	2937	2937	2690	2568	2652	2587	2549	2710	3175
108.167	2897	1941	3201	3186	2687	2960	3253	3096	2921	3263	3138	2671	3060	2741	2926	2928	2856	2804	2518	2707	2581	2554	2674	3128
108.333	3066	2025	2963	2981	2688	3088	3318	2965	2829	3387	2990	2615	3097	2611	2845	2836	2900	2613	2475	2748	2620	2603	2534	3092
108.5	2997	1931	3137	2982	2762	2977	3339	3039	3007	3393	2935	2557	3062	2628	2744	2962	2779	2845	2512	2708	2472	2526	2626	3155
108.667	2974	2077	3159	3013	2729	3105	3429	3024	3057	3377	3043	2631	3206	2700	3064	2995	2810	2687	2634	2727	2496	2599	2642	3301
108.833	3089	2070	3191	3088	2764	3060	3480	3251	3255	3538	3201	2708	3289	2781	2945	3038	3109	2877	2743	3017	2761	2589	2747	3425
109	3021	2094	3244	3160	2673	2974	3462	3160	3177	3333	3185	2749	3308	2725	3031	2989	3059	2774	2765	2954	2632	2610	2632	3448
109.167	3093	2205	3335	3178	2741	3070	3364	3263	3085	3577	3224	2687	3207	2806	2901	3043	2921	2772	2867	2847	2839	2627	2782	3194
109.333	3169	2133	3142	3169	2726	2984	3456	3307	3131	3423	3120	2671	3390	2701	2984	2968	2918	2698	2765	2886	2682	2625	2699	3292
109.5	3075	2207	3215	3141	2779	3157	3588	3205	3084	3524	3109	2712	3331	2823	3045	2981	2939	2886	2873	2857	2678	2474	2759	3267
109.667	3254	2224	3204	3139	2888	3129	3676	3352	3237	3448	3076	2717	3447	2862	2936	3000	2996	2985	2741	2980	2812	2475	2735	3337
109.833	3251	2160	3178	3146	2862	3204	3621	3293	3216	3434	3183	2853	3484	2884	3035	3088	2970	2997	2870	3069	2739	2734	2735	3331
110	3458	2430	3407	3316	2776	3258	3869	3338	3237	3595	3258	2663	3544	2944	3113	3074	3021	2741	2884	3027	2683	2705	2784	3296
110.167	3435	2280	3192	3348	2777	3251	3803	3479	3266	3585	3233	2735	3533	2851	3086	3118	3092	3028	2884	3148	2791	2664	2882	3540
110.333	3385	2237	3165	3156	2884	3144	3748	3441	3171	3613	3188	2817	3590	2923	3032	3129	2873	2982	3044	3021	2797	2697	2790	3352
110.5	3437	2335	3429	3202	2828	3146	3835	3513	3279	3548	3293	2737	3734	3046	3223	3202	3153	3134	3045	3170	2777	2721	2853	3470
110.667	3590	2347	3253	3244	2853	3209	4059	3581	3231	3682	3313	2746	3798	3045	3216	3231	2988	2886	2998	3095	2865	2609	2820	3313
110.833	3519	2311	3342	3277	2685	3109	3956	3472	3192	3622	3201	2692	3743	2980	3050	3192	3082	2850	2898	3105	2752	2685	2703	3398
111	3446	2367	3359	3308	2855	3160	3899	3523	3204	3624	3203	2710	3785	2995	3187	3087	3076	3017	3008	3231	2835	2590	2661	3441
111.167	3502	2390	3512	3223	2951	3330	4056	3592	3335	3777	3324	2857	3893	3093	3131	3285	3097	2980	3103	3099	2900	2769	2842	3350
111.333	3614	2463	3477	3319	2891	3313	3967	3590	3333	3698	3419	2847	3839	3170	3223	3227	3153	2959	3289	3277	2865	2812	2773	3667
111.5	3661	2355	3363	3266	2868	3128	3944	3638	3244	3622	3300	2749	3891	3085	3168	3152	3004	2981	3166	3189	2869	2612	2866	3513
111.667	3685	2495	3480	3300	2899	3038	4224	3724	3444	3749	3367	2762	3967	3104	3169	3224	3103	2968	3240	3384	2901	2709	2922	3509
111.833	3668	2399	3504	3289	2863	3230	4067	3572	3429	3818	3461	2959	3912	3153	3244	3244	3040	2963	3198	3232	2936	2764	2713	3410
112	3618	2448	3434	3288	2992	3141	4033	3615	3352	3668	3316	2817	3905	3074	3121	3258	3042	3030	3193	3236	2890	2661	2784	3459
112.167	3759	2471	3515	3359	2874	3274	4148	3613	3505	3860	3326	2869	3909	3185	3195	3224	3107	3203	3373	3352	2968	2678	2932	3685
112.333	3786	2637	3592	3335	2899	3311	4291	3614	3381	3831	3349	2772	4018	3123	3223	3205	3114	2948	3355	3416	3040	2759	2800	3509
112.5	3671	2577	3535	3218	2872	3296	4111	3670	3368	3882	3414	2953	4065	3338	3211	3188	3201	3086	3369	3302	2993	2774	2868	3526
112.667	3678	2616	3490	3318	2920	3250	4115	3577	3511	3784	3437	2875	4102	3133	3129	3264	3158	2957	3290	3372	2973	2695	2873	3514
112.833	3596	2423	3361	3257	2814	3236	4236	3703	3385	3758	3228	2717	4016	3025	3094	3283	3089	2990	3438	3364	2886	2750	2863	3422
113	3744	2698	3459	3346	2893	3096	4245	3755	3313	3929	3260	2881	4096	3200	3259	3161	3073	2963	3466	3465	3071	2798	2854	3614
113.167	3838	2601	3546	3436	2976	3317	4246	3650	3453	3756	3471	2751	4096	3263	3362	3250	3311	3131	3524	3483	3062	2856	2908	3456
113.333	3802	2599	3580	3432	2868	3203	4361	3689	3398	3789	3313	2928	3996	3306	3324	3219	3062	3018	3511	3514	2913	2796	2800	3463
113.5	3654	2712	3434	3357	2791	3332	4383	3780	3452	3670	3314	2776	4190	3204	3244	3095	3070	2967	3480	3502	2984	2771	2880	3371
113.667	3624	2543	3507	3333	2923	3127	4427	3819	3548	3636	3201	2847	4244	3140	3251	3152	3081	2938	3373	3286	3062	2786	2717	3337
113.833	3739	2604	3542	3306	2817	3271	4392	3673	3317	3755	3236	2721	4134	3224	3300	3128	3014	3014	3376	3521	2874	2725	2820	3106
114	3743	2715	3387	3249	2861	3234	4377	3659	3356	3705	3261	2902	4228	3198	3275	3255	3118	3064	3522	3550	3038	2795	2948	3328
114.167	3613	2780	3324	3352	2922	3206	4192	3651	3393	3668	3396	2858	4208	3225	3183	3250	3066	2969	3553	3405	2954	2704	2781	3216
114.333	3819	2767	3577	3411	2841	3126	4448	3755	3428	3816	3288	2963	4296	3254	3393	3360	3136	2980	3533	3484	3026	2828	2920	3345
114.5	3727	2629	3320	3203	2841	3096	4150	3662	3209	3644	3191	2823	4216	3171	3182	3209	2896	2924	3498	3366	2914	2815	2905	3284
114.667	3663	2733	3341	3180	2838	2948	4275	3626	3356	3810	3335	2822	4381	3139	3341	3272	2985	3020	3515	3434	3025	2760	2761	3291
114.833	3836	2673	3449	3322	2828	2999	4374	3816	3356	3740	3295	2828	4294	3171	3307	3070	3099	2950	3476	3456	3066	2827	2835	3228
115	3910	2687	3527	3269	2775	3072	4428	3799	3334	3743	3224	2862	4237	3258	3337	3199	3110	2980	3610	3394	3125	2855	2947	3472
115.167	3753	2781	3352	3371	2743	3053	4434	3756	3534	3656	3364	2816	4467	3298	3303	3238	3084	2820	3650	3448	3017	2785	2748	3363
115.333	3686	2598	3235	3357	2881	3061	4357	3658	3291	3557	3109	2781	4272	3161	3331	3189	3180	2744	3661	3533	2941	2761	2865	3217
115.5	3637	2753	3303	3310	2822	3012	4403	3701	3429	3684	3154	2848	4360	3173	3188	3290	3214	2869	3602	3428	3062	2828	2767	3483
115.667	3770	2737	3400	3278	2931	3231	4363	3814	3344	3552	3298	2834	4446	3174	3263	3253	3164	2910	3796	3554	3105	2737	2912	3449
115.833	3751	2820	3363	3248	2928	3158	4420	3772	3475	3711	3304	2788	4468	3374	3369	3237	3069	2930	3686	3482	3105	2810	2875	3306
116	3679	2699	3356	3294	2760	3162	4443	3700	3344	3557	3258	2852	4290	3162	3207	3118	3080	2849	3611	3543	3124	2926	2804	3315
116.167	3612	2728	3316	3178	2856	3003	4190	3575	3386	3510	3229	2857	4284	3136	3418	3214	3147	2901	3604	3659	3099	2822	2819	3308
116.333	3698	2643	3248	3202	2735	2970	4367	3537	3367	3544	3285	2767	4370	3309	3317	3159	2955	3033	3774	3469	3105	2872	2711	3373
116.5	3642	2525	3328	3277	2743	3116	4393	3650	3420	3501	3337	2778	4348	3195	3429	3225	3209	2881	3567	3574	3190	2824	2824	3400
116.667	3575	2537	3122	3148	2843	2818	4341	3726	3362	3486	3094	2728	4269	3182	3362	3231	3048	2825	3815	3372	3132	2790	2857	3300
116.833	3586	2523	3317	3214	2777	2917	4328	3588	3307	3516	3214	2864	4325	3353	3256	3166	3060	2956	3695	3515	3132	2838	2824	3313
117	3486	2482	3224	3095	2848	2964	4208	3596	3303	3567	3381	2779	4370	3211	3253	3236	3099	2857	3762	3396	3201	2878	2907	3269
117.167	3600	2447	3255	3066	2668	2816	4205	3553	3291	3569	3096	2828	4122	3105	3134	3120	2948	2854	3661	3360	3068	2750	2922	3245
117.333	3442	2476	3201	3165	2810	2796	4158	3541	3400	3455	3190	2725	4160	3093	3163	3176	2954	2910	3620	3400	3193	2873	2842	3342
117.5	3494	2537	3219	3275	2660	2747	4171	3484	3342	3512	3195	2746	4227	3119	3195	3097	3061	2832	3738	3323	3030	2826	2719	3282
117.667	3463	2522	3111	3041	2714	2748	4269	3488	3242	3370	3178	2649	4055	3108	3247	3073	2969	2758	3632	3440	3008	2780	2681	3297
117.833	3423	2392	3200	3128	2688	2875	4111	3513	3198	3322	3014	2658	4249	2974	3359	3168	2972	2770	3621	3260	3059	2836	2610	3300
118	3313	2403	3019	3004	2572	2789	4055	3545	3231	3305	3160	2643	4137	3054	3154	2942	2957	2713	3688	3366	3003	2779	2641	3226
118.167	3330	2338	3106	2933	2598	2729	3889	3376	3207	3314	2988	2614	4024	2971	3266	3093	3053	2629	3556	3228	2969	2666	2616	3154
118.333	3210	2350	3053	2951	2656	2679	3998	3192	3174	3233	3009	2563	4118	3075	3253	3060	3031	2619	3619	3290	3043	2725	2718	3124
118.5	3312	2267	3055	3052	2733	2777	3988	3333	3222	3374	3009	2572	4080	3053	3180	3085	2948	2753	3656	3396	2941	2822	2790	3216
118.667	3282	2335	2940	2859	2555	2740	3963	3207	3221	3144	2949	2633	3989	2944	3213	3044	2909	2595	3683	3301	3036	2729	2676	3162
118.833	3354	2337	3097	2989	2746	2725	3970	3285	3145	3351	3124	2666	3997	3043	3222	3127	3024	2851	3547	3305	2912	2769	2772	3325
119	3236	2348	3042	2975	2582	2609	3913	3275	3146	3225	3014	2691	3928	2965	3149	2963	2827	2736	3583	3261	3096	2798	2572	3140
119.167	2988	2249	3013	2972	2545	2676	3826	3293	3057	3297	3021	2664	3872	2932	3006	2957	2803	2597	3481	3235	3104	2689	2575	3127
119.333	3167	2255	3018	2761	2545	2634	3776	3187	3169	3170	2810	2626	3985	2867	3040	3000	2815	2563	3449	3182	2869	2528	2642	3213
119.5	3103	2242	2831	2848	2486	2569	3729	3229	3106	3120	2935	2646	3812	2860	3128	2967	2686	2583	3516	3129	2806	2571	2673	3079
119.667	3069	2234	2892	2872	2531	2687	3907	3212	3132	3094	2793	2498	3927	2992	3156	3049	2886	2703	3497	3133	2918	2615	2589	3180
119.833	3068	2208	2963	2810	2447	2556	3849	3243	3044	3126	2878	2637	3741	2788	3092	2968	2829	2520	3294	3118	2902	2573	2644	3185
120	2932	2054	2855	2795	2330	2507	3601	3116	3141	2974	2745	2477	3688	2723	2997	2942	2782	2521	3277	3049	2859	2604	2593	3148
120.167	2977	2214	2831	2883	2585	2612	3658	3050	3179	3117	2922	2544	3758	2906	3025	2905	2795	2560	3385	3158	2908	2659	2650	3059
120.333	2881	2141	2726	2628	2345	2547	3642	2992	2977	2989	2724	2442	3681	2750	2923	2816	2671	2505	3319	3034	2780	2577	2509	2914
120.5	2970	2121	2940	2809	2437	2558	3693	3059	2967	3035	2940	2620	3728	2826	3115	2942	2766	2582	3297	3044	2881	2549	2490	3041
120.667	3032	2063	2791	2734	2370	2573	3611	2891	2985	3012	2784	2508	3546	2679	2946	2880	2578	2552	3352	3092	2734	2568	2499	2966
120.833	2844	2015	2706	2782	2340	2424	3511	2907	2975	2982	2703	2555	3448	2613	2969	2750	2600	2515	3281	2885	2890	2641	2508	3010
121	2905	2021	2853	2748	2380	2451	3526	3088	2923	2963	2716	2363	3537	2759	2905	2953	2660	2538	3267	2964	2816	2636	2470	2867
121.167	2839	2040	2763	2739	2307	2417	3389	2876	2920	2873	2754	2403	3455	2743	2969	2821	2660	2533	3203	2995	2642	2521	2483	2985
121.333	2609	1989	2616	2677	2389	2389	3601	2866	2865	2835	2483	2406	3418	2600	2863	2793	2627	2329	3181	2843	2842	2581	2593	2979
121.5	2823	1904	2727	2549	2347	2392	3416	2766	2897	2887	2734	2433	3403	2547	2849	2727	2654	2465	3078	2869	2762	2461	2495	2955
121.667	2741	2000	2725	2648	2329	2298	3452	2846	2850	2926	2734	2394	3362	2576	2869	2785	2695	2613	3241	2848	2816	2512	2432	2916
121.833	2513	1910	2659	2560	2324	2407	3404	2778	2829	2801	2795	2364	3434	2591	2905	2658	2689	2406	2997	2788	2647	2415	2398	3021
122	2718	1990	2679	2675	2359	2429	3318	2833	2875	2967	2770	2417	3410	2587	2901	2782	2682	2438	3248	2730	2790	2517	2394	3013
122.167	2750	1974	2727	2527	2291	2318	3331	2746	2679	2757	2645	2335	3313	2461	2899	2858	2557	2522	2992	2747	2685	2396	2389	2870
122.333	2669	1997	2670	2741	2308	2376	3172	2727	2994	2760	2707	2344	3409	2540	2859	2764	2583	2328	3103	2774	2671	2449	2395	2951
122.5	2495	1819	2598	2522	2184	2385	3158	2776	2773	2748	2535	2381	3168	2390	2851	2669	2553	2284	3057	2626	2670	2295	2330	2891
122.667	2593	1803	2663	2644	2290	2245	3107	2610	2779	2705	2501	2321	3300	2440	2664	2706	2523	2209	2971	2648	2658	2486	2309	2922
122.833	2599	1804	2685	2506	2306	2159	3126	2709	2782	2822	2683	2275	3155	2368	2701	2700	2555	2338	3001	2693	2686	2302	2315	2930
123	2600	1727	2538	2478	2240	2169	3233	2738	2706	2713	2503	2283	3144	2426	2833	2616	2525	2250	2950	2616	2649	2306	2251	2961
123.167	2553	1720	2520	2441	2244	2132	3072	2682	2561	2720	2530	2382	3035	2428	2704	2583	2544	2306	2815	2601	2534	2327	2305	2862
123.333	2422	1684	2590	2330	2221	2179	3159	2629	2670	2592	2612	2235	3129	2454	2725	2637	2468	2246	2808	2558	2450	2430	2323	2897
123.5	2378	1701	2625	2454	2189	2243	2983	2559	2556	2760	2379	2311	3081	2382	2806	2581	2456	2295	2791	2479	2505	2307	2322	2888
123.667	2581	1738	2560	2379	2184	2170	3153	2735	2773	2678	2467	2265	3079	2338	2761	2659	2474	2309	2766	2597	2604	2351	2266	2859
123.833	2497	1856	2618	2387	2216	2337	3018	2622	2733	2719	2422	2390	3000	2281	2818	2633	2442	2274	2854	2495	2609	2491	2323	2928
124	2565	1653	2664	2248	2189	2280	3010	2609	2621	2560	2511	2306	3000	2311	2863	2594	2396	2256	2756	2422	2501	2230	2105	2789
124.167	2286	1638	2557	2209	2183	2033	3031	2603	2600	2625	2347	2136	2810	2227	2520	2519	2316	2287	2659	2284	2499	2287	2185	2853
124.333	2441	1606	2468	2258	2081	2055	2971	2563	2616	2531	2451	2176	2825	2175	2568	2605	2341	2194	2583	2341	2431	2195	2267	2998
124.5	2478	1642	2511	2311	2156	2191	2917	2522	2527	2692	2551	2175	2986	2275	2698	2618	2481	2236	2687	2424	2448	2288	2262	2994
124.667	2456	1678	2463	2340	2253	2075	3073	2581	2648	2576	2483	2327	2887	2297	2645	2567	2487	2226	2710	2464	2479	2296	2216	2867
124.833	2449	1665	2479	2308	2104	2150	2949	2626	2659	2649	2452	2166	2843	2213	2664	2478	2341	2196	2715	2387	2415	2284	2224	2935
125	2548	1729	2521	2214	2200	2056	2933	2501	2570	2600	2339	2151	2890	2312	2509	2566	2419	2191	2619	2438	2443	2222	2185	3031
125.167	2518	1716	2639	2233	2123	2299	2854	2522	2526	2589	2429	2204	2790	2159	2589	2527	2463	2316	2596	2366	2523	2219	2230	2972
125.333	2427	1646	2511	2168	2121	2161	2865	2462	2494	2631	2436	2190	2793	2249	2583	2504	2377	2154	2531	2274	2290	2169	2243	2896
125.5	2509	1683	2692	2339	2262	2208	2938	2489	2536	2697	2384	2179	2750	2276	2635	2538	2371	2191	2642	2262	2453	2195	2137	2977
125.667	2559	1668	2598	2223	2110	2081	2967	2492	2562	2550	2475	2072	2932	2186	2579	2511	2340	2226	2620	2286	2315	2230	2070	2985
125.833	2495	1637	2515	2240	2204	2103	2819	2414	2567	2555	2413	2219	2782	2171	2637	2516	2311	2134	2537	2272	2546	2240	2126	3034
