# Supplementary material for: Singularity response reveals entrainment properties in mammalian circadian clock
Source: Nat Commun. 2023 May 17;14:2819. doi: 10.1038/s41467-023-38392-x (PMC10192398; doi:10.1038/s41467-023-38392-x)
Supplement: Supplementary file 4 — Source Data [file 41467_2023_38392_MOESM4_ESM.zip › Raw_data/Supplementary_Figure12/DEX_PRC_48.xlsx]

## Sheet: Sheet1
Time (h)	DEX 100nM 48h_1	DEX 20nM 48h_1	DEX 4nM 48h_1	DEX 0.8nM 48h_1	DEX 0.16nM 48h_1	DEX 0nM 48h_1	DEX 100nM 48h_2	DEX 20nM 48h_2	DEX 4nM 48h_2	DEX 0.8nM 48h_2	DEX 0.16nM 48h_2	DEX 0nM 48h_2	DEX 100nM 48h_3	DEX 20nM 48h_3	DEX 4nM 48h_3	DEX 0.8nM 48h_3	DEX 0.16nM 48h_3	DEX 0nM 48h_3	DEX 100nM 48h_4	DEX 20nM 48h_4	DEX 4nM 48h_4	DEX 0.8nM 48h_4	DEX 0.16nM 48h_4	DEX 0nM 48h_4
0	9275	9633	9519	9888	9739	9347	9062	9610	9152	9492	9696	9331	9137	9877	9632	9957	9532	9944	9261	9402	9165	10542	9942	9689
0.166667	8580	9251	9334	9424	9240	8498	7186	8010	8122	8675	8565	8475	7185	7565	7659	7489	7211	7141	6015	6344	5976	6933	6873	6610
0.333333	5377	5633	5411	5538	5683	5333	4921	5169	4970	5107	5509	5385	5031	5070	5036	5042	5083	4976	4890	4903	4504	5249	5201	5016
0.5	4763	4963	4759	4883	4886	4735	4526	4557	4564	4618	4907	4896	4733	4722	4629	4704	4804	4844	4835	4692	4584	5045	5072	4858
0.666667	4576	4970	4511	4767	4831	4732	4446	4491	4321	4646	4837	4901	4679	4565	4467	4499	4646	4897	4598	4733	4470	5140	4982	4872
0.833333	4590	4726	4241	4560	4552	4662	4341	4151	4346	4381	4610	4825	4499	4393	4386	4448	4668	4610	4578	4753	4288	5039	4857	4857
1	4596	4795	4423	4740	4793	4622	4391	4352	4012	4263	4586	4695	4546	4535	4408	4533	4614	4586	4766	4718	4433	5086	4908	4976
1.16667	4624	4968	4427	4922	4737	4630	4444	4657	4369	4339	4802	4859	4753	4599	4548	4602	4717	4896	4892	5031	4547	5087	5097	4970
1.33333	4777	5057	4568	5119	4974	4967	4620	4577	4500	4591	5033	4920	4738	4933	4784	4722	4847	4983	5018	5117	4580	5206	5282	5201
1.5	4824	4970	4807	5117	5094	5137	4723	4747	4723	4688	5104	5029	5001	5058	4920	4779	5161	5128	5186	5131	4803	5560	5513	5319
1.66667	5022	5342	4897	5301	5431	5284	5052	4845	4740	4874	5320	5245	5172	5165	4812	4969	5013	5299	5421	5332	5030	5669	5659	5521
1.83333	5169	5353	4954	5478	5396	5550	5096	4964	4964	5051	5381	5457	5255	5194	5135	5186	5315	5346	5547	5420	5038	5784	5694	5743
2	5476	5530	5325	5518	5527	5721	5192	5179	5039	5131	5572	5537	5563	5553	5275	5188	5428	5523	5494	5615	5432	5961	5978	5807
2.16667	5360	5837	5386	5842	5860	5738	5333	5436	5173	5361	5745	5832	5658	5449	5398	5579	5518	5728	5755	5909	5347	6065	6206	6048
2.33333	5731	5860	5531	5926	5943	5735	5539	5407	5221	5567	5816	5816	5668	5761	5621	5625	5763	5868	6041	6205	5493	6243	6231	6304
2.5	5817	6015	5694	5997	6018	6028	5813	5606	5223	5579	5960	5848	6071	5856	5737	5826	5932	6004	6023	6276	5770	6450	6364	6372
2.66667	5891	6078	5740	6089	6038	6263	5808	5665	5417	5619	5938	6264	6096	5965	5662	5794	5744	6230	6368	6232	5859	6621	6423	6373
2.83333	6199	6288	5768	6152	6154	6271	5771	5629	5485	5717	6129	6380	6155	6070	5730	5902	5986	6298	6224	6344	6021	6600	6707	6460
3	6164	6292	5923	6200	6184	6247	5863	5690	5548	5863	6188	6089	6234	5908	5913	5920	6124	6262	6499	6465	6115	6801	6607	6663
3.16667	6215	6623	5941	6422	6307	6521	6098	5799	5951	5691	6377	6294	6199	6283	6108	6016	6245	6397	6674	6729	6195	6815	6877	6700
3.33333	6322	6408	6295	6551	6512	6595	6027	5966	5729	6043	6329	6525	6487	6126	6067	6321	6441	6563	6591	6623	6074	6852	6947	7000
3.5	6482	6521	6168	6510	6503	6636	6167	5926	5819	6296	6526	6586	6682	6588	6033	6262	6274	6877	6760	6654	6400	7034	6961	7175
3.66667	6617	6687	6378	6862	6678	6700	6523	6268	6151	6351	6645	6846	6562	6696	6305	6515	6571	6780	7237	7226	6598	7230	7171	7226
3.83333	6660	6676	6408	6704	6869	6907	6519	6277	6013	6242	6612	6957	6700	6748	6502	6485	6277	6827	6991	7162	6548	7445	7029	7146
4	6774	6693	6528	6920	6780	7021	6377	6466	6091	6464	6646	6909	6887	6584	6539	6380	6588	6877	7027	7235	6534	7424	7473	7470
4.16667	6660	6868	6671	7029	6774	7061	6589	6508	6280	6295	6709	7046	7050	6811	6410	6571	6763	7037	7227	7271	6730	7358	7285	7300
4.33333	6963	6962	6769	7057	7020	7235	6705	6506	6280	6648	6832	7185	7084	6819	6636	6702	6741	7036	7292	7477	6943	7628	7599	7372
4.5	7057	6967	6800	7101	7042	7150	6711	6478	6419	6572	7058	7308	7087	7055	6669	6808	6864	7119	7472	7387	6714	7534	7612	7532
4.66667	7064	7178	6940	7090	7104	7494	6915	6827	6384	6618	7066	7314	7284	7024	6753	6944	6896	7136	7304	7568	6972	7710	7529	7743
4.83333	7169	7239	6829	7112	7202	7366	6956	6732	6614	6785	7065	7297	7170	7304	6785	6859	6975	7324	7538	7605	7022	7686	7812	7551
5	6955	7077	6914	7302	7301	7288	6929	6908	6508	6720	7061	7316	7366	7064	6652	7098	7034	7359	7565	7679	7026	7772	7723	7639
5.16667	7279	7050	7172	7420	7479	7596	6873	6890	6567	6877	7258	7329	7457	7227	6834	6980	7094	7364	7748	7662	7022	7942	7671	7624
5.33333	7302	7252	7179	7487	7366	7559	7109	6809	6575	6952	7334	7309	7498	7273	6968	7102	7026	7426	7678	7788	7160	7871	7732	7908
5.5	7283	7314	6995	7282	7262	7423	6949	6882	6587	6839	7331	7412	7059	7183	6621	6941	6960	7283	7615	7861	7036	7715	7790	7680
5.66667	7247	7123	6928	7522	7473	7593	6810	6812	6536	6822	7100	7340	7400	7306	6764	7109	7014	7374	7674	7722	7037	7801	7869	7719
5.83333	7327	7196	6877	7541	7348	7507	7057	6884	6513	6672	7114	7429	7485	7016	6848	7115	7098	7457	7921	7722	7083	7834	7854	7824
6	7199.5	7081.5	6845	7255.5	7322.5	7425.5	6824.5	6671	6367	6570.5	6999.5	7198	7257.5	6952	6696.5	6825.5	6890.5	7261.5	7681.5	7554	6886	7694.5	7668	7676
6.16667	7072	6967	6813	6970	7297	7344	6592	6458	6221	6469	6885	6967	7030	6888	6545	6536	6683	7066	7442	7386	6689	7555	7482	7528
6.33333	7218	7192	6894	7165	7224	7380	7061	6585	6475	6555	6815	7051	7272	7020	6498	6759	6673	7168	7435	7258	6702	7698	7447	7440
6.5	7046	7111	6942	7309	7267	7366	7025	6691	6589	6453	7060	7190	7322	6931	6562	6581	6896	7106	7349	7593	7041	7637	7345	7481
6.66667	6919	7132	6815	6879	7184	7293	6661	6524	6429	6493	6831	6983	7052	6823	6452	6563	6609	6915	7493	7419	6779	7330	7247	7230
6.83333	6868	6775	6826	7024	6983	7181	6543	6464	6210	6503	6903	6832	6794	6898	6558	6558	6662	6792	7395	7193	6742	7404	7370	7063
7	6695	6872	6798	6959	6843	7150	6734	6482	6152	6391	6733	6757	6747	6683	6464	6513	6636	6772	7311	7241	6596	7299	6965	7198
7.16667	6661	6843	6753	6996	7026	7207	6508	6427	6276	6303	6744	6822	7005	6594	6271	6456	6467	6764	7163	7240	6497	7336	7290	6946
7.33333	6569	6766	6353	6934	6838	7064	6295	6244	6005	6208	6583	6658	6664	6507	6293	6352	6213	6653	7056	7218	6402	7097	6871	6817
7.5	6586	6642	6290	6725	6672	6924	6241	6300	5879	6224	6316	6600	6725	6552	6145	6242	6286	6504	7157	6901	6416	7127	6692	6676
7.66667	6491	6501	6489	6671	6532	6948	6302	6205	6066	6054	6518	6541	6555	6373	6155	6165	6110	6531	7010	6937	6387	6861	6852	6608
7.83333	6231	6593	6358	6668	6529	6837	6099	5990	5870	5985	6249	6532	6658	6406	5989	6116	6115	6329	6805	6922	6175	6876	6745	6616
8	6254	6480	6217	6452	6515	6580	6180	5996	5763	5871	6355	6123	6426	6221	5919	5669	5951	6071	6793	6642	5958	6585	6333	6488
8.16667	6098	6361	6049	6561	6339	6654	6121	5835	5790	6022	6110	6121	6331	5965	5942	5875	5872	6163	6640	6708	6079	6757	6295	6193
8.33333	6022	6219	6156	6327	6154	6383	5846	5939	5589	5810	6015	6058	6265	6004	5910	5852	5809	5954	6598	6596	5873	6500	6416	6210
8.5	5947	6180	5916	6241	6079	6402	5703	5709	5611	5810	5996	6069	6193	6041	5719	5571	5755	5835	6474	6370	5705	6419	6149	5985
8.66667	6002	6223	5785	6056	5964	6087	5626	5731	5395	5516	5717	5753	6142	5881	5706	5683	5644	5786	6335	6356	5716	6253	5951	6052
8.83333	5551	6026	5654	5951	5949	6038	5495	5511	5315	5408	5644	5587	5737	5841	5606	5417	5480	5617	6245	6089	5575	6166	5912	5730
9	5591	5833	5591	5873	5891	5894	5353	5611	5179	5338	5404	5389	5772	5646	5437	5331	5316	5517	6132	5960	5421	6099	5659	5566
9.16667	5440	5944	5427	5776	5604	5768	5423	5299	5279	5332	5360	5416	5420	5579	5252	5196	5350	5330	6002	5686	5273	5971	5484	5307
9.33333	5364	5704	5586	5597	5559	5737	5300	5308	5010	5271	5308	5241	5525	5397	5158	5162	5108	5396	5824	5635	5327	5800	5531	5483
9.5	5209	5600	5376	5585	5249	5319	5142	5015	4942	5091	5198	5073	5340	5359	5075	5102	5080	4971	5589	5591	5080	5534	5279	5246
9.66667	5057	5450	5178	5412	5169	5434	4933	4927	4825	5001	4963	4965	5115	5184	4943	5172	4874	4955	5496	5597	4930	5507	5265	4993
9.83333	4959	5377	5174	5225	5231	5266	4851	4902	4760	4952	5131	4753	4997	4959	4897	4786	4782	4749	5456	5250	4831	5273	5096	5087
10	4839	5304	5104	5207	5070	4985	4657	4759	4712	4847	4856	4855	5011	4960	4833	4826	4649	4642	5166	5240	4780	5213	4869	4720
10.1667	4771	5155	5082	4962	4961	4904	4566	4601	4613	4607	4794	4497	4764	4849	4713	4625	4611	4669	5124	5033	4633	5102	4731	4652
10.3333	4553	5006	4796	4808	4737	4802	4638	4573	4486	4466	4613	4432	4642	4906	4609	4563	4511	4462	4879	4811	4536	4917	4709	4430
10.5	4569	4922	4888	4913	4616	4790	4493	4578	4403	4502	4773	4377	4706	4578	4377	4424	4372	4310	4931	4828	4433	4840	4544	4333
10.6667	4468	4826	4650	4675	4505	4545	4456	4598	4313	4437	4521	4371	4540	4546	4477	4413	4394	4414	4733	4751	4468	4653	4437	4288
10.8333	4379	4746	4598	4689	4516	4331	4246	4278	4135	4347	4476	4172	4400	4466	4349	4286	4159	4221	4602	4396	4376	4675	4189	4094
11	4220	4685	4342	4538	4316	4248	4170	4228	4080	4103	4332	4050	4215	4330	4296	4193	3966	4052	4438	4372	4132	4432	4055	3902
11.1667	4042	4558	4199	4445	4143	4141	4100	4073	4146	4096	4133	3838	4315	4323	4177	4110	3962	3897	4466	4338	4046	4336	4045	3796
11.3333	3969	4333	4232	4449	4230	3994	3998	4070	3995	3978	4110	3777	4206	4299	4103	3927	3872	3847	4203	4178	4102	4222	3988	3688
11.5	4063	4321	4190	4271	4082	4089	3856	4133	3998	3868	4205	3624	4125	4214	4022	4035	3952	3837	4163	4089	3951	4203	3922	3732
11.6667	3825	4166	4070	4250	4003	3893	3724	4153	3799	3772	3874	3463	3907	4080	3953	3989	3739	3752	3979	4143	3770	4018	3784	3656
11.8333	3727	4326	4236	4084	3840	3915	3706	3935	3725	3790	3921	3378	3936	3959	3836	3843	3736	3540	4071	4041	3628	3955	3630	3533
12	3753	4208	4024	4030	3905	3710	3588	3824	3705	3739	3764	3522	3805	3977	3828	3904	3653	3596	3923	3892	3809	3945	3696	3408
12.1667	3539	4083	3817	3970	3790	3595	3594	3782	3742	3622	3718	3384	3604	3836	3741	3663	3564	3419	3780	3899	3679	3727	3624	3327
12.3333	3605	3977	3941	3896	3845	3718	3498	3842	3702	3726	3702	3267	3712	3946	3667	3627	3483	3484	3920	3851	3666	3787	3499	3291
12.5	3361	3860	3684	3890	3737	3501	3501	3823	3544	3615	3772	3293	3530	3794	3530	3635	3481	3410	3743	3646	3476	3803	3425	3166
12.6667	3507	3849	3638	3798	3648	3535	3369	3672	3559	3491	3627	3200	3532	3753	3660	3547	3375	3477	3764	3646	3487	3712	3434	3094
12.8333	3359	3747	3727	3797	3681	3490	3245	3711	3527	3502	3713	3255	3693	3739	3593	3572	3390	3287	3577	3642	3548	3655	3341	3152
13	3226	3725	3671	3746	3557	3291	3244	3605	3351	3451	3482	3145	3392	3675	3470	3470	3407	3191	3590	3567	3440	3418	3243	2865
13.1667	3154	3842	3591	3676	3357	3174	3195	3458	3358	3489	3397	3073	3422	3574	3461	3443	3250	3035	3402	3417	3324	3537	3179	2981
13.3333	3112	3650	3409	3563	3335	3108	3130	3472	3299	3344	3490	3063	3373	3440	3472	3410	3211	3118	3222	3479	3253	3438	3275	2927
13.5	3296	3592	3569	3589	3351	3240	3188	3503	3323	3525	3464	2911	3390	3576	3334	3369	3276	3245	3402	3371	3329	3472	3311	2850
13.6667	3168	3715	3537	3655	3241	3192	3124	3540	3144	3290	3457	3163	3129	3539	3504	3473	3181	3126	3360	3339	3193	3294	3188	2883
13.8333	3024	3634	3401	3520	3178	3126	3183	3457	3371	3237	3445	2995	3422	3533	3368	3314	3382	3147	3284	3430	3456	3487	3311	2882
14	3019	3594	3449	3499	3329	3087	3176	3490	3465	3370	3439	3083	3419	3541	3395	3467	3170	3041	3133	3278	3283	3409	3077	2905
14.1667	3154	3638	3388	3524	3252	3146	3218	3671	3264	3269	3430	3023	3301	3481	3432	3427	3291	3118	3249	3411	3229	3412	3213	2938
14.3333	3078	3671	3580	3612	3270	3068	3171	3540	3440	3238	3455	3136	3434	3566	3491	3507	3162	3129	3392	3355	3427	3387	3153	2893
14.5	2941	3566	3386	3605	3363	3180	3213	3472	3303	3209	3515	2981	3412	3629	3410	3258	3253	3118	3194	3321	3383	3388	3257	2812
14.6667	2902	3568	3310	3541	3332	3045	3099	3476	3310	3330	3464	2940	3354	3537	3450	3427	3176	2964	3225	3336	3378	3390	3058	2835
14.8333	3030	3522	3418	3544	3198	3031	3047	3584	3453	3360	3395	2962	3264	3520	3448	3482	3194	3099	3228	3324	3325	3378	3062	2854
15	3002	3623	3405	3668	3360	3063	3126	3624	3380	3327	3525	3080	3413	3686	3468	3472	3322	3130	3309	3387	3369	3238	3261	2942
15.1667	3115	3661	3440	3664	3455	3209	3091	3691	3460	3380	3596	3184	3371	3627	3497	3415	3377	3211	3299	3365	3487	3535	3277	2885
15.3333	3059	3613	3601	3717	3391	3179	3181	3720	3453	3371	3495	3067	3325	3759	3498	3543	3281	3071	3340	3443	3563	3446	3313	2883
15.5	2852	3597	3463	3646	3289	3049	3092	3579	3485	3326	3492	2935	3299	3712	3468	3502	3291	3144	3307	3319	3408	3421	3275	2781
15.6667	3084	3627	3617	3749	3430	3294	3183	3720	3646	3572	3661	3206	3505	3803	3573	3484	3531	3285	3381	3467	3577	3526	3456	2876
15.8333	3162	3755	3726	3822	3366	3248	3311	3642	3412	3493	3598	3197	3491	3835	3664	3694	3544	3339	3385	3472	3590	3672	3405	2942
16	3117	3716	3702	3747	3485	3121	3228	3761	3681	3395	3764	3337	3444	3810	3646	3720	3529	3412	3422	3371	3603	3654	3469	2903
16.1667	3208	3805	3757	3990	3658	3396	3292	3919	3662	3528	3773	3111	3645	3908	3660	3641	3582	3449	3459	3437	3773	3731	3602	3083
16.3333	3172	3810	3718	3927	3564	3303	3417	3852	3749	3694	3867	3457	3634	4065	3831	3795	3660	3483	3473	3506	3970	3835	3515	3054
16.5	3167	3977	3831	3932	3659	3434	3503	3931	3827	3729	4002	3413	3764	3982	3803	4023	3759	3532	3590	3720	3843	3937	3592	3092
16.6667	3235	4012	3799	4046	3732	3359	3571	4008	3897	3896	3928	3456	3780	4094	3932	3997	3892	3549	3682	3768	4085	3929	3798	3196
16.8333	3418	4106	3890	4207	3699	3563	3557	4131	3960	3812	4061	3647	3775	4224	4068	3958	3935	3708	3740	3759	4068	4040	3735	3280
17	3508	3998	3880	4226	3901	3569	3514	4042	4013	3893	4174	3546	3922	4172	4074	4137	3926	3754	3768	3939	4223	4106	3940	3339
17.1667	3372	4155	4121	4411	3924	3714	3649	4385	4229	4146	4076	3791	4053	4277	4251	4319	4086	3841	3930	4007	4254	4217	4008	3422
17.3333	3399	4316	4131	4184	4116	3729	3702	4399	4167	4256	4298	3735	4109	4366	4340	4345	4233	3937	3971	4082	4212	4242	4045	3558
17.5	3560	4417	4316	4297	4070	3790	3724	4474	4145	4241	4364	3878	4100	4527	4304	4523	4091	4072	4118	4120	4323	4272	4211	3579
17.6667	3672	4557	4323	4527	4346	4153	3931	4688	4423	4366	4520	4138	4287	4789	4484	4606	4311	4165	4122	4296	4483	4508	4348	3881
17.8333	3847	4513	4479	4590	4308	4028	4046	4685	4480	4423	4583	4087	4380	4701	4500	4596	4298	4140	4243	4246	4486	4717	4207	3701
18	3772	4549	4419	4715	4494	4072	4097	4744	4501	4636	4637	4329	4453	4850	4557	4657	4525	4299	4298	4513	4548	4703	4622	3806
18.1667	3980	4820	4576	4981	4460	4174	4167	4847	4717	4782	4719	4307	4603	4866	4834	4764	4705	4422	4248	4549	4731	4902	4721	3942
18.3333	4058	4996	4833	4886	4509	4159	4327	5011	4913	4834	4964	4471	4624	5127	5010	4988	4762	4599	4545	4529	4939	5083	4842	4131
18.5	4266	5035	4882	5256	4710	4233	4494	5268	4923	4900	5084	4710	4845	5192	5157	5183	4960	4640	4699	4953	5025	5253	5037	4358
18.6667	4103	5092	4974	5065	4722	4367	4411	5171	4792	4928	5074	4733	4901	5354	4990	5099	4908	4838	4748	5032	5233	5320	4887	4370
18.8333	4328	5331	5382	5421	5137	4747	4702	5367	5147	5252	5343	4928	5139	5648	5487	5392	5201	4924	4957	5204	5507	5771	5269	4419
19	4503	5400	5346	5471	5235	4893	4771	5690	5340	5386	5448	4992	5350	5622	5430	5507	5367	5223	5028	5218	5516	5583	5314	4746
19.1667	4662	5515	5325	5725	5368	4928	4953	5866	5515	5671	5632	5074	5538	5738	5593	5566	5505	5371	5316	5374	5835	5832	5458	4717
19.3333	4800	5620	5586	5699	5429	4937	5028	5885	5547	5697	5765	5170	5426	5921	5675	5695	5542	5339	5221	5348	5664	5865	5474	4836
19.5	4778	5962	5799	5935	5659	4998	5078	5917	5706	5805	5950	5311	5703	6283	5909	6001	5687	5614	5337	5757	6033	5973	5755	5034
19.6667	4984	5947	5773	6055	5722	5219	4862	6351	5734	5996	6188	5611	5880	6236	5973	6345	5789	5796	5549	5722	5916	6340	6003	5037
19.8333	4970	6132	6046	6337	5980	5290	5379	6275	6012	6033	6181	5945	5962	6367	6189	6322	5987	5859	5661	5919	6259	6335	6081	5470
20	5332	6232	6104	6216	6010	5397	5641	6432	6183	6425	6522	5978	6089	6594	6373	6380	6229	6008	6083	5986	6392	6776	6333	5652
20.1667	5304	6463	6489	6787	6184	5666	5655	6823	6361	6412	6640	6089	6472	6835	6568	6717	6227	6304	6335	6280	6601	6958	6583	5799
20.3333	5479	6662	6562	6720	6474	5873	5902	6881	6463	6703	6905	6445	6510	6976	6741	6874	6507	6287	6459	6629	6722	7113	6760	6019
20.5	5649	6825	6812	7065	6677	6019	5988	7052	6674	6857	6946	6725	6817	6906	7016	7146	6703	6636	6653	6765	7070	7321	6931	6161
20.6667	5797	7048	6908	7328	6859	6250	6268	7431	6880	6865	7072	6767	6841	7537	6924	7234	6737	6885	6940	6980	7077	7464	7261	6345
20.8333	5784	7214	7138	7391	6874	6488	6393	7349	7096	7383	7282	6965	7083	7315	7310	7301	7006	7152	6921	7162	7361	7610	7219	6628
21	6120	7050	7359	7472	7161	6674	6498	7472	7175	7387	7486	7105	7289	7629	7329	7559	7100	7199	7196	7376	7361	7903	7595	6661
21.1667	6119	7307	7513	7777	7238	6618	6674	7644	7407	7551	7771	7251	7313	7784	7621	7619	7315	7428	7256	7365	7616	8036	7555	6911
21.3333	6545	7503	7856	7720	7602	6671	6820	7760	7565	7815	7809	7664	7491	8028	7739	7936	7351	7625	7504	7500	7923	8272	7803	7008
21.5	6527	7662	7770	8025	7720	6926	6726	8054	7702	7820	8023	7738	7758	8402	7912	8129	7797	7863	7771	8074	8177	8606	8043	7329
21.6667	6745	7825	8073	8179	7947	7110	7041	8287	7912	8109	8310	7803	7951	8436	8296	8302	7782	8210	8049	8135	8237	8793	8256	7503
21.8333	6854	8202	8297	8581	8075	7276	7182	8253	7940	8420	8472	7993	8010	8610	8405	8489	8196	8235	8198	8353	8471	9063	8472	7725
22	6840	8121	8626	8704	8455	7418	7394	8522	8275	8485	8505	8267	8354	8631	8530	8690	8313	8489	8478	8499	8436	9381	8848	7882
22.1667	7336	8411	8581	8928	8255	7703	7674	8735	8297	8584	8763	8408	8681	8870	8509	8927	8504	8820	8543	8605	8706	9340	8859	7912
22.3333	7371	8503	8725	8925	8396	7687	7885	8986	8669	8767	8966	8664	8860	9183	8865	9132	8570	8721	8818	8906	8734	9750	8961	8159
22.5	7352	9011	9163	9150	8791	8020	8041	9156	8703	8903	9218	8840	8906	9345	8931	9054	8580	8737	9002	9011	9240	9947	9333	8432
22.6667	7586	8824	9211	9363	8997	7949	8011	9321	8797	9334	9256	8923	9158	9619	9163	9415	9010	9072	9138	9239	9211	9882	9522	8622
22.8333	8007	9231	9469	9720	9245	8217	8039	9666	8998	9338	9346	9194	9221	9701	9279	9724	9053	9336	9409	9522	9648	10328	9464	8570
23	7884	9328	9591	9617	9245	8261	8246	9685	9264	9566	9766	9277	9416	9890	9660	9731	9322	9743	9356	9826	9509	10437	9802	8740
23.1667	8083	9673	9786	10043	9627	8646	8732	10030	9337	9658	9751	9506	9815	10100	9830	9617	9389	9701	9699	10168	9828	10823	10053	9365
23.3333	8409	9775	9950	9992	9542	8791	8553	9933	9558	10028	9792	9625	9797	10220	10024	9891	9505	9810	10177	10033	9909	10894	10089	9441
23.5	8411	9682	9844	10251	9767	8636	8670	9994	9535	10015	9999	9693	10053	10338	10054	10096	9346	9820	10031	10220	9783	10932	10374	9488
23.6667	8421	10105	10318	10629	9951	8863	9068	10172	9877	10356	10163	10008	10365	10561	10205	10276	9496	10302	10224	10568	10174	11286	10661	9622
23.8333	8592	10045	10377	10569	10083	9121	9113	10447	9700	10257	10205	9879	10193	10709	10123	10219	9869	10189	10227	10414	10057	11293	10430	9750
24	8620	10244	10542	10845	10108	8973	8943	10609	10229	10436	10254	10098	10380	10703	10392	10467	9865	10172	10154	10523	9867	11296	10476	9848
24.1667	8954	10284	10654	10785	10052	9355	9145	10837	10171	10475	10546	9930	10503	10852	10608	10744	9944	10290	9922	10275	10163	11245	10416	9769
24.3333	8940	10290	10821	10779	9818	9249	9036	10922	10120	10797	10524	9769	10349	10839	10909	10596	10023	9751	10123	10301	10002	11146	10185	9853
24.5	9172	10344	10954	10867	9757	9698	9009	10781	10334	10750	10572	9404	10268	11024	10868	10728	9977	9794	9901	10167	10104	11173	9992	10086
24.6667	9283	10220	11038	10893	9842	9730	8944	11040	10584	10998	10820	9761	9923	11107	11012	11050	9573	9917	10204	10526	10037	10856	10026	10203
24.8333	9341	10133	11012	10961	9746	9649	9112	11041	10610	11125	10761	9543	10079	11166	10775	11253	9399	9728	10538	10575	9911	11163	9993	10261
25	9412	9934	11335	10919	9638	9720	9106	11122	10671	11065	10730	9757	10173	10909	11196	11024	9199	9774	10906	10665	9969	11464	10375	10195
25.1667	9409	10102	11297	10878	9560	9972	9229	11212	10685	11357	10903	9540	10208	11132	11050	11422	9321	9834	10901	10712	10205	11589	10682	10362
25.3333	9604	9988	11093	10657	9755	10007	9045	11559	10855	11358	10906	9784	10421	11259	11136	11061	9195	10043	10984	10982	10483	11729	11046	10514
25.5	9713	10082	11517	10853	9788	9920	9434	11361	10773	11270	10808	9855	10773	11346	11133	11401	9256	10192	11254	10999	10408	11602	11113	10351
25.6667	9625	9998	11401	10684	9608	10069	9456	11386	10827	11448	10899	9706	10704	11480	11107	11282	9429	10206	11268	11072	10282	11751	11169	10311
25.8333	9792	10175	11473	10910	9925	10315	9165	11362	11181	11552	10921	9806	11040	11379	11306	11612	9505	10355	11350	11159	10437	11950	11116	10589
26	9767	10180	11668	10774	10032	10278	9452	11405	10949	11441	11274	9973	11374	11782	11403	11411	9570	10250	11085	11088	10386	12117	11346	10619
26.1667	9993	10037	11501	10570	9837	9995	9415	11421	10946	11465	11165	9908	11241	11642	11527	11503	9699	10067	11256	11465	10771	12074	11255	10655
26.3333	9717	10194	11565	10362	9998	10144	9297	11537	10714	11613	11220	9954	11314	11614	11266	11506	9504	10056	11199	11262	11012	12286	11067	10584
26.5	10063	10112	11722	10483	10029	10155	9511	11636	10980	11497	11309	9852	11335	11847	11250	11585	9490	9932	11460	11635	10912	12104	11319	10492
26.6667	9881	9922	11678	10340	9868	10306	9457	11369	10963	11538	11307	9630	11189	11625	11259	11498	9524	9981	11267	11513	10787	12033	11142	10600
26.8333	9798	9927	11678	10506	9859	10541	9267	11596	10721	11555	11169	9862	11388	11630	11403	11452	9314	10004	11234	11656	10831	12174	11101	10535
27	9710	9782	11626	10214	9735	10254	9269	11269	10903	11524	11155	9542	11085	11804	11342	11379	9154	9850	11468	11391	11016	12008	11186	10516
27.1667	9915	9892	11717	10396	9823	10257	9210	11587	10825	11281	11037	9572	11385	11685	11375	11337	9009	9845	11162	11250	10673	12269	10986	10653
27.3333	9645	9754	11675	10225	9439	10126	9012	11392	10847	11290	11045	9487	10985	11421	11360	11263	9044	9708	11175	11212	10559	11916	11197	10399
27.5	9706	9691	11532	10104	9555	10032	9214	11256	10632	11245	11041	9454	11092	11587	11020	11157	8863	9324	11047	11141	10322	11916	10918	10313
27.6667	9821	9553	11462	10069	9502	10087	9087	11296	10862	11233	10717	9346	10953	11263	11159	11050	8490	9245	10757	11048	10281	11744	10740	10054
27.8333	9646	9751	11256	9925	9478	9931	8857	11094	10557	11098	10997	9314	10628	11329	10939	11086	8533	9147	10775	11083	9980	11650	10607	10132
28	9742	9550	11444	10148	9230	9921	8863	11135	10663	11001	10592	9347	10938	11139	10733	11013	8445	9108	10553	10702	9904	11421	10403	9818
28.1667	9494	9386	11073	9603	9521	9649	8889	10898	10476	11033	10702	9021	10498	11118	10703	10819	8487	8761	10483	10730	9995	11455	10193	9877
28.3333	9348	9370	11043	9543	9018	9548	8732	10764	10416	10841	10535	8978	10378	10766	10704	10779	8412	9024	10211	10416	9483	10969	10073	9893
28.5	9380	9162	10874	9614	9074	9377	8698	10658	10314	10754	10393	8753	10363	10364	10568	10620	8108	8816	10187	10361	9509	10994	9919	9633
28.6667	9301	8927	10915	9266	8830	9513	8532	10717	9944	11031	10236	8724	10138	10447	10351	10453	8294	8619	9865	10260	9218	10604	9479	9573
28.8333	9199	8972	10915	9254	8555	9431	8369	10518	10159	10526	10372	8701	10304	10554	10366	10268	8065	8641	9747	10230	9142	10667	9692	9440
29	9254	8859	10522	9229	8734	9564	8323	10269	10077	10598	9946	8568	10091	10556	10165	10337	7931	8498	9886	10232	9139	10337	9648	9501
29.1667	9087	8759	10599	9104	8346	9342	8262	10453	9820	10329	9924	8470	10081	10405	10066	10107	7804	8466	9503	9905	8760	10409	9221	9196
29.3333	8911	8630	10141	8942	8567	9332	8292	10118	9808	10266	9845	8398	9854	10384	9824	10068	7648	8266	9594	9936	8874	10138	9503	9138
29.5	8751	8554	9884	8793	8402	8971	7981	10162	9580	9894	9621	8333	9786	10208	9744	9707	7542	7931	9271	9645	8757	10010	8954	8968
29.6667	8606	8449	10035	8760	8342	9009	7935	9983	9369	9935	9756	7878	9533	9927	9808	9750	7356	7983	9079	9334	8668	9695	8868	8859
29.8333	8562	8311	9644	8767	8037	8882	7824	9835	9210	9581	9349	7808	9342	9848	9537	9635	7131	7874	8977	9429	8457	9454	8645	8753
30	8252	8229	9282	8473	7805	8672	7688	9568	9073	9577	9080	7708	9294	9496	9552	9234	7192	7506	8850	9124	8185	9263	8623	8569
30.1667	8142	7854	9529	8171	7675	8345	7612	9343	9068	9373	9033	7528	9052	9730	9186	9138	7163	7717	8657	9141	8292	9440	8666	8396
30.3333	8220	7744	8932	7971	7508	8344	7372	9359	8972	9275	8849	7419	9144	9338	9317	9166	6940	7392	8534	9068	8076	9227	8596	8485
30.5	8045	7744	8902	7922	7587	8159	7271	9166	8758	9274	8823	7405	8875	9312	9074	8884	6758	7298	8336	8897	7985	8930	8436	8210
30.6667	7765	7434	8689	7849	7409	8188	7134	9001	8695	8958	8495	7324	8713	9058	9012	8913	6784	7315	8519	8778	8011	9051	8534	7917
30.8333	7642	7358	8542	7576	7161	8079	7002	8846	8475	8642	8473	7038	8547	9191	8622	8708	6624	7198	8291	8808	7942	9022	8350	7712
31	7743	7504	8464	7479	7255	7860	6843	8798	8300	8595	8480	6958	8512	9036	8642	8545	6629	7147	8093	8666	7791	9069	7988	7637
31.1667	7570	7173	8161	7310	6907	7577	6875	8475	8186	8403	8262	6811	8469	8748	8500	8440	6324	6815	7767	8400	7616	8658	7956	7400
31.3333	7321	7073	8051	7173	6789	7473	6510	8191	7973	8161	7911	6912	8199	8465	8192	8074	6270	6589	7418	8057	7244	8549	7772	7283
31.5	7085	7010	7974	7201	6758	7391	6457	8232	7786	8228	7938	6502	8039	8656	8210	8147	6036	6562	7439	8075	7035	8302	7429	7293
31.6667	6956	6701	7779	7039	6733	6850	6180	7960	7517	7916	7572	6355	7767	8168	7943	7774	5802	6215	7143	7426	6866	7570	7232	6947
31.8333	6873	6792	7803	6920	6498	7168	6322	8082	7602	8009	7565	6320	7593	8009	7703	7834	5721	6189	7102	7399	6539	7467	7322	6893
32	6727	6542	7311	6638	6254	6899	6045	7670	7242	7665	7204	6116	7363	7766	7498	7672	5544	6187	6874	7118	6298	7175	6528	6617
32.1667	6479	6245	7006	6509	5992	6607	5998	7493	7170	7414	6942	6062	7155	7598	7374	7430	5458	5798	6758	7048	6350	6940	6632	6585
32.3333	6610	6089	7118	6341	6064	6597	5987	7364	7067	7505	7132	5870	7094	7585	7469	7294	5428	5884	6593	7160	6066	6983	6553	6468
32.5	6249	6165	6933	6103	5918	6453	5882	7381	6969	7274	7063	5857	7069	7496	7132	7168	5397	5753	6509	7115	6160	7043	6463	6276
32.6667	6130	5691	6806	6065	5843	6282	5615	7166	6848	7199	6895	5765	6911	7199	7105	6934	5210	5578	6383	6962	5938	6789	6350	6011
32.8333	5985	5795	6635	6122	5581	6176	5556	7140	6608	7008	6688	5493	6738	7240	6948	6792	5210	5613	6052	6800	5863	6565	6325	6006
33	5931	5853	6704	5919	5484	6046	5430	6851	6722	6856	6731	5366	6648	7139	6844	6604	5108	5301	6118	6812	5812	6450	6199	5864
33.1667	5815	5644	6388	5836	5499	5988	5437	6827	6378	6674	6565	5322	6475	6858	6810	6680	4984	5310	5879	6727	5565	6188	6183	5757
33.3333	5700	5308	6177	5704	5551	5978	5137	6632	6218	6557	6159	5259	6320	6792	6643	6484	4816	5170	5719	6398	5454	6076	5964	5457
33.5	5578	5434	5862	5341	5142	5572	5073	6398	6179	6391	6111	5118	6217	6565	6395	6303	4851	5151	5656	6329	5492	6153	5846	5447
33.6667	5452	5364	5906	5379	5235	5639	5260	6363	6184	6314	6101	5157	6410	6640	6256	6337	4889	5358	5742	6351	5664	6317	5998	5378
33.8333	5297	5193	5738	5340	5160	5423	4864	6316	5832	6131	5880	5002	6123	6507	6531	6183	4882	5158	5812	5976	5550	6441	5977	5307
34	5096	5121	5680	5087	5106	5452	5080	6113	5685	6077	5875	4994	6051	6450	6143	6107	4723	5151	5843	6148	5542	6313	5822	5154
34.1667	5079	4998	5617	5211	4867	5326	4723	6165	5774	6087	5954	4791	6124	6230	6080	5954	4743	5190	5599	5989	5443	6115	5736	5198
34.3333	4969	4920	5456	5054	4855	5096	4803	5965	5698	5818	5681	4744	5777	6303	5887	5763	4672	5122	5316	5876	5285	6110	5740	5086
34.5	4966	4913	5348	5025	4727	5032	4729	5888	5686	5848	5823	4725	5804	6062	5883	5765	4834	5173	5469	5860	5330	6002	5686	4965
34.6667	4748	4600	5282	4818	4591	4969	4660	5868	5420	5623	5553	4631	5742	5978	5656	5632	4423	5069	5524	5516	5184	5710	5668	4903
34.8333	4894	4546	5112	4758	4691	4886	4509	5760	5448	5638	5380	4509	5531	6080	5576	5643	4529	4859	5366	5501	5100	5749	5496	4614
35	4578	4544	5053	4655	4550	4787	4433	5709	5384	5437	5476	4430	5522	5729	5536	5583	4381	4931	5368	5450	5083	5656	5223	4657
35.1667	4628	4475	5219	4752	4554	4738	4476	5579	5418	5525	5361	4398	5457	5935	5686	5460	4300	5098	5018	5283	5102	5701	5303	4670
35.3333	4533	4522	5010	4586	4396	4647	4282	5360	5146	5465	5310	4415	5256	5742	5336	5505	4313	4820	5046	5283	4870	5493	5174	4463
35.5	4328	4380	4657	4543	4262	4602	4315	5247	5146	5182	5131	4360	5258	5631	5425	5389	4091	4752	5090	5048	4992	5605	5148	4348
35.6667	4273	4389	4860	4393	4379	4475	4248	5404	5036	5136	5089	4284	5230	5602	5199	5311	4221	4751	5150	5205	4865	5327	5084	4368
35.8333	4280	4225	4792	4513	4332	4463	4349	5448	5077	5266	5024	4140	5161	5531	5315	5518	4178	4706	5215	5084	4916	5333	5096	4242
36	4175	4224	4675	4462	4290	4249	4298	5266	5063	5287	4952	4263	4999	5390	5237	5095	4038	4717	4973	5161	4796	5327	5057	4350
36.1667	4164	4343	4533	4350	4147	4311	4084	5256	5036	4987	5066	4125	4957	5556	5096	5139	3970	4726	5066	4950	4882	5417	5133	4267
36.3333	4117	4214	4561	4212	4061	4223	4133	5122	4926	4981	4989	4185	4996	5503	5162	5141	4100	4632	4878	4982	4838	5162	4974	4288
36.5	3996	4239	4540	4327	4065	4321	4142	5209	5085	4997	5089	4171	4931	5404	5294	5167	4048	4898	4974	5026	4919	5450	5000	4250
36.6667	4071	4058	4576	4278	4006	4259	4072	5010	4844	5054	4652	4047	4848	5197	5102	4978	4076	4737	4810	4843	4859	5257	4949	4176
36.8333	4046	4122	4258	4211	4156	4099	4124	5101	5062	4878	5031	4059	4806	5328	5199	4942	3942	4845	4871	4908	4818	5252	4921	4113
37	3978	4184	4466	4362	4141	4011	4095	5039	4946	4938	4740	4147	4902	5351	5129	5079	3952	4864	4765	4802	4714	5187	4835	4080
37.1667	4004	4044	4308	4137	4066	4135	3986	5005	4770	4853	4721	4109	4814	5308	5035	5118	3864	4754	4835	4802	4724	5116	4787	4142
37.3333	3942	4002	4427	4139	3870	4164	4173	4991	4828	4868	4819	4106	4909	5208	5218	4995	3813	4828	5040	4802	4837	5312	4910	4202
37.5	4038	4012	4324	4142	4090	4008	3980	4907	4758	5011	4736	4160	4895	5325	5082	5025	3716	4835	5002	4755	4789	5247	4947	4142
37.6667	4047	3961	4485	4157	3982	4180	4154	4987	4834	4724	4767	3952	4674	5308	5047	5078	3980	4830	4944	4722	4864	5203	4948	4111
37.8333	3892	4044	4342	4044	4020	4118	3965	5027	4838	4833	4819	4092	4697	5296	5008	4906	3899	4811	4803	4839	4862	5203	4859	4118
38	3873	4066	4310	4069	3970	4087	4103	5105	4858	4897	4806	4103	4742	5351	5011	4958	3930	4956	5074	4776	4964	5378	5041	3970
38.1667	3918	3911	4410	4191	4084	4079	4082	4950	4853	4821	4872	4205	4691	5260	5123	5018	3849	4969	5053	4802	4925	5234	4877	4188
38.3333	3938	4123	4386	4337	4140	3945	4175	5095	4903	5068	4799	4097	4735	5393	5163	4993	4109	4896	5080	4993	5027	5417	5029	4186
38.5	3904	4033	4384	4176	4083	3998	4055	4938	4731	5061	4783	4096	4846	5409	5154	5159	3953	4891	5130	4877	4898	5293	4985	4215
38.6667	3912	4068	4520	4166	4137	4144	4155	5021	4831	5068	4882	4119	4977	5262	5146	5044	4100	5043	5126	4906	4927	5279	4966	4287
38.8333	3964	3905	4559	4134	4297	4164	4176	5130	4896	4925	4840	4113	4915	5298	5069	5221	4183	5086	5200	4935	5021	5480	4950	4267
39	3923	4208	4333	4151	4125	4062	4299	5063	5044	5060	4946	4142	4965	5410	5173	5184	4031	4993	5299	5133	5117	5489	4975	4406
39.1667	4033	4071	4431	4182	4111	4069	4205	5202	4898	5005	4884	4320	5014	5422	4997	5158	4047	5119	5151	5081	5017	5433	5005	4281
39.3333	4083	3992	4515	4431	4182	4182	4355	5149	4856	5009	4949	4293	5124	5425	5153	5258	4099	5041	5242	5073	5161	5507	5140	4349
39.5	4199	4194	4533	4285	4294	4170	4356	5288	4875	5098	4972	4367	5036	5610	5237	5362	4149	5250	5431	5140	5095	5484	5214	4466
39.6667	4061	4274	4520	4390	4311	4207	4264	5102	5038	5178	5146	4355	5020	5563	5410	5361	4094	5130	5389	5148	5192	5789	5223	4357
39.8333	4204	4110	4667	4585	4277	4129	4408	5309	5234	5089	5072	4381	5135	5582	5410	5483	4199	5340	5335	5161	5201	5758	5526	4601
40	4124	4165	4604	4549	4510	4468	4488	5462	5153	5354	5072	4569	5241	5776	5518	5554	4354	5285	5545	5235	5257	5543	5541	4628
40.1667	4288	4445	4919	4519	4469	4437	4535	5374	5200	5447	5269	4584	5233	5699	5503	5506	4253	5532	5684	5267	5416	5812	5515	4692
40.3333	4349	4432	4822	4774	4546	4427	4504	5416	5313	5410	5296	4701	5198	5810	5576	5607	4427	5418	5530	5342	5397	5864	5605	4765
40.5	4367	4335	4938	4615	4606	4522	4546	5544	5461	5443	5257	4685	5307	5897	5582	5581	4356	5398	5784	5342	5431	5808	5544	4753
40.6667	4492	4455	5060	4684	4744	4707	4678	5660	5464	5491	5401	4914	5553	6040	5727	5762	4580	5701	5653	5492	5547	6054	5561	4877
40.8333	4618	4477	5123	4797	4713	4731	4783	5736	5548	5547	5448	4868	5588	5983	5747	5764	4556	5600	5782	5588	5610	6151	5780	5125
41	4674	4736	5134	4818	4798	4725	4877	5757	5714	5574	5733	4940	5706	6037	5826	5991	4658	5745	6001	5717	5641	6275	5801	5132
41.1667	4667	4636	5198	4950	4938	4814	4962	5810	5662	5741	5739	5088	5763	6098	5934	5970	4598	5740	6054	5706	5940	6441	5902	5164
41.3333	4788	4778	5201	5096	4925	4922	4907	5942	5951	5846	5812	5143	5755	6233	6030	6080	4705	5885	6096	5774	5998	6432	5990	5207
41.5	4810	4711	5371	5026	4945	5017	4836	5954	5914	5808	5635	5012	5702	6176	5954	6156	4761	5869	6277	5854	5930	6465	5983	5227
41.6667	4798	4771	5511	5175	5215	5108	5075	6029	6007	6057	5945	5295	6080	6328	6163	6117	4928	5934	6370	5937	6157	6448	6036	5350
41.8333	4925	4884	5615	5242	5127	5067	5121	5956	5912	6095	5975	5504	6022	6636	6344	6060	4865	6237	6479	6197	6242	6648	6190	5737
42	5214	4907	5774	5310	5166	5218	5353	6219	5963	5989	6182	5604	6211	6557	6269	6301	5039	6156	6537	6279	6379	6869	6329	5840
42.1667	5091	5013	5610	5349	5272	5220	5435	6382	6112	6308	5987	5722	6145	6839	6285	6476	5169	6322	6695	6261	6327	6877	6518	5753
42.3333	5120	5008	5850	5335	5312	5479	5452	6428	6193	6409	6315	5595	6247	6919	6519	6636	5338	6339	6727	6543	6466	6905	6553	5813
42.5	5154	5182	5788	5584	5445	5558	5480	6413	6237	6331	6254	5844	6456	6761	6535	6680	5431	6473	6765	6592	6501	7090	6691	5983
42.6667	5356	5208	6105	5307	5551	5611	5505	6421	6352	6356	6630	5913	6628	6933	6615	6753	5234	6474	6811	6624	6595	7191	6790	6106
42.8333	5616	5367	5947	5661	5722	5695	5643	6483	6437	6472	6563	5840	6685	6996	6982	6991	5411	6548	6788	6786	6616	7078	6754	6074
43	5507	5401	6021	5646	5574	5840	5545	6464	6536	6625	6431	5999	6711	7079	6871	6635	5454	6562	6758	6663	6608	7238	6876	5966
43.1667	5736	5462	6108	5867	5927	5833	5578	6601	6601	6623	6712	5974	6859	7169	7021	6860	5375	6686	6996	6729	6489	7232	6768	6303
43.3333	5620	5664	6245	5769	5865	5831	5776	6883	6584	6558	6711	6105	6847	7079	7009	6879	5482	6522	7059	6725	6501	7396	6989	6540
43.5	5748	5670	6338	5861	5941	6109	6056	6711	6825	6872	6924	6390	6883	7227	6966	7053	5716	6660	7372	6933	6842	7282	7108	6641
43.6667	6063	5674	6507	6015	6183	6109	6033	6942	6771	6854	6722	6564	7011	7434	7111	7153	5633	6624	7224	7114	6885	7395	6957	6619
43.8333	5966	5763	6417	6054	6048	6258	6069	6832	6784	6863	6898	6461	6966	7430	7297	7170	5696	6727	7368	7068	7010	7650	7092	6661
44	6116	5892	6558	6151	6214	6137	5974	6878	6959	6800	7127	6388	7087	7251	7314	7295	5772	6902	7453	7122	7140	7605	7279	6799
44.1667	6258	5900	6730	6291	6415	6433	6218	6897	7089	6927	6955	6683	7078	7857	7499	7340	5870	6984	7422	7507	7147	7820	7266	6832
44.3333	6308	5963	6736	6284	6357	6594	6266	7209	7098	6993	7169	6723	7406	7828	7535	7341	5892	6946	7719	7469	7269	7890	7498	7012
44.5	6303	6072	6938	6454	6446	6505	6480	7149	7175	7127	7109	6655	7242	7855	7539	7390	5892	7234	7650	7463	7508	8133	7618	7081
44.6667	6519	6219	6947	6512	6551	6691	6491	7372	7296	7129	7143	6772	7466	7961	7539	7318	6121	7344	7638	7698	7449	8132	7786	7156
44.8333	6386	6270	7090	6651	6755	6649	6387	7332	7293	7223	7193	6850	7479	8080	7666	7294	6007	7148	7707	7675	7489	8161	7771	7293
45	6734	6150	7137	6616	6683	6874	6512	7534	7327	7355	7043	6917	7433	7911	7526	7374	6305	7202	7823	7802	7478	8253	7776	7525
45.1667	6722	6208	7133	6767	6696	7063	6622	7441	7139	7311	7329	7121	7889	8193	7831	7851	6450	7386	8188	8088	7501	8492	8083	7544
45.3333	6737	6383	7195	6909	6996	7144	6791	7462	7524	7510	7565	7318	7955	8429	7985	7839	6621	7685	8289	7982	8022	8538	8134	7645
45.5	6798	6551	7275	6795	6958	7100	6872	7580	7575	7529	7618	7323	7899	8348	7972	7679	6851	7674	8048	8011	7593	8449	8100	7654
45.6667	6917	6599	7479	6909	7049	7178	6921	7609	7519	7806	7499	7421	7934	8505	8024	7935	6658	7836	8329	8092	7629	8694	8136	7662
45.8333	6749	6568	7423	6925	7039	7116	6834	7676	7527	7590	7622	7229	8083	8359	8119	8057	6698	7688	8343	8245	7797	8651	8365	7805
46	6857	6531	7640	7020	6960	7345	6874	7621	7686	7567	7669	7247	8187	8109	8108	8058	6615	7619	8276	8280	7957	8618	8181	7860
46.1667	7201	6501	7571	6990	7143	7247	7063	7666	7577	7717	7474	7260	8277	8583	7938	7797	6773	7387	8428	8177	7903	8852	8197	7792
46.3333	7130	6749	7639	7073	7222	7334	6995	7552	7728	7746	7461	7281	8121	8560	8253	7785	6641	7513	8222	8132	7685	8751	7990	7658
46.5	7081	6704	7678	7071	7153	7384	6926	7476	7663	7778	7512	7457	7993	8435	7946	7744	6696	7521	8059	8135	7739	8524	7976	7559
46.6667	7419	6747	7675	7211	7113	7368	6928	7685	7730	7746	7576	7455	8278	8703	8002	7628	6565	7461	8410	8346	7775	8852	8248	7905
46.8333	7208	7037	7860	7143	7233	7454	7057	7768	7911	7703	7658	7482	8094	8628	8256	7750	6689	7415	8230	8216	7940	8776	8232	8053
47	7155	6817	7839	7180	7208	7607	7103	7640	7890	7804	7620	7486	8268	8861	8128	7772	6837	7521	8478	8519	7925	8726	8339	7984
47.1667	7215	6826	7832	7219	7450	7665	7011	7843	7885	7636	7600	7562	8434	8664	8255	7650	6738	7545	8538	8471	8005	8815	8468	8002
47.3333	7322	6840	7558	7283	7139	7462	7100	7754	7768	7720	7528	7490	8406	8753	8016	7580	6661	7484	8428	8305	8050	8663	8455	7974
47.5	7477	6803	7726	7419	7350	7593	7001	7759	7699	7658	7506	7308	8180	8674	7971	7851	6745	7610	8456	8257	7823	8946	8342	8029
47.6667	7326	6884	7857	7346	7390	7600	7183	7865	7877	7790	7426	7470	8203	8588	8042	7767	6818	7353	8208	8449	7971	8680	8462	8308
47.8333	7276	6837	7682	7301	7317	7581	7235	7822	7709	7656	7549	7563	8321	8657	8213	7729	6655	7385	8304	8393	8001	8849	8427	7977
48	0	0	0	0	0	0	0	0	0	0	0	0	0	0	0	0	0	0	0	0	0	0	0	0
48.1667	11952	12517	13559	12961	12598	12870	12132	13747	13422	14043	13348	12835	13450	14275	13509	13309	11333	11802	11281	12225	11281	12961	11955	11143
48.3333	10106	9684	10641	10133	9865	9860	8698	9888	9722	9923	9731	9503	9092	9903	9510	9154	8137	8440	8430	8909	8345	9286	8672	8126
48.5	8112	7797	8473	8115	8068	8162	7461	8435	8195	8546	8067	7984	7910	8723	8051	8221	6957	7717	7911	8039	7422	8454	7806	7696
48.6667	0	0	0	0	0	0	0	0	0	0	0	0	0	0	0	0	0	0	0	0	0	0	0	0
48.8333	13875	12816	14198	13754	13048	13709	11460	13645	12998	13518	13226	13691	11994	12778	12768	12527	10708	11376	10467	11510	10046	12432	12090	10977
49	10945	9911	11006	11053	10369	11036	9530	10664	10680	11047	10752	10970	9818	10402	10384	10279	8946	9666	9154	10112	8622	10650	10505	9565
49.1667	9987	8569	10094	9934	9449	10195	8561	9902	9663	9847	9854	10106	9303	9645	9652	9539	8488	8979	8748	9256	8207	10100	9945	9097
49.3333	9742	8274	9625	9494	8973	9838	8516	9668	9306	9673	9409	10031	9016	9309	9348	9330	8104	8978	8944	9187	7948	9879	9690	9062
49.5	9693	8273	9147	9621	8980	9474	8552	9674	9039	9300	9458	9729	8996	9319	9291	9198	8099	8930	8523	9127	7985	9607	9525	8720
49.6667	9600	8126	9236	9386	9013	9385	8555	9419	9078	9438	9308	9780	9112	9341	9422	9384	7993	8952	8642	9081	8078	9414	9454	8879
49.8333	9600	8255	9054	9228	8867	9480	8390	9458	8903	9454	9151	9702	9050	9061	9039	9086	7953	8779	8673	9098	7806	9537	9540	8797
50	9619	8290	9030	9155	8909	9314	8304	9384	8836	9261	9241	9599	9269	9201	9277	9101	7986	8604	8837	9288	7842	9702	9570	8835
50.1667	9697	8562	9215	9165	8700	9384	8530	9513	8989	9268	9286	9628	9011	9132	9102	9003	7864	8759	8730	9374	7919	9742	9453	8861
50.3333	9741	8619	9277	8772	8647	9411	8729	9436	8955	9113	9244	9771	9197	9362	9131	8891	7988	8816	8836	9382	8071	9646	9322	8904
50.5	9969	8971	9058	9108	8778	9588	8855	9719	9117	9332	9417	9427	9155	9542	9368	8944	8094	8908	9031	9581	7937	9496	9538	8829
50.6667	9937	8897	8918	9143	8765	9428	8799	9863	9121	9219	9427	9591	9220	9241	9238	9010	8362	8514	8955	9702	8164	9593	9601	8779
50.8333	10034	8940	8984	9091	8850	9644	8993	9717	9183	9280	9196	9599	9286	9354	9375	9112	8036	8580	9157	9825	8056	9445	9427	8655
51	10056	9198	9117	9069	8786	9459	9053	9869	8953	9327	9318	9637	9481	9528	9332	9106	8003	8821	9338	9894	8149	9541	9548	8828
51.1667	10339	9241	9264	9302	8803	9724	9179	10019	9263	9277	9266	9690	9652	9710	9216	9055	8179	8598	9415	9968	8341	9552	9403	9058
51.3333	10601	9366	9250	9195	8859	9515	9188	9993	9174	9239	9256	9746	9613	9466	9382	9275	8242	8750	9279	10088	8283	9652	9474	8773
51.5	10689	9466	9163	9131	8755	9481	9431	10064	9277	9167	9203	9457	9861	9439	9381	9134	8151	8505	9434	10187	8265	9434	9348	8762
51.6667	10451	9498	9020	9080	8711	9401	9398	9884	9228	9255	9215	9442	9907	9429	9169	9093	8209	8593	9550	10066	8362	9506	9383	8623
51.8333	10523	9519	9123	9173	8852	9501	9398	9977	9296	9302	9111	9432	10005	9538	9330	8911	8169	8875	9597	10380	8276	9299	9262	8832
52	10830	9485	9014	9088	8751	9424	9323	10112	9166	9191	9245	9351	9978	9507	9269	8694	8137	8507	9585	10273	8220	9406	9377	8584
52.1667	10882	9552	9082	8797	8709	9318	9413	9769	9204	8917	8913	9457	9876	9378	9397	8817	8075	8437	9713	10044	8031	9133	9017	8458
52.3333	10853	9536	9060	8942	8469	9355	9652	9967	9203	8961	8947	9157	9830	9412	9127	8957	8060	8342	9630	10178	7948	9461	9016	8362
52.5	10914	9561	8843	8993	8577	9330	9647	9832	9078	8727	8659	9210	9977	9289	9137	8657	7970	8338	9718	9871	8231	9118	8983	8317
52.6667	10944	9612	9073	8771	8399	9092	9587	10138	8841	8845	8729	9077	9938	9249	9068	8514	7858	8310	9640	9978	8041	9118	8839	8095
52.8333	10966	9364	8645	8575	8257	9042	9594	9827	8921	8810	8466	8807	10003	9271	8999	8452	7684	8284	9752	10019	8085	8819	8731	8350
53	11012	9467	8594	8460	8285	8713	9263	9914	8696	8597	8614	8592	9997	9103	8724	8310	7791	7965	9674	10147	7846	8757	8718	7796
53.1667	11155	9346	8585	8322	8117	8708	9870	9699	8717	8375	8312	8811	9774	9084	8694	8126	7465	8029	9844	10000	7580	8656	8285	7626
53.3333	10931	9387	8289	8354	8036	8620	9662	9755	8281	8388	8153	8448	10026	9067	8521	8102	7438	7863	9793	9763	7748	8610	8352	7568
53.5	10770	9051	8155	8109	7910	8490	9459	9697	8233	8398	8073	8194	9820	8833	8467	7822	7199	7864	9557	9474	7418	8402	8144	7511
53.6667	10976	9019	8205	7881	7814	8339	9608	9603	8324	7986	8011	8126	9979	8939	8217	7719	7232	7586	9464	9576	7471	8068	7895	7235
53.8333	10948	9184	8106	7861	7489	8271	9320	9538	8116	7894	7721	8158	9760	8911	8068	7573	6814	7365	9475	9260	7389	7948	7947	7166
54	10791	8983	7947	7618	7414	8215	9468	9277	8016	7805	7657	7741	9660	8623	7908	7396	6750	7186	9541	9494	7200	7860	7616	6977
54.1667	10985	8739	7703	7504	7315	7780	9581	9176	7750	7859	7461	7632	9711	8595	7860	7317	6761	7282	9550	9298	7080	7674	7498	6630
54.3333	10748	8803	7426	7269	7056	7509	9412	9037	7648	7572	7468	7248	9753	8519	7712	7263	6497	7095	9522	9359	6917	7385	7455	6540
54.5	10656	8622	7474	7059	6993	7533	9390	8855	7560	7313	7093	7308	9659	8484	7680	7149	6362	6871	9567	8912	6913	7271	7326	6633
54.6667	10657	8364	7299	6909	6718	7027	9327	8802	7302	7288	7114	7091	9542	8255	7331	6825	6226	6674	9436	8828	6939	7157	7180	6208
54.8333	10604	8296	7132	6644	6522	7073	9206	8538	7305	7175	6810	6882	9549	7999	7212	6731	6111	6567	9585	8713	6755	7086	6838	6155
55	10541	8210	6962	6514	6428	6980	9066	8597	7127	6907	6716	6880	9442	8004	7091	6625	5999	6462	9354	8532	6419	6884	6748	5984
55.1667	10556	8086	6749	6506	6219	6606	8886	8160	6992	6628	6620	6561	9390	7841	6924	6306	5692	6170	9262	8415	6233	6797	6479	5789
55.3333	10183	7721	6733	6425	6085	6406	8981	8214	6682	6456	6288	6435	9382	7787	6828	6339	5665	6078	9257	8276	6326	6690	6350	5709
55.5	10585	7549	6335	6207	5857	6481	8908	7981	6704	6487	6100	6340	9344	7418	6633	5968	5616	5963	9176	7909	6032	6623	6292	5610
55.6667	10224	7371	6311	6124	5699	6245	9004	7899	6484	6331	6169	6152	8935	7472	6471	5998	5288	5842	9090	7892	5969	6208	6172	5299
55.8333	10014	6984	6028	5842	5669	5876	8745	7691	6535	6058	5863	5844	8867	7114	6346	5864	5105	5756	8987	7823	5962	6152	6102	5327
56	9976	7168	6108	5742	5649	5710	8455	7396	6202	5912	5937	5757	8842	6928	6029	5561	4912	5529	8647	7484	5819	6074	5847	4921
56.1667	9807	6883	5858	5570	5224	5547	8436	7291	6130	5842	5542	5549	8538	6872	5889	5526	4896	5347	8692	7419	5585	5753	5733	4952
56.3333	9783	6642	5636	5311	5305	5419	8414	6975	5744	5546	5497	5272	8461	6512	5765	5215	5017	5361	8480	6903	5489	5716	5520	4895
56.5	9639	6489	5339	5375	5045	5271	8213	6991	5683	5454	5214	5340	8313	6585	5528	5269	4709	5261	8505	6993	5182	5472	5410	4570
56.6667	9332	6129	5199	5100	4721	5119	8092	6705	5567	5487	5254	5157	8174	6473	5700	5150	4466	5128	8247	6722	5103	5528	5263	4522
56.8333	9038	5786	5208	4979	4607	4920	7766	6424	5482	5124	5042	4890	7924	6029	5435	4990	4394	4818	8101	6341	5077	5447	5094	4158
57	8708	5867	4965	4574	4641	4822	7672	6030	5175	5053	4791	4699	7614	5977	5017	4847	4380	4759	7850	6402	4937	5150	4944	4097
57.1667	8776	5610	4789	4621	4481	4654	7382	5906	5089	4820	4749	4602	7842	5611	4901	4668	4132	4828	7677	5889	4824	5077	4902	4066
57.3333	8284	5316	4619	4503	4410	4616	7267	5866	4939	4725	4595	4686	7387	5510	4772	4511	4048	4474	7335	5823	4663	4943	4843	3991
57.5	8258	5068	4469	4466	4303	4578	7190	5696	4835	4639	4487	4411	7214	5417	4773	4531	3951	4432	7329	5616	4394	4799	4611	3899
57.6667	8183	5095	4416	4265	4110	4402	6840	5385	4874	4564	4501	4292	6958	5239	4577	4303	3774	4381	7174	5495	4527	4639	4661	3779
57.8333	7828	4881	4281	4225	4175	4248	6855	5204	4503	4537	4286	4293	6856	4983	4606	4189	3779	4259	6805	5285	4408	4628	4432	3806
58	7730	4587	4120	3991	4011	4162	6516	5087	4368	4365	4228	4141	6641	4824	4433	4342	3724	4247	6828	5177	4123	4571	4387	3801
58.1667	7301	4492	4104	3948	3907	4126	6454	4863	4214	4266	4204	4087	6538	4708	4214	4149	3625	4197	6571	4798	4120	4617	4302	3626
58.3333	7187	4170	3874	3801	3708	3913	6306	4717	4290	4035	4021	3919	6335	4607	4186	4001	3623	4029	6365	4612	4032	4401	4255	3552
58.5	7078	3990	3894	3916	3802	3866	5998	4631	3993	4113	3963	3865	5969	4439	4032	3978	3514	4030	6240	4613	3900	4151	4171	3622
58.6667	6654	3961	3816	3771	3593	3761	5792	4400	3812	3907	3925	3770	5849	4283	3946	3804	3243	3876	6114	4383	3812	4043	4084	3407
58.8333	6492	3819	3504	3506	3543	3550	5546	4111	3836	3663	3787	3616	5652	4057	3737	3628	3260	3839	5745	4150	3720	4044	3897	3268
59	6266	3523	3593	3447	3332	3472	5353	3943	3680	3782	3632	3589	5299	4045	3619	3623	3151	3648	5486	3967	3538	3940	3960	3135
59.1667	6047	3524	3440	3456	3496	3511	5209	3876	3693	3733	3752	3508	5165	3904	3579	3684	3152	3739	5478	3984	3637	4164	3911	3185
59.3333	5912	3347	3387	3365	3369	3408	4898	3797	3607	3667	3630	3435	5154	3747	3514	3558	3161	3579	5205	3765	3532	3851	3870	3095
59.5	5607	3155	3352	3420	3347	3369	4971	3600	3428	3459	3575	3214	4873	3694	3377	3404	3006	3595	4895	3633	3358	3851	3669	3115
59.6667	5387	3138	3239	3364	3127	3329	4666	3509	3541	3677	3591	3269	4627	3545	3316	3491	3021	3526	5033	3502	3375	3852	3727	3046
59.8333	5332	3071	3259	3333	3270	3232	4680	3354	3330	3374	3571	3402	4565	3453	3346	3531	2955	3552	4793	3348	3412	3767	3979	2994
60	5135	2945	3249	3271	3278	3182	4523	3339	3435	3401	3453	3310	4513	3310	3389	3365	3074	3471	4581	3342	3419	3773	3804	3054
60.1667	4801	2783	3121	3324	3110	3163	4217	3083	3332	3358	3455	3317	4251	3250	3276	3269	2851	3421	4375	3198	3173	3677	3784	3028
60.3333	4803	2677	3106	3223	3156	3170	4117	3154	3157	3396	3360	3217	4104	3119	3083	3243	2873	3517	4229	2967	3140	3715	3652	2902
60.5	4559	2798	3101	3212	3162	3051	3982	3020	3214	3399	3370	3275	3911	3146	3196	3266	2923	3465	4247	3067	3116	3720	3671	2941
60.6667	4381	2551	3118	3312	3204	3114	3828	2905	3197	3329	3460	3363	3837	3018	3253	3265	3029	3360	3912	2903	3133	3663	3590	3063
60.8333	4228	2592	2849	3120	3078	3020	3771	2947	3104	3299	3296	3265	3708	2934	3042	3285	3030	3312	3790	2758	3133	3534	3731	2893
61	4031	2327	3038	3097	3107	3051	3510	2797	3016	3341	3409	3211	3696	2826	2971	3162	2848	3249	3578	2828	3098	3616	3598	3007
61.1667	3841	2498	2829	3131	3046	3126	3429	2808	3032	3231	3263	3171	3499	2851	2968	3256	2956	3428	3526	2736	3078	3634	3653	2947
61.3333	3712	2402	3018	3074	3209	3059	3330	2565	3125	3262	3294	3185	3308	2806	3101	3278	2895	3336	3429	2621	3167	3581	3683	2963
61.5	3499	2304	2884	3084	3074	3008	3177	2541	2998	3200	3422	3307	3227	2865	2918	3152	2844	3362	3191	2636	3013	3615	3525	2984
61.6667	3488	2375	2888	3211	3144	3145	3144	2643	3029	3308	3300	3297	3128	2665	3038	3312	2965	3279	3346	2581	3138	3688	3668	2941
61.8333	3400	2142	2920	3229	3185	3189	3012	2589	2945	3230	3420	3265	3066	2688	2961	3197	3002	3328	3025	2585	3126	3628	3714	3076
62	3175	2198	3004	3096	3049	3205	2817	2516	3075	3314	3403	3268	2986	2659	2940	3249	2778	3302	3073	2404	3032	3566	3699	3089
62.1667	3143	2181	2776	3160	3110	2972	2718	2500	3016	3254	3332	3162	2793	2593	2896	3148	2961	3305	2956	2497	3132	3610	3583	3069
62.3333	3004	2173	2912	3091	3274	3109	2588	2473	2995	3253	3366	3311	2690	2522	3029	3173	2854	3357	2722	2438	2883	3573	3760	3130
62.5	2835	2175	2811	3167	3175	3044	2579	2553	2940	3296	3417	3405	2693	2636	2934	3273	3076	3324	2719	2402	3039	3659	3798	3119
62.6667	2757	2208	2953	3181	3206	3168	2459	2383	3044	3445	3390	3173	2447	2550	3047	3361	3042	3393	2630	2368	3054	3646	3728	3017
62.8333	2657	2218	3032	3364	3269	3190	2500	2443	2970	3323	3418	3475	2604	2465	3020	3300	3116	3463	2548	2345	3059	3519	3851	3268
63	2541	2112	3005	3356	3280	3210	2442	2472	3085	3502	3498	3472	2477	2581	3035	3390	3064	3576	2563	2366	3102	3658	3885	3288
63.1667	2425	2181	3046	3413	3428	3283	2374	2435	3093	3507	3613	3472	2402	2694	3090	3400	3205	3519	2510	2426	3161	3800	3854	3374
63.3333	2417	2192	3188	3341	3409	3433	2247	2449	3154	3457	3710	3581	2402	2458	3212	3550	3279	3542	2520	2381	3121	3831	3918	3258
63.5	2496	2062	3208	3325	3296	3415	2326	2452	3110	3557	3714	3567	2341	2724	3159	3470	3194	3561	2480	2334	3261	3756	4025	3330
63.6667	2299	2244	3131	3456	3587	3429	2184	2431	3110	3518	3628	3516	2371	2772	3206	3663	3271	3593	2326	2370	3203	3947	3932	3497
63.8333	2339	2219	3215	3530	3601	3424	2163	2489	3222	3669	3765	3629	2280	2638	3301	3652	3312	3633	2488	2355	3255	3922	3949	3476
64	2343	2343	3478	3681	3615	3572	2222	2470	3339	3721	3853	3802	2392	2719	3336	3634	3251	3736	2469	2553	3264	4073	4102	3548
64.1667	2185	2229	3331	3607	3699	3587	2257	2411	3359	3690	3843	3778	2327	2720	3350	3719	3452	3620	2238	2544	3244	4195	4280	3576
64.3333	2157	2363	3279	3786	3652	3521	2182	2634	3428	3858	3843	3738	2244	2802	3515	3771	3520	3799	2299	2539	3356	4065	4296	3549
64.5	2138	2368	3401	3585	3806	3669	2046	2697	3330	3769	3944	3809	2313	2728	3293	3856	3493	3831	2255	2550	3329	4017	4176	3589
64.6667	2129	2492	3525	3898	3820	3659	2171	2664	3442	3934	3996	4002	2263	2816	3532	3838	3696	3925	2285	2660	3488	4154	4368	3815
64.8333	2035	2408	3641	3820	3859	3764	2138	2742	3619	4020	4009	3983	2240	3016	3635	3901	3665	3915	2323	2564	3460	4185	4310	3809
65	2105	2498	3687	4060	3937	3801	2112	2845	3649	4121	4096	4201	2192	2959	3604	3827	3648	4083	2222	2835	3565	4391	4466	3943
65.1667	2025	2632	3837	4001	4080	3875	2009	2822	3688	4101	4102	4241	2211	3021	3866	3977	3757	3981	2332	2741	3683	4355	4428	3776
65.3333	2143	2682	3914	4166	4268	3921	2070	2829	3702	4194	4378	4236	2214	3194	3874	4127	3724	4093	2402	2760	3620	4474	4715	3990
65.5	2030	2810	3971	4300	4198	4094	2181	2969	3888	4328	4405	4401	2368	3273	3764	4220	3901	4094	2420	2931	3727	4370	4578	4056
65.6667	2136	2866	4110	4252	4426	4186	2231	3129	3960	4370	4590	4457	2462	3250	4031	4327	4076	4278	2462	3003	3842	4709	4950	4224
65.8333	2176	2987	4138	4331	4406	4285	2271	3312	4052	4515	4506	4596	2352	3348	4093	4382	4003	4423	2456	3137	3726	4646	4803	4338
66	2065	2870	4162	4380	4457	4392	2191	3228	4067	4492	4507	4513	2431	3392	4157	4343	4169	4366	2460	3153	3889	4616	4793	4352
66.1667	2154	3110	4253	4573	4511	4348	2292	3402	4240	4734	4726	4806	2567	3533	4083	4495	4155	4436	2508	3219	4070	4757	4946	4313
66.3333	2293	3306	4412	4629	4669	4543	2395	3532	4193	4725	4783	4651	2610	3600	4356	4719	4259	4618	2642	3373	3950	4790	5113	4527
66.5	2299	3392	4560	4894	4723	4674	2334	3513	4282	4737	4822	4737	2558	3775	4477	4781	4281	4480	2773	3469	4007	4986	5178	4532
66.6667	2205	3330	4529	4677	4727	4507	2249	3731	4350	4812	4925	4705	2555	3808	4406	4674	4311	4499	2640	3461	4155	4860	5147	4439
66.8333	2292	3463	4532	4850	4834	4710	2552	3711	4457	4912	5177	5043	2635	3990	4447	4757	4384	4716	2734	3587	4292	5049	5143	4716
67	2405	3544	4755	4939	5208	4875	2611	3933	4693	5127	4995	5033	2708	4148	4631	4961	4516	4660	2787	3799	4425	5192	5156	4800
67.1667	2389	3645	4881	5076	4853	4781	2587	4056	4722	4999	5164	5030	2825	4107	4660	4907	4570	4781	2830	3862	4438	5122	5373	4843
67.3333	2364	3752	5055	5073	4954	5070	2616	4046	4664	5210	5222	5144	2788	4258	4686	5037	4643	4992	2888	3890	4390	5266	5342	4835
67.5	2434	3876	5020	5020	5232	5057	2827	4155	4909	5228	5188	5313	2959	4237	4844	4986	4708	4881	2940	3945	4523	5180	5370	4965
67.6667	2635	3963	5153	5220	5244	5307	2843	4391	4996	5451	5245	5243	3069	4540	5009	5065	4832	4997	3084	4022	4618	5370	5586	5060
67.8333	2712	4162	5135	5431	5397	5303	2972	4401	5093	5381	5394	5262	3121	4633	4907	5267	4895	4879	3242	4148	4661	5309	5637	5213
68	2784	4171	5192	5473	5423	5363	3035	4497	5013	5688	5492	5523	3166	4755	4991	5331	4857	5093	3240	4291	4705	5509	5705	5082
68.1667	2795	4480	5469	5507	5657	5346	2948	4697	5217	5732	5656	5508	3393	4699	5049	5361	4969	5103	3337	4379	4875	5495	5803	5269
68.3333	2924	4439	5526	5610	5810	5590	3128	4784	5431	5594	5651	5473	3411	4857	5170	5512	5058	5300	3371	4365	4762	5511	5818	5372
68.5	2960	4659	5581	5556	5510	5602	3173	4909	5267	5714	5631	5656	3437	4868	5205	5634	5127	5283	3385	4660	4851	5636	5660	5303
68.6667	3062	4798	5542	5538	5769	5656	3387	4935	5466	5844	5785	5798	3486	5088	5412	5560	5196	5198	3697	4849	5064	5667	5819	5455
68.8333	3096	4844	5754	5814	5625	5710	3324	5127	5589	5875	5708	5762	3688	5282	5366	5596	5216	5397	3808	4886	5044	5612	5853	5516
69	3265	5067	5872	5747	6010	5819	3608	5323	5770	5940	5852	5954	3700	5334	5495	5761	5149	5436	3779	4920	5195	5615	6065	5642
69.1667	3363	5106	5989	6026	5967	5881	3624	5466	5646	6110	5853	5942	3849	5494	5577	5797	5351	5495	4000	4920	5089	5803	5902	5535
69.3333	3533	5227	6046	6114	6073	5972	3752	5683	5740	6144	5942	6088	4101	5565	5682	5740	5325	5465	4065	5291	5165	5909	5982	5592
69.5	3518	5581	6210	6028	5991	5932	3718	5580	5774	6157	5820	5908	4134	5707	5699	5839	5310	5400	4278	5491	5080	5987	5932	5734
69.6667	3654	5403	6175	6197	6179	6102	4041	5799	5996	6324	5970	6038	4227	5910	5806	6047	5357	5707	4352	5557	5289	5975	6184	5665
69.8333	3771	5707	6310	6150	6044	6112	4322	6037	6033	6398	6318	6124	4555	5889	6013	5984	5492	5653	4552	5581	5360	6138	6145	5629
70	3789	5767	6444	6125	6143	6116	4264	5969	5840	6395	6089	6126	4535	6045	6158	6158	5464	5640	4530	5700	5425	6051	6130	5780
70.1667	4141	5918	6590	6466	6236	6347	4363	6136	6232	6451	6389	6349	4669	6257	6351	6121	5473	5919	4591	6025	5478	6190	6332	5764
70.3333	4263	6003	6555	6334	6202	6266	4610	6126	6350	6375	6285	6244	4792	6425	6086	6285	5611	5883	4761	5835	5617	6034	6262	5819
70.5	4328	6086	6837	6373	6278	6271	4640	6407	6250	6663	6261	6293	4911	6203	6212	6269	5560	5712	4817	5843	5460	6235	6180	5846
70.6667	4399	6177	6637	6384	6256	6318	4678	6352	6359	6506	6424	6258	4889	6434	6255	6208	5560	5644	4942	6070	5774	6144	6266	5883
70.8333	4655	6450	6764	6425	6437	6498	4806	6763	6358	6721	6460	6266	5033	6650	6536	6322	5591	5674	5210	6339	5684	6128	6323	5788
71	4788	6522	6807	6378	6421	6322	5032	6901	6537	6599	6508	6340	5118	6693	6384	6296	5675	5717	5432	6570	5749	6342	6258	6003
71.1667	4845	6756	6866	6510	6354	6640	5265	6935	6619	6763	6351	6328	5445	6741	6313	6272	5793	5988	5421	6337	5766	6302	6450	6039
71.3333	4989	6760	6856	6477	6546	6437	5032	6907	6546	6678	6235	6370	5289	7002	6510	6349	5610	5825	5577	6410	5707	6156	6289	6107
71.5	5026	6932	6915	6477	6580	6560	5211	7179	6637	6807	6573	6488	5534	7048	6575	6275	5832	5800	5804	6633	5718	6542	6353	6043
71.6667	5098	6771	6825	6503	6319	6561	5388	7198	6767	6755	6467	6274	5492	6914	6526	6228	5798	5876	5657	6807	5838	6125	6242	6101
71.8333	5331	6918	6910	6761	6442	6631	5572	7192	6558	6811	6381	6253	5568	7218	6551	6339	5800	5826	5876	6890	5921	6335	6359	6034
72	5232	6953	6857	6624	6403	6724	5443	7075	6671	6869	6349	6180	5622	7007	6563	6242	5640	5681	5909	6896	5799	6196	6134	5899
72.1667	5520	7138	6835	6632	6461	6872	5701	7414	6714	7041	6433	6302	5847	7158	6676	6246	5711	5781	6239	7020	5858	6290	6310	5890
72.3333	5753	7227	7062	6681	6620	6801	5691	7373	6672	6792	6550	6270	6064	7257	6692	6282	5722	5935	6175	7241	5896	6182	6260	6170
72.5	5675	7421	6978	6584	6423	6699	5815	7520	6571	6919	6538	6222	6210	7372	6577	6335	5770	5917	6395	7262	5917	6407	6130	5972
72.6667	5698	7517	7079	6533	6417	6674	6027	7512	6824	6779	6423	6289	6318	7351	6714	6240	5718	5959	6287	7292	5873	6421	6111	6079
72.8333	6099	7421	7014	6509	6514	6544	6068	7649	6911	6947	6584	6266	6395	7252	6829	6399	5651	5863	6503	7275	5914	6366	6269	5996
73	6085	7410	7125	6611	6463	6539	6125	7738	6881	6930	6482	6129	6490	7429	6812	6208	5702	5687	6420	7411	5915	6276	6234	5882
73.1667	6184	7478	6911	6533	6573	6405	6192	7642	6649	6809	6367	6245	6432	7580	6680	6145	5662	5605	6650	7037	6017	6179	6251	5785
73.3333	6359	7384	6897	6533	6440	6634	6358	7901	6872	6732	6244	6196	6505	7422	6681	6247	5635	5662	6640	7387	5884	6266	6052	5775
73.5	6464	7412	7078	6666	6418	6540	6374	7924	6827	6960	6229	6245	6603	7748	6717	6289	5569	5501	6869	7171	5971	6224	6079	5732
73.6667	6484	7574	6955	6431	6374	6539	6518	7753	6810	6710	6584	6181	6584	7524	6535	6300	5572	5610	6758	7445	5663	6215	6024	5786
73.8333	6590	7533	6976	6450	6323	6547	6360	7862	6674	6740	6142	6005	6663	7566	6589	6147	5486	5494	6836	7431	5903	6268	5915	5497
74	6553	7633	7005	6443	6261	6509	6470	7979	6768	6750	6113	6020	6839	7410	6653	6156	5532	5492	6894	7442	5810	6214	5852	5695
74.1667	6790	7598	6945	6315	6137	6470	6614	7905	6880	6576	6186	5845	6493	7464	6582	5988	5418	5497	6874	7426	5614	6171	5865	5502
74.3333	6704	7280	7055	6262	6106	6314	6637	7890	6543	6435	6101	5776	6713	7654	6670	6093	5247	5330	6753	7406	5814	6024	5843	5471
74.5	6767	7602	6745	6191	6077	6297	6662	7633	6762	6596	5899	5724	6698	7627	6637	5829	5416	5327	7141	7438	5775	6137	5773	5521
74.6667	6895	7509	6824	6147	6022	6183	6719	7918	6650	6405	6004	5639	6950	7619	6465	5911	5252	5301	7010	7427	5800	5880	5637	5271
74.8333	7059	7392	6841	6184	5955	6173	6793	7839	6687	6313	5946	5687	6908	7359	6500	6016	5205	5370	7153	7280	5677	5840	5612	5371
75	6936	7351	6683	5863	5808	6267	6757	7726	6507	6329	5822	5538	6877	7390	6393	5836	5153	5155	7062	7268	5539	5788	5811	5109
75.1667	7065	7353	6604	6134	6007	5918	6690	7757	6714	6320	5816	5507	6940	7338	6366	5781	5098	5220	7094	7297	5690	5758	5650	5309
75.3333	7064	7385	6436	5930	5758	5811	6799	7541	6394	6200	5830	5377	6772	7331	6137	5635	4971	5153	7173	7181	5395	5802	5437	5119
75.5	7167	7408	6424	5764	5614	5819	6870	7437	6328	6096	5735	5456	6929	7456	6182	5618	5345	5152	7159	7176	5447	5665	5472	5125
75.6667	7225	7328	6335	5810	5665	5819	6866	7500	6524	6113	5645	5358	6736	7258	6248	5507	4991	4887	7001	7041	5399	5621	5451	5072
75.8333	7254	7220	6382	5644	5766	5744	6683	7403	6377	6143	5606	5377	6848	7129	6151	5438	4840	4979	7128	7085	5466	5469	5366	4886
76	7294	7115	6428	5873	5341	5692	6743	7422	6233	6044	5436	5303	6909	7149	5868	5517	4820	4947	6958	6896	5369	5397	5347	4935
76.1667	7200	7132	6246	5546	5370	5674	6647	7375	6165	5914	5546	5074	6744	7049	6186	5417	4721	4771	7041	6984	5429	5575	5125	4893
76.3333	7125	6762	6155	5421	5312	5605	6668	7182	6034	5667	5279	4940	6886	7064	5881	5232	4625	4695	7067	6898	5415	5356	5182	4867
76.5	7125	6855	6013	5411	5318	5497	6655	7016	6064	5725	5254	4991	6725	6749	5925	5125	4612	4660	6922	6772	5015	5328	5098	4557
76.6667	7028	6616	5746	5392	5172	5357	6526	7145	5907	5675	5179	4769	6704	6769	5628	5068	4344	4694	7017	6509	5067	5113	4806	4504
76.8333	7008	6701	5902	5390	5258	5434	6658	7182	5986	5599	5074	4980	6621	6928	5763	5242	4453	4826	6820	6714	5205	5234	5094	4609
77	7231	6595	5753	5136	4973	5274	6450	6888	5729	5481	4926	4646	6585	6737	5501	5046	4417	4564	6849	6385	4997	5091	4896	4469
77.1667	7034	6462	5779	5079	4870	5196	6586	6546	5709	5622	5097	4770	6592	6504	5544	4917	4321	4640	6728	6303	5035	5118	4893	4407
77.3333	6946	6362	5526	5045	4757	4985	6292	6704	5648	5344	4952	4505	6312	6453	5383	4814	4136	4390	6514	6114	4894	4778	4569	4131
77.5	6789	6199	5411	5041	4752	5034	6201	6529	5347	5290	4836	4442	6413	6325	5283	4756	4134	4453	6573	6153	4927	4835	4555	4236
77.6667	6935	6111	5217	4868	4654	4976	6206	6335	5438	5119	4666	4394	6262	6197	5237	4741	4109	4368	6471	5969	4817	4757	4564	4143
77.8333	6741	6044	5213	4793	4632	4836	6105	6206	5436	5072	4656	4294	6241	6212	5179	4727	4124	4280	6455	5742	4594	4775	4383	3965
78	6610	5774	5254	4721	4560	4590	5936	6151	5232	5025	4584	4224	6032	6062	5093	4640	3967	4125	6446	5707	4426	4601	4224	4111
78.1667	6672	5671	5155	4669	4374	4561	6024	5894	5048	4898	4477	4047	6011	5943	5057	4404	3901	4147	6285	5623	4411	4729	4514	3885
78.3333	6411	5642	4988	4553	4288	4467	5847	5847	4993	4844	4418	4154	6022	5792	4963	4507	3821	4075	6188	5504	4484	4445	4254	3823
78.5	6316	5545	5004	4460	4153	4484	5737	5866	4809	4747	4326	3912	5850	5562	4780	4379	3757	4143	6018	5188	4406	4304	4222	3901
78.6667	6342	5397	4855	4390	4281	4467	5851	5736	4980	4581	4270	3862	5823	5580	4798	4238	3693	3911	6048	5260	4416	4411	4194	3794
78.8333	6329	5185	4870	4371	4187	4291	5636	5548	4861	4655	4114	3763	5672	5466	4530	4145	3638	3947	5854	5094	4218	4217	4109	3738
79	6260	5370	4575	4215	4126	4263	5580	5426	4744	4552	4175	3812	5509	5446	4496	4196	3665	3873	5868	5098	4263	4345	4093	3688
79.1667	6106	5003	4625	4228	4073	4232	5516	5271	4584	4390	4084	3757	5376	5369	4398	4172	3584	3839	5762	4904	4119	4269	4044	3495
79.3333	5958	4999	4494	4163	3992	4129	5383	5207	4540	4254	4120	3617	5361	5241	4496	4076	3438	3738	5712	4847	4002	4228	3917	3553
79.5	5779	4944	4339	3953	3905	3994	5217	5142	4470	4258	3807	3584	5154	5055	4297	3890	3481	3646	5638	4875	4064	4052	4038	3433
79.6667	5988	4708	4191	4067	3752	3934	5095	4866	4449	4112	3824	3508	5250	4755	4332	3973	3363	3642	5418	4771	3936	3954	3892	3344
79.8333	5566	4413	4178	3947	3565	3915	5082	4870	4250	3968	3720	3289	4837	4854	3990	3744	3233	3400	5187	4539	3831	4004	3682	3135
80	5478	4422	4054	3863	3583	3840	4970	4703	4256	4009	3637	3311	4865	4674	4155	3780	3181	3469	5102	4349	3884	3897	3773	3285
80.1667	5411	4347	4145	3792	3600	3759	4808	4780	4226	4069	3742	3570	4813	4661	4094	3708	3189	3504	5104	4562	3745	3978	3681	3249
80.3333	5404	4110	3931	3745	3492	3587	4771	4731	4093	3828	3650	3379	4574	4541	3954	3687	3024	3355	5077	4368	3727	3870	3670	3171
80.5	5196	4159	3920	3570	3391	3514	4715	4493	4062	3747	3525	3218	4635	4523	3897	3646	3132	3315	4974	4131	3770	3707	3601	3154
80.6667	5011	4086	3758	3686	3328	3487	4584	4129	3822	3800	3405	3246	4568	4152	3868	3472	2927	3139	4847	3989	3561	3639	3721	2977
80.8333	5015	3836	3775	3501	3238	3348	4493	4286	3785	3670	3404	3096	4326	4082	3774	3457	2931	3177	4628	3910	3507	3593	3480	2995
81	5040	3866	3772	3602	3437	3334	4417	4064	3811	3662	3501	3165	4229	4132	3662	3474	3003	3193	4456	3995	3480	3551	3544	3007
81.1667	4762	3861	3691	3495	3181	3290	4264	3942	3696	3607	3365	3004	4180	4042	3576	3385	2893	3092	4613	3655	3524	3569	3411	2888
81.3333	4591	3646	3498	3347	3209	3353	4181	3849	3643	3419	3395	3090	4133	3991	3606	3263	2794	3162	4431	3708	3358	3494	3430	2938
81.5	4541	3520	3646	3344	3110	3187	4109	3743	3609	3397	3291	2894	4139	3727	3560	3155	2834	3157	4373	3621	3394	3519	3394	2881
81.6667	4435	3375	3507	3255	3013	3102	3977	3619	3439	3408	3244	2944	3825	3710	3375	3158	2859	3060	4248	3514	3307	3433	3332	2799
81.8333	4155	3405	3297	3137	3081	3165	3798	3651	3509	3360	3212	2796	3810	3690	3388	3196	2892	2956	4108	3354	3091	3422	3314	2813
82	4115	3253	3318	3075	3060	3004	3611	3487	3280	3330	3110	2824	3806	3687	3356	3073	2746	2937	4153	3337	3283	3495	3320	2821
82.1667	4008	3311	3326	3281	3140	3040	3596	3520	3345	3269	3023	2817	3727	3519	3290	3076	2588	2976	3758	3280	3215	3379	3336	2709
82.3333	3959	2992	3092	2972	2975	2995	3610	3364	3337	3205	2976	2691	3659	3460	3250	3066	2706	2966	3927	3093	3175	3279	3218	2796
82.5	3821	3082	3177	3143	2901	3056	3486	3377	3357	3195	3130	2828	3509	3394	3229	3211	2712	2878	3847	3146	3103	3413	3338	2786
82.6667	3698	2984	3161	3059	2948	2812	3418	3154	3249	3163	2991	2820	3467	3319	3195	2966	2662	2939	3692	3150	3049	3227	3241	2615
82.8333	3622	2860	3060	3008	2814	2753	3242	3129	3236	3051	2943	2690	3375	3301	3145	3069	2582	2861	3619	3117	3083	3380	3270	2645
83	3513	2842	3180	3020	2916	3036	3244	2935	3124	3074	2958	2702	3255	3251	3015	2968	2679	2877	3488	2930	3031	3276	3150	2731
83.1667	3474	2790	3016	2989	2882	2776	3175	3009	2955	3068	2910	2647	3187	3155	2991	2867	2541	2752	3298	2856	3052	3302	3216	2747
83.3333	3383	2804	2986	3083	2813	2885	3117	3047	3100	3061	2988	2689	3110	3073	2979	2976	2660	2891	3419	2845	2984	3158	3210	2809
83.5	3320	2762	3018	2945	2732	2877	3221	2907	3013	3033	2977	2790	3001	3012	2991	2962	2667	2810	3299	2894	3024	3169	3234	2754
83.6667	3270	2844	2992	2970	2839	2910	3103	2980	3060	3110	2978	2798	3067	2943	2984	2980	2649	2867	3290	2778	2948	3188	3144	2768
83.8333	3261	2585	2965	2907	2751	2870	2881	2780	2975	2917	2875	2585	2983	2870	2942	2828	2616	2801	3110	2701	2858	3146	3137	2670
84	3067	2590	2938	2924	2787	2883	3002	2721	2960	3038	3033	2566	2819	2890	2944	2929	2628	2907	3098	2822	2872	3215	3197	2807
84.1667	3045	2443	2869	2885	2780	2775	2818	2664	2895	2906	2889	2636	2867	2922	2812	2998	2622	2770	3068	2658	2867	3154	3106	2729
84.3333	3020	2480	2890	2885	2855	2769	2907	2684	2982	3055	2967	2628	2854	2836	2974	3018	2707	2917	3043	2779	2824	3197	3221	2721
84.5	2854	2490	2820	2860	2757	2844	2776	2628	2955	2869	2789	2682	2689	2924	2888	2890	2625	2820	3056	2494	2874	3035	3109	2633
84.6667	2869	2376	2796	2924	2708	2800	2677	2727	2794	2836	2957	2573	2732	2724	2853	2819	2677	2835	3037	2656	2674	3239	3191	2747
84.8333	2762	2458	2930	2925	2865	2827	2741	2605	2817	2863	2886	2662	2640	2789	2856	2929	2682	2818	2808	2608	2791	3105	3178	2766
85	2716	2485	2858	2944	2781	2693	2513	2563	2922	2808	2884	2724	2605	2684	2821	2913	2555	2733	2797	2412	2842	3038	3083	2730
85.1667	2662	2291	2926	2832	2697	2727	2425	2531	2858	2856	2873	2566	2559	2688	2905	2949	2645	2684	2708	2474	2754	3129	3142	2742
85.3333	2615	2377	2781	3074	2902	2814	2513	2545	2907	2857	2869	2767	2596	2770	2898	3040	2746	2771	2855	2658	2885	3171	3269	2815
85.5	2444	2265	2874	2865	2673	2840	2459	2542	2770	2905	2980	2622	2527	2761	2891	2861	2624	2669	2691	2563	2849	3107	3200	2812
85.6667	2461	2361	2880	2918	2661	2815	2564	2523	2787	2950	2823	2713	2560	2702	2797	2901	2676	2782	2590	2586	2917	2998	3176	2855
85.8333	2563	2358	2956	2958	2820	2931	2540	2482	2880	2971	3027	2753	2477	2630	2840	3032	2762	2856	2722	2556	2889	3396	3228	2847
86	2396	2379	2892	2914	2790	2992	2238	2505	2896	2959	2861	2696	2498	2668	2837	2943	2686	2760	2651	2493	2863	3059	3236	2860
86.1667	2365	2361	2913	3015	2996	2889	2484	2513	2851	3006	2872	2875	2476	2720	2914	2961	2795	2871	2710	2541	2943	3250	3241	2886
86.3333	2389	2415	2862	3108	2753	3025	2471	2543	2986	3056	2964	2830	2533	2700	2902	3000	2796	2763	2683	2573	2898	3162	3272	2824
86.5	2269	2342	2895	3080	2769	2990	2458	2483	2988	3010	2944	2835	2470	2675	2882	2993	2694	2844	2715	2590	2927	3272	3227	2784
86.6667	2211	2653	3174	3189	3033	2968	2374	2574	2995	2915	3000	2855	2425	2726	3013	3008	2819	2756	2559	2578	2980	3279	3377	2915
86.8333	2273	2491	3003	3143	2889	2899	2387	2548	3048	3084	2973	2870	2472	2729	2998	3029	2857	2760	2603	2530	2963	3232	3242	2941
87	2185	2360	2977	3230	3011	2951	2361	2588	2926	3052	3048	2937	2340	2660	2898	3105	2838	2871	2569	2642	2930	3238	3513	2949
87.1667	2273	2438	3031	3112	3087	3016	2354	2539	2916	3119	3092	2946	2508	2687	2879	3072	2876	2804	2553	2625	2933	3291	3252	2998
87.3333	2287	2539	3106	3331	3240	3277	2467	2683	3153	3265	3109	3078	2544	2888	2979	3144	2903	3067	2721	2765	3098	3414	3474	3149
87.5	2159	2521	3078	3282	3038	2971	2413	2652	3079	3104	3170	2970	2471	2761	2987	3178	2894	2920	2676	2724	2927	3354	3413	3039
87.6667	2192	2577	3133	3219	3119	3212	2603	2619	3072	3194	3178	2990	2402	2875	3079	3252	3114	2980	2715	2707	2964	3380	3471	3126
87.8333	2142	2699	3358	3288	3083	3103	2389	2634	3086	3169	3096	2989	2305	2882	3170	3138	3020	2894	2732	2656	3032	3315	3470	3100
88	2205	2701	3266	3290	3141	3157	2494	2762	3058	3223	3276	2940	2461	2886	3027	3259	3049	2876	2659	2581	3060	3260	3411	3037
88.1667	2079	2650	3235	3393	3188	3217	2553	2716	3204	3296	3254	3060	2505	2950	3110	3237	3061	3020	2681	2819	3084	3420	3454	3156
88.3333	2204	2736	3332	3361	3296	3204	2568	2783	3187	3175	3223	3156	2454	2991	3223	3268	3161	2875	2741	2756	3027	3498	3577	3086
88.5	2144	2764	3221	3448	3164	3257	2624	2712	3249	3226	3274	3047	2455	3069	3242	3293	3082	2936	2626	2796	2953	3309	3538	3063
88.6667	2198	2910	3469	3614	3226	3379	2522	2933	3260	3330	3288	3341	2537	3014	3284	3399	3061	3087	2824	2886	3092	3491	3442	3373
88.8333	2236	2850	3305	3507	3183	3309	2498	2880	3225	3315	3271	3070	2450	3028	3287	3338	3123	2952	2833	2923	3123	3475	3649	3277
89	2157	2890	3495	3429	3219	3373	2609	3101	3368	3348	3320	3228	2637	3013	3276	3426	3156	3056	2814	3026	3156	3502	3570	3335
89.1667	2290	2867	3454	3679	3474	3399	2673	2981	3469	3359	3464	3146	2613	3125	3339	3406	3324	3049	2952	2972	3178	3579	3562	3260
89.3333	2273	3041	3488	3674	3371	3515	2761	3047	3346	3517	3486	3178	2610	3109	3357	3434	3319	3094	2911	3089	3174	3572	3688	3279
89.5	2238	3149	3450	3526	3452	3527	2580	3065	3355	3510	3556	3153	2653	3305	3413	3516	3209	3150	2890	2969	3225	3560	3621	3469
89.6667	2396	3097	3664	3711	3453	3479	2776	3090	3427	3455	3321	3141	2740	3297	3368	3389	3326	3224	2996	3090	3210	3523	3636	3276
89.8333	2233	2970	3552	3649	3509	3393	2675	3147	3451	3509	3325	3328	2833	3211	3351	3502	3370	3110	3059	3130	3103	3689	3693	3466
90	2413	3259	3688	3779	3550	3540	2858	3186	3515	3616	3584	3420	2945	3273	3561	3624	3448	3134	3078	3287	3340	3587	3819	3451
90.1667	2468	3138	3770	3798	3605	3625	3037	3453	3649	3717	3593	3353	2987	3503	3652	3665	3468	3214	3080	3121	3321	3600	3820	3586
90.3333	2591	3319	3847	3862	3734	3582	2987	3342	3622	3624	3796	3506	2863	3457	3724	3580	3502	3114	3137	3338	3426	3698	3827	3511
90.5	2447	3336	3750	3891	3525	3678	2864	3290	3760	3728	3546	3454	2849	3446	3627	3613	3531	3094	3147	3305	3333	3591	3808	3638
90.6667	2617	3514	3920	4011	3639	3809	2908	3431	3733	3765	3772	3449	2924	3648	3641	3603	3490	3258	3223	3353	3332	3772	3821	3656
90.8333	2548	3518	3932	4031	3828	3963	3199	3610	3847	3805	3847	3585	3163	3581	3756	3722	3499	3304	3431	3428	3549	3689	3780	3639
91	2555	3604	4058	4019	3710	3759	3346	3529	3826	3780	3748	3467	3197	3670	3736	3800	3581	3184	3465	3382	3489	3745	3836	3594
91.1667	2607	3549	4023	4179	3813	3775	3252	3699	3864	3861	3783	3560	3130	3746	3733	3800	3595	3259	3422	3420	3590	3713	3898	3673
91.3333	2602	3703	4306	4170	3923	3842	3296	3746	3951	3848	3801	3551	3296	3793	3890	3720	3625	3298	3459	3549	3503	3791	3876	3687
91.5	2870	3627	4250	4218	3941	3916	3355	3730	3876	4053	3771	3613	3269	3883	3689	3832	3640	3270	3560	3555	3567	3885	3924	3589
91.6667	2764	3783	4193	4320	3918	4053	3392	3816	3862	3890	3908	3630	3236	3820	3893	3853	3773	3289	3650	3492	3620	3877	3968	3689
91.8333	2926	3837	4367	4109	3912	3914	3484	3830	3991	3939	3829	3685	3287	3856	3855	3817	3662	3274	3634	3664	3488	3742	3977	3715
92	2949	3904	4294	4229	3888	3973	3426	3924	3829	3927	3947	3617	3354	3822	3765	3759	3738	3350	3575	3780	3523	3727	3999	3607
92.1667	3025	3819	4186	4170	3876	3901	3487	3906	3927	3976	3819	3623	3425	3969	3887	3837	3590	3319	3691	3685	3523	3870	3925	3808
92.3333	2994	4017	4273	4250	4079	3997	3604	3955	4058	4000	4085	3629	3435	4057	4083	3985	3661	3297	3814	3772	3525	3965	4030	3805
92.5	3063	4108	4292	4344	4023	4000	3629	4035	4136	4218	4011	3844	3512	4240	4035	3983	3884	3419	3763	3926	3671	3961	4112	3778
92.6667	3016	4183	4386	4337	3999	4078	3764	4091	4110	4079	4035	3793	3609	4014	4130	4160	3895	3267	3882	3884	3619	3885	4078	3790
92.8333	3302	4291	4587	4633	4126	4376	3915	4259	4296	4197	4052	3738	3677	4182	4020	4023	3832	3365	3783	3847	3791	3991	3978	3793
93	3140	4307	4534	4510	4047	4122	3942	4311	4211	4239	4094	3733	3745	4149	4106	3942	3895	3299	4020	3990	3624	3940	4109	3942
93.1667	3274	4335	4581	4496	4163	4253	3989	4464	4319	4254	4193	3650	3817	4347	4174	3988	3771	3369	4172	4056	3683	4019	4083	3844
93.3333	3290	4460	4564	4633	4087	4244	3919	4453	4211	4421	4177	3790	3873	4344	4066	3996	3870	3406	3976	4132	3734	3987	3974	3905
93.5	3320	4355	4588	4534	4097	4198	3977	4299	4158	4235	4051	3931	3777	4461	4202	4115	3743	3292	4081	4145	3695	3897	4061	3829
93.6667	3453	4376	4701	4597	4267	4209	3974	4655	4323	4202	4188	3781	3883	4465	4204	4223	3932	3479	4135	4138	3749	3870	4270	3904
93.8333	3569	4604	4730	4624	4121	4225	4058	4366	4166	4374	4177	3797	3873	4513	4255	4101	4044	3289	4249	4170	3818	4047	4044	3808
94	3618	4556	4618	4718	4351	4397	4085	4592	4422	4386	4096	3687	4041	4428	4168	4176	3899	3436	4181	4128	3739	3999	4176	3827
94.1667	3647	4648	4695	4603	4297	4228	4165	4654	4410	4504	4213	3828	3961	4543	4268	4057	3817	3291	4413	4220	3755	4125	4031	3827
94.3333	3520	4656	4982	4672	4262	4315	4230	4653	4374	4529	4171	3849	4071	4536	4215	4079	3944	3355	4357	4181	3745	4012	4125	4052
94.5	3661	4676	4652	4754	4165	4341	4242	4443	4365	4389	4045	3741	4083	4609	4296	4099	3861	3361	4260	4207	3676	3998	3833	3802
94.6667	3721	4638	4743	4589	4136	4350	4362	4623	4352	4363	4097	3883	4194	4604	4200	4095	3954	3448	4298	4097	3778	3874	3958	3801
94.8333	3774	4746	4839	4671	4283	4324	4396	4784	4464	4441	4090	3750	4283	4600	4240	4052	3847	3298	4509	4297	3792	4031	4037	3835
95	3852	4929	4724	4641	4196	4316	4336	4791	4442	4496	4092	3778	4187	4675	4354	4001	3831	3271	4492	4205	3707	3961	4091	3919
95.1667	3872	4898	4832	4752	4113	4444	4381	4802	4499	4403	4114	3712	4232	4712	4299	4167	3802	3324	4678	4324	3719	3982	3948	3872
95.3333	3940	4801	4776	4738	4270	4219	4435	4746	4342	4441	4109	3815	4273	4601	4289	4032	3895	3255	4555	4353	3885	3949	3906	3780
95.5	3943	4894	4984	4778	4126	4516	4431	4833	4324	4339	4101	3662	4442	4651	4238	4062	3772	3192	4516	4340	3741	3884	3939	3724
95.6667	3976	4825	4905	4769	4165	4370	4419	4999	4509	4425	4089	3716	4488	4776	4428	3953	3776	3353	4646	4305	3760	3829	3975	3724
95.8333	4192	4817	4963	4814	4230	4316	4569	4859	4537	4542	4050	3741	4322	4629	4426	4154	3946	3293	4613	4450	3692	3851	3972	3825
96	4172	4826	4911	4945	4193	4412	4635	4960	4583	4635	4151	3694	4307	4868	4245	4078	3851	3217	4598	4371	3705	3988	3974	3767
96.1667	3944	4911	4878	4761	4211	4239	4450	4972	4640	4384	4073	3590	4295	4771	4326	3995	3770	3200	4607	4170	3643	3787	3950	3722
96.3333	4264	4951	4822	4735	4211	4301	4569	4963	4454	4483	4160	3763	4321	4743	4282	4095	3823	3219	4587	4193	3717	3859	3815	3673
96.5	4087	4760	4813	4728	4161	4285	4607	5001	4556	4352	4058	3611	4266	4756	4315	4214	3779	3250	4550	4296	3600	3810	3886	3545
96.6667	4355	4924	4793	4695	4033	4200	4750	4960	4625	4396	3965	3583	4466	4699	4266	4023	3842	3234	4729	4305	3609	3692	3756	3489
96.8333	4364	4806	4703	4771	4076	4261	4593	4931	4628	4443	3936	3596	4262	4744	4346	3967	3759	3111	4621	4224	3749	3795	3855	3558
97	4350	4956	4823	4631	4038	4159	4518	4839	4490	4475	4082	3577	4459	4799	4402	4120	3691	3143	4686	4349	3595	3835	3786	3550
97.1667	4240	4997	4771	4818	4063	4108	4584	5015	4607	4356	3984	3478	4466	4749	4289	3937	3640	3186	4672	4337	3482	3758	3669	3575
97.3333	4440	5009	4860	4702	4146	4150	4764	4940	4512	4432	4034	3565	4614	4748	4242	4018	3734	3162	4856	4389	3641	3748	3847	3564
97.5	4430	4824	4844	4648	4102	4084	4650	5028	4523	4408	4122	3534	4431	4803	4142	3920	3668	3208	4628	4324	3643	3676	3694	3477
97.6667	4510	4885	4745	4628	3925	4144	4723	5056	4409	4342	3971	3483	4439	4654	4217	3879	3646	3164	4700	4207	3504	3648	3623	3438
97.8333	4365	4912	4821	4574	4045	4087	4609	5135	4550	4429	4050	3393	4387	4607	4224	3923	3592	3072	4492	4150	3435	3601	3579	3372
98	4488	4879	4683	4724	3967	4111	4678	5034	4498	4386	3857	3381	4386	4616	4175	3808	3443	3032	4725	4290	3513	3625	3629	3404
98.1667	4393	4853	4635	4563	3855	4049	4509	4809	4449	4333	3958	3342	4351	4693	4175	3937	3539	3070	4647	4169	3514	3562	3560	3319
98.3333	4375	4887	4643	4562	4040	4006	4572	4838	4415	4196	3892	3364	4444	4637	4204	3995	3494	3076	4771	4286	3474	3533	3659	3342
98.5	4463	4725	4604	4527	3867	3978	4675	4862	4445	4242	3844	3131	4379	4522	4079	3757	3467	2895	4552	4047	3332	3589	3680	3104
98.6667	4339	4682	4721	4337	3757	3870	4654	4912	4485	4285	3787	3330	4282	4553	4117	3846	3360	2835	4676	4198	3435	3369	3470	3182
98.8333	4384	4776	4420	4444	3722	3942	4575	4905	4401	4091	3763	3166	4233	4639	4049	3795	3484	2951	4592	4037	3368	3503	3580	3014
99	4487	4850	4597	4431	3880	3843	4474	4862	4348	4167	3883	3085	4281	4498	4024	3754	3453	2857	4533	4219	3336	3341	3497	3167
99.1667	4394	4722	4693	4365	3748	3752	4552	4748	4350	4196	3762	3164	4361	4469	4051	3646	3408	2940	4576	4031	3448	3291	3476	3199
99.3333	4447	4668	4564	4181	3706	3802	4657	4763	4234	4027	3827	3107	4218	4376	4039	3689	3293	2758	4486	4091	3342	3389	3383	3080
99.5	4363	4503	4507	4337	3764	3756	4444	4833	4220	4026	3759	3065	4340	4420	3989	3505	3287	2946	4445	4019	3232	3397	3334	3174
99.6667	4548	4516	4450	4276	3616	3723	4533	4581	4181	4104	3627	3145	4233	4542	3907	3597	3295	2794	4403	3999	3297	3396	3282	3112
99.8333	4441	4605	4281	4173	3651	3721	4342	4713	4326	4135	3626	2982	4144	4264	3855	3593	3286	2763	4382	4094	3208	3432	3315	2969
100	4304	4367	4251	4223	3652	3574	4461	4613	4138	3887	3717	2918	4113	4244	3773	3505	3066	2744	4349	4035	3219	3225	3221	2790
100.167	4421	4404	4228	4259	3370	3664	4396	4537	4179	3818	3586	2954	4113	4290	3885	3579	3027	2672	4410	3852	3247	3264	3234	2882
100.333	4394	4385	4298	4181	3631	3614	4330	4685	4200	3970	3604	2998	4098	4354	3941	3517	3123	2752	4109	3992	3175	3199	3313	2786
100.5	4229	4320	4178	4078	3585	3592	4275	4568	4137	3783	3446	2896	4032	4110	3725	3515	2975	2534	4281	3667	3061	3277	3121	2830
100.667	4214	4265	4214	4026	3421	3439	4024	4428	3972	3852	3475	2803	4072	4054	3778	3423	3098	2541	4152	3687	3154	3135	3125	2678
100.833	4244	4217	4232	4025	3519	3466	4134	4379	3982	3804	3395	2799	3975	4117	3798	3351	2992	2683	4160	3564	3061	3007	3027	2683
101	4200	4238	3954	4096	3333	3435	4172	4303	3912	3782	3398	2782	3819	4018	3523	3305	2940	2600	3957	3669	3027	2909	3059	2683
101.167	4230	4142	4017	4038	3338	3401	4000	4319	3966	3837	3315	2822	3861	4001	3662	3313	2980	2485	4080	3619	3056	2960	3072	2600
101.333	4247	3907	3968	3875	3322	3342	4216	4307	3812	3571	3308	2661	3835	4082	3488	3315	2909	2486	4134	3550	2966	3008	3057	2689
101.5	4089	4044	4012	3860	3221	3325	4039	4247	3859	3638	3327	2727	3770	3887	3475	3359	2874	2447	3908	3590	2921	3062	3063	2713
101.667	4054	3910	3834	3848	3268	3237	3884	4173	3892	3563	3205	2677	3682	3986	3390	3290	2903	2431	3940	3470	2975	2925	3077	2569
101.833	4045	4013	3921	3895	3187	3335	3867	4166	3905	3676	3374	2641	3733	3855	3568	3244	2921	2532	3938	3471	3025	2987	3093	2664
102	3955	3868	3778	3693	3100	3266	3880	4114	3728	3469	3133	2547	3740	3827	3352	3057	2630	2404	3752	3327	2879	2868	2849	2477
102.167	3914	3740	3813	3686	3076	3111	3805	3954	3679	3531	3264	2574	3686	3756	3449	3178	2712	2511	3819	3363	2847	2829	2927	2532
102.333	3841	3917	3698	3838	3141	3127	3782	3979	3688	3647	3134	2594	3587	3642	3469	3125	2689	2426	3766	3454	2935	2808	2905	2611
102.5	3979	3744	3673	3678	3128	3262	3768	3891	3598	3498	3046	2471	3404	3642	3404	3215	2682	2345	3795	3367	2807	2868	2818	2606
102.667	3857	3591	3632	3557	3050	3140	3702	3919	3529	3309	3171	2552	3474	3604	3439	3054	2676	2414	3704	3241	2766	2801	2828	2519
102.833	3851	3754	3647	3605	2957	3110	3673	3829	3603	3376	3113	2366	3547	3573	3309	2976	2602	2390	3645	3246	2848	2906	2926	2430
103	3759	3486	3558	3569	3065	3098	3621	3699	3588	3331	3015	2486	3515	3607	3274	3001	2512	2301	3637	3160	2761	2779	2658	2374
103.167	3703	3529	3443	3567	2845	3026	3501	3673	3508	3335	3025	2497	3314	3463	3266	2918	2544	2215	3543	3104	2708	2783	2758	2365
103.333	3581	3365	3557	3395	2801	2791	3435	3637	3489	3182	2889	2294	3158	3446	3150	2988	2467	2287	3501	2999	2659	2696	2722	2411
103.5	3536	3341	3420	3458	2869	2843	3427	3547	3354	3195	2914	2336	3329	3387	3116	2868	2462	2242	3474	2993	2564	2674	2588	2471
103.667	3613	3508	3371	3388	2810	2989	3423	3571	3472	3151	2992	2567	3402	3370	3124	2908	2633	2247	3342	3088	2632	2751	2673	2322
103.833	3496	3365	3547	3344	2786	2816	3516	3605	3428	3170	2993	2339	3211	3289	3119	2887	2521	2321	3435	3008	2602	2667	2694	2310
104	3459	3228	3392	3418	2801	2757	3289	3334	3294	3040	2846	2281	3099	3281	3044	2837	2447	2191	3399	2949	2592	2731	2671	2232
104.167	3297	3098	3244	3316	2806	2816	3297	3453	3235	2999	2856	2301	3000	3259	2916	3002	2541	2182	3256	2985	2562	2589	2624	2302
104.333	3340	3217	3270	3264	2657	2911	3270	3326	3309	3063	2904	2322	3150	3275	3120	2775	2451	2313	3390	2857	2669	2596	2588	2306
104.5	3110	3174	3145	3287	2743	2804	3105	3256	3175	3016	2782	2192	3063	3172	3057	2739	2350	2240	3061	2957	2593	2619	2679	2244
104.667	3091	3028	3307	3208	2566	2708	3078	3139	3161	3007	2720	2228	3050	3204	3027	2784	2432	2093	3148	2739	2607	2597	2538	2157
104.833	3099	3042	3074	3182	2603	2779	3068	3225	3201	3016	2754	2157	2963	3038	2779	2818	2368	2136	3010	2800	2481	2633	2661	2161
105	2994	2870	3144	3377	2612	2752	2980	3192	3197	3009	2716	2050	2961	3055	2844	2791	2354	2184	2985	2665	2495	2546	2650	2199
105.167	3048	3012	3160	3108	2682	2663	2987	3135	3141	2916	2813	2098	2802	3141	2918	2671	2369	2176	3058	2631	2561	2488	2587	2095
105.333	2940	2908	3109	3113	2597	2593	2882	3203	3241	2831	2761	2163	2826	3088	2824	2690	2334	2172	3055	2642	2507	2530	2667	2231
105.5	3097	2981	3152	3117	2708	2728	3045	3096	3002	2841	2802	2221	2896	3106	2799	2728	2389	2238	2978	2658	2478	2493	2677	2181
105.667	2931	2902	3202	3129	2593	2544	2928	3017	3124	2825	2742	2275	2735	2961	2854	2630	2365	2122	2984	2635	2520	2627	2615	2207
105.833	2822	2826	3025	3090	2516	2749	2875	3023	3002	2810	2692	2175	2582	2918	2784	2743	2302	2033	2848	2606	2530	2467	2522	2119
106	2845	2689	3084	3110	2403	2596	2796	2917	3011	2800	2610	2058	2706	2692	2694	2662	2261	2193	2860	2618	2411	2467	2478	2202
106.167	2758	2687	2821	3112	2640	2640	2872	3045	2955	2747	2680	2110	2758	2838	2777	2598	2265	2076	2718	2525	2438	2452	2558	2105
106.333	2605	2746	3007	3105	2390	2658	2827	3040	3081	2812	2680	2193	2594	2933	2957	2664	2244	2105	2723	2577	2463	2470	2629	2253
106.5	2550	2683	2804	2943	2460	2459	2719	2800	2907	2757	2456	2160	2626	2789	2603	2676	2282	1981	2625	2417	2330	2449	2506	2184
106.667	2447	2727	2840	2909	2421	2662	2687	2922	2918	2757	2711	1973	2615	2763	2697	2527	2418	2035	2733	2488	2387	2405	2417	2163
106.833	2572	2588	2882	2957	2405	2668	2693	2900	2756	2742	2619	2167	2672	2837	2755	2605	2298	2067	2742	2482	2357	2475	2691	2150
107	2484	2596	2780	2957	2433	2571	2677	2868	2821	2635	2472	2064	2649	2720	2810	2534	2304	1970	2727	2470	2397	2530	2460	2041
107.167	2570	2575	2816	2859	2489	2516	2560	2682	2932	2635	2617	2033	2548	2741	2678	2618	2291	1999	2540	2427	2332	2514	2515	2296
107.333	2314	2638	2760	2925	2503	2583	2682	2691	2957	2678	2606	2108	2562	2806	2640	2486	2329	2107	2651	2394	2339	2379	2497	2209
107.5	2363	2556	2784	2887	2440	2639	2637	2794	2913	2612	2514	2086	2393	2637	2726	2533	2311	1986	2564	2463	2332	2515	2474	2172
107.667	2379	2446	2769	2926	2283	2579	2582	2768	2750	2533	2473	1934	2400	2664	2635	2573	2223	1976	2488	2392	2280	2482	2353	2109
107.833	2248	2419	2742	2904	2371	2490	2468	2884	2797	2482	2536	1899	2464	2710	2645	2460	2187	2015	2542	2333	2361	2537	2422	2128
108	2182	2370	2726	2918	2275	2563	2384	2660	2815	2399	2435	2054	2423	2677	2692	2507	2287	2044	2618	2398	2222	2490	2491	2190
108.167	2223	2342	2797	2896	2318	2489	2426	2633	2823	2413	2420	2066	2432	2719	2676	2513	2262	2028	2475	2227	2330	2420	2451	2185
108.333	2182	2399	2748	2867	2332	2588	2541	2589	2743	2540	2474	2149	2477	2654	2544	2554	2274	1996	2585	2380	2302	2410	2490	2144
108.5	2123	2458	2677	2990	2231	2473	2461	2614	2746	2564	2490	2040	2383	2596	2613	2466	2237	2042	2533	2380	2369	2409	2441	2073
108.667	2095	2483	2718	2922	2349	2601	2484	2591	2831	2629	2517	2014	2474	2744	2666	2558	2252	2010	2507	2366	2389	2388	2626	2196
108.833	2104	2433	2777	2970	2368	2567	2469	2632	2827	2571	2460	2095	2339	2730	2549	2562	2212	2089	2594	2338	2302	2465	2474	2124
109	2132	2485	2722	2965	2413	2631	2518	2735	2857	2476	2675	2132	2415	2838	2671	2590	2241	2028	2472	2469	2369	2570	2488	2261
109.167	1991	2420	2731	2967	2290	2565	2363	2606	2781	2479	2479	2005	2315	2704	2678	2473	2319	2039	2603	2404	2290	2524	2453	2097
109.333	2071	2364	2692	2852	2438	2716	2485	2703	2810	2529	2557	2187	2366	2791	2754	2662	2415	2029	2663	2342	2427	2487	2611	2102
109.5	2074	2501	2840	2837	2380	2614	2613	2852	2780	2487	2478	2202	2436	2812	2825	2678	2397	2029	2558	2576	2458	2595	2591	2307
109.667	2054	2446	2780	2905	2397	2579	2540	2489	2762	2469	2501	2200	2321	2720	2592	2539	2382	2062	2507	2387	2217	2434	2536	2235
109.833	2084	2325	2777	2939	2323	2697	2494	2651	2822	2575	2459	2145	2367	2820	2693	2585	2381	1999	2643	2289	2388	2531	2524	2127
110	1954	2461	2774	2820	2335	2667	2425	2719	2804	2624	2604	2073	2442	2739	2793	2687	2366	2108	2474	2444	2394	2505	2530	2376
110.167	2003	2479	2623	2965	2389	2756	2532	2547	2800	2443	2753	2145	2387	2688	2681	2540	2383	2073	2527	2418	2499	2572	2564	2358
110.333	1938	2397	2826	2939	2283	2655	2485	2582	2874	2521	2458	2167	2468	2680	2661	2539	2380	1912	2548	2409	2315	2494	2680	2166
110.5	1850	2437	2798	2835	2351	2731	2549	2577	2644	2419	2439	2112	2403	2706	2640	2524	2306	2007	2469	2374	2328	2451	2588	2212
110.667	2014	2501	2808	2973	2430	2701	2668	2747	2769	2587	2655	2183	2528	2819	2726	2593	2464	2110	2563	2475	2413	2741	2598	2369
110.833	2052	2563	2725	3042	2445	2759	2410	2726	2733	2479	2551	2247	2468	2880	2834	2563	2366	2009	2690	2364	2350	2581	2617	2281
111	1921	2523	2726	2998	2361	2625	2440	2620	2776	2463	2575	2267	2435	2871	2740	2513	2477	1957	2585	2421	2432	2485	2569	2290
111.167	1980	2523	2651	2959	2537	2841	2621	2764	2705	2596	2664	2268	2481	2783	2720	2632	2382	2157	2512	2532	2438	2622	2653	2176
111.333	2026	2540	2710	3001	2386	2777	2554	2639	2830	2591	2669	2274	2506	2862	2742	2649	2527	2042	2669	2471	2347	2551	2592	2341
111.5	1987	2578	2825	2997	2438	2839	2728	2699	2771	2648	2734	2111	2495	2950	2821	2700	2516	2133	2701	2514	2471	2556	2644	2366
111.667	2030	2615	2811	2929	2483	2709	2550	2690	2755	2632	2554	2245	2576	2906	2855	2626	2378	1960	2645	2522	2415	2602	2565	2320
111.833	1982	2499	2863	3041	2514	2807	2623	2801	2865	2563	2646	2297	2652	2916	2921	2688	2447	2012	2675	2630	2404	2595	2591	2358
112	2047	2582	2769	2942	2452	2832	2613	2786	2833	2505	2585	2256	2524	2908	2735	2808	2528	2157	2691	2479	2373	2566	2553	2392
112.167	2003	2607	2873	3110	2463	2793	2881	2951	2836	2560	2538	2387	2628	2955	2735	2676	2598	2173	2720	2565	2481	2531	2708	2344
112.333	2095	2689	2924	3184	2597	2902	2768	2893	2838	2680	2657	2368	2754	3009	2930	2712	2730	2240	2867	2583	2467	2538	2747	2403
112.5	2049	2623	2828	3186	2527	2927	2814	2945	2969	2525	2659	2431	2663	3150	2773	2697	2690	2223	2829	2636	2599	2696	2645	2409
112.667	1994	2674	2933	3029	2477	2856	2788	2889	2753	2491	2798	2273	2781	3037	2870	2675	2616	2142	2754	2738	2539	2610	2661	2410
112.833	2071	2665	2870	3068	2604	2919	2732	2960	2925	2596	2595	2400	2719	2971	2885	2642	2580	2198	2916	2689	2398	2724	2668	2332
113	2174	2874	2785	3110	2519	2822	2963	2959	2941	2608	2678	2450	2801	3178	2916	2703	2586	2147	3019	2763	2470	2760	2771	2521
113.167	2113	2762	3007	3261	2591	3023	2920	3211	2845	2734	2613	2333	2846	3197	3003	2715	2703	2210	2984	2798	2591	2856	2814	2498
113.333	2150	2726	2932	2985	2473	2958	2859	3015	2887	2564	2626	2323	2671	3052	2957	2671	2552	2193	2965	2616	2604	2663	2661	2511
113.5	2130	2820	2968	3249	2648	2962	3005	3017	2942	2693	2676	2337	2959	3022	2997	2774	2671	2304	2998	2701	2522	2602	2843	2489
113.667	2211	2818	3015	3168	2566	2966	2985	2856	2939	2687	2694	2427	2898	3261	2954	2890	2699	2193	3027	2763	2546	2746	2882	2546
113.833	2303	2931	3026	3290	2598	2967	3013	3149	3032	2630	2837	2487	2961	3195	3053	2773	2596	2195	3143	2857	2527	2763	2849	2561
114	2186	2874	2827	3141	2630	3128	3216	3099	2852	2711	2783	2413	2873	3053	2937	2819	2805	2298	3119	2855	2541	2720	2832	2517
114.167	2347	2909	3041	3263	2683	3089	3071	3066	2959	2572	2785	2536	3037	3340	3002	2831	2755	2125	2849	2776	2655	2721	2749	2505
114.333	2345	2923	3007	3151	2670	3036	3104	3067	3005	2655	2859	2436	3036	3268	3081	2857	2734	2327	3069	2937	2605	2725	2772	2621
114.5	2236	2851	3028	3131	2687	3049	3192	3128	2904	2644	2813	2477	2857	3203	3154	2740	2701	2326	3087	2825	2486	2918	2726	2520
114.667	2259	2933	3030	3162	2615	3129	3229	3257	2922	2665	2775	2367	2971	3325	3146	2918	2813	2290	3058	2834	2491	2781	2806	2449
114.833	2358	2995	3067	3275	2714	2975	3145	3196	3087	2795	2851	2512	3123	3460	3067	2839	2764	2305	3195	2983	2631	2745	2764	2672
115	2303	3064	3088	3214	2619	3080	3192	3257	3038	2807	2796	2396	3135	3485	3078	2866	2761	2142	3277	2838	2478	2653	2806	2519
115.167	2432	3063	2976	3332	2671	3085	3354	3241	3092	2822	2850	2568	3130	3378	3073	2805	2682	2150	3187	3002	2683	2763	2673	2573
115.333	2404	3124	3046	3218	2770	3015	3302	3270	3021	2749	2816	2528	3213	3414	3057	2823	2761	2290	3328	3014	2676	2709	2753	2651
115.5	2478	3182	3149	3157	2740	3141	3326	3321	3043	2731	2787	2587	3144	3634	3073	2819	2796	2255	3365	3034	2603	2836	2808	2585
115.667	2560	3200	3231	3398	2743	3209	3405	3439	3093	2824	3010	2652	3267	3517	3064	2894	2798	2347	3431	2988	2699	2781	2745	2739
115.833	2528	3079	3110	3338	2648	3069	3295	3341	3061	2771	2886	2479	3224	3616	3185	2921	2847	2407	3342	2987	2677	2850	2786	2558
116	2633	3156	3113	3183	2725	3089	3491	3455	3065	2784	2900	2522	3199	3474	3212	3004	2889	2178	3375	2987	2550	2771	2852	2543
116.167	2570	3159	3216	3306	2722	3198	3478	3541	3096	2833	2911	2523	3327	3445	3211	2988	2870	2242	3489	3038	2699	2791	2882	2680
116.333	2587	3086	3022	3257	2634	3128	3419	3369	3236	2812	2921	2508	3395	3605	3179	2861	2692	2309	3371	3172	2625	2773	2822	2699
116.5	2594	3300	3244	3274	2755	3114	3497	3475	3188	2809	2966	2614	3246	3619	3275	2942	2815	2252	3404	3118	2680	2766	2792	2607
116.667	2751	3353	3176	3299	2817	3161	3473	3652	3203	2990	3043	2599	3415	3592	3318	2991	2838	2297	3514	3068	2830	2951	2922	2728
116.833	2596	3094	3117	3368	2740	3161	3541	3550	3128	2758	2955	2645	3261	3538	3170	2929	2729	2280	3575	3076	2565	2769	2795	2461
117	2762	3134	3040	3363	2717	3169	3494	3392	3098	2790	2878	2562	3292	3511	3123	3015	2745	2285	3455	3106	2692	2702	2828	2713
117.167	2685	3186	3260	3299	2712	3101	3474	3463	3081	2888	2840	2480	3398	3742	3307	2910	2838	2351	3564	3041	2627	2620	2883	2631
117.333	2760	3169	3159	3146	2942	3070	3606	3450	3106	2799	2972	2561	3428	3626	3263	2899	2877	2324	3539	3162	2689	2735	2918	2610
117.5	2759	3201	3213	3273	2894	3104	3631	3497	3062	2950	2954	2464	3429	3593	3208	2954	2744	2226	3494	3207	2522	2771	2833	2586
117.667	2816	3250	3183	3308	2752	3162	3627	3620	3150	2954	2874	2472	3432	3543	3168	2889	2834	2305	3741	3174	2661	2701	2929	2565
117.833	2943	3304	3208	3326	2828	3248	3753	3619	3172	2873	2962	2670	3443	3527	3363	3031	2880	2257	3610	3095	2638	2927	2895	2550
118	2926	3302	3123	3207	2692	3037	3691	3537	3147	2951	2991	2592	3487	3759	3258	3013	2886	2316	3549	3193	2640	2677	2871	2516
118.167	3002	3338	3198	3388	2830	3092	3721	3704	3093	2953	2956	2452	3482	3732	3329	2874	2801	2332	3661	3101	2574	2791	2864	2487
118.333	2938	3440	3131	3279	2792	3076	3674	3711	3063	2859	2951	2536	3462	3711	3288	2958	2846	2321	3706	3230	2608	2769	2877	2548
118.5	3158	3371	3141	3309	2807	3213	3765	3707	3129	2942	3062	2574	3344	3688	3258	3027	2840	2363	3608	3186	2610	2728	2873	2559
118.667	3107	3317	3256	3282	2879	3138	3697	3735	3228	2873	2893	2399	3575	3671	3252	3026	2803	2222	3643	3187	2728	2788	2878	2513
118.833	3136	3394	3252	3286	2825	3063	3858	3640	3108	2941	2907	2608	3513	3740	3277	2979	2774	2320	3618	3234	2764	2805	2781	2506
119	3209	3412	3237	3269	2636	3153	3778	3690	3199	2972	3004	2573	3663	3882	3294	3061	2744	2294	3809	3220	2594	2765	2972	2513
119.167	3119	3423	3151	3173	2707	3164	3721	3670	3147	2938	2895	2512	3397	3580	3186	3023	2702	2277	3573	3106	2602	2761	2754	2492
119.333	3145	3368	3175	3282	2777	2982	3804	3647	3139	2927	2783	2545	3525	3680	3193	2834	2824	2247	3737	3105	2667	2617	2782	2523
119.5	3153	3454	3219	3229	2780	3202	3916	3656	3228	2941	2815	2518	3471	3649	3162	2895	2713	2244	3570	3283	2651	2693	2849	2488
119.667	3213	3511	3149	3326	2803	3176	3754	3760	3084	2947	2845	2381	3420	3705	3183	2976	2716	2329	3673	3144	2579	2725	2716	2501
119.833	3162	3407	3115	3210	2728	3093	3699	3554	3076	2892	2768	2441	3501	3654	3254	2961	2826	2195	3653	3157	2692	2549	2632	2484
120	3185	3316	3038	3149	2629	2978	3572	3678	3080	2876	2901	2491	3370	3524	3206	2818	2737	2171	3518	3129	2483	2669	2713	2354
120.167	3198	3405	3023	3201	2799	2933	3583	3744	3133	2918	2910	2551	3499	3715	3186	2873	2691	2171	3571	2965	2569	2651	2715	2441
120.333	3338	3422	3323	3244	2699	2975	3773	3766	2998	2993	3027	2465	3484	3659	3167	2981	2727	2245	3665	3154	2518	2845	2642	2339
120.5	3223	3338	3257	3294	2721	3011	3714	3680	3139	2838	2938	2486	3510	3649	3267	2910	2622	2208	3643	3071	2629	2684	2751	2471
120.667	3165	3299	3105	3086	2620	3017	3789	3692	3034	2827	2960	2481	3435	3690	3160	2842	2771	2092	3670	3108	2596	2579	2763	2363
120.833	3145	3309	3064	3116	2744	2840	3696	3739	3115	2903	2949	2428	3408	3597	3230	2861	2610	2185	3618	3109	2522	2692	2666	2422
121	3305	3397	3180	3172	2673	3000	3677	3778	3090	2919	2851	2361	3532	3679	3149	2945	2716	2124	3555	3124	2477	2637	2662	2352
121.167	3195	3462	3149	3254	2709	2942	3662	3583	3043	3047	2775	2395	3445	3577	3124	2828	2727	2200	3641	3264	2443	2669	2772	2315
121.333	3303	3390	3206	3213	2740	3012	3775	3794	3192	2988	2869	2571	3500	3563	3236	2821	2616	2257	3542	3162	2485	2656	2608	2382
121.5	3105	3221	2991	3102	2627	2894	3529	3543	2952	2835	2829	2294	3336	3458	3146	2813	2553	2071	3574	3017	2515	2601	2646	2220
121.667	3226	3218	2971	3051	2703	2791	3708	3689	3038	2905	2812	2326	3443	3612	3136	2805	2659	2217	3429	3157	2501	2621	2657	2233
121.833	3271	3276	2995	3189	2559	2972	3581	3622	3017	2851	2821	2388	3328	3433	3075	2788	2516	2027	3519	2989	2501	2560	2540	2189
122	3393	3173	3094	3061	2564	2938	3600	3720	2980	2874	2897	2328	3464	3438	3050	2716	2592	2180	3572	3100	2457	2564	2529	2292
122.167	3233	3138	3032	3001	2667	2863	3497	3448	3080	2791	2827	2352	3406	3439	3089	2660	2556	2031	3501	3053	2397	2510	2542	2221
122.333	3264	3250	3090	2977	2626	2856	3620	3533	2993	2846	2905	2199	3308	3510	2984	2795	2447	2111	3452	3042	2573	2416	2652	2256
122.5	3371	3227	2989	3034	2590	2812	3602	3654	3013	2783	2736	2334	3391	3505	3006	2730	2419	2180	3449	3033	2441	2503	2597	2288
122.667	3378	3289	2994	3138	2692	2770	3531	3663	2937	2825	2861	2353	3249	3494	3104	2764	2565	2143	3467	3025	2465	2499	2606	2242
122.833	3351	3150	2942	3064	2600	2670	3379	3593	2930	2892	2760	2319	3251	3386	3086	2720	2518	2043	3375	2895	2433	2453	2532	2124
123	3395	3088	2960	3006	2559	2833	3581	3483	3022	2799	2736	2264	3183	3376	2986	2732	2522	2125	3387	2899	2350	2483	2487	2198
123.167	3263	3124	2870	2870	2453	2664	3351	3572	2819	2667	2668	2128	3264	3321	3011	2688	2338	1932	3334	2884	2304	2393	2485	2174
123.333	3222	3124	2892	2837	2552	2588	3349	3377	2801	2748	2722	2247	3134	3386	2965	2728	2398	2009	3240	2965	2321	2389	2497	2053
123.5	3384	3127	2888	2997	2531	2784	3342	3540	2789	2815	2682	2209	3192	3313	2921	2670	2461	2037	3338	2955	2339	2470	2455	2167
123.667	3200	3075	2765	2814	2514	2552	3451	3368	2891	2674	2595	2135	3034	3206	2954	2641	2322	1997	3281	2822	2323	2493	2439	2030
123.833	3332	3091	2962	2987	2538	2791	3324	3431	2943	2761	2625	2257	3120	3303	2950	2719	2421	1973	3284	2842	2484	2577	2552	2174
124	3114	3053	2972	2868	2470	2684	3257	3338	2904	2698	2745	2183	3155	3250	3012	2677	2437	2080	3265	2809	2413	2517	2474	2247
124.167	3202	3009	2796	2789	2380	2582	3204	3391	2841	2807	2626	2065	3106	3147	2830	2500	2292	1899	3142	2832	2239	2494	2409	2110
124.333	3223	2984	2983	2961	2372	2763	3313	3296	2906	2774	2719	2098	3185	3252	2908	2712	2420	2138	3291	2735	2338	2486	2502	2136
124.5	3239	2989	2928	2940	2391	2700	3337	3299	2796	2630	2684	2123	3068	3184	2889	2627	2352	2000	3191	2741	2398	2421	2478	2117
124.667	3122	2896	2771	2752	2240	2518	3153	3176	2608	2696	2492	1967	3061	3019	2781	2572	2311	1869	3079	2684	2214	2379	2352	1992
124.833	3172	2938	2742	2770	2315	2603	3201	3269	2796	2691	2496	2118	2954	3170	2869	2577	2238	1972	3122	2727	2283	2381	2374	2042
125	3273	2885	2778	2711	2347	2506	3101	3391	2720	2634	2485	2065	2985	3123	2734	2496	2371	1923	3061	2747	2156	2371	2400	2093
125.167	3147	2815	2687	2840	2345	2590	3092	3255	2719	2526	2519	2026	2940	3192	2813	2576	2247	1886	3009	2684	2304	2303	2491	2022
125.333	3128	2831	2632	2765	2336	2493	3043	3173	2702	2615	2549	2071	2920	3091	2828	2549	2170	1985	3172	2576	2294	2395	2377	1956
125.5	2998	2731	2676	2613	2334	2492	3027	3172	2654	2520	2421	2050	2892	2995	2751	2481	2209	1873	2922	2707	2229	2305	2389	1944
125.667	3106	2849	2699	2707	2255	2399	2902	3124	2758	2594	2541	1965	2755	2998	2663	2543	2115	1948	2925	2658	2222	2344	2276	1927
125.833	3056	2640	2640	2564	2175	2464	2913	3038	2667	2394	2472	1990	2837	3030	2597	2375	2134	1826	2864	2509	2124	2342	2238	1866
126	2955	2715	2633	2584	2189	2485	2928	3233	2697	2599	2490	2074	2881	2810	2660	2351	2196	1809	2958	2569	2280	2311	2309	1931
